# Supplementary material for: Osteopontin associates with brain TRM-cell transcriptome and compartmentalization in donors with and without multiple sclerosis
Source: iScience. 2022 Dec 9;26(1):105785. doi: 10.1016/j.isci.2022.105785 (PMC9804143; doi:10.1016/j.isci.2022.105785)
Supplement: Data S1. DE gene analysis for CD8+ and CD4+ T cells from WM, GM, and paired peripheral blood of n = 11 brain donors, related to Figure 2B [file mmc2.xlsx]

## Sheet: B_CD4_TEMRA_vs_CD8_TEMRA)$
original	ensembl_gene_id	hgnc_symbol	entrezgene	description	logFC (B_CD4_TEMRA_vs_CD8_TEMRA)	t (B_CD4_TEMRA_vs_CD8_TEMRA)	P.Value (B_CD4_TEMRA_vs_CD8_TEMRA)	adj.P.Val (B_CD4_TEMRA_vs_CD8_TEMRA)	B (B_CD4_TEMRA_vs_CD8_TEMRA)
ENSG00000010610	ENSG00000010610	CD4	920	CD4 molecule [Source:HGNC Symbol;Acc:HGNC:1678]	11.1885	14.4586	6.036e-21	4.77085e-17	35.1233
ENSG00000010810	ENSG00000010810	FYN	2534	FYN proto-oncogene, Src family tyrosine kinase [Source:HGNC Symbol;Acc:HGNC:4037]	-1.28562	-4.13551	0.000114987	0.0400967	0.595839
ENSG00000060138	ENSG00000060138	YBX3	8531	Y-box binding protein 3 [Source:HGNC Symbol;Acc:HGNC:2428]	-3.7986	-4.08639	0.000135583	0.0452808	0.939958
ENSG00000060140	ENSG00000060140	STYK1	55359	serine/threonine/tyrosine kinase 1 [Source:HGNC Symbol;Acc:HGNC:18889]	-7.22669	-8.18324	2.89852e-11	5.2869e-08	14.2986
ENSG00000070526	ENSG00000070526	ST6GALNAC1	55808	ST6 N-acetylgalactosaminide alpha-2,6-sialyltransferase 1 [Source:HGNC Symbol;Acc:HGNC:23614]	4.85516	4.5386	2.88101e-05	0.014535	2.3291
ENSG00000077984	ENSG00000077984	CST7	8530	cystatin F [Source:HGNC Symbol;Acc:HGNC:2479]	-1.86062	-5.56744	6.85344e-07	0.000601884	5.58282
ENSG00000090104	ENSG00000090104	RGS1	5996	regulator of G protein signaling 1 [Source:HGNC Symbol;Acc:HGNC:9991]	-1.89634	-4.77917	1.23063e-05	0.00678621	2.14961
ENSG00000101493	ENSG00000101493	ZNF516	9658	zinc finger protein 516 [Source:HGNC Symbol;Acc:HGNC:28990]	7.71721	5.18857	2.79321e-06	0.00206977	4.25007
ENSG00000102245	ENSG00000102245	CD40LG	959	CD40 ligand [Source:HGNC Symbol;Acc:HGNC:11935]	7.65385	8.1456	3.35242e-11	5.67803e-08	14.9234
ENSG00000107164	ENSG00000107164	FUBP3	NA	far upstream element binding protein 3 [Source:HGNC Symbol;Acc:HGNC:4005]	-4.86225	-4.38646	4.88898e-05	0.0203382	1.76652
ENSG00000109475	ENSG00000109475	RPL34	6164	ribosomal protein L34 [Source:HGNC Symbol;Acc:HGNC:10340]	0.792813	4.13907	0.000113618	0.0400967	0.503616
ENSG00000111863	ENSG00000111863	ADTRP	84830	androgen dependent TFPI regulating protein [Source:HGNC Symbol;Acc:HGNC:21214]	7.92502	6.07862	9.91733e-08	0.000106891	7.21469
ENSG00000112182	ENSG00000112182	BACH2	60468	BTB domain and CNC homolog 2 [Source:HGNC Symbol;Acc:HGNC:14078]	4.59719	4.44186	4.03604e-05	0.0180571	1.90505
ENSG00000113088	ENSG00000113088	GZMK	3003	granzyme K [Source:HGNC Symbol;Acc:HGNC:4711]	-3.44703	-7.3415	7.57395e-10	1.12246e-06	12.2231
ENSG00000116983	ENSG00000116983	HPCAL4	51440	hippocalcin like 4 [Source:HGNC Symbol;Acc:HGNC:18212]	5.15951	5.14712	3.25151e-06	0.00220982	4.24998
ENSG00000126353	ENSG00000126353	CCR7	1236	C-C motif chemokine receptor 7 [Source:HGNC Symbol;Acc:HGNC:1608]	6.08204	5.75915	3.33392e-07	0.000316216	6.37494
ENSG00000134539	ENSG00000134539	KLRD1	3824	killer cell lectin like receptor D1 [Source:HGNC Symbol;Acc:HGNC:6378]	-4.35103	-7.02152	2.62194e-09	3.45397e-06	11.0949
ENSG00000134545	ENSG00000134545	KLRC1	3821	killer cell lectin like receptor C1 [Source:HGNC Symbol;Acc:HGNC:6374]	-8.59247	-8.73976	3.40353e-12	7.33678e-09	16.5407
ENSG00000136111	ENSG00000136111	TBC1D4	9882	TBC1 domain family member 4 [Source:HGNC Symbol;Acc:HGNC:19165]	3.56845	4.10662	0.0001267	0.0432352	1.02195
ENSG00000136158	ENSG00000136158	SPRY2	10253	sprouty RTK signaling antagonist 2 [Source:HGNC Symbol;Acc:HGNC:11270]	-6.55062	-5.1079	3.75292e-06	0.00247192	4.04817
ENSG00000136250	ENSG00000136250	AOAH	313	acyloxyacyl hydrolase [Source:HGNC Symbol;Acc:HGNC:548]	-1.61716	-5.1555	3.15325e-06	0.00220982	4.21985
ENSG00000137843	ENSG00000137843	PAK6	56924//106821730	p21 (RAC1) activated kinase 6 [Source:HGNC Symbol;Acc:HGNC:16061]	-4.99584	-4.51519	3.12672e-05	0.0148281	2.19272
ENSG00000139610	ENSG00000139610	CELA1	1990	chymotrypsin like elastase 1 [Source:HGNC Symbol;Acc:HGNC:3308]	3.95884	4.39226	4.79198e-05	0.0202906	1.85063
ENSG00000140691	ENSG00000140691	ARMC5	79798	armadillo repeat containing 5 [Source:HGNC Symbol;Acc:HGNC:25781]	4.35885	4.62456	2.13002e-05	0.0112238	2.48179
ENSG00000143185	ENSG00000143185	XCL2	NA	X-C motif chemokine ligand 2 [Source:HGNC Symbol;Acc:HGNC:10646]	-3.79095	-4.47964	3.53939e-05	0.0164561	2.14466
ENSG00000146376	ENSG00000146376	ARHGAP18	NA	Rho GTPase activating protein 18 [Source:HGNC Symbol;Acc:HGNC:21035]	-4.5035	-4.32536	6.03281e-05	0.0234508	1.66626
ENSG00000153563	ENSG00000153563	CD8A	925	CD8a molecule [Source:HGNC Symbol;Acc:HGNC:1706]	-10.8339	-16.7224	6.3207e-24	7.49382e-20	42.4792
ENSG00000156886	ENSG00000156886	ITGAD	3681	integrin subunit alpha D [Source:HGNC Symbol;Acc:HGNC:6146]	-4.7727	-5.07175	4.28212e-06	0.00267205	3.98634
ENSG00000156966	ENSG00000156966	B3GNT7	93010	UDP-GlcNAc:betaGal beta-1,3-N-acetylglucosaminyltransferase 7 [Source:HGNC Symbol;Acc:HGNC:18811]	-3.8546	-4.39388	4.76524e-05	0.0202906	1.86414
ENSG00000162692	ENSG00000162692	VCAM1	7412	vascular cell adhesion molecule 1 [Source:HGNC Symbol;Acc:HGNC:12663]	-7.80206	-6.659	1.0669e-08	1.33149e-05	9.33264
ENSG00000164300	ENSG00000164300	SERINC5	256987	serine incorporator 5 [Source:HGNC Symbol;Acc:HGNC:18825]	3.44944	4.90132	7.94074e-06	0.00459246	3.5282
ENSG00000164512	ENSG00000164512	ANKRD55	79722	ankyrin repeat domain 55 [Source:HGNC Symbol;Acc:HGNC:25681]	7.77814	6.08696	9.60697e-08	0.000106891	7.22755
ENSG00000167526	ENSG00000167526	RPL13	6137	ribosomal protein L13 [Source:HGNC Symbol;Acc:HGNC:10303]	0.764644	4.15129	0.000109038	0.0391745	0.31103
ENSG00000168685	ENSG00000168685	IL7R	3575	interleukin 7 receptor [Source:HGNC Symbol;Acc:HGNC:6024]	1.88032	5.95345	1.59728e-07	0.000164672	6.68866
ENSG00000170624	ENSG00000170624	SGCD	6444	sarcoglycan delta [Source:HGNC Symbol;Acc:HGNC:10807]	-3.40913	-4.34966	5.54983e-05	0.0223047	1.72349
ENSG00000172005	ENSG00000172005	MAL	4118	mal, T cell differentiation protein [Source:HGNC Symbol;Acc:HGNC:6817]	6.46191	4.95991	6.42709e-06	0.00380998	3.61056
ENSG00000172116	ENSG00000172116	CD8B	926	CD8b molecule [Source:HGNC Symbol;Acc:HGNC:1707]	-11.5003	-26.4639	3.41394e-34	8.09513e-30	60.3723
ENSG00000172215	ENSG00000172215	CXCR6	10663	C-X-C motif chemokine receptor 6 [Source:HGNC Symbol;Acc:HGNC:16647]	-5.24446	-7.72875	1.68465e-10	2.66309e-07	13.7396
ENSG00000173068	ENSG00000173068	BNC2	54796	basonuclin 2 [Source:HGNC Symbol;Acc:HGNC:30988]	-4.1415	-4.33179	5.90119e-05	0.0233215	1.69108
ENSG00000173198	ENSG00000173198	CYSLTR1	10800	cysteinyl leukotriene receptor 1 [Source:HGNC Symbol;Acc:HGNC:17451]	5.80369	4.5155	3.12333e-05	0.0148281	2.1579
ENSG00000182463	ENSG00000182463	TSHZ2	128553	teashirt zinc finger homeobox 2 [Source:HGNC Symbol;Acc:HGNC:13010]	8.59188	9.11954	7.98454e-13	1.89329e-09	17.5544
ENSG00000183542	ENSG00000183542	KLRC4	8302	killer cell lectin like receptor C4 [Source:HGNC Symbol;Acc:HGNC:6377]	-7.01234	-12.3072	7.41199e-18	3.8997e-14	27.119
ENSG00000185222	ENSG00000185222	TCEAL9	51186	transcription elongation factor A like 9 [Source:HGNC Symbol;Acc:HGNC:30084]	5.25818	4.1751	0.000100625	0.0367078	1.15754
ENSG00000186827	ENSG00000186827	TNFRSF4	7293	TNF receptor superfamily member 4 [Source:HGNC Symbol;Acc:HGNC:11918]	7.20879	5.53981	7.59976e-07	0.000643591	5.40415
ENSG00000187118	ENSG00000187118	CMC1	152100	C-X9-C motif containing 1 [Source:HGNC Symbol;Acc:HGNC:28783]	-2.46254	-5.34813	1.55095e-06	0.00122587	5.06075
ENSG00000187862	ENSG00000187862	TTC24	164118	tetratricopeptide repeat domain 24 [Source:HGNC Symbol;Acc:HGNC:32348]	-7.40985	-8.19456	2.77454e-11	5.2869e-08	14.1854
ENSG00000188822	ENSG00000188822	CNR2	1269	cannabinoid receptor 2 [Source:HGNC Symbol;Acc:HGNC:2160]	-6.47539	-7.16042	1.52964e-09	2.13358e-06	10.8398
ENSG00000189283	ENSG00000189283	FHIT	2272	fragile histidine triad diadenosine triphosphatase [Source:HGNC Symbol;Acc:HGNC:3701]	5.70188	4.57289	2.55467e-05	0.0131688	2.36924
ENSG00000197880	ENSG00000197880	MDS2	NA	myelodysplastic syndrome 2 translocation associated [Source:HGNC Symbol;Acc:HGNC:29633]	7.33806	5.14626	3.2618e-06	0.00220982	4.15689
ENSG00000198574	ENSG00000198574	SH2D1B	NA	SH2 domain containing 1B [Source:HGNC Symbol;Acc:HGNC:30416]	-6.31024	-5.58423	6.43578e-07	0.000586943	5.62804
ENSG00000205809	ENSG00000205809	KLRC2	3822	killer cell lectin like receptor C2 [Source:HGNC Symbol;Acc:HGNC:6375]	-8.0958	-9.22662	5.31633e-13	1.40067e-09	17.6571
ENSG00000205810	ENSG00000205810	KLRC3	3823	killer cell lectin like receptor C3 [Source:HGNC Symbol;Acc:HGNC:6376]	-7.02105	-9.27017	4.50703e-13	1.33588e-09	17.6958
ENSG00000211831	ENSG00000211831	TRAJ61	NA	T cell receptor alpha joining 61 (non-functional) [Source:HGNC Symbol;Acc:HGNC:12094]	2.92413	4.75585	1.33735e-05	0.0072071	3.03529
ENSG00000213809	ENSG00000213809	KLRK1	22914//100528032	killer cell lectin like receptor K1 [Source:HGNC Symbol;Acc:HGNC:18788]	-4.55238	-5.83513	2.50179e-07	0.000247176	6.73683
ENSG00000224376	ENSG00000224376	NA	NA	novel transcript	-6.04528	-5.08612	4.06343e-06	0.00260411	3.8873
ENSG00000226945	ENSG00000226945	NA	NA	ribosomal protein L13a (RPL13A) pseudogene	3.10257	4.24702	7.88482e-05	0.0294419	1.4248
ENSG00000227191	ENSG00000227191	TRGC2	NA	T cell receptor gamma constant 2 [Source:HGNC Symbol;Acc:HGNC:12276]	-1.77525	-4.44557	3.98437e-05	0.0180571	2.0193
ENSG00000232021	ENSG00000232021	LEF1-AS1	641518	LEF1 antisense RNA 1 [Source:HGNC Symbol;Acc:HGNC:40339]	4.05717	4.24473	7.94654e-05	0.0294419	1.41934
ENSG00000245648	ENSG00000245648	KLRK1-AS1	101928100	KLRK1 antisense RNA 1 [Source:HGNC Symbol;Acc:HGNC:54868]	-4.39773	-4.3128	6.29826e-05	0.0240878	1.63324
ENSG00000254126	ENSG00000254126	CD8B2	927	CD8b2 molecule [Source:HGNC Symbol;Acc:HGNC:1708]	-6.67436	-12.2771	8.22305e-18	3.8997e-14	26.8434
ENSG00000255548	ENSG00000255548	NA	NA	novel transcript	-3.50317	-5.35152	1.53158e-06	0.00122587	4.97798
ENSG00000255819	ENSG00000255819	KLRC4-KLRK1	NA	KLRC4-KLRK1 readthrough [Source:HGNC Symbol;Acc:HGNC:48357]	-6.52159	-11.5559	1.02167e-16	4.03766e-13	24.7247
ENSG00000256039	ENSG00000256039	LINC02446	NA	long intergenic non-protein coding RNA 2446 [Source:HGNC Symbol;Acc:HGNC:53378]	-9.4443	-11.0963	5.26375e-16	1.78306e-12	24.5449
ENSG00000256667	ENSG00000256667	KLRA1P	NA	killer cell lectin like receptor A1, pseudogene [Source:HGNC Symbol;Acc:HGNC:6372]	-6.1208	-5.2314	2.38639e-06	0.00182536	4.48791
ENSG00000261371	ENSG00000261371	PECAM1	5175	platelet and endothelial cell adhesion molecule 1 [Source:HGNC Symbol;Acc:HGNC:8823]	-5.59996	-4.35738	5.40424e-05	0.022094	1.78045
ENSG00000263417	ENSG00000263417	GTSCR1	NA	Gilles de la Tourette syndrome chromosome region, candidate 1 [Source:HGNC Symbol;Acc:HGNC:18406]	3.84041	4.40231	4.62849e-05	0.0202906	1.9171
ENSG00000277301	ENSG00000277301	NA	NA	novel transcript, antisense to NOL4L	4.22852	4.10443	0.000127634	0.0432352	0.995187
ENSG00000279082	ENSG00000279082	LINC01727	NA	long intergenic non-protein coding RNA 1727 [Source:HGNC Symbol;Acc:HGNC:52515]	6.19503	6.13421	8.02113e-08	9.50985e-05	7.47038
ENSG00000287593	ENSG00000287593	NA	NA	novel transcript, antisense to ADTRP	4.1064	4.85437	9.40154e-06	0.00530784	3.33137
ENSG00000288960	ENSG00000288960	NA	NA	novel transcript	3.7052	5.01003	5.35965e-06	0.00325867	3.83857
ENSG00000289062	ENSG00000289062	NA	NA	novel transcript, antisense to IVL	-5.18143	-4.51923	3.08291e-05	0.0148281	2.22701

## Sheet: GM_CD4_TRM_vs_B_CD4_TEMRA)$
original	ensembl_gene_id	hgnc_symbol	entrezgene	description	logFC (GM_CD4_TRM_vs_B_CD4_TEMRA)	t (GM_CD4_TRM_vs_B_CD4_TEMRA)	P.Value (GM_CD4_TRM_vs_B_CD4_TEMRA)	adj.P.Val (GM_CD4_TRM_vs_B_CD4_TEMRA)	B (GM_CD4_TRM_vs_B_CD4_TEMRA)
ENSG00000000971	ENSG00000000971	CFH	3075	complement factor H [Source:HGNC Symbol;Acc:HGNC:4883]	11.0181	3.05907	0.00335055	0.0398996	-2.03835
ENSG00000001460	ENSG00000001460	STPG1	90529	sperm tail PG-rich repeat containing 1 [Source:HGNC Symbol;Acc:HGNC:28070]	-16.525	-5.52006	8.18203e-07	0.000103583	3.54158
ENSG00000001497	ENSG00000001497	LAS1L	81887	LAS1 like ribosome biogenesis factor [Source:HGNC Symbol;Acc:HGNC:25726]	-10.6318	-4.14608	0.00011097	0.00362441	0.395555
ENSG00000002330	ENSG00000002330	BAD	572	BCL2 associated agonist of cell death [Source:HGNC Symbol;Acc:HGNC:936]	-9.39399	-3.1002	0.002976	0.0366677	-2.14905
ENSG00000002549	ENSG00000002549	LAP3	51056	leucine aminopeptidase 3 [Source:HGNC Symbol;Acc:HGNC:18449]	-14.4151	-5.12963	3.46641e-06	0.00031725	2.75828
ENSG00000004779	ENSG00000004779	NDUFAB1	4706	NADH:ubiquinone oxidoreductase subunit AB1 [Source:HGNC Symbol;Acc:HGNC:7694]	-9.8011	-3.12963	0.00273249	0.034593	-1.99872
ENSG00000004799	ENSG00000004799	PDK4	5166	pyruvate dehydrogenase kinase 4 [Source:HGNC Symbol;Acc:HGNC:8812]	12.4768	3.59132	0.000675768	0.0126784	-0.987519
ENSG00000004864	ENSG00000004864	SLC25A13	10165	solute carrier family 25 member 13 [Source:HGNC Symbol;Acc:HGNC:10983]	-16.8523	-5.81021	2.74908e-07	4.79311e-05	3.80948
ENSG00000004961	ENSG00000004961	HCCS	3052	holocytochrome c synthase [Source:HGNC Symbol;Acc:HGNC:4837]	-9.9538	-3.11192	0.00287664	0.0359004	-2.06958
ENSG00000005059	ENSG00000005059	MCUB	55013	mitochondrial calcium uniporter dominant negative subunit beta [Source:HGNC Symbol;Acc:HGNC:26076]	-13.1604	-5.75408	3.39826e-07	5.62127e-05	3.97566
ENSG00000005175	ENSG00000005175	RPAP3	NA	RNA polymerase II associated protein 3 [Source:HGNC Symbol;Acc:HGNC:26151]	7.88491	3.47899	0.000958492	0.0162737	-1.23934
ENSG00000005379	ENSG00000005379	TSPOAP1	9256	TSPO associated protein 1 [Source:HGNC Symbol;Acc:HGNC:16831]	-14.8602	-4.19243	9.48956e-05	0.00324699	0.202343
ENSG00000005436	ENSG00000005436	GCFC2	6936	GC-rich sequence DNA-binding factor 2 [Source:HGNC Symbol;Acc:HGNC:1317]	-14.1585	-4.19131	9.52558e-05	0.00325462	0.129783
ENSG00000005469	ENSG00000005469	CROT	54677	carnitine O-octanoyltransferase [Source:HGNC Symbol;Acc:HGNC:2366]	-11.1926	-3.25179	0.00190777	0.0267043	-1.8975
ENSG00000006451	ENSG00000006451	RALA	5898	RAS like proto-oncogene A [Source:HGNC Symbol;Acc:HGNC:9839]	-13.9638	-4.79418	1.16636e-05	0.000733439	2.00464
ENSG00000006459	ENSG00000006459	KDM7A	80853	lysine demethylase 7A [Source:HGNC Symbol;Acc:HGNC:22224]	-16.3357	-5.76876	3.21509e-07	5.36875e-05	3.85268
ENSG00000006576	ENSG00000006576	PHTF2	57157	putative homeodomain transcription factor 2 [Source:HGNC Symbol;Acc:HGNC:13411]	8.61131	3.4789	0.000958768	0.0162737	-1.05454
ENSG00000007080	ENSG00000007080	CCDC124	NA	coiled-coil domain containing 124 [Source:HGNC Symbol;Acc:HGNC:25171]	-13.0055	-7.11097	1.85326e-09	9.98738e-07	8.63348
ENSG00000007168	ENSG00000007168	PAFAH1B1	5048	platelet activating factor acetylhydrolase 1b regulatory subunit 1 [Source:HGNC Symbol;Acc:HGNC:8574]	-3.78666	-3.16958	0.00243164	0.0319441	-1.59483
ENSG00000008282	ENSG00000008282	SYPL1	6856	synaptophysin like 1 [Source:HGNC Symbol;Acc:HGNC:11507]	-12.0115	-3.27688	0.00177037	0.0253802	-1.59561
ENSG00000009307	ENSG00000009307	CSDE1	7812	cold shock domain containing E1 [Source:HGNC Symbol;Acc:HGNC:29905]	-2.0183	-3.33097	0.00150524	0.022533	-1.22544
ENSG00000010017	ENSG00000010017	RANBP9	10048	RAN binding protein 9 [Source:HGNC Symbol;Acc:HGNC:13727]	-10.4939	-4.33607	5.81506e-05	0.00232694	0.400737
ENSG00000010438	ENSG00000010438	PRSS3	5646	serine protease 3 [Source:HGNC Symbol;Acc:HGNC:9486]	-7.8531	-3.41807	0.00115567	0.0185407	-1.24149
ENSG00000010803	ENSG00000010803	SCMH1	22955	Scm polycomb group protein homolog 1 [Source:HGNC Symbol;Acc:HGNC:19003]	-11.2695	-3.58005	0.000700071	0.0130095	-1.10242
ENSG00000011007	ENSG00000011007	ELOA	6924	elongin A [Source:HGNC Symbol;Acc:HGNC:11620]	-13.5071	-4.08119	0.000137961	0.00418865	0.197947
ENSG00000011132	ENSG00000011132	APBA3	9546	amyloid beta precursor protein binding family A member 3 [Source:HGNC Symbol;Acc:HGNC:580]	-16.0318	-5.65296	4.97299e-07	7.55895e-05	3.44489
ENSG00000011258	ENSG00000011258	MBTD1	54799	mbt domain containing 1 [Source:HGNC Symbol;Acc:HGNC:19866]	-11.9682	-4.06488	0.000145683	0.00433974	-0.1379
ENSG00000011451	ENSG00000011451	WIZ	58525	WIZ zinc finger [Source:HGNC Symbol;Acc:HGNC:30917]	13.4814	4.75118	1.35979e-05	0.000818357	1.23926
ENSG00000011523	ENSG00000011523	CEP68	23177	centrosomal protein 68 [Source:HGNC Symbol;Acc:HGNC:29076]	11.1874	3.45038	0.00104673	0.0172722	-1.1859
ENSG00000011638	ENSG00000011638	LDAF1	57146	lipid droplet assembly factor 1 [Source:HGNC Symbol;Acc:HGNC:30136]	-12.1682	-3.366	0.00135408	0.0208233	-1.63667
ENSG00000012822	ENSG00000012822	CALCOCO1	57658	calcium binding and coiled-coil domain 1 [Source:HGNC Symbol;Acc:HGNC:29306]	-9.98429	-4.86907	8.91777e-06	0.000616496	2.54487
ENSG00000013016	ENSG00000013016	EHD3	30845	EH domain containing 3 [Source:HGNC Symbol;Acc:HGNC:3244]	-13.1607	-3.72992	0.000435552	0.00943178	-0.685444
ENSG00000014824	ENSG00000014824	SLC30A9	10463	solute carrier family 30 member 9 [Source:HGNC Symbol;Acc:HGNC:1329]	8.87393	3.83859	0.000306857	0.0073497	-0.375825
ENSG00000015171	ENSG00000015171	ZMYND11	10771	zinc finger MYND-type containing 11 [Source:HGNC Symbol;Acc:HGNC:16966]	9.63072	3.02937	0.0036479	0.0424621	-2.10117
ENSG00000015479	ENSG00000015479	MATR3	9782	matrin 3 [Source:HGNC Symbol;Acc:HGNC:6912]	5.3193	3.04955	0.0034433	0.0406814	-2.16993
ENSG00000018280	ENSG00000018280	SLC11A1	6556	solute carrier family 11 member 1 [Source:HGNC Symbol;Acc:HGNC:10907]	-15.7666	-3.86106	0.000285243	0.00697975	-0.49882
ENSG00000018625	ENSG00000018625	ATP1A2	477	ATPase Na+/K+ transporting subunit alpha 2 [Source:HGNC Symbol;Acc:HGNC:800]	8.93019	3.48391	0.000944037	0.0160927	-1.10554
ENSG00000019995	ENSG00000019995	ZRANB1	54764	zinc finger RANBP2-type containing 1 [Source:HGNC Symbol;Acc:HGNC:18224]	-11.048	-3.19173	0.00227854	0.0304903	-1.92311
ENSG00000021300	ENSG00000021300	PLEKHB1	58473	pleckstrin homology domain containing B1 [Source:HGNC Symbol;Acc:HGNC:19079]	-15.3786	-5.2904	1.91996e-06	0.000200556	3.37548
ENSG00000021355	ENSG00000021355	SERPINB1	1992	serpin family B member 1 [Source:HGNC Symbol;Acc:HGNC:3311]	-13.4525	-5.39745	1.29173e-06	0.000149413	3.83379
ENSG00000021776	ENSG00000021776	AQR	9716	aquarius intron-binding spliceosomal factor [Source:HGNC Symbol;Acc:HGNC:29513]	-17.2203	-8.23706	2.35451e-11	2.06778e-08	11.4478
ENSG00000023287	ENSG00000023287	RB1CC1	9821	RB1 inducible coiled-coil 1 [Source:HGNC Symbol;Acc:HGNC:15574]	-11.2015	-5.7922	2.94274e-07	5.0564e-05	5.05619
ENSG00000023516	ENSG00000023516	AKAP11	11215	A-kinase anchoring protein 11 [Source:HGNC Symbol;Acc:HGNC:369]	-12.0975	-4.01302	0.000173114	0.00491014	-0.0033722
ENSG00000023608	ENSG00000023608	SNAPC1	NA	small nuclear RNA activating complex polypeptide 1 [Source:HGNC Symbol;Acc:HGNC:11134]	-10.2428	-2.95097	0.00455506	0.0498196	-2.38565
ENSG00000023839	ENSG00000023839	ABCC2	1244	ATP binding cassette subfamily C member 2 [Source:HGNC Symbol;Acc:HGNC:53]	-12.9815	-4.30145	6.54804e-05	0.00252467	0.634232
ENSG00000025156	ENSG00000025156	HSF2	3298	heat shock transcription factor 2 [Source:HGNC Symbol;Acc:HGNC:5225]	-13.812	-4.61715	2.18642e-05	0.00115862	1.09073
ENSG00000025770	ENSG00000025770	NCAPH2	29781	non-SMC condensin II complex subunit H2 [Source:HGNC Symbol;Acc:HGNC:25071]	-13.6649	-5.79339	2.92953e-07	5.0564e-05	4.13535
ENSG00000026036	ENSG00000026036	RTEL1-TNFRSF6B	NA	RTEL1-TNFRSF6B readthrough (NMD candidate) [Source:HGNC Symbol;Acc:HGNC:44095]	-7.53449	-3.34287	0.00145218	0.0219605	-1.4965
ENSG00000026103	ENSG00000026103	FAS	355	Fas cell surface death receptor [Source:HGNC Symbol;Acc:HGNC:11920]	9.21519	4.58704	2.43085e-05	0.00123958	1.6272
ENSG00000028137	ENSG00000028137	TNFRSF1B	7133	TNF receptor superfamily member 1B [Source:HGNC Symbol;Acc:HGNC:11917]	7.76318	4.53268	2.94126e-05	0.0014321	1.58707
ENSG00000029364	ENSG00000029364	SLC39A9	55334	solute carrier family 39 member 9 [Source:HGNC Symbol;Acc:HGNC:20182]	-13.1861	-3.98335	0.000190985	0.00526777	-0.0632998
ENSG00000029639	ENSG00000029639	TFB1M	51106	transcription factor B1, mitochondrial [Source:HGNC Symbol;Acc:HGNC:17037]	-15.3902	-4.87262	8.80484e-06	0.000610469	1.98911
ENSG00000030582	ENSG00000030582	GRN	2896	granulin precursor [Source:HGNC Symbol;Acc:HGNC:4601]	-13.1724	-3.8517	0.000294059	0.00713808	-0.421713
ENSG00000034053	ENSG00000034053	APBA2	321	amyloid beta precursor protein binding family A member 2 [Source:HGNC Symbol;Acc:HGNC:579]	-8.43663	-3.59579	0.000666354	0.0125854	-1.29525
ENSG00000034152	ENSG00000034152	MAP2K3	5606	mitogen-activated protein kinase kinase 3 [Source:HGNC Symbol;Acc:HGNC:6843]	-16.5141	-6.09669	9.25674e-08	2.13015e-05	4.55256
ENSG00000035687	ENSG00000035687	ADSS2	159	adenylosuccinate synthase 2 [Source:HGNC Symbol;Acc:HGNC:292]	-11.7506	-4.1371	0.000114372	0.00369986	0.423369
ENSG00000037241	ENSG00000037241	RPL26L1	51121	ribosomal protein L26 like 1 [Source:HGNC Symbol;Acc:HGNC:17050]	10.3855	3.61265	0.000631944	0.0121333	-1.10273
ENSG00000037474	ENSG00000037474	NSUN2	54888	NOP2/Sun RNA methyltransferase 2 [Source:HGNC Symbol;Acc:HGNC:25994]	-8.17274	-2.97479	0.00425943	0.0473954	-2.20903
ENSG00000038210	ENSG00000038210	PI4K2B	55300	phosphatidylinositol 4-kinase type 2 beta [Source:HGNC Symbol;Acc:HGNC:18215]	-12.1138	-3.19839	0.00223435	0.0301028	-1.87514
ENSG00000039123	ENSG00000039123	MTREX	23517	Mtr4 exosome RNA helicase [Source:HGNC Symbol;Acc:HGNC:18734]	-9.7182	-3.29103	0.00169705	0.0246571	-1.67985
ENSG00000041880	ENSG00000041880	PARP3	10039	poly(ADP-ribose) polymerase family member 3 [Source:HGNC Symbol;Acc:HGNC:273]	-14.7474	-4.34769	5.58753e-05	0.00227821	0.78602
ENSG00000042493	ENSG00000042493	CAPG	822	capping actin protein, gelsolin like [Source:HGNC Symbol;Acc:HGNC:1474]	6.27996	3.03031	0.00363803	0.0424184	-1.94878
ENSG00000043093	ENSG00000043093	DCUN1D1	54165	defective in cullin neddylation 1 domain containing 1 [Source:HGNC Symbol;Acc:HGNC:18184]	-9.59547	-3.71157	0.000461854	0.00975329	-0.648635
ENSG00000044446	ENSG00000044446	PHKA2	5256	phosphorylase kinase regulatory subunit alpha 2 [Source:HGNC Symbol;Acc:HGNC:8926]	-13.0936	-3.87286	0.000274487	0.00681474	-0.621584
ENSG00000047056	ENSG00000047056	WDR37	22884	WD repeat domain 37 [Source:HGNC Symbol;Acc:HGNC:31406]	4.84877	2.98237	0.00416912	0.0466973	-2.26226
ENSG00000047249	ENSG00000047249	ATP6V1H	51606	ATPase H+ transporting V1 subunit H [Source:HGNC Symbol;Acc:HGNC:18303]	7.83548	3.67876	0.000512724	0.0104358	-0.706358
ENSG00000047634	ENSG00000047634	SCML1	6322	Scm polycomb group protein like 1 [Source:HGNC Symbol;Acc:HGNC:10580]	-15.0652	-3.52168	0.000839846	0.0148504	-1.30809
ENSG00000047644	ENSG00000047644	WWC3	55841	WWC family member 3 [Source:HGNC Symbol;Acc:HGNC:29237]	-14.2857	-4.37548	5.07773e-05	0.00210379	0.82933
ENSG00000048028	ENSG00000048028	USP28	57646	ubiquitin specific peptidase 28 [Source:HGNC Symbol;Acc:HGNC:12625]	-14.6278	-5.11693	3.63118e-06	0.000328636	2.53645
ENSG00000048991	ENSG00000048991	R3HDM1	23518	R3H domain containing 1 [Source:HGNC Symbol;Acc:HGNC:9757]	9.03373	3.64507	0.000570511	0.0112172	-0.79435
ENSG00000049167	ENSG00000049167	ERCC8	1161	ERCC excision repair 8, CSA ubiquitin ligase complex subunit [Source:HGNC Symbol;Acc:HGNC:3439]	-11.7618	-3.54926	0.000770767	0.0139689	-1.22632
ENSG00000049192	ENSG00000049192	ADAMTS6	11174	ADAM metallopeptidase with thrombospondin type 1 motif 6 [Source:HGNC Symbol;Acc:HGNC:222]	-10.491	-3.10831	0.00290693	0.0361832	-2.07478
ENSG00000051825	ENSG00000051825	MPHOSPH9	10198	M-phase phosphoprotein 9 [Source:HGNC Symbol;Acc:HGNC:7215]	-8.75969	-3.09554	0.00301641	0.0370213	-1.90096
ENSG00000053254	ENSG00000053254	FOXN3	1112	forkhead box N3 [Source:HGNC Symbol;Acc:HGNC:1928]	8.3784	3.62775	0.00060259	0.0117048	-0.697027
ENSG00000054148	ENSG00000054148	PHPT1	29085	phosphohistidine phosphatase 1 [Source:HGNC Symbol;Acc:HGNC:30033]	3.87886	3.15826	0.00251357	0.0326406	-1.99362
ENSG00000054277	ENSG00000054277	OPN3	NA	opsin 3 [Source:HGNC Symbol;Acc:HGNC:14007]	7.76542	3.10653	0.00292194	0.036313	-2.00208
ENSG00000055147	ENSG00000055147	FAM114A2	10827	family with sequence similarity 114 member A2 [Source:HGNC Symbol;Acc:HGNC:1333]	-16.0292	-4.80213	1.13369e-05	0.000720701	1.72786
ENSG00000055208	ENSG00000055208	TAB2	23118	TGF-beta activated kinase 1 (MAP3K7) binding protein 2 [Source:HGNC Symbol;Acc:HGNC:17075]	-9.6336	-3.3725	0.00132765	0.0206434	-1.49258
ENSG00000055732	ENSG00000055732	MCOLN3	55283	mucolipin TRP cation channel 3 [Source:HGNC Symbol;Acc:HGNC:13358]	-10.9603	-3.43381	0.00110132	0.01785	-1.46815
ENSG00000055950	ENSG00000055950	MRPL43	84545	mitochondrial ribosomal protein L43 [Source:HGNC Symbol;Acc:HGNC:14517]	7.04885	3.34092	0.00146077	0.0220752	-1.46765
ENSG00000056050	ENSG00000056050	HPF1	54969	histone PARylation factor 1 [Source:HGNC Symbol;Acc:HGNC:26051]	-13.9142	-5.41887	1.19291e-06	0.00014286	3.09161
ENSG00000056558	ENSG00000056558	TRAF1	7185	TNF receptor associated factor 1 [Source:HGNC Symbol;Acc:HGNC:12031]	7.35322	4.09644	0.000131095	0.00404496	0.314003
ENSG00000058262	ENSG00000058262	SEC61A1	29927	SEC61 translocon subunit alpha 1 [Source:HGNC Symbol;Acc:HGNC:18276]	9.56615	4.05288	0.000151631	0.00444983	0.588477
ENSG00000058600	ENSG00000058600	POLR3E	55718	RNA polymerase III subunit E [Source:HGNC Symbol;Acc:HGNC:30347]	-7.88624	-4.09872	0.000130101	0.0040432	-0.393906
ENSG00000058729	ENSG00000058729	RIOK2	55781	RIO kinase 2 [Source:HGNC Symbol;Acc:HGNC:18999]	10.3965	3.20356	0.00220053	0.029773	-1.78803
ENSG00000058804	ENSG00000058804	NDC1	55706	NDC1 transmembrane nucleoporin [Source:HGNC Symbol;Acc:HGNC:25525]	-18.6905	-5.88051	2.10673e-07	3.96466e-05	4.17801
ENSG00000059377	ENSG00000059377	TBXAS1	6916	thromboxane A synthase 1 [Source:HGNC Symbol;Acc:HGNC:11609]	-16.3921	-4.5003	3.29355e-05	0.00155528	1.0014
ENSG00000059588	ENSG00000059588	TARBP1	6894	TAR (HIV-1) RNA binding protein 1 [Source:HGNC Symbol;Acc:HGNC:11568]	-11.6623	-4.66599	1.84007e-05	0.00102905	1.38797
ENSG00000059728	ENSG00000059728	MXD1	4084	MAX dimerization protein 1 [Source:HGNC Symbol;Acc:HGNC:6761]	10.9724	7.13294	1.70179e-09	9.60779e-07	9.90477
ENSG00000060642	ENSG00000060642	PIGV	55650	phosphatidylinositol glycan anchor biosynthesis class V [Source:HGNC Symbol;Acc:HGNC:26031]	-15.9052	-4.38677	4.88372e-05	0.00206055	0.705328
ENSG00000060749	ENSG00000060749	QSER1	79832	glutamine and serine rich 1 [Source:HGNC Symbol;Acc:HGNC:26154]	11.423	3.46611	0.000997299	0.0167242	-1.29072
ENSG00000060762	ENSG00000060762	MPC1	51660	mitochondrial pyruvate carrier 1 [Source:HGNC Symbol;Acc:HGNC:21606]	-10.2653	-3.55813	0.000749744	0.0137387	-0.984692
ENSG00000061273	ENSG00000061273	HDAC7	51564	histone deacetylase 7 [Source:HGNC Symbol;Acc:HGNC:14067]	-12.2896	-3.76108	0.000394145	0.00882527	-0.758235
ENSG00000062582	ENSG00000062582	MRPS24	64951	mitochondrial ribosomal protein S24 [Source:HGNC Symbol;Acc:HGNC:14510]	-7.73496	-3.72324	0.000444963	0.00955745	-1.07302
ENSG00000063601	ENSG00000063601	MTMR1	8776	myotubularin related protein 1 [Source:HGNC Symbol;Acc:HGNC:7449]	-11.2935	-3.5674	0.000728334	0.0134154	-1.16445
ENSG00000063854	ENSG00000063854	HAGH	3029	hydroxyacylglutathione hydrolase [Source:HGNC Symbol;Acc:HGNC:4805]	-7.77882	-3.26339	0.00184306	0.02606	-1.6321
ENSG00000064313	ENSG00000064313	TAF2	6873	TATA-box binding protein associated factor 2 [Source:HGNC Symbol;Acc:HGNC:11536]	8.15301	3.67346	0.000521438	0.0105864	-0.674825
ENSG00000064419	ENSG00000064419	TNPO3	23534	transportin 3 [Source:HGNC Symbol;Acc:HGNC:17103]	-5.96181	-3.33414	0.00149094	0.0224038	-1.25602
ENSG00000064601	ENSG00000064601	CTSA	5476	cathepsin A [Source:HGNC Symbol;Acc:HGNC:9251]	-7.63742	-3.25019	0.00191685	0.0267998	-1.57835
ENSG00000064703	ENSG00000064703	DDX20	NA	DEAD-box helicase 20 [Source:HGNC Symbol;Acc:HGNC:2743]	-12.4959	-4.60971	2.24448e-05	0.00117745	1.57396
ENSG00000065457	ENSG00000065457	ADAT1	23536	adenosine deaminase tRNA specific 1 [Source:HGNC Symbol;Acc:HGNC:228]	-6.31889	-3.02331	0.00371147	0.0428881	-2.11473
ENSG00000065485	ENSG00000065485	PDIA5	10954	protein disulfide isomerase family A member 5 [Source:HGNC Symbol;Acc:HGNC:24811]	-13.4897	-4.51397	3.1401e-05	0.00150117	1.13406
ENSG00000065526	ENSG00000065526	SPEN	NA	spen family transcriptional repressor [Source:HGNC Symbol;Acc:HGNC:17575]	-11.8035	-5.00301	5.49804e-06	0.000441935	2.66264
ENSG00000065613	ENSG00000065613	SLK	9748	STE20 like kinase [Source:HGNC Symbol;Acc:HGNC:11088]	6.5444	3.39876	0.00122577	0.0194082	-1.40375
ENSG00000065802	ENSG00000065802	ASB1	51665	ankyrin repeat and SOCS box containing 1 [Source:HGNC Symbol;Acc:HGNC:16011]	11.5771	3.14832	0.00258767	0.0332672	-1.94563
ENSG00000066044	ENSG00000066044	ELAVL1	1994	ELAV like RNA binding protein 1 [Source:HGNC Symbol;Acc:HGNC:3312]	-12.5497	-3.40498	0.00120275	0.0191023	-1.6048
ENSG00000066117	ENSG00000066117	SMARCD1	6602	SWI/SNF related, matrix associated, actin dependent regulator of chromatin, subfamily d, member 1 [Source:HGNC Symbol;Acc:HGNC:11106]	-9.6571	-4.07288	0.000141842	0.00425771	-0.316504
ENSG00000066427	ENSG00000066427	ATXN3	4287	ataxin 3 [Source:HGNC Symbol;Acc:HGNC:7106]	-9.85573	-3.53246	0.000812173	0.0145017	-1.10033
ENSG00000066455	ENSG00000066455	GOLGA5	NA	golgin A5 [Source:HGNC Symbol;Acc:HGNC:4428]	8.85144	3.71926	0.000450656	0.00963934	-0.567094
ENSG00000066933	ENSG00000066933	MYO9A	4649	myosin IXA [Source:HGNC Symbol;Acc:HGNC:7608]	-9.69047	-3.71442	0.000457674	0.00970695	-0.617746
ENSG00000067182	ENSG00000067182	TNFRSF1A	7132	TNF receptor superfamily member 1A [Source:HGNC Symbol;Acc:HGNC:11916]	-12.3114	-4.41827	4.37984e-05	0.0019091	0.894161
ENSG00000067191	ENSG00000067191	CACNB1	782	calcium voltage-gated channel auxiliary subunit beta 1 [Source:HGNC Symbol;Acc:HGNC:1401]	-13.278	-3.71706	0.000453831	0.00968609	-0.94245
ENSG00000067601	ENSG00000067601	PMS2P4	5382	PMS1 homolog 2, mismatch repair system component pseudogene 4 [Source:HGNC Symbol;Acc:HGNC:9129]	-11.701	-3.50119	0.000894948	0.0155011	-1.44408
ENSG00000067646	ENSG00000067646	ZFY	7544	zinc finger protein Y-linked [Source:HGNC Symbol;Acc:HGNC:12870]	9.70004	4.54351	2.83189e-05	0.00138335	1.35469
ENSG00000067704	ENSG00000067704	IARS2	55699	isoleucyl-tRNA synthetase 2, mitochondrial [Source:HGNC Symbol;Acc:HGNC:29685]	-11.4031	-3.62099	0.000615561	0.0119055	-0.838112
ENSG00000067829	ENSG00000067829	IDH3G	3421	isocitrate dehydrogenase (NAD(+)) 3 non-catalytic subunit gamma [Source:HGNC Symbol;Acc:HGNC:5386]	8.50383	3.14121	0.00264184	0.0337584	-1.80254
ENSG00000067955	ENSG00000067955	CBFB	865	core-binding factor subunit beta [Source:HGNC Symbol;Acc:HGNC:1539]	12.6514	6.04984	1.10678e-07	2.42999e-05	5.40467
ENSG00000068308	ENSG00000068308	OTUD5	55593	OTU deubiquitinase 5 [Source:HGNC Symbol;Acc:HGNC:25402]	-11.119	-4.1735	0.000101169	0.00339973	0.444608
ENSG00000068394	ENSG00000068394	GPKOW	27238	G-patch domain and KOW motifs [Source:HGNC Symbol;Acc:HGNC:30677]	-12.3089	-3.62742	0.000603208	0.0117048	-0.91866
ENSG00000068784	ENSG00000068784	SRBD1	55133	S1 RNA binding domain 1 [Source:HGNC Symbol;Acc:HGNC:25521]	12.5476	4.94755	6.72076e-06	0.000496457	2.07808
ENSG00000068971	ENSG00000068971	PPP2R5B	5526	protein phosphatase 2 regulatory subunit B'beta [Source:HGNC Symbol;Acc:HGNC:9310]	11.2849	3.36056	0.00137657	0.0210724	-1.65906
ENSG00000069869	ENSG00000069869	NEDD4	4734	NEDD4 E3 ubiquitin protein ligase [Source:HGNC Symbol;Acc:HGNC:7727]	-13.1347	-4.17968	9.90766e-05	0.00334659	0.0799651
ENSG00000069974	ENSG00000069974	RAB27A	5873	RAB27A, member RAS oncogene family [Source:HGNC Symbol;Acc:HGNC:9766]	-6.93944	-3.30607	0.00162228	0.0238632	-1.50963
ENSG00000070190	ENSG00000070190	DAPP1	27071	dual adaptor of phosphotyrosine and 3-phosphoinositides 1 [Source:HGNC Symbol;Acc:HGNC:16500]	-10.7522	-3.65579	0.000551472	0.0109794	-0.843307
ENSG00000070214	ENSG00000070214	SLC44A1	23446	solute carrier family 44 member 1 [Source:HGNC Symbol;Acc:HGNC:18798]	-12.2891	-3.98625	0.000189161	0.00525835	-0.307992
ENSG00000070718	ENSG00000070718	AP3M2	10947	adaptor related protein complex 3 subunit mu 2 [Source:HGNC Symbol;Acc:HGNC:570]	-9.145	-3.16781	0.0024443	0.0320656	-1.73419
ENSG00000070761	ENSG00000070761	CFAP20	29105	cilia and flagella associated protein 20 [Source:HGNC Symbol;Acc:HGNC:29523]	-15.339	-6.07319	1.01252e-07	2.24382e-05	5.29688
ENSG00000070831	ENSG00000070831	CDC42	998	cell division cycle 42 [Source:HGNC Symbol;Acc:HGNC:1736]	-2.36396	-3.22776	0.00204871	0.028254	-1.4278
ENSG00000070882	ENSG00000070882	OSBPL3	26031	oxysterol binding protein like 3 [Source:HGNC Symbol;Acc:HGNC:16370]	-5.40784	-3.03496	0.00359006	0.041976	-1.93085
ENSG00000071054	ENSG00000071054	MAP4K4	9448	mitogen-activated protein kinase kinase kinase kinase 4 [Source:HGNC Symbol;Acc:HGNC:6866]	9.40527	3.86195	0.000284419	0.00697431	-0.221464
ENSG00000071127	ENSG00000071127	WDR1	9948	WD repeat domain 1 [Source:HGNC Symbol;Acc:HGNC:12754]	-13.06	-6.00012	1.33754e-07	2.80671e-05	5.75452
ENSG00000071462	ENSG00000071462	BUD23	114049	BUD23 rRNA methyltransferase and ribosome maturation factor [Source:HGNC Symbol;Acc:HGNC:16405]	9.60395	6.15086	7.52643e-08	1.83986e-05	6.21355
ENSG00000071553	ENSG00000071553	ATP6AP1	537	ATPase H+ transporting accessory protein 1 [Source:HGNC Symbol;Acc:HGNC:868]	-10.8287	-4.6806	1.74731e-05	0.00098648	2.152
ENSG00000071564	ENSG00000071564	TCF3	6929	transcription factor 3 [Source:HGNC Symbol;Acc:HGNC:11633]	-10.974	-3.61186	0.000633529	0.0121539	-1.17159
ENSG00000072210	ENSG00000072210	ALDH3A2	224	aldehyde dehydrogenase 3 family member A2 [Source:HGNC Symbol;Acc:HGNC:403]	9.9186	2.95736	0.00447389	0.0491361	-2.28625
ENSG00000072310	ENSG00000072310	SREBF1	6720	sterol regulatory element binding transcription factor 1 [Source:HGNC Symbol;Acc:HGNC:11289]	-10.1099	-3.40292	0.00121036	0.0192101	-1.48638
ENSG00000072401	ENSG00000072401	UBE2D1	7321	ubiquitin conjugating enzyme E2 D1 [Source:HGNC Symbol;Acc:HGNC:12474]	-17.449	-5.61205	5.79855e-07	8.18424e-05	3.42541
ENSG00000072518	ENSG00000072518	MARK2	2011	microtubule affinity regulating kinase 2 [Source:HGNC Symbol;Acc:HGNC:3332]	-9.42955	-3.33633	0.00148113	0.0222987	-1.71095
ENSG00000072756	ENSG00000072756	TRNT1	51095	tRNA nucleotidyl transferase 1 [Source:HGNC Symbol;Acc:HGNC:17341]	-10.6016	-6.54672	1.64558e-08	5.57427e-06	6.91168
ENSG00000073169	ENSG00000073169	SELENOO	NA	selenoprotein O [Source:HGNC Symbol;Acc:HGNC:30395]	10.9306	3.61426	0.000628745	0.0120915	-1.05881
ENSG00000073584	ENSG00000073584	SMARCE1	6605	SWI/SNF related, matrix associated, actin dependent regulator of chromatin, subfamily e, member 1 [Source:HGNC Symbol;Acc:HGNC:11109]	-6.46916	-3.07412	0.00320867	0.0387591	-2.09056
ENSG00000073910	ENSG00000073910	FRY	10129	FRY microtubule binding protein [Source:HGNC Symbol;Acc:HGNC:20367]	-11.9706	-3.08674	0.00309399	0.0377197	-2.14849
ENSG00000075089	ENSG00000075089	ACTR6	64431	actin related protein 6 [Source:HGNC Symbol;Acc:HGNC:24025]	-12.8172	-4.81577	1.07969e-05	0.000695698	1.91657
ENSG00000075234	ENSG00000075234	TTC38	55020	tetratricopeptide repeat domain 38 [Source:HGNC Symbol;Acc:HGNC:26082]	-13.7955	-4.40404	4.60088e-05	0.00197996	0.895583
ENSG00000075239	ENSG00000075239	ACAT1	38	acetyl-CoA acetyltransferase 1 [Source:HGNC Symbol;Acc:HGNC:93]	11.2678	5.05286	4.58704e-06	0.000385199	2.5223
ENSG00000075336	ENSG00000075336	TIMM21	29090	translocase of inner mitochondrial membrane 21 [Source:HGNC Symbol;Acc:HGNC:25010]	-10.406	-3.43137	0.00110959	0.0179472	-1.24481
ENSG00000075420	ENSG00000075420	FNDC3B	64778	fibronectin type III domain containing 3B [Source:HGNC Symbol;Acc:HGNC:24670]	8.91984	3.01474	0.00380316	0.0436367	-2.09816
ENSG00000075426	ENSG00000075426	FOSL2	2355	FOS like 2, AP-1 transcription factor subunit [Source:HGNC Symbol;Acc:HGNC:3798]	11.78	5.88552	2.06709e-07	3.92119e-05	4.91888
ENSG00000075975	ENSG00000075975	MKRN2	23609	makorin ring finger protein 2 [Source:HGNC Symbol;Acc:HGNC:7113]	-16.872	-6.09904	9.17398e-08	2.13015e-05	5.17056
ENSG00000076043	ENSG00000076043	REXO2	25996	RNA exonuclease 2 [Source:HGNC Symbol;Acc:HGNC:17851]	-8.84428	-4.05034	0.000152916	0.00446546	-0.128377
ENSG00000076053	ENSG00000076053	RBM7	10179	RNA binding motif protein 7 [Source:HGNC Symbol;Acc:HGNC:9904]	-17.6049	-8.81153	2.58572e-12	3.22697e-09	11.8864
ENSG00000076108	ENSG00000076108	BAZ2A	11176	bromodomain adjacent to zinc finger domain 2A [Source:HGNC Symbol;Acc:HGNC:962]	9.1265	4.12952	0.000117328	0.00375744	0.511425
ENSG00000076555	ENSG00000076555	ACACB	32	acetyl-CoA carboxylase beta [Source:HGNC Symbol;Acc:HGNC:85]	-10.6064	-3.31993	0.00155612	0.0231195	-1.7348
ENSG00000076944	ENSG00000076944	STXBP2	6813	syntaxin binding protein 2 [Source:HGNC Symbol;Acc:HGNC:11445]	-7.31133	-4.68781	1.70322e-05	0.000972936	1.43723
ENSG00000077150	ENSG00000077150	NFKB2	4791	nuclear factor kappa B subunit 2 [Source:HGNC Symbol;Acc:HGNC:7795]	-18.0667	-6.46607	2.24535e-08	6.82588e-06	5.865
ENSG00000077157	ENSG00000077157	PPP1R12B	4660	protein phosphatase 1 regulatory subunit 12B [Source:HGNC Symbol;Acc:HGNC:7619]	9.45961	3.65008	0.000561532	0.0111144	-0.795544
ENSG00000077782	ENSG00000077782	FGFR1	2260	fibroblast growth factor receptor 1 [Source:HGNC Symbol;Acc:HGNC:3688]	-14.9107	-4.21293	8.85309e-05	0.00309623	0.21439
ENSG00000078053	ENSG00000078053	AMPH	273	amphiphysin [Source:HGNC Symbol;Acc:HGNC:471]	11.092	3.04269	0.00351158	0.0412619	-2.17373
ENSG00000078142	ENSG00000078142	PIK3C3	5289	phosphatidylinositol 3-kinase catalytic subunit type 3 [Source:HGNC Symbol;Acc:HGNC:8974]	9.90406	4.16059	0.000105672	0.00349471	0.539403
ENSG00000078369	ENSG00000078369	GNB1	2782	G protein subunit beta 1 [Source:HGNC Symbol;Acc:HGNC:4396]	-9.76211	-5.14472	3.2802e-06	0.000303829	3.07725
ENSG00000078699	ENSG00000078699	CBFA2T2	9139	CBFA2/RUNX1 partner transcriptional co-repressor 2 [Source:HGNC Symbol;Acc:HGNC:1536]	8.53646	3.0918	0.00304916	0.0373024	-2.01628
ENSG00000079432	ENSG00000079432	CIC	23152	capicua transcriptional repressor [Source:HGNC Symbol;Acc:HGNC:14214]	-11.0513	-3.37079	0.00133456	0.0206611	-1.57945
ENSG00000079739	ENSG00000079739	PGM1	5236	phosphoglucomutase 1 [Source:HGNC Symbol;Acc:HGNC:8905]	10.8529	3.84302	0.000302478	0.00726684	-0.403838
ENSG00000080298	ENSG00000080298	RFX3	5991	regulatory factor X3 [Source:HGNC Symbol;Acc:HGNC:9984]	-16.1994	-5.67784	4.52899e-07	7.01904e-05	4.02725
ENSG00000080503	ENSG00000080503	SMARCA2	6595	SWI/SNF related, matrix associated, actin dependent regulator of chromatin, subfamily a, member 2 [Source:HGNC Symbol;Acc:HGNC:11098]	3.53892	3.61383	0.000629605	0.0120982	-0.571156
ENSG00000080802	ENSG00000080802	CNOT4	4850	CCR4-NOT transcription complex subunit 4 [Source:HGNC Symbol;Acc:HGNC:7880]	-12.5508	-5.97046	1.49725e-07	3.03442e-05	5.58583
ENSG00000080839	ENSG00000080839	RBL1	5933	RB transcriptional corepressor like 1 [Source:HGNC Symbol;Acc:HGNC:9893]	-12.45	-4.96327	6.34927e-06	0.000482545	1.82401
ENSG00000081014	ENSG00000081014	AP4E1	23431	adaptor related protein complex 4 subunit epsilon 1 [Source:HGNC Symbol;Acc:HGNC:573]	-14.5435	-4.48882	3.42803e-05	0.00160011	0.618123
ENSG00000081177	ENSG00000081177	EXD2	55218	exonuclease 3'-5' domain containing 2 [Source:HGNC Symbol;Acc:HGNC:20217]	-15.0885	-3.74738	0.000411866	0.00911023	-0.717149
ENSG00000081307	ENSG00000081307	UBA5	79876	ubiquitin like modifier activating enzyme 5 [Source:HGNC Symbol;Acc:HGNC:23230]	8.05741	3.04514	0.00348701	0.041075	-2.03817
ENSG00000082641	ENSG00000082641	NFE2L1	4779	nuclear factor, erythroid 2 like 1 [Source:HGNC Symbol;Acc:HGNC:7781]	-12.3411	-4.81451	1.08455e-05	0.000696936	1.25835
ENSG00000083099	ENSG00000083099	LYRM2	57226	LYR motif containing 2 [Source:HGNC Symbol;Acc:HGNC:25229]	9.63844	3.74759	0.000411587	0.00911023	-0.581801
ENSG00000083312	ENSG00000083312	TNPO1	3842	transportin 1 [Source:HGNC Symbol;Acc:HGNC:6401]	-8.278	-4.4208	4.34171e-05	0.00189946	1.01766
ENSG00000083535	ENSG00000083535	PIBF1	NA	progesterone immunomodulatory binding factor 1 [Source:HGNC Symbol;Acc:HGNC:23352]	6.95407	3.63601	0.00058708	0.0114953	-0.846346
ENSG00000083642	ENSG00000083642	PDS5B	23047	PDS5 cohesin associated factor B [Source:HGNC Symbol;Acc:HGNC:20418]	-5.79483	-3.81257	0.000333853	0.00780703	-0.294775
ENSG00000083750	ENSG00000083750	RRAGB	10325	Ras related GTP binding B [Source:HGNC Symbol;Acc:HGNC:19901]	-16.8733	-5.04787	4.67102e-06	0.000388628	2.28155
ENSG00000083807	ENSG00000083807	SLC27A5	10998	solute carrier family 27 member 5 [Source:HGNC Symbol;Acc:HGNC:10999]	-9.59771	-2.96812	0.00434037	0.0480016	-2.38394
ENSG00000084234	ENSG00000084234	APLP2	334	amyloid beta precursor like protein 2 [Source:HGNC Symbol;Acc:HGNC:598]	-5.03604	-4.00845	0.000175757	0.00496136	0.305541
ENSG00000084774	ENSG00000084774	CAD	790	carbamoyl-phosphate synthetase 2, aspartate transcarbamylase, and dihydroorotase [Source:HGNC Symbol;Acc:HGNC:1424]	-12.5358	-3.64248	0.000575191	0.0112905	-0.980204
ENSG00000085063	ENSG00000085063	CD59	966	CD59 molecule (CD59 blood group) [Source:HGNC Symbol;Acc:HGNC:1689]	11.8527	6.49497	2.00888e-08	6.52529e-06	6.28669
ENSG00000085760	ENSG00000085760	MTIF2	4528	mitochondrial translational initiation factor 2 [Source:HGNC Symbol;Acc:HGNC:7441]	-12.45	-3.61719	0.000622986	0.0120002	-1.00452
ENSG00000086544	ENSG00000086544	ITPKC	80271	inositol-trisphosphate 3-kinase C [Source:HGNC Symbol;Acc:HGNC:14897]	-12.887	-4.52047	3.06961e-05	0.0014764	1.09404
ENSG00000086598	ENSG00000086598	TMED2	10959	transmembrane p24 trafficking protein 2 [Source:HGNC Symbol;Acc:HGNC:16996]	-11.7913	-7.90486	8.51131e-11	6.19614e-08	11.6167
ENSG00000086730	ENSG00000086730	LAT2	7462	linker for activation of T cells family member 2 [Source:HGNC Symbol;Acc:HGNC:12749]	11.8479	3.47685	0.000964824	0.0163516	-1.3447
ENSG00000087157	ENSG00000087157	PGS1	9489	phosphatidylglycerophosphate synthase 1 [Source:HGNC Symbol;Acc:HGNC:30029]	9.89079	5.06453	4.39613e-06	0.00038039	2.78304
ENSG00000087191	ENSG00000087191	PSMC5	5705	proteasome 26S subunit, ATPase 5 [Source:HGNC Symbol;Acc:HGNC:9552]	11.0884	11.3	2.53743e-16	1.00279e-12	20.6852
ENSG00000087269	ENSG00000087269	NOP14	8602	NOP14 nucleolar protein [Source:HGNC Symbol;Acc:HGNC:16821]	-11.8391	-3.60249	0.000652462	0.0123769	-1.19711
ENSG00000087274	ENSG00000087274	ADD1	118	adducin 1 [Source:HGNC Symbol;Acc:HGNC:243]	10.4199	5.87639	2.13989e-07	3.99536e-05	5.42554
ENSG00000087302	ENSG00000087302	RTRAF	51637	RNA transcription, translation and transport factor [Source:HGNC Symbol;Acc:HGNC:23169]	6.7617	3.01377	0.00381376	0.0437292	-2.0268
ENSG00000087448	ENSG00000087448	KLHL42	57542	kelch like family member 42 [Source:HGNC Symbol;Acc:HGNC:29252]	-12.3187	-3.66694	0.000532336	0.0107519	-0.98205
ENSG00000087470	ENSG00000087470	DNM1L	10059	dynamin 1 like [Source:HGNC Symbol;Acc:HGNC:2973]	-12.1187	-4.64355	1.99194e-05	0.00108084	1.50224
ENSG00000088387	ENSG00000088387	DOCK9	23348	dedicator of cytokinesis 9 [Source:HGNC Symbol;Acc:HGNC:14132]	-15.0062	-4.74383	1.39586e-05	0.000835825	1.58342
ENSG00000088451	ENSG00000088451	TGDS	23483	TDP-glucose 4,6-dehydratase [Source:HGNC Symbol;Acc:HGNC:20324]	10.0984	5.41638	1.20399e-06	0.000143462	3.39947
ENSG00000088682	ENSG00000088682	COQ9	NA	coenzyme Q9 [Source:HGNC Symbol;Acc:HGNC:25302]	-11.0445	-3.25323	0.00189962	0.0266217	-1.711
ENSG00000088832	ENSG00000088832	FKBP1A	2280	FKBP prolyl isomerase 1A [Source:HGNC Symbol;Acc:HGNC:3711]	7.72595	3.63951	0.000580626	0.0113878	-0.788116
ENSG00000088833	ENSG00000088833	NSFL1C	55968	NSFL1 cofactor [Source:HGNC Symbol;Acc:HGNC:15912]	8.96049	3.95323	0.000210933	0.00568369	0.0589948
ENSG00000088836	ENSG00000088836	SLC4A11	83959	solute carrier family 4 member 11 [Source:HGNC Symbol;Acc:HGNC:16438]	-8.74306	-3.12773	0.00274759	0.0347101	-1.86418
ENSG00000088888	ENSG00000088888	MAVS	57506	mitochondrial antiviral signaling protein [Source:HGNC Symbol;Acc:HGNC:29233]	-12.4673	-4.76464	1.29608e-05	0.000794125	1.77493
ENSG00000088970	ENSG00000088970	KIZ	55857	kizuna centrosomal protein [Source:HGNC Symbol;Acc:HGNC:15865]	8.98199	3.3494	0.00142385	0.0216286	-1.37751
ENSG00000089289	ENSG00000089289	IGBP1	3476	immunoglobulin binding protein 1 [Source:HGNC Symbol;Acc:HGNC:5461]	11.1718	4.97602	6.06296e-06	0.000473406	2.57292
ENSG00000089597	ENSG00000089597	GANAB	23193	glucosidase II alpha subunit [Source:HGNC Symbol;Acc:HGNC:4138]	-11.1778	-3.13179	0.00271536	0.0344557	-2.03503
ENSG00000089639	ENSG00000089639	GMIP	51291	GEM interacting protein [Source:HGNC Symbol;Acc:HGNC:24852]	-9.06722	-3.04604	0.00347809	0.0409902	-2.12838
ENSG00000089847	ENSG00000089847	ANKRD24	170961	ankyrin repeat domain 24 [Source:HGNC Symbol;Acc:HGNC:29424]	-11.0657	-4.76268	1.30521e-05	0.000795606	1.97283
ENSG00000089902	ENSG00000089902	RCOR1	NA	REST corepressor 1 [Source:HGNC Symbol;Acc:HGNC:17441]	-16.8207	-5.26263	2.12713e-06	0.000218349	2.80726
ENSG00000090263	ENSG00000090263	MRPS33	51650	mitochondrial ribosomal protein S33 [Source:HGNC Symbol;Acc:HGNC:16634]	-10.1018	-4.23684	8.16265e-05	0.00292376	0.385666
ENSG00000090382	ENSG00000090382	LYZ	4069	lysozyme [Source:HGNC Symbol;Acc:HGNC:6740]	-12.1478	-3.36161	0.0013722	0.0210191	-1.60902
ENSG00000090520	ENSG00000090520	DNAJB11	51726	DnaJ heat shock protein family (Hsp40) member B11 [Source:HGNC Symbol;Acc:HGNC:14889]	9.01749	3.4424	0.00107268	0.0174934	-1.2406
ENSG00000090530	ENSG00000090530	P3H2	55214	prolyl 3-hydroxylase 2 [Source:HGNC Symbol;Acc:HGNC:19317]	-8.59011	-3.63467	0.000589568	0.011525	-0.715498
ENSG00000090615	ENSG00000090615	GOLGA3	2802	golgin A3 [Source:HGNC Symbol;Acc:HGNC:4426]	6.70821	3.44344	0.00106928	0.0174499	-1.11778
ENSG00000090905	ENSG00000090905	TNRC6A	27327	trinucleotide repeat containing adaptor 6A [Source:HGNC Symbol;Acc:HGNC:11969]	-6.70515	-3.16578	0.00245885	0.0322122	-2.17754
ENSG00000091536	ENSG00000091536	MYO15A	51168	myosin XVA [Source:HGNC Symbol;Acc:HGNC:7594]	-11.8793	-3.77278	0.000379583	0.0085944	-0.573992
ENSG00000091732	ENSG00000091732	ZC3HC1	51530	zinc finger C3HC-type containing 1 [Source:HGNC Symbol;Acc:HGNC:29913]	-16.8816	-5.62126	5.60149e-07	7.95345e-05	3.59984
ENSG00000092094	ENSG00000092094	OSGEP	55644	O-sialoglycoprotein endopeptidase [Source:HGNC Symbol;Acc:HGNC:18028]	-11.7925	-7.90149	8.62317e-11	6.19614e-08	10.4556
ENSG00000092871	ENSG00000092871	RFFL	117584	ring finger and FYVE like domain containing E3 ubiquitin protein ligase [Source:HGNC Symbol;Acc:HGNC:24821]	-14.0346	-4.61525	2.20106e-05	0.00115981	1.16805
ENSG00000092931	ENSG00000092931	MFSD11	79157	major facilitator superfamily domain containing 11 [Source:HGNC Symbol;Acc:HGNC:25458]	-6.87394	-3.57306	0.000715559	0.0132247	-0.94101
ENSG00000095002	ENSG00000095002	MSH2	4436	mutS homolog 2 [Source:HGNC Symbol;Acc:HGNC:7325]	-12.5232	-4.08362	0.000136845	0.00416542	0.163894
ENSG00000095059	ENSG00000095059	DHPS	1725	deoxyhypusine synthase [Source:HGNC Symbol;Acc:HGNC:2869]	-6.62281	-3.38179	0.00129072	0.0202017	-1.56945
ENSG00000095397	ENSG00000095397	WHRN	25861	whirlin [Source:HGNC Symbol;Acc:HGNC:16361]	-14.2343	-4.00026	0.000180589	0.00507963	-0.313857
ENSG00000095485	ENSG00000095485	CWF19L1	55280	CWF19 like cell cycle control factor 1 [Source:HGNC Symbol;Acc:HGNC:25613]	-8.03248	-3.73488	0.000428699	0.00935172	-0.855767
ENSG00000095951	ENSG00000095951	HIVEP1	3096	HIVEP zinc finger 1 [Source:HGNC Symbol;Acc:HGNC:4920]	-12.9109	-3.19412	0.00226256	0.0303107	-1.88638
ENSG00000096063	ENSG00000096063	SRPK1	NA	SRSF protein kinase 1 [Source:HGNC Symbol;Acc:HGNC:11305]	8.5483	4.85377	9.42181e-06	0.000640667	2.23667
ENSG00000096717	ENSG00000096717	SIRT1	23411	sirtuin 1 [Source:HGNC Symbol;Acc:HGNC:14929]	11.2451	3.40249	0.00121192	0.0192222	-1.39883
ENSG00000097046	ENSG00000097046	CDC7	8317	cell division cycle 7 [Source:HGNC Symbol;Acc:HGNC:1745]	-11.8109	-3.10133	0.00296631	0.0366527	-2.02462
ENSG00000099219	ENSG00000099219	ERMP1	79956	endoplasmic reticulum metallopeptidase 1 [Source:HGNC Symbol;Acc:HGNC:23703]	-12.6466	-3.77542	0.000376374	0.00854844	-0.734105
ENSG00000099284	ENSG00000099284	MACROH2A2	NA	macroH2A.2 histone [Source:HGNC Symbol;Acc:HGNC:14453]	11.0531	3.06492	0.00329472	0.0395567	-2.09971
ENSG00000099330	ENSG00000099330	OCEL1	79629	occludin/ELL domain containing 1 [Source:HGNC Symbol;Acc:HGNC:26221]	-12.9035	-3.61461	0.000628055	0.012088	-1.01504
ENSG00000099875	ENSG00000099875	MKNK2	2872	MAPK interacting serine/threonine kinase 2 [Source:HGNC Symbol;Acc:HGNC:7111]	-11.8348	-4.8342	1.0107e-05	0.000667569	1.68136
ENSG00000099995	ENSG00000099995	SF3A1	NA	splicing factor 3a subunit 1 [Source:HGNC Symbol;Acc:HGNC:10765]	9.2383	4.87548	8.71483e-06	0.000606	2.55895
ENSG00000100036	ENSG00000100036	SLC35E4	339665	solute carrier family 35 member E4 [Source:HGNC Symbol;Acc:HGNC:17058]	-9.195	-3.05604	0.00337979	0.0401913	-2.12556
ENSG00000100056	ENSG00000100056	ESS2	NA	ess-2 splicing factor homolog [Source:HGNC Symbol;Acc:HGNC:16817]	-14.5134	-4.96363	6.34105e-06	0.000482545	1.8054
ENSG00000100084	ENSG00000100084	HIRA	7290	histone cell cycle regulator [Source:HGNC Symbol;Acc:HGNC:4916]	-16.1741	-5.44304	1.09037e-06	0.00013466	2.99391
ENSG00000100104	ENSG00000100104	SRRD	402055	SRR1 domain containing [Source:HGNC Symbol;Acc:HGNC:33910]	-10.1797	-3.27112	0.00180104	0.0256648	-1.83264
ENSG00000100109	ENSG00000100109	TFIP11	24144	tuftelin interacting protein 11 [Source:HGNC Symbol;Acc:HGNC:17165]	-16.2446	-5.87124	2.18204e-07	4.04223e-05	4.65588
ENSG00000100216	ENSG00000100216	TOMM22	NA	translocase of outer mitochondrial membrane 22 [Source:HGNC Symbol;Acc:HGNC:18002]	-11.3264	-3.71462	0.000457387	0.00970695	-0.803316
ENSG00000100219	ENSG00000100219	XBP1	7494	X-box binding protein 1 [Source:HGNC Symbol;Acc:HGNC:12801]	7.8514	3.11955	0.00281373	0.0353751	-1.909
ENSG00000100221	ENSG00000100221	JOSD1	9929	Josephin domain containing 1 [Source:HGNC Symbol;Acc:HGNC:28953]	-6.64134	-3.02712	0.00367134	0.0426321	-2.14236
ENSG00000100243	ENSG00000100243	CYB5R3	1727	cytochrome b5 reductase 3 [Source:HGNC Symbol;Acc:HGNC:2873]	-10.6459	-3.17754	0.00237558	0.031434	-1.95554
ENSG00000100263	ENSG00000100263	RHBDD3	25807	rhomboid domain containing 3 [Source:HGNC Symbol;Acc:HGNC:1308]	-14.9583	-3.91998	0.000235285	0.00611742	-0.380705
ENSG00000100266	ENSG00000100266	PACSIN2	11252	protein kinase C and casein kinase substrate in neurons 2 [Source:HGNC Symbol;Acc:HGNC:8571]	-11.4933	-3.46346	0.00100549	0.016802	-1.34191
ENSG00000100299	ENSG00000100299	ARSA	410	arylsulfatase A [Source:HGNC Symbol;Acc:HGNC:713]	-15.8982	-6.09406	9.34998e-08	2.13015e-05	5.12062
ENSG00000100325	ENSG00000100325	ASCC2	84164	activating signal cointegrator 1 complex subunit 2 [Source:HGNC Symbol;Acc:HGNC:24103]	-6.16994	-3.11894	0.0028187	0.0353822	-1.84876
ENSG00000100342	ENSG00000100342	APOL1	8542	apolipoprotein L1 [Source:HGNC Symbol;Acc:HGNC:618]	-13.2604	-4.41641	4.40823e-05	0.00191794	0.727818
ENSG00000100347	ENSG00000100347	SAMM50	NA	SAMM50 sorting and assembly machinery component [Source:HGNC Symbol;Acc:HGNC:24276]	-10.2816	-3.02264	0.00371858	0.0429262	-2.24169
ENSG00000100348	ENSG00000100348	TXN2	NA	thioredoxin 2 [Source:HGNC Symbol;Acc:HGNC:17772]	-9.50446	-4.923	7.3437e-06	0.000526084	2.53459
ENSG00000100401	ENSG00000100401	RANGAP1	5905	Ran GTPase activating protein 1 [Source:HGNC Symbol;Acc:HGNC:9854]	-7.56001	-3.32177	0.00154752	0.0230206	-1.61188
ENSG00000100483	ENSG00000100483	VCPKMT	79609	valosin containing protein lysine methyltransferase [Source:HGNC Symbol;Acc:HGNC:20352]	-9.55104	-4.8417	9.83864e-06	0.000659022	1.95059
ENSG00000100644	ENSG00000100644	HIF1A	3091	hypoxia inducible factor 1 subunit alpha [Source:HGNC Symbol;Acc:HGNC:4910]	-4.69285	-3.24773	0.0019309	0.0269644	-1.35249
ENSG00000100697	ENSG00000100697	DICER1	23405	dicer 1, ribonuclease III [Source:HGNC Symbol;Acc:HGNC:17098]	-14.1532	-5.24786	2.24608e-06	0.000227944	2.92216
ENSG00000100711	ENSG00000100711	ZFYVE21	79038	zinc finger FYVE-type containing 21 [Source:HGNC Symbol;Acc:HGNC:20760]	11.7613	3.36759	0.00134755	0.0207892	-1.58677
ENSG00000100722	ENSG00000100722	ZC3H14	79882	zinc finger CCCH-type containing 14 [Source:HGNC Symbol;Acc:HGNC:20509]	-10.1068	-3.13186	0.00271483	0.0344557	-1.94012
ENSG00000100749	ENSG00000100749	VRK1	7443	VRK serine/threonine kinase 1 [Source:HGNC Symbol;Acc:HGNC:12718]	10.4208	4.8275	1.03525e-05	0.000677116	2.06347
ENSG00000100764	ENSG00000100764	PSMC1	5700	proteasome 26S subunit, ATPase 1 [Source:HGNC Symbol;Acc:HGNC:9547]	-12.4742	-6.36851	3.26792e-08	9.01034e-06	5.38249
ENSG00000100836	ENSG00000100836	PABPN1	8106	poly(A) binding protein nuclear 1 [Source:HGNC Symbol;Acc:HGNC:8565]	10.6222	3.78412	0.00036598	0.00833634	-0.781362
ENSG00000100982	ENSG00000100982	PCIF1	63935	phosphorylated CTD interacting factor 1 [Source:HGNC Symbol;Acc:HGNC:16200]	-14.7756	-8.56273	6.71409e-12	7.23657e-09	12.0937
ENSG00000100991	ENSG00000100991	TRPC4AP	26133	transient receptor potential cation channel subfamily C member 4 associated protein [Source:HGNC Symbol;Acc:HGNC:16181]	-10.4152	-4.7811	1.22217e-05	0.000756663	1.89382
ENSG00000101019	ENSG00000101019	UQCC1	55245	ubiquinol-cytochrome c reductase complex assembly factor 1 [Source:HGNC Symbol;Acc:HGNC:15891]	-14.8212	-4.29994	6.582e-05	0.00252853	0.657086
ENSG00000101079	ENSG00000101079	NDRG3	57446	NDRG family member 3 [Source:HGNC Symbol;Acc:HGNC:14462]	-11.8678	-3.88341	0.0002652	0.00664114	-0.463229
ENSG00000101138	ENSG00000101138	CSTF1	1477	cleavage stimulation factor subunit 1 [Source:HGNC Symbol;Acc:HGNC:2483]	-10.4091	-3.5366	0.000801782	0.0143811	-0.997842
ENSG00000101161	ENSG00000101161	PRPF6	24148	pre-mRNA processing factor 6 [Source:HGNC Symbol;Acc:HGNC:15860]	-7.56392	-2.99939	0.00397281	0.0451166	-2.15868
ENSG00000101191	ENSG00000101191	DIDO1	11083	death inducer-obliterator 1 [Source:HGNC Symbol;Acc:HGNC:2680]	-15.2459	-5.98527	1.41527e-07	2.9086e-05	5.77224
ENSG00000101193	ENSG00000101193	GID8	54994	GID complex subunit 8 homolog [Source:HGNC Symbol;Acc:HGNC:15857]	-12.1028	-3.39382	0.00124435	0.0196445	-1.52919
ENSG00000101194	ENSG00000101194	SLC17A9	63910	solute carrier family 17 member 9 [Source:HGNC Symbol;Acc:HGNC:16192]	-12.3873	-4.1205	0.000120935	0.0038331	0.147199
ENSG00000101199	ENSG00000101199	ARFGAP1	55738	ADP ribosylation factor GTPase activating protein 1 [Source:HGNC Symbol;Acc:HGNC:15852]	-13.5875	-4.01852	0.000169985	0.00482717	-0.291667
ENSG00000101246	ENSG00000101246	ARFRP1	10139	ADP ribosylation factor related protein 1 [Source:HGNC Symbol;Acc:HGNC:662]	-15.6755	-5.10798	3.75189e-06	0.000334454	2.7584
ENSG00000101265	ENSG00000101265	RASSF2	9770	Ras association domain family member 2 [Source:HGNC Symbol;Acc:HGNC:9883]	10.6322	3.80059	0.000347032	0.00799692	-0.339846
ENSG00000101266	ENSG00000101266	CSNK2A1	1457	casein kinase 2 alpha 1 [Source:HGNC Symbol;Acc:HGNC:2457]	-6.4497	-3.04688	0.00346974	0.0409122	-2.07093
ENSG00000101350	ENSG00000101350	KIF3B	9371	kinesin family member 3B [Source:HGNC Symbol;Acc:HGNC:6320]	9.18137	2.97799	0.004221	0.0471226	-2.31184
ENSG00000101367	ENSG00000101367	MAPRE1	22919	microtubule associated protein RP/EB family member 1 [Source:HGNC Symbol;Acc:HGNC:6890]	7.19534	3.00392	0.00392202	0.0447541	-2.03678
ENSG00000101417	ENSG00000101417	PXMP4	11264	peroxisomal membrane protein 4 [Source:HGNC Symbol;Acc:HGNC:15920]	10.8054	3.52298	0.000836458	0.0148237	-1.26633
ENSG00000101421	ENSG00000101421	CHMP4B	NA	charged multivesicular body protein 4B [Source:HGNC Symbol;Acc:HGNC:16171]	-9.24462	-3.17892	0.00236595	0.0313591	-1.91111
ENSG00000101452	ENSG00000101452	DHX35	60625	DEAH-box helicase 35 [Source:HGNC Symbol;Acc:HGNC:15861]	-12.9391	-3.24442	0.00194997	0.0271667	-1.82592
ENSG00000101457	ENSG00000101457	DNTTIP1	116092	deoxynucleotidyltransferase terminal interacting protein 1 [Source:HGNC Symbol;Acc:HGNC:16160]	-13.6306	-3.76765	0.000385902	0.0086817	-0.814439
ENSG00000101577	ENSG00000101577	LPIN2	9663	lipin 2 [Source:HGNC Symbol;Acc:HGNC:14450]	-4.81799	-3.69157	0.000492267	0.0101877	-0.482849
ENSG00000101639	ENSG00000101639	CEP192	55125	centrosomal protein 192 [Source:HGNC Symbol;Acc:HGNC:25515]	-16.1436	-6.91732	3.92681e-09	1.82573e-06	7.24444
ENSG00000101773	ENSG00000101773	RBBP8	5932	RB binding protein 8, endonuclease [Source:HGNC Symbol;Acc:HGNC:9891]	-16.9921	-4.82196	1.056e-05	0.00068427	1.65285
ENSG00000101811	ENSG00000101811	CSTF2	1478	cleavage stimulation factor subunit 2 [Source:HGNC Symbol;Acc:HGNC:2484]	-9.88878	-3.01991	0.00374756	0.0431999	-2.12343
ENSG00000101935	ENSG00000101935	AMMECR1	9949	AMMECR nuclear protein 1 [Source:HGNC Symbol;Acc:HGNC:467]	-12.5535	-3.12457	0.00277293	0.0349557	-2.03602
ENSG00000101977	ENSG00000101977	MCF2	NA	MCF.2 cell line derived transforming sequence [Source:HGNC Symbol;Acc:HGNC:6940]	-10.2375	-3.49655	0.000907876	0.0156564	-1.14405
ENSG00000101997	ENSG00000101997	CCDC22	28952	coiled-coil domain containing 22 [Source:HGNC Symbol;Acc:HGNC:28909]	-11.2515	-3.45826	0.0010217	0.016991	-1.29658
ENSG00000102034	ENSG00000102034	ELF4	2000	E74 like ETS transcription factor 4 [Source:HGNC Symbol;Acc:HGNC:3319]	-11.886	-3.65936	0.000545275	0.0109295	-0.971913
ENSG00000102081	ENSG00000102081	FMR1	2332	FMRP translational regulator 1 [Source:HGNC Symbol;Acc:HGNC:3775]	11.0984	3.75521	0.000401644	0.00896778	-0.586268
ENSG00000102103	ENSG00000102103	PQBP1	10084	polyglutamine binding protein 1 [Source:HGNC Symbol;Acc:HGNC:9330]	8.03268	4.80054	1.14014e-05	0.000722858	2.28678
ENSG00000102393	ENSG00000102393	GLA	2717	galactosidase alpha [Source:HGNC Symbol;Acc:HGNC:4296]	-9.4781	-3.53391	0.000808518	0.0144582	-1.20118
ENSG00000102401	ENSG00000102401	ARMCX3	51566	armadillo repeat containing X-linked 3 [Source:HGNC Symbol;Acc:HGNC:24065]	10.1541	3.94768	0.000214821	0.00575475	0.156194
ENSG00000102409	ENSG00000102409	BEX4	56271	brain expressed X-linked 4 [Source:HGNC Symbol;Acc:HGNC:25475]	11.6794	4.92325	7.33718e-06	0.000526084	2.69466
ENSG00000102531	ENSG00000102531	FNDC3A	22862	fibronectin type III domain containing 3A [Source:HGNC Symbol;Acc:HGNC:20296]	-9.47148	-3.72403	0.000443833	0.00955006	-0.581282
ENSG00000102606	ENSG00000102606	ARHGEF7	8874	Rho guanine nucleotide exchange factor 7 [Source:HGNC Symbol;Acc:HGNC:15607]	-5.61132	-3.00928	0.00386271	0.0441623	-1.94927
ENSG00000102755	ENSG00000102755	FLT1	2321	fms related receptor tyrosine kinase 1 [Source:HGNC Symbol;Acc:HGNC:3763]	-13.58	-4.24559	7.9232e-05	0.00286832	0.658691
ENSG00000102804	ENSG00000102804	TSC22D1	8848	TSC22 domain family member 1 [Source:HGNC Symbol;Acc:HGNC:16826]	11.5967	5.1849	2.83108e-06	0.000270687	3.49359
ENSG00000102854	ENSG00000102854	MSLN	10232	mesothelin [Source:HGNC Symbol;Acc:HGNC:7371]	-10.2348	-4.92612	7.26156e-06	0.000523362	2.65776
ENSG00000102871	ENSG00000102871	TRADD	8717	TNFRSF1A associated via death domain [Source:HGNC Symbol;Acc:HGNC:12030]	-9.47873	-3.57555	0.000710004	0.0131425	-1.37876
ENSG00000102898	ENSG00000102898	NUTF2	10204	nuclear transport factor 2 [Source:HGNC Symbol;Acc:HGNC:13722]	-12.5163	-6.47399	2.17791e-08	6.79509e-06	6.27367
ENSG00000102908	ENSG00000102908	NFAT5	10725	nuclear factor of activated T cells 5 [Source:HGNC Symbol;Acc:HGNC:7774]	6.88815	3.09904	0.00298604	0.036744	-2.04747
ENSG00000102921	ENSG00000102921	N4BP1	9683	NEDD4 binding protein 1 [Source:HGNC Symbol;Acc:HGNC:29850]	-12.2396	-4.14545	0.000111204	0.00362706	0.235243
ENSG00000102977	ENSG00000102977	ACD	65057	ACD shelterin complex subunit and telomerase recruitment factor [Source:HGNC Symbol;Acc:HGNC:25070]	-15.0038	-5.95914	1.56311e-07	3.11465e-05	5.11639
ENSG00000103005	ENSG00000103005	USB1	79650	U6 snRNA biogenesis phosphodiesterase 1 [Source:HGNC Symbol;Acc:HGNC:25792]	-14.1094	-3.98395	0.000190604	0.00526777	-0.231945
ENSG00000103018	ENSG00000103018	CYB5B	80777	cytochrome b5 type B [Source:HGNC Symbol;Acc:HGNC:24374]	-10.2761	-5.03749	4.85072e-06	0.000399376	2.96008
ENSG00000103061	ENSG00000103061	SLC7A6OS	84138	solute carrier family 7 member 6 opposite strand [Source:HGNC Symbol;Acc:HGNC:25807]	-12.0825	-6.7143	8.61584e-09	3.34916e-06	7.197
ENSG00000103145	ENSG00000103145	HCFC1R1	54985	host cell factor C1 regulator 1 [Source:HGNC Symbol;Acc:HGNC:21198]	-15.3732	-4.52596	3.01125e-05	0.0014572	0.876541
ENSG00000103227	ENSG00000103227	LMF1	64788	lipase maturation factor 1 [Source:HGNC Symbol;Acc:HGNC:14154]	-13.0588	-3.59672	0.000664393	0.0125731	-1.11225
ENSG00000103249	ENSG00000103249	CLCN7	1186	chloride voltage-gated channel 7 [Source:HGNC Symbol;Acc:HGNC:2025]	-12.519	-4.37686	5.0536e-05	0.00210379	0.560821
ENSG00000103264	ENSG00000103264	FBXO31	79791	F-box protein 31 [Source:HGNC Symbol;Acc:HGNC:16510]	-13.2308	-3.65775	0.000548062	0.0109439	-0.995873
ENSG00000103274	ENSG00000103274	NUBP1	4682	nucleotide binding protein 1 [Source:HGNC Symbol;Acc:HGNC:8041]	-13.1252	-3.95511	0.000209634	0.0056628	-0.495191
ENSG00000103485	ENSG00000103485	QPRT	23475	quinolinate phosphoribosyltransferase [Source:HGNC Symbol;Acc:HGNC:9755]	-10.812	-3.15977	0.00250251	0.0326042	-1.92188
ENSG00000103496	ENSG00000103496	STX4	6810	syntaxin 4 [Source:HGNC Symbol;Acc:HGNC:11439]	9.68186	3.41586	0.00116346	0.0186279	-1.22664
ENSG00000103591	ENSG00000103591	AAGAB	79719	alpha and gamma adaptin binding protein [Source:HGNC Symbol;Acc:HGNC:25662]	10.2277	3.20213	0.00220982	0.0298401	-1.70177
ENSG00000103653	ENSG00000103653	CSK	1445	C-terminal Src kinase [Source:HGNC Symbol;Acc:HGNC:2444]	-11.2466	-3.5114	0.00086708	0.0152073	-1.12624
ENSG00000103671	ENSG00000103671	TRIP4	9325	thyroid hormone receptor interactor 4 [Source:HGNC Symbol;Acc:HGNC:12310]	-13.0473	-4.75356	1.3483e-05	0.000816262	1.86205
ENSG00000103769	ENSG00000103769	RAB11A	8766	RAB11A, member RAS oncogene family [Source:HGNC Symbol;Acc:HGNC:9760]	9.57645	4.76683	1.28601e-05	0.000790832	2.20519
ENSG00000103995	ENSG00000103995	CEP152	22995	centrosomal protein 152 [Source:HGNC Symbol;Acc:HGNC:29298]	-12.5025	-4.79764	1.15203e-05	0.000728455	1.88196
ENSG00000104131	ENSG00000104131	EIF3J	8669	eukaryotic translation initiation factor 3 subunit J [Source:HGNC Symbol;Acc:HGNC:3270]	-6.69872	-3.07867	0.00316691	0.038429	-2.15647
ENSG00000104218	ENSG00000104218	CSPP1	79848	centrosome and spindle pole associated protein 1 [Source:HGNC Symbol;Acc:HGNC:26193]	7.64561	3.15413	0.00254408	0.0328927	-1.97088
ENSG00000104312	ENSG00000104312	RIPK2	8767	receptor interacting serine/threonine kinase 2 [Source:HGNC Symbol;Acc:HGNC:10020]	-14.903	-5.39243	1.31599e-06	0.000151479	3.4084
ENSG00000104408	ENSG00000104408	EIF3E	3646	eukaryotic translation initiation factor 3 subunit E [Source:HGNC Symbol;Acc:HGNC:3277]	-2.20496	-3.09615	0.00301105	0.0369938	-1.71586
ENSG00000104805	ENSG00000104805	NUCB1	4924	nucleobindin 1 [Source:HGNC Symbol;Acc:HGNC:8043]	-5.79538	-3.31115	0.00159772	0.0235911	-1.44648
ENSG00000104808	ENSG00000104808	DHDH	27294	dihydrodiol dehydrogenase [Source:HGNC Symbol;Acc:HGNC:17887]	-12.965	-3.27404	0.00178545	0.0255347	-1.79249
ENSG00000104960	ENSG00000104960	PTOV1	53635	PTOV1 extended AT-hook containing adaptor protein [Source:HGNC Symbol;Acc:HGNC:9632]	7.09916	2.97803	0.00422054	0.0471226	-2.3109
ENSG00000104976	ENSG00000104976	SNAPC2	NA	small nuclear RNA activating complex polypeptide 2 [Source:HGNC Symbol;Acc:HGNC:11135]	-15.3648	-4.02353	0.000167177	0.00480994	-0.183055
ENSG00000104980	ENSG00000104980	TIMM44	NA	translocase of inner mitochondrial membrane 44 [Source:HGNC Symbol;Acc:HGNC:17316]	-13.018	-7.07574	2.12468e-09	1.11956e-06	7.30171
ENSG00000105058	ENSG00000105058	FAM32A	26017	family with sequence similarity 32 member A [Source:HGNC Symbol;Acc:HGNC:24563]	-14.6427	-5.24629	2.25906e-06	0.000227944	2.82926
ENSG00000105085	ENSG00000105085	MED26	9441	mediator complex subunit 26 [Source:HGNC Symbol;Acc:HGNC:2376]	-13.1482	-5.19564	2.72158e-06	0.0002652	2.38967
ENSG00000105185	ENSG00000105185	PDCD5	9141	programmed cell death 5 [Source:HGNC Symbol;Acc:HGNC:8764]	3.0315	3.15153	0.00256352	0.0330719	-1.75488
ENSG00000105186	ENSG00000105186	ANKRD27	84079	ankyrin repeat domain 27 [Source:HGNC Symbol;Acc:HGNC:25310]	-12.9838	-4.1695	0.000102545	0.00342954	0.523973
ENSG00000105229	ENSG00000105229	PIAS4	51588	protein inhibitor of activated STAT 4 [Source:HGNC Symbol;Acc:HGNC:17002]	-16.1104	-5.63335	5.35307e-07	7.93326e-05	3.63254
ENSG00000105364	ENSG00000105364	MRPL4	51073	mitochondrial ribosomal protein L4 [Source:HGNC Symbol;Acc:HGNC:14276]	-13.0221	-5.21245	2.55862e-06	0.000253849	2.49956
ENSG00000105366	ENSG00000105366	SIGLEC8	27181	sialic acid binding Ig like lectin 8 [Source:HGNC Symbol;Acc:HGNC:10877]	-9.51458	-3.70976	0.000464538	0.00979568	-0.491079
ENSG00000105393	ENSG00000105393	BABAM1	29086	BRISC and BRCA1 A complex member 1 [Source:HGNC Symbol;Acc:HGNC:25008]	-9.05555	-4.31133	6.33026e-05	0.0024688	0.735731
ENSG00000105443	ENSG00000105443	CYTH2	9266	cytohesin 2 [Source:HGNC Symbol;Acc:HGNC:9502]	10.7988	4.37555	5.07637e-05	0.00210379	1.01043
ENSG00000105518	ENSG00000105518	TMEM205	374882	transmembrane protein 205 [Source:HGNC Symbol;Acc:HGNC:29631]	-9.52621	-4.38948	4.83815e-05	0.00205227	0.610808
ENSG00000105576	ENSG00000105576	TNPO2	30000	transportin 2 [Source:HGNC Symbol;Acc:HGNC:19998]	-11.2673	-3.91351	0.000240335	0.00622142	-0.719468
ENSG00000105612	ENSG00000105612	DNASE2	1777	deoxyribonuclease 2, lysosomal [Source:HGNC Symbol;Acc:HGNC:2960]	9.71683	3.2733	0.00178941	0.0255596	-1.51104
ENSG00000105793	ENSG00000105793	GTPBP10	85865//101927446	GTP binding protein 10 [Source:HGNC Symbol;Acc:HGNC:25106]	-11.5521	-3.60987	0.000637508	0.0122006	-1.15297
ENSG00000105849	ENSG00000105849	POLR1F	NA	RNA polymerase I subunit F [Source:HGNC Symbol;Acc:HGNC:18027]	-10.7096	-4.39649	4.72254e-05	0.00201884	1.03524
ENSG00000105866	ENSG00000105866	SP4	6671	Sp4 transcription factor [Source:HGNC Symbol;Acc:HGNC:11209]	-15.5554	-9.79597	6.22177e-14	1.22942e-10	15.9706
ENSG00000105928	ENSG00000105928	GSDME	1687	gasdermin E [Source:HGNC Symbol;Acc:HGNC:2810]	11.0334	3.66239	0.000540069	0.0108526	-0.69814
ENSG00000105953	ENSG00000105953	OGDH	4967	oxoglutarate dehydrogenase [Source:HGNC Symbol;Acc:HGNC:8124]	-8.59813	-3.28282	0.00173923	0.0251098	-1.63624
ENSG00000106049	ENSG00000106049	HIBADH	11112	3-hydroxyisobutyrate dehydrogenase [Source:HGNC Symbol;Acc:HGNC:4907]	10.6711	3.15858	0.00251119	0.0326406	-1.88737
ENSG00000106100	ENSG00000106100	NOD1	10392	nucleotide binding oligomerization domain containing 1 [Source:HGNC Symbol;Acc:HGNC:16390]	-10.6443	-3.20126	0.00221549	0.0298997	-1.92497
ENSG00000106299	ENSG00000106299	WASL	NA	WASP like actin nucleation promoting factor [Source:HGNC Symbol;Acc:HGNC:12735]	-11.7868	-3.90817	0.000244574	0.00629677	-0.527952
ENSG00000106327	ENSG00000106327	TFR2	7036	transferrin receptor 2 [Source:HGNC Symbol;Acc:HGNC:11762]	-11.1248	-3.21741	0.00211244	0.0288538	-1.85203
ENSG00000106346	ENSG00000106346	USP42	84132	ubiquitin specific peptidase 42 [Source:HGNC Symbol;Acc:HGNC:20068]	7.04888	2.96205	0.00441525	0.0486724	-2.27458
ENSG00000106348	ENSG00000106348	IMPDH1	3614	inosine monophosphate dehydrogenase 1 [Source:HGNC Symbol;Acc:HGNC:6052]	-12.0604	-3.16186	0.00248725	0.0324767	-1.93977
ENSG00000106355	ENSG00000106355	LSM5	23658	LSM5 homolog, U6 small nuclear RNA and mRNA degradation associated [Source:HGNC Symbol;Acc:HGNC:17162]	8.49056	3.2744	0.00178352	0.0255347	-1.66133
ENSG00000106366	ENSG00000106366	SERPINE1	5054	serpin family E member 1 [Source:HGNC Symbol;Acc:HGNC:8583]	-14.3363	-5.15339	3.17776e-06	0.000295494	2.53914
ENSG00000106392	ENSG00000106392	C1GALT1	56913	core 1 synthase, glycoprotein-N-acetylgalactosamine 3-beta-galactosyltransferase 1 [Source:HGNC Symbol;Acc:HGNC:24337]	11.7654	5.54542	7.44198e-07	9.64285e-05	4.28109
ENSG00000106404	ENSG00000106404	CLDN15	24146	claudin 15 [Source:HGNC Symbol;Acc:HGNC:2036]	-13.1901	-3.30207	0.00164186	0.0240766	-1.70436
ENSG00000106460	ENSG00000106460	TMEM106B	54664	transmembrane protein 106B [Source:HGNC Symbol;Acc:HGNC:22407]	10.3798	4.30829	6.39637e-05	0.00248077	0.941842
ENSG00000106554	ENSG00000106554	CHCHD3	54927	coiled-coil-helix-coiled-coil-helix domain containing 3 [Source:HGNC Symbol;Acc:HGNC:21906]	11.579	3.95535	0.000209465	0.0056628	0.029944
ENSG00000106560	ENSG00000106560	GIMAP2	NA	GTPase, IMAP family member 2 [Source:HGNC Symbol;Acc:HGNC:21789]	-12.7325	-5.7419	3.55807e-07	5.77869e-05	5.13373
ENSG00000106635	ENSG00000106635	BCL7B	9275	BAF chromatin remodeling complex subunit BCL7B [Source:HGNC Symbol;Acc:HGNC:1005]	-16.6559	-4.98155	5.94281e-06	0.000471039	2.02728
ENSG00000106636	ENSG00000106636	YKT6	10652	YKT6 v-SNARE homolog [Source:HGNC Symbol;Acc:HGNC:16959]	-16.2062	-5.07613	4.21422e-06	0.000366035	2.24957
ENSG00000106665	ENSG00000106665	CLIP2	7461	CAP-Gly domain containing linker protein 2 [Source:HGNC Symbol;Acc:HGNC:2586]	12.1696	3.57617	0.000708624	0.0131273	-1.08416
ENSG00000106682	ENSG00000106682	EIF4H	7458	eukaryotic translation initiation factor 4H [Source:HGNC Symbol;Acc:HGNC:12741]	-8.58083	-4.63656	2.04173e-05	0.00110533	1.71554
ENSG00000106686	ENSG00000106686	SPATA6L	55064	spermatogenesis associated 6 like [Source:HGNC Symbol;Acc:HGNC:25472]	-12.3319	-4.25465	7.68267e-05	0.00281999	0.324203
ENSG00000106780	ENSG00000106780	MEGF9	NA	multiple EGF like domains 9 [Source:HGNC Symbol;Acc:HGNC:3234]	-11.1254	-3.07701	0.00318206	0.0385546	-2.11258
ENSG00000106993	ENSG00000106993	CDC37L1	NA	cell division cycle 37 like 1 [Source:HGNC Symbol;Acc:HGNC:17179]	8.51573	3.64962	0.000562363	0.0111153	-0.741809
ENSG00000107104	ENSG00000107104	KANK1	23189	KN motif and ankyrin repeat domains 1 [Source:HGNC Symbol;Acc:HGNC:19309]	-14.1078	-3.91792	0.000236881	0.00614255	-0.455682
ENSG00000107262	ENSG00000107262	BAG1	573	BAG cochaperone 1 [Source:HGNC Symbol;Acc:HGNC:937]	-15.5207	-4.63061	2.08502e-05	0.00112364	0.993529
ENSG00000107331	ENSG00000107331	ABCA2	20	ATP binding cassette subfamily A member 2 [Source:HGNC Symbol;Acc:HGNC:32]	10.2697	3.40736	0.00119407	0.0190153	-1.50623
ENSG00000107614	ENSG00000107614	TRDMT1	1787	tRNA aspartic acid methyltransferase 1 [Source:HGNC Symbol;Acc:HGNC:2977]	-12.9428	-4.17737	9.98554e-05	0.0033681	0.0532996
ENSG00000107643	ENSG00000107643	MAPK8	5599	mitogen-activated protein kinase 8 [Source:HGNC Symbol;Acc:HGNC:6881]	-12.4386	-3.66117	0.000542162	0.0108855	-0.786262
ENSG00000107719	ENSG00000107719	PALD1	27143	phosphatase domain containing paladin 1 [Source:HGNC Symbol;Acc:HGNC:23530]	-9.96533	-4.09233	0.000132912	0.00406661	0.400538
ENSG00000107745	ENSG00000107745	MICU1	10367	mitochondrial calcium uptake 1 [Source:HGNC Symbol;Acc:HGNC:1530]	-9.0118	-3.01225	0.00383026	0.0438759	-2.19921
ENSG00000107819	ENSG00000107819	SFXN3	81855	sideroflexin 3 [Source:HGNC Symbol;Acc:HGNC:16087]	11.0502	3.2249	0.00206613	0.0284013	-1.72009
ENSG00000107854	ENSG00000107854	TNKS2	80351	tankyrase 2 [Source:HGNC Symbol;Acc:HGNC:15677]	6.11499	3.038	0.00355904	0.041675	-2.18959
ENSG00000107902	ENSG00000107902	LHPP	64077	phospholysine phosphohistidine inorganic pyrophosphate phosphatase [Source:HGNC Symbol;Acc:HGNC:30042]	-12.644	-3.27152	0.0017989	0.0256498	-1.76754
ENSG00000107937	ENSG00000107937	GTPBP4	23560	GTP binding protein 4 [Source:HGNC Symbol;Acc:HGNC:21535]	-12.2455	-4.60736	2.26309e-05	0.00118199	1.51354
ENSG00000107957	ENSG00000107957	SH3PXD2A	9644	SH3 and PX domains 2A [Source:HGNC Symbol;Acc:HGNC:23664]	-11.8213	-3.22744	0.00205066	0.028254	-1.79876
ENSG00000108094	ENSG00000108094	CUL2	8453	cullin 2 [Source:HGNC Symbol;Acc:HGNC:2552]	-20.5229	-14.9682	1.2198e-21	2.58908e-17	25.2508
ENSG00000108423	ENSG00000108423	TUBD1	51174	tubulin delta 1 [Source:HGNC Symbol;Acc:HGNC:16811]	10.675	3.7195	0.000450308	0.00963934	-0.696945
ENSG00000108443	ENSG00000108443	RPS6KB1	6198	ribosomal protein S6 kinase B1 [Source:HGNC Symbol;Acc:HGNC:10436]	-13.5796	-5.41087	1.2289e-06	0.000144256	3.39251
ENSG00000108578	ENSG00000108578	BLMH	NA	bleomycin hydrolase [Source:HGNC Symbol;Acc:HGNC:1059]	10.498	3.06011	0.00334052	0.0398443	-2.08807
ENSG00000108588	ENSG00000108588	CCDC47	57003	coiled-coil domain containing 47 [Source:HGNC Symbol;Acc:HGNC:24856]	9.57233	4.12942	0.000117366	0.00375744	0.545776
ENSG00000108651	ENSG00000108651	UTP6	55813	UTP6 small subunit processome component [Source:HGNC Symbol;Acc:HGNC:18279]	-9.20291	-3.40699	0.00119543	0.0190241	-1.20767
ENSG00000108679	ENSG00000108679	LGALS3BP	3959	galectin 3 binding protein [Source:HGNC Symbol;Acc:HGNC:6564]	-17.6634	-5.23419	2.36204e-06	0.000236324	2.96267
ENSG00000108773	ENSG00000108773	KAT2A	2648	lysine acetyltransferase 2A [Source:HGNC Symbol;Acc:HGNC:4201]	-12.0505	-3.29804	0.00166179	0.0242727	-1.72785
ENSG00000108924	ENSG00000108924	HLF	3131	HLF transcription factor, PAR bZIP family member [Source:HGNC Symbol;Acc:HGNC:4977]	11.8712	3.92711	0.000229847	0.00604226	-0.145588
ENSG00000108932	ENSG00000108932	SLC16A6	9120	solute carrier family 16 member 6 [Source:HGNC Symbol;Acc:HGNC:10927]	10.2778	3.36197	0.00137071	0.0210099	-1.59656
ENSG00000108963	ENSG00000108963	DPH1	1801	diphthamide biosynthesis 1 [Source:HGNC Symbol;Acc:HGNC:3003]	-9.89294	-3.88537	0.000263507	0.00661193	-0.549118
ENSG00000108984	ENSG00000108984	MAP2K6	5608	mitogen-activated protein kinase kinase 6 [Source:HGNC Symbol;Acc:HGNC:6846]	-10.8039	-3.36377	0.00136323	0.0209088	-1.50568
ENSG00000109016	ENSG00000109016	DHRS7B	25979	dehydrogenase/reductase 7B [Source:HGNC Symbol;Acc:HGNC:24547]	-13.1666	-3.95902	0.00020695	0.00561463	-0.337585
ENSG00000109065	ENSG00000109065	NAT9	26151	N-acetyltransferase 9 (putative) [Source:HGNC Symbol;Acc:HGNC:23133]	-11.3118	-5.70424	4.1006e-07	6.52574e-05	4.87605
ENSG00000109079	ENSG00000109079	TNFAIP1	7126	TNF alpha induced protein 1 [Source:HGNC Symbol;Acc:HGNC:11894]	-17.6606	-5.41107	1.22801e-06	0.000144256	3.17182
ENSG00000109184	ENSG00000109184	DCUN1D4	23142	defective in cullin neddylation 1 domain containing 4 [Source:HGNC Symbol;Acc:HGNC:28998]	12.548	5.18601	2.81949e-06	0.000270671	3.27296
ENSG00000109270	ENSG00000109270	LAMTOR3	8649	late endosomal/lysosomal adaptor, MAPK and MTOR activator 3 [Source:HGNC Symbol;Acc:HGNC:15606]	9.71838	3.52851	0.000822204	0.0146367	-1.10094
ENSG00000109332	ENSG00000109332	UBE2D3	7323	ubiquitin conjugating enzyme E2 D3 [Source:HGNC Symbol;Acc:HGNC:12476]	-3.23727	-3.57671	0.000707428	0.0131154	-0.499387
ENSG00000109445	ENSG00000109445	ZNF330	NA	zinc finger protein 330 [Source:HGNC Symbol;Acc:HGNC:15462]	-13.6711	-4.95546	6.53136e-06	0.000490986	2.2345
ENSG00000109519	ENSG00000109519	GRPEL1	NA	GrpE like 1, mitochondrial [Source:HGNC Symbol;Acc:HGNC:19696]	11.3134	4.8378	9.97724e-06	0.00066269	2.34823
ENSG00000109586	ENSG00000109586	GALNT7	51809	polypeptide N-acetylgalactosaminyltransferase 7 [Source:HGNC Symbol;Acc:HGNC:4129]	-12.4596	-3.95181	0.000211919	0.00570377	-0.217272
ENSG00000109670	ENSG00000109670	FBXW7	55294	F-box and WD repeat domain containing 7 [Source:HGNC Symbol;Acc:HGNC:16712]	-6.82893	-3.16976	0.00243036	0.0319441	-1.92789
ENSG00000109736	ENSG00000109736	MFSD10	10227	major facilitator superfamily domain containing 10 [Source:HGNC Symbol;Acc:HGNC:16894]	-9.61667	-3.37024	0.00133677	0.0206657	-1.50432
ENSG00000109854	ENSG00000109854	HTATIP2	10553	HIV-1 Tat interactive protein 2 [Source:HGNC Symbol;Acc:HGNC:16637]	-15.2904	-5.40514	1.25534e-06	0.000145915	3.25708
ENSG00000109906	ENSG00000109906	ZBTB16	7704	zinc finger and BTB domain containing 16 [Source:HGNC Symbol;Acc:HGNC:12930]	12.5589	3.99118	0.000186099	0.00519762	0.212184
ENSG00000109911	ENSG00000109911	ELP4	26610	elongator acetyltransferase complex subunit 4 [Source:HGNC Symbol;Acc:HGNC:1171]	-12.2284	-3.88978	0.000259738	0.00655204	-0.60118
ENSG00000109943	ENSG00000109943	CRTAM	56253	cytotoxic and regulatory T cell molecule [Source:HGNC Symbol;Acc:HGNC:24313]	-14.0721	-4.52776	2.99233e-05	0.00145101	1.48845
ENSG00000110011	ENSG00000110011	DNAJC4	3338	DnaJ heat shock protein family (Hsp40) member C4 [Source:HGNC Symbol;Acc:HGNC:5271]	-11.4331	-4.09712	0.0001308	0.00404496	0.0797381
ENSG00000110047	ENSG00000110047	EHD1	10938	EH domain containing 1 [Source:HGNC Symbol;Acc:HGNC:3242]	-5.77334	-3.1343	0.00269555	0.0343086	-1.90926
ENSG00000110060	ENSG00000110060	PUS3	83480	pseudouridine synthase 3 [Source:HGNC Symbol;Acc:HGNC:25461]	-12.9037	-3.52176	0.000839629	0.0148504	-1.19643
ENSG00000110104	ENSG00000110104	CCDC86	NA	coiled-coil domain containing 86 [Source:HGNC Symbol;Acc:HGNC:28359]	-14.6632	-5.14035	3.33305e-06	0.000307523	2.33555
ENSG00000110107	ENSG00000110107	PRPF19	27339	pre-mRNA processing factor 19 [Source:HGNC Symbol;Acc:HGNC:17896]	-12.351	-4.25021	7.79966e-05	0.00284025	0.0327556
ENSG00000110318	ENSG00000110318	CEP126	57562	centrosomal protein 126 [Source:HGNC Symbol;Acc:HGNC:29264]	-14.62	-5.45446	1.04496e-06	0.000130411	2.91203
ENSG00000110429	ENSG00000110429	FBXO3	26273	F-box protein 3 [Source:HGNC Symbol;Acc:HGNC:13582]	-12.3062	-4.60518	2.28054e-05	0.00118849	1.8542
ENSG00000110448	ENSG00000110448	CD5	NA	CD5 molecule [Source:HGNC Symbol;Acc:HGNC:1685]	-12.515	-6.23747	5.40324e-08	1.34865e-05	6.41339
ENSG00000110455	ENSG00000110455	ACCS	84680	1-aminocyclopropane-1-carboxylate synthase homolog (inactive) [Source:HGNC Symbol;Acc:HGNC:23989]	-11.85	-2.99503	0.00402221	0.0454165	-2.29724
ENSG00000110514	ENSG00000110514	MADD	8567	MAP kinase activating death domain [Source:HGNC Symbol;Acc:HGNC:6766]	-16.0861	-5.5296	7.89549e-07	0.000101199	3.52716
ENSG00000110536	ENSG00000110536	PTPMT1	114971	protein tyrosine phosphatase mitochondrial 1 [Source:HGNC Symbol;Acc:HGNC:26965]	-11.2678	-3.78742	0.000362108	0.00826412	-0.911809
ENSG00000110660	ENSG00000110660	SLC35F2	54733	solute carrier family 35 member F2 [Source:HGNC Symbol;Acc:HGNC:23615]	-12.1723	-3.478	0.000961429	0.0163072	-1.44743
ENSG00000110880	ENSG00000110880	CORO1C	23603	coronin 1C [Source:HGNC Symbol;Acc:HGNC:2254]	-10.1396	-2.95081	0.00455713	0.0498196	-2.26067
ENSG00000110888	ENSG00000110888	CAPRIN2	65981	caprin family member 2 [Source:HGNC Symbol;Acc:HGNC:21259]	-11.8125	-4.37541	5.0788e-05	0.00210379	0.884336
ENSG00000110906	ENSG00000110906	KCTD10	83892	potassium channel tetramerization domain containing 10 [Source:HGNC Symbol;Acc:HGNC:23236]	-13.0692	-3.44007	0.00108037	0.0175946	-1.45006
ENSG00000110911	ENSG00000110911	SLC11A2	4891	solute carrier family 11 member 2 [Source:HGNC Symbol;Acc:HGNC:10908]	10.8673	3.37108	0.00133338	0.0206611	-1.44599
ENSG00000111361	ENSG00000111361	EIF2B1	1967	eukaryotic translation initiation factor 2B subunit alpha [Source:HGNC Symbol;Acc:HGNC:3257]	10.2714	3.55067	0.000767391	0.0139368	-0.872788
ENSG00000111445	ENSG00000111445	RFC5	5985	replication factor C subunit 5 [Source:HGNC Symbol;Acc:HGNC:9973]	-12.1194	-3.28121	0.00174764	0.0251762	-1.79778
ENSG00000111530	ENSG00000111530	CAND1	55832	cullin associated and neddylation dissociated 1 [Source:HGNC Symbol;Acc:HGNC:30688]	-6.38166	-3.49384	0.000915531	0.0157426	-0.835073
ENSG00000111540	ENSG00000111540	RAB5B	5869	RAB5B, member RAS oncogene family [Source:HGNC Symbol;Acc:HGNC:9784]	-10.552	-3.92788	0.000229268	0.00604039	0.0830785
ENSG00000111605	ENSG00000111605	CPSF6	11052	cleavage and polyadenylation specific factor 6 [Source:HGNC Symbol;Acc:HGNC:13871]	9.64535	4.60156	2.3098e-05	0.00119265	1.62876
ENSG00000111647	ENSG00000111647	UHRF1BP1L	23074	UHRF1 binding protein 1 like [Source:HGNC Symbol;Acc:HGNC:29102]	-14.8051	-4.97013	6.19355e-06	0.000476289	2.37203
ENSG00000111676	ENSG00000111676	ATN1	1822	atrophin 1 [Source:HGNC Symbol;Acc:HGNC:3033]	11.3566	4.1986	9.29359e-05	0.00319467	0.0670927
ENSG00000111707	ENSG00000111707	SUDS3	64426	SDS3 homolog, SIN3A corepressor complex component [Source:HGNC Symbol;Acc:HGNC:29545]	-12.3662	-5.36592	1.452e-06	0.000162405	3.59054
ENSG00000111727	ENSG00000111727	HCFC2	29915	host cell factor C2 [Source:HGNC Symbol;Acc:HGNC:24972]	-13.5856	-4.13554	0.000114975	0.00370418	0.330725
ENSG00000111802	ENSG00000111802	TDP2	NA	tyrosyl-DNA phosphodiesterase 2 [Source:HGNC Symbol;Acc:HGNC:17768]	-11.5175	-5.10992	3.72536e-06	0.000333343	2.61702
ENSG00000111850	ENSG00000111850	SMIM8	57150//63914	small integral membrane protein 8 [Source:HGNC Symbol;Acc:HGNC:21401]	11.3382	3.57138	0.000719319	0.0132735	-1.15167
ENSG00000111863	ENSG00000111863	ADTRP	84830	androgen dependent TFPI regulating protein [Source:HGNC Symbol;Acc:HGNC:21214]	-10.6034	-3.15264	0.0025552	0.0330004	-1.83681
ENSG00000111911	ENSG00000111911	HINT3	NA	histidine triad nucleotide binding protein 3 [Source:HGNC Symbol;Acc:HGNC:18468]	8.87853	3.2332	0.00201597	0.0279059	-1.79583
ENSG00000111962	ENSG00000111962	UST	NA	uronyl 2-sulfotransferase [Source:HGNC Symbol;Acc:HGNC:17223]	-9.80085	-2.98008	0.00419617	0.0469338	-2.27048
ENSG00000112029	ENSG00000112029	FBXO5	26271	F-box protein 5 [Source:HGNC Symbol;Acc:HGNC:13584]	-11.1676	-3.14667	0.0026001	0.0333804	-2.02809
ENSG00000112031	ENSG00000112031	MTRF1L	54516	mitochondrial translation release factor 1 like [Source:HGNC Symbol;Acc:HGNC:21051]	-11.4189	-4.54363	2.83067e-05	0.00138335	0.707212
ENSG00000112033	ENSG00000112033	PPARD	5467	peroxisome proliferator activated receptor delta [Source:HGNC Symbol;Acc:HGNC:9235]	-14.0653	-4.61874	2.17419e-05	0.00115853	0.926475
ENSG00000112237	ENSG00000112237	CCNC	892	cyclin C [Source:HGNC Symbol;Acc:HGNC:1581]	11.5825	6.3438	3.59339e-08	9.68255e-06	6.17268
ENSG00000112309	ENSG00000112309	B3GAT2	135152	beta-1,3-glucuronyltransferase 2 [Source:HGNC Symbol;Acc:HGNC:922]	-12.1637	-3.33364	0.00149321	0.0224094	-1.74351
ENSG00000112406	ENSG00000112406	HECA	NA	hdc homolog, cell cycle regulator [Source:HGNC Symbol;Acc:HGNC:21041]	10.7699	5.55705	7.12517e-07	9.43963e-05	4.3561
ENSG00000112624	ENSG00000112624	BICRAL	23506	BICRA like chromatin remodeling complex associated protein [Source:HGNC Symbol;Acc:HGNC:21111]	-8.09614	-2.97686	0.00423453	0.0472196	-2.36831
ENSG00000112685	ENSG00000112685	EXOC2	55770	exocyst complex component 2 [Source:HGNC Symbol;Acc:HGNC:24968]	7.50841	3.3702	0.00133693	0.0206657	-1.25558
ENSG00000112763	ENSG00000112763	BTN2A1	11120	butyrophilin subfamily 2 member A1 [Source:HGNC Symbol;Acc:HGNC:1136]	-5.04986	-2.96841	0.00433674	0.0480016	-2.11168
ENSG00000112855	ENSG00000112855	HARS2	23438	histidyl-tRNA synthetase 2, mitochondrial [Source:HGNC Symbol;Acc:HGNC:4817]	-13.3321	-5.45193	1.05488e-06	0.00013096	3.77171
ENSG00000112874	ENSG00000112874	NUDT12	83594	nudix hydrolase 12 [Source:HGNC Symbol;Acc:HGNC:18826]	9.3871	3.79477	0.000353614	0.00810134	-0.342667
ENSG00000113048	ENSG00000113048	MRPS27	23107//107986422	mitochondrial ribosomal protein S27 [Source:HGNC Symbol;Acc:HGNC:14512]	-15.3516	-4.95168	6.62115e-06	0.000493713	2.40609
ENSG00000113119	ENSG00000113119	TMCO6	55374	transmembrane and coiled-coil domains 6 [Source:HGNC Symbol;Acc:HGNC:28814]	12.3021	3.47303	0.000976261	0.0164528	-1.31115
ENSG00000113300	ENSG00000113300	CNOT6	57472	CCR4-NOT transcription complex subunit 6 [Source:HGNC Symbol;Acc:HGNC:14099]	-10.4405	-3.52479	0.000831763	0.0147736	-1.26183
ENSG00000113456	ENSG00000113456	RAD1	NA	RAD1 checkpoint DNA exonuclease [Source:HGNC Symbol;Acc:HGNC:9806]	-13.3478	-4.75202	1.35575e-05	0.000818004	1.74383
ENSG00000113532	ENSG00000113532	ST8SIA4	7903	ST8 alpha-N-acetyl-neuraminide alpha-2,8-sialyltransferase 4 [Source:HGNC Symbol;Acc:HGNC:10871]	11.267	4.03167	0.00016272	0.00472267	0.137763
ENSG00000113580	ENSG00000113580	NR3C1	2908	nuclear receptor subfamily 3 group C member 1 [Source:HGNC Symbol;Acc:HGNC:7978]	2.82463	3.02918	0.00364982	0.0424621	-1.88227
ENSG00000113583	ENSG00000113583	C5orf15	NA	chromosome 5 open reading frame 15 [Source:HGNC Symbol;Acc:HGNC:20656]	9.29481	3.15828	0.00251343	0.0326406	-1.79332
ENSG00000113712	ENSG00000113712	CSNK1A1	1452	casein kinase 1 alpha 1 [Source:HGNC Symbol;Acc:HGNC:2451]	-2.74767	-3.48709	0.000934809	0.0160045	-0.83596
ENSG00000113716	ENSG00000113716	HMGXB3	22993	HMG-box containing 3 [Source:HGNC Symbol;Acc:HGNC:28982]	-9.06637	-4.30487	6.47171e-05	0.00250338	0.526162
ENSG00000113810	ENSG00000113810	SMC4	10051	structural maintenance of chromosomes 4 [Source:HGNC Symbol;Acc:HGNC:14013]	6.52991	3.57731	0.00070609	0.0131008	-0.80239
ENSG00000114021	ENSG00000114021	NIT2	56954	nitrilase family member 2 [Source:HGNC Symbol;Acc:HGNC:29878]	11.6308	4.58906	2.41359e-05	0.00123343	1.56582
ENSG00000114030	ENSG00000114030	KPNA1	NA	karyopherin subunit alpha 1 [Source:HGNC Symbol;Acc:HGNC:6394]	-7.87211	-3.07095	0.00323809	0.0390746	-2.05694
ENSG00000114054	ENSG00000114054	PCCB	5096	propionyl-CoA carboxylase subunit beta [Source:HGNC Symbol;Acc:HGNC:8654]	-13.9768	-4.32477	6.04508e-05	0.00238504	0.441986
ENSG00000114107	ENSG00000114107	CEP70	80321	centrosomal protein 70 [Source:HGNC Symbol;Acc:HGNC:29972]	-11.029	-3.49342	0.00091672	0.0157516	-1.41293
ENSG00000114125	ENSG00000114125	RNF7	9616	ring finger protein 7 [Source:HGNC Symbol;Acc:HGNC:10070]	9.38943	3.97351	0.000197288	0.00541446	0.0974799
ENSG00000114378	ENSG00000114378	HYAL1	3373	hyaluronidase 1 [Source:HGNC Symbol;Acc:HGNC:5320]	-10.3015	-3.45449	0.0010336	0.0171271	-1.4342
ENSG00000114383	ENSG00000114383	TUSC2	11334	tumor suppressor 2, mitochondrial calcium regulator [Source:HGNC Symbol;Acc:HGNC:17034]	10.144	4.01153	0.000173972	0.00492269	-0.180381
ENSG00000114395	ENSG00000114395	CYB561D2	11068	cytochrome b561 family member D2 [Source:HGNC Symbol;Acc:HGNC:30253]	-14.5889	-4.57903	2.50022e-05	0.00126949	1.40078
ENSG00000114520	ENSG00000114520	SNX4	8723	sorting nexin 4 [Source:HGNC Symbol;Acc:HGNC:11175]	-11.9188	-4.08024	0.000138398	0.00419213	0.19929
ENSG00000114544	ENSG00000114544	SLC41A3	54946	solute carrier family 41 member 3 [Source:HGNC Symbol;Acc:HGNC:31046]	-12.9046	-3.19101	0.00228337	0.0305205	-1.95737
ENSG00000114648	ENSG00000114648	KLHL18	23276	kelch like family member 18 [Source:HGNC Symbol;Acc:HGNC:29120]	-13.9556	-4.54871	2.78078e-05	0.00137346	1.07357
ENSG00000114686	ENSG00000114686	MRPL3	11222	mitochondrial ribosomal protein L3 [Source:HGNC Symbol;Acc:HGNC:10379]	-9.45893	-4.12519	0.000119047	0.00379925	0.365135
ENSG00000114767	ENSG00000114767	RRP9	NA	ribosomal RNA processing 9, U3 small nucleolar RNA binding protein [Source:HGNC Symbol;Acc:HGNC:16829]	-11.56	-3.02807	0.00366141	0.0425585	-2.22037
ENSG00000114796	ENSG00000114796	KLHL24	54800	kelch like family member 24 [Source:HGNC Symbol;Acc:HGNC:25947]	-17.4026	-9.50663	1.84398e-13	3.1337e-10	15.8165
ENSG00000114850	ENSG00000114850	SSR3	6747	signal sequence receptor subunit 3 [Source:HGNC Symbol;Acc:HGNC:11325]	-14.8464	-5.26337	2.1213e-06	0.000218349	3.07369
ENSG00000114859	ENSG00000114859	CLCN2	1181	chloride voltage-gated channel 2 [Source:HGNC Symbol;Acc:HGNC:2020]	8.62571	3.30441	0.00163039	0.0239379	-1.4911
ENSG00000114982	ENSG00000114982	KANSL3	55683	KAT8 regulatory NSL complex subunit 3 [Source:HGNC Symbol;Acc:HGNC:25473]	-9.89208	-3.52543	0.00083011	0.0147553	-1.1787
ENSG00000115020	ENSG00000115020	PIKFYVE	200576	phosphoinositide kinase, FYVE-type zinc finger containing [Source:HGNC Symbol;Acc:HGNC:23785]	-7.36314	-3.37222	0.00132876	0.0206471	-1.60352
ENSG00000115084	ENSG00000115084	SLC35F5	80255	solute carrier family 35 member F5 [Source:HGNC Symbol;Acc:HGNC:23617]	-12.494	-4.43914	4.07423e-05	0.00181936	0.86647
ENSG00000115211	ENSG00000115211	EIF2B4	8890	eukaryotic translation initiation factor 2B subunit delta [Source:HGNC Symbol;Acc:HGNC:3260]	8.91925	3.81498	0.000331261	0.00776171	-0.282002
ENSG00000115233	ENSG00000115233	PSMD14	10213	proteasome 26S subunit, non-ATPase 14 [Source:HGNC Symbol;Acc:HGNC:16889]	-10.275	-4.97985	5.97937e-06	0.000471039	2.60799
ENSG00000115239	ENSG00000115239	ASB3	51130//100302652	ankyrin repeat and SOCS box containing 3 [Source:HGNC Symbol;Acc:HGNC:16013]	11.3497	5.57217	6.73319e-07	9.12328e-05	4.2852
ENSG00000115241	ENSG00000115241	PPM1G	5496	protein phosphatase, Mg2+/Mn2+ dependent 1G [Source:HGNC Symbol;Acc:HGNC:9278]	8.10147	4.27619	7.13844e-05	0.00268677	0.680136
ENSG00000115255	ENSG00000115255	REEP6	92840	receptor accessory protein 6 [Source:HGNC Symbol;Acc:HGNC:30078]	-11.9866	-3.91815	0.000236705	0.00614255	-0.214174
ENSG00000115295	ENSG00000115295	CLIP4	79745	CAP-Gly domain containing linker protein family member 4 [Source:HGNC Symbol;Acc:HGNC:26108]	-8.07331	-3.31729	0.00156852	0.023233	-1.53114
ENSG00000115306	ENSG00000115306	SPTBN1	6711	spectrin beta, non-erythrocytic 1 [Source:HGNC Symbol;Acc:HGNC:11275]	-6.88698	-3.26718	0.00182235	0.0259062	-1.49079
ENSG00000115310	ENSG00000115310	RTN4	57142	reticulon 4 [Source:HGNC Symbol;Acc:HGNC:14085]	8.72822	3.59526	0.000667456	0.0125909	-1.04341
ENSG00000115423	ENSG00000115423	DNAH6	1768	dynein axonemal heavy chain 6 [Source:HGNC Symbol;Acc:HGNC:2951]	-10.6117	-3.16772	0.00244495	0.0320656	-1.87818
ENSG00000115425	ENSG00000115425	PECR	55825	peroxisomal trans-2-enoyl-CoA reductase [Source:HGNC Symbol;Acc:HGNC:18281]	10.0349	4.44425	4.00276e-05	0.00180788	0.765948
ENSG00000115459	ENSG00000115459	ELMOD3	84173	ELMO domain containing 3 [Source:HGNC Symbol;Acc:HGNC:26158]	9.09736	3.71357	0.000458928	0.00972484	-0.549696
ENSG00000115486	ENSG00000115486	GGCX	2677	gamma-glutamyl carboxylase [Source:HGNC Symbol;Acc:HGNC:4247]	-10.3739	-3.53021	0.000817884	0.0145817	-1.17222
ENSG00000115524	ENSG00000115524	SF3B1	23451	splicing factor 3b subunit 1 [Source:HGNC Symbol;Acc:HGNC:10768]	-1.61111	-3.11136	0.00288134	0.0359024	-1.96783
ENSG00000115540	ENSG00000115540	MOB4	25843	MOB family member 4, phocein [Source:HGNC Symbol;Acc:HGNC:17261]	-9.57608	-4.1803	9.88719e-05	0.00334659	0.0691787
ENSG00000115548	ENSG00000115548	KDM3A	55818	lysine demethylase 3A [Source:HGNC Symbol;Acc:HGNC:20815]	-8.99489	-3.25618	0.00188305	0.0264463	-1.71892
ENSG00000115677	ENSG00000115677	HDLBP	3069	high density lipoprotein binding protein [Source:HGNC Symbol;Acc:HGNC:4857]	-12.4105	-4.47875	3.55033e-05	0.00164424	1.2578
ENSG00000115687	ENSG00000115687	PASK	23178	PAS domain containing serine/threonine kinase [Source:HGNC Symbol;Acc:HGNC:17270]	-18.0208	-5.92391	1.78693e-07	3.50179e-05	4.62297
ENSG00000115694	ENSG00000115694	STK25	10494	serine/threonine kinase 25 [Source:HGNC Symbol;Acc:HGNC:11404]	-9.73579	-3.3572	0.00139064	0.021233	-1.45573
ENSG00000115761	ENSG00000115761	NOL10	79954	nucleolar protein 10 [Source:HGNC Symbol;Acc:HGNC:25862]	-12.0415	-4.20074	9.22639e-05	0.00318916	0.238942
ENSG00000115806	ENSG00000115806	GORASP2	26003	golgi reassembly stacking protein 2 [Source:HGNC Symbol;Acc:HGNC:17500]	-10.8856	-3.96938	0.000200001	0.00546993	0.108463
ENSG00000115944	ENSG00000115944	COX7A2L	9167	cytochrome c oxidase subunit 7A2 like [Source:HGNC Symbol;Acc:HGNC:2289]	-9.9808	-8.34722	1.53918e-11	1.52071e-08	12.4344
ENSG00000115956	ENSG00000115956	PLEK	5341	pleckstrin [Source:HGNC Symbol;Acc:HGNC:9070]	-12.3863	-4.34747	5.59177e-05	0.00227821	1.05418
ENSG00000115970	ENSG00000115970	THADA	63892	THADA armadillo repeat containing [Source:HGNC Symbol;Acc:HGNC:19217]	-13.6878	-5.38325	1.36164e-06	0.000154484	3.37413
ENSG00000115993	ENSG00000115993	TRAK2	66008	trafficking kinesin protein 2 [Source:HGNC Symbol;Acc:HGNC:13206]	-7.94922	-3.23276	0.00201864	0.0279264	-1.65995
ENSG00000115998	ENSG00000115998	C2orf42	54980	chromosome 2 open reading frame 42 [Source:HGNC Symbol;Acc:HGNC:26056]	-12.1366	-3.39845	0.00122692	0.0194082	-1.47523
ENSG00000116062	ENSG00000116062	MSH6	2956	mutS homolog 6 [Source:HGNC Symbol;Acc:HGNC:7329]	-9.73908	-3.38415	0.0012815	0.0200972	-1.61038
ENSG00000116095	ENSG00000116095	PLEKHA3	65977	pleckstrin homology domain containing A3 [Source:HGNC Symbol;Acc:HGNC:14338]	-13.6025	-4.70724	1.5898e-05	0.000923953	1.3584
ENSG00000116138	ENSG00000116138	DNAJC16	NA	DnaJ heat shock protein family (Hsp40) member C16 [Source:HGNC Symbol;Acc:HGNC:29157]	-10.984	-3.68638	0.00050045	0.0102653	-0.896761
ENSG00000116260	ENSG00000116260	QSOX1	5768	quiescin sulfhydryl oxidase 1 [Source:HGNC Symbol;Acc:HGNC:9756]	-11.117	-3.1417	0.00263808	0.0337401	-2.06964
ENSG00000116406	ENSG00000116406	EDEM3	80267	ER degradation enhancing alpha-mannosidase like protein 3 [Source:HGNC Symbol;Acc:HGNC:16787]	-7.21856	-3.33164	0.00150224	0.0225209	-1.54668
ENSG00000116459	ENSG00000116459	ATP5PB	NA	ATP synthase peripheral stalk-membrane subunit b [Source:HGNC Symbol;Acc:HGNC:840]	-11.5175	-7.34668	7.4232e-10	4.63208e-07	9.824
ENSG00000116525	ENSG00000116525	TRIM62	55223	tripartite motif containing 62 [Source:HGNC Symbol;Acc:HGNC:25574]	-14.3537	-3.68598	0.000501096	0.0102696	-0.964265
ENSG00000116584	ENSG00000116584	ARHGEF2	9181	Rho/Rac guanine nucleotide exchange factor 2 [Source:HGNC Symbol;Acc:HGNC:682]	-12.6482	-4.60283	2.29947e-05	0.0011905	1.33969
ENSG00000116663	ENSG00000116663	FBXO6	26270	F-box protein 6 [Source:HGNC Symbol;Acc:HGNC:13585]	-9.85903	-3.14821	0.00258848	0.0332672	-1.90643
ENSG00000116685	ENSG00000116685	KIAA2013	90231	KIAA2013 [Source:HGNC Symbol;Acc:HGNC:28513]	-10.7934	-3.38257	0.00128767	0.0201673	-1.60762
ENSG00000116688	ENSG00000116688	MFN2	9927	mitofusin 2 [Source:HGNC Symbol;Acc:HGNC:16877]	-13.1886	-3.69682	0.000484104	0.0100959	-0.759688
ENSG00000116857	ENSG00000116857	TMEM9	252839	transmembrane protein 9 [Source:HGNC Symbol;Acc:HGNC:18823]	-10.807	-3.02936	0.00364791	0.0424621	-2.2094
ENSG00000116922	ENSG00000116922	C1orf109	54955	chromosome 1 open reading frame 109 [Source:HGNC Symbol;Acc:HGNC:26039]	-15.7178	-4.88553	8.40533e-06	0.000589666	1.55456
ENSG00000117090	ENSG00000117090	SLAMF1	6504	signaling lymphocytic activation molecule family member 1 [Source:HGNC Symbol;Acc:HGNC:10903]	-16.4651	-6.86288	4.84868e-09	2.16928e-06	8.00913
ENSG00000117118	ENSG00000117118	SDHB	6390	succinate dehydrogenase complex iron sulfur subunit B [Source:HGNC Symbol;Acc:HGNC:10681]	6.62666	4.68555	1.71692e-05	0.000973963	1.56157
ENSG00000117133	ENSG00000117133	RPF1	NA	ribosome production factor 1 homolog [Source:HGNC Symbol;Acc:HGNC:30350]	-6.16626	-5.5412	7.56029e-07	9.74292e-05	3.8131
ENSG00000117222	ENSG00000117222	RBBP5	5929	RB binding protein 5, histone lysine methyltransferase complex subunit [Source:HGNC Symbol;Acc:HGNC:9888]	-13.1972	-5.03525	4.89054e-06	0.000401262	2.52387
ENSG00000117394	ENSG00000117394	SLC2A1	6513	solute carrier family 2 member 1 [Source:HGNC Symbol;Acc:HGNC:11005]	9.81662	3.53937	0.000794903	0.0142685	-0.958703
ENSG00000117410	ENSG00000117410	ATP6V0B	533	ATPase H+ transporting V0 subunit b [Source:HGNC Symbol;Acc:HGNC:861]	-13.2693	-6.04555	1.12503e-07	2.44739e-05	5.9576
ENSG00000117505	ENSG00000117505	DR1	NA	down-regulator of transcription 1 [Source:HGNC Symbol;Acc:HGNC:3017]	9.23902	5.75288	3.41372e-07	5.62127e-05	4.74012
ENSG00000117543	ENSG00000117543	DPH5	51611	diphthamide biosynthesis 5 [Source:HGNC Symbol;Acc:HGNC:24270]	-15.1155	-4.65157	1.93633e-05	0.00106777	1.34907
ENSG00000117640	ENSG00000117640	MTFR1L	56181	mitochondrial fission regulator 1 like [Source:HGNC Symbol;Acc:HGNC:28836]	-11.3132	-3.72857	0.000437445	0.0094555	-0.703464
ENSG00000117691	ENSG00000117691	NENF	29937	neudesin neurotrophic factor [Source:HGNC Symbol;Acc:HGNC:30384]	10.3474	3.94587	0.000216109	0.0057772	-0.261623
ENSG00000117758	ENSG00000117758	STX12	23673	syntaxin 12 [Source:HGNC Symbol;Acc:HGNC:11430]	-11.9983	-4.03122	0.000162963	0.00472395	-0.0922628
ENSG00000117859	ENSG00000117859	OSBPL9	114883	oxysterol binding protein like 9 [Source:HGNC Symbol;Acc:HGNC:16386]	-10.0142	-3.74536	0.000414534	0.00913877	-0.6618
ENSG00000117868	ENSG00000117868	ESYT2	57488	extended synaptotagmin 2 [Source:HGNC Symbol;Acc:HGNC:22211]	7.99555	4.15068	0.000109262	0.00358344	0.253156
ENSG00000117984	ENSG00000117984	CTSD	1509	cathepsin D [Source:HGNC Symbol;Acc:HGNC:2529]	-11.0208	-4.34	5.73724e-05	0.0023123	0.700104
ENSG00000118197	ENSG00000118197	DDX59	83479	DEAD-box helicase 59 [Source:HGNC Symbol;Acc:HGNC:25360]	-9.76931	-3.48565	0.000938978	0.0160527	-1.1314
ENSG00000118785	ENSG00000118785	SPP1	6696	secreted phosphoprotein 1 [Source:HGNC Symbol;Acc:HGNC:11255]	10.5216	3.11937	0.00281515	0.0353751	-1.67003
ENSG00000118900	ENSG00000118900	UBN1	29855	ubinuclein 1 [Source:HGNC Symbol;Acc:HGNC:12506]	11.6007	4.29017	6.8056e-05	0.00259862	0.523898
ENSG00000118990	ENSG00000118990	GLRXP3	NA	glutaredoxin pseudogene 3 [Source:HGNC Symbol;Acc:HGNC:34049]	-6.68208	-3.63657	0.000586042	0.0114845	-1.08909
ENSG00000119328	ENSG00000119328	ABITRAM	54942	actin binding transcription modulator [Source:HGNC Symbol;Acc:HGNC:1364]	-13.1385	-3.89211	0.000257763	0.00652999	-0.441755
ENSG00000119383	ENSG00000119383	PTPA	5524	protein phosphatase 2 phosphatase activator [Source:HGNC Symbol;Acc:HGNC:9308]	-8.90748	-3.04225	0.00351604	0.0412939	-2.11176
ENSG00000119396	ENSG00000119396	RAB14	NA	RAB14, member RAS oncogene family [Source:HGNC Symbol;Acc:HGNC:16524]	-4.45081	-3.08175	0.00313885	0.0381488	-1.82339
ENSG00000119403	ENSG00000119403	PHF19	26147	PHD finger protein 19 [Source:HGNC Symbol;Acc:HGNC:24566]	-10.3544	-2.99821	0.00398613	0.0451381	-2.34685
ENSG00000119559	ENSG00000119559	C19orf25	148223	chromosome 19 open reading frame 25 [Source:HGNC Symbol;Acc:HGNC:26711]	-13.0168	-3.69076	0.000493526	0.0101877	-0.897674
ENSG00000119574	ENSG00000119574	ZBTB45	84878	zinc finger and BTB domain containing 45 [Source:HGNC Symbol;Acc:HGNC:23715]	-10.7543	-3.55786	0.000750377	0.0137397	-1.15048
ENSG00000119596	ENSG00000119596	YLPM1	56252	YLP motif containing 1 [Source:HGNC Symbol;Acc:HGNC:17798]	8.17466	3.35785	0.00138789	0.021217	-1.37656
ENSG00000119711	ENSG00000119711	ALDH6A1	4329	aldehyde dehydrogenase 6 family member A1 [Source:HGNC Symbol;Acc:HGNC:7179]	10.8471	3.4759	0.000967683	0.0163664	-1.21219
ENSG00000119723	ENSG00000119723	COQ6	51004	coenzyme Q6, monooxygenase [Source:HGNC Symbol;Acc:HGNC:20233]	-9.72731	-3.74217	0.000418804	0.0091984	-0.958785
ENSG00000119725	ENSG00000119725	ZNF410	57862	zinc finger protein 410 [Source:HGNC Symbol;Acc:HGNC:20144]	-16.5063	-8.75676	3.1889e-12	3.78076e-09	10.8998
ENSG00000119778	ENSG00000119778	ATAD2B	54454	ATPase family AAA domain containing 2B [Source:HGNC Symbol;Acc:HGNC:29230]	11.062	5.42744	1.15549e-06	0.000140507	3.98788
ENSG00000119820	ENSG00000119820	YIPF4	84272	Yip1 domain family member 4 [Source:HGNC Symbol;Acc:HGNC:28145]	8.84997	3.31172	0.00159497	0.0235911	-1.48279
ENSG00000119899	ENSG00000119899	SLC17A5	26503	solute carrier family 17 member 5 [Source:HGNC Symbol;Acc:HGNC:10933]	-14.3515	-4.56658	2.6119e-05	0.00130661	1.12843
ENSG00000119927	ENSG00000119927	GPAM	57678	glycerol-3-phosphate acyltransferase, mitochondrial [Source:HGNC Symbol;Acc:HGNC:24865]	-14.486	-3.54893	0.000771567	0.0139689	-1.20609
ENSG00000119950	ENSG00000119950	MXI1	4601	MAX interactor 1, dimerization protein [Source:HGNC Symbol;Acc:HGNC:7534]	-11.2212	-4.21534	8.78098e-05	0.00308766	0.325119
ENSG00000119965	ENSG00000119965	C10orf88	NA	chromosome 10 open reading frame 88 [Source:HGNC Symbol;Acc:HGNC:25822]	-14.4603	-3.71674	0.000454299	0.00968735	-0.861043
ENSG00000120053	ENSG00000120053	GOT1	2805	glutamic-oxaloacetic transaminase 1 [Source:HGNC Symbol;Acc:HGNC:4432]	-11.1605	-3.46751	0.000993022	0.016676	-1.41124
ENSG00000120093	ENSG00000120093	HOXB3	3213	homeobox B3 [Source:HGNC Symbol;Acc:HGNC:5114]	-11.6728	-3.50321	0.000889344	0.0154379	-1.38798
ENSG00000120137	ENSG00000120137	PANK3	79646	pantothenate kinase 3 [Source:HGNC Symbol;Acc:HGNC:19365]	-16.2239	-5.32415	1.69485e-06	0.000181991	2.88773
ENSG00000120158	ENSG00000120158	RCL1	10171	RNA terminal phosphate cyclase like 1 [Source:HGNC Symbol;Acc:HGNC:17687]	-14.8135	-4.60367	2.29273e-05	0.00118961	1.08199
ENSG00000120265	ENSG00000120265	PCMT1	5110	protein-L-isoaspartate (D-aspartate) O-methyltransferase [Source:HGNC Symbol;Acc:HGNC:8728]	8.58489	4.15644	0.000107163	0.00353414	0.658356
ENSG00000120306	ENSG00000120306	CYSTM1	NA	cysteine rich transmembrane module containing 1 [Source:HGNC Symbol;Acc:HGNC:30239]	-10.0471	-3.15638	0.00252747	0.0327348	-1.9572
ENSG00000120519	ENSG00000120519	SLC10A7	84068	solute carrier family 10 member 7 [Source:HGNC Symbol;Acc:HGNC:23088]	-16.6278	-5.01894	5.18911e-06	0.00042429	2.14518
ENSG00000120656	ENSG00000120656	TAF12	6883	TATA-box binding protein associated factor 12 [Source:HGNC Symbol;Acc:HGNC:11545]	8.38865	3.16919	0.00243446	0.0319634	-1.81666
ENSG00000121039	ENSG00000121039	RDH10	157506	retinol dehydrogenase 10 [Source:HGNC Symbol;Acc:HGNC:19975]	-11.5892	-3.86118	0.000285128	0.00697975	-0.538928
ENSG00000121060	ENSG00000121060	TRIM25	7706	tripartite motif containing 25 [Source:HGNC Symbol;Acc:HGNC:12932]	-9.69744	-3.54506	0.000780942	0.0140498	-1.18146
ENSG00000121210	ENSG00000121210	TMEM131L	23240	transmembrane 131 like [Source:HGNC Symbol;Acc:HGNC:29146]	-13.4334	-6.46712	2.23627e-08	6.82588e-06	6.93316
ENSG00000121289	ENSG00000121289	CEP89	84902	centrosomal protein 89 [Source:HGNC Symbol;Acc:HGNC:25907]	-10.1196	-4.16987	0.000102418	0.00342954	0.347627
ENSG00000121486	ENSG00000121486	TRMT1L	81627	tRNA methyltransferase 1 like [Source:HGNC Symbol;Acc:HGNC:16782]	-11.5238	-3.86704	0.00027974	0.006924	-0.445975
ENSG00000121644	ENSG00000121644	DESI2	51029	desumoylating isopeptidase 2 [Source:HGNC Symbol;Acc:HGNC:24264]	-13.2005	-3.9289	0.0002285	0.00603362	-0.511383
ENSG00000121680	ENSG00000121680	PEX16	9409	peroxisomal biogenesis factor 16 [Source:HGNC Symbol;Acc:HGNC:8857]	-12.1392	-4.56908	2.58904e-05	0.00129791	1.03044
ENSG00000121691	ENSG00000121691	CAT	847	catalase [Source:HGNC Symbol;Acc:HGNC:1516]	9.24472	3.72815	0.000438034	0.00945962	-0.42215
ENSG00000121766	ENSG00000121766	ZCCHC17	51538	zinc finger CCHC-type containing 17 [Source:HGNC Symbol;Acc:HGNC:30246]	7.13957	3.66638	0.000533275	0.0107617	-0.966702
ENSG00000121892	ENSG00000121892	PDS5A	23244	PDS5 cohesin associated factor A [Source:HGNC Symbol;Acc:HGNC:29088]	10.2361	4.85946	9.23108e-06	0.000630799	2.44713
ENSG00000122012	ENSG00000122012	SV2C	22987	synaptic vesicle glycoprotein 2C [Source:HGNC Symbol;Acc:HGNC:30670]	9.90612	3.6456	0.000569556	0.011217	-0.833808
ENSG00000122068	ENSG00000122068	FYTTD1	NA	forty-two-three domain containing 1 [Source:HGNC Symbol;Acc:HGNC:25407]	-6.14692	-3.28796	0.00171271	0.0248087	-1.32633
ENSG00000122223	ENSG00000122223	CD244	51744	CD244 molecule [Source:HGNC Symbol;Acc:HGNC:18171]	-11.7767	-3.73657	0.000426377	0.0093182	-0.759914
ENSG00000122490	ENSG00000122490	SLC66A2	80148	solute carrier family 66 member 2 [Source:HGNC Symbol;Acc:HGNC:26188]	-11.0672	-3.05445	0.00339519	0.040334	-2.15884
ENSG00000122515	ENSG00000122515	ZMIZ2	83637	zinc finger MIZ-type containing 2 [Source:HGNC Symbol;Acc:HGNC:22229]	-12.2757	-3.51783	0.000849949	0.0149732	-1.324
ENSG00000122644	ENSG00000122644	ARL4A	10124	ADP ribosylation factor like GTPase 4A [Source:HGNC Symbol;Acc:HGNC:695]	12.0281	4.14393	0.000111776	0.00363072	0.194497
ENSG00000122696	ENSG00000122696	SLC25A51	92014	solute carrier family 25 member 51 [Source:HGNC Symbol;Acc:HGNC:23323]	-13.9988	-4.07874	0.000139091	0.00420681	-0.174732
ENSG00000122707	ENSG00000122707	RECK	8434	reversion inducing cysteine rich protein with kazal motifs [Source:HGNC Symbol;Acc:HGNC:11345]	-14.0324	-4.94645	6.74749e-06	0.000496883	1.96975
ENSG00000122711	ENSG00000122711	SPINK4	27290	serine peptidase inhibitor Kazal type 4 [Source:HGNC Symbol;Acc:HGNC:16646]	-6.95805	-3.00126	0.00395183	0.0449643	-2.16537
ENSG00000122741	ENSG00000122741	DCAF10	79269	DDB1 and CUL4 associated factor 10 [Source:HGNC Symbol;Acc:HGNC:23686]	-11.6931	-3.92979	0.000227838	0.00602957	-0.382479
ENSG00000122783	ENSG00000122783	CYREN	78996	cell cycle regulator of NHEJ [Source:HGNC Symbol;Acc:HGNC:22432]	10.3844	3.35779	0.00138814	0.021217	-1.65479
ENSG00000122912	ENSG00000122912	SLC25A16	8034	solute carrier family 25 member 16 [Source:HGNC Symbol;Acc:HGNC:10986]	-13.6469	-3.95504	0.00020968	0.0056628	-0.595967
ENSG00000123009	ENSG00000123009	NME2P1	NA	NME2 pseudogene 1 [Source:HGNC Symbol;Acc:HGNC:31358]	-5.05142	-3.01861	0.00376151	0.0433186	-2.32972
ENSG00000123124	ENSG00000123124	WWP1	11059	WW domain containing E3 ubiquitin protein ligase 1 [Source:HGNC Symbol;Acc:HGNC:17004]	5.33837	3.20289	0.0022049	0.0297907	-1.85139
ENSG00000123130	ENSG00000123130	ACOT9	23597	acyl-CoA thioesterase 9 [Source:HGNC Symbol;Acc:HGNC:17152]	-12.3703	-4.49286	3.38004e-05	0.00159023	1.33736
ENSG00000123352	ENSG00000123352	SPATS2	65244	spermatogenesis associated serine rich 2 [Source:HGNC Symbol;Acc:HGNC:18650]	-9.79147	-3.16151	0.00248979	0.0324919	-2.07445
ENSG00000123384	ENSG00000123384	LRP1	4035	LDL receptor related protein 1 [Source:HGNC Symbol;Acc:HGNC:6692]	12.0982	3.47382	0.000973888	0.0164362	-1.28643
ENSG00000123600	ENSG00000123600	METTL8	79828	methyltransferase 8, methylcytidine [Source:HGNC Symbol;Acc:HGNC:25856]	-11.6741	-3.65761	0.000548302	0.0109439	-1.02766
ENSG00000123689	ENSG00000123689	G0S2	NA	G0/G1 switch 2 [Source:HGNC Symbol;Acc:HGNC:30229]	-18.3099	-5.8492	2.37204e-07	4.29358e-05	4.6045
ENSG00000123992	ENSG00000123992	DNPEP	23549	aspartyl aminopeptidase [Source:HGNC Symbol;Acc:HGNC:2981]	-10.5206	-4.21046	8.9276e-05	0.00311311	0.246654
ENSG00000124067	ENSG00000124067	SLC12A4	6560	solute carrier family 12 member 4 [Source:HGNC Symbol;Acc:HGNC:10913]	-12.7325	-3.55366	0.000760266	0.0138673	-1.13111
ENSG00000124151	ENSG00000124151	NCOA3	8202	nuclear receptor coactivator 3 [Source:HGNC Symbol;Acc:HGNC:7670]	-11.6883	-5.01514	5.2611e-06	0.000428698	2.63353
ENSG00000124164	ENSG00000124164	VAPB	9217	VAMP associated protein B and C [Source:HGNC Symbol;Acc:HGNC:12649]	-12.6599	-4.19899	9.28133e-05	0.00319467	0.27487
ENSG00000124177	ENSG00000124177	CHD6	84181	chromodomain helicase DNA binding protein 6 [Source:HGNC Symbol;Acc:HGNC:19057]	4.10494	4.72517	1.4917e-05	0.000875524	2.23357
ENSG00000124209	ENSG00000124209	RAB22A	NA	RAB22A, member RAS oncogene family [Source:HGNC Symbol;Acc:HGNC:9764]	-9.67101	-3.59128	0.000675841	0.0126784	-0.954467
ENSG00000124214	ENSG00000124214	STAU1	6780	staufen double-stranded RNA binding protein 1 [Source:HGNC Symbol;Acc:HGNC:11370]	-10.9268	-10.6602	2.55379e-15	6.72838e-12	17.9953
ENSG00000124217	ENSG00000124217	MOCS3	27304	molybdenum cofactor synthesis 3 [Source:HGNC Symbol;Acc:HGNC:15765]	-12.9127	-4.51872	3.08836e-05	0.00148241	1.0292
ENSG00000124224	ENSG00000124224	PPP4R1L	NA	protein phosphatase 4 regulatory subunit 1 like (pseudogene) [Source:HGNC Symbol;Acc:HGNC:15755]	-11.8608	-3.19142	0.00228066	0.0305014	-1.953
ENSG00000124370	ENSG00000124370	MCEE	84693	methylmalonyl-CoA epimerase [Source:HGNC Symbol;Acc:HGNC:16732]	11.0091	4.24434	7.95712e-05	0.00287236	0.442858
ENSG00000124399	ENSG00000124399	NDUFB4P12	NA	NADH:ubiquinone oxidoreductase subunit B4 pseudogene 12 [Source:HGNC Symbol;Acc:HGNC:45260]	-5.07045	-3.7617	0.00039336	0.00881603	-1.1092
ENSG00000124459	ENSG00000124459	ZNF45	7596	zinc finger protein 45 [Source:HGNC Symbol;Acc:HGNC:13111]	-14.7469	-3.69507	0.000486802	0.0101426	-0.90655
ENSG00000124549	ENSG00000124549	BTN2A3P	54718	butyrophilin subfamily 2 member A3, pseudogene [Source:HGNC Symbol;Acc:HGNC:13229]	-14.0519	-4.54462	2.82093e-05	0.00138335	0.824701
ENSG00000125107	ENSG00000125107	CNOT1	23019	CCR4-NOT transcription complex subunit 1 [Source:HGNC Symbol;Acc:HGNC:7877]	9.52563	6.45525	2.34092e-08	6.93848e-06	6.50463
ENSG00000125148	ENSG00000125148	MT2A	NA	metallothionein 2A [Source:HGNC Symbol;Acc:HGNC:7406]	-10.7559	-4.74787	1.37591e-05	0.000825961	1.42606
ENSG00000125149	ENSG00000125149	PHAF1	80262	phagosome assembly factor 1 [Source:HGNC Symbol;Acc:HGNC:29564]	-12.0824	-3.41864	0.00115363	0.0185407	-1.57152
ENSG00000125247	ENSG00000125247	TMTC4	84899	transmembrane O-mannosyltransferase targeting cadherins 4 [Source:HGNC Symbol;Acc:HGNC:25904]	-11.8374	-3.44686	0.0010581	0.0174065	-1.42045
ENSG00000125375	ENSG00000125375	DMAC2L	27109	distal membrane arm assembly component 2 like [Source:HGNC Symbol;Acc:HGNC:18799]	8.20636	3.15543	0.00253448	0.0327995	-1.97275
ENSG00000125449	ENSG00000125449	ARMC7	79637	armadillo repeat containing 7 [Source:HGNC Symbol;Acc:HGNC:26168]	-14.5078	-3.93706	0.000222461	0.00592247	-0.392473
ENSG00000125457	ENSG00000125457	MIF4GD	57409	MIF4G domain containing [Source:HGNC Symbol;Acc:HGNC:24030]	-11.0694	-3.05115	0.00342752	0.0405961	-2.16758
ENSG00000125611	ENSG00000125611	CHCHD5	84269	coiled-coil-helix-coiled-coil-helix domain containing 5 [Source:HGNC Symbol;Acc:HGNC:17840]	-14.4004	-5.003	5.4981e-06	0.000441935	2.08291
ENSG00000125629	ENSG00000125629	INSIG2	51141	insulin induced gene 2 [Source:HGNC Symbol;Acc:HGNC:20452]	8.81264	3.54673	0.000776879	0.0140049	-1.04515
ENSG00000125651	ENSG00000125651	GTF2F1	2962	general transcription factor IIF subunit 1 [Source:HGNC Symbol;Acc:HGNC:4652]	-13.5735	-4.95528	6.53561e-06	0.000490986	2.26821
ENSG00000125703	ENSG00000125703	ATG4C	84938	autophagy related 4C cysteine peptidase [Source:HGNC Symbol;Acc:HGNC:16040]	-17.3148	-5.16614	3.03268e-06	0.000285361	2.47863
ENSG00000125772	ENSG00000125772	GPCPD1	56261	glycerophosphocholine phosphodiesterase 1 [Source:HGNC Symbol;Acc:HGNC:26957]	-5.04547	-3.01588	0.00379093	0.0435306	-1.97013
ENSG00000125779	ENSG00000125779	PANK2	80025	pantothenate kinase 2 [Source:HGNC Symbol;Acc:HGNC:15894]	6.7187	3.14835	0.00258738	0.0332672	-2.08253
ENSG00000125812	ENSG00000125812	GZF1	64412	GDNF inducible zinc finger protein 1 [Source:HGNC Symbol;Acc:HGNC:15808]	-10.902	-3.2827	0.00173985	0.0251098	-1.6498
ENSG00000125814	ENSG00000125814	NAPB	63908	NSF attachment protein beta [Source:HGNC Symbol;Acc:HGNC:15751]	-11.5619	-4.21592	8.76369e-05	0.00308766	0.36616
ENSG00000125826	ENSG00000125826	RBCK1	10616	RANBP2-type and C3HC4-type zinc finger containing 1 [Source:HGNC Symbol;Acc:HGNC:15864]	-10.5111	-3.71153	0.000461916	0.00975329	-0.575075
ENSG00000125827	ENSG00000125827	TMX4	NA	thioredoxin related transmembrane protein 4 [Source:HGNC Symbol;Acc:HGNC:25237]	-8.57921	-3.34072	0.00146163	0.0220752	-1.35694
ENSG00000125846	ENSG00000125846	ZNF133	7692	zinc finger protein 133 [Source:HGNC Symbol;Acc:HGNC:12917]	-11.3288	-3.12235	0.00279088	0.0351634	-2.02194
ENSG00000125871	ENSG00000125871	MGME1	92667	mitochondrial genome maintenance exonuclease 1 [Source:HGNC Symbol;Acc:HGNC:16205]	11.4675	3.63419	0.000590455	0.0115328	-0.875538
ENSG00000125991	ENSG00000125991	ERGIC3	51614	ERGIC and golgi 3 [Source:HGNC Symbol;Acc:HGNC:15927]	9.78126	5.05332	4.57939e-06	0.000385199	2.95182
ENSG00000126067	ENSG00000126067	PSMB2	5690	proteasome 20S subunit beta 2 [Source:HGNC Symbol;Acc:HGNC:9539]	-10.5899	-4.24718	7.88037e-05	0.00286155	0.712399
ENSG00000126088	ENSG00000126088	UROD	7389	uroporphyrinogen decarboxylase [Source:HGNC Symbol;Acc:HGNC:12591]	11.6446	6.00064	1.33486e-07	2.80671e-05	5.26723
ENSG00000126247	ENSG00000126247	CAPNS1	826	calpain small subunit 1 [Source:HGNC Symbol;Acc:HGNC:1481]	-13.0116	-4.12681	0.000118399	0.00378365	0.0406188
ENSG00000126254	ENSG00000126254	RBM42	79171	RNA binding motif protein 42 [Source:HGNC Symbol;Acc:HGNC:28117]	-7.92057	-3.10135	0.00296614	0.0366527	-1.89084
ENSG00000126261	ENSG00000126261	UBA2	10054	ubiquitin like modifier activating enzyme 2 [Source:HGNC Symbol;Acc:HGNC:30661]	9.22551	3.8114	0.00033512	0.00782028	-0.53732
ENSG00000126453	ENSG00000126453	BCL2L12	83596	BCL2 like 12 [Source:HGNC Symbol;Acc:HGNC:13787]	-12.454	-3.98409	0.000190517	0.00526777	-0.345034
ENSG00000126522	ENSG00000126522	ASL	435	argininosuccinate lyase [Source:HGNC Symbol;Acc:HGNC:746]	9.01847	3.04167	0.00352188	0.0413386	-2.11994
ENSG00000126561	ENSG00000126561	STAT5A	6776	signal transducer and activator of transcription 5A [Source:HGNC Symbol;Acc:HGNC:11366]	-11.2012	-3.83447	0.000310989	0.00742617	-0.443531
ENSG00000126602	ENSG00000126602	TRAP1	10131	TNF receptor associated protein 1 [Source:HGNC Symbol;Acc:HGNC:16264]	-14.774	-5.8144	2.70588e-07	4.77076e-05	3.87161
ENSG00000126947	ENSG00000126947	ARMCX1	51309	armadillo repeat containing X-linked 1 [Source:HGNC Symbol;Acc:HGNC:18073]	-10.1456	-3.70259	0.000475288	0.00997348	-0.72059
ENSG00000127080	ENSG00000127080	IPPK	64768	inositol-pentakisphosphate 2-kinase [Source:HGNC Symbol;Acc:HGNC:14645]	-11.6073	-3.22714	0.00205249	0.0282629	-1.88015
ENSG00000127124	ENSG00000127124	HIVEP3	59269	HIVEP zinc finger 3 [Source:HGNC Symbol;Acc:HGNC:13561]	-14.3229	-4.21529	8.78229e-05	0.00308766	0.145545
ENSG00000127125	ENSG00000127125	PPCS	79717	phosphopantothenoylcysteine synthetase [Source:HGNC Symbol;Acc:HGNC:25686]	8.15516	3.85906	0.000287103	0.00701111	-0.310488
ENSG00000127314	ENSG00000127314	RAP1B	5908	RAP1B, member of RAS oncogene family [Source:HGNC Symbol;Acc:HGNC:9857]	-7.2149	-3.74691	0.000412483	0.00911538	-0.496319
ENSG00000127334	ENSG00000127334	DYRK2	8445	dual specificity tyrosine phosphorylation regulated kinase 2 [Source:HGNC Symbol;Acc:HGNC:3093]	-10.3768	-4.44188	4.03582e-05	0.00180902	0.813522
ENSG00000127337	ENSG00000127337	YEATS4	8089	YEATS domain containing 4 [Source:HGNC Symbol;Acc:HGNC:24859]	-9.97119	-3.56196	0.000740814	0.0135856	-1.07427
ENSG00000127377	ENSG00000127377	CRYGN	155051	crystallin gamma N [Source:HGNC Symbol;Acc:HGNC:20458]	9.41102	4.09682	0.00013093	0.00404496	0.333767
ENSG00000127415	ENSG00000127415	IDUA	NA	alpha-L-iduronidase [Source:HGNC Symbol;Acc:HGNC:5391]	-7.15262	-2.9588	0.00445585	0.049002	-2.30817
ENSG00000127419	ENSG00000127419	TMEM175	84286	transmembrane protein 175 [Source:HGNC Symbol;Acc:HGNC:28709]	9.76936	3.15529	0.00253549	0.0327995	-1.73169
ENSG00000127511	ENSG00000127511	SIN3B	23309	SIN3 transcription regulator family member B [Source:HGNC Symbol;Acc:HGNC:19354]	-11.4596	-3.60287	0.000651679	0.012372	-1.09735
ENSG00000127561	ENSG00000127561	SYNGR3	NA	synaptogyrin 3 [Source:HGNC Symbol;Acc:HGNC:11501]	-11.5702	-3.2138	0.00213504	0.0291122	-1.90053
ENSG00000127564	ENSG00000127564	PKMYT1	9088	protein kinase, membrane associated tyrosine/threonine 1 [Source:HGNC Symbol;Acc:HGNC:29650]	8.61188	4.14128	0.000112778	0.00365327	0.380114
ENSG00000127663	ENSG00000127663	KDM4B	23030	lysine demethylase 4B [Source:HGNC Symbol;Acc:HGNC:29136]	9.2059	3.18506	0.00232368	0.0309025	-2.02514
ENSG00000127720	ENSG00000127720	METTL25	84190	methyltransferase like 25 [Source:HGNC Symbol;Acc:HGNC:26228]	-12.0831	-3.53175	0.000813964	0.0145227	-1.34028
ENSG00000127870	ENSG00000127870	RNF6	6049	ring finger protein 6 [Source:HGNC Symbol;Acc:HGNC:10069]	-12.6504	-4.16182	0.000105235	0.00348999	0.443373
ENSG00000127948	ENSG00000127948	POR	5447	cytochrome p450 oxidoreductase [Source:HGNC Symbol;Acc:HGNC:9208]	-9.98015	-3.10459	0.00293847	0.036461	-2.00268
ENSG00000127990	ENSG00000127990	SGCE	8910	sarcoglycan epsilon [Source:HGNC Symbol;Acc:HGNC:10808]	10.4642	3.58734	0.000684241	0.0127955	-1.12885
ENSG00000128045	ENSG00000128045	RASL11B	NA	RAS like family 11 member B [Source:HGNC Symbol;Acc:HGNC:23804]	-7.91142	-3.10115	0.00296783	0.0366527	-2.01051
ENSG00000128050	ENSG00000128050	PAICS	10606	phosphoribosylaminoimidazole carboxylase and phosphoribosylaminoimidazolesuccinocarboxamide synthase [Source:HGNC Symbol;Acc:HGNC:8587]	-12.3304	-3.39711	0.00123194	0.0194745	-1.46414
ENSG00000128254	ENSG00000128254	YWHAH-AS1	NA	YWHAH antisense RNA 1 [Source:HGNC Symbol;Acc:HGNC:23051]	9.22034	3.41299	0.00117372	0.0187795	-1.30729
ENSG00000128309	ENSG00000128309	MPST	4357	mercaptopyruvate sulfurtransferase [Source:HGNC Symbol;Acc:HGNC:7223]	-11.6316	-3.25915	0.00186648	0.0262819	-1.81975
ENSG00000128536	ENSG00000128536	CDHR3	222256	cadherin related family member 3 [Source:HGNC Symbol;Acc:HGNC:26308]	-12.7483	-4.12928	0.00011742	0.00375744	-0.00268637
ENSG00000128563	ENSG00000128563	PRKRIP1	NA	PRKR interacting protein 1 [Source:HGNC Symbol;Acc:HGNC:21894]	7.17538	2.96238	0.00441115	0.0486499	-2.26519
ENSG00000128595	ENSG00000128595	CALU	813	calumenin [Source:HGNC Symbol;Acc:HGNC:1458]	10.3801	5.13921	3.34704e-06	0.000307616	3.08526
ENSG00000128694	ENSG00000128694	OSGEPL1	64172	O-sialoglycoprotein endopeptidase like 1 [Source:HGNC Symbol;Acc:HGNC:23075]	-11.0507	-3.22576	0.0020609	0.0283457	-1.91527
ENSG00000128789	ENSG00000128789	PSMG2	56984	proteasome assembly chaperone 2 [Source:HGNC Symbol;Acc:HGNC:24929]	-13.0445	-5.63418	5.33643e-07	7.93326e-05	4.12735
ENSG00000128872	ENSG00000128872	TMOD2	29767	tropomodulin 2 [Source:HGNC Symbol;Acc:HGNC:11872]	12.538	3.85532	0.000290618	0.00708237	-0.547631
ENSG00000128881	ENSG00000128881	TTBK2	NA	tau tubulin kinase 2 [Source:HGNC Symbol;Acc:HGNC:19141]	-11.8263	-3.91773	0.000237029	0.00614255	-0.532128
ENSG00000128928	ENSG00000128928	IVD	3712	isovaleryl-CoA dehydrogenase [Source:HGNC Symbol;Acc:HGNC:6186]	-12.1247	-3.7748	0.000377131	0.00855215	-0.483912
ENSG00000128944	ENSG00000128944	KNSTRN	90417	kinetochore localized astrin (SPAG5) binding protein [Source:HGNC Symbol;Acc:HGNC:30767]	-13.4999	-4.251	7.77878e-05	0.0028377	0.296435
ENSG00000129071	ENSG00000129071	MBD4	8930	methyl-CpG binding domain 4, DNA glycosylase [Source:HGNC Symbol;Acc:HGNC:6919]	12.9626	12.4283	4.88894e-18	2.31853e-14	23.0798
ENSG00000129347	ENSG00000129347	KRI1	65095	KRI1 homolog [Source:HGNC Symbol;Acc:HGNC:25769]	-8.89222	-3.43638	0.00109268	0.0177707	-1.20664
ENSG00000129351	ENSG00000129351	ILF3	3609	interleukin enhancer binding factor 3 [Source:HGNC Symbol;Acc:HGNC:6038]	-11.8255	-11.0221	6.87456e-16	2.32871e-12	20.4456
ENSG00000129925	ENSG00000129925	PGAP6	NA	post-glycosylphosphatidylinositol attachment to proteins 6 [Source:HGNC Symbol;Acc:HGNC:17205]	-11.4656	-3.21215	0.00214547	0.0291539	-1.95028
ENSG00000130024	ENSG00000130024	PHF10	55274	PHD finger protein 10 [Source:HGNC Symbol;Acc:HGNC:18250]	-8.32981	-3.46283	0.00100741	0.0168224	-1.20875
ENSG00000130182	ENSG00000130182	ZSCAN10	84891	zinc finger and SCAN domain containing 10 [Source:HGNC Symbol;Acc:HGNC:12997]	6.95109	3.41056	0.00118247	0.0188814	-1.32416
ENSG00000130312	ENSG00000130312	MRPL34	64981	mitochondrial ribosomal protein L34 [Source:HGNC Symbol;Acc:HGNC:14488]	-10.8242	-7.05007	2.34712e-09	1.20989e-06	8.38482
ENSG00000130348	ENSG00000130348	QRSL1	55278	glutaminyl-tRNA amidotransferase subunit QRSL1 [Source:HGNC Symbol;Acc:HGNC:21020]	9.04525	2.97252	0.00428682	0.0476331	-2.22126
ENSG00000130363	ENSG00000130363	RSPH3	83861	radial spoke head 3 [Source:HGNC Symbol;Acc:HGNC:21054]	-10.6456	-3.24378	0.00195371	0.0272028	-1.82927
ENSG00000130449	ENSG00000130449	ZSWIM6	57688	zinc finger SWIM-type containing 6 [Source:HGNC Symbol;Acc:HGNC:29316]	12.4117	3.26503	0.00183405	0.0259946	-1.78007
ENSG00000130475	ENSG00000130475	FCHO1	23149	FCH and mu domain containing endocytic adaptor 1 [Source:HGNC Symbol;Acc:HGNC:29002]	-9.2073	-2.95857	0.00445867	0.049002	-2.39553
ENSG00000130520	ENSG00000130520	LSM4	25804	LSM4 homolog, U6 small nuclear RNA and mRNA degradation associated [Source:HGNC Symbol;Acc:HGNC:17259]	-11.2576	-4.06219	0.000146996	0.00436789	0.0635199
ENSG00000130635	ENSG00000130635	COL5A1	1289	collagen type V alpha 1 chain [Source:HGNC Symbol;Acc:HGNC:2209]	-10.0672	-3.10094	0.0029696	0.0366555	-1.91705
ENSG00000130649	ENSG00000130649	CYP2E1	1571	cytochrome P450 family 2 subfamily E member 1 [Source:HGNC Symbol;Acc:HGNC:2631]	9.76274	3.49497	0.000912333	0.01572	-1.0911
ENSG00000130653	ENSG00000130653	PNPLA7	375775	patatin like phospholipase domain containing 7 [Source:HGNC Symbol;Acc:HGNC:24768]	-13.3961	-3.80844	0.000338347	0.00785019	-0.585196
ENSG00000130706	ENSG00000130706	ADRM1	11047	ADRM1 26S proteasome ubiquitin receptor [Source:HGNC Symbol;Acc:HGNC:15759]	-14.9834	-8.20778	2.6364e-11	2.23266e-08	11.1016
ENSG00000130713	ENSG00000130713	EXOSC2	23404	exosome component 2 [Source:HGNC Symbol;Acc:HGNC:17097]	-6.45459	-3.16486	0.00246547	0.0322812	-2.04119
ENSG00000130734	ENSG00000130734	ATG4D	84971	autophagy related 4D cysteine peptidase [Source:HGNC Symbol;Acc:HGNC:20789]	-9.86068	-3.40824	0.00119086	0.0189897	-1.50712
ENSG00000130775	ENSG00000130775	THEMIS2	9473	thymocyte selection associated family member 2 [Source:HGNC Symbol;Acc:HGNC:16839]	-16.245	-4.78791	1.19279e-05	0.000740407	1.97495
ENSG00000130827	ENSG00000130827	PLXNA3	55558	plexin A3 [Source:HGNC Symbol;Acc:HGNC:9101]	10.0824	3.05148	0.00342429	0.0405781	-2.15351
ENSG00000130935	ENSG00000130935	NOL11	25926	nucleolar protein 11 [Source:HGNC Symbol;Acc:HGNC:24557]	-9.14216	-4.69182	1.67919e-05	0.000961762	1.61397
ENSG00000130956	ENSG00000130956	HABP4	NA	hyaluronan binding protein 4 [Source:HGNC Symbol;Acc:HGNC:17062]	-11.3436	-3.64855	0.000564268	0.0111314	-1.08132
ENSG00000131002	ENSG00000131002	TXLNGY	246126	taxilin gamma pseudogene, Y-linked [Source:HGNC Symbol;Acc:HGNC:18473]	8.71219	4.59569	2.35801e-05	0.00121287	1.58626
ENSG00000131100	ENSG00000131100	ATP6V1E1	529	ATPase H+ transporting V1 subunit E1 [Source:HGNC Symbol;Acc:HGNC:857]	10.8968	5.99697	1.35367e-07	2.81563e-05	5.7047
ENSG00000131149	ENSG00000131149	GSE1	23199	Gse1 coiled-coil protein [Source:HGNC Symbol;Acc:HGNC:28979]	9.63926	2.9629	0.00440471	0.0486014	-2.2969
ENSG00000131269	ENSG00000131269	ABCB7	22	ATP binding cassette subfamily B member 7 [Source:HGNC Symbol;Acc:HGNC:48]	-13.6559	-5.0547	4.5564e-06	0.000385199	2.53774
ENSG00000131351	ENSG00000131351	HAUS8	93323	HAUS augmin like complex subunit 8 [Source:HGNC Symbol;Acc:HGNC:30532]	-12.6018	-4.27639	7.13359e-05	0.00268677	0.288441
ENSG00000131378	ENSG00000131378	RFTN1	23180	raftlin, lipid raft linker 1 [Source:HGNC Symbol;Acc:HGNC:30278]	-9.3502	-4.98643	5.8386e-06	0.000466144	2.34168
ENSG00000131381	ENSG00000131381	RBSN	64145	rabenosyn, RAB effector [Source:HGNC Symbol;Acc:HGNC:20759]	9.81929	3.98967	0.00018703	0.00521026	0.0621854
ENSG00000131473	ENSG00000131473	ACLY	47	ATP citrate lyase [Source:HGNC Symbol;Acc:HGNC:115]	-11.6865	-3.74091	0.000420493	0.0092151	-0.62712
ENSG00000131504	ENSG00000131504	DIAPH1	1729	diaphanous related formin 1 [Source:HGNC Symbol;Acc:HGNC:2876]	-8.37297	-4.86535	9.03796e-06	0.000621183	2.24017
ENSG00000131508	ENSG00000131508	UBE2D2	7322	ubiquitin conjugating enzyme E2 D2 [Source:HGNC Symbol;Acc:HGNC:12475]	-10.4093	-5.32394	1.69619e-06	0.000181991	3.49656
ENSG00000131558	ENSG00000131558	EXOC4	60412	exocyst complex component 4 [Source:HGNC Symbol;Acc:HGNC:30389]	-10.6144	-4.78922	1.18723e-05	0.000740407	2.19737
ENSG00000131748	ENSG00000131748	STARD3	10948	StAR related lipid transfer domain containing 3 [Source:HGNC Symbol;Acc:HGNC:17579]	-12.6217	-4.82678	1.03795e-05	0.000677116	2.38556
ENSG00000131788	ENSG00000131788	PIAS3	10401	protein inhibitor of activated STAT 3 [Source:HGNC Symbol;Acc:HGNC:16861]	-15.8093	-4.59062	2.40043e-05	0.00122935	1.22528
ENSG00000131797	ENSG00000131797	CLUHP3	100132341	clustered mitochondria homolog pseudogene 3 [Source:HGNC Symbol;Acc:HGNC:28447]	10.7743	4.22321	8.54961e-05	0.00303032	0.661764
ENSG00000131844	ENSG00000131844	MCCC2	64087	methylcrotonyl-CoA carboxylase subunit 2 [Source:HGNC Symbol;Acc:HGNC:6937]	-12.0351	-3.49476	0.000912913	0.01572	-1.31247
ENSG00000131931	ENSG00000131931	THAP1	55145	THAP domain containing 1 [Source:HGNC Symbol;Acc:HGNC:20856]	-14.28	-4.33967	5.74369e-05	0.0023123	0.470052
ENSG00000132109	ENSG00000132109	TRIM21	6737	tripartite motif containing 21 [Source:HGNC Symbol;Acc:HGNC:11312]	-11.9726	-3.90863	0.000244202	0.00629405	-0.119678
ENSG00000132141	ENSG00000132141	CCT6B	10693	chaperonin containing TCP1 subunit 6B [Source:HGNC Symbol;Acc:HGNC:1621]	-11.8755	-4.30095	6.55911e-05	0.00252483	0.425503
ENSG00000132153	ENSG00000132153	DHX30	22907	DExH-box helicase 30 [Source:HGNC Symbol;Acc:HGNC:16716]	8.45281	3.79215	0.000356621	0.00816235	-0.374011
ENSG00000132199	ENSG00000132199	ENOSF1	55556	enolase superfamily member 1 [Source:HGNC Symbol;Acc:HGNC:30365]	-12.9128	-4.69649	1.65158e-05	0.000952853	1.57829
ENSG00000132254	ENSG00000132254	ARFIP2	23647	ADP ribosylation factor interacting protein 2 [Source:HGNC Symbol;Acc:HGNC:17160]	-12.8718	-4.55516	2.71858e-05	0.00135027	0.969213
ENSG00000132275	ENSG00000132275	RRP8	23378	ribosomal RNA processing 8 [Source:HGNC Symbol;Acc:HGNC:29030]	-13.282	-4.37342	5.11388e-05	0.00210887	0.679822
ENSG00000132323	ENSG00000132323	ILKAP	80895	ILK associated serine/threonine phosphatase [Source:HGNC Symbol;Acc:HGNC:15566]	-9.16504	-3.68412	0.000504073	0.0103128	-1.01698
ENSG00000132388	ENSG00000132388	UBE2G1	7326	ubiquitin conjugating enzyme E2 G1 [Source:HGNC Symbol;Acc:HGNC:12482]	-6.34157	-3.51287	0.000863116	0.0151682	-1.10933
ENSG00000132405	ENSG00000132405	TBC1D14	57533	TBC1 domain family member 14 [Source:HGNC Symbol;Acc:HGNC:29246]	-15.3957	-5.42307	1.17441e-06	0.000141359	2.98352
ENSG00000132463	ENSG00000132463	GRSF1	2926	G-rich RNA sequence binding factor 1 [Source:HGNC Symbol;Acc:HGNC:4610]	-14.7373	-5.60826	5.88144e-07	8.25211e-05	3.53196
ENSG00000132466	ENSG00000132466	ANKRD17	26057	ankyrin repeat domain 17 [Source:HGNC Symbol;Acc:HGNC:23575]	-6.20787	-2.97914	0.00420729	0.047036	-2.16494
ENSG00000132541	ENSG00000132541	RIDA	10247	reactive intermediate imine deaminase A homolog [Source:HGNC Symbol;Acc:HGNC:16897]	-11.804	-2.98678	0.00411736	0.0463346	-2.33774
ENSG00000132570	ENSG00000132570	PCBD2	84105	pterin-4 alpha-carbinolamine dehydratase 2 [Source:HGNC Symbol;Acc:HGNC:24474]	-12.6864	-3.4589	0.00101968	0.0169793	-1.43318
ENSG00000132581	ENSG00000132581	SDF2	6388	stromal cell derived factor 2 [Source:HGNC Symbol;Acc:HGNC:10675]	-12.8949	-4.0696	0.000143406	0.00428807	-0.0578695
ENSG00000132600	ENSG00000132600	PRMT7	54496	protein arginine methyltransferase 7 [Source:HGNC Symbol;Acc:HGNC:25557]	9.06165	3.25411	0.00189463	0.0265675	-1.61164
ENSG00000132604	ENSG00000132604	TERF2	7014	telomeric repeat binding factor 2 [Source:HGNC Symbol;Acc:HGNC:11729]	-11.496	-3.74401	0.000416332	0.00915776	-0.833009
ENSG00000132612	ENSG00000132612	VPS4A	27183	vacuolar protein sorting 4 homolog A [Source:HGNC Symbol;Acc:HGNC:13488]	-12.8264	-3.89015	0.000259426	0.00655112	-0.588218
ENSG00000132676	ENSG00000132676	DAP3	7818	death associated protein 3 [Source:HGNC Symbol;Acc:HGNC:2673]	8.29518	7.37108	6.75211e-10	4.32719e-07	8.96953
ENSG00000132740	ENSG00000132740	IGHMBP2	3508	immunoglobulin mu DNA binding protein 2 [Source:HGNC Symbol;Acc:HGNC:5542]	7.57846	3.1568	0.00252433	0.0327348	-1.79497
ENSG00000132912	ENSG00000132912	DCTN4	51164	dynactin subunit 4 [Source:HGNC Symbol;Acc:HGNC:15518]	-13.3212	-4.16099	0.000105531	0.00349471	0.356251
ENSG00000133028	ENSG00000133028	SCO1	NA	synthesis of cytochrome C oxidase 1 [Source:HGNC Symbol;Acc:HGNC:10603]	-12.2884	-3.88818	0.000261095	0.00656375	-0.320845
ENSG00000133030	ENSG00000133030	MPRIP	23164	myosin phosphatase Rho interacting protein [Source:HGNC Symbol;Acc:HGNC:30321]	9.15585	4.69821	1.64158e-05	0.000951712	1.64268
ENSG00000133114	ENSG00000133114	GPALPP1	55425	GPALPP motifs containing 1 [Source:HGNC Symbol;Acc:HGNC:20298]	8.95072	3.04886	0.00345006	0.0407206	-2.12217
ENSG00000133119	ENSG00000133119	RFC3	5983	replication factor C subunit 3 [Source:HGNC Symbol;Acc:HGNC:9971]	-11.1743	-3.4435	0.00106908	0.0174499	-1.48978
ENSG00000133138	ENSG00000133138	TBC1D8B	54885	TBC1 domain family member 8B [Source:HGNC Symbol;Acc:HGNC:24715]	-11.948	-3.28089	0.00174929	0.0251809	-1.60715
ENSG00000133275	ENSG00000133275	CSNK1G2	1455	casein kinase 1 gamma 2 [Source:HGNC Symbol;Acc:HGNC:2455]	-9.61711	-3.6867	0.000499953	0.010264	-1.0218
ENSG00000133318	ENSG00000133318	RTN3	10313	reticulon 3 [Source:HGNC Symbol;Acc:HGNC:10469]	10.2249	4.50007	3.29612e-05	0.00155528	1.48332
ENSG00000133401	ENSG00000133401	PDZD2	23037	PDZ domain containing 2 [Source:HGNC Symbol;Acc:HGNC:18486]	-12.2872	-4.30946	6.37085e-05	0.00248055	0.7468
ENSG00000133561	ENSG00000133561	GIMAP6	NA	GTPase, IMAP family member 6 [Source:HGNC Symbol;Acc:HGNC:21918]	11.5973	5.12867	3.47862e-06	0.00031725	3.43351
ENSG00000133641	ENSG00000133641	C12orf29	91298	chromosome 12 open reading frame 29 [Source:HGNC Symbol;Acc:HGNC:25322]	-10.9077	-4.42649	4.25689e-05	0.00187055	1.00891
ENSG00000133657	ENSG00000133657	ATP13A3	79572	ATPase 13A3 [Source:HGNC Symbol;Acc:HGNC:24113]	-11.3721	-3.66498	0.000535648	0.0108004	-0.883778
ENSG00000133704	ENSG00000133704	IPO8	10526	importin 8 [Source:HGNC Symbol;Acc:HGNC:9853]	-15.7112	-4.01908	0.000169667	0.00482717	-0.229142
ENSG00000133816	ENSG00000133816	MICAL2	9645	microtubule associated monooxygenase, calponin and LIM domain containing 2 [Source:HGNC Symbol;Acc:HGNC:24693]	10.8732	3.19566	0.00225236	0.030191	-1.77867
ENSG00000133835	ENSG00000133835	HSD17B4	3295	hydroxysteroid 17-beta dehydrogenase 4 [Source:HGNC Symbol;Acc:HGNC:5213]	-12.1559	-4.6675	1.83027e-05	0.00102599	1.36422
ENSG00000133961	ENSG00000133961	NUMB	8650	NUMB endocytic adaptor protein [Source:HGNC Symbol;Acc:HGNC:8060]	9.60742	3.99603	0.00018314	0.00513051	0.233556
ENSG00000134001	ENSG00000134001	EIF2S1	1965	eukaryotic translation initiation factor 2 subunit alpha [Source:HGNC Symbol;Acc:HGNC:3265]	10.2731	5.43618	1.11855e-06	0.000137425	4.10521
ENSG00000134058	ENSG00000134058	CDK7	1022	cyclin dependent kinase 7 [Source:HGNC Symbol;Acc:HGNC:1778]	-11.3904	-4.54817	2.78608e-05	0.00137346	0.685211
ENSG00000134070	ENSG00000134070	IRAK2	3656	interleukin 1 receptor associated kinase 2 [Source:HGNC Symbol;Acc:HGNC:6113]	-11.889	-3.07568	0.0031943	0.0386446	-2.19955
ENSG00000134077	ENSG00000134077	THUMPD3	25917	THUMP domain containing 3 [Source:HGNC Symbol;Acc:HGNC:24493]	8.43972	3.30522	0.00162639	0.0238941	-1.62119
ENSG00000134086	ENSG00000134086	VHL	7428	von Hippel-Lindau tumor suppressor [Source:HGNC Symbol;Acc:HGNC:12687]	8.82416	3.10805	0.00290912	0.0361916	-2.15431
ENSG00000134153	ENSG00000134153	EMC7	NA	ER membrane protein complex subunit 7 [Source:HGNC Symbol;Acc:HGNC:24301]	-9.39787	-6.11921	8.49396e-08	1.99415e-05	6.11818
ENSG00000134222	ENSG00000134222	PSRC1	84722	proline and serine rich coiled-coil 1 [Source:HGNC Symbol;Acc:HGNC:24472]	-12.6093	-4.42951	4.21259e-05	0.00186708	0.904101
ENSG00000134287	ENSG00000134287	ARF3	377	ADP ribosylation factor 3 [Source:HGNC Symbol;Acc:HGNC:654]	-17.0676	-6.61133	1.28253e-08	4.58273e-06	5.82547
ENSG00000134291	ENSG00000134291	TMEM106C	79022	transmembrane protein 106C [Source:HGNC Symbol;Acc:HGNC:28775]	8.76402	3.06825	0.00326333	0.0392394	-1.94584
ENSG00000134297	ENSG00000134297	PLEKHA8P1	51054	pleckstrin homology domain containing A8 pseudogene 1 [Source:HGNC Symbol;Acc:HGNC:30222]	-13.5294	-3.80531	0.00034178	0.00789892	-0.687563
ENSG00000134539	ENSG00000134539	KLRD1	3824	killer cell lectin like receptor D1 [Source:HGNC Symbol;Acc:HGNC:6378]	-8.77435	-3.90221	0.000249388	0.00637917	0.389755
ENSG00000134602	ENSG00000134602	STK26	51765	serine/threonine kinase 26 [Source:HGNC Symbol;Acc:HGNC:18174]	8.50753	3.19372	0.00226529	0.0303301	-1.66071
ENSG00000134684	ENSG00000134684	YARS1	8565	tyrosyl-tRNA synthetase 1 [Source:HGNC Symbol;Acc:HGNC:12840]	8.67288	4.61749	2.18379e-05	0.00115862	2.01089
ENSG00000134755	ENSG00000134755	DSC2	1824	desmocollin 2 [Source:HGNC Symbol;Acc:HGNC:3036]	-9.68577	-3.3908	0.00125586	0.0197999	-1.25992
ENSG00000134852	ENSG00000134852	CLOCK	9575	clock circadian regulator [Source:HGNC Symbol;Acc:HGNC:2082]	-12.1479	-4.16385	0.000104519	0.00348524	0.131032
ENSG00000134874	ENSG00000134874	DZIP1	22873	DAZ interacting zinc finger protein 1 [Source:HGNC Symbol;Acc:HGNC:20908]	8.7846	3.95367	0.000210627	0.0056819	0.00129937
ENSG00000134910	ENSG00000134910	STT3A	3703	STT3 oligosaccharyltransferase complex catalytic subunit A [Source:HGNC Symbol;Acc:HGNC:6172]	-10.7879	-4.07497	0.000140855	0.00424749	0.268634
ENSG00000134987	ENSG00000134987	WDR36	134430	WD repeat domain 36 [Source:HGNC Symbol;Acc:HGNC:30696]	11.236	4.38139	4.97519e-05	0.0020843	0.950001
ENSG00000135002	ENSG00000135002	RFK	55312	riboflavin kinase [Source:HGNC Symbol;Acc:HGNC:30324]	-10.3179	-2.97427	0.00426562	0.0474198	-2.30102
ENSG00000135077	ENSG00000135077	HAVCR2	84868	hepatitis A virus cellular receptor 2 [Source:HGNC Symbol;Acc:HGNC:18437]	9.04265	3.0552	0.00338793	0.040268	-1.97852
ENSG00000135127	ENSG00000135127	BICDL1	92558	BICD family like cargo adaptor 1 [Source:HGNC Symbol;Acc:HGNC:28095]	-12.7809	-4.83543	1.00625e-05	0.000666489	1.21664
ENSG00000135148	ENSG00000135148	TRAFD1	10906	TRAF-type zinc finger domain containing 1 [Source:HGNC Symbol;Acc:HGNC:24808]	9.49278	3.34552	0.00144062	0.0218135	-1.30767
ENSG00000135185	ENSG00000135185	TMEM243	79161	transmembrane protein 243 [Source:HGNC Symbol;Acc:HGNC:21707]	-4.38583	-4.1041	0.000127776	0.00398661	0.266283
ENSG00000135241	ENSG00000135241	PNPLA8	50640	patatin like phospholipase domain containing 8 [Source:HGNC Symbol;Acc:HGNC:28900]	-11.7004	-8.03543	5.13342e-11	4.05746e-08	11.8336
ENSG00000135245	ENSG00000135245	HILPDA	NA	hypoxia inducible lipid droplet associated [Source:HGNC Symbol;Acc:HGNC:28859]	-12.463	-3.60621	0.000644874	0.0123317	-1.09022
ENSG00000135269	ENSG00000135269	TES	26136	testin LIM domain protein [Source:HGNC Symbol;Acc:HGNC:14620]	9.79152	4.55227	2.74631e-05	0.00135951	1.7831
ENSG00000135299	ENSG00000135299	ANKRD6	22881	ankyrin repeat domain 6 [Source:HGNC Symbol;Acc:HGNC:17280]	14.2601	4.52289	3.04373e-05	0.00146693	1.00445
ENSG00000135317	ENSG00000135317	SNX14	57231	sorting nexin 14 [Source:HGNC Symbol;Acc:HGNC:14977]	-8.45274	-3.00329	0.00392904	0.0448126	-2.33085
ENSG00000135341	ENSG00000135341	MAP3K7	6885	mitogen-activated protein kinase kinase kinase 7 [Source:HGNC Symbol;Acc:HGNC:6859]	-16.5617	-7.4337	5.29491e-10	3.48758e-07	9.73631
ENSG00000135426	ENSG00000135426	TESPA1	9840	thymocyte expressed, positive selection associated 1 [Source:HGNC Symbol;Acc:HGNC:29109]	-5.8985	-3.80747	0.000339409	0.00785945	-0.210704
ENSG00000135698	ENSG00000135698	MPHOSPH6	10200	M-phase phosphoprotein 6 [Source:HGNC Symbol;Acc:HGNC:7214]	-8.88203	-3.01865	0.00376107	0.0433186	-2.26087
ENSG00000135722	ENSG00000135722	FBXL8	55336	F-box and leucine rich repeat protein 8 [Source:HGNC Symbol;Acc:HGNC:17875]	-9.10044	-3.44991	0.00104825	0.0172752	-1.49191
ENSG00000135775	ENSG00000135775	COG2	22796	component of oligomeric golgi complex 2 [Source:HGNC Symbol;Acc:HGNC:6546]	-16.1108	-4.29958	6.59006e-05	0.00252853	0.56786
ENSG00000135914	ENSG00000135914	HTR2B	3357	5-hydroxytryptamine receptor 2B [Source:HGNC Symbol;Acc:HGNC:5294]	-7.15836	-2.98663	0.00411915	0.0463346	-2.16476
ENSG00000135924	ENSG00000135924	DNAJB2	3300	DnaJ heat shock protein family (Hsp40) member B2 [Source:HGNC Symbol;Acc:HGNC:5228]	-8.93518	-3.16413	0.00247075	0.0323325	-2.02855
ENSG00000135956	ENSG00000135956	TMEM127	55654	transmembrane protein 127 [Source:HGNC Symbol;Acc:HGNC:26038]	-11.2893	-3.57844	0.00070361	0.013065	-1.14904
ENSG00000135974	ENSG00000135974	C2orf49	79074	chromosome 2 open reading frame 49 [Source:HGNC Symbol;Acc:HGNC:28772]	-10.7932	-4.31539	6.2428e-05	0.00244273	0.47115
ENSG00000136100	ENSG00000136100	VPS36	51028	vacuolar protein sorting 36 homolog [Source:HGNC Symbol;Acc:HGNC:20312]	-5.81517	-3.67264	0.000522793	0.0105953	-0.733047
ENSG00000136111	ENSG00000136111	TBC1D4	9882	TBC1 domain family member 4 [Source:HGNC Symbol;Acc:HGNC:19165]	-12.4818	-4.48988	3.41534e-05	0.00160011	0.986206
ENSG00000136156	ENSG00000136156	ITM2B	9445	integral membrane protein 2B [Source:HGNC Symbol;Acc:HGNC:6174]	-5.02531	-3.4753	0.00096945	0.0163846	-1.00637
ENSG00000136240	ENSG00000136240	KDELR2	11014	KDEL endoplasmic reticulum protein retention receptor 2 [Source:HGNC Symbol;Acc:HGNC:6305]	-11.2582	-3.45093	0.00104496	0.0172708	-1.46442
ENSG00000136261	ENSG00000136261	BZW2	28969	basic leucine zipper and W2 domains 2 [Source:HGNC Symbol;Acc:HGNC:18808]	-15.8098	-5.26486	2.10966e-06	0.000218349	2.96054
ENSG00000136270	ENSG00000136270	TBRG4	9238	transforming growth factor beta regulator 4 [Source:HGNC Symbol;Acc:HGNC:17443]	7.85171	3.11245	0.00287228	0.0358838	-1.80519
ENSG00000136273	ENSG00000136273	HUS1	3364	HUS1 checkpoint clamp component [Source:HGNC Symbol;Acc:HGNC:5309]	-19.125	-6.79738	6.24792e-09	2.69365e-06	7.20487
ENSG00000136286	ENSG00000136286	MYO1G	64005	myosin IG [Source:HGNC Symbol;Acc:HGNC:13880]	-10.4039	-4.45994	3.79038e-05	0.00173509	1.06879
ENSG00000136381	ENSG00000136381	IREB2	3658	iron responsive element binding protein 2 [Source:HGNC Symbol;Acc:HGNC:6115]	10.2838	4.29473	6.70037e-05	0.00256257	0.661579
ENSG00000136485	ENSG00000136485	DCAF7	NA	DDB1 and CUL4 associated factor 7 [Source:HGNC Symbol;Acc:HGNC:30915]	-7.81503	-3.58959	0.00067943	0.0127357	-0.894967
ENSG00000136490	ENSG00000136490	LIMD2	80774	LIM domain containing 2 [Source:HGNC Symbol;Acc:HGNC:28142]	-5.45589	-3.22211	0.00208326	0.0285374	-1.48099
ENSG00000136536	ENSG00000136536	MARCHF7	64844	membrane associated ring-CH-type finger 7 [Source:HGNC Symbol;Acc:HGNC:17393]	-3.14378	-3.28015	0.00175316	0.0251945	-1.28419
ENSG00000136628	ENSG00000136628	EPRS1	2058	glutamyl-prolyl-tRNA synthetase 1 [Source:HGNC Symbol;Acc:HGNC:3418]	-8.66005	-5.40946	1.23536e-06	0.0001443	3.936
ENSG00000136709	ENSG00000136709	WDR33	55339	WD repeat domain 33 [Source:HGNC Symbol;Acc:HGNC:25651]	12.111	13.1255	4.61961e-19	3.65134e-15	25.5231
ENSG00000136710	ENSG00000136710	CCDC115	84317	coiled-coil domain containing 115 [Source:HGNC Symbol;Acc:HGNC:28178]	-10.6373	-5.62944	5.43218e-07	7.95345e-05	4.62769
ENSG00000136731	ENSG00000136731	UGGT1	56886	UDP-glucose glycoprotein glucosyltransferase 1 [Source:HGNC Symbol;Acc:HGNC:15663]	-12.6402	-4.98028	5.97011e-06	0.000471039	2.35419
ENSG00000136738	ENSG00000136738	STAM	8027	signal transducing adaptor molecule [Source:HGNC Symbol;Acc:HGNC:11357]	-10.5622	-3.14887	0.00258352	0.0332576	-1.98814
ENSG00000136783	ENSG00000136783	NIPSNAP3A	25934	nipsnap homolog 3A [Source:HGNC Symbol;Acc:HGNC:23619]	-12.5473	-3.3794	0.00130011	0.0203219	-1.52743
ENSG00000136870	ENSG00000136870	ZNF189	7743	zinc finger protein 189 [Source:HGNC Symbol;Acc:HGNC:12980]	-12.4373	-4.45448	3.86298e-05	0.00176152	0.804142
ENSG00000136878	ENSG00000136878	USP20	10868	ubiquitin specific peptidase 20 [Source:HGNC Symbol;Acc:HGNC:12619]	-8.24158	-6.12477	8.31541e-08	1.97175e-05	5.35396
ENSG00000136935	ENSG00000136935	GOLGA1	2800	golgin A1 [Source:HGNC Symbol;Acc:HGNC:4424]	-9.63077	-2.96803	0.00434148	0.0480016	-2.30466
ENSG00000136938	ENSG00000136938	ANP32B	NA	acidic nuclear phosphoprotein 32 family member B [Source:HGNC Symbol;Acc:HGNC:16677]	-8.16518	-5.01284	5.30523e-06	0.000430814	2.65341
ENSG00000136997	ENSG00000136997	MYC	4609	MYC proto-oncogene, bHLH transcription factor [Source:HGNC Symbol;Acc:HGNC:7553]	-9.11156	-3.18733	0.00230826	0.0307492	-1.78092
ENSG00000137038	ENSG00000137038	DMAC1	90871	distal membrane arm assembly component 1 [Source:HGNC Symbol;Acc:HGNC:30536]	-10.0798	-3.93883	0.000221171	0.00589921	-0.172173
ENSG00000137054	ENSG00000137054	POLR1E	64425	RNA polymerase I subunit E [Source:HGNC Symbol;Acc:HGNC:17631]	-16.0166	-4.39885	4.68416e-05	0.00201215	0.808999
ENSG00000137055	ENSG00000137055	PLAA	9373	phospholipase A2 activating protein [Source:HGNC Symbol;Acc:HGNC:9043]	-12.98	-3.41067	0.00118206	0.0188814	-1.46445
ENSG00000137267	ENSG00000137267	TUBB2A	7280	tubulin beta 2A class IIa [Source:HGNC Symbol;Acc:HGNC:12412]	-10.1864	-3.01468	0.00380386	0.0436367	-2.28119
ENSG00000137288	ENSG00000137288	UQCC2	84300	ubiquinol-cytochrome c reductase complex assembly factor 2 [Source:HGNC Symbol;Acc:HGNC:21237]	-9.77602	-6.3373	3.68419e-08	9.70661e-06	5.68185
ENSG00000137338	ENSG00000137338	PGBD1	84547	piggyBac transposable element derived 1 [Source:HGNC Symbol;Acc:HGNC:19398]	-10.9014	-3.55058	0.000767605	0.0139368	-1.14753
ENSG00000137413	ENSG00000137413	TAF8	129685	TATA-box binding protein associated factor 8 [Source:HGNC Symbol;Acc:HGNC:17300]	8.36939	3.81889	0.000327091	0.00770207	-0.502016
ENSG00000137513	ENSG00000137513	NARS2	79731	asparaginyl-tRNA synthetase 2, mitochondrial [Source:HGNC Symbol;Acc:HGNC:26274]	-14.85	-4.65544	1.91001e-05	0.00106066	1.38338
ENSG00000137574	ENSG00000137574	TGS1	96764	trimethylguanosine synthase 1 [Source:HGNC Symbol;Acc:HGNC:17843]	-12.4795	-4.57279	2.55562e-05	0.00129208	1.24069
ENSG00000137692	ENSG00000137692	DCUN1D5	84259	defective in cullin neddylation 1 domain containing 5 [Source:HGNC Symbol;Acc:HGNC:28409]	-12.5689	-4.57188	2.56375e-05	0.00129344	1.13405
ENSG00000137714	ENSG00000137714	FDX1	2230	ferredoxin 1 [Source:HGNC Symbol;Acc:HGNC:3638]	-9.78336	-3.20739	0.00217585	0.0295158	-1.90089
ENSG00000137720	ENSG00000137720	C11orf1	64776	chromosome 11 open reading frame 1 [Source:HGNC Symbol;Acc:HGNC:1163]	10.2505	3.00034	0.00396217	0.0450172	-2.29381
ENSG00000137776	ENSG00000137776	SLTM	79811	SAFB like transcription modulator [Source:HGNC Symbol;Acc:HGNC:20709]	4.02136	4.62762	2.10717e-05	0.00113044	2.01191
ENSG00000137802	ENSG00000137802	MAPKBP1	23005	mitogen-activated protein kinase binding protein 1 [Source:HGNC Symbol;Acc:HGNC:29536]	-12.3506	-4.92808	7.21022e-06	0.00052284	1.95049
ENSG00000137806	ENSG00000137806	NDUFAF1	51103	NADH:ubiquinone oxidoreductase complex assembly factor 1 [Source:HGNC Symbol;Acc:HGNC:18828]	-15.9804	-4.91931	7.44206e-06	0.000531346	1.86624
ENSG00000137824	ENSG00000137824	RMDN3	55177	regulator of microtubule dynamics 3 [Source:HGNC Symbol;Acc:HGNC:25550]	10.3698	4.42778	4.23802e-05	0.00187055	1.11994
ENSG00000137841	ENSG00000137841	PLCB2	5330	phospholipase C beta 2 [Source:HGNC Symbol;Acc:HGNC:9055]	-11.0779	-3.53546	0.000804628	0.0144104	-1.15856
ENSG00000138032	ENSG00000138032	PPM1B	5495	protein phosphatase, Mg2+/Mn2+ dependent 1B [Source:HGNC Symbol;Acc:HGNC:9276]	8.54562	2.97649	0.00423894	0.0472339	-2.31553
ENSG00000138035	ENSG00000138035	PNPT1	87178	polyribonucleotide nucleotidyltransferase 1 [Source:HGNC Symbol;Acc:HGNC:23166]	9.57069	3.48473	0.000941668	0.0160755	-1.09089
ENSG00000138073	ENSG00000138073	PREB	10113	prolactin regulatory element binding [Source:HGNC Symbol;Acc:HGNC:9356]	-11.808	-3.96864	0.000200487	0.0054706	-0.159279
ENSG00000138138	ENSG00000138138	ATAD1	84896	ATPase family AAA domain containing 1 [Source:HGNC Symbol;Acc:HGNC:25903]	-11.7363	-5.2645	2.11246e-06	0.000218349	3.29739
ENSG00000138172	ENSG00000138172	CALHM2	51063	calcium homeostasis modulator family member 2 [Source:HGNC Symbol;Acc:HGNC:23493]	-12.057	-3.72915	0.000436625	0.0094464	-0.606352
ENSG00000138175	ENSG00000138175	ARL3	403	ADP ribosylation factor like GTPase 3 [Source:HGNC Symbol;Acc:HGNC:694]	-10.1236	-3.09332	0.00303579	0.0372206	-2.0503
ENSG00000138182	ENSG00000138182	KIF20B	9585	kinesin family member 20B [Source:HGNC Symbol;Acc:HGNC:7212]	12.2872	6.34533	3.57237e-08	9.68255e-06	6.45277
ENSG00000138376	ENSG00000138376	BARD1	580	BRCA1 associated RING domain 1 [Source:HGNC Symbol;Acc:HGNC:952]	9.72982	3.14421	0.00261887	0.0335487	-1.89691
ENSG00000138398	ENSG00000138398	PPIG	9360	peptidylprolyl isomerase G [Source:HGNC Symbol;Acc:HGNC:14650]	2.37654	3.40521	0.00120192	0.0191018	-0.957522
ENSG00000138430	ENSG00000138430	OLA1	29789	Obg like ATPase 1 [Source:HGNC Symbol;Acc:HGNC:28833]	-14.0856	-5.31028	1.78403e-06	0.000188853	2.83492
ENSG00000138434	ENSG00000138434	ITPRID2	6744	ITPR interacting domain containing 2 [Source:HGNC Symbol;Acc:HGNC:11319]	-12.3828	-3.69078	0.000493505	0.0101877	-0.923684
ENSG00000138449	ENSG00000138449	SLC40A1	30061	solute carrier family 40 member 1 [Source:HGNC Symbol;Acc:HGNC:10909]	-14.7014	-3.75299	0.000404522	0.00901506	-0.618689
ENSG00000138658	ENSG00000138658	ZGRF1	55345	zinc finger GRF-type containing 1 [Source:HGNC Symbol;Acc:HGNC:25654]	-14.4192	-4.33296	5.8776e-05	0.0023345	0.418331
ENSG00000138669	ENSG00000138669	PRKG2	5593	protein kinase cGMP-dependent 2 [Source:HGNC Symbol;Acc:HGNC:9416]	8.08977	3.16373	0.00247369	0.0323357	-1.82467
ENSG00000138678	ENSG00000138678	GPAT3	84803	glycerol-3-phosphate acyltransferase 3 [Source:HGNC Symbol;Acc:HGNC:28157]	-14.4946	-3.99004	0.000186806	0.00521026	-0.234338
ENSG00000138688	ENSG00000138688	KIAA1109	84162	KIAA1109 [Source:HGNC Symbol;Acc:HGNC:26953]	11.592	9.37873	2.98835e-13	4.72399e-10	15.9663
ENSG00000138698	ENSG00000138698	RAP1GDS1	5910	Rap1 GTPase-GDP dissociation stimulator 1 [Source:HGNC Symbol;Acc:HGNC:9859]	-9.48854	-6.67491	1.00329e-08	3.71719e-06	6.71188
ENSG00000138709	ENSG00000138709	LARP1B	55132	La ribonucleoprotein 1B [Source:HGNC Symbol;Acc:HGNC:24704]	8.91237	3.00131	0.00395126	0.0449643	-2.24993
ENSG00000138744	ENSG00000138744	NAAA	27163	N-acylethanolamine acid amidase [Source:HGNC Symbol;Acc:HGNC:736]	6.96232	3.36646	0.00135218	0.02082	-1.31795
ENSG00000138760	ENSG00000138760	SCARB2	950	scavenger receptor class B member 2 [Source:HGNC Symbol;Acc:HGNC:1665]	-9.91942	-3.06252	0.00331748	0.0397093	-2.21689
ENSG00000138778	ENSG00000138778	CENPE	1062	centromere protein E [Source:HGNC Symbol;Acc:HGNC:1856]	-12.8024	-4.23953	8.08828e-05	0.00291031	0.35906
ENSG00000138785	ENSG00000138785	INTS12	NA	integrator complex subunit 12 [Source:HGNC Symbol;Acc:HGNC:25067]	-9.54062	-3.02942	0.00364736	0.0424621	-2.22336
ENSG00000138814	ENSG00000138814	PPP3CA	5530	protein phosphatase 3 catalytic subunit alpha [Source:HGNC Symbol;Acc:HGNC:9314]	-5.43255	-3.30076	0.00164832	0.0241415	-1.57773
ENSG00000139160	ENSG00000139160	ETFBKMT	254013	electron transfer flavoprotein subunit beta lysine methyltransferase [Source:HGNC Symbol;Acc:HGNC:28739]	7.75093	3.69954	0.000479928	0.0100265	-0.976316
ENSG00000139168	ENSG00000139168	ZCRB1	NA	zinc finger CCHC-type and RNA binding motif containing 1 [Source:HGNC Symbol;Acc:HGNC:29620]	9.16664	3.6974	0.000483207	0.0100861	-0.659956
ENSG00000139187	ENSG00000139187	KLRG1	10219	killer cell lectin like receptor G1 [Source:HGNC Symbol;Acc:HGNC:6380]	-10.4577	-6.60884	1.29489e-08	4.58273e-06	7.34714
ENSG00000139190	ENSG00000139190	VAMP1	6843	vesicle associated membrane protein 1 [Source:HGNC Symbol;Acc:HGNC:12642]	9.76791	3.38939	0.00126124	0.0198582	-1.35198
ENSG00000139211	ENSG00000139211	AMIGO2	347902	adhesion molecule with Ig like domain 2 [Source:HGNC Symbol;Acc:HGNC:24073]	-11.0592	-3.93214	0.00022608	0.00600315	-0.166924
ENSG00000139233	ENSG00000139233	LLPH	NA	LLP homolog, long-term synaptic facilitation factor [Source:HGNC Symbol;Acc:HGNC:28229]	-10.8541	-3.81349	0.000332856	0.0077914	-0.751876
ENSG00000139266	ENSG00000139266	MARCHF9	NA	membrane associated ring-CH-type finger 9 [Source:HGNC Symbol;Acc:HGNC:25139]	11.6311	4.17678	0.000100053	0.00336997	0.0666153
ENSG00000139323	ENSG00000139323	POC1B	282809	POC1 centriolar protein B [Source:HGNC Symbol;Acc:HGNC:30836]	9.19093	3.11143	0.0028808	0.0359024	-1.86277
ENSG00000139324	ENSG00000139324	TMTC3	160418	transmembrane O-mannosyltransferase targeting cadherins 3 [Source:HGNC Symbol;Acc:HGNC:26899]	10.0639	3.24135	0.00196788	0.0273519	-1.72558
ENSG00000139350	ENSG00000139350	NEDD1	121441	NEDD1 gamma-tubulin ring complex targeting factor [Source:HGNC Symbol;Acc:HGNC:7723]	7.51987	3.13643	0.00267894	0.0341522	-1.86237
ENSG00000139370	ENSG00000139370	SLC15A4	121260	solute carrier family 15 member 4 [Source:HGNC Symbol;Acc:HGNC:23090]	-12.0029	-3.31113	0.00159781	0.0235911	-1.71842
ENSG00000139505	ENSG00000139505	MTMR6	9107	myotubularin related protein 6 [Source:HGNC Symbol;Acc:HGNC:7453]	-14.5524	-4.32388	6.06355e-05	0.00238835	0.627298
ENSG00000139540	ENSG00000139540	SLC39A5	283375	solute carrier family 39 member 5 [Source:HGNC Symbol;Acc:HGNC:20502]	-9.5171	-4.56564	2.62052e-05	0.00130816	1.4674
ENSG00000139625	ENSG00000139625	MAP3K12	7786	mitogen-activated protein kinase kinase kinase 12 [Source:HGNC Symbol;Acc:HGNC:6851]	-13.4168	-3.37766	0.00130704	0.0203898	-1.53633
ENSG00000139687	ENSG00000139687	RB1	5925	RB transcriptional corepressor 1 [Source:HGNC Symbol;Acc:HGNC:9884]	-11.235	-3.6184	0.0006206	0.0119793	-1.03658
ENSG00000139718	ENSG00000139718	SETD1B	23067	SET domain containing 1B, histone lysine methyltransferase [Source:HGNC Symbol;Acc:HGNC:29187]	-12.8622	-3.82169	0.000324137	0.00765531	-0.624231
ENSG00000139719	ENSG00000139719	VPS33A	65082	VPS33A core subunit of CORVET and HOPS complexes [Source:HGNC Symbol;Acc:HGNC:18179]	7.65456	3.26149	0.0018535	0.0261453	-1.73217
ENSG00000139725	ENSG00000139725	RHOF	54509	ras homolog family member F, filopodia associated [Source:HGNC Symbol;Acc:HGNC:15703]	-10.4971	-4.00615	0.000177104	0.00498752	-0.499546
ENSG00000139921	ENSG00000139921	TMX1	NA	thioredoxin related transmembrane protein 1 [Source:HGNC Symbol;Acc:HGNC:15487]	-13.4213	-5.09636	3.91443e-06	0.000344821	3.08812
ENSG00000140265	ENSG00000140265	ZSCAN29	146050	zinc finger and SCAN domain containing 29 [Source:HGNC Symbol;Acc:HGNC:26673]	-14.9582	-3.94739	0.000215027	0.00575475	-0.386209
ENSG00000140299	ENSG00000140299	BNIP2	663	BCL2 interacting protein 2 [Source:HGNC Symbol;Acc:HGNC:1083]	10.4485	6.70825	8.82e-09	3.37322e-06	7.67701
ENSG00000140320	ENSG00000140320	BAHD1	22893	bromo adjacent homology domain containing 1 [Source:HGNC Symbol;Acc:HGNC:29153]	-10.1479	-3.02639	0.00367901	0.0426585	-2.16363
ENSG00000140367	ENSG00000140367	UBE2Q2	92912	ubiquitin conjugating enzyme E2 Q2 [Source:HGNC Symbol;Acc:HGNC:19248]	-12.7123	-3.98344	0.000190922	0.00526777	-0.385256
ENSG00000140450	ENSG00000140450	ARRDC4	91947	arrestin domain containing 4 [Source:HGNC Symbol;Acc:HGNC:28087]	9.10087	3.50875	0.000874227	0.0152874	-0.991845
ENSG00000140463	ENSG00000140463	BBS4	585	Bardet-Biedl syndrome 4 [Source:HGNC Symbol;Acc:HGNC:969]	-10.6567	-3.74205	0.000418956	0.0091984	-0.584575
ENSG00000140464	ENSG00000140464	PML	5371	PML nuclear body scaffold [Source:HGNC Symbol;Acc:HGNC:9113]	10.7015	3.8969	0.000253766	0.00645632	-0.302373
ENSG00000140471	ENSG00000140471	LINS1	55180	lines homolog 1 [Source:HGNC Symbol;Acc:HGNC:30922]	-5.71056	-3.03065	0.00363454	0.0424125	-1.96846
ENSG00000140474	ENSG00000140474	ULK3	25989	unc-51 like kinase 3 [Source:HGNC Symbol;Acc:HGNC:19703]	-12.3862	-3.65951	0.000545022	0.0109295	-0.8888
ENSG00000140526	ENSG00000140526	ABHD2	11057	abhydrolase domain containing 2, acylglycerol lipase [Source:HGNC Symbol;Acc:HGNC:18717]	-11.6556	-4.12155	0.00012051	0.0038331	0.040798
ENSG00000140553	ENSG00000140553	UNC45A	55898	unc-45 myosin chaperone A [Source:HGNC Symbol;Acc:HGNC:30594]	-15.258	-4.54757	2.79192e-05	0.00137349	1.13143
ENSG00000140598	ENSG00000140598	EFL1	79631	elongation factor like GTPase 1 [Source:HGNC Symbol;Acc:HGNC:25789]	12.9924	4.48345	3.49271e-05	0.00162391	1.12905
ENSG00000140854	ENSG00000140854	KATNB1	NA	katanin regulatory subunit B1 [Source:HGNC Symbol;Acc:HGNC:6217]	-14.2403	-3.85165	0.000294109	0.00713808	-0.538233
ENSG00000140931	ENSG00000140931	CMTM3	123920	CKLF like MARVEL transmembrane domain containing 3 [Source:HGNC Symbol;Acc:HGNC:19174]	-7.74805	-3.14561	0.0026082	0.0334301	-1.91254
ENSG00000140943	ENSG00000140943	MBTPS1	8720	membrane bound transcription factor peptidase, site 1 [Source:HGNC Symbol;Acc:HGNC:15456]	-7.81073	-4.05189	0.000152133	0.00445429	0.268798
ENSG00000140950	ENSG00000140950	MEAK7	57707	MTOR associated protein, eak-7 homolog [Source:HGNC Symbol;Acc:HGNC:29325]	-11.1168	-3.13671	0.0026767	0.0341419	-2.05409
ENSG00000140990	ENSG00000140990	NDUFB10	NA	NADH:ubiquinone oxidoreductase subunit B10 [Source:HGNC Symbol;Acc:HGNC:7696]	-4.65617	-4.3423	5.69191e-05	0.00229926	0.727158
ENSG00000140992	ENSG00000140992	PDPK1	5170	3-phosphoinositide dependent protein kinase 1 [Source:HGNC Symbol;Acc:HGNC:8816]	-13.7448	-4.76654	1.28737e-05	0.000790832	1.44097
ENSG00000140995	ENSG00000140995	DEF8	54849	differentially expressed in FDCP 8 homolog [Source:HGNC Symbol;Acc:HGNC:25969]	-14.1258	-3.90085	0.000250505	0.00640083	-0.404723
ENSG00000141030	ENSG00000141030	COPS3	8533	COP9 signalosome subunit 3 [Source:HGNC Symbol;Acc:HGNC:2239]	-14.0618	-4.34596	5.62087e-05	0.00228614	0.697312
ENSG00000141076	ENSG00000141076	UTP4	84916	UTP4 small subunit processome component [Source:HGNC Symbol;Acc:HGNC:1983]	-11.6359	-3.55104	0.000766514	0.0139368	-1.38619
ENSG00000141219	ENSG00000141219	C17orf80	55028	chromosome 17 open reading frame 80 [Source:HGNC Symbol;Acc:HGNC:29601]	-13.0131	-3.52256	0.000837548	0.0148319	-1.32855
ENSG00000141367	ENSG00000141367	CLTC	1213	clathrin heavy chain [Source:HGNC Symbol;Acc:HGNC:2092]	12.0621	4.39632	4.72528e-05	0.00201884	1.1712
ENSG00000141385	ENSG00000141385	AFG3L2	10939	AFG3 like matrix AAA peptidase subunit 2 [Source:HGNC Symbol;Acc:HGNC:315]	-14.702	-4.80545	1.12031e-05	0.000716032	1.55926
ENSG00000141428	ENSG00000141428	C18orf21	83608	chromosome 18 open reading frame 21 [Source:HGNC Symbol;Acc:HGNC:28802]	-13.1187	-4.03342	0.000161775	0.00470099	-0.272192
ENSG00000141458	ENSG00000141458	NPC1	4864	NPC intracellular cholesterol transporter 1 [Source:HGNC Symbol;Acc:HGNC:7897]	-6.49442	-3.93334	0.000225194	0.00598634	0.260921
ENSG00000141503	ENSG00000141503	MINK1	50488	misshapen like kinase 1 [Source:HGNC Symbol;Acc:HGNC:17565]	-11.2826	-3.26536	0.00183225	0.0259846	-1.72878
ENSG00000141522	ENSG00000141522	ARHGDIA	396	Rho GDP dissociation inhibitor alpha [Source:HGNC Symbol;Acc:HGNC:678]	-9.98367	-4.50024	3.2942e-05	0.00155528	0.89863
ENSG00000141524	ENSG00000141524	TMC6	11322	transmembrane channel like 6 [Source:HGNC Symbol;Acc:HGNC:18021]	-5.84126	-3.33542	0.00148522	0.0223461	-1.36174
ENSG00000141551	ENSG00000141551	CSNK1D	1453	casein kinase 1 delta [Source:HGNC Symbol;Acc:HGNC:2452]	-6.13393	-4.05556	0.000150284	0.00443353	0.3961
ENSG00000141568	ENSG00000141568	FOXK2	3607	forkhead box K2 [Source:HGNC Symbol;Acc:HGNC:6036]	-11.0893	-3.68931	0.000495808	0.0102054	-0.975399
ENSG00000141627	ENSG00000141627	DYM	54808	dymeclin [Source:HGNC Symbol;Acc:HGNC:21317]	-13.4485	-5.22742	2.42158e-06	0.000241263	2.7238
ENSG00000141698	ENSG00000141698	NT5C3B	115024	5'-nucleotidase, cytosolic IIIB [Source:HGNC Symbol;Acc:HGNC:28300]	-11.0427	-3.44487	0.00106459	0.0174484	-1.48277
ENSG00000141905	ENSG00000141905	NFIC	4782	nuclear factor I C [Source:HGNC Symbol;Acc:HGNC:7786]	-10.7973	-3.19794	0.00223726	0.0301249	-1.95032
ENSG00000142002	ENSG00000142002	DPP9	91039	dipeptidyl peptidase 9 [Source:HGNC Symbol;Acc:HGNC:18648]	-11.631	-4.42629	4.25986e-05	0.00187055	0.729076
ENSG00000142046	ENSG00000142046	TMEM91	641649	transmembrane protein 91 [Source:HGNC Symbol;Acc:HGNC:32393]	-11.5022	-3.11451	0.00285516	0.0357264	-2.0773
ENSG00000142065	ENSG00000142065	ZFP14	57677	ZFP14 zinc finger protein [Source:HGNC Symbol;Acc:HGNC:29312]	11.9293	3.55672	0.000753037	0.0137656	-1.18358
ENSG00000142082	ENSG00000142082	SIRT3	23410	sirtuin 3 [Source:HGNC Symbol;Acc:HGNC:14931]	10.9259	3.33856	0.00147121	0.0221917	-1.56899
ENSG00000142166	ENSG00000142166	IFNAR1	3454	interferon alpha and beta receptor subunit 1 [Source:HGNC Symbol;Acc:HGNC:5432]	8.80626	4.26629	7.38381e-05	0.00274641	0.840373
ENSG00000142173	ENSG00000142173	COL6A2	1292	collagen type VI alpha 2 chain [Source:HGNC Symbol;Acc:HGNC:2212]	-14.2867	-4.06147	0.000147347	0.00436801	-0.137186
ENSG00000142207	ENSG00000142207	URB1	NA	URB1 ribosome biogenesis homolog [Source:HGNC Symbol;Acc:HGNC:17344]	-14.3981	-4.11303	0.000124006	0.00389977	-0.096522
ENSG00000142632	ENSG00000142632	ARHGEF19	128272	Rho guanine nucleotide exchange factor 19 [Source:HGNC Symbol;Acc:HGNC:26604]	-11.1961	-3.04392	0.00349923	0.0411781	-2.13215
ENSG00000142661	ENSG00000142661	MYOM3	NA	myomesin 3 [Source:HGNC Symbol;Acc:HGNC:26679]	-8.03196	-3.66872	0.000529342	0.0107097	-0.72795
ENSG00000142687	ENSG00000142687	KIAA0319L	79932	KIAA0319 like [Source:HGNC Symbol;Acc:HGNC:30071]	9.17322	4.6872	1.70691e-05	0.000972936	1.85985
ENSG00000142733	ENSG00000142733	MAP3K6	9064	mitogen-activated protein kinase kinase kinase 6 [Source:HGNC Symbol;Acc:HGNC:6858]	-10.8073	-2.99627	0.00400819	0.0453167	-2.2161
ENSG00000142856	ENSG00000142856	ITGB3BP	23421	integrin subunit beta 3 binding protein [Source:HGNC Symbol;Acc:HGNC:6157]	-11.2208	-3.6938	0.000488772	0.0101575	-1.03152
ENSG00000143033	ENSG00000143033	MTF2	22823	metal response element binding transcription factor 2 [Source:HGNC Symbol;Acc:HGNC:29535]	10.6244	6.58001	1.44726e-08	4.97355e-06	7.56913
ENSG00000143110	ENSG00000143110	C1orf162	128346	chromosome 1 open reading frame 162 [Source:HGNC Symbol;Acc:HGNC:28344]	-11.4128	-4.10799	0.000126119	0.00395051	0.386389
ENSG00000143149	ENSG00000143149	ALDH9A1	223	aldehyde dehydrogenase 9 family member A1 [Source:HGNC Symbol;Acc:HGNC:412]	-13.9245	-4.43442	4.14151e-05	0.00183982	1.21029
ENSG00000143156	ENSG00000143156	NME7	29922	NME/NM23 family member 7 [Source:HGNC Symbol;Acc:HGNC:20461]	-10.0816	-3.12018	0.00280857	0.0353459	-2.01581
ENSG00000143158	ENSG00000143158	MPC2	25874	mitochondrial pyruvate carrier 2 [Source:HGNC Symbol;Acc:HGNC:24515]	-9.57329	-5.51266	8.41109e-07	0.000105526	3.67311
ENSG00000143179	ENSG00000143179	UCK2	7371	uridine-cytidine kinase 2 [Source:HGNC Symbol;Acc:HGNC:12562]	-11.9541	-3.22396	0.0020719	0.028464	-1.93291
ENSG00000143190	ENSG00000143190	POU2F1	5451	POU class 2 homeobox 1 [Source:HGNC Symbol;Acc:HGNC:9212]	-12.0809	-6.21062	5.9883e-08	1.47911e-05	5.16818
ENSG00000143252	ENSG00000143252	SDHC	6391	succinate dehydrogenase complex subunit C [Source:HGNC Symbol;Acc:HGNC:10682]	10.7718	4.34323	5.67374e-05	0.00229583	0.752848
ENSG00000143321	ENSG00000143321	HDGF	3068	heparin binding growth factor [Source:HGNC Symbol;Acc:HGNC:4856]	-10.9282	-3.47317	0.000975861	0.0164528	-1.42159
ENSG00000143324	ENSG00000143324	XPR1	9213	xenotropic and polytropic retrovirus receptor 1 [Source:HGNC Symbol;Acc:HGNC:12827]	-14.2713	-4.12074	0.000120837	0.0038331	0.232428
ENSG00000143368	ENSG00000143368	SF3B4	10262	splicing factor 3b subunit 4 [Source:HGNC Symbol;Acc:HGNC:10771]	-18.8803	-7.19658	1.32937e-09	7.88051e-07	8.27267
ENSG00000143374	ENSG00000143374	TARS2	80222	threonyl-tRNA synthetase 2, mitochondrial [Source:HGNC Symbol;Acc:HGNC:30740]	-15.8408	-5.89918	1.96275e-07	3.75329e-05	4.66786
ENSG00000143437	ENSG00000143437	ARNT	405	aryl hydrocarbon receptor nuclear translocator [Source:HGNC Symbol;Acc:HGNC:700]	9.9911	3.56724	0.000728702	0.0134154	-0.954555
ENSG00000143458	ENSG00000143458	GABPB2	126626	GA binding protein transcription factor subunit beta 2 [Source:HGNC Symbol;Acc:HGNC:28441]	-10.628	-3.64794	0.000565357	0.0111436	-0.886484
ENSG00000143514	ENSG00000143514	TP53BP2	7159	tumor protein p53 binding protein 2 [Source:HGNC Symbol;Acc:HGNC:12000]	-12.3108	-4.06732	0.000144499	0.00431532	-0.0851548
ENSG00000143546	ENSG00000143546	S100A8	6279	S100 calcium binding protein A8 [Source:HGNC Symbol;Acc:HGNC:10498]	-18.1165	-5.35654	1.50334e-06	0.000166576	3.45835
ENSG00000143612	ENSG00000143612	C1orf43	25912	chromosome 1 open reading frame 43 [Source:HGNC Symbol;Acc:HGNC:29876]	-11.9467	-4.92661	7.24868e-06	0.000523362	2.84288
ENSG00000143631	ENSG00000143631	FLG	2312	filaggrin [Source:HGNC Symbol;Acc:HGNC:3748]	-8.01456	-3.93114	0.000226824	0.00601617	-0.13015
ENSG00000143641	ENSG00000143641	GALNT2	2590	polypeptide N-acetylgalactosaminyltransferase 2 [Source:HGNC Symbol;Acc:HGNC:4124]	-11.203	-3.44423	0.0010667	0.0174484	-1.44672
ENSG00000143748	ENSG00000143748	NVL	4931	nuclear VCP like [Source:HGNC Symbol;Acc:HGNC:8070]	-6.20933	-3.09582	0.00301395	0.0370103	-1.85301
ENSG00000143751	ENSG00000143751	SDE2	NA	SDE2 telomere maintenance homolog [Source:HGNC Symbol;Acc:HGNC:26643]	-11.5773	-3.50692	0.000879188	0.0153405	-1.18071
ENSG00000143753	ENSG00000143753	DEGS1	8560	delta 4-desaturase, sphingolipid 1 [Source:HGNC Symbol;Acc:HGNC:13709]	8.46941	3.50421	0.000886593	0.0154127	-1.01811
ENSG00000143801	ENSG00000143801	PSEN2	5664	presenilin 2 [Source:HGNC Symbol;Acc:HGNC:9509]	-10.2116	-3.7874	0.000362122	0.00826412	-0.656462
ENSG00000143815	ENSG00000143815	LBR	3930	lamin B receptor [Source:HGNC Symbol;Acc:HGNC:6518]	11.0892	5.77123	3.18536e-07	5.35683e-05	5.5704
ENSG00000143921	ENSG00000143921	ABCG8	64241	ATP binding cassette subfamily G member 8 [Source:HGNC Symbol;Acc:HGNC:13887]	-8.56958	-4.78859	1.18989e-05	0.000740407	1.94826
ENSG00000143942	ENSG00000143942	CHAC2	494143	ChaC glutathione specific gamma-glutamylcyclotransferase 2 [Source:HGNC Symbol;Acc:HGNC:32363]	-9.19275	-3.26153	0.0018533	0.0261453	-1.80698
ENSG00000143970	ENSG00000143970	ASXL2	55252	ASXL transcriptional regulator 2 [Source:HGNC Symbol;Acc:HGNC:23805]	-4.42422	-3.05954	0.00334599	0.0398706	-1.94666
ENSG00000143971	ENSG00000143971	ETAA1	54465	ETAA1 activator of ATR kinase [Source:HGNC Symbol;Acc:HGNC:24648]	-10.2849	-3.03463	0.00359348	0.0419954	-2.16124
ENSG00000144118	ENSG00000144118	RALB	5899	RAS like proto-oncogene B [Source:HGNC Symbol;Acc:HGNC:9840]	-12.6099	-3.28054	0.00175115	0.0251809	-1.67245
ENSG00000144283	ENSG00000144283	PKP4	8502	plakophilin 4 [Source:HGNC Symbol;Acc:HGNC:9026]	13.5156	4.24983	7.80973e-05	0.00284025	0.22503
ENSG00000144290	ENSG00000144290	SLC4A10	57282	solute carrier family 4 member 10 [Source:HGNC Symbol;Acc:HGNC:13811]	12.9847	3.74039	0.000421197	0.00921768	-0.747659
ENSG00000144445	ENSG00000144445	KANSL1L	151050	KAT8 regulatory NSL complex subunit 1 like [Source:HGNC Symbol;Acc:HGNC:26310]	-14.2278	-4.82191	1.05619e-05	0.00068427	1.31594
ENSG00000144451	ENSG00000144451	SPAG16	79582	sperm associated antigen 16 [Source:HGNC Symbol;Acc:HGNC:23225]	-10.5056	-2.99895	0.00397777	0.0451256	-2.32112
ENSG00000144524	ENSG00000144524	COPS7B	64708	COP9 signalosome subunit 7B [Source:HGNC Symbol;Acc:HGNC:16760]	-15.4894	-5.6043	5.96939e-07	8.32625e-05	3.88353
ENSG00000144566	ENSG00000144566	RAB5A	5868	RAB5A, member RAS oncogene family [Source:HGNC Symbol;Acc:HGNC:9783]	-12.4059	-8.32279	1.69124e-11	1.60411e-08	12.0249
ENSG00000144659	ENSG00000144659	SLC25A38	54977	solute carrier family 25 member 38 [Source:HGNC Symbol;Acc:HGNC:26054]	-15.8855	-7.02684	2.56834e-09	1.29575e-06	8.09047
ENSG00000144820	ENSG00000144820	ADGRG7	84873	adhesion G protein-coupled receptor G7 [Source:HGNC Symbol;Acc:HGNC:19241]	-10.4029	-6.64284	1.13558e-08	4.1426e-06	7.29194
ENSG00000144840	ENSG00000144840	RABL3	285282	RAB, member of RAS oncogene family like 3 [Source:HGNC Symbol;Acc:HGNC:18072]	-9.1836	-2.98241	0.00416867	0.0466973	-2.25393
ENSG00000144909	ENSG00000144909	OSBPL11	NA	oxysterol binding protein like 11 [Source:HGNC Symbol;Acc:HGNC:16397]	-12.0184	-4.02213	0.000167959	0.00480994	-0.380009
ENSG00000144959	ENSG00000144959	NCEH1	57552	neutral cholesterol ester hydrolase 1 [Source:HGNC Symbol;Acc:HGNC:29260]	-13.9314	-3.40914	0.00118758	0.0189501	-1.4246
ENSG00000145012	ENSG00000145012	LPP	4026	LIM domain containing preferred translocation partner in lipoma [Source:HGNC Symbol;Acc:HGNC:6679]	6.86054	3.56214	0.000740413	0.0135856	-1.05325
ENSG00000145022	ENSG00000145022	TCTA	6988	T cell leukemia translocation altered [Source:HGNC Symbol;Acc:HGNC:11692]	-9.90093	-3.97734	0.00019481	0.00535265	-0.117005
ENSG00000145216	ENSG00000145216	FIP1L1	81608	factor interacting with PAPOLA and CPSF1 [Source:HGNC Symbol;Acc:HGNC:19124]	7.05447	4.19735	9.33298e-05	0.00319803	0.387269
ENSG00000145391	ENSG00000145391	SETD7	80854	SET domain containing 7, histone lysine methyltransferase [Source:HGNC Symbol;Acc:HGNC:30412]	-14.9433	-3.92665	0.000230197	0.00604477	-0.371833
ENSG00000145494	ENSG00000145494	NDUFS6	4726	NADH:ubiquinone oxidoreductase subunit S6 [Source:HGNC Symbol;Acc:HGNC:7713]	-10.1348	-6.72143	8.38181e-09	3.34916e-06	7.05872
ENSG00000145569	ENSG00000145569	OTULINL	54491	OTU deubiquitinase with linear linkage specificity like [Source:HGNC Symbol;Acc:HGNC:25629]	-10.77	-3.31942	0.00155851	0.023126	-1.74293
ENSG00000145723	ENSG00000145723	GIN1	54826	gypsy retrotransposon integrase 1 [Source:HGNC Symbol;Acc:HGNC:25959]	-14.8042	-4.64792	1.96142e-05	0.00107164	1.187
ENSG00000145725	ENSG00000145725	PPIP5K2	23262	diphosphoinositol pentakisphosphate kinase 2 [Source:HGNC Symbol;Acc:HGNC:29035]	-9.43229	-3.86344	0.000283035	0.00696157	-0.232289
ENSG00000145730	ENSG00000145730	PAM	5066	peptidylglycine alpha-amidating monooxygenase [Source:HGNC Symbol;Acc:HGNC:8596]	-10.3397	-3.63264	0.000593363	0.0115706	-1.05237
ENSG00000145882	ENSG00000145882	PCYOX1L	78991	prenylcysteine oxidase 1 like [Source:HGNC Symbol;Acc:HGNC:28477]	-14.7508	-4.37462	5.09268e-05	0.00210379	0.631
ENSG00000145907	ENSG00000145907	G3BP1	10146	G3BP stress granule assembly factor 1 [Source:HGNC Symbol;Acc:HGNC:30292]	-6.23676	-4.7935	1.1692e-05	0.000733439	2.23847
ENSG00000145945	ENSG00000145945	FAM50B	26240	family with sequence similarity 50 member B [Source:HGNC Symbol;Acc:HGNC:18789]	-12.451	-3.20078	0.00221863	0.029908	-1.95143
ENSG00000146109	ENSG00000146109	ABT1	NA	activator of basal transcription 1 [Source:HGNC Symbol;Acc:HGNC:17369]	10.2607	3.67719	0.000515291	0.010479	-0.566694
ENSG00000146285	ENSG00000146285	SCML4	256380	Scm polycomb group protein like 4 [Source:HGNC Symbol;Acc:HGNC:21397]	4.08683	3.28067	0.00175047	0.0251809	-1.41961
ENSG00000146414	ENSG00000146414	SHPRH	257218	SNF2 histone linker PHD RING helicase [Source:HGNC Symbol;Acc:HGNC:19336]	6.35313	2.98325	0.00415874	0.0466692	-2.15443
ENSG00000146463	ENSG00000146463	ZMYM4	9202	zinc finger MYM-type containing 4 [Source:HGNC Symbol;Acc:HGNC:13055]	-17.8562	-5.33817	1.60916e-06	0.00017665	2.85468
ENSG00000146540	ENSG00000146540	C7orf50	84310	chromosome 7 open reading frame 50 [Source:HGNC Symbol;Acc:HGNC:22421]	-13.1524	-4.22104	8.61259e-05	0.00304808	0.528332
ENSG00000146700	ENSG00000146700	SSC4D	136853	scavenger receptor cysteine rich family member with 4 domains [Source:HGNC Symbol;Acc:HGNC:14461]	-6.7128	-3.47665	0.00096543	0.0163516	-1.20801
ENSG00000146729	ENSG00000146729	NIPSNAP2	2631	nipsnap homolog 2 [Source:HGNC Symbol;Acc:HGNC:4179]	-9.00835	-3.47606	0.000967182	0.0163664	-1.4299
ENSG00000146833	ENSG00000146833	TRIM4	89122	tripartite motif containing 4 [Source:HGNC Symbol;Acc:HGNC:16275]	-14.0461	-5.19127	2.76565e-06	0.000266582	2.41701
ENSG00000146859	ENSG00000146859	TMEM140	55281	transmembrane protein 140 [Source:HGNC Symbol;Acc:HGNC:21870]	9.40755	6.32453	3.86934e-08	1.00824e-05	6.33666
ENSG00000146872	ENSG00000146872	TLK2	11011	tousled like kinase 2 [Source:HGNC Symbol;Acc:HGNC:11842]	-11.1799	-3.20329	0.00220234	0.029773	-1.94928
ENSG00000147010	ENSG00000147010	SH3KBP1	30011	SH3 domain containing kinase binding protein 1 [Source:HGNC Symbol;Acc:HGNC:13867]	-3.5999	-3.39006	0.00125869	0.0198313	-1.01528
ENSG00000147050	ENSG00000147050	KDM6A	7403	lysine demethylase 6A [Source:HGNC Symbol;Acc:HGNC:12637]	-8.39644	-3.22285	0.00207873	0.0285084	-1.80143
ENSG00000147130	ENSG00000147130	ZMYM3	9203	zinc finger MYM-type containing 3 [Source:HGNC Symbol;Acc:HGNC:13054]	-15.1787	-4.61123	2.23246e-05	0.00117375	1.23454
ENSG00000147138	ENSG00000147138	GPR174	84636	G protein-coupled receptor 174 [Source:HGNC Symbol;Acc:HGNC:30245]	-13.6779	-6.83818	5.33521e-09	2.34275e-06	8.58864
ENSG00000147140	ENSG00000147140	NONO	4841	non-POU domain containing octamer binding [Source:HGNC Symbol;Acc:HGNC:7871]	5.37195	4.91682	7.50925e-06	0.00053152	2.82269
ENSG00000147174	ENSG00000147174	GCNA	93953	germ cell nuclear acidic peptidase [Source:HGNC Symbol;Acc:HGNC:15805]	-12.8166	-3.74135	0.0004199	0.00921062	-0.887093
ENSG00000147316	ENSG00000147316	MCPH1	79648	microcephalin 1 [Source:HGNC Symbol;Acc:HGNC:6954]	-14.4517	-5.62231	5.57961e-07	7.95345e-05	3.74997
ENSG00000147416	ENSG00000147416	ATP6V1B2	526	ATPase H+ transporting V1 subunit B2 [Source:HGNC Symbol;Acc:HGNC:854]	-9.86567	-3.11253	0.00287159	0.0358838	-1.8959
ENSG00000147533	ENSG00000147533	GOLGA7	51125	golgin A7 [Source:HGNC Symbol;Acc:HGNC:24876]	-10.7087	-4.64988	1.94793e-05	0.0010692	1.32916
ENSG00000147684	ENSG00000147684	NDUFB9	4715	NADH:ubiquinone oxidoreductase subunit B9 [Source:HGNC Symbol;Acc:HGNC:7704]	-9.39403	-3.7523	0.000405414	0.00901798	-0.604824
ENSG00000147687	ENSG00000147687	TATDN1	83940	TatD DNase domain containing 1 [Source:HGNC Symbol;Acc:HGNC:24220]	-9.64413	-3.10011	0.00297677	0.0366677	-2.07006
ENSG00000148090	ENSG00000148090	AUH	549	AU RNA binding methylglutaconyl-CoA hydratase [Source:HGNC Symbol;Acc:HGNC:890]	-14.8673	-5.73671	3.62835e-07	5.85232e-05	3.6525
ENSG00000148154	ENSG00000148154	UGCG	7357	UDP-glucose ceramide glucosyltransferase [Source:HGNC Symbol;Acc:HGNC:12524]	-11.8	-4.95496	6.54317e-06	0.000490986	2.35536
ENSG00000148229	ENSG00000148229	POLE3	54107	DNA polymerase epsilon 3, accessory subunit [Source:HGNC Symbol;Acc:HGNC:13546]	-13.265	-6.74981	7.5106e-09	3.17475e-06	7.67095
ENSG00000148308	ENSG00000148308	GTF3C5	9328	general transcription factor IIIC subunit 5 [Source:HGNC Symbol;Acc:HGNC:4668]	-11.5797	-3.92248	0.00023337	0.00608764	-0.348987
ENSG00000148358	ENSG00000148358	GPR107	57720	G protein-coupled receptor 107 [Source:HGNC Symbol;Acc:HGNC:17830]	-12.056	-4.37134	5.15055e-05	0.00212031	0.697702
ENSG00000148396	ENSG00000148396	SEC16A	9919	SEC16 homolog A, endoplasmic reticulum export factor [Source:HGNC Symbol;Acc:HGNC:29006]	-12.156	-3.48506	0.000940706	0.0160706	-1.33083
ENSG00000148399	ENSG00000148399	DPH7	92715	diphthamide biosynthesis 7 [Source:HGNC Symbol;Acc:HGNC:25199]	-13.8069	-5.15354	3.17602e-06	0.000295494	2.90532
ENSG00000148468	ENSG00000148468	FAM171A1	221061	family with sequence similarity 171 member A1 [Source:HGNC Symbol;Acc:HGNC:23522]	-10.2622	-3.09167	0.00305033	0.0373024	-2.06724
ENSG00000148484	ENSG00000148484	RSU1	6251	Ras suppressor protein 1 [Source:HGNC Symbol;Acc:HGNC:10464]	10.1637	3.73444	0.000429299	0.0093562	-0.287722
ENSG00000148516	ENSG00000148516	ZEB1	6935	zinc finger E-box binding homeobox 1 [Source:HGNC Symbol;Acc:HGNC:11642]	4.89836	3.3038	0.00163335	0.0239666	-1.46156
ENSG00000148606	ENSG00000148606	POLR3A	11128	RNA polymerase III subunit A [Source:HGNC Symbol;Acc:HGNC:30074]	-12.271	-3.65222	0.000557743	0.0110764	-0.936428
ENSG00000148634	ENSG00000148634	HERC4	26091	HECT and RLD domain containing E3 ubiquitin protein ligase 4 [Source:HGNC Symbol;Acc:HGNC:24521]	-11.6801	-7.3113	8.51617e-10	5.17783e-07	9.04812
ENSG00000148834	ENSG00000148834	GSTO1	9446	glutathione S-transferase omega 1 [Source:HGNC Symbol;Acc:HGNC:13312]	-4.92491	-4.04259	0.000156913	0.00457092	-0.0226974
ENSG00000148841	ENSG00000148841	ITPRIP	85450	inositol 1,4,5-trisphosphate receptor interacting protein [Source:HGNC Symbol;Acc:HGNC:29370]	-12.2236	-4.00652	0.000176883	0.00498721	-0.184459
ENSG00000148843	ENSG00000148843	PDCD11	22984	programmed cell death 11 [Source:HGNC Symbol;Acc:HGNC:13408]	-7.32189	-3.27018	0.00180612	0.0257064	-1.67406
ENSG00000148935	ENSG00000148935	GAS2	2620	growth arrest specific 2 [Source:HGNC Symbol;Acc:HGNC:4167]	-12.9191	-3.71197	0.000461266	0.00975329	-0.857709
ENSG00000149187	ENSG00000149187	CELF1	10658	CUGBP Elav-like family member 1 [Source:HGNC Symbol;Acc:HGNC:2549]	-11.2467	-3.59173	0.000674892	0.0126784	-0.865051
ENSG00000149212	ENSG00000149212	SESN3	143686	sestrin 3 [Source:HGNC Symbol;Acc:HGNC:23060]	-13.5047	-4.35364	5.47433e-05	0.0022458	0.549418
ENSG00000149257	ENSG00000149257	SERPINH1	871	serpin family H member 1 [Source:HGNC Symbol;Acc:HGNC:1546]	-8.13683	-3.7253	0.000442042	0.00952016	-0.194364
ENSG00000149308	ENSG00000149308	NPAT	4863	nuclear protein, coactivator of histone transcription [Source:HGNC Symbol;Acc:HGNC:7896]	-5.86195	-3.36801	0.00134586	0.0207766	-1.29068
ENSG00000149346	ENSG00000149346	SLX4IP	128710	SLX4 interacting protein [Source:HGNC Symbol;Acc:HGNC:16225]	-13.0581	-3.68748	0.000498706	0.0102472	-0.907482
ENSG00000149357	ENSG00000149357	LAMTOR1	NA	late endosomal/lysosomal adaptor, MAPK and MTOR activator 1 [Source:HGNC Symbol;Acc:HGNC:26068]	9.54197	3.27282	0.00179198	0.0255664	-1.61312
ENSG00000149476	ENSG00000149476	TKFC	26007	triokinase and FMN cyclase [Source:HGNC Symbol;Acc:HGNC:24552]	-11.8523	-3.29805	0.00166175	0.0242727	-1.75719
ENSG00000149527	ENSG00000149527	PLCH2	9651	phospholipase C eta 2 [Source:HGNC Symbol;Acc:HGNC:29037]	8.13353	3.50833	0.000875348	0.0152957	-1.21272
ENSG00000149591	ENSG00000149591	TAGLN	6876	transgelin [Source:HGNC Symbol;Acc:HGNC:11553]	-11.2032	-3.26417	0.00183875	0.0260301	-1.73478
ENSG00000149656	ENSG00000149656	LINC00266-1	NA	long intergenic non-protein coding RNA 266-1 [Source:HGNC Symbol;Acc:HGNC:16202]	-7.98304	-3.84953	0.000296145	0.0071655	-0.406801
ENSG00000149927	ENSG00000149927	DOC2A	8448	double C2 domain alpha [Source:HGNC Symbol;Acc:HGNC:2985]	-7.65256	-3.05953	0.00334609	0.0398706	-1.97218
ENSG00000149932	ENSG00000149932	TMEM219	124446	transmembrane protein 219 [Source:HGNC Symbol;Acc:HGNC:25201]	-11.7525	-4.65298	1.92669e-05	0.00106493	1.86906
ENSG00000150753	ENSG00000150753	CCT5	22948	chaperonin containing TCP1 subunit 5 [Source:HGNC Symbol;Acc:HGNC:1618]	-10.6496	-4.33777	5.78132e-05	0.00232287	0.990986
ENSG00000150779	ENSG00000150779	TIMM8B	26521	translocase of inner mitochondrial membrane 8 homolog B [Source:HGNC Symbol;Acc:HGNC:11818]	9.62297	3.99711	0.000182487	0.00512693	-0.208585
ENSG00000150938	ENSG00000150938	CRIM1	51232	cysteine rich transmembrane BMP regulator 1 [Source:HGNC Symbol;Acc:HGNC:2359]	-8.16007	-3.10585	0.00292769	0.0363654	-2.09185
ENSG00000150961	ENSG00000150961	SEC24D	9871	SEC24 homolog D, COPII coat complex component [Source:HGNC Symbol;Acc:HGNC:10706]	-14.8744	-5.51906	8.21255e-07	0.000103583	3.15067
ENSG00000151023	ENSG00000151023	ENKUR	NA	enkurin, TRPC channel interacting protein [Source:HGNC Symbol;Acc:HGNC:28388]	8.21465	3.0698	0.00324881	0.0391512	-1.99975
ENSG00000151135	ENSG00000151135	TMEM263	90488	transmembrane protein 263 [Source:HGNC Symbol;Acc:HGNC:28281]	-8.42415	-3.32524	0.00153146	0.022839	-1.67438
ENSG00000151229	ENSG00000151229	SLC2A13	114134	solute carrier family 2 member 13 [Source:HGNC Symbol;Acc:HGNC:15956]	-11.5823	-4.04134	0.000157568	0.00458436	-0.232566
ENSG00000151422	ENSG00000151422	FER	2241	FER tyrosine kinase [Source:HGNC Symbol;Acc:HGNC:3655]	9.34654	3.50922	0.000872954	0.0152764	-1.20199
ENSG00000151498	ENSG00000151498	ACAD8	27034	acyl-CoA dehydrogenase family member 8 [Source:HGNC Symbol;Acc:HGNC:87]	-19.7193	-7.61167	2.6534e-10	1.79764e-07	9.66216
ENSG00000151552	ENSG00000151552	QDPR	5860	quinoid dihydropteridine reductase [Source:HGNC Symbol;Acc:HGNC:9752]	10.9164	2.96491	0.00437977	0.0483938	-2.24612
ENSG00000151692	ENSG00000151692	RNF144A	9781	ring finger protein 144A [Source:HGNC Symbol;Acc:HGNC:20457]	12.8948	3.18982	0.00229139	0.0305931	-1.86751
ENSG00000151694	ENSG00000151694	ADAM17	6868	ADAM metallopeptidase domain 17 [Source:HGNC Symbol;Acc:HGNC:195]	-12.9469	-3.69009	0.000494577	0.0101889	-0.856222
ENSG00000151702	ENSG00000151702	FLI1	2313	Fli-1 proto-oncogene, ETS transcription factor [Source:HGNC Symbol;Acc:HGNC:3749]	-9.88456	-5.83536	2.49966e-07	4.49031e-05	4.57786
ENSG00000151718	ENSG00000151718	WWC2	80014	WW and C2 domain containing 2 [Source:HGNC Symbol;Acc:HGNC:24148]	-11.3593	-3.41602	0.0011629	0.0186279	-1.30068
ENSG00000151806	ENSG00000151806	GUF1	60558	GTP binding elongation factor GUF1 [Source:HGNC Symbol;Acc:HGNC:25799]	-12.0529	-4.48554	3.46737e-05	0.00161529	0.854212
ENSG00000151881	ENSG00000151881	TMEM267	64417	transmembrane protein 267 [Source:HGNC Symbol;Acc:HGNC:26139]	-12.4011	-4.21464	8.80185e-05	0.00308766	0.321606
ENSG00000151893	ENSG00000151893	CACUL1	NA	CDK2 associated cullin domain 1 [Source:HGNC Symbol;Acc:HGNC:23727]	-11.0554	-5.1674	3.0187e-06	0.000285177	3.32887
ENSG00000151923	ENSG00000151923	TIAL1	7073	TIA1 cytotoxic granule associated RNA binding protein like 1 [Source:HGNC Symbol;Acc:HGNC:11804]	6.82183	5.85849	2.29002e-07	4.19452e-05	4.6376
ENSG00000151929	ENSG00000151929	BAG3	9531	BAG cochaperone 3 [Source:HGNC Symbol;Acc:HGNC:939]	-16.3717	-5.20552	2.62459e-06	0.000258234	2.96478
ENSG00000152061	ENSG00000152061	RABGAP1L	9910	RAB GTPase activating protein 1 like [Source:HGNC Symbol;Acc:HGNC:24663]	3.39368	3.20799	0.00217199	0.0294804	-1.50322
ENSG00000152102	ENSG00000152102	FAM168B	130074	family with sequence similarity 168 member B [Source:HGNC Symbol;Acc:HGNC:27016]	-14.6333	-4.40923	4.51905e-05	0.0019554	0.916987
ENSG00000152380	ENSG00000152380	FAM151B	167555	family with sequence similarity 151 member B [Source:HGNC Symbol;Acc:HGNC:33716]	10.5743	3.44673	0.00105854	0.0174065	-1.2454
ENSG00000152443	ENSG00000152443	ZNF776	284309	zinc finger protein 776 [Source:HGNC Symbol;Acc:HGNC:26765]	-12.9435	-3.62762	0.000602828	0.0117048	-0.989034
ENSG00000152457	ENSG00000152457	DCLRE1C	64421	DNA cross-link repair 1C [Source:HGNC Symbol;Acc:HGNC:17642]	13.311	6.73097	8.07822e-09	3.3026e-06	7.49991
ENSG00000152620	ENSG00000152620	NADK2	133686	NAD kinase 2, mitochondrial [Source:HGNC Symbol;Acc:HGNC:26404]	-13.9529	-5.31859	1.73008e-06	0.0001847	2.20889
ENSG00000152642	ENSG00000152642	GPD1L	23171	glycerol-3-phosphate dehydrogenase 1 like [Source:HGNC Symbol;Acc:HGNC:28956]	11.2267	3.88019	0.000267999	0.00668223	-0.215831
ENSG00000152749	ENSG00000152749	GPR180	160897	G protein-coupled receptor 180 [Source:HGNC Symbol;Acc:HGNC:28899]	-18.8799	-5.62772	5.46743e-07	7.95345e-05	3.6748
ENSG00000152782	ENSG00000152782	PANK1	53354	pantothenate kinase 1 [Source:HGNC Symbol;Acc:HGNC:8598]	11.2421	3.56545	0.000732774	0.0134691	-1.14549
ENSG00000153048	ENSG00000153048	CARHSP1	23589	calcium regulated heat stable protein 1 [Source:HGNC Symbol;Acc:HGNC:17150]	-8.35523	-3.32888	0.00151476	0.0226469	-1.66179
ENSG00000153130	ENSG00000153130	SCOC	60592	short coiled-coil protein [Source:HGNC Symbol;Acc:HGNC:20335]	13.3506	4.11072	0.000124969	0.00391966	0.271722
ENSG00000153406	ENSG00000153406	NMRAL1	57407	NmrA like redox sensor 1 [Source:HGNC Symbol;Acc:HGNC:24987]	-9.90249	-3.69482	0.000487199	0.0101426	-1.05266
ENSG00000153823	ENSG00000153823	PID1	55022	phosphotyrosine interaction domain containing 1 [Source:HGNC Symbol;Acc:HGNC:26084]	-8.51728	-3.71914	0.000450828	0.00963934	-0.658049
ENSG00000153898	ENSG00000153898	MCOLN2	255231	mucolipin TRP cation channel 2 [Source:HGNC Symbol;Acc:HGNC:13357]	-10.4091	-3.40533	0.00120148	0.0191018	-1.32641
ENSG00000153914	ENSG00000153914	SREK1	140890	splicing regulatory glutamic acid and lysine rich protein 1 [Source:HGNC Symbol;Acc:HGNC:17882]	-12.6857	-7.1578	1.54531e-09	8.93719e-07	9.06595
ENSG00000154134	ENSG00000154134	ROBO3	64221	roundabout guidance receptor 3 [Source:HGNC Symbol;Acc:HGNC:13433]	-13.842	-3.77871	0.000372407	0.00846646	-0.662084
ENSG00000154229	ENSG00000154229	PRKCA	5578	protein kinase C alpha [Source:HGNC Symbol;Acc:HGNC:9393]	-12.0098	-3.40026	0.00122017	0.0193401	-1.50649
ENSG00000154556	ENSG00000154556	SORBS2	8470	sorbin and SH3 domain containing 2 [Source:HGNC Symbol;Acc:HGNC:24098]	-11.5807	-4.87728	8.65842e-06	0.000604304	2.41967
ENSG00000154608	ENSG00000154608	CEP170P1	NA	centrosomal protein 170 pseudogene 1 [Source:HGNC Symbol;Acc:HGNC:28364]	-8.48827	-3.13048	0.00272574	0.0345445	-2.07898
ENSG00000154743	ENSG00000154743	TSEN2	80746	tRNA splicing endonuclease subunit 2 [Source:HGNC Symbol;Acc:HGNC:28422]	-11.0435	-3.09511	0.00302009	0.0370473	-2.03583
ENSG00000154813	ENSG00000154813	DPH3	285381	diphthamide biosynthesis 3 [Source:HGNC Symbol;Acc:HGNC:27717]	-12.3888	-6.0138	1.26965e-07	2.71225e-05	5.37949
ENSG00000155111	ENSG00000155111	CDK19	23097	cyclin dependent kinase 19 [Source:HGNC Symbol;Acc:HGNC:19338]	-13.5955	-4.04275	0.00015683	0.00457092	-0.120166
ENSG00000155287	ENSG00000155287	SLC25A28	81894	solute carrier family 25 member 28 [Source:HGNC Symbol;Acc:HGNC:23472]	-11.1731	-3.24003	0.0019756	0.0274271	-1.80842
ENSG00000155304	ENSG00000155304	HSPA13	NA	heat shock protein family A (Hsp70) member 13 [Source:HGNC Symbol;Acc:HGNC:11375]	-10.5914	-3.06973	0.00324939	0.0391512	-2.03182
ENSG00000155329	ENSG00000155329	ZCCHC10	54819	zinc finger CCHC-type containing 10 [Source:HGNC Symbol;Acc:HGNC:25954]	10.0537	4.3341	5.85455e-05	0.00233228	0.696758
ENSG00000155330	ENSG00000155330	C16orf87	388272	chromosome 16 open reading frame 87 [Source:HGNC Symbol;Acc:HGNC:33754]	-10.9003	-3.78105	0.00036961	0.00841092	-0.782871
ENSG00000155463	ENSG00000155463	OXA1L	5018	OXA1L mitochondrial inner membrane protein [Source:HGNC Symbol;Acc:HGNC:8526]	-11.3944	-5.65716	4.89511e-07	7.48857e-05	4.64645
ENSG00000155592	ENSG00000155592	ZKSCAN2	342357	zinc finger with KRAB and SCAN domains 2 [Source:HGNC Symbol;Acc:HGNC:25677]	-11.7225	-3.84866	0.000296981	0.00717841	-0.336279
ENSG00000155621	ENSG00000155621	C9orf85	138241	chromosome 9 open reading frame 85 [Source:HGNC Symbol;Acc:HGNC:28784]	-12.5246	-4.31791	6.18902e-05	0.00242569	0.599524
ENSG00000155636	ENSG00000155636	RBM45	129831	RNA binding motif protein 45 [Source:HGNC Symbol;Acc:HGNC:24468]	-11.2484	-3.21533	0.00212541	0.0289976	-1.92873
ENSG00000155744	ENSG00000155744	FAM126B	285172	family with sequence similarity 126 member B [Source:HGNC Symbol;Acc:HGNC:28593]	-7.79135	-3.15978	0.00250246	0.0326042	-1.75339
ENSG00000155850	ENSG00000155850	SLC26A2	1836	solute carrier family 26 member 2 [Source:HGNC Symbol;Acc:HGNC:10994]	9.43016	3.1173	0.00283214	0.0355321	-2.08395
ENSG00000155959	ENSG00000155959	VBP1	7411	VHL binding protein 1 [Source:HGNC Symbol;Acc:HGNC:12662]	-11.7692	-4.23055	8.33898e-05	0.00297792	0.626861
ENSG00000156017	ENSG00000156017	CARNMT1	NA	carnosine N-methyltransferase 1 [Source:HGNC Symbol;Acc:HGNC:23435]	11.0437	4.07472	0.000140974	0.00424749	-0.112298
ENSG00000156232	ENSG00000156232	WHAMM	123720	WASP homolog associated with actin, golgi membranes and microtubules [Source:HGNC Symbol;Acc:HGNC:30493]	8.1635	3.21254	0.00214303	0.0291373	-1.79324
ENSG00000156273	ENSG00000156273	BACH1	571	BTB domain and CNC homolog 1 [Source:HGNC Symbol;Acc:HGNC:935]	-12.0206	-3.2056	0.00218733	0.0296377	-1.85538
ENSG00000156384	ENSG00000156384	SFR1	119392	SWI5 dependent homologous recombination repair protein 1 [Source:HGNC Symbol;Acc:HGNC:29574]	-11.5048	-3.2963	0.00167046	0.0243698	-1.69742
ENSG00000156500	ENSG00000156500	PABIR3	159091	PABIR family member 3 [Source:HGNC Symbol;Acc:HGNC:25202]	-13.5869	-4.25369	7.70779e-05	0.00282048	0.194134
ENSG00000156502	ENSG00000156502	SUPV3L1	6832	Suv3 like RNA helicase [Source:HGNC Symbol;Acc:HGNC:11471]	6.80581	3.91132	0.000242059	0.00625241	-0.294111
ENSG00000156599	ENSG00000156599	ZDHHC5	25921	zinc finger DHHC-type palmitoyltransferase 5 [Source:HGNC Symbol;Acc:HGNC:18472]	-13.7795	-4.68632	1.71226e-05	0.000973647	1.30397
ENSG00000156795	ENSG00000156795	NTAQ1	55093	N-terminal glutamine amidase 1 [Source:HGNC Symbol;Acc:HGNC:25490]	-15.8973	-4.74043	1.41286e-05	0.000843869	1.37854
ENSG00000156802	ENSG00000156802	ATAD2	29028	ATPase family AAA domain containing 2 [Source:HGNC Symbol;Acc:HGNC:30123]	-9.32547	-4.20861	8.98357e-05	0.00312802	0.326363
ENSG00000156966	ENSG00000156966	B3GNT7	93010	UDP-GlcNAc:betaGal beta-1,3-N-acetylglucosaminyltransferase 7 [Source:HGNC Symbol;Acc:HGNC:18811]	-7.9775	-3.17562	0.00238898	0.0315937	-1.85703
ENSG00000156990	ENSG00000156990	RPUSD3	285367	RNA pseudouridine synthase D3 [Source:HGNC Symbol;Acc:HGNC:28437]	-10.8606	-5.29852	1.86327e-06	0.000195495	3.21636
ENSG00000157212	ENSG00000157212	PAXIP1	22976	PAX interacting protein 1 [Source:HGNC Symbol;Acc:HGNC:8624]	9.89549	2.95951	0.00444691	0.0489305	-2.34153
ENSG00000157349	ENSG00000157349	DDX19B	11269	DEAD-box helicase 19B [Source:HGNC Symbol;Acc:HGNC:2742]	-7.13145	-3.10748	0.00291391	0.0362322	-2.17587
ENSG00000157538	ENSG00000157538	VPS26C	10311	VPS26 endosomal protein sorting factor C [Source:HGNC Symbol;Acc:HGNC:3044]	-12.574	-5.57595	6.63853e-07	9.04672e-05	4.08779
ENSG00000157637	ENSG00000157637	SLC38A10	124565	solute carrier family 38 member 10 [Source:HGNC Symbol;Acc:HGNC:28237]	-13.7188	-4.65017	1.9459e-05	0.0010692	1.297
ENSG00000157764	ENSG00000157764	BRAF	673	B-Raf proto-oncogene, serine/threonine kinase [Source:HGNC Symbol;Acc:HGNC:1097]	-6.8804	-3.4249	0.00113176	0.018256	-1.34949
ENSG00000157837	ENSG00000157837	SPPL3	121665	signal peptide peptidase like 3 [Source:HGNC Symbol;Acc:HGNC:30424]	11.3511	3.50691	0.000879209	0.0153405	-1.36821
ENSG00000157869	ENSG00000157869	RAB28	9364	RAB28, member RAS oncogene family [Source:HGNC Symbol;Acc:HGNC:9768]	10.5463	5.06357	4.41157e-06	0.00038039	2.48761
ENSG00000157954	ENSG00000157954	WIPI2	26100	WD repeat domain, phosphoinositide interacting 2 [Source:HGNC Symbol;Acc:HGNC:32225]	-15.3324	-6.49985	1.97142e-08	6.49255e-06	5.65372
ENSG00000158055	ENSG00000158055	GRHL3	57822	grainyhead like transcription factor 3 [Source:HGNC Symbol;Acc:HGNC:25839]	-8.35818	-3.78711	0.000362462	0.00826412	-0.494221
ENSG00000158290	ENSG00000158290	CUL4B	8450	cullin 4B [Source:HGNC Symbol;Acc:HGNC:2555]	-15.5639	-5.33095	1.65279e-06	0.000180604	3.44071
ENSG00000158406	ENSG00000158406	H4C8	8365	H4 clustered histone 8 [Source:HGNC Symbol;Acc:HGNC:4788]	-10.233	-3.07651	0.00318667	0.0385719	-2.17834
ENSG00000158411	ENSG00000158411	MITD1	129531	microtubule interacting and trafficking domain containing 1 [Source:HGNC Symbol;Acc:HGNC:25207]	6.41963	3.66827	0.000530091	0.0107157	-0.799976
ENSG00000158470	ENSG00000158470	B4GALT5	9334	beta-1,4-galactosyltransferase 5 [Source:HGNC Symbol;Acc:HGNC:928]	-14.7574	-4.47066	3.65177e-05	0.00168465	0.761382
ENSG00000158636	ENSG00000158636	EMSY	56946	EMSY transcriptional repressor, BRCA2 interacting [Source:HGNC Symbol;Acc:HGNC:18071]	-13.1159	-4.64807	1.96042e-05	0.00107164	1.64159
ENSG00000158773	ENSG00000158773	USF1	7391	upstream transcription factor 1 [Source:HGNC Symbol;Acc:HGNC:12593]	9.00371	2.95959	0.00444592	0.0489305	-2.27798
ENSG00000158793	ENSG00000158793	NIT1	4817	nitrilase 1 [Source:HGNC Symbol;Acc:HGNC:7828]	-10.5749	-3.0973	0.00300108	0.0369095	-2.12181
ENSG00000158850	ENSG00000158850	B4GALT3	8703	beta-1,4-galactosyltransferase 3 [Source:HGNC Symbol;Acc:HGNC:926]	-15.8351	-6.99907	2.86033e-09	1.38929e-06	8.72321
ENSG00000158869	ENSG00000158869	FCER1G	2207	Fc fragment of IgE receptor Ig [Source:HGNC Symbol;Acc:HGNC:3611]	-11.8995	-3.19724	0.00224192	0.0301537	-1.80165
ENSG00000159111	ENSG00000159111	MRPL10	124995	mitochondrial ribosomal protein L10 [Source:HGNC Symbol;Acc:HGNC:14055]	-7.31868	-3.22168	0.00208594	0.0285576	-1.63092
ENSG00000159189	ENSG00000159189	C1QC	714	complement C1q C chain [Source:HGNC Symbol;Acc:HGNC:1245]	10.2334	3.92271	0.000233192	0.00608764	-0.041073
ENSG00000159202	ENSG00000159202	UBE2Z	NA	ubiquitin conjugating enzyme E2 Z [Source:HGNC Symbol;Acc:HGNC:25847]	10.5264	3.25585	0.00188488	0.0264463	-1.65391
ENSG00000159208	ENSG00000159208	CIART	148523	circadian associated repressor of transcription [Source:HGNC Symbol;Acc:HGNC:25200]	-10.5873	-3.06025	0.00333916	0.0398443	-2.14756
ENSG00000159346	ENSG00000159346	ADIPOR1	51094	adiponectin receptor 1 [Source:HGNC Symbol;Acc:HGNC:24040]	-8.12734	-4.57028	2.57824e-05	0.00129524	1.58587
ENSG00000159348	ENSG00000159348	CYB5R1	51706	cytochrome b5 reductase 1 [Source:HGNC Symbol;Acc:HGNC:13397]	10.1958	3.33367	0.00149305	0.0224094	-1.43807
ENSG00000160014	ENSG00000160014	CALM3	808	calmodulin 3 [Source:HGNC Symbol;Acc:HGNC:1449]	3.9661	3.15375	0.00254694	0.0329117	-1.87497
ENSG00000160058	ENSG00000160058	BSDC1	55108	BSD domain containing 1 [Source:HGNC Symbol;Acc:HGNC:25501]	-3.302	-2.97165	0.00429733	0.0477275	-2.03764
ENSG00000160211	ENSG00000160211	G6PD	2539	glucose-6-phosphate dehydrogenase [Source:HGNC Symbol;Acc:HGNC:4057]	-16.1491	-5.19878	2.69043e-06	0.000263618	2.71706
ENSG00000160229	ENSG00000160229	ZNF66	7617	zinc finger protein 66 [Source:HGNC Symbol;Acc:HGNC:13135]	9.65112	2.99372	0.00403717	0.0455637	-2.26194
ENSG00000160285	ENSG00000160285	LSS	4047	lanosterol synthase [Source:HGNC Symbol;Acc:HGNC:6708]	-10.8544	-4.09508	0.000131693	0.00404496	-0.116219
ENSG00000160352	ENSG00000160352	ZNF714	148206	zinc finger protein 714 [Source:HGNC Symbol;Acc:HGNC:27124]	-11.3806	-4.19921	9.27436e-05	0.00319467	0.0231326
ENSG00000160446	ENSG00000160446	ZDHHC12	84885	zinc finger DHHC-type palmitoyltransferase 12 [Source:HGNC Symbol;Acc:HGNC:19159]	-13.2002	-3.31968	0.00155729	0.0231224	-1.64732
ENSG00000160691	ENSG00000160691	SHC1	6464	SHC adaptor protein 1 [Source:HGNC Symbol;Acc:HGNC:10840]	-10.5114	-3.29923	0.00165587	0.024237	-1.65971
ENSG00000160712	ENSG00000160712	IL6R	3570	interleukin 6 receptor [Source:HGNC Symbol;Acc:HGNC:6019]	-14.4187	-3.98065	0.000192692	0.0053006	-0.222285
ENSG00000160753	ENSG00000160753	RUSC1	23623	RUN and SH3 domain containing 1 [Source:HGNC Symbol;Acc:HGNC:17153]	-15.3436	-4.91857	7.46197e-06	0.000531346	1.85277
ENSG00000160785	ENSG00000160785	SLC25A44	9673	solute carrier family 25 member 44 [Source:HGNC Symbol;Acc:HGNC:29036]	-13.7881	-3.86314	0.000283313	0.00696157	-0.436866
ENSG00000160791	ENSG00000160791	CCR5	1234	C-C motif chemokine receptor 5 [Source:HGNC Symbol;Acc:HGNC:1606]	16.2475	5.55703	7.1259e-07	9.43963e-05	4.25882
ENSG00000160888	ENSG00000160888	IER2	NA	immediate early response 2 [Source:HGNC Symbol;Acc:HGNC:28871]	-6.18418	-3.13002	0.00272937	0.034572	-1.72349
ENSG00000160993	ENSG00000160993	ALKBH4	54784	alkB homolog 4, lysine demethylase [Source:HGNC Symbol;Acc:HGNC:21900]	-12.6966	-4.06227	0.000146957	0.00436789	-0.0357405
ENSG00000161010	ENSG00000161010	MRNIP	51149	MRN complex interacting protein [Source:HGNC Symbol;Acc:HGNC:30817]	7.61931	3.32922	0.00151322	0.0226382	-1.83443
ENSG00000161040	ENSG00000161040	FBXL13	222235	F-box and leucine rich repeat protein 13 [Source:HGNC Symbol;Acc:HGNC:21658]	-11.4416	-3.12905	0.0027371	0.0346323	-1.98532
ENSG00000161179	ENSG00000161179	YDJC	150223	YdjC chitooligosaccharide deacetylase homolog [Source:HGNC Symbol;Acc:HGNC:27158]	-8.29715	-2.95706	0.00447774	0.0491556	-2.26627
ENSG00000161202	ENSG00000161202	DVL3	1857	dishevelled segment polarity protein 3 [Source:HGNC Symbol;Acc:HGNC:3087]	-9.08996	-3.17437	0.00239776	0.0316217	-1.99015
ENSG00000161542	ENSG00000161542	PRPSAP1	5635	phosphoribosyl pyrophosphate synthetase associated protein 1 [Source:HGNC Symbol;Acc:HGNC:9466]	-12.1395	-5.09999	3.86301e-06	0.00034179	2.93322
ENSG00000161547	ENSG00000161547	SRSF2	6427	serine and arginine rich splicing factor 2 [Source:HGNC Symbol;Acc:HGNC:10783]	3.30903	3.4656	0.000998883	0.0167271	-0.852961
ENSG00000161920	ENSG00000161920	MED11	400569	mediator complex subunit 11 [Source:HGNC Symbol;Acc:HGNC:32687]	-10.768	-4.26081	7.5231e-05	0.00279167	0.322202
ENSG00000162231	ENSG00000162231	NXF1	10482	nuclear RNA export factor 1 [Source:HGNC Symbol;Acc:HGNC:8071]	5.40423	3.29792	0.0016624	0.0242727	-1.44621
ENSG00000162419	ENSG00000162419	GMEB1	10691	glucocorticoid modulatory element binding protein 1 [Source:HGNC Symbol;Acc:HGNC:4370]	13.0508	4.09345	0.000132414	0.00405658	0.00235795
ENSG00000162601	ENSG00000162601	MYSM1	114803	Myb like, SWIRM and MPN domains 1 [Source:HGNC Symbol;Acc:HGNC:29401]	-11.4626	-12.522	3.5474e-18	2.1029e-14	22.5036
ENSG00000162642	ENSG00000162642	C1orf52	148423	chromosome 1 open reading frame 52 [Source:HGNC Symbol;Acc:HGNC:24871]	-9.96683	-8.71999	3.67149e-12	4.14563e-09	12.8419
ENSG00000162676	ENSG00000162676	GFI1	2672	growth factor independent 1 transcriptional repressor [Source:HGNC Symbol;Acc:HGNC:4237]	11.4283	4.32685	6.00208e-05	0.00237202	0.630448
ENSG00000162688	ENSG00000162688	AGL	178	amylo-alpha-1, 6-glucosidase, 4-alpha-glucanotransferase [Source:HGNC Symbol;Acc:HGNC:321]	-15.1009	-4.44333	4.01552e-05	0.00180902	0.76467
ENSG00000162694	ENSG00000162694	EXTL2	2135	exostosin like glycosyltransferase 2 [Source:HGNC Symbol;Acc:HGNC:3516]	-13.099	-4.217	8.73174e-05	0.00308565	0.392477
ENSG00000162702	ENSG00000162702	ZNF281	23528	zinc finger protein 281 [Source:HGNC Symbol;Acc:HGNC:13075]	-13.7779	-5.90274	1.93641e-07	3.73301e-05	5.29064
ENSG00000162736	ENSG00000162736	NCSTN	23385	nicastrin [Source:HGNC Symbol;Acc:HGNC:17091]	-11.6505	-6.70066	9.08251e-09	3.41849e-06	7.55158
ENSG00000162769	ENSG00000162769	FLVCR1	28982	FLVCR heme transporter 1 [Source:HGNC Symbol;Acc:HGNC:24682]	-14.4815	-5.62505	5.52243e-07	7.95345e-05	3.54839
ENSG00000162843	ENSG00000162843	WDR64	128025	WD repeat domain 64 [Source:HGNC Symbol;Acc:HGNC:26570]	9.99389	3.27311	0.00179043	0.0255596	-1.665
ENSG00000162889	ENSG00000162889	MAPKAPK2	9261	MAPK activated protein kinase 2 [Source:HGNC Symbol;Acc:HGNC:6887]	-11.5418	-3.60588	0.00064555	0.0123335	-1.0938
ENSG00000162924	ENSG00000162924	REL	5966	REL proto-oncogene, NF-kB subunit [Source:HGNC Symbol;Acc:HGNC:9954]	-7.02273	-3.27034	0.00180527	0.0257064	-1.70228
ENSG00000162946	ENSG00000162946	DISC1	27185	DISC1 scaffold protein [Source:HGNC Symbol;Acc:HGNC:2888]	11.773	3.24475	0.00194809	0.0271565	-1.83003
ENSG00000162959	ENSG00000162959	MEMO1	51072	mediator of cell motility 1 [Source:HGNC Symbol;Acc:HGNC:14014]	-11.1259	-3.89613	0.000254405	0.00646565	-0.542077
ENSG00000163001	ENSG00000163001	CFAP36	112942	cilia and flagella associated protein 36 [Source:HGNC Symbol;Acc:HGNC:30540]	-14.9683	-6.48367	2.09824e-08	6.6338e-06	6.12308
ENSG00000163110	ENSG00000163110	PDLIM5	10611	PDZ and LIM domain 5 [Source:HGNC Symbol;Acc:HGNC:17468]	9.68331	3.02727	0.00366981	0.0426321	-2.11145
ENSG00000163161	ENSG00000163161	ERCC3	2071	ERCC excision repair 3, TFIIH core complex helicase subunit [Source:HGNC Symbol;Acc:HGNC:3435]	-16.152	-6.40913	2.79542e-08	8.08353e-06	7.03465
ENSG00000163171	ENSG00000163171	CDC42EP3	10602	CDC42 effector protein 3 [Source:HGNC Symbol;Acc:HGNC:16943]	8.79123	4.02827	0.000164567	0.00476444	0.3237
ENSG00000163257	ENSG00000163257	DCAF16	54876	DDB1 and CUL4 associated factor 16 [Source:HGNC Symbol;Acc:HGNC:25987]	9.65015	4.39664	4.7201e-05	0.00201884	0.977513
ENSG00000163281	ENSG00000163281	GNPDA2	132789	glucosamine-6-phosphate deaminase 2 [Source:HGNC Symbol;Acc:HGNC:21526]	-16.8589	-5.52712	7.96896e-07	0.000101591	3.48522
ENSG00000163297	ENSG00000163297	ANTXR2	118429	ANTXR cell adhesion molecule 2 [Source:HGNC Symbol;Acc:HGNC:21732]	9.12493	2.95187	0.00454358	0.0497402	-2.21915
ENSG00000163312	ENSG00000163312	HELQ	113510	helicase, POLQ like [Source:HGNC Symbol;Acc:HGNC:18536]	7.73073	3.01639	0.0037854	0.0435092	-2.11802
ENSG00000163320	ENSG00000163320	CGGBP1	8545	CGG triplet repeat binding protein 1 [Source:HGNC Symbol;Acc:HGNC:1888]	-4.32964	-3.24163	0.00196624	0.0273452	-1.40178
ENSG00000163374	ENSG00000163374	YY1AP1	55249	YY1 associated protein 1 [Source:HGNC Symbol;Acc:HGNC:30935]	-7.82706	-4.20633	9.05329e-05	0.00314768	0.523917
ENSG00000163382	ENSG00000163382	NAXE	128240	NAD(P)HX epimerase [Source:HGNC Symbol;Acc:HGNC:18453]	-15.0427	-4.96955	6.2067e-06	0.000476289	2.45158
ENSG00000163464	ENSG00000163464	CXCR1	3577	C-X-C motif chemokine receptor 1 [Source:HGNC Symbol;Acc:HGNC:6026]	-12.7068	-3.26929	0.00181091	0.0257591	-1.78559
ENSG00000163467	ENSG00000163467	TSACC	128229	TSSK6 activating cochaperone [Source:HGNC Symbol;Acc:HGNC:30636]	-10.9482	-4.27315	7.21305e-05	0.00270626	0.0656694
ENSG00000163479	ENSG00000163479	SSR2	6746	signal sequence receptor subunit 2 [Source:HGNC Symbol;Acc:HGNC:11324]	-8.99678	-4.27707	7.11701e-05	0.00268677	0.948033
ENSG00000163528	ENSG00000163528	CHCHD4	131474	coiled-coil-helix-coiled-coil-helix domain containing 4 [Source:HGNC Symbol;Acc:HGNC:26467]	-13.8073	-3.6636	0.000538001	0.0108294	-0.951933
ENSG00000163586	ENSG00000163586	FABP1	2168	fatty acid binding protein 1 [Source:HGNC Symbol;Acc:HGNC:3555]	-5.30313	-3.10044	0.0029739	0.0366677	-1.9372
ENSG00000163605	ENSG00000163605	PPP4R2	151987	protein phosphatase 4 regulatory subunit 2 [Source:HGNC Symbol;Acc:HGNC:18296]	-13.4741	-4.32205	6.1017e-05	0.00239542	0.421425
ENSG00000163624	ENSG00000163624	CDS1	NA	CDP-diacylglycerol synthase 1 [Source:HGNC Symbol;Acc:HGNC:1800]	10.5009	3.98258	0.00019147	0.0052731	0.108358
ENSG00000163632	ENSG00000163632	C3orf49	NA	chromosome 3 open reading frame 49 [Source:HGNC Symbol;Acc:HGNC:25190]	-8.57218	-4.25175	7.75874e-05	0.00283475	0.611808
ENSG00000163681	ENSG00000163681	SLMAP	7871	sarcolemma associated protein [Source:HGNC Symbol;Acc:HGNC:16643]	-10.8157	-4.26823	7.33506e-05	0.00273904	0.416701
ENSG00000163781	ENSG00000163781	TOPBP1	11073	DNA topoisomerase II binding protein 1 [Source:HGNC Symbol;Acc:HGNC:17008]	8.2231	3.14276	0.00262998	0.0336547	-1.93305
ENSG00000163840	ENSG00000163840	DTX3L	151636	deltex E3 ubiquitin ligase 3L [Source:HGNC Symbol;Acc:HGNC:30323]	-12.0277	-5.24103	2.30331e-06	0.000231424	3.18312
ENSG00000163867	ENSG00000163867	ZMYM6	NA	zinc finger MYM-type containing 6 [Source:HGNC Symbol;Acc:HGNC:13050]	8.28625	3.10013	0.00297658	0.0366677	-2.1444
ENSG00000163930	ENSG00000163930	BAP1	8314	BRCA1 associated protein 1 [Source:HGNC Symbol;Acc:HGNC:950]	-12.6671	-4.73541	1.4383e-05	0.000852625	1.81794
ENSG00000163938	ENSG00000163938	GNL3	NA	G protein nucleolar 3 [Source:HGNC Symbol;Acc:HGNC:29931]	-9.0449	-5.55885	7.07742e-07	9.43963e-05	3.98531
ENSG00000163959	ENSG00000163959	SLC51A	200931	solute carrier family 51 subunit alpha [Source:HGNC Symbol;Acc:HGNC:29955]	-8.01184	-3.1114	0.002881	0.0359024	-2.08737
ENSG00000164054	ENSG00000164054	SHISA5	51246	shisa family member 5 [Source:HGNC Symbol;Acc:HGNC:30376]	-15.3704	-9.29211	4.14756e-13	6.14669e-10	16.0873
ENSG00000164062	ENSG00000164062	APEH	327	acylaminoacyl-peptide hydrolase [Source:HGNC Symbol;Acc:HGNC:586]	10.7869	4.44953	3.92999e-05	0.00178521	1.26675
ENSG00000164091	ENSG00000164091	WDR82	80335	WD repeat domain 82 [Source:HGNC Symbol;Acc:HGNC:28826]	5.82022	3.04126	0.00352595	0.0413386	-2.08977
ENSG00000164113	ENSG00000164113	ADAD1	132612	adenosine deaminase domain containing 1 [Source:HGNC Symbol;Acc:HGNC:30713]	9.29185	3.45777	0.00102323	0.0170026	-1.27144
ENSG00000164221	ENSG00000164221	CCDC112	153733	coiled-coil domain containing 112 [Source:HGNC Symbol;Acc:HGNC:28599]	-12.4179	-3.82667	0.000318958	0.00754803	-0.827616
ENSG00000164253	ENSG00000164253	WDR41	55255	WD repeat domain 41 [Source:HGNC Symbol;Acc:HGNC:25601]	-11.8503	-3.65051	0.000560767	0.0111144	-0.865787
ENSG00000164291	ENSG00000164291	ARSK	153642	arylsulfatase family member K [Source:HGNC Symbol;Acc:HGNC:25239]	-15.2524	-4.73642	1.43318e-05	0.00085172	1.56605
ENSG00000164294	ENSG00000164294	GPX8	493869	glutathione peroxidase 8 (putative) [Source:HGNC Symbol;Acc:HGNC:33100]	8.2766	4.02285	0.000167557	0.00480994	0.11666
ENSG00000164430	ENSG00000164430	CGAS	115004	cyclic GMP-AMP synthase [Source:HGNC Symbol;Acc:HGNC:21367]	-17.2036	-9.21191	5.62155e-13	7.84108e-10	13.2893
ENSG00000164484	ENSG00000164484	TMEM200A	114801	transmembrane protein 200A [Source:HGNC Symbol;Acc:HGNC:21075]	13.403	3.47218	0.000978834	0.0164845	-1.40959
ENSG00000164506	ENSG00000164506	STXBP5	134957	syntaxin binding protein 5 [Source:HGNC Symbol;Acc:HGNC:19665]	11.4107	3.47169	0.000980312	0.0164894	-1.45068
ENSG00000164542	ENSG00000164542	KIAA0895	23366	KIAA0895 [Source:HGNC Symbol;Acc:HGNC:22206]	9.75892	4.0958	0.000131378	0.00404496	0.339961
ENSG00000164687	ENSG00000164687	FABP5	2171	fatty acid binding protein 5 [Source:HGNC Symbol;Acc:HGNC:3560]	-9.81345	-2.98194	0.00417412	0.0467092	-2.38766
ENSG00000164733	ENSG00000164733	CTSB	1508	cathepsin B [Source:HGNC Symbol;Acc:HGNC:2527]	-9.07481	-3.73296	0.000431339	0.00936785	-0.893934
ENSG00000164761	ENSG00000164761	TNFRSF11B	4982	TNF receptor superfamily member 11b [Source:HGNC Symbol;Acc:HGNC:11909]	10.9314	4.92925	7.17993e-06	0.000522241	2.54704
ENSG00000164828	ENSG00000164828	SUN1	23353	Sad1 and UNC84 domain containing 1 [Source:HGNC Symbol;Acc:HGNC:18587]	8.65041	3.59216	0.00067397	0.0126734	-0.773381
ENSG00000164902	ENSG00000164902	PHAX	NA	phosphorylated adaptor for RNA export [Source:HGNC Symbol;Acc:HGNC:10241]	-8.69189	-4.30887	6.38379e-05	0.00248077	0.79643
ENSG00000164941	ENSG00000164941	INTS8	55656	integrator complex subunit 8 [Source:HGNC Symbol;Acc:HGNC:26048]	10.2647	3.77103	0.000381729	0.00862053	-0.541264
ENSG00000164944	ENSG00000164944	VIRMA	25962	vir like m6A methyltransferase associated [Source:HGNC Symbol;Acc:HGNC:24500]	-18.5118	-6.89497	4.28199e-09	1.95259e-06	7.50478
ENSG00000165060	ENSG00000165060	FXN	2395	frataxin [Source:HGNC Symbol;Acc:HGNC:3951]	-12.512	-4.22823	8.40491e-05	0.00299245	0.00866756
ENSG00000165138	ENSG00000165138	ANKS6	NA	ankyrin repeat and sterile alpha motif domain containing 6 [Source:HGNC Symbol;Acc:HGNC:26724]	-13.3952	-3.58761	0.000683663	0.0127948	-1.20227
ENSG00000165182	ENSG00000165182	CXorf58	254158	chromosome X open reading frame 58 [Source:HGNC Symbol;Acc:HGNC:26356]	-10.3333	-3.99582	0.000183263	0.00513051	-0.028019
ENSG00000165195	ENSG00000165195	PIGA	5277	phosphatidylinositol glycan anchor biosynthesis class A [Source:HGNC Symbol;Acc:HGNC:8957]	-12.8222	-3.43677	0.00109136	0.0177613	-1.26518
ENSG00000165233	ENSG00000165233	CARD19	84270	caspase recruitment domain family member 19 [Source:HGNC Symbol;Acc:HGNC:28148]	-11.7626	-3.83347	0.000311997	0.00744273	-0.516213
ENSG00000165264	ENSG00000165264	NDUFB6	4712	NADH:ubiquinone oxidoreductase subunit B6 [Source:HGNC Symbol;Acc:HGNC:7701]	-4.98777	-4.43819	4.08769e-05	0.00182194	0.839
ENSG00000165282	ENSG00000165282	PIGO	84720	phosphatidylinositol glycan anchor biosynthesis class O [Source:HGNC Symbol;Acc:HGNC:23215]	-12.7853	-3.22798	0.0020474	0.028254	-1.83669
ENSG00000165288	ENSG00000165288	BRWD3	254065	bromodomain and WD repeat domain containing 3 [Source:HGNC Symbol;Acc:HGNC:17342]	-9.16862	-2.97741	0.00422796	0.0471781	-2.28615
ENSG00000165389	ENSG00000165389	SPTSSA	171546	serine palmitoyltransferase small subunit A [Source:HGNC Symbol;Acc:HGNC:20361]	-15.8044	-4.55481	2.72196e-05	0.00135027	1.14303
ENSG00000165525	ENSG00000165525	NEMF	9147	nuclear export mediator factor [Source:HGNC Symbol;Acc:HGNC:10663]	11.9719	14.7814	2.18378e-21	2.58908e-17	26.622
ENSG00000165660	ENSG00000165660	ABRAXAS2	23172	abraxas 2, BRISC complex subunit [Source:HGNC Symbol;Acc:HGNC:28975]	-16.7782	-4.75333	1.34942e-05	0.000816262	1.46933
ENSG00000165704	ENSG00000165704	HPRT1	NA	hypoxanthine phosphoribosyltransferase 1 [Source:HGNC Symbol;Acc:HGNC:5157]	12.2088	4.12015	0.000121077	0.0038331	0.25377
ENSG00000165775	ENSG00000165775	FUNDC2	65991	FUN14 domain containing 2 [Source:HGNC Symbol;Acc:HGNC:24925]	-11.8959	-5.07903	4.16991e-06	0.000363518	2.62194
ENSG00000165806	ENSG00000165806	CASP7	840	caspase 7 [Source:HGNC Symbol;Acc:HGNC:1508]	-11.1205	-3.34879	0.00142648	0.0216408	-1.30048
ENSG00000165819	ENSG00000165819	METTL3	56339	methyltransferase 3, N6-adenosine-methyltransferase complex catalytic subunit [Source:HGNC Symbol;Acc:HGNC:17563]	-8.0888	-3.226	0.00205945	0.0283422	-1.54668
ENSG00000165934	ENSG00000165934	CPSF2	53981	cleavage and polyadenylation specific factor 2 [Source:HGNC Symbol;Acc:HGNC:2325]	9.43377	3.13516	0.00268881	0.0342412	-1.93782
ENSG00000166035	ENSG00000166035	LIPC	3990	lipase C, hepatic type [Source:HGNC Symbol;Acc:HGNC:6619]	8.25847	3.1331	0.00270502	0.0344107	-1.90169
ENSG00000166105	ENSG00000166105	GLB1L3	112937	galactosidase beta 1 like 3 [Source:HGNC Symbol;Acc:HGNC:25147]	-8.16999	-3.0785	0.00316838	0.038429	-2.039
ENSG00000166135	ENSG00000166135	HIF1AN	55662	hypoxia inducible factor 1 subunit alpha inhibitor [Source:HGNC Symbol;Acc:HGNC:17113]	8.58131	3.13839	0.0026637	0.0339944	-1.84782
ENSG00000166169	ENSG00000166169	POLL	27343	DNA polymerase lambda [Source:HGNC Symbol;Acc:HGNC:9184]	-15.6597	-4.97392	6.10924e-06	0.000473406	1.97592
ENSG00000166263	ENSG00000166263	STXBP4	252983	syntaxin binding protein 4 [Source:HGNC Symbol;Acc:HGNC:19694]	-13.6076	-3.37141	0.00133203	0.0206611	-1.53738
ENSG00000166333	ENSG00000166333	ILK	3611	integrin linked kinase [Source:HGNC Symbol;Acc:HGNC:6040]	-7.38098	-3.18468	0.00232629	0.0309134	-2.0095
ENSG00000166337	ENSG00000166337	TAF10	NA	TATA-box binding protein associated factor 10 [Source:HGNC Symbol;Acc:HGNC:11543]	-12.1642	-4.02221	0.000167912	0.00480994	-0.360804
ENSG00000166347	ENSG00000166347	CYB5A	1528	cytochrome b5 type A [Source:HGNC Symbol;Acc:HGNC:2570]	11.3061	3.73552	0.000427825	0.00934125	-0.735433
ENSG00000166352	ENSG00000166352	IFTAP	119710	intraflagellar transport associated protein [Source:HGNC Symbol;Acc:HGNC:25142]	-11.6335	-4.21378	8.82744e-05	0.00309182	0.383227
ENSG00000166405	ENSG00000166405	RIC3	79608	RIC3 acetylcholine receptor chaperone [Source:HGNC Symbol;Acc:HGNC:30338]	-14.6952	-3.83248	0.000312997	0.00744411	-0.654834
ENSG00000166432	ENSG00000166432	ZMAT1	84460	zinc finger matrin-type 1 [Source:HGNC Symbol;Acc:HGNC:29377]	11.6683	3.61811	0.000621171	0.0119793	-1.03142
ENSG00000166477	ENSG00000166477	LEO1	123169	LEO1 homolog, Paf1/RNA polymerase II complex component [Source:HGNC Symbol;Acc:HGNC:30401]	12.0406	4.19809	9.30972e-05	0.00319467	0.537795
ENSG00000166707	ENSG00000166707	ZCCHC18	NA	zinc finger CCHC-type containing 18 [Source:HGNC Symbol;Acc:HGNC:32459]	14.3373	4.16729	0.000103311	0.0034503	0.127193
ENSG00000166888	ENSG00000166888	STAT6	6778	signal transducer and activator of transcription 6 [Source:HGNC Symbol;Acc:HGNC:11368]	-5.30031	-3.14767	0.00259257	0.0333018	-1.71526
ENSG00000166920	ENSG00000166920	C15orf48	84419	chromosome 15 open reading frame 48 [Source:HGNC Symbol;Acc:HGNC:29898]	-8.83937	-3.07432	0.00320675	0.0387556	-2.12515
ENSG00000166971	ENSG00000166971	AKTIP	64400	AKT interacting protein [Source:HGNC Symbol;Acc:HGNC:16710]	9.69384	3.85088	0.000294849	0.00714874	-0.439248
ENSG00000166997	ENSG00000166997	CNPY4	NA	canopy FGF signaling regulator 4 [Source:HGNC Symbol;Acc:HGNC:28631]	-11.2779	-3.89134	0.00025842	0.00653966	-0.4953
ENSG00000167106	ENSG00000167106	FAM102A	NA	family with sequence similarity 102 member A [Source:HGNC Symbol;Acc:HGNC:31419]	-14.4129	-4.32794	5.97965e-05	0.0023671	0.770311
ENSG00000167182	ENSG00000167182	SP2	6668	Sp2 transcription factor [Source:HGNC Symbol;Acc:HGNC:11207]	-11.2446	-3.81083	0.000335739	0.00782028	-0.644641
ENSG00000167257	ENSG00000167257	RNF214	257160	ring finger protein 214 [Source:HGNC Symbol;Acc:HGNC:25335]	-9.43	-2.96469	0.00438251	0.0484015	-2.28498
ENSG00000167315	ENSG00000167315	ACAA2	10449	acetyl-CoA acyltransferase 2 [Source:HGNC Symbol;Acc:HGNC:83]	-13.4339	-4.97191	6.15387e-06	0.000475312	2.594
ENSG00000167395	ENSG00000167395	ZNF646	9726	zinc finger protein 646 [Source:HGNC Symbol;Acc:HGNC:29004]	-9.19351	-3.05362	0.00340336	0.0403907	-2.19376
ENSG00000167491	ENSG00000167491	GATAD2A	54815	GATA zinc finger domain containing 2A [Source:HGNC Symbol;Acc:HGNC:29989]	-12.5331	-4.11509	0.000123153	0.00388738	0.116159
ENSG00000167524	ENSG00000167524	RSKR	124923	ribosomal protein S6 kinase related [Source:HGNC Symbol;Acc:HGNC:26314]	8.1558	3.1711	0.00242089	0.0318383	-2.06042
ENSG00000167525	ENSG00000167525	PROCA1	147011	protein interacting with cyclin A1 [Source:HGNC Symbol;Acc:HGNC:28600]	-11.5964	-3.36707	0.00134969	0.0208087	-1.62162
ENSG00000167562	ENSG00000167562	ZNF701	55762	zinc finger protein 701 [Source:HGNC Symbol;Acc:HGNC:25597]	-11.4911	-3.47416	0.000972877	0.0164308	-1.2561
ENSG00000167632	ENSG00000167632	TRAPPC9	83696	trafficking protein particle complex subunit 9 [Source:HGNC Symbol;Acc:HGNC:30832]	-12.0974	-3.70962	0.000464749	0.00979568	-0.75373
ENSG00000167635	ENSG00000167635	ZNF146	7705	zinc finger protein 146 [Source:HGNC Symbol;Acc:HGNC:12931]	12.4782	8.89134	1.90565e-12	2.51038e-09	14.458
ENSG00000167637	ENSG00000167637	ZNF283	284349	zinc finger protein 283 [Source:HGNC Symbol;Acc:HGNC:13077]	-12.3633	-3.99627	0.000182991	0.00513051	-0.348182
ENSG00000167642	ENSG00000167642	SPINT2	10653	serine peptidase inhibitor, Kunitz type 2 [Source:HGNC Symbol;Acc:HGNC:11247]	-12.7602	-3.45459	0.00103327	0.0171271	-1.38036
ENSG00000167671	ENSG00000167671	UBXN6	80700	UBX domain protein 6 [Source:HGNC Symbol;Acc:HGNC:14928]	-12.3876	-3.52649	0.000827395	0.0147181	-1.25735
ENSG00000167747	ENSG00000167747	C19orf48	84798	chromosome 19 open reading frame 48 [Source:HGNC Symbol;Acc:HGNC:29667]	-10.0581	-2.99752	0.00399389	0.0451828	-2.29689
ENSG00000167769	ENSG00000167769	ACER1	125981	alkaline ceramidase 1 [Source:HGNC Symbol;Acc:HGNC:18356]	-10.583	-3.68174	0.000507901	0.0103643	-0.773275
ENSG00000167772	ENSG00000167772	ANGPTL4	51129	angiopoietin like 4 [Source:HGNC Symbol;Acc:HGNC:16039]	10.7681	3.37559	0.00131526	0.020491	-1.48819
ENSG00000167780	ENSG00000167780	SOAT2	8435	sterol O-acyltransferase 2 [Source:HGNC Symbol;Acc:HGNC:11178]	12.8018	3.87224	0.000275038	0.00681474	-0.438196
ENSG00000167851	ENSG00000167851	CD300A	11314	CD300a molecule [Source:HGNC Symbol;Acc:HGNC:19319]	-14.7051	-4.33735	5.78954e-05	0.00232287	1.04237
ENSG00000167977	ENSG00000167977	KCTD5	54442	potassium channel tetramerization domain containing 5 [Source:HGNC Symbol;Acc:HGNC:21423]	-12.1028	-3.213	0.0021401	0.0291373	-1.90586
ENSG00000167984	ENSG00000167984	NLRC3	197358	NLR family CARD domain containing 3 [Source:HGNC Symbol;Acc:HGNC:29889]	9.18399	3.73291	0.000431414	0.00936785	-0.626353
ENSG00000168038	ENSG00000168038	ULK4	54986	unc-51 like kinase 4 [Source:HGNC Symbol;Acc:HGNC:15784]	-13.1639	-3.69387	0.000488672	0.0101575	-0.874266
ENSG00000168056	ENSG00000168056	LTBP3	4054	latent transforming growth factor beta binding protein 3 [Source:HGNC Symbol;Acc:HGNC:6716]	10.191	3.4606	0.00101435	0.0169144	-1.47795
ENSG00000168096	ENSG00000168096	ANKS3	124401	ankyrin repeat and sterile alpha motif domain containing 3 [Source:HGNC Symbol;Acc:HGNC:29422]	10.2756	3.58581	0.000687541	0.012837	-1.22421
ENSG00000168291	ENSG00000168291	PDHB	5162	pyruvate dehydrogenase E1 subunit beta [Source:HGNC Symbol;Acc:HGNC:8808]	8.87204	4.05087	0.000152648	0.00446311	0.156847
ENSG00000168298	ENSG00000168298	H1-4	3008	H1.4 linker histone, cluster member [Source:HGNC Symbol;Acc:HGNC:4718]	-16.994	-10.82	1.42766e-15	4.23159e-12	16.6351
ENSG00000168300	ENSG00000168300	PCMTD1	115294	protein-L-isoaspartate (D-aspartate) O-methyltransferase domain containing 1 [Source:HGNC Symbol;Acc:HGNC:30483]	-11.7289	-6.71481	8.59888e-09	3.34916e-06	7.46923
ENSG00000168310	ENSG00000168310	IRF2	3660	interferon regulatory factor 2 [Source:HGNC Symbol;Acc:HGNC:6117]	6.50763	3.84588	0.000299676	0.00721414	-0.336837
ENSG00000168374	ENSG00000168374	ARF4	378	ADP ribosylation factor 4 [Source:HGNC Symbol;Acc:HGNC:655]	-8.59676	-3.679	0.000512337	0.0104358	-0.644646
ENSG00000168438	ENSG00000168438	CDC40	NA	cell division cycle 40 [Source:HGNC Symbol;Acc:HGNC:17350]	11.0152	4.61591	2.19598e-05	0.00115971	1.48276
ENSG00000168476	ENSG00000168476	REEP4	80346	receptor accessory protein 4 [Source:HGNC Symbol;Acc:HGNC:26176]	-13.3597	-4.10219	0.000128597	0.0040017	0.0570382
ENSG00000168496	ENSG00000168496	FEN1	2237	flap structure-specific endonuclease 1 [Source:HGNC Symbol;Acc:HGNC:3650]	-11.7262	-3.38331	0.00128476	0.020135	-1.53735
ENSG00000168575	ENSG00000168575	SLC20A2	6575	solute carrier family 20 member 2 [Source:HGNC Symbol;Acc:HGNC:10947]	-10.8744	-3.43033	0.00111312	0.0179921	-1.58654
ENSG00000168701	ENSG00000168701	TMEM208	29100	transmembrane protein 208 [Source:HGNC Symbol;Acc:HGNC:25015]	-10.6357	-3.74582	0.000413926	0.00913874	-0.667674
ENSG00000168710	ENSG00000168710	AHCYL1	10768	adenosylhomocysteinase like 1 [Source:HGNC Symbol;Acc:HGNC:344]	-12.0163	-3.6906	0.000493779	0.0101877	-0.823071
ENSG00000168724	ENSG00000168724	DNAJC21	134218	DnaJ heat shock protein family (Hsp40) member C21 [Source:HGNC Symbol;Acc:HGNC:27030]	11.6561	4.48915	3.42407e-05	0.00160011	1.01438
ENSG00000168792	ENSG00000168792	ABHD15	NA	abhydrolase domain containing 15 [Source:HGNC Symbol;Acc:HGNC:26971]	-11.916	-3.37071	0.00133489	0.0206611	-1.5132
ENSG00000168827	ENSG00000168827	GFM1	85476	G elongation factor mitochondrial 1 [Source:HGNC Symbol;Acc:HGNC:13780]	-15.4418	-4.91755	7.48965e-06	0.00053152	2.13634
ENSG00000168883	ENSG00000168883	USP39	10713	ubiquitin specific peptidase 39 [Source:HGNC Symbol;Acc:HGNC:20071]	-5.82649	-3.08448	0.00311425	0.0378887	-1.82138
ENSG00000168890	ENSG00000168890	TMEM150A	129303	transmembrane protein 150A [Source:HGNC Symbol;Acc:HGNC:24677]	-10.8298	-3.13557	0.00268565	0.0342193	-2.11265
ENSG00000168899	ENSG00000168899	VAMP5	NA	vesicle associated membrane protein 5 [Source:HGNC Symbol;Acc:HGNC:12646]	-8.76235	-4.19838	9.3006e-05	0.00319467	0.442369
ENSG00000168944	ENSG00000168944	CEP120	153241	centrosomal protein 120 [Source:HGNC Symbol;Acc:HGNC:26690]	-8.26087	-4.65381	1.92105e-05	0.0010643	1.41646
ENSG00000168958	ENSG00000168958	MFF	56947	mitochondrial fission factor [Source:HGNC Symbol;Acc:HGNC:24858]	-11.1703	-4.11527	0.000123079	0.00388738	0.27002
ENSG00000168961	ENSG00000168961	LGALS9	3965	galectin 9 [Source:HGNC Symbol;Acc:HGNC:6570]	-10.6145	-3.15675	0.0025247	0.0327348	-1.99922
ENSG00000169016	ENSG00000169016	E2F6	1876	E2F transcription factor 6 [Source:HGNC Symbol;Acc:HGNC:3120]	-15.7318	-5.0411	4.78753e-06	0.000396731	2.07452
ENSG00000169047	ENSG00000169047	IRS1	3667	insulin receptor substrate 1 [Source:HGNC Symbol;Acc:HGNC:6125]	-10.4924	-3.11274	0.00286987	0.0358838	-1.99432
ENSG00000169062	ENSG00000169062	UPF3A	NA	UPF3A regulator of nonsense mediated mRNA decay [Source:HGNC Symbol;Acc:HGNC:20332]	-9.02965	-5.10141	3.84294e-06	0.000341287	2.52494
ENSG00000169084	ENSG00000169084	DHRSX	207063	dehydrogenase/reductase X-linked [Source:HGNC Symbol;Acc:HGNC:18399]	8.8574	3.02692	0.0036734	0.0426352	-2.29198
ENSG00000169180	ENSG00000169180	XPO6	23214	exportin 6 [Source:HGNC Symbol;Acc:HGNC:19733]	-5.48508	-3.19582	0.00225132	0.030191	-1.57231
ENSG00000169228	ENSG00000169228	RAB24	53917	RAB24, member RAS oncogene family [Source:HGNC Symbol;Acc:HGNC:9765]	-9.15051	-4.66107	1.87237e-05	0.00104465	1.46356
ENSG00000169299	ENSG00000169299	PGM2	55276	phosphoglucomutase 2 [Source:HGNC Symbol;Acc:HGNC:8906]	-11.3242	-3.53599	0.000803303	0.0143975	-1.17087
ENSG00000169313	ENSG00000169313	P2RY12	64805	purinergic receptor P2Y12 [Source:HGNC Symbol;Acc:HGNC:18124]	-8.13632	-2.9499	0.00456883	0.0499245	-2.16249
ENSG00000169439	ENSG00000169439	SDC2	6383	syndecan 2 [Source:HGNC Symbol;Acc:HGNC:10659]	9.09024	4.62105	2.15658e-05	0.0011538	1.64066
ENSG00000169490	ENSG00000169490	TM2D2	83877	TM2 domain containing 2 [Source:HGNC Symbol;Acc:HGNC:24127]	-9.43246	-3.89085	0.000258831	0.00654308	-0.289098
ENSG00000169567	ENSG00000169567	HINT1	3094	histidine triad nucleotide binding protein 1 [Source:HGNC Symbol;Acc:HGNC:4912]	-2.90215	-3.0099	0.00385598	0.0441135	-1.96367
ENSG00000169598	ENSG00000169598	DFFB	1677	DNA fragmentation factor subunit beta [Source:HGNC Symbol;Acc:HGNC:2773]	-11.7657	-3.41652	0.00116112	0.0186156	-1.54778
ENSG00000169609	ENSG00000169609	C15orf40	123207	chromosome 15 open reading frame 40 [Source:HGNC Symbol;Acc:HGNC:28443]	-11.2926	-4.96149	6.39043e-06	0.000484121	2.28906
ENSG00000169679	ENSG00000169679	BUB1	699	BUB1 mitotic checkpoint serine/threonine kinase [Source:HGNC Symbol;Acc:HGNC:1148]	-9.67856	-3.18577	0.00231885	0.0308655	-1.82425
ENSG00000169727	ENSG00000169727	GPS1	2873	G protein pathway suppressor 1 [Source:HGNC Symbol;Acc:HGNC:4549]	-10.2526	-3.41838	0.00115455	0.0185407	-1.27223
ENSG00000169740	ENSG00000169740	ZNF32	7580	zinc finger protein 32 [Source:HGNC Symbol;Acc:HGNC:13095]	-12.7852	-3.84785	0.000297767	0.00719006	-0.565005
ENSG00000169826	ENSG00000169826	CSGALNACT2	55454	chondroitin sulfate N-acetylgalactosaminyltransferase 2 [Source:HGNC Symbol;Acc:HGNC:24292]	11.0823	3.74459	0.000415567	0.00914941	-0.519078
ENSG00000169884	ENSG00000169884	WNT10B	7480	Wnt family member 10B [Source:HGNC Symbol;Acc:HGNC:12775]	-10.7874	-2.98199	0.00417359	0.0467092	-2.25769
ENSG00000169967	ENSG00000169967	MAP3K2	10746	mitogen-activated protein kinase kinase kinase 2 [Source:HGNC Symbol;Acc:HGNC:6854]	-14.0927	-5.548	7.37063e-07	9.60288e-05	4.10858
ENSG00000170144	ENSG00000170144	HNRNPA3	220988	heterogeneous nuclear ribonucleoprotein A3 [Source:HGNC Symbol;Acc:HGNC:24941]	2.76707	2.97447	0.0042632	0.0474151	-2.02518
ENSG00000170160	ENSG00000170160	CCDC144A	9720	coiled-coil domain containing 144A [Source:HGNC Symbol;Acc:HGNC:29072]	-10.3481	-3.14596	0.00260554	0.0334141	-2.02467
ENSG00000170185	ENSG00000170185	USP38	84640	ubiquitin specific peptidase 38 [Source:HGNC Symbol;Acc:HGNC:20067]	-10.8523	-3.14642	0.00260201	0.0333868	-1.96117
ENSG00000170322	ENSG00000170322	NFRKB	4798	nuclear factor related to kappaB binding protein [Source:HGNC Symbol;Acc:HGNC:7802]	-9.39896	-3.25592	0.00188448	0.0264463	-1.68183
ENSG00000170348	ENSG00000170348	TMED10	NA	transmembrane p24 trafficking protein 10 [Source:HGNC Symbol;Acc:HGNC:16998]	7.16044	6.3833	3.08738e-08	8.71523e-06	6.46491
ENSG00000170502	ENSG00000170502	NUDT9	NA	nudix hydrolase 9 [Source:HGNC Symbol;Acc:HGNC:8056]	-10.8907	-3.84172	0.000303752	0.00729004	-0.44774
ENSG00000170522	ENSG00000170522	ELOVL6	79071	ELOVL fatty acid elongase 6 [Source:HGNC Symbol;Acc:HGNC:15829]	14.1181	3.98938	0.000187211	0.00521026	-0.0908423
ENSG00000170759	ENSG00000170759	KIF5B	3799	kinesin family member 5B [Source:HGNC Symbol;Acc:HGNC:6324]	-8.06212	-6.14172	7.79414e-08	1.86682e-05	5.99805
ENSG00000170854	ENSG00000170854	RIOX2	84864	ribosomal oxygenase 2 [Source:HGNC Symbol;Acc:HGNC:19441]	-11.863	-3.58657	0.000685894	0.0128163	-1.01203
ENSG00000170881	ENSG00000170881	RNF139	11236	ring finger protein 139 [Source:HGNC Symbol;Acc:HGNC:17023]	-14.5608	-4.62054	2.16046e-05	0.0011538	1.43676
ENSG00000170919	ENSG00000170919	TPT1-AS1	NA	TPT1 antisense RNA 1 [Source:HGNC Symbol;Acc:HGNC:43686]	10.8503	4.44713	3.96292e-05	0.00179329	0.724159
ENSG00000170921	ENSG00000170921	TANC2	26115	tetratricopeptide repeat, ankyrin repeat and coiled-coil containing 2 [Source:HGNC Symbol;Acc:HGNC:30212]	-13.8237	-3.969	0.000200249	0.00547039	-0.219755
ENSG00000170946	ENSG00000170946	DNAJC24	120526	DnaJ heat shock protein family (Hsp40) member C24 [Source:HGNC Symbol;Acc:HGNC:26979]	-7.89184	-2.96891	0.00433068	0.0479856	-2.3923
ENSG00000170989	ENSG00000170989	S1PR1	1901	sphingosine-1-phosphate receptor 1 [Source:HGNC Symbol;Acc:HGNC:3165]	-9.42393	-4.27851	7.08229e-05	0.00268267	1.07861
ENSG00000171067	ENSG00000171067	C11orf24	53838	chromosome 11 open reading frame 24 [Source:HGNC Symbol;Acc:HGNC:1174]	-11.5467	-3.44414	0.00106696	0.0174484	-1.33745
ENSG00000171103	ENSG00000171103	TRMT61B	55006	tRNA methyltransferase 61B [Source:HGNC Symbol;Acc:HGNC:26070]	10.6188	3.57153	0.000718974	0.0132735	-1.15174
ENSG00000171121	ENSG00000171121	KCNMB3	27094	potassium calcium-activated channel subfamily M regulatory beta subunit 3 [Source:HGNC Symbol;Acc:HGNC:6287]	-8.25763	-3.17263	0.00241001	0.0317656	-1.83941
ENSG00000171130	ENSG00000171130	ATP6V0E2	155066	ATPase H+ transporting V0 subunit e2 [Source:HGNC Symbol;Acc:HGNC:21723]	-12.082	-3.79912	0.000348685	0.0080272	-0.526199
ENSG00000171135	ENSG00000171135	JAGN1	84522	jagunal homolog 1 [Source:HGNC Symbol;Acc:HGNC:26926]	-14.4716	-5.05846	4.49452e-06	0.000384742	2.39112
ENSG00000171150	ENSG00000171150	SOCS5	9655	suppressor of cytokine signaling 5 [Source:HGNC Symbol;Acc:HGNC:16852]	-13.867	-3.87245	0.000274853	0.00681474	-0.448047
ENSG00000171159	ENSG00000171159	BBLN	NA	bublin coiled coil protein [Source:HGNC Symbol;Acc:HGNC:17823]	-11.4296	-4.11135	0.000124706	0.0039166	0.197238
ENSG00000171163	ENSG00000171163	ZNF692	55657	zinc finger protein 692 [Source:HGNC Symbol;Acc:HGNC:26049]	9.6165	3.68381	0.000504558	0.0103139	-0.59074
ENSG00000171224	ENSG00000171224	FAM241B	219738	family with sequence similarity 241 member B [Source:HGNC Symbol;Acc:HGNC:23519]	11.9398	3.44145	0.00107583	0.0175327	-1.29445
ENSG00000171291	ENSG00000171291	ZNF439	90594	zinc finger protein 439 [Source:HGNC Symbol;Acc:HGNC:20873]	-16.1945	-4.4128	4.46358e-05	0.00193492	0.741803
ENSG00000171295	ENSG00000171295	ZNF440	126070	zinc finger protein 440 [Source:HGNC Symbol;Acc:HGNC:20874]	-12.2018	-3.32465	0.00153418	0.0228652	-1.58516
ENSG00000171302	ENSG00000171302	CANT1	124583	calcium activated nucleotidase 1 [Source:HGNC Symbol;Acc:HGNC:19721]	11.8843	2.96796	0.00434225	0.0480016	-2.29119
ENSG00000171428	ENSG00000171428	NAT1	9	N-acetyltransferase 1 [Source:HGNC Symbol;Acc:HGNC:7645]	-14.6043	-5.16993	2.99087e-06	0.000283678	2.43778
ENSG00000171456	ENSG00000171456	ASXL1	171023	ASXL transcriptional regulator 1 [Source:HGNC Symbol;Acc:HGNC:18318]	7.72253	3.50071	0.000896264	0.0155126	-0.986771
ENSG00000171503	ENSG00000171503	ETFDH	2110	electron transfer flavoprotein dehydrogenase [Source:HGNC Symbol;Acc:HGNC:3483]	-14.7945	-5.77358	3.15712e-07	5.34725e-05	4.54988
ENSG00000171574	ENSG00000171574	ZNF584	201514	zinc finger protein 584 [Source:HGNC Symbol;Acc:HGNC:27318]	-10.941	-3.35056	0.00141886	0.021571	-1.70184
ENSG00000171606	ENSG00000171606	ZNF274	10782	zinc finger protein 274 [Source:HGNC Symbol;Acc:HGNC:13068]	-14.9855	-5.73493	3.65277e-07	5.85232e-05	4.4507
ENSG00000171608	ENSG00000171608	PIK3CD	5293	phosphatidylinositol-4,5-bisphosphate 3-kinase catalytic subunit delta [Source:HGNC Symbol;Acc:HGNC:8977]	7.87059	5.29868	1.86214e-06	0.000195495	3.47138
ENSG00000171793	ENSG00000171793	CTPS1	1503	CTP synthase 1 [Source:HGNC Symbol;Acc:HGNC:2519]	-12.3403	-4.02016	0.000169062	0.00482436	-0.0274117
ENSG00000171928	ENSG00000171928	TVP23B	51030	trans-golgi network vesicle protein 23 homolog B [Source:HGNC Symbol;Acc:HGNC:20399]	-11.9297	-4.50859	3.19958e-05	0.00152346	1.05531
ENSG00000171953	ENSG00000171953	ATPAF2	91647	ATP synthase mitochondrial F1 complex assembly factor 2 [Source:HGNC Symbol;Acc:HGNC:18802]	-13.9312	-4.73062	1.46306e-05	0.000865136	1.39538
ENSG00000171984	ENSG00000171984	SHLD1	149840	shieldin complex subunit 1 [Source:HGNC Symbol;Acc:HGNC:26318]	-13.8728	-4.46185	3.76541e-05	0.00172699	0.718191
ENSG00000172046	ENSG00000172046	USP19	10869	ubiquitin specific peptidase 19 [Source:HGNC Symbol;Acc:HGNC:12617]	-12.6729	-3.35384	0.00140484	0.021381	-1.68019
ENSG00000172059	ENSG00000172059	KLF11	8462	Kruppel like factor 11 [Source:HGNC Symbol;Acc:HGNC:11811]	-11.6435	-3.45063	0.00104592	0.0172708	-1.52607
ENSG00000172081	ENSG00000172081	MOB3A	126308	MOB kinase activator 3A [Source:HGNC Symbol;Acc:HGNC:29802]	-12.2311	-5.11265	3.68841e-06	0.000331286	2.58665
ENSG00000172215	ENSG00000172215	CXCR6	10663	C-X-C motif chemokine receptor 6 [Source:HGNC Symbol;Acc:HGNC:16647]	6.93005	3.65519	0.00055253	0.0109913	-0.290557
ENSG00000172273	ENSG00000172273	HINFP	25988	histone H4 transcription factor [Source:HGNC Symbol;Acc:HGNC:17850]	-11.2217	-5.42924	1.14778e-06	0.000140289	4.00946
ENSG00000172361	ENSG00000172361	CFAP53	NA	cilia and flagella associated protein 53 [Source:HGNC Symbol;Acc:HGNC:26530]	-10.2029	-3.54108	0.000790672	0.0142126	-1.14843
ENSG00000172403	ENSG00000172403	SYNPO2	171024	synaptopodin 2 [Source:HGNC Symbol;Acc:HGNC:17732]	-13.4306	-4.85137	9.50333e-06	0.000640667	1.49601
ENSG00000172432	ENSG00000172432	GTPBP2	54676	GTP binding protein 2 [Source:HGNC Symbol;Acc:HGNC:4670]	-15.1833	-4.34417	5.65555e-05	0.00229583	0.350161
ENSG00000172493	ENSG00000172493	AFF1	4299	AF4/FMR2 family member 1 [Source:HGNC Symbol;Acc:HGNC:7135]	-11.4436	-4.9489	6.68796e-06	0.000496457	2.37843
ENSG00000172575	ENSG00000172575	RASGRP1	10125	RAS guanyl releasing protein 1 [Source:HGNC Symbol;Acc:HGNC:9878]	4.83551	4.05344	0.000151349	0.00444966	0.320121
ENSG00000172586	ENSG00000172586	CHCHD1	118487	coiled-coil-helix-coiled-coil-helix domain containing 1 [Source:HGNC Symbol;Acc:HGNC:23518]	11.4596	4.64529	1.97975e-05	0.00107917	1.18269
ENSG00000172716	ENSG00000172716	SLFN11	91607	schlafen family member 11 [Source:HGNC Symbol;Acc:HGNC:26633]	-12.6892	-5.00181	5.5219e-06	0.000442349	2.76763
ENSG00000172728	ENSG00000172728	FUT10	84750	fucosyltransferase 10 [Source:HGNC Symbol;Acc:HGNC:19234]	-14.311	-4.49211	3.38892e-05	0.00159125	0.849853
ENSG00000172765	ENSG00000172765	TMCC1	23023	transmembrane and coiled-coil domain family 1 [Source:HGNC Symbol;Acc:HGNC:29116]	-12.7093	-3.81033	0.000336278	0.00782514	-0.761456
ENSG00000172794	ENSG00000172794	RAB37	326624	RAB37, member RAS oncogene family [Source:HGNC Symbol;Acc:HGNC:30268]	-10.2406	-3.17513	0.00239242	0.031604	-1.89197
ENSG00000172869	ENSG00000172869	DMXL1	1657	Dmx like 1 [Source:HGNC Symbol;Acc:HGNC:2937]	-15.3487	-6.03516	1.17044e-07	2.52305e-05	5.12897
ENSG00000172893	ENSG00000172893	DHCR7	1717	7-dehydrocholesterol reductase [Source:HGNC Symbol;Acc:HGNC:2860]	-13.7821	-4.86605	9.01532e-06	0.000621183	2.08874
ENSG00000172939	ENSG00000172939	OXSR1	NA	oxidative stress responsive kinase 1 [Source:HGNC Symbol;Acc:HGNC:8508]	-12.3634	-3.6729	0.000522365	0.0105953	-1.06011
ENSG00000172955	ENSG00000172955	ADH6	130	alcohol dehydrogenase 6 (class V) [Source:HGNC Symbol;Acc:HGNC:255]	6.23196	3.14973	0.00257699	0.0332096	-1.87235
ENSG00000172992	ENSG00000172992	DCAKD	79877	dephospho-CoA kinase domain containing [Source:HGNC Symbol;Acc:HGNC:26238]	-10.1865	-3.32562	0.00152968	0.022839	-1.70983
ENSG00000173041	ENSG00000173041	ZNF680	340252	zinc finger protein 680 [Source:HGNC Symbol;Acc:HGNC:26897]	-16.3098	-4.60108	2.31368e-05	0.00119265	1.13521
ENSG00000173064	ENSG00000173064	HECTD4	283450	HECT domain E3 ubiquitin protein ligase 4 [Source:HGNC Symbol;Acc:HGNC:26611]	-11.9233	-3.38607	0.00127404	0.0200067	-1.5292
ENSG00000173120	ENSG00000173120	KDM2A	22992	lysine demethylase 2A [Source:HGNC Symbol;Acc:HGNC:13606]	5.90472	4.96583	6.29082e-06	0.000481187	2.24597
ENSG00000173230	ENSG00000173230	GOLGB1	2804	golgin B1 [Source:HGNC Symbol;Acc:HGNC:4429]	2.51966	3.84447	0.000301052	0.00723989	0.224068
ENSG00000173281	ENSG00000173281	PPP1R3B	79660	protein phosphatase 1 regulatory subunit 3B [Source:HGNC Symbol;Acc:HGNC:14942]	8.54331	3.23498	0.00200535	0.0277751	-1.88268
ENSG00000173465	ENSG00000173465	ZNRD2	10534	zinc ribbon domain containing 2 [Source:HGNC Symbol;Acc:HGNC:11328]	-9.63906	-3.37906	0.00130147	0.0203298	-1.42014
ENSG00000173480	ENSG00000173480	ZNF417	147687	zinc finger protein 417 [Source:HGNC Symbol;Acc:HGNC:20646]	-14.1689	-4.2885	6.84452e-05	0.00260928	0.251119
ENSG00000173545	ENSG00000173545	ZNF622	NA	zinc finger protein 622 [Source:HGNC Symbol;Acc:HGNC:30958]	7.35757	2.98372	0.00415321	0.0466513	-2.11527
ENSG00000173744	ENSG00000173744	AGFG1	3267	ArfGAP with FG repeats 1 [Source:HGNC Symbol;Acc:HGNC:5175]	9.4727	2.96081	0.00443069	0.0487973	-2.31218
ENSG00000173757	ENSG00000173757	STAT5B	6777	signal transducer and activator of transcription 5B [Source:HGNC Symbol;Acc:HGNC:11367]	-11.4311	-9.80725	5.96487e-14	1.22942e-10	15.916
ENSG00000173825	ENSG00000173825	TIGD3	220359	tigger transposable element derived 3 [Source:HGNC Symbol;Acc:HGNC:18334]	9.94344	4.02014	0.000169072	0.00482436	0.229777
ENSG00000173917	ENSG00000173917	HOXB2	3212	homeobox B2 [Source:HGNC Symbol;Acc:HGNC:5113]	-12.2996	-3.80797	0.000338858	0.00785435	-0.747885
ENSG00000173992	ENSG00000173992	CCS	9973	copper chaperone for superoxide dismutase [Source:HGNC Symbol;Acc:HGNC:1613]	-13.9447	-5.95313	1.59921e-07	3.16004e-05	5.07577
ENSG00000174013	ENSG00000174013	FBXO45	200933	F-box protein 45 [Source:HGNC Symbol;Acc:HGNC:29148]	10.5734	2.95673	0.00448189	0.0491592	-2.31346
ENSG00000174106	ENSG00000174106	LEMD3	23592	LEM domain containing 3 [Source:HGNC Symbol;Acc:HGNC:28887]	-11.8877	-3.36563	0.0013556	0.0208244	-1.63091
ENSG00000174165	ENSG00000174165	ZDHHC24	254359	zinc finger DHHC-type containing 24 [Source:HGNC Symbol;Acc:HGNC:27387]	-9.7108	-3.35766	0.0013887	0.021217	-1.73106
ENSG00000174171	ENSG00000174171	NA	NA	novel transcript, antisense to SPTBN5	-14.8163	-4.68188	1.73938e-05	0.000984346	1.23816
ENSG00000174177	ENSG00000174177	CTU2	348180	cytosolic thiouridylase subunit 2 [Source:HGNC Symbol;Acc:HGNC:28005]	-13.332	-3.75102	0.000407086	0.0090406	-0.806355
ENSG00000174365	ENSG00000174365	SNHG11	128439	small nucleolar RNA host gene 11 [Source:HGNC Symbol;Acc:HGNC:25046]	-12.5345	-3.46644	0.000996284	0.016719	-1.30754
ENSG00000174456	ENSG00000174456	C12orf76	400073	chromosome 12 open reading frame 76 [Source:HGNC Symbol;Acc:HGNC:33790]	10.2962	3.21873	0.00210419	0.0287742	-1.86158
ENSG00000174684	ENSG00000174684	B4GAT1	11041	beta-1,4-glucuronyltransferase 1 [Source:HGNC Symbol;Acc:HGNC:15685]	-12.1893	-3.14055	0.00264695	0.0337988	-1.89256
ENSG00000174738	ENSG00000174738	NR1D2	9975	nuclear receptor subfamily 1 group D member 2 [Source:HGNC Symbol;Acc:HGNC:7963]	11.2384	3.83307	0.000312402	0.00744411	-0.56718
ENSG00000174744	ENSG00000174744	BRMS1	25855	BRMS1 transcriptional repressor and anoikis regulator [Source:HGNC Symbol;Acc:HGNC:17262]	-10.6426	-3.95016	0.000213075	0.00572837	0.0341721
ENSG00000174839	ENSG00000174839	DENND6A	201627	DENN domain containing 6A [Source:HGNC Symbol;Acc:HGNC:26635]	-13.3428	-4.25622	7.64171e-05	0.00281061	0.116963
ENSG00000174891	ENSG00000174891	RSRC1	51319	arginine and serine rich coiled-coil 1 [Source:HGNC Symbol;Acc:HGNC:24152]	-11.3378	-4.93251	7.09583e-06	0.000520918	2.53921
ENSG00000174917	ENSG00000174917	MICOS13	125988	mitochondrial contact site and cristae organizing system subunit 13 [Source:HGNC Symbol;Acc:HGNC:33702]	-10.0861	-4.11477	0.000123284	0.00388738	0.278946
ENSG00000174944	ENSG00000174944	P2RY14	9934	purinergic receptor P2Y14 [Source:HGNC Symbol;Acc:HGNC:16442]	-10.4694	-3.22218	0.00208285	0.0285374	-1.81864
ENSG00000174946	ENSG00000174946	GPR171	29909	G protein-coupled receptor 171 [Source:HGNC Symbol;Acc:HGNC:30057]	3.64042	3.0006	0.00395917	0.0450048	-1.99372
ENSG00000175054	ENSG00000175054	ATR	545	ATR serine/threonine kinase [Source:HGNC Symbol;Acc:HGNC:882]	-14.3934	-6.52063	1.81971e-08	6.07733e-06	6.50665
ENSG00000175066	ENSG00000175066	GK5	256356	glycerol kinase 5 [Source:HGNC Symbol;Acc:HGNC:28635]	-12.3489	-3.70176	0.000476547	0.00998223	-0.778991
ENSG00000175087	ENSG00000175087	PDIK1L	149420	PDLIM1 interacting kinase 1 like [Source:HGNC Symbol;Acc:HGNC:18981]	-17.9099	-5.36681	1.44721e-06	0.000162405	2.87794
ENSG00000175137	ENSG00000175137	SH3BP5L	80851	SH3 binding domain protein 5 like [Source:HGNC Symbol;Acc:HGNC:29360]	-14.8057	-4.09411	0.000132126	0.004053	-0.157534
ENSG00000175166	ENSG00000175166	PSMD2	5708	proteasome 26S subunit ubiquitin receptor, non-ATPase 2 [Source:HGNC Symbol;Acc:HGNC:9559]	-16.201	-6.07628	1.00062e-07	2.23837e-05	5.83697
ENSG00000175213	ENSG00000175213	ZNF408	79797	zinc finger protein 408 [Source:HGNC Symbol;Acc:HGNC:20041]	-15.8076	-4.09809	0.000130375	0.00404496	-0.0148731
ENSG00000175348	ENSG00000175348	TMEM9B	56674	TMEM9 domain family member B [Source:HGNC Symbol;Acc:HGNC:1168]	7.7555	3.03735	0.00356565	0.0417319	-2.06452
ENSG00000175387	ENSG00000175387	SMAD2	4087	SMAD family member 2 [Source:HGNC Symbol;Acc:HGNC:6768]	-11.4162	-4.38805	4.86221e-05	0.00205697	0.777048
ENSG00000175470	ENSG00000175470	PPP2R2D	55844	protein phosphatase 2 regulatory subunit Bdelta [Source:HGNC Symbol;Acc:HGNC:23732]	-9.8548	-3.46492	0.00100098	0.0167503	-1.50659
ENSG00000175582	ENSG00000175582	RAB6A	5870	RAB6A, member RAS oncogene family [Source:HGNC Symbol;Acc:HGNC:9786]	-9.95826	-5.54937	7.33289e-07	9.60288e-05	4.31349
ENSG00000175592	ENSG00000175592	FOSL1	8061	FOS like 1, AP-1 transcription factor subunit [Source:HGNC Symbol;Acc:HGNC:13718]	-11.8024	-4.46338	3.7454e-05	0.00172404	0.826021
ENSG00000175602	ENSG00000175602	CCDC85B	11007	coiled-coil domain containing 85B [Source:HGNC Symbol;Acc:HGNC:24926]	-12.7287	-4.06524	0.00014551	0.00433974	-0.208701
ENSG00000175604	ENSG00000175604	NA	NA	novel transcript, antisense to SNX29	8.12476	3.0225	0.00372009	0.0429262	-2.0902
ENSG00000175701	ENSG00000175701	MTLN	205251	mitoregulin [Source:HGNC Symbol;Acc:HGNC:27339]	12.0349	4.85167	9.49314e-06	0.000640667	1.56874
ENSG00000175854	ENSG00000175854	SWI5	375757	SWI5 homologous recombination repair protein [Source:HGNC Symbol;Acc:HGNC:31412]	-12.24	-3.70219	0.000475894	0.00997736	-0.930017
ENSG00000175970	ENSG00000175970	UNC119B	NA	unc-119 lipid binding chaperone B [Source:HGNC Symbol;Acc:HGNC:16488]	-13.2147	-3.69301	0.00049001	0.0101744	-0.824753
ENSG00000175984	ENSG00000175984	DENND2C	163259	DENN domain containing 2C [Source:HGNC Symbol;Acc:HGNC:24748]	7.0868	2.98295	0.00416227	0.0466867	-2.20361
ENSG00000176014	ENSG00000176014	TUBB6	84617	tubulin beta 6 class V [Source:HGNC Symbol;Acc:HGNC:20776]	-9.2333	-3.81567	0.000330524	0.0077521	-0.465857
ENSG00000176095	ENSG00000176095	IP6K1	9807	inositol hexakisphosphate kinase 1 [Source:HGNC Symbol;Acc:HGNC:18360]	-11.8477	-3.62022	0.000617056	0.0119247	-1.06379
ENSG00000176142	ENSG00000176142	TMEM39A	55254	transmembrane protein 39A [Source:HGNC Symbol;Acc:HGNC:25600]	-9.12874	-3.85786	0.000288223	0.00703123	-0.33114
ENSG00000176171	ENSG00000176171	BNIP3	664	BCL2 interacting protein 3 [Source:HGNC Symbol;Acc:HGNC:1084]	-12.2273	-3.60433	0.000648703	0.0123465	-0.987371
ENSG00000176273	ENSG00000176273	SLC35G1	159371	solute carrier family 35 member G1 [Source:HGNC Symbol;Acc:HGNC:26607]	-11.2424	-3.01615	0.003788	0.0435179	-2.2279
ENSG00000176422	ENSG00000176422	SPRYD4	283377	SPRY domain containing 4 [Source:HGNC Symbol;Acc:HGNC:27468]	-12.2216	-4.18549	9.71503e-05	0.00329561	0.212298
ENSG00000176485	ENSG00000176485	PLAAT3	11145	phospholipase A and acyltransferase 3 [Source:HGNC Symbol;Acc:HGNC:17825]	-12.9743	-4.39142	4.80589e-05	0.00204224	0.984342
ENSG00000176533	ENSG00000176533	GNG7	2788	G protein subunit gamma 7 [Source:HGNC Symbol;Acc:HGNC:4410]	-10.6309	-3.18019	0.00235718	0.0312603	-1.88257
ENSG00000176542	ENSG00000176542	USF3	205717	upstream transcription factor family member 3 [Source:HGNC Symbol;Acc:HGNC:30494]	-12.734	-3.71569	0.000455831	0.00969583	-0.663305
ENSG00000176623	ENSG00000176623	RMDN1	51115	regulator of microtubule dynamics 1 [Source:HGNC Symbol;Acc:HGNC:24285]	11.0492	5.38441	1.35577e-06	0.000154484	3.18742
ENSG00000176749	ENSG00000176749	CDK5R1	8851	cyclin dependent kinase 5 regulatory subunit 1 [Source:HGNC Symbol;Acc:HGNC:1775]	-11.3002	-4.19038	9.55564e-05	0.00325551	0.364998
ENSG00000176903	ENSG00000176903	PNMA1	9240	PNMA family member 1 [Source:HGNC Symbol;Acc:HGNC:9158]	-14.3969	-4.58301	2.46545e-05	0.00125452	1.066
ENSG00000177025	ENSG00000177025	C19orf18	147685	chromosome 19 open reading frame 18 [Source:HGNC Symbol;Acc:HGNC:28642]	-10.8187	-6.39599	2.94031e-08	8.40007e-06	6.40519
ENSG00000177030	ENSG00000177030	DEAF1	10522	DEAF1 transcription factor [Source:HGNC Symbol;Acc:HGNC:14677]	-11.5497	-3.55563	0.000755603	0.0137928	-1.25349
ENSG00000177076	ENSG00000177076	ACER2	340485	alkaline ceramidase 2 [Source:HGNC Symbol;Acc:HGNC:23675]	-10.1278	-3.70786	0.000467361	0.00982453	-0.882652
ENSG00000177156	ENSG00000177156	TALDO1	6888	transaldolase 1 [Source:HGNC Symbol;Acc:HGNC:11559]	-9.54495	-3.74912	0.000409578	0.00907655	-0.511372
ENSG00000177239	ENSG00000177239	MAN1B1	11253	mannosidase alpha class 1B member 1 [Source:HGNC Symbol;Acc:HGNC:6823]	-14.394	-4.89115	8.23704e-06	0.000579575	1.91759
ENSG00000177426	ENSG00000177426	TGIF1	7050	TGFB induced factor homeobox 1 [Source:HGNC Symbol;Acc:HGNC:11776]	7.90223	3.26153	0.00185326	0.0261453	-1.48977
ENSG00000177452	ENSG00000177452	NA	NA	ribosomal protein L19 (RPL19) pseudogene	-4.90489	-3.05095	0.00342951	0.0405994	-2.26486
ENSG00000177494	ENSG00000177494	ZBED2	NA	zinc finger BED-type containing 2 [Source:HGNC Symbol;Acc:HGNC:20710]	11.1591	3.17109	0.0024209	0.0318383	-1.89446
ENSG00000177666	ENSG00000177666	PNPLA2	57104	patatin like phospholipase domain containing 2 [Source:HGNC Symbol;Acc:HGNC:30802]	-10.7663	-3.35487	0.00140048	0.0213402	-1.7298
ENSG00000177688	ENSG00000177688	SUMO4	NA	small ubiquitin like modifier 4 [Source:HGNC Symbol;Acc:HGNC:21181]	-12.3141	-3.6718	0.000524181	0.0106143	-0.882682
ENSG00000177697	ENSG00000177697	CD151	977	CD151 molecule (Raph blood group) [Source:HGNC Symbol;Acc:HGNC:1630]	-11.6091	-3.04147	0.00352391	0.0413386	-2.20511
ENSG00000177728	ENSG00000177728	TMEM94	9772	transmembrane protein 94 [Source:HGNC Symbol;Acc:HGNC:28983]	-12.4689	-3.6904	0.000494089	0.0101877	-0.978119
ENSG00000177842	ENSG00000177842	ZNF620	253639	zinc finger protein 620 [Source:HGNC Symbol;Acc:HGNC:28742]	-13.1573	-4.42128	4.33451e-05	0.00189946	0.754736
ENSG00000177853	ENSG00000177853	ZNF518A	9849	zinc finger protein 518A [Source:HGNC Symbol;Acc:HGNC:29009]	-16.4833	-5.41412	1.21417e-06	0.000143952	3.2913
ENSG00000177854	ENSG00000177854	TMEM187	8269	transmembrane protein 187 [Source:HGNC Symbol;Acc:HGNC:13705]	-14.5862	-3.9563	0.000208809	0.0056586	-0.306801
ENSG00000177879	ENSG00000177879	AP3S1	1176	adaptor related protein complex 3 subunit sigma 1 [Source:HGNC Symbol;Acc:HGNC:2013]	-10.7369	-3.66395	0.000537401	0.0108265	-0.877881
ENSG00000177888	ENSG00000177888	ZBTB41	360023	zinc finger and BTB domain containing 41 [Source:HGNC Symbol;Acc:HGNC:24819]	-12.9838	-3.36598	0.00135415	0.0208233	-1.51838
ENSG00000177951	ENSG00000177951	BET1L	51272	Bet1 golgi vesicular membrane trafficking protein like [Source:HGNC Symbol;Acc:HGNC:19348]	10.3438	3.65899	0.000545926	0.0109333	-0.784035
ENSG00000177989	ENSG00000177989	ODF3B	440836	outer dense fiber of sperm tails 3B [Source:HGNC Symbol;Acc:HGNC:34388]	-8.51668	-3.22795	0.00204758	0.028254	-1.89045
ENSG00000178035	ENSG00000178035	IMPDH2	3615	inosine monophosphate dehydrogenase 2 [Source:HGNC Symbol;Acc:HGNC:6053]	9.04239	3.76834	0.000385047	0.0086707	-0.307508
ENSG00000178104	ENSG00000178104	PDE4DIP	9659	phosphodiesterase 4D interacting protein [Source:HGNC Symbol;Acc:HGNC:15580]	-8.84046	-4.25829	7.58798e-05	0.00281061	0.347989
ENSG00000178105	ENSG00000178105	DDX10	1662	DEAD-box helicase 10 [Source:HGNC Symbol;Acc:HGNC:2735]	9.67196	3.27689	0.00177032	0.0253802	-1.56578
ENSG00000178127	ENSG00000178127	NDUFV2	4729	NADH:ubiquinone oxidoreductase core subunit V2 [Source:HGNC Symbol;Acc:HGNC:7717]	-16.8244	-8.19849	2.7327e-11	2.23441e-08	9.78933
ENSG00000178467	ENSG00000178467	P4HTM	54681	prolyl 4-hydroxylase, transmembrane [Source:HGNC Symbol;Acc:HGNC:28858]	10.1612	2.97677	0.00423567	0.0472196	-2.188
ENSG00000178498	ENSG00000178498	DTX3	196403	deltex E3 ubiquitin ligase 3 [Source:HGNC Symbol;Acc:HGNC:24457]	-12.381	-3.37791	0.00130603	0.0203875	-1.66102
ENSG00000178691	ENSG00000178691	SUZ12	23512	SUZ12 polycomb repressive complex 2 subunit [Source:HGNC Symbol;Acc:HGNC:17101]	-6.37945	-3.92817	0.00022905	0.00604039	-0.399902
ENSG00000178852	ENSG00000178852	EFCAB13	124989	EF-hand calcium binding domain 13 [Source:HGNC Symbol;Acc:HGNC:26864]	9.69943	3.0518	0.00342113	0.040561	-2.23874
ENSG00000178917	ENSG00000178917	ZNF852	NA	zinc finger protein 852 [Source:HGNC Symbol;Acc:HGNC:27713]	8.56987	3.26235	0.00184873	0.0261247	-1.75094
ENSG00000178927	ENSG00000178927	CYBC1	79415	cytochrome b-245 chaperone 1 [Source:HGNC Symbol;Acc:HGNC:28672]	-6.13653	-3.0436	0.00350249	0.041196	-1.92592
ENSG00000178950	ENSG00000178950	GAK	2580	cyclin G associated kinase [Source:HGNC Symbol;Acc:HGNC:4113]	-9.47828	-3.84105	0.000304418	0.00729865	-0.476414
ENSG00000179010	ENSG00000179010	MRFAP1	93621	Morf4 family associated protein 1 [Source:HGNC Symbol;Acc:HGNC:24549]	-9.98957	-5.60249	6.01012e-07	8.33404e-05	4.34438
ENSG00000179119	ENSG00000179119	SPTY2D1	144108	SPT2 chromatin protein domain containing 1 [Source:HGNC Symbol;Acc:HGNC:26818]	-10.7178	-4.44733	3.96009e-05	0.00179329	0.733968
ENSG00000179195	ENSG00000179195	ZNF664	144348	zinc finger protein 664 [Source:HGNC Symbol;Acc:HGNC:25406]	-13.4557	-3.93694	0.000222542	0.00592247	-0.332724
ENSG00000179222	ENSG00000179222	MAGED1	9500	MAGE family member D1 [Source:HGNC Symbol;Acc:HGNC:6813]	-11.6505	-3.17115	0.00242047	0.0318383	-1.91997
ENSG00000179295	ENSG00000179295	PTPN11	5781	protein tyrosine phosphatase non-receptor type 11 [Source:HGNC Symbol;Acc:HGNC:9644]	11.0885	6.27023	4.76557e-08	1.21507e-05	6.08422
ENSG00000179335	ENSG00000179335	CLK3	1198	CDC like kinase 3 [Source:HGNC Symbol;Acc:HGNC:2071]	-15.0103	-9.91252	4.02599e-14	9.54644e-11	18.0656
ENSG00000179611	ENSG00000179611	DGKZP1	NA	diacylglycerol kinase zeta pseudogene 1 [Source:HGNC Symbol;Acc:HGNC:39263]	-7.83773	-3.18205	0.00234431	0.0311071	-2.08181
ENSG00000179715	ENSG00000179715	PCED1B	91523	PC-esterase domain containing 1B [Source:HGNC Symbol;Acc:HGNC:28255]	10.092	5.8134	2.71614e-07	4.77076e-05	5.03042
ENSG00000179820	ENSG00000179820	MYADM	91663	myeloid associated differentiation marker [Source:HGNC Symbol;Acc:HGNC:7544]	-7.99777	-3.12627	0.00275928	0.0348301	-2.07851
ENSG00000179840	ENSG00000179840	PIK3CD-AS1	644997	PIK3CD antisense RNA 1 [Source:HGNC Symbol;Acc:HGNC:32346]	11.496	3.43506	0.00109709	0.017818	-1.40706
ENSG00000179943	ENSG00000179943	FIZ1	84922	FLT3 interacting zinc finger 1 [Source:HGNC Symbol;Acc:HGNC:25917]	-11.4394	-3.71214	0.000461024	0.00975329	-0.811162
ENSG00000180011	ENSG00000180011	ZADH2	284273	zinc binding alcohol dehydrogenase domain containing 2 [Source:HGNC Symbol;Acc:HGNC:28697]	12.5368	4.25695	7.62273e-05	0.00281061	0.462496
ENSG00000180104	ENSG00000180104	EXOC3	NA	exocyst complex component 3 [Source:HGNC Symbol;Acc:HGNC:30378]	10.3709	3.02415	0.00370254	0.0428674	-2.13657
ENSG00000180233	ENSG00000180233	ZNRF2	NA	zinc and ring finger 2 [Source:HGNC Symbol;Acc:HGNC:22316]	-11.8528	-3.27457	0.00178262	0.0255347	-1.81089
ENSG00000180304	ENSG00000180304	OAZ2	4947	ornithine decarboxylase antizyme 2 [Source:HGNC Symbol;Acc:HGNC:8096]	-15.9219	-5.98386	1.4229e-07	2.9086e-05	4.83376
ENSG00000180425	ENSG00000180425	C11orf71	54494	chromosome 11 open reading frame 71 [Source:HGNC Symbol;Acc:HGNC:25937]	10.8281	3.94887	0.000213985	0.00573984	-0.477732
ENSG00000180488	ENSG00000180488	MIGA1	374986	mitoguardin 1 [Source:HGNC Symbol;Acc:HGNC:24741]	-12.7464	-4.33512	5.83416e-05	0.00232895	0.647127
ENSG00000180730	ENSG00000180730	SHISA2	387914	shisa family member 2 [Source:HGNC Symbol;Acc:HGNC:20366]	16.0645	4.50683	3.2193e-05	0.00152978	1.08358
ENSG00000180817	ENSG00000180817	PPA1	5464	inorganic pyrophosphatase 1 [Source:HGNC Symbol;Acc:HGNC:9226]	-10.5113	-5.69097	4.31061e-07	6.76908e-05	4.58398
ENSG00000180953	ENSG00000180953	ST20	NA	suppressor of tumorigenicity 20 [Source:HGNC Symbol;Acc:HGNC:33520]	9.22592	3.28838	0.00171054	0.0247924	-1.76146
ENSG00000180992	ENSG00000180992	MRPL14	64928	mitochondrial ribosomal protein L14 [Source:HGNC Symbol;Acc:HGNC:14279]	-11.0799	-4.8279	1.03376e-05	0.000677116	1.90678
ENSG00000181026	ENSG00000181026	AEN	64782	apoptosis enhancing nuclease [Source:HGNC Symbol;Acc:HGNC:25722]	-9.18712	-3.00557	0.00390375	0.044567	-2.19505
ENSG00000181191	ENSG00000181191	PJA1	64219	praja ring finger ubiquitin ligase 1 [Source:HGNC Symbol;Acc:HGNC:16648]	-9.77801	-3.01236	0.00382901	0.0438759	-2.06112
ENSG00000181315	ENSG00000181315	ZNF322	79692	zinc finger protein 322 [Source:HGNC Symbol;Acc:HGNC:23640]	-13.0882	-4.17995	9.89876e-05	0.00334659	-0.00520845
ENSG00000181396	ENSG00000181396	OGFOD3	79701	2-oxoglutarate and iron dependent oxygenase domain containing 3 [Source:HGNC Symbol;Acc:HGNC:26174]	-13.5013	-3.60334	0.00065072	0.0123657	-1.16008
ENSG00000181450	ENSG00000181450	ZNF678	339500	zinc finger protein 678 [Source:HGNC Symbol;Acc:HGNC:28652]	-10.4242	-3.18798	0.00230381	0.0307244	-1.92
ENSG00000181472	ENSG00000181472	ZBTB2	57621	zinc finger and BTB domain containing 2 [Source:HGNC Symbol;Acc:HGNC:20868]	-9.43272	-3.35469	0.00140126	0.0213402	-1.59259
ENSG00000181513	ENSG00000181513	ACBD4	79777	acyl-CoA binding domain containing 4 [Source:HGNC Symbol;Acc:HGNC:23337]	-9.78662	-2.9585	0.00445961	0.049002	-2.33135
ENSG00000181523	ENSG00000181523	SGSH	6448	N-sulfoglucosamine sulfohydrolase [Source:HGNC Symbol;Acc:HGNC:10818]	-14.9977	-4.17334	0.000101223	0.00339973	0.072227
ENSG00000181610	ENSG00000181610	MRPS23	NA	mitochondrial ribosomal protein S23 [Source:HGNC Symbol;Acc:HGNC:14509]	10.5522	3.48065	0.000953579	0.0162321	-1.31437
ENSG00000181666	ENSG00000181666	ZNF875	284459	zinc finger protein 875 [Source:HGNC Symbol;Acc:HGNC:4928]	9.55241	3.55089	0.000766867	0.0139368	-1.04891
ENSG00000181690	ENSG00000181690	PLAG1	5324	PLAG1 zinc finger [Source:HGNC Symbol;Acc:HGNC:9045]	12.5373	3.65044	0.000560899	0.0111144	-0.998652
ENSG00000181826	ENSG00000181826	RELL1	768211	RELT like 1 [Source:HGNC Symbol;Acc:HGNC:27379]	11.8049	4.01071	0.000174445	0.0049302	0.123738
ENSG00000181847	ENSG00000181847	TIGIT	201633	T cell immunoreceptor with Ig and ITIM domains [Source:HGNC Symbol;Acc:HGNC:26838]	-13.5276	-5.69191	4.29545e-07	6.76908e-05	5.12076
ENSG00000181904	ENSG00000181904	C5orf24	134553	chromosome 5 open reading frame 24 [Source:HGNC Symbol;Acc:HGNC:26746]	-8.9074	-3.36665	0.00135142	0.02082	-1.66328
ENSG00000182393	ENSG00000182393	IFNL1	282618	interferon lambda 1 [Source:HGNC Symbol;Acc:HGNC:18363]	-9.07036	-3.00303	0.00393201	0.044825	-2.23867
ENSG00000182400	ENSG00000182400	TRAPPC6B	122553	trafficking protein particle complex subunit 6B [Source:HGNC Symbol;Acc:HGNC:23066]	-13.3821	-3.70148	0.000476969	0.00998225	-0.954898
ENSG00000182446	ENSG00000182446	NPLOC4	55666	NPL4 homolog, ubiquitin recognition factor [Source:HGNC Symbol;Acc:HGNC:18261]	-12.5837	-3.59317	0.000671843	0.0126449	-1.16114
ENSG00000182541	ENSG00000182541	LIMK2	3985	LIM domain kinase 2 [Source:HGNC Symbol;Acc:HGNC:6614]	8.32101	3.24049	0.0019729	0.0274056	-1.66161
ENSG00000182858	ENSG00000182858	ALG12	79087	ALG12 alpha-1,6-mannosyltransferase [Source:HGNC Symbol;Acc:HGNC:19358]	-11.6094	-4.15162	0.000108918	0.00357711	-0.0420515
ENSG00000182888	ENSG00000182888	RPS27AP20	NA	RPS27A pseudogene 20 [Source:HGNC Symbol;Acc:HGNC:54884]	-7.21027	-2.9567	0.00448221	0.0491592	-2.31455
ENSG00000182957	ENSG00000182957	SPATA13	221178	spermatogenesis associated 13 [Source:HGNC Symbol;Acc:HGNC:23222]	-6.14674	-3.15907	0.00250764	0.032635	-1.76856
ENSG00000183011	ENSG00000183011	NAA38	84316	N-alpha-acetyltransferase 38, NatC auxiliary subunit [Source:HGNC Symbol;Acc:HGNC:28212]	-8.16681	-4.79169	1.17679e-05	0.000736253	1.67022
ENSG00000183091	ENSG00000183091	NEB	4703	nebulin [Source:HGNC Symbol;Acc:HGNC:7720]	-14.2589	-4.44194	4.03493e-05	0.00180902	0.70627
ENSG00000183155	ENSG00000183155	RABIF	5877	RAB interacting factor [Source:HGNC Symbol;Acc:HGNC:9797]	15.0822	6.58554	1.41673e-08	4.94023e-06	6.91358
ENSG00000183340	ENSG00000183340	JRKL	8690	JRK like [Source:HGNC Symbol;Acc:HGNC:6200]	13.0334	5.68516	4.40588e-07	6.87317e-05	4.00021
ENSG00000183495	ENSG00000183495	EP400	57634	E1A binding protein p400 [Source:HGNC Symbol;Acc:HGNC:11958]	-10.104	-3.87398	0.000273482	0.0067975	-0.32322
ENSG00000183682	ENSG00000183682	BMP8A	353500	bone morphogenetic protein 8a [Source:HGNC Symbol;Acc:HGNC:21650]	-12.5469	-4.27419	7.18729e-05	0.00270087	0.163263
ENSG00000183891	ENSG00000183891	TTC32	130502	tetratricopeptide repeat domain 32 [Source:HGNC Symbol;Acc:HGNC:32954]	-12.6977	-4.16191	0.000105205	0.00348999	0.0243476
ENSG00000183963	ENSG00000183963	SMTN	6525	smoothelin [Source:HGNC Symbol;Acc:HGNC:11126]	11.7793	3.60492	0.000647508	0.0123422	-1.00978
ENSG00000183977	ENSG00000183977	PP2D1	151649	protein phosphatase 2C like domain containing 1 [Source:HGNC Symbol;Acc:HGNC:28406]	-9.48544	-3.09097	0.00305647	0.0373198	-1.98744
ENSG00000183978	ENSG00000183978	COA3	NA	cytochrome c oxidase assembly factor 3 [Source:HGNC Symbol;Acc:HGNC:24990]	-9.72004	-4.9295	7.17343e-06	0.000522241	2.2851
ENSG00000184007	ENSG00000184007	PTP4A2	8073	protein tyrosine phosphatase 4A2 [Source:HGNC Symbol;Acc:HGNC:9635]	-2.85566	-3.23872	0.00198328	0.0275176	-1.40205
ENSG00000184014	ENSG00000184014	DENND5A	23258	DENN domain containing 5A [Source:HGNC Symbol;Acc:HGNC:19344]	-12.896	-3.29283	0.00168794	0.02457	-1.79305
ENSG00000184060	ENSG00000184060	ADAP2	55803	ArfGAP with dual PH domains 2 [Source:HGNC Symbol;Acc:HGNC:16487]	13.124	3.96268	0.000204467	0.00555364	-0.261812
ENSG00000184162	ENSG00000184162	NR2C2AP	126382	nuclear receptor 2C2 associated protein [Source:HGNC Symbol;Acc:HGNC:30763]	-10.0669	-3.5127	0.000863575	0.0151682	-1.16575
ENSG00000184182	ENSG00000184182	UBE2F	140739	ubiquitin conjugating enzyme E2 F (putative) [Source:HGNC Symbol;Acc:HGNC:12480]	-8.4422	-3.32693	0.00152367	0.0227657	-1.56422
ENSG00000184216	ENSG00000184216	IRAK1	3654	interleukin 1 receptor associated kinase 1 [Source:HGNC Symbol;Acc:HGNC:6112]	8.52202	4.45096	3.91054e-05	0.00177978	1.06182
ENSG00000184220	ENSG00000184220	CMSS1	84319	cms1 ribosomal small subunit homolog [Source:HGNC Symbol;Acc:HGNC:28666]	-8.8398	-3.05366	0.00340292	0.0403907	-2.2559
ENSG00000184281	ENSG00000184281	TSSC4	10078	tumor suppressing subtransferable candidate 4 [Source:HGNC Symbol;Acc:HGNC:12386]	-16.5369	-5.58216	6.48595e-07	8.88987e-05	4.07784
ENSG00000184378	ENSG00000184378	ACTRT3	84517	actin related protein T3 [Source:HGNC Symbol;Acc:HGNC:24022]	-12.9044	-3.71556	0.000456015	0.00969583	-0.73673
ENSG00000184432	ENSG00000184432	COPB2	9276	COPI coat complex subunit beta 2 [Source:HGNC Symbol;Acc:HGNC:2232]	-11.8596	-4.60908	2.24942e-05	0.00117745	1.53746
ENSG00000184441	ENSG00000184441	NA	NA	novel transcript, antisense to C21orf2	-9.81904	-3.73063	0.000434569	0.0094191	-0.708587
ENSG00000184517	ENSG00000184517	ZFP1	162239	ZFP1 zinc finger protein [Source:HGNC Symbol;Acc:HGNC:23328]	-11.1657	-3.8288	0.000316756	0.00750591	-0.489154
ENSG00000184613	ENSG00000184613	NELL2	4753	neural EGFL like 2 [Source:HGNC Symbol;Acc:HGNC:7751]	-12.3655	-3.26623	0.00182754	0.0259644	-1.70604
ENSG00000184785	ENSG00000184785	SMIM10	644538	small integral membrane protein 10 [Source:HGNC Symbol;Acc:HGNC:41913]	-8.84231	-3.71542	0.000456214	0.00969583	-0.540953
ENSG00000184860	ENSG00000184860	SDR42E1	93517	short chain dehydrogenase/reductase family 42E, member 1 [Source:HGNC Symbol;Acc:HGNC:29834]	-11.6722	-3.45822	0.00102181	0.016991	-1.28693
ENSG00000184863	ENSG00000184863	RBM33	155435	RNA binding motif protein 33 [Source:HGNC Symbol;Acc:HGNC:27223]	10.2372	3.44466	0.00106528	0.0174484	-1.12052
ENSG00000184990	ENSG00000184990	SIVA1	10572	SIVA1 apoptosis inducing factor [Source:HGNC Symbol;Acc:HGNC:17712]	-11.0318	-4.87707	8.66495e-06	0.000604304	1.95266
ENSG00000185015	ENSG00000185015	CA13	377677	carbonic anhydrase 13 [Source:HGNC Symbol;Acc:HGNC:14914]	-14.7351	-4.72866	1.47327e-05	0.000869007	1.33617
ENSG00000185049	ENSG00000185049	NELFA	NA	negative elongation factor complex member A [Source:HGNC Symbol;Acc:HGNC:12768]	-13.2252	-4.19044	9.55379e-05	0.00325551	0.121571
ENSG00000185055	ENSG00000185055	EFCAB10	100130771	EF-hand calcium binding domain 10 [Source:HGNC Symbol;Acc:HGNC:34531]	-8.39844	-3.09632	0.00300954	0.0369938	-2.06081
ENSG00000185104	ENSG00000185104	FAF1	11124	Fas associated factor 1 [Source:HGNC Symbol;Acc:HGNC:3578]	13.7554	4.82001	1.0634e-05	0.000687064	1.59161
ENSG00000185262	ENSG00000185262	UBALD2	NA	UBA like domain containing 2 [Source:HGNC Symbol;Acc:HGNC:28438]	11.2116	3.49075	0.00092432	0.0158592	-1.47453
ENSG00000185267	ENSG00000185267	CDNF	441549	cerebral dopamine neurotrophic factor [Source:HGNC Symbol;Acc:HGNC:24913]	-11.0525	-4.13581	0.000114871	0.00370418	0.104467
ENSG00000185272	ENSG00000185272	RBM11	54033	RNA binding motif protein 11 [Source:HGNC Symbol;Acc:HGNC:9897]	-10.6094	-3.5051	0.000884159	0.0153816	-1.22435
ENSG00000185359	ENSG00000185359	HGS	NA	hepatocyte growth factor-regulated tyrosine kinase substrate [Source:HGNC Symbol;Acc:HGNC:4897]	-13.2344	-4.34328	5.67285e-05	0.00229583	0.502619
ENSG00000185404	ENSG00000185404	SP140L	93349	SP140 nuclear body protein like [Source:HGNC Symbol;Acc:HGNC:25105]	-2.86671	-3.2589	0.00186786	0.0262853	-1.3759
ENSG00000185420	ENSG00000185420	SMYD3	64754	SET and MYND domain containing 3 [Source:HGNC Symbol;Acc:HGNC:15513]	12.159	4.39238	4.78999e-05	0.00203914	0.881413
ENSG00000185507	ENSG00000185507	IRF7	3665	interferon regulatory factor 7 [Source:HGNC Symbol;Acc:HGNC:6122]	-6.85616	-3.04484	0.00349	0.0410898	-2.2838
ENSG00000185591	ENSG00000185591	SP1	6667	Sp1 transcription factor [Source:HGNC Symbol;Acc:HGNC:11205]	10.1241	3.6549	0.000553038	0.0109921	-1.04736
ENSG00000185607	ENSG00000185607	ACTBP7	NA	ACTB pseudogene 7 [Source:HGNC Symbol;Acc:HGNC:140]	-4.85744	-3.09281	0.00304024	0.0372541	-2.17344
ENSG00000185728	ENSG00000185728	YTHDF3	253943	YTH N6-methyladenosine RNA binding protein 3 [Source:HGNC Symbol;Acc:HGNC:26465]	8.1928	3.49217	0.000920253	0.0158009	-0.982351
ENSG00000185745	ENSG00000185745	IFIT1	NA	interferon induced protein with tetratricopeptide repeats 1 [Source:HGNC Symbol;Acc:HGNC:5407]	-10.6721	-3.09142	0.00305253	0.0373101	-2.08844
ENSG00000185753	ENSG00000185753	CXorf38	159013	chromosome X open reading frame 38 [Source:HGNC Symbol;Acc:HGNC:28589]	-10.8813	-7.95399	7.03612e-11	5.38195e-08	10.2538
ENSG00000185839	ENSG00000185839	NA	NA	adenylate kinase 2 (AK2) pseudogene	7.45141	3.32531	0.00153113	0.022839	-1.85608
ENSG00000185862	ENSG00000185862	EVI2B	2124	ecotropic viral integration site 2B [Source:HGNC Symbol;Acc:HGNC:3500]	-6.11742	-4.52798	2.99003e-05	0.00145101	1.63604
ENSG00000185917	ENSG00000185917	SETD4	54093	SET domain containing 4 [Source:HGNC Symbol;Acc:HGNC:1258]	9.64265	2.97076	0.00430811	0.0478025	-2.22312
ENSG00000185955	ENSG00000185955	C7orf61	402573	chromosome 7 open reading frame 61 [Source:HGNC Symbol;Acc:HGNC:22135]	-10.3	-3.14312	0.00262719	0.0336371	-2.03917
ENSG00000186020	ENSG00000186020	ZNF529	57711	zinc finger protein 529 [Source:HGNC Symbol;Acc:HGNC:29328]	10.366	4.07211	0.000142211	0.00425771	-0.109297
ENSG00000186088	ENSG00000186088	GSAP	54103	gamma-secretase activating protein [Source:HGNC Symbol;Acc:HGNC:28042]	-10.7855	-3.61121	0.00063482	0.0121688	-1.03523
ENSG00000186231	ENSG00000186231	KLHL32	114792	kelch like family member 32 [Source:HGNC Symbol;Acc:HGNC:21221]	-15.8474	-4.85115	9.51058e-06	0.000640667	1.6157
ENSG00000186283	ENSG00000186283	TOR3A	64222	torsin family 3 member A [Source:HGNC Symbol;Acc:HGNC:11997]	-13.1092	-3.87705	0.000270758	0.00674392	-0.444359
ENSG00000186376	ENSG00000186376	ZNF75D	NA	zinc finger protein 75D [Source:HGNC Symbol;Acc:HGNC:13145]	-15.2335	-4.69346	1.66945e-05	0.000960629	1.50705
ENSG00000186409	ENSG00000186409	CCDC30	728621	coiled-coil domain containing 30 [Source:HGNC Symbol;Acc:HGNC:26103]	-11.682	-3.03883	0.00355053	0.041596	-2.25825
ENSG00000186432	ENSG00000186432	KPNA4	3840	karyopherin subunit alpha 4 [Source:HGNC Symbol;Acc:HGNC:6397]	7.90831	3.83073	0.000314787	0.0074717	-0.368917
ENSG00000186480	ENSG00000186480	INSIG1	3638	insulin induced gene 1 [Source:HGNC Symbol;Acc:HGNC:6083]	-9.35711	-3.83167	0.000313829	0.00745643	-0.412146
ENSG00000186567	ENSG00000186567	CEACAM19	56971	CEA cell adhesion molecule 19 [Source:HGNC Symbol;Acc:HGNC:31951]	9.1426	5.16251	3.07333e-06	0.000288043	3.08428
ENSG00000186591	ENSG00000186591	UBE2H	7328	ubiquitin conjugating enzyme E2 H [Source:HGNC Symbol;Acc:HGNC:12484]	-8.97271	-3.1026	0.00295537	0.036575	-2.06471
ENSG00000186716	ENSG00000186716	BCR	613	BCR activator of RhoGEF and GTPase [Source:HGNC Symbol;Acc:HGNC:1014]	-12.224	-3.67933	0.000511792	0.0104347	-0.961456
ENSG00000187091	ENSG00000187091	PLCD1	5333	phospholipase C delta 1 [Source:HGNC Symbol;Acc:HGNC:9060]	-11.0403	-4.63106	2.08178e-05	0.00112364	1.88221
ENSG00000187186	ENSG00000187186	NA	730098	novel protein	-6.48488	-3.43009	0.00111394	0.0179931	-1.37168
ENSG00000187601	ENSG00000187601	MAGEH1	28986	MAGE family member H1 [Source:HGNC Symbol;Acc:HGNC:24092]	-10.9016	-5.55036	7.30595e-07	9.60288e-05	4.18642
ENSG00000187626	ENSG00000187626	ZKSCAN4	387032	zinc finger with KRAB and SCAN domains 4 [Source:HGNC Symbol;Acc:HGNC:13854]	-13.8685	-3.90486	0.000247235	0.00634462	-0.492829
ENSG00000187778	ENSG00000187778	MCRS1	10445	microspherule protein 1 [Source:HGNC Symbol;Acc:HGNC:6960]	-7.08894	-3.30101	0.00164705	0.0241378	-1.46582
ENSG00000187790	ENSG00000187790	FANCM	57697	FA complementation group M [Source:HGNC Symbol;Acc:HGNC:23168]	9.07035	3.06417	0.00330177	0.0396113	-2.09246
ENSG00000187953	ENSG00000187953	PMS2CL	NA	PMS2 C-terminal like pseudogene [Source:HGNC Symbol;Acc:HGNC:30061]	-8.68553	-2.98273	0.00416486	0.0466937	-2.39347
ENSG00000188185	ENSG00000188185	LINC00265	NA	long intergenic non-protein coding RNA 265 [Source:HGNC Symbol;Acc:HGNC:28019]	-12.0205	-4.08182	0.000137671	0.00418518	-0.135201
ENSG00000188352	ENSG00000188352	FOCAD	54914	focadhesin [Source:HGNC Symbol;Acc:HGNC:23377]	8.80973	3.2276	0.0020497	0.028254	-1.84923
ENSG00000188554	ENSG00000188554	NBR1	4077	NBR1 autophagy cargo receptor [Source:HGNC Symbol;Acc:HGNC:6746]	10.8037	6.41188	2.76605e-08	8.08353e-06	7.16817
ENSG00000188707	ENSG00000188707	ZBED6CL	NA	ZBED6 C-terminal like [Source:HGNC Symbol;Acc:HGNC:21720]	-10.2919	-3.6054	0.00064653	0.0123335	-1.14333
ENSG00000188732	ENSG00000188732	FAM221A	340277	family with sequence similarity 221 member A [Source:HGNC Symbol;Acc:HGNC:27977]	12.7646	4.02695	0.000165292	0.00477393	-0.214403
ENSG00000188785	ENSG00000188785	ZNF548	147694	zinc finger protein 548 [Source:HGNC Symbol;Acc:HGNC:26561]	-14.0869	-3.91018	0.000242968	0.00626904	-0.229265
ENSG00000188868	ENSG00000188868	ZNF563	147837	zinc finger protein 563 [Source:HGNC Symbol;Acc:HGNC:30498]	-16.3577	-4.67916	1.75621e-05	0.000989149	1.24953
ENSG00000188917	ENSG00000188917	TRMT2B	79979	tRNA methyltransferase 2 homolog B [Source:HGNC Symbol;Acc:HGNC:25748]	-14.2063	-5.57021	6.78276e-07	9.13822e-05	4.28365
ENSG00000189050	ENSG00000189050	RNFT1	NA	ring finger protein, transmembrane 1 [Source:HGNC Symbol;Acc:HGNC:30206]	12.0481	4.08017	0.000138429	0.00419213	0.0534297
ENSG00000189136	ENSG00000189136	UBE2Q2P1	388165	ubiquitin conjugating enzyme E2 Q2 pseudogene 1 [Source:HGNC Symbol;Acc:HGNC:37439]	9.83742	3.58107	0.000697824	0.0129866	-1.32734
ENSG00000189184	ENSG00000189184	PCDH18	54510	protocadherin 18 [Source:HGNC Symbol;Acc:HGNC:14268]	-10.3512	-5.31751	1.73701e-06	0.0001847	3.50851
ENSG00000196074	ENSG00000196074	SYCP2	10388	synaptonemal complex protein 2 [Source:HGNC Symbol;Acc:HGNC:11490]	-11.1842	-3.32387	0.00153776	0.0229041	-1.73537
ENSG00000196126	ENSG00000196126	HLA-DRB1	3123	major histocompatibility complex, class II, DR beta 1 [Source:HGNC Symbol;Acc:HGNC:4948]	-8.68277	-3.511	0.000868136	0.0152145	-1.00785
ENSG00000196141	ENSG00000196141	SPATS2L	26010	spermatogenesis associated serine rich 2 like [Source:HGNC Symbol;Acc:HGNC:24574]	-9.48294	-3.3092	0.00160708	0.0236984	-1.73202
ENSG00000196199	ENSG00000196199	MPHOSPH8	NA	M-phase phosphoprotein 8 [Source:HGNC Symbol;Acc:HGNC:29810]	1.81288	3.26362	0.0018418	0.0260578	-1.33037
ENSG00000196323	ENSG00000196323	ZBTB44	29068	zinc finger and BTB domain containing 44 [Source:HGNC Symbol;Acc:HGNC:25001]	12.3211	5.42477	1.16704e-06	0.000141188	3.54704
ENSG00000196329	ENSG00000196329	GIMAP5	55340	GTPase, IMAP family member 5 [Source:HGNC Symbol;Acc:HGNC:18005]	7.16486	3.47892	0.000958707	0.0162737	-1.04165
ENSG00000196396	ENSG00000196396	PTPN1	5770	protein tyrosine phosphatase non-receptor type 1 [Source:HGNC Symbol;Acc:HGNC:9642]	-3.86574	-3.71534	0.000456332	0.00969583	-0.332889
ENSG00000196498	ENSG00000196498	NCOR2	9612	nuclear receptor corepressor 2 [Source:HGNC Symbol;Acc:HGNC:7673]	-11.625	-3.62809	0.000601933	0.0117048	-1.02681
ENSG00000196505	ENSG00000196505	GDAP2	NA	ganglioside induced differentiation associated protein 2 [Source:HGNC Symbol;Acc:HGNC:18010]	-13.8695	-4.46289	3.75172e-05	0.00172404	1.109
ENSG00000196531	ENSG00000196531	NACA	4666	nascent polypeptide associated complex subunit alpha [Source:HGNC Symbol;Acc:HGNC:7629]	-2.64921	-3.58353	0.00069248	0.0128987	-0.489967
ENSG00000196586	ENSG00000196586	MYO6	4646	myosin VI [Source:HGNC Symbol;Acc:HGNC:7605]	-11.0761	-4.23102	8.32557e-05	0.00297762	0.586826
ENSG00000196684	ENSG00000196684	HSH2D	84941	hematopoietic SH2 domain containing [Source:HGNC Symbol;Acc:HGNC:24920]	-8.71093	-3.22893	0.00204167	0.0282287	-1.85035
ENSG00000196693	ENSG00000196693	ZNF33B	7582	zinc finger protein 33B [Source:HGNC Symbol;Acc:HGNC:13097]	-14.1613	-6.37546	3.1818e-08	8.87611e-06	6.26171
ENSG00000196712	ENSG00000196712	NF1	4763	neurofibromin 1 [Source:HGNC Symbol;Acc:HGNC:7765]	9.08105	3.54753	0.00077494	0.0139843	-1.0295
ENSG00000196743	ENSG00000196743	GM2A	2760	GM2 ganglioside activator [Source:HGNC Symbol;Acc:HGNC:4367]	-11.3978	-3.27941	0.00175703	0.0252348	-1.79668
ENSG00000196776	ENSG00000196776	CD47	961	CD47 molecule [Source:HGNC Symbol;Acc:HGNC:1682]	-5.23456	-3.86499	0.000281614	0.00694141	-0.0721001
ENSG00000196787	ENSG00000196787	H2AC11	8969	H2A clustered histone 11 [Source:HGNC Symbol;Acc:HGNC:4737]	-11.5505	-3.99482	0.000183873	0.00514149	-0.294495
ENSG00000196843	ENSG00000196843	ARID5A	10865	AT-rich interaction domain 5A [Source:HGNC Symbol;Acc:HGNC:17361]	-14.4586	-6.99812	2.87092e-09	1.38929e-06	7.94271
ENSG00000196967	ENSG00000196967	ZNF585A	199704	zinc finger protein 585A [Source:HGNC Symbol;Acc:HGNC:26305]	-12.6247	-4.06143	0.000147369	0.00436801	-0.0386074
ENSG00000196968	ENSG00000196968	FUT11	170384	fucosyltransferase 11 [Source:HGNC Symbol;Acc:HGNC:19233]	-9.37263	-3.627	0.000604013	0.0117108	-1.07251
ENSG00000197008	ENSG00000197008	ZNF138	NA	zinc finger protein 138 [Source:HGNC Symbol;Acc:HGNC:12922]	-12.7119	-4.33586	5.81931e-05	0.00232694	0.337789
ENSG00000197056	ENSG00000197056	ZMYM1	79830	zinc finger MYM-type containing 1 [Source:HGNC Symbol;Acc:HGNC:26253]	-10.6176	-3.06375	0.0033058	0.0396295	-2.15581
ENSG00000197057	ENSG00000197057	DTHD1	401124	death domain containing 1 [Source:HGNC Symbol;Acc:HGNC:37261]	-10.6706	-3.40799	0.00119178	0.0189917	-1.29853
ENSG00000197136	ENSG00000197136	PCNX3	399909	pecanex 3 [Source:HGNC Symbol;Acc:HGNC:18760]	-12.6572	-3.59314	0.000671903	0.0126449	-1.24894
ENSG00000197157	ENSG00000197157	SND1	27044	staphylococcal nuclease and tudor domain containing 1 [Source:HGNC Symbol;Acc:HGNC:30646]	-13.7605	-9.50574	1.8502e-13	3.1337e-10	15.5808
ENSG00000197256	ENSG00000197256	KANK2	25959	KN motif and ankyrin repeat domains 2 [Source:HGNC Symbol;Acc:HGNC:29300]	-9.76932	-3.67344	0.000521461	0.0105864	-0.65069
ENSG00000197323	ENSG00000197323	TRIM33	51592	tripartite motif containing 33 [Source:HGNC Symbol;Acc:HGNC:16290]	-10.9656	-4.5118	3.16399e-05	0.00150955	1.37695
ENSG00000197343	ENSG00000197343	ZNF655	79027	zinc finger protein 655 [Source:HGNC Symbol;Acc:HGNC:30899]	-9.99885	-5.78837	2.98561e-07	5.09316e-05	4.72152
ENSG00000197375	ENSG00000197375	SLC22A5	6584	solute carrier family 22 member 5 [Source:HGNC Symbol;Acc:HGNC:10969]	-11.0199	-3.25969	0.00186348	0.0262703	-1.78348
ENSG00000197381	ENSG00000197381	ADARB1	104	adenosine deaminase RNA specific B1 [Source:HGNC Symbol;Acc:HGNC:226]	11.4298	3.17813	0.00237145	0.0314041	-1.92338
ENSG00000197429	ENSG00000197429	IPP	3652	intracisternal A particle-promoted polypeptide [Source:HGNC Symbol;Acc:HGNC:6108]	-12.234	-3.54801	0.000773778	0.0139807	-1.11049
ENSG00000197442	ENSG00000197442	MAP3K5	4217	mitogen-activated protein kinase kinase kinase 5 [Source:HGNC Symbol;Acc:HGNC:6857]	11.0789	4.14697	0.000110638	0.00362356	0.198763
ENSG00000197498	ENSG00000197498	RPF2	NA	ribosome production factor 2 homolog [Source:HGNC Symbol;Acc:HGNC:20870]	8.59954	3.07806	0.00317247	0.0384589	-2.03737
ENSG00000197520	ENSG00000197520	FAM177B	400823	family with sequence similarity 177 member B [Source:HGNC Symbol;Acc:HGNC:34395]	-11.3758	-5.59876	6.0947e-07	8.40219e-05	4.15085
ENSG00000197568	ENSG00000197568	HHLA3	11147	HERV-H LTR-associating 3 [Source:HGNC Symbol;Acc:HGNC:4906]	-13.8584	-4.76277	1.30477e-05	0.000795606	1.6025
ENSG00000197579	ENSG00000197579	TOPORS	NA	TOP1 binding arginine/serine rich protein, E3 ubiquitin ligase [Source:HGNC Symbol;Acc:HGNC:21653]	-7.96269	-3.29062	0.00169915	0.0246725	-1.53284
ENSG00000197580	ENSG00000197580	BCO2	83875	beta-carotene oxygenase 2 [Source:HGNC Symbol;Acc:HGNC:18503]	-9.71094	-3.00171	0.00394675	0.0449497	-2.24454
ENSG00000197586	ENSG00000197586	ENTPD6	955	ectonucleoside triphosphate diphosphohydrolase 6 [Source:HGNC Symbol;Acc:HGNC:3368]	-17.4683	-6.09176	9.43261e-08	2.13015e-05	4.92722
ENSG00000197608	ENSG00000197608	ZNF841	284371	zinc finger protein 841 [Source:HGNC Symbol;Acc:HGNC:27611]	-12.5194	-3.62303	0.000611621	0.011839	-1.0861
ENSG00000197635	ENSG00000197635	DPP4	1803	dipeptidyl peptidase 4 [Source:HGNC Symbol;Acc:HGNC:3009]	13.7426	5.32449	1.69272e-06	0.000181991	3.98044
ENSG00000197647	ENSG00000197647	ZNF433	163059	zinc finger protein 433 [Source:HGNC Symbol;Acc:HGNC:20811]	-10.6017	-3.89537	0.000255036	0.00646782	-0.499267
ENSG00000197837	ENSG00000197837	H4-16	121504	H4 histone 16 [Source:HGNC Symbol;Acc:HGNC:20510]	-8.46098	-3.06408	0.00330262	0.0396113	-2.24512
ENSG00000197841	ENSG00000197841	ZNF181	339318	zinc finger protein 181 [Source:HGNC Symbol;Acc:HGNC:12971]	-13.7921	-4.20427	9.11682e-05	0.00316059	0.184187
ENSG00000197860	ENSG00000197860	SGTB	54557	small glutamine rich tetratricopeptide repeat co-chaperone beta [Source:HGNC Symbol;Acc:HGNC:23567]	-14.7045	-7.78945	1.3313e-10	9.28462e-08	8.87225
ENSG00000197863	ENSG00000197863	ZNF790	388536	zinc finger protein 790 [Source:HGNC Symbol;Acc:HGNC:33114]	-10.8714	-3.13074	0.00272367	0.0345367	-2.11489
ENSG00000197961	ENSG00000197961	ZNF121	7675	zinc finger protein 121 [Source:HGNC Symbol;Acc:HGNC:12904]	-7.88787	-3.12565	0.00276426	0.034865	-1.9994
ENSG00000197976	ENSG00000197976	AKAP17A	NA	A-kinase anchoring protein 17A [Source:HGNC Symbol;Acc:HGNC:18783]	-12.4422	-4.8389	9.93796e-06	0.000661935	1.54491
ENSG00000198081	ENSG00000198081	ZBTB14	7541	zinc finger and BTB domain containing 14 [Source:HGNC Symbol;Acc:HGNC:12860]	-14.1906	-3.88793	0.00026131	0.00656375	-0.48469
ENSG00000198156	ENSG00000198156	NPIPB6	728741	nuclear pore complex interacting protein family member B6 [Source:HGNC Symbol;Acc:HGNC:37454]	8.58487	3.4217	0.00114288	0.0184103	-1.31285
ENSG00000198270	ENSG00000198270	TMEM116	89894	transmembrane protein 116 [Source:HGNC Symbol;Acc:HGNC:25084]	7.24032	3.28467	0.00172963	0.0249927	-1.6157
ENSG00000198301	ENSG00000198301	SDAD1	55153	SDA1 domain containing 1 [Source:HGNC Symbol;Acc:HGNC:25537]	9.4818	3.94894	0.000213933	0.00573984	-0.00564616
ENSG00000198363	ENSG00000198363	ASPH	444	aspartate beta-hydroxylase [Source:HGNC Symbol;Acc:HGNC:757]	-13.9592	-3.80426	0.00034294	0.00791802	-0.588317
ENSG00000198393	ENSG00000198393	ZNF26	7574	zinc finger protein 26 [Source:HGNC Symbol;Acc:HGNC:13053]	-15.096	-5.05224	4.59731e-06	0.000385199	2.30062
ENSG00000198399	ENSG00000198399	ITSN2	50618	intersectin 2 [Source:HGNC Symbol;Acc:HGNC:6184]	-4.88533	-3.62945	0.000599357	0.0116683	-0.572384
ENSG00000198431	ENSG00000198431	TXNRD1	7296	thioredoxin reductase 1 [Source:HGNC Symbol;Acc:HGNC:12437]	-13.7429	-4.57566	2.52992e-05	0.00128183	1.28441
ENSG00000198440	ENSG00000198440	ZNF583	147949	zinc finger protein 583 [Source:HGNC Symbol;Acc:HGNC:26427]	-13.1276	-3.47896	0.000958578	0.0162737	-1.4035
ENSG00000198492	ENSG00000198492	YTHDF2	51441	YTH N6-methyladenosine RNA binding protein 2 [Source:HGNC Symbol;Acc:HGNC:31675]	7.01777	4.37499	5.08628e-05	0.00210379	1.07611
ENSG00000198502	ENSG00000198502	HLA-DRB5	3127	major histocompatibility complex, class II, DR beta 5 [Source:HGNC Symbol;Acc:HGNC:4953]	-12.5403	-4.62949	2.09328e-05	0.00112553	1.70111
ENSG00000198589	ENSG00000198589	LRBA	987	LPS responsive beige-like anchor protein [Source:HGNC Symbol;Acc:HGNC:1742]	-11.8451	-8.31257	1.75925e-11	1.60444e-08	12.3427
ENSG00000198624	ENSG00000198624	CCDC69	26112	coiled-coil domain containing 69 [Source:HGNC Symbol;Acc:HGNC:24487]	-12.919	-5.34442	1.57241e-06	0.000173419	3.25965
ENSG00000198700	ENSG00000198700	IPO9	NA	importin 9 [Source:HGNC Symbol;Acc:HGNC:19425]	-12.335	-4.26661	7.37569e-05	0.00274641	0.513076
ENSG00000198707	ENSG00000198707	CEP290	80184	centrosomal protein 290 [Source:HGNC Symbol;Acc:HGNC:29021]	7.52152	5.65785	4.8825e-07	7.48857e-05	3.8902
ENSG00000198721	ENSG00000198721	ECI2	10455	enoyl-CoA delta isomerase 2 [Source:HGNC Symbol;Acc:HGNC:14601]	-9.25948	-7.11776	1.80508e-09	9.95398e-07	7.841
ENSG00000198728	ENSG00000198728	LDB1	8861	LIM domain binding 1 [Source:HGNC Symbol;Acc:HGNC:6532]	-11.6154	-3.8467	0.000298877	0.0072022	-0.681731
ENSG00000198742	ENSG00000198742	SMURF1	57154	SMAD specific E3 ubiquitin protein ligase 1 [Source:HGNC Symbol;Acc:HGNC:16807]	-13.1111	-3.92527	0.000231243	0.00605882	-0.57088
ENSG00000198821	ENSG00000198821	CD247	919	CD247 molecule [Source:HGNC Symbol;Acc:HGNC:1677]	-5.62055	-3.93012	0.000227589	0.00602957	0.204099
ENSG00000198825	ENSG00000198825	INPP5F	22876	inositol polyphosphate-5-phosphatase F [Source:HGNC Symbol;Acc:HGNC:17054]	-12.7211	-3.64514	0.000570388	0.0112172	-1.0283
ENSG00000198832	ENSG00000198832	SELENOM	140606	selenoprotein M [Source:HGNC Symbol;Acc:HGNC:30397]	-10.9044	-4.38065	4.98788e-05	0.00208594	0.867411
ENSG00000198846	ENSG00000198846	TOX	9760	thymocyte selection associated high mobility group box [Source:HGNC Symbol;Acc:HGNC:18988]	-12.0963	-4.72124	1.51267e-05	0.000885639	1.79413
ENSG00000198862	ENSG00000198862	LTN1	26046	listerin E3 ubiquitin protein ligase 1 [Source:HGNC Symbol;Acc:HGNC:13082]	9.83259	8.45801	1.00441e-11	1.0355e-08	12.326
ENSG00000198898	ENSG00000198898	CAPZA2	830	capping actin protein of muscle Z-line subunit alpha 2 [Source:HGNC Symbol;Acc:HGNC:1490]	-6.54981	-3.25126	0.00191079	0.0267307	-1.59051
ENSG00000198932	ENSG00000198932	GPRASP1	9737	G protein-coupled receptor associated sorting protein 1 [Source:HGNC Symbol;Acc:HGNC:24834]	-13.6797	-4.26855	7.32698e-05	0.00273904	0.582234
ENSG00000198952	ENSG00000198952	SMG5	23381	SMG5 nonsense mediated mRNA decay factor [Source:HGNC Symbol;Acc:HGNC:24644]	-11.958	-3.59583	0.000666263	0.0125854	-1.22216
ENSG00000200237	ENSG00000200237	NA	NA	Small nucleolar RNA SNORA70 [Source:RFAM;Acc:RF00156]	-7.57701	-3.46027	0.00101539	0.0169198	-1.21748
ENSG00000200534	ENSG00000200534	SNORA33	594839	small nucleolar RNA, H/ACA box 33 [Source:HGNC Symbol;Acc:HGNC:32623]	-10.4648	-3.43329	0.00110308	0.0178663	-1.59341
ENSG00000201134	ENSG00000201134	NA	NA	Y RNA [Source:RFAM;Acc:RF00019]	-8.63794	-3.7267	0.000440064	0.0094948	-0.739583
ENSG00000201573	ENSG00000201573	NA	NA	Y RNA [Source:RFAM;Acc:RF00019]	-8.8896	-3.4358	0.00109463	0.0177901	-1.28803
ENSG00000202184	ENSG00000202184	RNU6-1283P	NA	RNA, U6 small nuclear 1283, pseudogene [Source:HGNC Symbol;Acc:HGNC:48246]	-6.75671	-3.12169	0.00279626	0.0352124	-1.9453
ENSG00000203497	ENSG00000203497	PDCD4-AS1	NA	PDCD4 antisense RNA 1 [Source:HGNC Symbol;Acc:HGNC:27425]	-9.33276	-3.25693	0.00187883	0.0264239	-1.92348
ENSG00000203697	ENSG00000203697	CAPN8	388743	calpain 8 [Source:HGNC Symbol;Acc:HGNC:1485]	8.27116	3.66279	0.000539377	0.0108479	-0.730841
ENSG00000203865	ENSG00000203865	ATP1A1-AS1	84852	ATP1A1 antisense RNA 1 [Source:HGNC Symbol;Acc:HGNC:28262]	-11.2831	-3.54786	0.00077415	0.0139807	-1.28318
ENSG00000204054	ENSG00000204054	LINC00963	NA	long intergenic non-protein coding RNA 963 [Source:HGNC Symbol;Acc:HGNC:48716]	9.86284	3.63568	0.000587688	0.0114977	-1.18558
ENSG00000204116	ENSG00000204116	CHIC1	53344	cysteine rich hydrophobic domain 1 [Source:HGNC Symbol;Acc:HGNC:1934]	-15.9816	-4.97457	6.09494e-06	0.000473406	1.83769
ENSG00000204138	ENSG00000204138	PHACTR4	65979	phosphatase and actin regulator 4 [Source:HGNC Symbol;Acc:HGNC:25793]	-11.4385	-3.75752	0.000398671	0.0089142	-0.676231
ENSG00000204257	ENSG00000204257	HLA-DMA	3108	major histocompatibility complex, class II, DM alpha [Source:HGNC Symbol;Acc:HGNC:4934]	-8.03441	-4.54316	2.83532e-05	0.00138335	1.05521
ENSG00000204267	ENSG00000204267	TAP2	6891	transporter 2, ATP binding cassette subfamily B member [Source:HGNC Symbol;Acc:HGNC:44]	7.37712	4.07515	0.000140774	0.00424749	0.0475107
ENSG00000204272	ENSG00000204272	NBDY	550643	negative regulator of P-body association [Source:HGNC Symbol;Acc:HGNC:50713]	9.10199	4.51649	3.1126e-05	0.00149103	1.37534
ENSG00000204323	ENSG00000204323	SMIM5	643008	small integral membrane protein 5 [Source:HGNC Symbol;Acc:HGNC:40030]	-8.64673	-3.00607	0.0038981	0.044524	-2.10142
ENSG00000204604	ENSG00000204604	ZNF468	90333	zinc finger protein 468 [Source:HGNC Symbol;Acc:HGNC:33105]	10.5978	3.23624	0.00199793	0.0277046	-1.72246
ENSG00000204611	ENSG00000204611	ZNF616	NA	zinc finger protein 616 [Source:HGNC Symbol;Acc:HGNC:28062]	-11.5511	-3.04118	0.00352682	0.0413386	-2.17413
ENSG00000205426	ENSG00000205426	KRT81	3887	keratin 81 [Source:HGNC Symbol;Acc:HGNC:6458]	9.66442	3.48992	0.000926692	0.0158838	-1.10025
ENSG00000206053	ENSG00000206053	JPT2	NA	Jupiter microtubule associated homolog 2 [Source:HGNC Symbol;Acc:HGNC:14137]	-9.27644	-3.02399	0.00370425	0.0428674	-2.11613
ENSG00000206659	ENSG00000206659	NA	NA	Y RNA [Source:RFAM;Acc:RF00019]	-10.093	-3.32355	0.00153924	0.0229118	-1.73026
ENSG00000206903	ENSG00000206903	SNORA24B	109617003	small nucleolar RNA, H/ACA box 24B [Source:HGNC Symbol;Acc:HGNC:52198]	-9.24715	-3.30663	0.00161954	0.0238525	-1.57295
ENSG00000207088	ENSG00000207088	SNORA7B	677797	small nucleolar RNA, H/ACA box 7B [Source:HGNC Symbol;Acc:HGNC:32593]	-9.87303	-3.51182	0.000865939	0.0151985	-1.31788
ENSG00000207357	ENSG00000207357	RNU6-2	NA	RNA, U6 small nuclear 2 [Source:HGNC Symbol;Acc:HGNC:34270]	-9.64955	-5.05718	4.51539e-06	0.000384742	1.87206
ENSG00000207751	ENSG00000207751	NA	NA	novel transcript	-10.5397	-3.87507	0.000272516	0.00678059	-0.447056
ENSG00000211455	ENSG00000211455	STK38L	23012	serine/threonine kinase 38 like [Source:HGNC Symbol;Acc:HGNC:17848]	10.5752	3.37153	0.00133155	0.0206611	-1.45466
ENSG00000211725	ENSG00000211725	TRBV5-5	NA	T cell receptor beta variable 5-5 [Source:HGNC Symbol;Acc:HGNC:12222]	-9.30294	-3.04894	0.00344925	0.0407206	-2.24868
ENSG00000211792	ENSG00000211792	TRAV14DV4	NA	T cell receptor alpha variable 14/delta variable 4 [Source:HGNC Symbol;Acc:HGNC:12110]	-12.6885	-3.35687	0.00139201	0.0212402	-1.64907
ENSG00000212207	ENSG00000212207	RNU6-1321P	NA	RNA, U6 small nuclear 1321, pseudogene [Source:HGNC Symbol;Acc:HGNC:48284]	7.40803	3.92279	0.00023313	0.00608764	-0.174665
ENSG00000212452	ENSG00000212452	SNORD69	692109	small nucleolar RNA, C/D box 69 [Source:HGNC Symbol;Acc:HGNC:32730]	-10.1262	-3.89726	0.000253467	0.00645632	-0.586963
ENSG00000213186	ENSG00000213186	TRIM59	286827	tripartite motif containing 59 [Source:HGNC Symbol;Acc:HGNC:30834]	-9.05514	-5.82816	2.56868e-07	4.57959e-05	4.3516
ENSG00000213203	ENSG00000213203	GIMAP1	NA	GTPase, IMAP family member 1 [Source:HGNC Symbol;Acc:HGNC:23237]	-14.5613	-4.67473	1.784e-05	0.00100242	1.48751
ENSG00000213347	ENSG00000213347	MXD3	83463	MAX dimerization protein 3 [Source:HGNC Symbol;Acc:HGNC:14008]	-11.7364	-3.88925	0.000260185	0.00655633	-0.60584
ENSG00000213430	ENSG00000213430	HSPD1P1	NA	heat shock protein family D (Hsp60) member 1 pseudogene 1 [Source:HGNC Symbol;Acc:HGNC:35133]	-4.89808	-3.08594	0.00310118	0.0377879	-2.32987
ENSG00000213542	ENSG00000213542	NA	NA	ribosomal protein L7a (RPL7A) pseudogene	-10.097	-4.34923	5.55796e-05	0.00227225	0.695108
ENSG00000213625	ENSG00000213625	LEPROT	54741	leptin receptor overlapping transcript [Source:HGNC Symbol;Acc:HGNC:29477]	11.4984	3.81105	0.0003355	0.00782028	-0.435286
ENSG00000213753	ENSG00000213753	CENPBD2P	65996	CENPB DNA-binding domains containing 2, pseudogene [Source:HGNC Symbol;Acc:HGNC:28421]	-10.1109	-2.99795	0.00398913	0.0451504	-2.23012
ENSG00000213939	ENSG00000213939	NA	NA	ribosomal protein S12 (RPS12) pseudogene	4.8845	3.02361	0.00370826	0.0428719	-2.37792
ENSG00000213999	ENSG00000213999	MEF2B	4207	myocyte enhancer factor 2B [Source:HGNC Symbol;Acc:HGNC:6995]	-7.45969	-3.73373	0.000430281	0.00936302	-0.700894
ENSG00000214013	ENSG00000214013	GANC	2595	glucosidase alpha, neutral C [Source:HGNC Symbol;Acc:HGNC:4139]	-12.1609	-4.69694	1.64895e-05	0.000952853	1.33616
ENSG00000214135	ENSG00000214135	SDHAP4	220729	SDHA pseudogene 4 [Source:HGNC Symbol;Acc:HGNC:55782]	-11.8353	-4.97852	6.00823e-06	0.000471745	2.12124
ENSG00000214174	ENSG00000214174	AMZ2P1	NA	AMZ2 pseudogene 1 [Source:HGNC Symbol;Acc:HGNC:26491]	11.1599	5.00919	5.37601e-06	0.000435072	2.86331
ENSG00000214279	ENSG00000214279	SCART1	NA	scavenger receptor family member expressed on T cells 1 [Source:HGNC Symbol;Acc:HGNC:32411]	9.94472	3.02462	0.0036976	0.0428326	-2.19209
ENSG00000214756	ENSG00000214756	CSKMT	751071	citrate synthase lysine methyltransferase [Source:HGNC Symbol;Acc:HGNC:33113]	4.37976	3.06181	0.00332427	0.0397705	-2.07612
ENSG00000215193	ENSG00000215193	PEX26	55670	peroxisomal biogenesis factor 26 [Source:HGNC Symbol;Acc:HGNC:22965]	-13.5985	-3.92754	0.000229521	0.00604039	-0.529864
ENSG00000215367	ENSG00000215367	TMED11P	100379220	transmembrane p24 trafficking protein 11, pseudogene [Source:HGNC Symbol;Acc:HGNC:35401]	7.74593	4.0951	0.000131688	0.00404496	0.264942
ENSG00000215483	ENSG00000215483	LINC00598	400123//646982	long intergenic non-protein coding RNA 598 [Source:HGNC Symbol;Acc:HGNC:42770]	8.8598	3.17482	0.00239458	0.0316046	-1.83821
ENSG00000215559	ENSG00000215559	ANKRD20A11P	391267	ankyrin repeat domain 20 family member A11, pseudogene [Source:HGNC Symbol;Acc:HGNC:42024]	-12.629	-3.64953	0.000562513	0.0111153	-0.958922
ENSG00000215630	ENSG00000215630	GUSBP9	NA	GUSB pseudogene 9 [Source:HGNC Symbol;Acc:HGNC:42323]	-10.4269	-3.81826	0.000327761	0.0077086	-0.607779
ENSG00000215717	ENSG00000215717	TMEM167B	56900	transmembrane protein 167B [Source:HGNC Symbol;Acc:HGNC:30187]	-16.0775	-5.62414	5.54126e-07	7.95345e-05	4.48656
ENSG00000215878	ENSG00000215878	MARCKSL1P2	NA	MARCKS like 1 pseudogene 2 [Source:HGNC Symbol;Acc:HGNC:45240]	-11.5897	-3.8287	0.000316861	0.00750591	-0.65401
ENSG00000217643	ENSG00000217643	PTGES3P2	NA	prostaglandin E synthase 3 pseudogene 2 [Source:HGNC Symbol;Acc:HGNC:43822]	-9.97066	-3.86541	0.000281228	0.00694141	-0.598669
ENSG00000217801	ENSG00000217801	NA	NA	protein tyrosine phosphatase family pseudogene	-11.1304	-3.86505	0.000281557	0.00694141	-0.494493
ENSG00000218281	ENSG00000218281	H2AC9P	NA	H2A clustered histone 9, pseudogene [Source:HGNC Symbol;Acc:HGNC:18805]	-9.69018	-3.24587	0.00194161	0.027082	-1.87844
ENSG00000219200	ENSG00000219200	RNASEK	NA	ribonuclease K [Source:HGNC Symbol;Acc:HGNC:33911]	-13.8499	-4.9298	7.16568e-06	0.000522241	1.49607
ENSG00000219249	ENSG00000219249	AMZ2P2	NA	AMZ2 pseudogene 2 [Source:HGNC Symbol;Acc:HGNC:38072]	-10.248	-3.90343	0.000248401	0.00636765	-0.456033
ENSG00000219626	ENSG00000219626	FAM228B	375190	family with sequence similarity 228 member B [Source:HGNC Symbol;Acc:HGNC:24736]	-11.1265	-3.27886	0.00175994	0.0252613	-1.68387
ENSG00000221500	ENSG00000221500	SNORD100	594838	small nucleolar RNA, C/D box 100 [Source:HGNC Symbol;Acc:HGNC:32763]	-11.2	-4.47321	3.61955e-05	0.00167304	0.531233
ENSG00000221821	ENSG00000221821	C6orf226	441150	chromosome 6 open reading frame 226 [Source:HGNC Symbol;Acc:HGNC:34431]	-12.5186	-4.38779	4.86658e-05	0.00205697	0.703169
ENSG00000221829	ENSG00000221829	FANCG	2189	FA complementation group G [Source:HGNC Symbol;Acc:HGNC:3588]	-13.5374	-3.44481	0.00106478	0.0174484	-1.4082
ENSG00000221869	ENSG00000221869	CEBPD	1052	CCAAT enhancer binding protein delta [Source:HGNC Symbol;Acc:HGNC:1835]	-10.5316	-3.07684	0.00318362	0.0385546	-2.10802
ENSG00000221926	ENSG00000221926	TRIM16	10626	tripartite motif containing 16 [Source:HGNC Symbol;Acc:HGNC:17241]	-11.3851	-3.81104	0.000335508	0.00782028	-0.731037
ENSG00000221962	ENSG00000221962	TMEM14EP	645843	transmembrane protein 14E, pseudogene [Source:HGNC Symbol;Acc:HGNC:34386]	-12.7976	-3.64911	0.000563267	0.0111209	-0.93804
ENSG00000221963	ENSG00000221963	APOL6	80830	apolipoprotein L6 [Source:HGNC Symbol;Acc:HGNC:14870]	-4.99011	-3.44392	0.00106771	0.0174484	-1.10775
ENSG00000222649	ENSG00000222649	NA	NA	Y RNA [Source:RFAM;Acc:RF00019]	-7.06556	-3.81802	0.000328019	0.0077086	-0.404645
ENSG00000223305	ENSG00000223305	RN7SKP30	NA	RN7SK pseudogene 30 [Source:HGNC Symbol;Acc:HGNC:45754]	-9.68049	-4.38227	4.96009e-05	0.00208281	0.815418
ENSG00000223374	ENSG00000223374	NA	NA	novel transcript	-9.83553	-3.62663	0.000604716	0.0117149	-0.913942
ENSG00000223508	ENSG00000223508	RPL23AP53	NA	ribosomal protein L23a pseudogene 53 [Source:HGNC Symbol;Acc:HGNC:35921]	-9.55657	-3.38787	0.00126708	0.019937	-1.51714
ENSG00000223552	ENSG00000223552	CCR5AS	NA	CCR5 antisense RNA [Source:HGNC Symbol;Acc:HGNC:54398]	13.2132	3.80199	0.000345474	0.00796876	-0.805279
ENSG00000223797	ENSG00000223797	ENTPD3-AS1	285266	ENTPD3 antisense RNA 1 [Source:HGNC Symbol;Acc:HGNC:26710]	-10.7891	-3.04836	0.00345503	0.0407591	-2.25393
ENSG00000223799	ENSG00000223799	IL10RB-DT	NA	IL10RB divergent transcript [Source:HGNC Symbol;Acc:HGNC:44303]	-8.67664	-3.764	0.000390455	0.00876749	-0.783708
ENSG00000223804	ENSG00000223804	NA	NA	Poly [ADP-ribose] polymerase 8 (PARP8) pseudogene	-7.17302	-3.26425	0.00183832	0.0260301	-1.97494
ENSG00000224032	ENSG00000224032	EPB41L4A-AS1	NA	EPB41L4A antisense RNA 1 [Source:HGNC Symbol;Acc:HGNC:30749]	-13.3975	-4.82638	1.03943e-05	0.000677116	1.58575
ENSG00000224101	ENSG00000224101	ELMO1-AS1	100861514	ELMO1 antisense RNA 1 [Source:HGNC Symbol;Acc:HGNC:40765]	-10.355	-3.07438	0.00320627	0.0387556	-2.10479
ENSG00000224165	ENSG00000224165	DNAJC27-AS1	729723	DNAJC27 antisense RNA 1 [Source:HGNC Symbol;Acc:HGNC:42943]	-8.96834	-2.9611	0.00442713	0.0487807	-2.44645
ENSG00000224420	ENSG00000224420	ADM5	199800	adrenomedullin 5 (putative) [Source:HGNC Symbol;Acc:HGNC:27293]	-9.43664	-3.29618	0.00167111	0.0243698	-1.55555
ENSG00000224533	ENSG00000224533	TMLHE-AS1	100507404//101927830	TMLHE antisense RNA 1 [Source:HGNC Symbol;Acc:HGNC:44261]	7.04074	3.31886	0.00156115	0.0231507	-1.50604
ENSG00000224563	ENSG00000224563	LPP-AS1	100873917	LPP antisense RNA 1 [Source:HGNC Symbol;Acc:HGNC:40346]	-5.81296	-2.99553	0.00401653	0.045374	-2.14514
ENSG00000224616	ENSG00000224616	RTCA-AS1	NA	RTCA antisense RNA 1 [Source:HGNC Symbol;Acc:HGNC:50573]	14.767	4.39553	4.73821e-05	0.00202073	0.673017
ENSG00000224781	ENSG00000224781	EIF4A2P4	NA	eukaryotic translation initiation factor 4A2 pseudogene 4 [Source:HGNC Symbol;Acc:HGNC:45101]	-5.8248	-4.71577	1.54233e-05	0.00090078	0.715003
ENSG00000224831	ENSG00000224831	TMEM183BP	NA	transmembrane protein 183B, pseudogene [Source:HGNC Symbol;Acc:HGNC:33205]	-8.27481	-3.37312	0.00132515	0.0206182	-1.77997
ENSG00000224950	ENSG00000224950	NA	NA	novel transcript	10.0106	3.11496	0.00285142	0.0356984	-2.01315
ENSG00000224977	ENSG00000224977	RC3H1-DT	105371620	RC3H1 divergent transcript [Source:HGNC Symbol;Acc:HGNC:54295]	-11.3197	-3.29853	0.00165938	0.0242727	-1.6649
ENSG00000225137	ENSG00000225137	DYNC1I2P1	NA	dynein cytoplasmic 1 intermediate chain 2 pseudogene 1 [Source:HGNC Symbol;Acc:HGNC:45012]	-9.49284	-4.33372	5.86217e-05	0.00233228	0.0628527
ENSG00000225422	ENSG00000225422	RBMS1P1	NA	RNA binding motif single stranded interacting protein 1 pseudogene 1 [Source:HGNC Symbol;Acc:HGNC:9908]	-8.74796	-3.51929	0.000846107	0.0149222	-1.46033
ENSG00000225439	ENSG00000225439	BOLA3-DT	100507171	BOLA3 divergent transcript [Source:HGNC Symbol;Acc:HGNC:42922]	10.5728	3.01669	0.00378215	0.0434929	-2.20552
ENSG00000225484	ENSG00000225484	NUTM2B-AS1	NA	NUTM2B antisense RNA 1 [Source:HGNC Symbol;Acc:HGNC:51204]	-12.7497	-5.20934	2.58805e-06	0.000255699	2.22042
ENSG00000225558	ENSG00000225558	UBE2D3P2	NA	ubiquitin conjugating enzyme E2 D3 pseudogene 2 [Source:HGNC Symbol;Acc:HGNC:39010]	-5.04878	-3.16112	0.00249261	0.0325109	-2.22034
ENSG00000225578	ENSG00000225578	NCBP2-AS1	100874001	NCBP2 antisense RNA 1 [Source:HGNC Symbol;Acc:HGNC:40392]	-9.74751	-3.84986	0.000295829	0.00716515	-0.334235
ENSG00000225720	ENSG00000225720	NA	NA	apolipoprotein B mRNA editing enzyme, catalytic polypeptide-like 3 (APOBEC3) family pseudogene	10.7088	4.07262	0.000141968	0.00425771	0.0302906
ENSG00000225806	ENSG00000225806	NA	NA	novel transcript, antisense to GNAS	-11.2658	-3.88798	0.000261269	0.00656375	-0.17036
ENSG00000225873	ENSG00000225873	C3orf86	102724231	chromosome 3 putative open reading frame 86 [Source:HGNC Symbol;Acc:HGNC:44570]	-11.1298	-3.71976	0.000449937	0.00963934	-0.717321
ENSG00000225948	ENSG00000225948	LINC02648	NA	long intergenic non-protein coding RNA 2648 [Source:HGNC Symbol;Acc:HGNC:54132]	-13.7133	-4.243	7.99339e-05	0.00288053	0.253595
ENSG00000226049	ENSG00000226049	TLK2P1	NA	tousled like kinase 2 pseudogene 1 [Source:HGNC Symbol;Acc:HGNC:18048]	-9.31369	-4.20267	9.16625e-05	0.00317299	-0.0692304
ENSG00000226085	ENSG00000226085	UQCRFS1P1	NA	ubiquinol-cytochrome c reductase, Rieske iron-sulfur polypeptide 1 pseudogene 1 [Source:HGNC Symbol;Acc:HGNC:12588]	-6.23344	-3.16372	0.00247373	0.0323357	-2.10839
ENSG00000226278	ENSG00000226278	PSPHP1	NA	phosphoserine phosphatase pseudogene 1 [Source:HGNC Symbol;Acc:HGNC:9578]	7.75315	5.38101	1.37298e-06	0.000155029	3.12606
ENSG00000226312	ENSG00000226312	CFLAR-AS1	65072	CFLAR antisense RNA 1 [Source:HGNC Symbol;Acc:HGNC:14437]	-7.08728	-2.9698	0.00431978	0.0478871	-2.33694
ENSG00000226471	ENSG00000226471	NA	NA	novel transcript	9.7598	3.50515	0.000884039	0.0153816	-1.3157
ENSG00000226688	ENSG00000226688	ENTPD1-AS1	728558	ENTPD1 antisense RNA 1 [Source:HGNC Symbol;Acc:HGNC:45203]	10.7968	3.22776	0.00204872	0.028254	-1.86478
ENSG00000226742	ENSG00000226742	HSBP1L1	440498	heat shock factor binding protein 1 like 1 [Source:HGNC Symbol;Acc:HGNC:37243]	-13.0709	-3.47162	0.00098052	0.0164894	-1.45649
ENSG00000226758	ENSG00000226758	DISC1-IT1	NA	DISC1 intronic transcript 1 [Source:HGNC Symbol;Acc:HGNC:41325]	8.06153	3.15094	0.00256792	0.0331107	-1.85257
ENSG00000226874	ENSG00000226874	NA	NA	pseudogene similar to part of transient receptor potential cation channel, subfamily C, member 6 TRPC6	8.57243	5.1731	2.95624e-06	0.00028152	3.02309
ENSG00000226948	ENSG00000226948	RPS4XP2	NA	ribosomal protein S4X pseudogene 2 [Source:HGNC Symbol;Acc:HGNC:16563]	-4.82882	-3.33633	0.00148111	0.0222987	-1.76316
ENSG00000227053	ENSG00000227053	MUC12-AS1	NA	MUC12 antisense RNA 1 [Source:HGNC Symbol;Acc:HGNC:40382]	-6.86209	-3.02103	0.00373572	0.0430843	-2.18374
ENSG00000227123	ENSG00000227123	RPL12P44	NA	ribosomal protein L12 pseudogene 44 [Source:HGNC Symbol;Acc:HGNC:44603]	7.6939	3.11009	0.00289199	0.0360162	-1.95935
ENSG00000227237	ENSG00000227237	ZNF692-DT	NA	ZNF692 divergent transcript [Source:HGNC Symbol;Acc:HGNC:55817]	7.49605	3.36532	0.00135685	0.0208244	-1.41439
ENSG00000227523	ENSG00000227523	RPS20P15	NA	ribosomal protein S20 pseudogene 15 [Source:HGNC Symbol;Acc:HGNC:36340]	-9.32196	-4.81285	1.09103e-05	0.0006992	1.98676
ENSG00000227543	ENSG00000227543	SPAG5-AS1	NA	SPAG5 antisense RNA 1 [Source:HGNC Symbol;Acc:HGNC:41140]	-12.8057	-4.36611	5.24433e-05	0.00215517	0.497506
ENSG00000227671	ENSG00000227671	ZNF731P	NA	zinc finger protein 731, pseudogene [Source:HGNC Symbol;Acc:HGNC:32471]	-9.70643	-3.51917	0.000846423	0.0149222	-1.23102
ENSG00000227678	ENSG00000227678	NA	NA	novel transcript, antisense to L3MBTL3	-13.3315	-4.10751	0.000126322	0.00395165	-0.012117
ENSG00000227725	ENSG00000227725	POLR2MP1	NA	POLR2M pseudogene 1 [Source:HGNC Symbol;Acc:HGNC:15712]	-6.95341	-3.11535	0.00284816	0.0356765	-2.19132
ENSG00000228100	ENSG00000228100	LINC01820	105374582	long intergenic non-protein coding RNA 1820 [Source:HGNC Symbol;Acc:HGNC:52625]	9.58668	5.85739	2.29963e-07	4.19452e-05	5.03815
ENSG00000228181	ENSG00000228181	NA	NA	NADH dehydrogenase (ubiquinone) 1 alpha subcomplex, 4, 9kDa (NDUFA4)(MLRQ) pseudogene	-8.61695	-4.22379	8.53271e-05	0.00302886	0.590059
ENSG00000228278	ENSG00000228278	ORM2	5005	orosomucoid 2 [Source:HGNC Symbol;Acc:HGNC:8499]	-10.3045	-3.5213	0.00084083	0.0148567	-1.20934
ENSG00000228315	ENSG00000228315	GUSBP11	91316	GUSB pseudogene 11 [Source:HGNC Symbol;Acc:HGNC:42325]	-10.7457	-4.05716	0.000149482	0.00442511	-0.163094
ENSG00000228393	ENSG00000228393	LINC01004	NA	long intergenic non-protein coding RNA 1004 [Source:HGNC Symbol;Acc:HGNC:48961]	-10.6152	-4.32874	5.96325e-05	0.00236456	0.655285
ENSG00000228411	ENSG00000228411	CDY4P	NA	chromodomain Y-linked 4 pseudogene [Source:HGNC Symbol;Acc:HGNC:23872]	8.6623	3.56554	0.000732583	0.0134691	-0.967693
ENSG00000228434	ENSG00000228434	NA	NA	novel transcript	-9.55424	-3.37695	0.00130983	0.02042	-1.50841
ENSG00000228485	ENSG00000228485	GRK5-IT1	NA	GRK5 intronic transcript 1 [Source:HGNC Symbol;Acc:HGNC:49478]	-13.952	-4.79438	1.16555e-05	0.000733439	1.17834
ENSG00000228486	ENSG00000228486	C2orf92	728537	chromosome 2 open reading frame 92 [Source:HGNC Symbol;Acc:HGNC:49272]	-12.7156	-4.12959	0.000117301	0.00375744	-0.0051829
ENSG00000228523	ENSG00000228523	DNAJB6P4	NA	DNAJB6 pseudogene 4 [Source:HGNC Symbol;Acc:HGNC:54757]	-5.19482	-3.53323	0.000810246	0.0144782	-1.37443
ENSG00000228599	ENSG00000228599	RPL7P52	NA	ribosomal protein L7 pseudogene 52 [Source:HGNC Symbol;Acc:HGNC:35676]	-12.6589	-4.05566	0.000150231	0.00443353	-0.183481
ENSG00000228634	ENSG00000228634	NA	NA	novel transcript	-8.27499	-3.03275	0.00361285	0.0421801	-2.31135
ENSG00000228784	ENSG00000228784	LINC00954	400946	long intergenic non-protein coding RNA 954 [Source:HGNC Symbol;Acc:HGNC:48668]	-16.0896	-4.85202	9.48106e-06	0.000640667	1.71861
ENSG00000228903	ENSG00000228903	RASA4CP	NA	RAS p21 protein activator 4C, pseudogene [Source:HGNC Symbol;Acc:HGNC:44185]	-12.0709	-3.88037	0.000267846	0.00668223	-0.642524
ENSG00000228995	ENSG00000228995	MTND1P9	NA	MT-ND1 pseudogene 9 [Source:HGNC Symbol;Acc:HGNC:42099]	-8.96479	-3.58086	0.000698295	0.0129866	-0.952208
ENSG00000229056	ENSG00000229056	HECW2-AS1	101927482	HECW2 antisense RNA 1 [Source:HGNC Symbol;Acc:HGNC:54062]	14.2428	5.25133	2.21753e-06	0.000226647	2.85616
ENSG00000229127	ENSG00000229127	KANSL1L-AS1	NA	KANSL1L antisense RNA 1 [Source:HGNC Symbol;Acc:HGNC:41139]	-11.5089	-3.06095	0.00333244	0.0398174	-2.20575
ENSG00000229154	ENSG00000229154	KCNQ5-AS1	100873997	KCNQ5 antisense RNA 1 [Source:HGNC Symbol;Acc:HGNC:40323]	10.9253	4.72758	1.47896e-05	0.0008702	2.02097
ENSG00000229162	ENSG00000229162	RUNX3-AS1	NA	RUNX3 antisense RNA 1 [Source:HGNC Symbol;Acc:HGNC:40513]	-7.72751	-3.02462	0.00369763	0.0428326	-2.18666
ENSG00000229321	ENSG00000229321	NA	NA	novel transcript	9.29088	3.19724	0.00224194	0.0301537	-1.72662
ENSG00000229484	ENSG00000229484	LINC02766	NA	long intergenic non-protein coding RNA 2766 [Source:HGNC Symbol;Acc:HGNC:54286]	9.71019	4.308	6.40279e-05	0.00248077	0.839702
ENSG00000229487	ENSG00000229487	ALG13-AS1	NA	ALG13 antisense RNA 1 [Source:HGNC Symbol;Acc:HGNC:41277]	-8.34621	-3.39852	0.00122667	0.0194082	-1.58637
ENSG00000229644	ENSG00000229644	NAMPTP1	NA	nicotinamide phosphoribosyltransferase pseudogene 1 [Source:HGNC Symbol;Acc:HGNC:17633]	-9.39949	-3.55159	0.000765194	0.0139368	-1.46442
ENSG00000229807	ENSG00000229807	XIST	7503	X inactive specific transcript [Source:HGNC Symbol;Acc:HGNC:12810]	6.16419	2.97799	0.004221	0.0471226	-2.14322
ENSG00000229931	ENSG00000229931	ATXN1-AS1	NA	ATXN1 antisense RNA 1 [Source:HGNC Symbol;Acc:HGNC:40515]	-6.75353	-3.79615	0.000352051	0.00808116	-0.508299
ENSG00000230084	ENSG00000230084	ZBTB47-AS1	NA	ZBTB47 and NKTR antisense RNA 1 [Source:HGNC Symbol;Acc:HGNC:41174]	-13.2867	-3.26555	0.00183121	0.0259846	-1.86273
ENSG00000230099	ENSG00000230099	TRBV5-4	NA	T cell receptor beta variable 5-4 [Source:HGNC Symbol;Acc:HGNC:12221]	-9.87578	-2.98913	0.00409008	0.0460762	-2.323
ENSG00000230124	ENSG00000230124	ACBD6	100527964	acyl-CoA binding domain containing 6 [Source:HGNC Symbol;Acc:HGNC:23339]	-14.1979	-5.0483	4.66372e-06	0.000388628	2.16058
ENSG00000230148	ENSG00000230148	HOXB-AS1	100874362	HOXB cluster antisense RNA 1 [Source:HGNC Symbol;Acc:HGNC:43744]	-13.1563	-4.15362	0.000108187	0.00356295	-0.0546403
ENSG00000230183	ENSG00000230183	CNOT6LP1	NA	CNOT6L pseudogene 1 [Source:HGNC Symbol;Acc:HGNC:32355]	-7.44218	-3.75002	0.000408396	0.00905883	-1.04034
ENSG00000230216	ENSG00000230216	HSPB1P2	NA	heat shock protein family B (small) member 1 pseudogene 2 [Source:HGNC Symbol;Acc:HGNC:5252]	-5.77152	-2.98936	0.00408744	0.0460762	-2.38766
ENSG00000230433	ENSG00000230433	NA	NA	novel transcript	-9.27205	-2.98339	0.00415706	0.0466692	-2.32267
ENSG00000230515	ENSG00000230515	NA	NA	novel transcript	7.51224	3.22327	0.00207616	0.0284895	-1.72988
ENSG00000230530	ENSG00000230530	LIMD1-AS1	NA	LIMD1 antisense RNA 1 [Source:HGNC Symbol;Acc:HGNC:44107]	-11.1041	-3.80999	0.000336649	0.00782609	-0.615863
ENSG00000230918	ENSG00000230918	DPP4-DT	NA	DPP4 divergent transcript [Source:HGNC Symbol;Acc:HGNC:40191]	8.34724	3.76835	0.000385041	0.0086707	-0.623857
ENSG00000231298	ENSG00000231298	MANCR	NA	mitotically associated long non coding RNA [Source:HGNC Symbol;Acc:HGNC:44678]	5.72837	3.32063	0.00155283	0.0230851	-1.49664
ENSG00000231312	ENSG00000231312	MAP4K3-DT	NA	MAP4K3 divergent transcript [Source:HGNC Symbol;Acc:HGNC:54056]	-11.7152	-3.70634	0.000469632	0.00986352	-0.907878
ENSG00000231409	ENSG00000231409	NA	NA	ribosomal protein L36a (RPL36A) pseudogene	-6.44631	-3.36944	0.00134003	0.0207002	-1.53935
ENSG00000231468	ENSG00000231468	PRDX3P2	NA	peroxiredoxin 3 pseudogene 2 [Source:HGNC Symbol;Acc:HGNC:39265]	5.53292	3.00267	0.00393597	0.0448485	-2.34634
ENSG00000231507	ENSG00000231507	LINC01353	NA	long intergenic non-protein coding RNA 1353 [Source:HGNC Symbol;Acc:HGNC:50580]	-11.9683	-3.55697	0.000752455	0.0137656	-1.09506
ENSG00000231621	ENSG00000231621	ANKRD44-AS1	NA	ANKRD44 antisense RNA 1 [Source:HGNC Symbol;Acc:HGNC:41090]	10.8944	4.3762	5.06503e-05	0.00210379	0.38661
ENSG00000231769	ENSG00000231769	NA	NA	novel transcript	-12.724	-4.16233	0.000105055	0.00348999	0.0195475
ENSG00000231789	ENSG00000231789	PIK3CD-AS2	NA	PIK3CD antisense RNA 2 [Source:HGNC Symbol;Acc:HGNC:51334]	-10.2535	-4.01258	0.000173369	0.0049115	-0.170264
ENSG00000231856	ENSG00000231856	NA	NA	novel transcript	-11.8484	-3.75093	0.000407193	0.0090406	-0.852324
ENSG00000231890	ENSG00000231890	DARS1-AS1	NA	DARS1 antisense RNA 1 [Source:HGNC Symbol;Acc:HGNC:40170]	11.0748	3.7532	0.00040425	0.00901506	-0.847595
ENSG00000231916	ENSG00000231916	NA	NA	coiled-coil-helix-coiled-coil-helix domain containing 10 (CHCHD10) pseudogene	-10.8239	-3.15185	0.00256111	0.0330589	-2.06012
ENSG00000231940	ENSG00000231940	RPS7P3	NA	ribosomal protein S7 pseudogene 3 [Source:HGNC Symbol;Acc:HGNC:36518]	7.25705	2.95612	0.00448963	0.0492178	-2.33607
ENSG00000232131	ENSG00000232131	NCOA7-AS1	104355145	NCOA7 antisense RNA 1 [Source:HGNC Symbol;Acc:HGNC:40954]	-8.88587	-3.88216	0.000266285	0.00665941	-0.34406
ENSG00000232234	ENSG00000232234	NA	NA	novel transcript	-8.13493	-3.00083	0.00395659	0.044997	-2.21961
ENSG00000232383	ENSG00000232383	NA	NA	ribosomal protein L23 (RPL23) pseudogene	-4.37933	-3.09903	0.00298607	0.036744	-2.09963
ENSG00000232519	ENSG00000232519	NA	NA	novel transcript, antisense to MSTO1	-8.9187	-3.54891	0.000771627	0.0139689	-1.0914
ENSG00000232690	ENSG00000232690	HSPE1P9	NA	heat shock protein family E (Hsp10) member 1 pseudogene 9 [Source:HGNC Symbol;Acc:HGNC:49328]	7.42827	3.98374	0.000190737	0.00526777	-0.0433911
ENSG00000232912	ENSG00000232912	RERE-AS1	NA	RERE antisense RNA 1 [Source:HGNC Symbol;Acc:HGNC:40501]	-14.0482	-4.20426	9.11709e-05	0.00316059	0.214146
ENSG00000232931	ENSG00000232931	LINC00342	NA	long intergenic non-protein coding RNA 342 [Source:HGNC Symbol;Acc:HGNC:42470]	7.25741	3.68517	0.00050239	0.0102873	-0.854934
ENSG00000233029	ENSG00000233029	NA	NA	novel transcript	-9.35603	-4.23744	8.14596e-05	0.00292376	0.702816
ENSG00000233058	ENSG00000233058	ATP13A3-DT	NA	ATP13A3 divergent transcript [Source:HGNC Symbol;Acc:HGNC:48570]	-11.0354	-3.05235	0.00341577	0.0405177	-2.14239
ENSG00000233144	ENSG00000233144	NA	NA	novel transcript	10.5364	3.54876	0.000771973	0.0139689	-1.12107
ENSG00000233231	ENSG00000233231	HNRNPA1P49	NA	heterogeneous nuclear ribonucleoprotein A1 pseudogene 49 [Source:HGNC Symbol;Acc:HGNC:48779]	-7.6748	-3.65808	0.000547501	0.0109439	-0.776638
ENSG00000233340	ENSG00000233340	NA	NA	novel transcript	-11.5834	-3.50525	0.000883763	0.0153816	-1.401
ENSG00000233527	ENSG00000233527	ZNF529-AS1	101927599	ZNF529 antisense RNA 1 [Source:HGNC Symbol;Acc:HGNC:51275]	-11.4693	-3.29124	0.001696	0.024657	-1.79503
ENSG00000233538	ENSG00000233538	NA	NA	novel transcript	-11.3776	-4.57055	2.57574e-05	0.00129524	1.04144
ENSG00000233578	ENSG00000233578	EIF4EP1	NA	eukaryotic translation initiation factor 4E pseudogene 1 [Source:HGNC Symbol;Acc:HGNC:3292]	-10.8577	-2.98416	0.00414799	0.0466147	-2.31178
ENSG00000233585	ENSG00000233585	NA	NA	acetyl-Coenzyme A acyltransferase 2 (mitochondrial 3-oxoacyl-Coenzyme A thiolase) (ACAA2) pseudogene	-8.92539	-3.48659	0.000936256	0.0160177	-1.55075
ENSG00000233622	ENSG00000233622	CYP2T1P	171523	cytochrome P450 family 2 subfamily T member 1, pseudogene [Source:HGNC Symbol;Acc:HGNC:18852]	8.29328	3.60429	0.000648776	0.0123465	-0.883786
ENSG00000233673	ENSG00000233673	ANAPC1P1	NA	ANAPC1 pseudogene 1 [Source:HGNC Symbol;Acc:HGNC:44150]	-8.44681	-3.5886	0.000681559	0.0127655	-1.08756
ENSG00000233695	ENSG00000233695	GAS6-AS1	NA	GAS6 antisense RNA 1 [Source:HGNC Symbol;Acc:HGNC:39826]	-11.3042	-3.75233	0.000405369	0.00901798	-0.549802
ENSG00000233830	ENSG00000233830	EIF4HP1	NA	eukaryotic translation initiation factor 4H pseudogene 1 [Source:HGNC Symbol;Acc:HGNC:49035]	-8.75398	-5.09553	3.92635e-06	0.000344821	1.48899
ENSG00000233837	ENSG00000233837	EIF3LP2	NA	eukaryotic translation initiation factor 3 subunit L pseudogene 2 [Source:HGNC Symbol;Acc:HGNC:24657]	-6.03981	-3.92906	0.000228379	0.00603362	-0.706333
ENSG00000233848	ENSG00000233848	NA	NA	novel transcript	7.88438	3.58542	0.000688385	0.0128426	-0.931465
ENSG00000233862	ENSG00000233862	NA	NA	novel transcript	-9.45101	-3.45085	0.00104523	0.0172708	-1.28087
ENSG00000233868	ENSG00000233868	LLPHP3	NA	LLPH pseudogene 3 [Source:HGNC Symbol;Acc:HGNC:54775]	-6.47631	-3.58409	0.000691254	0.012886	-1.35606
ENSG00000233877	ENSG00000233877	NA	NA	SIPL protein (SIPL) pseudogene	-9.75916	-3.84748	0.000298127	0.00719145	-0.456786
ENSG00000233967	ENSG00000233967	NA	NA	novel transcript	-12.4002	-4.0551	0.000150514	0.00443353	0.170744
ENSG00000234028	ENSG00000234028	EIF2AK3-DT	NA	EIF2AK3 divergent transcript [Source:HGNC Symbol;Acc:HGNC:54066]	-12.2396	-3.60329	0.000650829	0.0123657	-1.05646
ENSG00000234162	ENSG00000234162	NA	NA	novel transcript, antisense to NCK2	7.43091	3.51533	0.000856555	0.0150672	-1.06346
ENSG00000234219	ENSG00000234219	CDCA4P4	NA	cell division cycle associated 4 pseudogene 4 [Source:HGNC Symbol;Acc:HGNC:49773]	8.36442	3.48978	0.000927089	0.0158838	-1.16398
ENSG00000234281	ENSG00000234281	LANCL1-AS1	NA	LANCL1 antisense RNA 1 [Source:HGNC Symbol;Acc:HGNC:50727]	-8.64584	-3.06874	0.00325875	0.0392042	-2.05832
ENSG00000234336	ENSG00000234336	JAZF1-AS1	NA	JAZF1 antisense RNA 1 [Source:HGNC Symbol;Acc:HGNC:41218]	-8.44961	-3.34787	0.00143043	0.0216869	-1.51374
ENSG00000234444	ENSG00000234444	ZNF736	728927	zinc finger protein 736 [Source:HGNC Symbol;Acc:HGNC:32467]	-13.7196	-4.4198	4.35669e-05	0.0019025	0.695934
ENSG00000234608	ENSG00000234608	MAPKAPK5-AS1	51275	MAPKAPK5 antisense RNA 1 [Source:HGNC Symbol;Acc:HGNC:24091]	11.1467	6.46194	2.28132e-08	6.84743e-06	6.79617
ENSG00000234663	ENSG00000234663	LINC01934	NA	long intergenic non-protein coding RNA 1934 [Source:HGNC Symbol;Acc:HGNC:52757]	-12.3977	-4.6039	2.29083e-05	0.00118961	1.30882
ENSG00000234676	ENSG00000234676	IFT74-AS1	NA	IFT74 antisense RNA 1 [Source:HGNC Symbol;Acc:HGNC:49806]	-10.1119	-4.44284	4.02235e-05	0.00180902	0.892002
ENSG00000234773	ENSG00000234773	NA	NA	novel zinc finger protein pseudogene	-11.1714	-3.52922	0.000820412	0.0146158	-1.05436
ENSG00000234911	ENSG00000234911	TEX21P	NA	testis expressed 21, pseudogene [Source:HGNC Symbol;Acc:HGNC:35455]	-11.3122	-4.13592	0.000114829	0.00370418	0.272572
ENSG00000235092	ENSG00000235092	ID2-AS1	NA	ID2 antisense RNA 1 [Source:HGNC Symbol;Acc:HGNC:51103]	-10.3018	-3.68828	0.00049744	0.0102301	-0.64686
ENSG00000235194	ENSG00000235194	PPP1R3E	90673	protein phosphatase 1 regulatory subunit 3E [Source:HGNC Symbol;Acc:HGNC:14943]	11.7179	3.5457	0.000779381	0.0140324	-1.20445
ENSG00000235376	ENSG00000235376	RPEL1	729020	ribulose-5-phosphate-3-epimerase like 1 [Source:HGNC Symbol;Acc:HGNC:45241]	-7.25016	-3.17474	0.00239514	0.0316046	-2.00692
ENSG00000235560	ENSG00000235560	ZNF747-DT	107984875	ZNF747 divergent transcript [Source:HGNC Symbol;Acc:HGNC:55668]	-15.1507	-5.08719	4.04762e-06	0.000354159	1.99753
ENSG00000235590	ENSG00000235590	GNAS-AS1	149775	GNAS antisense RNA 1 [Source:HGNC Symbol;Acc:HGNC:24872]	-9.02018	-4.32332	6.07519e-05	0.00238897	0.82305
ENSG00000235706	ENSG00000235706	DICER1-AS1	400242	DICER1 antisense RNA 1 [Source:HGNC Symbol;Acc:HGNC:43017]	-11.6404	-3.10338	0.00294877	0.0365124	-2.06589
ENSG00000235903	ENSG00000235903	CPB2-AS1	100509894	CPB2 antisense RNA 1 [Source:HGNC Symbol;Acc:HGNC:39898]	-14.3446	-5.6401	5.21901e-07	7.88237e-05	3.20259
ENSG00000236152	ENSG00000236152	MRPS36P1	NA	mitochondrial ribosomal protein S36 pseudogene 1 [Source:HGNC Symbol;Acc:HGNC:29771]	-5.12922	-3.08518	0.00310794	0.0378313	-2.26646
ENSG00000236206	ENSG00000236206	NA	NA	novel transcript	-11.3332	-4.75622	1.33558e-05	0.00081203	1.86708
ENSG00000236327	ENSG00000236327	NA	NA	ribosomal protein L30 (RPL30) pseudogene	-10.8827	-4.0187	0.000169882	0.00482717	-0.0752908
ENSG00000236444	ENSG00000236444	UBE2L5	171222	ubiquitin conjugating enzyme E2 L5 [Source:HGNC Symbol;Acc:HGNC:13477]	7.92438	3.23522	0.00200394	0.0277718	-1.89474
ENSG00000236790	ENSG00000236790	LINC00299	NA	long intergenic non-protein coding RNA 299 [Source:HGNC Symbol;Acc:HGNC:27940]	11.8646	3.96511	0.000202833	0.00552824	-0.243596
ENSG00000236816	ENSG00000236816	ANKRD20A7P	NA	ankyrin repeat domain 20 family member A7, pseudogene [Source:HGNC Symbol;Acc:HGNC:31980]	-8.61391	-3.96284	0.000204357	0.00555364	-0.218207
ENSG00000236859	ENSG00000236859	NIFK-AS1	254128	NIFK antisense RNA 1 [Source:HGNC Symbol;Acc:HGNC:27385]	11.9771	4.2252	8.49201e-05	0.00301893	0.235978
ENSG00000237036	ENSG00000237036	ZEB1-AS1	220930	ZEB1 antisense RNA 1 [Source:HGNC Symbol;Acc:HGNC:42354]	-11.6143	-3.56725	0.000728683	0.0134154	-1.12178
ENSG00000237054	ENSG00000237054	PRMT5-AS1	NA	PRMT5 antisense RNA 1 [Source:HGNC Symbol;Acc:HGNC:40533]	-12.0589	-3.618	0.000621397	0.0119793	-1.06176
ENSG00000237181	ENSG00000237181	PRKAR1B-AS1	NA	PRKAR1B antisense RNA 1 [Source:HGNC Symbol;Acc:HGNC:40470]	-9.09282	-3.00727	0.00388483	0.0443937	-2.36458
ENSG00000237190	ENSG00000237190	CDKN2AIPNL	91368	CDKN2A interacting protein N-terminal like [Source:HGNC Symbol;Acc:HGNC:30545]	-14.1541	-4.95334	6.58162e-06	0.000492313	1.91618
ENSG00000237298	ENSG00000237298	TTN-AS1	100506866//101927055	TTN antisense RNA 1 [Source:HGNC Symbol;Acc:HGNC:44124]	-8.54079	-3.63349	0.000591766	0.0115489	-1.026
ENSG00000237373	ENSG00000237373	BRWD1-IT1	NA	BRWD1 intronic transcript 1 [Source:HGNC Symbol;Acc:HGNC:41920]	-9.29241	-3.20627	0.00218302	0.0295962	-1.74062
ENSG00000237676	ENSG00000237676	RPL30P4	NA	ribosomal protein L30 pseudogene 4 [Source:HGNC Symbol;Acc:HGNC:35871]	4.38456	2.99881	0.00397932	0.0451256	-2.41894
ENSG00000237749	ENSG00000237749	NA	NA	ribosomal protein S27 (metallopanstimulin 1) (RPS27) pseudogene	4.41797	3.15643	0.00252706	0.0327348	-2.09168
ENSG00000237753	ENSG00000237753	SLC20A1-DT	NA	SLC20A1 divergent transcript [Source:HGNC Symbol;Acc:HGNC:55651]	-11.1601	-3.38659	0.00127202	0.0199882	-1.51195
ENSG00000237883	ENSG00000237883	DGUOK-AS1	100874048	DGUOK antisense RNA 1 [Source:HGNC Symbol;Acc:HGNC:43441]	-10.9401	-3.13173	0.00271583	0.0344557	-2.03007
ENSG00000238113	ENSG00000238113	LINC01410	103352539	long intergenic non-protein coding RNA 1410 [Source:HGNC Symbol;Acc:HGNC:50702]	-9.49938	-3.24623	0.00193957	0.0270694	-1.75545
ENSG00000239300	ENSG00000239300	NA	NA	novel transcript	-6.79127	-3.10533	0.00293211	0.0364011	-2.01442
ENSG00000239306	ENSG00000239306	RBM14	10432	RNA binding motif protein 14 [Source:HGNC Symbol;Acc:HGNC:14219]	-11.7483	-3.91242	0.000241193	0.00623683	-0.115003
ENSG00000239388	ENSG00000239388	ASB14	142686	ankyrin repeat and SOCS box containing 14 [Source:HGNC Symbol;Acc:HGNC:19766]	9.79581	3.06996	0.00324728	0.0391512	-2.13248
ENSG00000239483	ENSG00000239483	RPS15AP16	NA	ribosomal protein S15a pseudogene 16 [Source:HGNC Symbol;Acc:HGNC:36764]	-8.73403	-3.54087	0.000791187	0.0142126	-1.24599
ENSG00000239636	ENSG00000239636	TFAP2E-AS1	NA	TFAP2E antisense RNA 1 [Source:HGNC Symbol;Acc:HGNC:41274]	-9.65122	-3.19585	0.00225112	0.030191	-1.95095
ENSG00000239686	ENSG00000239686	NA	NA	ribosomal protein L34 (RPL34) pseudogene	-8.70146	-3.50584	0.000882127	0.0153801	-1.26211
ENSG00000239779	ENSG00000239779	WBP1	NA	WW domain binding protein 1 [Source:HGNC Symbol;Acc:HGNC:12737]	-12.1141	-3.46091	0.00101341	0.0169105	-1.57841
ENSG00000239794	ENSG00000239794	RN7SL653P	NA	RNA, 7SL, cytoplasmic 653, pseudogene [Source:HGNC Symbol;Acc:HGNC:46669]	7.47332	3.57416	0.000713095	0.0131895	-0.947672
ENSG00000239908	ENSG00000239908	RN7SL75P	NA	RNA, 7SL, cytoplasmic 75, pseudogene [Source:HGNC Symbol;Acc:HGNC:46091]	7.00406	4.10273	0.000128365	0.00399972	0.214995
ENSG00000240207	ENSG00000240207	NA	NA	novel transcript, antisense to RARRES1	-10.1582	-3.46566	0.000998677	0.0167271	-1.14116
ENSG00000240395	ENSG00000240395	RPL5P23	NA	ribosomal protein L5 pseudogene 23 [Source:HGNC Symbol;Acc:HGNC:36553]	-8.41555	-4.25755	7.60713e-05	0.00281061	-0.119125
ENSG00000240661	ENSG00000240661	LRRC58-DT	NA	LRRC58 divergent transcript [Source:HGNC Symbol;Acc:HGNC:52935]	-9.49916	-3.6501	0.000561497	0.0111144	-0.912007
ENSG00000240854	ENSG00000240854	PSMC2P1	NA	PSMC2 pseudogene 1 [Source:HGNC Symbol;Acc:HGNC:54571]	-7.57686	-3.41813	0.00115544	0.0185407	-1.69038
ENSG00000240891	ENSG00000240891	PLCXD2	257068	phosphatidylinositol specific phospholipase C X domain containing 2 [Source:HGNC Symbol;Acc:HGNC:26462]	-12.8693	-4.08707	0.000135274	0.00412289	0.160502
ENSG00000241506	ENSG00000241506	PSMC1P1	NA	proteasome 26S subunit, ATPase 1 pseudogene 1 [Source:HGNC Symbol;Acc:HGNC:30147]	-9.70467	-5.11356	3.67612e-06	0.000331286	1.6349
ENSG00000241651	ENSG00000241651	NA	NA	ribosomal protein L15 (RPL15) pseudogene	-7.16323	-3.13278	0.00270755	0.0344178	-1.95929
ENSG00000241764	ENSG00000241764	CBLL1-AS1	101927974	CBLL1 antisense RNA 1 [Source:HGNC Symbol;Acc:HGNC:55571]	12.343	3.90714	0.000245401	0.00631123	-0.509797
ENSG00000241962	ENSG00000241962	NA	NA	novel protein, C2orf15-MRPL30-novel lincRNA readthrough	8.35284	2.97027	0.00431412	0.0478467	-2.34306
ENSG00000242294	ENSG00000242294	STAG3L5P	101735302	stromal antigen 3-like 5 pseudogene [Source:HGNC Symbol;Acc:HGNC:48896]	-14.4954	-5.36067	1.48053e-06	0.000164818	2.43504
ENSG00000242372	ENSG00000242372	EIF6	3692	eukaryotic translation initiation factor 6 [Source:HGNC Symbol;Acc:HGNC:6159]	-9.33318	-3.74524	0.000414698	0.00913877	-0.665208
ENSG00000242485	ENSG00000242485	MRPL20	55052	mitochondrial ribosomal protein L20 [Source:HGNC Symbol;Acc:HGNC:14478]	8.28472	5.05995	4.47014e-06	0.000384044	2.58564
ENSG00000242559	ENSG00000242559	RN7SL144P	NA	RNA, 7SL, cytoplasmic 144, pseudogene [Source:HGNC Symbol;Acc:HGNC:46160]	-6.23529	-3.3112	0.00159747	0.0235911	-1.52841
ENSG00000242659	ENSG00000242659	NA	NA	novel transcript	-10.9227	-4.59376	2.37405e-05	0.00121847	0.880258
ENSG00000242689	ENSG00000242689	CNTF	1270	ciliary neurotrophic factor [Source:HGNC Symbol;Acc:HGNC:2169]	8.65281	3.29554	0.00167428	0.024401	-1.51105
ENSG00000242853	ENSG00000242853	RN7SL749P	NA	RNA, 7SL, cytoplasmic 749, pseudogene [Source:HGNC Symbol;Acc:HGNC:46765]	-12.5357	-4.26606	7.38956e-05	0.00274641	0.0856308
ENSG00000243477	ENSG00000243477	NAA80	24142	N-alpha-acetyltransferase 80, NatH catalytic subunit [Source:HGNC Symbol;Acc:HGNC:30252]	-12.0449	-3.86508	0.000281531	0.00694141	-0.494239
ENSG00000243660	ENSG00000243660	ZNF487	642819	zinc finger protein 487 [Source:HGNC Symbol;Acc:HGNC:23488]	-10.5622	-3.25914	0.00186651	0.0262819	-1.8095
ENSG00000243811	ENSG00000243811	APOBEC3D	140564	apolipoprotein B mRNA editing enzyme catalytic subunit 3D [Source:HGNC Symbol;Acc:HGNC:17354]	8.56027	2.96362	0.00439579	0.0485256	-2.43478
ENSG00000243970	ENSG00000243970	PPIEL	728448	peptidylprolyl isomerase E like pseudogene [Source:HGNC Symbol;Acc:HGNC:33195]	10.0873	3.28224	0.00174224	0.0251289	-1.64027
ENSG00000244005	ENSG00000244005	NFS1	9054	NFS1 cysteine desulfurase [Source:HGNC Symbol;Acc:HGNC:15910]	10.72	2.99914	0.00397561	0.0451256	-2.25836
ENSG00000244184	ENSG00000244184	PELP1-DT	101559451	PELP1 divergent transcript [Source:HGNC Symbol;Acc:HGNC:55614]	6.64926	3.17535	0.00239084	0.0316006	-1.79882
ENSG00000244357	ENSG00000244357	RN7SL145P	NA	RNA, 7SL, cytoplasmic 145, pseudogene [Source:HGNC Symbol;Acc:HGNC:46161]	-8.66831	-4.38211	4.96283e-05	0.00208281	0.861937
ENSG00000244371	ENSG00000244371	PFN1P8	NA	profilin 1 pseudogene 8 [Source:HGNC Symbol;Acc:HGNC:42986]	-9.36346	-4.05184	0.000152158	0.00445429	0.113346
ENSG00000244462	ENSG00000244462	RBM12	10137	RNA binding motif protein 12 [Source:HGNC Symbol;Acc:HGNC:9898]	-17.4661	-6.74568	7.6316e-09	3.17475e-06	7.19153
ENSG00000244627	ENSG00000244627	TPTEP2	NA	TPTE pseudogene 2 [Source:HGNC Symbol;Acc:HGNC:53828]	-10.5373	-3.42006	0.00114865	0.0184908	-1.57377
ENSG00000244720	ENSG00000244720	NT5C3AP2	NA	NT5C3A pseudogene 2 [Source:HGNC Symbol;Acc:HGNC:54578]	15.4505	5.62228	5.58008e-07	7.95345e-05	3.22168
ENSG00000245146	ENSG00000245146	MALINC1	NA	mitosis associated long intergenic non-coding RNA 1 [Source:HGNC Symbol;Acc:HGNC:49009]	-13.4272	-4.09055	0.000133707	0.00408564	0.00713611
ENSG00000245552	ENSG00000245552	NA	101929295	novel transcript, antisense to SESN3	10.5899	4.16347	0.000104651	0.00348524	0.314821
ENSG00000245556	ENSG00000245556	SCAMP1-AS1	NA	SCAMP1 antisense RNA 1 [Source:HGNC Symbol;Acc:HGNC:50544]	13.4701	4.86361	9.0947e-06	0.000623276	1.8465
ENSG00000245680	ENSG00000245680	ZNF585B	NA	zinc finger protein 585B [Source:HGNC Symbol;Acc:HGNC:30948]	-12.6903	-3.65609	0.000550954	0.0109783	-1.0834
ENSG00000246089	ENSG00000246089	MCPH1-DT	100287015	MCPH1 divergent transcript [Source:HGNC Symbol;Acc:HGNC:55599]	-10.6698	-3.10421	0.00294165	0.0364814	-2.17305
ENSG00000246273	ENSG00000246273	SBF2-AS1	283104	SBF2 antisense RNA 1 [Source:HGNC Symbol;Acc:HGNC:27438]	-13.6048	-3.45336	0.0010372	0.0171627	-1.44508
ENSG00000246582	ENSG00000246582	TNFRSF10A-DT	389641	TNFRSF10A divergent transcript [Source:HGNC Symbol;Acc:HGNC:52647]	8.84167	2.94941	0.00457512	0.0499702	-2.4336
ENSG00000247092	ENSG00000247092	SNHG10	283596	small nucleolar RNA host gene 10 [Source:HGNC Symbol;Acc:HGNC:27510]	12.3817	4.14614	0.000110948	0.00362441	0.112755
ENSG00000247193	ENSG00000247193	NA	NA	novel transcript, antisense to CENTD1	-8.75959	-3.05019	0.00343699	0.0406474	-2.21746
ENSG00000247271	ENSG00000247271	ZBED5-AS1	729013	ZBED5 antisense RNA 1 [Source:HGNC Symbol;Acc:HGNC:48646]	-11.0858	-3.08014	0.00315345	0.0382871	-2.10856
ENSG00000247498	ENSG00000247498	GPRC5D-AS1	100506314	GPRC5D and HEBP1 antisense RNA 1 [Source:HGNC Symbol;Acc:HGNC:53599]	10.6151	3.41175	0.00117818	0.0188381	-1.4388
ENSG00000247572	ENSG00000247572	CKMT2-AS1	100131067	CKMT2 antisense RNA 1 [Source:HGNC Symbol;Acc:HGNC:48997]	14.0716	3.73364	0.000430402	0.00936302	-0.846548
ENSG00000247626	ENSG00000247626	MARS2	92935	methionyl-tRNA synthetase 2, mitochondrial [Source:HGNC Symbol;Acc:HGNC:25133]	-17.6072	-6.48844	2.06005e-08	6.60106e-06	5.89459
ENSG00000247925	ENSG00000247925	NA	NA	novel transcript	8.28947	3.52384	0.000834238	0.0147954	-1.25572
ENSG00000248092	ENSG00000248092	NNT-AS1	NA	NNT antisense RNA 1 [Source:HGNC Symbol;Acc:HGNC:49005]	-11.5077	-3.79685	0.000351253	0.00807066	-0.894225
ENSG00000248099	ENSG00000248099	INSL3	3640	insulin like 3 [Source:HGNC Symbol;Acc:HGNC:6086]	-12.4608	-4.14453	0.000111549	0.00363072	0.0463034
ENSG00000248278	ENSG00000248278	SUMO2P17	105371814	SUMO2 pseudogene 17 [Source:HGNC Symbol;Acc:HGNC:49358]	-6.57621	-3.44943	0.00104979	0.0172865	-1.68657
ENSG00000248489	ENSG00000248489	CHD1-DT	100289230	CHD1 divergent transcript [Source:HGNC Symbol;Acc:HGNC:52907]	9.8698	3.18456	0.00232711	0.0309134	-1.81355
ENSG00000248544	ENSG00000248544	NA	NA	novel transcript, antisense to CYFIP2	-9.68156	-3.06012	0.00334042	0.0398443	-2.27516
ENSG00000248559	ENSG00000248559	NA	NA	novel transcript	-9.23	-3.73127	0.000433677	0.00940838	-0.756125
ENSG00000248569	ENSG00000248569	NA	NA	mediator complex subunit 27 (MED27) pseudogene	-8.86866	-3.11212	0.00287499	0.0358987	-2.22571
ENSG00000248719	ENSG00000248719	PRDM8-AS1	NA	PRDM8 antisense RNA 1 [Source:HGNC Symbol;Acc:HGNC:55581]	7.59045	3.18255	0.00234088	0.0310789	-1.77476
ENSG00000249207	ENSG00000249207	NA	NA	novel transcript	-8.54466	-3.37349	0.00132367	0.0206086	-1.50543
ENSG00000249375	ENSG00000249375	CASC11	100270680	cancer susceptibility 11 [Source:HGNC Symbol;Acc:HGNC:48939]	8.57774	3.43471	0.00109827	0.0178249	-1.26333
ENSG00000249459	ENSG00000249459	ZNF286B	NA	zinc finger protein 286B (pseudogene) [Source:HGNC Symbol;Acc:HGNC:33241]	-9.05329	-3.06899	0.0032564	0.0391958	-2.24223
ENSG00000249532	ENSG00000249532	MIR302CHG	109864269	miR-302/367 cluster host gene [Source:HGNC Symbol;Acc:HGNC:41070]	-8.03151	-2.98977	0.00408263	0.0460548	-2.31126
ENSG00000249850	ENSG00000249850	KRT18P31	NA	keratin 18 pseudogene 31 [Source:HGNC Symbol;Acc:HGNC:33400]	9.80467	3.11917	0.00281676	0.0353766	-1.954
ENSG00000249859	ENSG00000249859	PVT1	NA	Pvt1 oncogene [Source:HGNC Symbol;Acc:HGNC:9709]	9.57698	4.02435	0.000166727	0.00480367	0.0863769
ENSG00000250472	ENSG00000250472	TRIM36-IT1	NA	TRIM36 intronic transcript 1 [Source:HGNC Symbol;Acc:HGNC:41422]	7.88043	4.02618	0.000165714	0.00478031	0.0946566
ENSG00000250565	ENSG00000250565	ATP6V1E2	90423	ATPase H+ transporting V1 subunit E2 [Source:HGNC Symbol;Acc:HGNC:18125]	-10.7621	-3.30625	0.00162138	0.0238632	-1.78037
ENSG00000250938	ENSG00000250938	MAD2L1-DT	NA	MAD2L1 divergent transcript [Source:HGNC Symbol;Acc:HGNC:55546]	-11.565	-4.52453	3.02632e-05	0.00146151	0.751076
ENSG00000250959	ENSG00000250959	GLUD1P3	NA	glutamate dehydrogenase 1 pseudogene 3 [Source:HGNC Symbol;Acc:HGNC:4338]	-11.8725	-4.2111	8.90804e-05	0.00311086	0.223578
ENSG00000251002	ENSG00000251002	NA	105370401	novel transcript, antisense to IG_gene_cluster	-12.5355	-3.72323	0.000444983	0.00955745	-0.809304
ENSG00000251015	ENSG00000251015	SLC25A30-AS1	NA	SLC25A30 antisense RNA 1 [Source:HGNC Symbol;Acc:HGNC:42795]	-10.2581	-3.03601	0.0035793	0.0418709	-2.25207
ENSG00000251141	ENSG00000251141	MRPS30-DT	NA	MRPS30 divergent transcript [Source:HGNC Symbol;Acc:HGNC:53420]	-8.57966	-3.28607	0.00172243	0.0249081	-1.61518
ENSG00000251247	ENSG00000251247	ZNF345	25850	zinc finger protein 345 [Source:HGNC Symbol;Acc:HGNC:16367]	-13.0298	-3.39184	0.00125189	0.0197504	-1.50931
ENSG00000251414	ENSG00000251414	NA	NA	novel transcript	-8.46647	-3.88337	0.000265231	0.00664114	-0.401246
ENSG00000252759	ENSG00000252759	NA	NA	Y RNA [Source:RFAM;Acc:RF00019]	-12.2997	-4.98023	5.97113e-06	0.000471039	1.49812
ENSG00000252915	ENSG00000252915	NA	NA	Y RNA [Source:RFAM;Acc:RF00019]	-8.96739	-3.59565	0.000666634	0.0125854	-0.965471
ENSG00000253250	ENSG00000253250	C8orf88	100127983	chromosome 8 open reading frame 88 [Source:HGNC Symbol;Acc:HGNC:44672]	-9.32035	-3.0911	0.00305533	0.0373198	-2.09539
ENSG00000253341	ENSG00000253341	PCBP2P2	NA	poly(rC) binding protein 2 pseudogene 2 [Source:HGNC Symbol;Acc:HGNC:8650]	-7.54953	-4.1588	0.000106312	0.00351096	-0.290616
ENSG00000253522	ENSG00000253522	MIR3142HG	107075116	MIR3142 host gene [Source:HGNC Symbol;Acc:HGNC:51944]	-8.81801	-2.95544	0.00449819	0.0492889	-2.40545
ENSG00000253651	ENSG00000253651	SOD1P3	NA	superoxide dismutase 1 pseudogene 3 [Source:HGNC Symbol;Acc:HGNC:45136]	-12.6511	-4.14406	0.000111728	0.00363072	-0.198965
ENSG00000253710	ENSG00000253710	ALG11	440138	ALG11 alpha-1,2-mannosyltransferase [Source:HGNC Symbol;Acc:HGNC:32456]	-12.9976	-4.82778	1.03423e-05	0.000677116	1.6771
ENSG00000253773	ENSG00000253773	CFAP418-AS1	NA	CFAP418 antisense RNA 1 [Source:HGNC Symbol;Acc:HGNC:50444]	12.1193	3.21262	0.00214251	0.0291373	-1.84454
ENSG00000253785	ENSG00000253785	NA	NA	pyrophosphatase (inorganic) 1 (PPA1) pseudogene	-5.42038	-3.1724	0.00241163	0.0317692	-2.14239
ENSG00000253899	ENSG00000253899	NA	NA	novel pseudogene	6.3482	3.06087	0.00333323	0.0398174	-2.09304
ENSG00000254004	ENSG00000254004	ZNF260	339324	zinc finger protein 260 [Source:HGNC Symbol;Acc:HGNC:13499]	-12.1781	-3.55651	0.000753531	0.0137656	-1.07104
ENSG00000254470	ENSG00000254470	AP5B1	91056	adaptor related protein complex 5 subunit beta 1 [Source:HGNC Symbol;Acc:HGNC:25104]	-13.4256	-4.34963	5.55039e-05	0.00227225	0.567061
ENSG00000254598	ENSG00000254598	CSNK2A3	283106	casein kinase 2 alpha 3 [Source:HGNC Symbol;Acc:HGNC:2458]	-9.75749	-4.45795	3.81675e-05	0.00174379	0.295747
ENSG00000254649	ENSG00000254649	NA	NA	novel transcript	6.7104	3.03026	0.00363862	0.0424184	-2.10216
ENSG00000254781	ENSG00000254781	GVINP2	NA	GTPase, very large interferon inducible pseudogene 2 [Source:HGNC Symbol;Acc:HGNC:38876]	8.68654	3.8352	0.000310255	0.0074161	-0.270966
ENSG00000254838	ENSG00000254838	GVINP1	387751	GTPase, very large interferon inducible pseudogene 1 [Source:HGNC Symbol;Acc:HGNC:25813]	-4.82979	-3.79555	0.000352729	0.00808889	-0.0534622
ENSG00000254876	ENSG00000254876	SUGT1P4-STRA6LP	100499484	SUGT1P4-STRA6LP readthrough [Source:HGNC Symbol;Acc:HGNC:53834]	-14.5038	-4.0742	0.000141221	0.00424953	-0.0753105
ENSG00000254893	ENSG00000254893	RAP1BL	NA	RAP1B like (pseudogene) [Source:HGNC Symbol;Acc:HGNC:55079]	-6.85386	-4.28658	6.88962e-05	0.00262216	-0.210369
ENSG00000254901	ENSG00000254901	BORCS8	729991	BLOC-1 related complex subunit 8 [Source:HGNC Symbol;Acc:HGNC:37247]	-11.1305	-3.33484	0.00148779	0.0223707	-1.72141
ENSG00000255052	ENSG00000255052	FAM66D	112268389	family with sequence similarity 66 member D [Source:HGNC Symbol;Acc:HGNC:24159]	-8.06099	-3.42395	0.00113505	0.0182967	-1.2901
ENSG00000255234	ENSG00000255234	CCDC90B-AS1	NA	CCDC90B antisense RNA 1 [Source:HGNC Symbol;Acc:HGNC:55505]	-7.98314	-4.40777	4.54184e-05	0.00195873	0.830861
ENSG00000255284	ENSG00000255284	NA	171391	novel transcript	-12.0229	-3.82517	0.000320504	0.00757706	-0.821299
ENSG00000255358	ENSG00000255358	NDUFAF2P2	NA	NDUFAF2 pseudogene 2 [Source:HGNC Symbol;Acc:HGNC:54723]	-7.77672	-3.97198	0.000198291	0.00543569	-0.134814
ENSG00000255418	ENSG00000255418	LINC02718	NA	long intergenic non-protein coding RNA 2718 [Source:HGNC Symbol;Acc:HGNC:54235]	-8.93973	-3.766	0.000387953	0.00871958	-0.528729
ENSG00000255423	ENSG00000255423	EBLN2	55096	endogenous Bornavirus like nucleoprotein 2 [Source:HGNC Symbol;Acc:HGNC:25493]	-13.1081	-4.56032	2.66992e-05	0.00133002	0.949027
ENSG00000255495	ENSG00000255495	NA	NA	novel transcript	-7.34378	-3.51701	0.000852104	0.0150001	-1.14511
ENSG00000255524	ENSG00000255524	NPIPB8	728734	nuclear pore complex interacting protein family member B8 [Source:HGNC Symbol;Acc:HGNC:37490]	7.67317	3.48442	0.00094257	0.0160793	-1.19762
ENSG00000255882	ENSG00000255882	NA	NA	novel transcript	-11.4807	-3.5039	0.00088746	0.0154164	-1.43078
ENSG00000255968	ENSG00000255968	NA	NA	novel transcript to ITPR2	9.29812	3.18566	0.0023196	0.0308655	-1.87277
ENSG00000256053	ENSG00000256053	COA8	84334	cytochrome c oxidase assembly factor 8 [Source:HGNC Symbol;Acc:HGNC:20492]	-12.0336	-4.09644	0.000131096	0.00404496	-0.0957121
ENSG00000256087	ENSG00000256087	ZNF432	9668	zinc finger protein 432 [Source:HGNC Symbol;Acc:HGNC:20810]	-12.9458	-3.71871	0.000451443	0.00964381	-0.892005
ENSG00000256223	ENSG00000256223	ZNF10	7556	zinc finger protein 10 [Source:HGNC Symbol;Acc:HGNC:12879]	-10.3562	-3.31569	0.00157608	0.0233284	-1.71547
ENSG00000256235	ENSG00000256235	SMIM3	NA	small integral membrane protein 3 [Source:HGNC Symbol;Acc:HGNC:30248]	-14.2422	-3.98461	0.000190191	0.00526777	-0.0715756
ENSG00000256379	ENSG00000256379	TRAV8-5	NA	T cell receptor alpha variable 8-5 (pseudogene) [Source:HGNC Symbol;Acc:HGNC:12150]	-9.74665	-3.44987	0.00104837	0.0172752	-1.38712
ENSG00000256667	ENSG00000256667	KLRA1P	NA	killer cell lectin like receptor A1, pseudogene [Source:HGNC Symbol;Acc:HGNC:6372]	-10.8283	-3.6056	0.000646115	0.0123335	-0.834005
ENSG00000256944	ENSG00000256944	TMEM109-DT	NA	TMEM109 divergent transcript [Source:HGNC Symbol;Acc:HGNC:55487]	-9.70332	-4.08745	0.0001351	0.00412288	0.0885769
ENSG00000257105	ENSG00000257105	NA	NA	novel transcript	-9.92879	-3.24891	0.00192414	0.0268859	-1.8314
ENSG00000257218	ENSG00000257218	GATC	283459	glutamyl-tRNA amidotransferase subunit C [Source:HGNC Symbol;Acc:HGNC:25068]	-13.2779	-4.41496	4.4304e-05	0.00192406	0.605308
ENSG00000257433	ENSG00000257433	RPAP3-DT	NA	RPAP3 divergent transcript [Source:HGNC Symbol;Acc:HGNC:55477]	-11.2263	-3.4444	0.00106611	0.0174484	-1.42961
ENSG00000257475	ENSG00000257475	NA	NA	novel transcript	-9.25201	-4.15247	0.000108607	0.00357183	0.363236
ENSG00000257497	ENSG00000257497	NA	NA	novel transcript, antisense to GLIPR1	-10.7811	-3.09038	0.00306172	0.0373646	-2.13539
ENSG00000257594	ENSG00000257594	GALNT4	8693	polypeptide N-acetylgalactosaminyltransferase 4 [Source:HGNC Symbol;Acc:HGNC:4126]	-8.20982	-3.35049	0.00141914	0.021571	-1.65396
ENSG00000257957	ENSG00000257957	QRSL1P3	NA	QRSL1 pseudogene 3 [Source:HGNC Symbol;Acc:HGNC:43669]	10.5398	3.14115	0.00264236	0.0337584	-1.97967
ENSG00000258057	ENSG00000258057	BCDIN3D-AS1	100286844	BCDIN3D antisense RNA 1 [Source:HGNC Symbol;Acc:HGNC:44113]	-9.61258	-3.02667	0.00367604	0.0426449	-2.1862
ENSG00000258325	ENSG00000258325	ITFG2-AS1	NA	ITFG2 antisense RNA 1 [Source:HGNC Symbol;Acc:HGNC:53128]	-12.1339	-3.89718	0.000253531	0.00645632	-0.422792
ENSG00000258407	ENSG00000258407	NA	NA	novel transcript, antisense to GPR65	7.06554	3.69121	0.000492831	0.0101877	-0.700385
ENSG00000258446	ENSG00000258446	NA	NA	COX assembly mitochondrial protein homolog (S. cerevisiae) (CMC1) pseudogene	8.49992	4.61681	2.18903e-05	0.00115862	1.51126
ENSG00000258457	ENSG00000258457	AJUBA-DT	NA	AJUBA divergent transcript [Source:HGNC Symbol;Acc:HGNC:55449]	-12.1386	-3.77141	0.000381262	0.00861818	-0.621445
ENSG00000258466	ENSG00000258466	NA	NA	novel protein	-8.7635	-3.2656	0.00183095	0.0259846	-1.74274
ENSG00000258512	ENSG00000258512	LINC00239	145200	long intergenic non-protein coding RNA 239 [Source:HGNC Symbol;Acc:HGNC:20119]	-11.209	-3.30694	0.00161805	0.0238454	-1.76623
ENSG00000258515	ENSG00000258515	NA	NA	novel transcript, antisense to OSGEP	-11.1179	-3.75737	0.000398868	0.0089142	-0.939939
ENSG00000258667	ENSG00000258667	HIF1A-AS3	NA	HIF1A antisense RNA 3 [Source:HGNC Symbol;Acc:HGNC:54284]	-11.1613	-3.59314	0.00067192	0.0126449	-1.23859
ENSG00000258763	ENSG00000258763	NA	NA	novel transcript, antisense to OR2AP1, OR6C4, OR6C68 & OR6C2	6.15032	3.07147	0.00323318	0.0390352	-2.01807
ENSG00000258839	ENSG00000258839	MC1R	4157	melanocortin 1 receptor [Source:HGNC Symbol;Acc:HGNC:6929]	-10.7908	-3.34642	0.00143669	0.021768	-1.61631
ENSG00000258926	ENSG00000258926	NA	NA	novel transcript, antisense to PRKCH	-13.2929	-4.28612	6.90041e-05	0.00262216	0.249027
ENSG00000258984	ENSG00000258984	UBE2F-SCLY	NA	UBE2F-SCLY readthrough (NMD candidate) [Source:HGNC Symbol;Acc:HGNC:48339]	-7.38154	-3.34917	0.0014248	0.0216292	-1.50313
ENSG00000259118	ENSG00000259118	NA	NA	novel transcript, antisense to MAX	-10.5528	-3.4988	0.000901587	0.0155819	-1.44303
ENSG00000259198	ENSG00000259198	NA	NA	novel transcript, antisense to PLCB2	-10.7414	-3.29008	0.00170188	0.0246971	-1.61563
ENSG00000259257	ENSG00000259257	NA	NA	Coiled-coil domain-containing protein 117 (CC117) pseudogene	9.33284	5.63479	5.32421e-07	7.93326e-05	4.37433
ENSG00000259398	ENSG00000259398	NA	NA	novel transcript, intronic to MAPK6	-9.31402	-3.15634	0.00252772	0.0327348	-1.99805
ENSG00000259648	ENSG00000259648	NA	NA	high mobility group box 1 (HMGB1) pseudogene	10.4453	4.73729	1.42876e-05	0.000851226	1.88635
ENSG00000259668	ENSG00000259668	NA	NA	novel transcript, antisense to DMXL2	10.7582	4.40768	4.54328e-05	0.00195873	1.08255
ENSG00000259807	ENSG00000259807	NA	NA	novel transcript	-12.7139	-4.25608	7.64527e-05	0.00281061	0.384614
ENSG00000259943	ENSG00000259943	ZMPSTE24-DT	NA	ZMPSTE24 divergent transcript [Source:HGNC Symbol;Acc:HGNC:55402]	10.6369	3.02376	0.00370674	0.0428719	-2.21939
ENSG00000260014	ENSG00000260014	LSM3P5	NA	LSM3 homolog, U6 small nuclear RNA and mRNA degradation associated pseudogene 5 [Source:HGNC Symbol;Acc:HGNC:44350]	-7.17992	-3.45362	0.00103637	0.0171609	-1.23408
ENSG00000260177	ENSG00000260177	NA	NA	novel transcript	8.80898	3.33157	0.00150253	0.0225209	-1.45578
ENSG00000260279	ENSG00000260279	NA	105371414	novel transcript, antisense to ANKRD11	-12.1756	-3.33761	0.00147544	0.0222414	-1.69579
ENSG00000260314	ENSG00000260314	MRC1	4360	mannose receptor C-type 1 [Source:HGNC Symbol;Acc:HGNC:7228]	12.1835	3.12618	0.00276003	0.0348301	-1.89403
ENSG00000260526	ENSG00000260526	AP1AR-DT	NA	AP1AR divergent transcript [Source:HGNC Symbol;Acc:HGNC:55391]	-13.5816	-4.21462	8.80253e-05	0.00308766	0.247064
ENSG00000260645	ENSG00000260645	NA	NA	novel transcript	-9.51586	-4.22849	8.39761e-05	0.00299245	0.616592
ENSG00000260782	ENSG00000260782	NA	NA	nuclear factor (erythroid-derived 2)-like 3 (NFE2L3) pseudogene	6.65794	2.99859	0.00398187	0.0451329	-2.13901
ENSG00000260807	ENSG00000260807	CEROX1	NA	cytoplasmic endogenous regulator of oxidative phosphorylation 1 [Source:HGNC Symbol;Acc:HGNC:53928]	-11.1783	-3.2233	0.00207594	0.0284895	-1.80855
ENSG00000261002	ENSG00000261002	VPS39-DT	NA	VPS39 divergent transcript [Source:HGNC Symbol;Acc:HGNC:55378]	-7.61761	-3.01725	0.00377617	0.0434452	-2.20044
ENSG00000261026	ENSG00000261026	NA	NA	novel transcript, overlapping to EGR3	7.65282	3.72227	0.000446342	0.00957798	-0.609884
ENSG00000261079	ENSG00000261079	NA	NA	novel transcript	-9.18333	-3.09265	0.00304167	0.0372541	-2.1431
ENSG00000261183	ENSG00000261183	SPINT1-AS1	NA	SPINT1 antisense RNA 1 [Source:HGNC Symbol;Acc:HGNC:53162]	10.4267	3.54862	0.000772319	0.0139689	-1.19891
ENSG00000261211	ENSG00000261211	NA	NA	novel transcript	11.0778	6.14388	7.72994e-08	1.86682e-05	5.92903
ENSG00000261324	ENSG00000261324	NA	NA	novel transcript, overlapping HIST4H4	10.9356	3.05067	0.00343224	0.0406115	-2.17113
ENSG00000261408	ENSG00000261408	TEN1-CDK3	100529145	TEN1-CDK3 readthrough (NMD candidate) [Source:HGNC Symbol;Acc:HGNC:44420]	-10.5724	-4.77145	1.26497e-05	0.000781121	1.80711
ENSG00000261449	ENSG00000261449	NA	NA	novel transcript, antisense to AP3M2	-12.7101	-3.60185	0.00065377	0.0123918	-1.08483
ENSG00000261644	ENSG00000261644	CYLD-AS1	NA	CYLD antisense RNA 1 [Source:HGNC Symbol;Acc:HGNC:55352]	-14.7724	-4.38318	4.9445e-05	0.00208248	0.423875
ENSG00000261971	ENSG00000261971	MMP25-AS1	NA	MMP25 antisense RNA 1 [Source:HGNC Symbol;Acc:HGNC:51372]	10.6091	5.38332	1.36125e-06	0.000154484	2.72348
ENSG00000262198	ENSG00000262198	NA	NA	novel transcript	-8.27825	-4.42702	4.24911e-05	0.00187055	1.07167
ENSG00000262228	ENSG00000262228	NA	NA	novel transcript	8.56209	3.25241	0.00190427	0.0266711	-1.58963
ENSG00000262265	ENSG00000262265	NA	NA	novel transcript, sense intronic to CDC27	9.76397	3.21923	0.00210106	0.028748	-1.88191
ENSG00000262333	ENSG00000262333	HNRNPA1P16	NA	heterogeneous nuclear ribonucleoprotein A1 pseudogene 16 [Source:HGNC Symbol;Acc:HGNC:39134]	9.07613	3.2561	0.00188346	0.0264463	-1.66177
ENSG00000262904	ENSG00000262904	TMPOP2	NA	thymopoietin pseudogene 2 [Source:HGNC Symbol;Acc:HGNC:50860]	-12.2467	-6.26212	4.91605e-08	1.2401e-05	5.61991
ENSG00000262919	ENSG00000262919	CCNQ	92002	cyclin Q [Source:HGNC Symbol;Acc:HGNC:28434]	10.648	2.97589	0.00424622	0.0472919	-2.32272
ENSG00000263001	ENSG00000263001	GTF2I	2969	general transcription factor IIi [Source:HGNC Symbol;Acc:HGNC:4659]	-7.19496	-2.98903	0.00409129	0.0460762	-2.45265
ENSG00000263069	ENSG00000263069	RNF213-AS1	100294362	RNF213 antisense RNA 1 [Source:HGNC Symbol;Acc:HGNC:54402]	-13.6612	-4.17183	0.00010174	0.00341226	-0.00422192
ENSG00000263220	ENSG00000263220	NA	NA	novel transcript, antisense to RABEP1	-9.48328	-4.1856	9.71153e-05	0.00329561	0.388368
ENSG00000263465	ENSG00000263465	SRSF8	10929	serine and arginine rich splicing factor 8 [Source:HGNC Symbol;Acc:HGNC:16988]	9.48965	4.91244	7.62881e-06	0.000538376	2.41641
ENSG00000263466	ENSG00000263466	NA	NA	novel transcript, antisense to LASP1	-10.0762	-3.56521	0.000733324	0.0134691	-1.25198
ENSG00000263482	ENSG00000263482	ANTXRLP1	NA	ANTXR like pseudogene 1 [Source:HGNC Symbol;Acc:HGNC:45004]	-10.2156	-3.16719	0.00244873	0.0320974	-1.97725
ENSG00000263712	ENSG00000263712	MIR4639	NA	microRNA 4639 [Source:HGNC Symbol;Acc:HGNC:41645]	-8.02568	-3.14934	0.00257994	0.0332296	-1.95898
ENSG00000264007	ENSG00000264007	NA	NA	novel transcript	7.89081	3.92535	0.000231179	0.00605882	-0.1498
ENSG00000264630	ENSG00000264630	PRKCA-AS1	NA	PRKCA antisense RNA 1 [Source:HGNC Symbol;Acc:HGNC:51347]	-9.80853	-3.53463	0.000806718	0.0144369	-1.08248
ENSG00000264745	ENSG00000264745	TTC39C-AS1	NA	TTC39C antisense RNA 1 [Source:HGNC Symbol;Acc:HGNC:51321]	10.7428	3.83622	0.00030923	0.00739906	-0.706501
ENSG00000264964	ENSG00000264964	TWSG1-DT	NA	TWSG1 divergent transcript [Source:HGNC Symbol;Acc:HGNC:55329]	-9.56535	-3.46362	0.00100498	0.016802	-1.20798
ENSG00000265206	ENSG00000265206	NA	NA	novel transcript, MIR142 host	10.6966	3.33876	0.00147034	0.0221917	-1.78478
ENSG00000265241	ENSG00000265241	RBM8A	9939	RNA binding motif protein 8A [Source:HGNC Symbol;Acc:HGNC:9905]	-4.10458	-3.16304	0.00247865	0.0323822	-1.81307
ENSG00000265354	ENSG00000265354	TIMM23	NA	translocase of inner mitochondrial membrane 23 [Source:HGNC Symbol;Acc:HGNC:17312]	-9.59299	-4.25399	7.69974e-05	0.00282048	0.551808
ENSG00000265907	ENSG00000265907	NA	NA	novel transcript, antisense to LPIN2	-10.3561	-3.28601	0.00172273	0.0249081	-1.85389
ENSG00000266904	ENSG00000266904	LINC00663	NA	long intergenic non-protein coding RNA 663 [Source:HGNC Symbol;Acc:HGNC:28609]	8.98984	3.28161	0.00174553	0.0251611	-1.6256
ENSG00000266913	ENSG00000266913	LINC01841	NA	long intergenic non-protein coding RNA 1841 [Source:HGNC Symbol;Acc:HGNC:52655]	-10.7944	-3.7009	0.000477853	0.00999194	-1.00406
ENSG00000266962	ENSG00000266962	HSD17B1-AS1	108783654	HSD17B1 antisense RNA 1 [Source:HGNC Symbol;Acc:HGNC:55314]	-10.4816	-3.72604	0.000441	0.00950636	-0.85446
ENSG00000267185	ENSG00000267185	PTP4A2P1	NA	PTP4A2 pseudogene 1 [Source:HGNC Symbol;Acc:HGNC:9637]	-4.19181	-3.06345	0.00330859	0.0396429	-2.36389
ENSG00000267249	ENSG00000267249	NA	NA	novel transcript, sense intronic CEP76	8.95321	5.05648	4.52695e-06	0.000384742	2.55259
ENSG00000267321	ENSG00000267321	SNHG30	NA	small nucleolar RNA host gene 30 [Source:HGNC Symbol;Acc:HGNC:52836]	9.54867	3.38064	0.00129523	0.0202589	-1.52112
ENSG00000267388	ENSG00000267388	NA	NA	novel transcript	8.31684	2.9984	0.00398398	0.0451352	-2.11482
ENSG00000267534	ENSG00000267534	S1PR2	9294	sphingosine-1-phosphate receptor 2 [Source:HGNC Symbol;Acc:HGNC:3169]	-11.4717	-3.1962	0.00224877	0.030191	-1.84348
ENSG00000267592	ENSG00000267592	NA	NA	transmembrane protein 160 (TMEM160) pseudogene	-10.3344	-3.42957	0.00111572	0.0180095	-1.46166
ENSG00000267649	ENSG00000267649	NA	NA	novel transcript	-10.3742	-3.21691	0.00211553	0.0288794	-1.67196
ENSG00000267682	ENSG00000267682	NA	NA	novel transcript, sense intronic to HKR1	-9.69892	-4.84498	9.72368e-06	0.000653167	2.12954
ENSG00000267731	ENSG00000267731	NA	NA	novel transcript	-12.7197	-3.41978	0.00114961	0.0184935	-1.45826
ENSG00000267796	ENSG00000267796	LIN37	55957	lin-37 DREAM MuvB core complex component [Source:HGNC Symbol;Acc:HGNC:33234]	9.38983	4.12952	0.000117327	0.00375744	-0.220452
ENSG00000268324	ENSG00000268324	LRRC2-AS1	83598	LRRC2 antisense RNA 1 [Source:HGNC Symbol;Acc:HGNC:15571]	-10.8509	-4.26863	7.32508e-05	0.00273904	0.745002
ENSG00000268460	ENSG00000268460	NA	93429	novel transcript	6.10002	3.03296	0.00361066	0.0421754	-2.08346
ENSG00000269001	ENSG00000269001	ZNF818P	NA	zinc finger protein 818, pseudogene [Source:HGNC Symbol;Acc:HGNC:33265]	11.4182	3.5245	0.000832513	0.0147759	-1.2
ENSG00000269609	ENSG00000269609	C10orf95-AS1	100505761	C10orf95 antisense RNA 1 [Source:HGNC Symbol;Acc:HGNC:45238]	10.7149	4.28333	6.96656e-05	0.00264306	0.383374
ENSG00000269696	ENSG00000269696	ZNF470-DT	NA	ZNF470 divergent transcript [Source:HGNC Symbol;Acc:HGNC:55272]	12.5014	3.13266	0.00270848	0.0344178	-1.96113
ENSG00000269846	ENSG00000269846	NA	NA	novel transcript, antisense to RBL1	-11.3302	-5.19166	2.76163e-06	0.000266582	3.11795
ENSG00000270344	ENSG00000270344	POC1B-AS1	NA	POC1B antisense RNA 1 [Source:HGNC Symbol;Acc:HGNC:52949]	-10.8962	-3.78934	0.000359868	0.00822872	-0.661533
[truncated: 173 more rows]

## Sheet: WM_CD4_TRM_vs_B_CD4_TEMRA)$
original	ensembl_gene_id	hgnc_symbol	entrezgene	description	logFC (WM_CD4_TRM_vs_B_CD4_TEMRA)	t (WM_CD4_TRM_vs_B_CD4_TEMRA)	P.Value (WM_CD4_TRM_vs_B_CD4_TEMRA)	adj.P.Val (WM_CD4_TRM_vs_B_CD4_TEMRA)	B (WM_CD4_TRM_vs_B_CD4_TEMRA)
ENSG00000000938	ENSG00000000938	FGR	2268	FGR proto-oncogene, Src family tyrosine kinase [Source:HGNC Symbol;Acc:HGNC:3697]	-7.66114	-7.29901	8.93227e-10	1.00858e-06	12.0096
ENSG00000001036	ENSG00000001036	FUCA2	2519	alpha-L-fucosidase 2 [Source:HGNC Symbol;Acc:HGNC:4008]	-3.29745	-3.61134	0.00063455	0.0363441	-0.423075
ENSG00000004399	ENSG00000004399	PLXND1	23129	plexin D1 [Source:HGNC Symbol;Acc:HGNC:9107]	2.75992	3.83866	0.000306791	0.0220592	0.149831
ENSG00000007350	ENSG00000007350	TKTL1	8277	transketolase like 1 [Source:HGNC Symbol;Acc:HGNC:11835]	-4.45063	-4.67664	1.77198e-05	0.00267626	2.79992
ENSG00000010278	ENSG00000010278	CD9	928	CD9 molecule [Source:HGNC Symbol;Acc:HGNC:1709]	5.51436	4.11482	0.000123264	0.0115528	1.04624
ENSG00000011451	ENSG00000011451	WIZ	58525	WIZ zinc finger [Source:HGNC Symbol;Acc:HGNC:30917]	5.43321	5.60874	5.87099e-07	0.000198876	5.79998
ENSG00000011600	ENSG00000011600	TYROBP	7305	transmembrane immune signaling adaptor TYROBP [Source:HGNC Symbol;Acc:HGNC:12449]	-4.93852	-4.54589	2.80833e-05	0.0038492	2.37841
ENSG00000021762	ENSG00000021762	OSBPL5	114879	oxysterol binding protein like 5 [Source:HGNC Symbol;Acc:HGNC:16392]	-4.04037	-3.56528	0.000733184	0.0398236	-0.550348
ENSG00000026652	ENSG00000026652	AGPAT4	56895	1-acylglycerol-3-phosphate O-acyltransferase 4 [Source:HGNC Symbol;Acc:HGNC:20885]	-7.68957	-9.68968	9.26473e-14	5.49213e-10	20.494
ENSG00000030419	ENSG00000030419	IKZF2	22807	IKAROS family zinc finger 2 [Source:HGNC Symbol;Acc:HGNC:13177]	-5.40736	-5.34684	1.55836e-06	0.000445204	5.02885
ENSG00000038427	ENSG00000038427	VCAN	1462	versican [Source:HGNC Symbol;Acc:HGNC:2464]	-6.91878	-6.10963	8.81055e-08	5.0955e-05	7.64038
ENSG00000041880	ENSG00000041880	PARP3	10039	poly(ADP-ribose) polymerase family member 3 [Source:HGNC Symbol;Acc:HGNC:273]	-5.0468	-4.5057	3.23205e-05	0.00432985	2.25461
ENSG00000042493	ENSG00000042493	CAPG	822	capping actin protein, gelsolin like [Source:HGNC Symbol;Acc:HGNC:1474]	6.808	9.62989	1.15965e-13	5.49954e-10	20.3368
ENSG00000049192	ENSG00000049192	ADAMTS6	11174	ADAM metallopeptidase with thrombospondin type 1 motif 6 [Source:HGNC Symbol;Acc:HGNC:222]	-4.81011	-4.72119	1.51291e-05	0.00238981	2.94452
ENSG00000063177	ENSG00000063177	RPL18	6141	ribosomal protein L18 [Source:HGNC Symbol;Acc:HGNC:10310]	-0.754578	-3.80235	0.000345063	0.023739	-0.4647
ENSG00000064886	ENSG00000064886	CHI3L2	1117	chitinase 3 like 2 [Source:HGNC Symbol;Acc:HGNC:1933]	-3.23289	-4.07278	0.000141889	0.0128415	0.907987
ENSG00000070423	ENSG00000070423	RNF126	NA	ring finger protein 126 [Source:HGNC Symbol;Acc:HGNC:21151]	-4.02812	-3.96877	0.000200401	0.0164741	0.61209
ENSG00000070526	ENSG00000070526	ST6GALNAC1	55808	ST6 N-acetylgalactosaminide alpha-2,6-sialyltransferase 1 [Source:HGNC Symbol;Acc:HGNC:23614]	-4.07067	-4.30411	6.48868e-05	0.0070903	1.60864
ENSG00000070756	ENSG00000070756	PABPC1	26986	poly(A) binding protein cytoplasmic 1 [Source:HGNC Symbol;Acc:HGNC:8554]	-0.615583	-3.66353	0.000538118	0.0331459	-1.40705
ENSG00000071994	ENSG00000071994	PDCD2	5134	programmed cell death 2 [Source:HGNC Symbol;Acc:HGNC:8762]	-3.59763	-3.46921	0.000987827	0.0483954	-0.801869
ENSG00000072310	ENSG00000072310	SREBF1	6720	sterol regulatory element binding transcription factor 1 [Source:HGNC Symbol;Acc:HGNC:11289]	-4.00047	-4.15478	0.000107764	0.0104298	1.16664
ENSG00000073169	ENSG00000073169	SELENOO	NA	selenoprotein O [Source:HGNC Symbol;Acc:HGNC:30395]	-3.72657	-3.64387	0.000572674	0.0340398	-0.319372
ENSG00000074966	ENSG00000074966	TXK	NA	TXK tyrosine kinase [Source:HGNC Symbol;Acc:HGNC:12434]	-3.5314	-4.11525	0.000123086	0.0115528	1.01179
ENSG00000075240	ENSG00000075240	GRAMD4	23151	GRAM domain containing 4 [Source:HGNC Symbol;Acc:HGNC:29113]	4.84104	3.82336	0.000322389	0.0228193	0.193668
ENSG00000076706	ENSG00000076706	MCAM	4162	melanoma cell adhesion molecule [Source:HGNC Symbol;Acc:HGNC:6934]	5.17769	4.71768	1.53193e-05	0.00238981	2.93231
ENSG00000078304	ENSG00000078304	PPP2R5C	5527	protein phosphatase 2 regulatory subunit B'gamma [Source:HGNC Symbol;Acc:HGNC:9311]	-0.708186	-3.47924	0.000957757	0.0477192	-1.49948
ENSG00000079739	ENSG00000079739	PGM1	5236	phosphoglucomutase 1 [Source:HGNC Symbol;Acc:HGNC:8905]	-4.00801	-4.2642	7.43663e-05	0.00792205	1.49738
ENSG00000080200	ENSG00000080200	CRYBG3	131544	crystallin beta-gamma domain containing 3 [Source:HGNC Symbol;Acc:HGNC:34427]	-4.09388	-3.50877	0.000874161	0.0450611	-0.699041
ENSG00000080819	ENSG00000080819	CPOX	NA	coproporphyrinogen oxidase [Source:HGNC Symbol;Acc:HGNC:2321]	-3.89374	-3.65544	0.000552099	0.0334818	-0.279365
ENSG00000080986	ENSG00000080986	NDC80	NA	NDC80 kinetochore complex component [Source:HGNC Symbol;Acc:HGNC:16909]	-3.35163	-3.80233	0.000345093	0.023739	0.111966
ENSG00000083454	ENSG00000083454	P2RX5	5026	purinergic receptor P2X 5 [Source:HGNC Symbol;Acc:HGNC:8536]	3.9512	3.49381	0.000915604	0.0468916	-0.727591
ENSG00000083845	ENSG00000083845	RPS5	NA	ribosomal protein S5 [Source:HGNC Symbol;Acc:HGNC:10426]	-1.02179	-4.43863	4.08148e-05	0.00520323	1.78578
ENSG00000085265	ENSG00000085265	FCN1	NA	ficolin 1 [Source:HGNC Symbol;Acc:HGNC:3623]	-5.40407	-5.1028	3.82348e-06	0.000863452	4.20271
ENSG00000087995	ENSG00000087995	METTL2A	339175	methyltransferase 2A, methylcytidine [Source:HGNC Symbol;Acc:HGNC:25755]	-3.7687	-4.01125	0.000174132	0.014694	0.73841
ENSG00000089157	ENSG00000089157	RPLP0	6175	ribosomal protein lateral stalk subunit P0 [Source:HGNC Symbol;Acc:HGNC:10371]	-0.748712	-3.80947	0.000337221	0.0234492	-0.609294
ENSG00000089639	ENSG00000089639	GMIP	51291	GEM interacting protein [Source:HGNC Symbol;Acc:HGNC:24852]	-3.59919	-3.65177	0.000558534	0.0336997	-0.307073
ENSG00000090104	ENSG00000090104	RGS1	5996	regulator of G protein signaling 1 [Source:HGNC Symbol;Acc:HGNC:9991]	2.0075	5.41577	1.20674e-06	0.000366849	4.23611
ENSG00000090382	ENSG00000090382	LYZ	4069	lysozyme [Source:HGNC Symbol;Acc:HGNC:6740]	-4.61974	-4.26056	7.52948e-05	0.00797049	1.48777
ENSG00000096996	ENSG00000096996	IL12RB1	3594	interleukin 12 receptor subunit beta 1 [Source:HGNC Symbol;Acc:HGNC:5971]	-3.33312	-4.48837	3.43337e-05	0.00453274	2.19328
ENSG00000100097	ENSG00000100097	LGALS1	3956	galectin 1 [Source:HGNC Symbol;Acc:HGNC:6561]	1.45046	4.42193	4.32465e-05	0.00542572	1.73156
ENSG00000100296	ENSG00000100296	THOC5	8563	THO complex 5 [Source:HGNC Symbol;Acc:HGNC:19074]	-3.21245	-3.64338	0.000573568	0.0340398	-0.343684
ENSG00000100298	ENSG00000100298	APOBEC3H	164668	apolipoprotein B mRNA editing enzyme catalytic subunit 3H [Source:HGNC Symbol;Acc:HGNC:24100]	5.0809	4.70165	1.62166e-05	0.00248237	2.8611
ENSG00000100316	ENSG00000100316	RPL3	6122	ribosomal protein L3 [Source:HGNC Symbol;Acc:HGNC:10332]	-0.718197	-4.83663	1.00192e-05	0.00175982	1.89141
ENSG00000100347	ENSG00000100347	SAMM50	NA	SAMM50 sorting and assembly machinery component [Source:HGNC Symbol;Acc:HGNC:24276]	-4.09077	-4.01713	0.000170771	0.0145659	0.748024
ENSG00000100453	ENSG00000100453	GZMB	3002	granzyme B [Source:HGNC Symbol;Acc:HGNC:4709]	-6.22727	-5.83214	2.5303e-07	0.000113205	6.60083
ENSG00000100528	ENSG00000100528	CNIH1	10175	cornichon family AMPA receptor auxiliary protein 1 [Source:HGNC Symbol;Acc:HGNC:19431]	-4.13207	-4.27173	7.24788e-05	0.00777655	1.51356
ENSG00000100599	ENSG00000100599	RIN3	79890	Ras and Rab interactor 3 [Source:HGNC Symbol;Acc:HGNC:18751]	-3.44784	-3.48055	0.000953886	0.0477192	-0.776241
ENSG00000100664	ENSG00000100664	EIF5	1983	eukaryotic translation initiation factor 5 [Source:HGNC Symbol;Acc:HGNC:3299]	0.677229	3.91802	0.000236804	0.0184916	-0.0941948
ENSG00000101004	ENSG00000101004	NINL	22981	ninein like [Source:HGNC Symbol;Acc:HGNC:29163]	5.24257	4.62188	2.15027e-05	0.00313152	2.6139
ENSG00000101493	ENSG00000101493	ZNF516	9658	zinc finger protein 516 [Source:HGNC Symbol;Acc:HGNC:28990]	-6.08486	-4.72102	1.51387e-05	0.00238981	2.93952
ENSG00000102007	ENSG00000102007	PLP2	5355	proteolipid protein 2 [Source:HGNC Symbol;Acc:HGNC:9087]	1.80315	5.70146	4.1437e-07	0.000158476	6.30021
ENSG00000102226	ENSG00000102226	USP11	8237	ubiquitin specific peptidase 11 [Source:HGNC Symbol;Acc:HGNC:12609]	-2.40277	-3.89334	0.000256737	0.0195748	0.130182
ENSG00000102524	ENSG00000102524	TNFSF13B	10673	TNF superfamily member 13b [Source:HGNC Symbol;Acc:HGNC:11929]	-4.58972	-3.96714	0.00020148	0.0164741	0.608825
ENSG00000102781	ENSG00000102781	KATNAL1	84056	katanin catalytic subunit A1 like 1 [Source:HGNC Symbol;Acc:HGNC:28361]	4.3518	4.41312	4.45864e-05	0.00556438	1.95907
ENSG00000103047	ENSG00000103047	TANGO6	79613	transport and golgi organization 6 homolog [Source:HGNC Symbol;Acc:HGNC:25749]	4.35804	3.5931	0.000671996	0.0376699	-0.476666
ENSG00000103569	ENSG00000103569	AQP9	366	aquaporin 9 [Source:HGNC Symbol;Acc:HGNC:643]	-6.06666	-5.17563	2.92895e-06	0.000680894	4.43478
ENSG00000103707	ENSG00000103707	MTFMT	123263	mitochondrial methionyl-tRNA formyltransferase [Source:HGNC Symbol;Acc:HGNC:29666]	-4.53329	-5.36958	1.43242e-06	0.000415115	5.04903
ENSG00000104432	ENSG00000104432	IL7	3574	interleukin 7 [Source:HGNC Symbol;Acc:HGNC:6023]	-4.27975	-4.19524	9.40003e-05	0.00941493	1.28687
ENSG00000104529	ENSG00000104529	EEF1D	1936	eukaryotic translation elongation factor 1 delta [Source:HGNC Symbol;Acc:HGNC:3211]	-3.02777	-4.3206	6.13211e-05	0.00682894	1.65115
ENSG00000104691	ENSG00000104691	UBXN8	7993	UBX domain protein 8 [Source:HGNC Symbol;Acc:HGNC:30307]	-4.43031	-4.8125	1.0924e-05	0.00186353	3.23164
ENSG00000104880	ENSG00000104880	ARHGEF18	23370	Rho/Rac guanine nucleotide exchange factor 18 [Source:HGNC Symbol;Acc:HGNC:17090]	-4.28882	-4.33819	5.77287e-05	0.00674316	1.72781
ENSG00000105281	ENSG00000105281	SLC1A5	6510	solute carrier family 1 member 5 [Source:HGNC Symbol;Acc:HGNC:10943]	4.94104	4.9057	7.81634e-06	0.00143675	3.53607
ENSG00000105373	ENSG00000105373	NOP53	NA	NOP53 ribosome biogenesis factor [Source:HGNC Symbol;Acc:HGNC:4333]	-2.66584	-3.6071	0.000643082	0.0366557	-0.42631
ENSG00000105374	ENSG00000105374	NKG7	4818	natural killer cell granule protein 7 [Source:HGNC Symbol;Acc:HGNC:7830]	-3.85053	-6.43486	2.53201e-08	1.76586e-05	8.77965
ENSG00000105429	ENSG00000105429	MEGF8	1954	multiple EGF like domains 8 [Source:HGNC Symbol;Acc:HGNC:3233]	-4.46361	-3.77439	0.000377626	0.0254382	0.0457482
ENSG00000105639	ENSG00000105639	JAK3	3718	Janus kinase 3 [Source:HGNC Symbol;Acc:HGNC:6193]	-0.884457	-3.61664	0.000624049	0.0359162	-0.75518
ENSG00000105640	ENSG00000105640	RPL18A	6142	ribosomal protein L18a [Source:HGNC Symbol;Acc:HGNC:10311]	-0.624757	-3.92203	0.000233714	0.0184114	-0.528485
ENSG00000105697	ENSG00000105697	HAMP	57817	hepcidin antimicrobial peptide [Source:HGNC Symbol;Acc:HGNC:15598]	3.91946	3.68798	0.000497919	0.0314844	-0.237124
ENSG00000106610	ENSG00000106610	STAG3L4	64940//101929736	stromal antigen 3-like 4 (pseudogene) [Source:HGNC Symbol;Acc:HGNC:33887]	-3.19921	-3.96735	0.000201345	0.0164741	0.600571
ENSG00000106636	ENSG00000106636	YKT6	10652	YKT6 v-SNARE homolog [Source:HGNC Symbol;Acc:HGNC:16959]	-5.63456	-5.27594	2.02526e-06	0.000519342	4.7567
ENSG00000107164	ENSG00000107164	FUBP3	NA	far upstream element binding protein 3 [Source:HGNC Symbol;Acc:HGNC:4005]	5.18671	5.4552	1.04212e-06	0.000325141	5.35462
ENSG00000107902	ENSG00000107902	LHPP	64077	phospholysine phosphohistidine inorganic pyrophosphate phosphatase [Source:HGNC Symbol;Acc:HGNC:30042]	-4.17006	-3.57918	0.000701966	0.0385301	-0.523862
ENSG00000108370	ENSG00000108370	RGS9	8787	regulator of G protein signaling 9 [Source:HGNC Symbol;Acc:HGNC:10004]	4.42082	3.95991	0.000206344	0.0166941	0.578534
ENSG00000109452	ENSG00000109452	INPP4B	8821	inositol polyphosphate-4-phosphatase type II B [Source:HGNC Symbol;Acc:HGNC:6075]	1.09962	4.00591	0.000177245	0.0149037	0.419877
ENSG00000109471	ENSG00000109471	IL2	3558	interleukin 2 [Source:HGNC Symbol;Acc:HGNC:6001]	6.74736	6.2878	4.45499e-08	2.70863e-05	8.28367
ENSG00000109787	ENSG00000109787	KLF3	NA	Kruppel like factor 3 [Source:HGNC Symbol;Acc:HGNC:16516]	-5.51174	-6.60276	1.32563e-08	1.08391e-05	9.36354
ENSG00000110665	ENSG00000110665	C11orf21	29125	chromosome 11 open reading frame 21 [Source:HGNC Symbol;Acc:HGNC:13231]	-3.65311	-3.64508	0.000570498	0.0340398	-0.337196
ENSG00000110934	ENSG00000110934	BIN2	51411	bridging integrator 2 [Source:HGNC Symbol;Acc:HGNC:1053]	-1.29035	-4.93413	7.05452e-06	0.00133821	3.2272
ENSG00000111358	ENSG00000111358	GTF2H3	2967	general transcription factor IIH subunit 3 [Source:HGNC Symbol;Acc:HGNC:4657]	-3.95423	-4.40145	4.64229e-05	0.00573323	1.91849
ENSG00000111667	ENSG00000111667	USP5	8078	ubiquitin specific peptidase 5 [Source:HGNC Symbol;Acc:HGNC:12628]	-4.17185	-3.77114	0.000381599	0.0255607	0.0219222
ENSG00000111796	ENSG00000111796	KLRB1	3820	killer cell lectin like receptor B1 [Source:HGNC Symbol;Acc:HGNC:6373]	1.70364	3.513	0.000862787	0.0447668	-1.00367
ENSG00000111863	ENSG00000111863	ADTRP	84830	androgen dependent TFPI regulating protein [Source:HGNC Symbol;Acc:HGNC:21214]	-7.55069	-6.56683	1.52279e-08	1.16479e-05	9.24565
ENSG00000111913	ENSG00000111913	RIPOR2	9750	RHO family interacting cell polarization regulator 2 [Source:HGNC Symbol;Acc:HGNC:13872]	-3.36139	-8.7062	3.8707e-12	1.0198e-08	17.4359
ENSG00000112306	ENSG00000112306	RPS12	NA	ribosomal protein S12 [Source:HGNC Symbol;Acc:HGNC:10385]	-1.15621	-4.50806	3.20554e-05	0.00431874	2.06479
ENSG00000112486	ENSG00000112486	CCR6	1235	C-C motif chemokine receptor 6 [Source:HGNC Symbol;Acc:HGNC:1607]	4.44426	4.21411	8.8176e-05	0.00905121	1.34524
ENSG00000112561	ENSG00000112561	TFEB	7942	transcription factor EB [Source:HGNC Symbol;Acc:HGNC:11753]	-5.25781	-4.85955	9.22807e-06	0.0016577	3.37903
ENSG00000112640	ENSG00000112640	PPP2R5D	5528	protein phosphatase 2 regulatory subunit B'delta [Source:HGNC Symbol;Acc:HGNC:9312]	-3.76938	-3.67359	0.000521213	0.0324383	-0.263945
ENSG00000113088	ENSG00000113088	GZMK	3003	granzyme K [Source:HGNC Symbol;Acc:HGNC:4711]	3.74179	8.7873	2.83696e-12	9.61001e-09	17.6741
ENSG00000113249	ENSG00000113249	HAVCR1	26762	hepatitis A virus cellular receptor 1 [Source:HGNC Symbol;Acc:HGNC:17866]	-6.02298	-6.10048	9.12359e-08	5.15092e-05	7.60872
ENSG00000113368	ENSG00000113368	LMNB1	4001	lamin B1 [Source:HGNC Symbol;Acc:HGNC:6637]	-2.97952	-3.55523	0.000756556	0.040587	-0.59915
ENSG00000113851	ENSG00000113851	CRBN	51185	cereblon [Source:HGNC Symbol;Acc:HGNC:30185]	-1.05261	-5.80187	2.83715e-07	0.000118026	6.51828
ENSG00000114948	ENSG00000114948	ADAM23	8745	ADAM metallopeptidase domain 23 [Source:HGNC Symbol;Acc:HGNC:202]	6.32075	5.28338	1.97039e-06	0.000513426	4.80371
ENSG00000115009	ENSG00000115009	CCL20	6364	C-C motif chemokine ligand 20 [Source:HGNC Symbol;Acc:HGNC:10619]	6.13509	5.99915	1.34246e-07	7.40291e-05	7.27237
ENSG00000115138	ENSG00000115138	POMC	5443	proopiomelanocortin [Source:HGNC Symbol;Acc:HGNC:9201]	-3.4516	-3.69183	0.000491851	0.0311839	-0.193039
ENSG00000115232	ENSG00000115232	ITGA4	3676	integrin subunit alpha 4 [Source:HGNC Symbol;Acc:HGNC:6140]	-1.57521	-5.6449	5.12586e-07	0.000185165	5.91199
ENSG00000115523	ENSG00000115523	GNLY	10578	granulysin [Source:HGNC Symbol;Acc:HGNC:4414]	-5.75123	-4.42523	4.27562e-05	0.00542158	1.53061
ENSG00000115590	ENSG00000115590	IL1R2	7850	interleukin 1 receptor type 2 [Source:HGNC Symbol;Acc:HGNC:5994]	-7.11534	-6.31119	4.07257e-08	2.58426e-05	8.34508
ENSG00000115687	ENSG00000115687	PASK	23178	PAS domain containing serine/threonine kinase [Source:HGNC Symbol;Acc:HGNC:17270]	-4.20631	-4.24105	8.0465e-05	0.00841815	1.42128
ENSG00000115875	ENSG00000115875	SRSF7	6432	serine and arginine rich splicing factor 7 [Source:HGNC Symbol;Acc:HGNC:10789]	0.777335	4.3205	6.13429e-05	0.00682894	0.682712
ENSG00000115896	ENSG00000115896	PLCL1	5334	phospholipase C like 1 (inactive) [Source:HGNC Symbol;Acc:HGNC:9063]	-3.45966	-3.56224	0.000740169	0.0400705	-0.567649
ENSG00000115956	ENSG00000115956	PLEK	5341	pleckstrin [Source:HGNC Symbol;Acc:HGNC:9070]	-5.44172	-7.61856	2.58339e-10	3.39745e-07	13.3446
ENSG00000115993	ENSG00000115993	TRAK2	66008	trafficking kinesin protein 2 [Source:HGNC Symbol;Acc:HGNC:13206]	-2.80796	-3.67045	0.000526439	0.0326778	-0.307508
ENSG00000116667	ENSG00000116667	C1orf21	NA	chromosome 1 open reading frame 21 [Source:HGNC Symbol;Acc:HGNC:15494]	-6.21857	-5.95972	1.55965e-07	7.70465e-05	7.18399
ENSG00000116983	ENSG00000116983	HPCAL4	51440	hippocalcin like 4 [Source:HGNC Symbol;Acc:HGNC:18212]	-5.04928	-5.68973	4.33073e-07	0.000163	6.22467
ENSG00000117155	ENSG00000117155	SSX2IP	117178	SSX family member 2 interacting protein [Source:HGNC Symbol;Acc:HGNC:16509]	-5.94511	-5.46412	1.00804e-06	0.000318703	5.37463
ENSG00000117632	ENSG00000117632	STMN1	3925	stathmin 1 [Source:HGNC Symbol;Acc:HGNC:6510]	-1.74366	-3.46112	0.00101275	0.0488118	-0.994548
ENSG00000118263	ENSG00000118263	KLF7	8609	Kruppel like factor 7 [Source:HGNC Symbol;Acc:HGNC:6350]	-8.60018	-8.46214	9.88565e-12	2.13099e-08	15.8633
ENSG00000118520	ENSG00000118520	ARG1	383	arginase 1 [Source:HGNC Symbol;Acc:HGNC:663]	-4.94755	-3.89938	0.00025171	0.0193076	0.409026
ENSG00000118785	ENSG00000118785	SPP1	6696	secreted phosphoprotein 1 [Source:HGNC Symbol;Acc:HGNC:11255]	9.62856	7.60513	2.72168e-10	3.39745e-07	13.2462
ENSG00000119535	ENSG00000119535	CSF3R	1441	colony stimulating factor 3 receptor [Source:HGNC Symbol;Acc:HGNC:2439]	-6.84851	-5.74903	3.46371e-07	0.000136886	6.37512
ENSG00000119922	ENSG00000119922	IFIT2	NA	interferon induced protein with tetratricopeptide repeats 2 [Source:HGNC Symbol;Acc:HGNC:5409]	3.33897	3.80206	0.000345392	0.023739	0.0071657
ENSG00000119969	ENSG00000119969	HELLS	3070	helicase, lymphoid specific [Source:HGNC Symbol;Acc:HGNC:4861]	-4.39359	-4.32475	6.04543e-05	0.00682754	1.68203
ENSG00000120451	ENSG00000120451	SNX19	399979	sorting nexin 19 [Source:HGNC Symbol;Acc:HGNC:21532]	-4.65715	-3.90656	0.00024587	0.0189904	0.425992
ENSG00000120708	ENSG00000120708	TGFBI	7045	transforming growth factor beta induced [Source:HGNC Symbol;Acc:HGNC:11771]	5.73803	4.3138	6.27686e-05	0.00692264	1.65034
ENSG00000120875	ENSG00000120875	DUSP4	1846	dual specificity phosphatase 4 [Source:HGNC Symbol;Acc:HGNC:3070]	6.11183	6.92816	3.76529e-09	3.88185e-06	10.6047
ENSG00000120885	ENSG00000120885	CLU	1191	clusterin [Source:HGNC Symbol;Acc:HGNC:2095]	4.88545	4.64096	2.01028e-05	0.00299798	2.68757
ENSG00000121297	ENSG00000121297	TSHZ3	57616	teashirt zinc finger homeobox 3 [Source:HGNC Symbol;Acc:HGNC:30700]	-4.21274	-4.21009	8.93861e-05	0.00913588	1.33224
ENSG00000121807	ENSG00000121807	CCR2	729230	C-C motif chemokine receptor 2 [Source:HGNC Symbol;Acc:HGNC:1603]	8.17364	8.63663	5.05491e-12	1.19862e-08	17.0055
ENSG00000121966	ENSG00000121966	CXCR4	7852	C-X-C motif chemokine receptor 4 [Source:HGNC Symbol;Acc:HGNC:2561]	1.13572	5.05262	4.59107e-06	0.000954943	3.47439
ENSG00000122140	ENSG00000122140	MRPS2	51116	mitochondrial ribosomal protein S2 [Source:HGNC Symbol;Acc:HGNC:14495]	-4.23366	-3.93448	0.000224352	0.0177328	0.508801
ENSG00000122223	ENSG00000122223	CD244	51744	CD244 molecule [Source:HGNC Symbol;Acc:HGNC:18171]	-6.42496	-6.8595	4.91259e-09	4.85364e-06	10.3423
ENSG00000122644	ENSG00000122644	ARL4A	10124	ADP ribosylation factor like GTPase 4A [Source:HGNC Symbol;Acc:HGNC:695]	4.54979	5.31304	1.76594e-06	0.000475841	4.93287
ENSG00000123689	ENSG00000123689	G0S2	NA	G0/G1 switch 2 [Source:HGNC Symbol;Acc:HGNC:30229]	-3.99309	-3.85222	0.000293562	0.0214183	0.23898
ENSG00000124145	ENSG00000124145	SDC4	6385	syndecan 4 [Source:HGNC Symbol;Acc:HGNC:10661]	6.59533	7.44851	4.99894e-10	5.92675e-07	12.2658
ENSG00000124334	ENSG00000124334	IL9R	3581	interleukin 9 receptor [Source:HGNC Symbol;Acc:HGNC:6030]	5.80115	5.88546	2.06757e-07	9.613e-05	6.86032
ENSG00000124575	ENSG00000124575	H1-3	3007	H1.3 linker histone, cluster member [Source:HGNC Symbol;Acc:HGNC:4717]	-2.05598	-4.35845	5.38446e-05	0.00638381	1.65062
ENSG00000125037	ENSG00000125037	EMC3	55831	ER membrane protein complex subunit 3 [Source:HGNC Symbol;Acc:HGNC:23999]	-2.10403	-3.48534	0.000939872	0.0475455	-0.902236
ENSG00000125089	ENSG00000125089	SH3TC1	54436	SH3 domain and tetratricopeptide repeats 1 [Source:HGNC Symbol;Acc:HGNC:26009]	3.50339	3.7788	0.000372303	0.025223	0.0376346
ENSG00000125630	ENSG00000125630	POLR1B	84172	RNA polymerase I subunit B [Source:HGNC Symbol;Acc:HGNC:20454]	-5.05679	-4.3247	6.04666e-05	0.00682754	1.68657
ENSG00000125652	ENSG00000125652	ALKBH7	84266	alkB homolog 7 [Source:HGNC Symbol;Acc:HGNC:21306]	-3.69734	-3.64121	0.000577506	0.0341214	-0.338132
ENSG00000125868	ENSG00000125868	DSTN	11034	destrin, actin depolymerizing factor [Source:HGNC Symbol;Acc:HGNC:15750]	-2.06377	-4.23698	8.15884e-05	0.00844814	1.3522
ENSG00000125870	ENSG00000125870	SNRPB2	6629	small nuclear ribonucleoprotein polypeptide B2 [Source:HGNC Symbol;Acc:HGNC:11155]	1.17651	3.58714	0.000684677	0.0380133	-0.587799
ENSG00000126353	ENSG00000126353	CCR7	1236	C-C motif chemokine receptor 7 [Source:HGNC Symbol;Acc:HGNC:1608]	-3.81777	-4.20564	9.0745e-05	0.00923496	1.26534
ENSG00000126460	ENSG00000126460	PRRG2	5639	proline rich and Gla domain 2 [Source:HGNC Symbol;Acc:HGNC:9470]	-5.0746	-4.62156	2.15265e-05	0.00313152	2.61076
ENSG00000127528	ENSG00000127528	KLF2	10365	Kruppel like factor 2 [Source:HGNC Symbol;Acc:HGNC:6347]	-3.73408	-4.84829	9.60895e-06	0.00170035	3.36332
ENSG00000127946	ENSG00000127946	HIP1	3092	huntingtin interacting protein 1 [Source:HGNC Symbol;Acc:HGNC:4913]	4.73593	4.91222	7.63492e-06	0.00142551	3.55667
ENSG00000128040	ENSG00000128040	SPINK2	6691	serine peptidase inhibitor Kazal type 2 [Source:HGNC Symbol;Acc:HGNC:11245]	3.03588	3.58497	0.000689344	0.0380133	-0.508807
ENSG00000128253	ENSG00000128253	RFPL2	10739	ret finger protein like 2 [Source:HGNC Symbol;Acc:HGNC:9979]	4.30334	3.64068	0.000578475	0.0341214	-0.335205
ENSG00000131148	ENSG00000131148	EMC8	10328	ER membrane protein complex subunit 8 [Source:HGNC Symbol;Acc:HGNC:7864]	-3.98609	-3.84083	0.000304637	0.0220592	0.241236
ENSG00000131370	ENSG00000131370	SH3BP5	9467	SH3 domain binding protein 5 [Source:HGNC Symbol;Acc:HGNC:10827]	-3.35653	-3.66869	0.000529385	0.0327749	-0.248728
ENSG00000132002	ENSG00000132002	DNAJB1	3337	DnaJ heat shock protein family (Hsp40) member B1 [Source:HGNC Symbol;Acc:HGNC:5270]	-1.00665	-4.32119	6.1199e-05	0.00682894	-1.7877
ENSG00000132274	ENSG00000132274	TRIM22	10346	tripartite motif containing 22 [Source:HGNC Symbol;Acc:HGNC:16379]	0.838016	3.81442	0.000331864	0.0232128	-0.463376
ENSG00000132359	ENSG00000132359	RAP1GAP2	23108	RAP1 GTPase activating protein 2 [Source:HGNC Symbol;Acc:HGNC:29176]	-4.54159	-4.27739	7.10928e-05	0.0076975	1.53403
ENSG00000132740	ENSG00000132740	IGHMBP2	3508	immunoglobulin mu DNA binding protein 2 [Source:HGNC Symbol;Acc:HGNC:5542]	-3.35298	-4.24034	8.06593e-05	0.00841815	1.41461
ENSG00000132932	ENSG00000132932	ATP8A2	51761	ATPase phospholipid transporting 8A2 [Source:HGNC Symbol;Acc:HGNC:13533]	-3.91228	-3.5557	0.000755438	0.040587	-0.588705
ENSG00000132965	ENSG00000132965	ALOX5AP	NA	arachidonate 5-lipoxygenase activating protein [Source:HGNC Symbol;Acc:HGNC:436]	1.27359	4.56547	2.6221e-05	0.00361484	2.04069
ENSG00000133574	ENSG00000133574	GIMAP4	NA	GTPase, IMAP family member 4 [Source:HGNC Symbol;Acc:HGNC:21872]	-0.863582	-4.03984	0.00015836	0.0138053	0.247997
ENSG00000134109	ENSG00000134109	EDEM1	NA	ER degradation enhancing alpha-mannosidase like protein 1 [Source:HGNC Symbol;Acc:HGNC:18967]	1.39135	3.94271	0.000218361	0.0173463	0.422949
ENSG00000134539	ENSG00000134539	KLRD1	3824	killer cell lectin like receptor D1 [Source:HGNC Symbol;Acc:HGNC:6378]	-5.60109	-8.7158	3.7309e-12	1.0198e-08	17.472
ENSG00000134698	ENSG00000134698	AGO4	192670	argonaute RISC component 4 [Source:HGNC Symbol;Acc:HGNC:18424]	-3.40502	-3.58595	0.000687227	0.0380133	-0.489433
ENSG00000135077	ENSG00000135077	HAVCR2	84868	hepatitis A virus cellular receptor 2 [Source:HGNC Symbol;Acc:HGNC:18437]	-4.40333	-4.70147	1.62267e-05	0.00248237	2.87963
ENSG00000135114	ENSG00000135114	OASL	8638	2'-5'-oligoadenylate synthetase like [Source:HGNC Symbol;Acc:HGNC:8090]	2.60317	3.95897	0.000206986	0.0166941	0.403668
ENSG00000135541	ENSG00000135541	AHI1	54806	Abelson helper integration site 1 [Source:HGNC Symbol;Acc:HGNC:21575]	-3.71186	-4.58683	2.43257e-05	0.00339301	2.51106
ENSG00000135622	ENSG00000135622	SEMA4F	10505	ssemaphorin 4F [Source:HGNC Symbol;Acc:HGNC:10734]	4.88286	3.45729	0.00102473	0.0492868	-0.834396
ENSG00000135709	ENSG00000135709	KIAA0513	9764	KIAA0513 [Source:HGNC Symbol;Acc:HGNC:29058]	4.64131	3.81682	0.000329289	0.0231009	0.167319
ENSG00000136052	ENSG00000136052	SLC41A2	84102	solute carrier family 41 member 2 [Source:HGNC Symbol;Acc:HGNC:31045]	6.10163	5.59271	6.23467e-07	0.000205328	5.80711
ENSG00000136161	ENSG00000136161	RCBTB2	1102	RCC1 and BTB domain containing protein 2 [Source:HGNC Symbol;Acc:HGNC:1914]	-3.78004	-5.00437	5.47085e-06	0.00109936	3.88487
ENSG00000136206	ENSG00000136206	SPDYE1	285955	speedy/RINGO cell cycle regulator family member E1 [Source:HGNC Symbol;Acc:HGNC:16408]	3.89615	4.38895	4.84705e-05	0.00584305	1.87045
ENSG00000136463	ENSG00000136463	TACO1	NA	translational activator of cytochrome c oxidase I [Source:HGNC Symbol;Acc:HGNC:24316]	-3.94814	-4.85741	9.2993e-06	0.00165793	3.38726
ENSG00000137154	ENSG00000137154	RPS6	6194	ribosomal protein S6 [Source:HGNC Symbol;Acc:HGNC:10429]	-0.63714	-4.61423	2.20904e-05	0.00317459	1.56911
ENSG00000137216	ENSG00000137216	TMEM63B	55362	transmembrane protein 63B [Source:HGNC Symbol;Acc:HGNC:17735]	-4.03177	-3.96197	0.000204949	0.016643	0.59206
ENSG00000137441	ENSG00000137441	FGFBP2	NA	fibroblast growth factor binding protein 2 [Source:HGNC Symbol;Acc:HGNC:29451]	-8.15347	-7.77678	1.3983e-10	2.21044e-07	13.7501
ENSG00000137509	ENSG00000137509	PRCP	5547	prolylcarboxypeptidase [Source:HGNC Symbol;Acc:HGNC:9344]	-5.35303	-5.64345	5.15388e-07	0.000185165	6.02092
ENSG00000137642	ENSG00000137642	SORL1	6653	sortilin related receptor 1 [Source:HGNC Symbol;Acc:HGNC:11185]	-1.34712	-3.6846	0.000503296	0.0316556	-0.621029
ENSG00000137880	ENSG00000137880	GCHFR	2644	GTP cyclohydrolase I feedback regulator [Source:HGNC Symbol;Acc:HGNC:4194]	2.67904	3.47136	0.000981294	0.0483343	-0.790446
ENSG00000138079	ENSG00000138079	SLC3A1	6519	solute carrier family 3 member 1 [Source:HGNC Symbol;Acc:HGNC:11025]	4.13034	5.04056	4.79689e-06	0.000972169	3.97814
ENSG00000138160	ENSG00000138160	KIF11	3832	kinesin family member 11 [Source:HGNC Symbol;Acc:HGNC:6388]	-3.91727	-3.67469	0.0005194	0.0324105	-0.229994
ENSG00000138430	ENSG00000138430	OLA1	29789	Obg like ATPase 1 [Source:HGNC Symbol;Acc:HGNC:28833]	-4.25195	-4.83253	1.01678e-05	0.00177278	3.30053
ENSG00000138795	ENSG00000138795	LEF1	51176	lymphoid enhancer binding factor 1 [Source:HGNC Symbol;Acc:HGNC:6551]	-6.34809	-5.80271	2.82813e-07	0.000118026	6.63649
ENSG00000139187	ENSG00000139187	KLRG1	10219	killer cell lectin like receptor G1 [Source:HGNC Symbol;Acc:HGNC:6380]	-2.14467	-5.90639	1.90976e-07	9.05682e-05	6.96698
ENSG00000139211	ENSG00000139211	AMIGO2	347902	adhesion molecule with Ig like domain 2 [Source:HGNC Symbol;Acc:HGNC:24073]	-3.27	-3.47345	0.000974996	0.0483014	-0.829158
ENSG00000139278	ENSG00000139278	GLIPR1	11010	GLI pathogenesis related 1 [Source:HGNC Symbol;Acc:HGNC:17001]	1.22981	5.95035	1.61617e-07	7.82096e-05	7.11756
ENSG00000139318	ENSG00000139318	DUSP6	1848	dual specificity phosphatase 6 [Source:HGNC Symbol;Acc:HGNC:3072]	3.72536	3.86223	0.000284155	0.0208603	0.285835
ENSG00000139610	ENSG00000139610	CELA1	1990	chymotrypsin like elastase 1 [Source:HGNC Symbol;Acc:HGNC:3308]	-4.23266	-5.33076	1.65391e-06	0.000466876	4.97493
ENSG00000139626	ENSG00000139626	ITGB7	3695	integrin subunit beta 7 [Source:HGNC Symbol;Acc:HGNC:6162]	-5.05875	-5.2091	2.59031e-06	0.000614214	4.49923
ENSG00000139629	ENSG00000139629	GALNT6	11226	polypeptide N-acetylgalactosaminyltransferase 6 [Source:HGNC Symbol;Acc:HGNC:4128]	4.01469	4.33859	5.76498e-05	0.00674316	1.72989
ENSG00000139679	ENSG00000139679	LPAR6	10161	lysophosphatidic acid receptor 6 [Source:HGNC Symbol;Acc:HGNC:15520]	-1.53752	-4.90134	7.94007e-06	0.00144827	3.06026
ENSG00000140443	ENSG00000140443	IGF1R	3480	insulin like growth factor 1 receptor [Source:HGNC Symbol;Acc:HGNC:5465]	-5.1599	-4.0116	0.000173929	0.014694	0.734496
ENSG00000140511	ENSG00000140511	HAPLN3	145864	hyaluronan and proteoglycan link protein 3 [Source:HGNC Symbol;Acc:HGNC:21446]	-3.99212	-3.87961	0.000268505	0.020212	0.333117
ENSG00000140526	ENSG00000140526	ABHD2	11057	abhydrolase domain containing 2, acylglycerol lipase [Source:HGNC Symbol;Acc:HGNC:18717]	-3.39621	-4.01411	0.000172492	0.0146599	0.728219
ENSG00000140548	ENSG00000140548	ZNF710	NA	zinc finger protein 710 [Source:HGNC Symbol;Acc:HGNC:25352]	-4.01849	-4.22868	8.39211e-05	0.0086519	1.39083
ENSG00000140563	ENSG00000140563	MCTP2	55784	multiple C2 and transmembrane domain containing 2 [Source:HGNC Symbol;Acc:HGNC:25636]	-4.14566	-4.71897	1.52494e-05	0.00238981	2.94004
ENSG00000140678	ENSG00000140678	ITGAX	3687	integrin subunit alpha X [Source:HGNC Symbol;Acc:HGNC:6152]	-4.32213	-3.62671	0.00060456	0.0351994	-0.360137
ENSG00000140691	ENSG00000140691	ARMC5	79798	armadillo repeat containing 5 [Source:HGNC Symbol;Acc:HGNC:25781]	-5.03502	-5.98804	1.40043e-07	7.44666e-05	7.13925
ENSG00000140939	ENSG00000140939	NOL3	8996	nucleolar protein 3 [Source:HGNC Symbol;Acc:HGNC:7869]	4.12547	3.8875	0.000261675	0.0198238	0.36995
ENSG00000141194	ENSG00000141194	OR4D1	26689	olfactory receptor family 4 subfamily D member 1 [Source:HGNC Symbol;Acc:HGNC:8293]	-4.08633	-4.14399	0.000111754	0.0107284	1.13315
ENSG00000141384	ENSG00000141384	TAF4B	6875	TATA-box binding protein associated factor 4b [Source:HGNC Symbol;Acc:HGNC:11538]	-4.27769	-3.47948	0.000957049	0.0477192	-0.779206
ENSG00000141759	ENSG00000141759	TXNL4A	10907	thioredoxin like 4A [Source:HGNC Symbol;Acc:HGNC:30551]	-5.41532	-5.05664	4.52431e-06	0.000949385	4.00185
ENSG00000142453	ENSG00000142453	CARM1	10498	coactivator associated arginine methyltransferase 1 [Source:HGNC Symbol;Acc:HGNC:23393]	-3.87815	-3.5954	0.000667165	0.0374877	-0.464804
ENSG00000142676	ENSG00000142676	RPL11	6135	ribosomal protein L11 [Source:HGNC Symbol;Acc:HGNC:10301]	-0.712025	-4.0416	0.000157433	0.0138053	0.175004
ENSG00000142961	ENSG00000142961	MOB3C	148932	MOB kinase activator 3C [Source:HGNC Symbol;Acc:HGNC:29800]	4.81596	3.8896	0.000259893	0.0197519	0.375452
ENSG00000143153	ENSG00000143153	ATP1B1	481	ATPase Na+/K+ transporting subunit beta 1 [Source:HGNC Symbol;Acc:HGNC:804]	4.76887	5.21567	2.52848e-06	0.000610261	4.58778
ENSG00000143167	ENSG00000143167	GPA33	10223	glycoprotein A33 [Source:HGNC Symbol;Acc:HGNC:4445]	-6.90843	-5.48944	9.17261e-07	0.000297947	5.48413
ENSG00000143184	ENSG00000143184	XCL1	6375	X-C motif chemokine ligand 1 [Source:HGNC Symbol;Acc:HGNC:10645]	3.31458	4.34071	5.72312e-05	0.00674316	1.73531
ENSG00000143207	ENSG00000143207	COP1	64326	COP1 E3 ubiquitin ligase [Source:HGNC Symbol;Acc:HGNC:17440]	4.32288	4.38985	4.83201e-05	0.00584305	1.87458
ENSG00000143546	ENSG00000143546	S100A8	6279	S100 calcium binding protein A8 [Source:HGNC Symbol;Acc:HGNC:10498]	-9.36864	-9.69219	9.17785e-14	5.49213e-10	20.6658
ENSG00000143889	ENSG00000143889	HNRNPLL	92906	heterogeneous nuclear ribonucleoprotein L like [Source:HGNC Symbol;Acc:HGNC:25127]	2.0698	4.76261	1.30551e-05	0.00214918	3.05858
ENSG00000143942	ENSG00000143942	CHAC2	494143	ChaC glutathione specific gamma-glutamylcyclotransferase 2 [Source:HGNC Symbol;Acc:HGNC:32363]	-5.3028	-5.59927	6.08304e-07	0.000203156	5.78661
ENSG00000143970	ENSG00000143970	ASXL2	55252	ASXL transcriptional regulator 2 [Source:HGNC Symbol;Acc:HGNC:23805]	1.31948	3.59559	0.000666754	0.0374877	-0.679509
ENSG00000144504	ENSG00000144504	ANKMY1	51281	ankyrin repeat and MYND domain containing 1 [Source:HGNC Symbol;Acc:HGNC:20987]	4.88149	4.6106	2.23741e-05	0.003196	2.57657
ENSG00000144655	ENSG00000144655	CSRNP1	64651	cysteine and serine rich nuclear protein 1 [Source:HGNC Symbol;Acc:HGNC:14300]	-3.58868	-4.03073	0.000163231	0.014126	0.740553
ENSG00000144711	ENSG00000144711	IQSEC1	9922	IQ motif and Sec7 domain ArfGEF 1 [Source:HGNC Symbol;Acc:HGNC:29112]	-4.15167	-4.16562	0.000103894	0.0102222	1.19433
ENSG00000145107	ENSG00000145107	TM4SF19	NA	transmembrane 4 L six family member 19 [Source:HGNC Symbol;Acc:HGNC:25167]	-2.64511	-3.62875	0.00060069	0.0350827	-0.405786
ENSG00000145220	ENSG00000145220	LYAR	55646	Ly1 antibody reactive [Source:HGNC Symbol;Acc:HGNC:26021]	-1.13449	-3.46403	0.00100371	0.0486086	-1.13265
ENSG00000145331	ENSG00000145331	TRMT10A	93587	tRNA methyltransferase 10A [Source:HGNC Symbol;Acc:HGNC:28403]	-5.44442	-5.97642	1.46372e-07	7.4699e-05	7.08401
ENSG00000145425	ENSG00000145425	RPS3A	6189	ribosomal protein S3A [Source:HGNC Symbol;Acc:HGNC:10421]	-0.660763	-3.46795	0.000991661	0.0484378	-1.33406
ENSG00000145604	ENSG00000145604	SKP2	6502	S-phase kinase associated protein 2 [Source:HGNC Symbol;Acc:HGNC:10901]	-4.05952	-4.74763	1.37708e-05	0.00223652	3.03556
ENSG00000145850	ENSG00000145850	TIMD4	91937	T cell immunoglobulin and mucin domain containing 4 [Source:HGNC Symbol;Acc:HGNC:25132]	-5.18153	-5.27438	2.03689e-06	0.000519342	4.75899
ENSG00000146021	ENSG00000146021	KLHL3	26249	kelch like family member 3 [Source:HGNC Symbol;Acc:HGNC:6354]	-4.91465	-4.47634	3.58026e-05	0.00469034	2.15773
ENSG00000146376	ENSG00000146376	ARHGAP18	NA	Rho GTPase activating protein 18 [Source:HGNC Symbol;Acc:HGNC:21035]	5.17366	5.63523	5.31543e-07	0.000185352	6.03555
ENSG00000147119	ENSG00000147119	CHST7	56548	carbohydrate sulfotransferase 7 [Source:HGNC Symbol;Acc:HGNC:13817]	-3.62356	-3.94343	0.00021785	0.0173463	0.525501
ENSG00000147457	ENSG00000147457	CHMP7	91782	charged multivesicular body protein 7 [Source:HGNC Symbol;Acc:HGNC:28439]	-4.47628	-4.95214	6.61017e-06	0.00128476	3.70724
ENSG00000148700	ENSG00000148700	ADD3	120	adducin 3 [Source:HGNC Symbol;Acc:HGNC:245]	-0.768216	-3.60456	0.000648242	0.0368612	-0.936286
ENSG00000149328	ENSG00000149328	GLB1L2	89944	galactosidase beta 1 like 2 [Source:HGNC Symbol;Acc:HGNC:25129]	-3.80187	-3.73458	0.000429105	0.0282674	-0.075648
ENSG00000150045	ENSG00000150045	KLRF1	51348	killer cell lectin like receptor F1 [Source:HGNC Symbol;Acc:HGNC:13342]	-6.03295	-5.3174	1.73773e-06	0.00047394	4.92783
ENSG00000150093	ENSG00000150093	ITGB1	3688	integrin subunit beta 1 [Source:HGNC Symbol;Acc:HGNC:6153]	-1.88252	-4.5176	3.10049e-05	0.00420107	2.09055
ENSG00000150687	ENSG00000150687	PRSS23	11098	serine protease 23 [Source:HGNC Symbol;Acc:HGNC:14370]	-4.55651	-4.33361	5.86441e-05	0.00678327	1.71349
ENSG00000150938	ENSG00000150938	CRIM1	51232	cysteine rich transmembrane BMP regulator 1 [Source:HGNC Symbol;Acc:HGNC:2359]	4.82444	5.24147	2.29959e-06	0.000573759	4.56663
ENSG00000151093	ENSG00000151093	OXSM	54995	3-oxoacyl-ACP synthase, mitochondrial [Source:HGNC Symbol;Acc:HGNC:26063]	-3.45398	-3.54325	0.000785345	0.0417536	-0.601013
ENSG00000151883	ENSG00000151883	PARP8	79668	poly(ADP-ribose) polymerase family member 8 [Source:HGNC Symbol;Acc:HGNC:26124]	1.08067	4.46853	3.67885e-05	0.00474092	1.45825
ENSG00000152763	ENSG00000152763	DNAI4	79819	dynein axonemal intermediate chain 4 [Source:HGNC Symbol;Acc:HGNC:26252]	-3.08543	-3.87095	0.000276203	0.0205953	0.310669
ENSG00000153283	ENSG00000153283	CD96	10225	CD96 molecule [Source:HGNC Symbol;Acc:HGNC:16892]	1.13579	7.24775	1.0899e-09	1.17472e-06	11.6729
ENSG00000154229	ENSG00000154229	PRKCA	5578	protein kinase C alpha [Source:HGNC Symbol;Acc:HGNC:9393]	-3.82562	-3.46378	0.00100448	0.0486086	-0.834568
ENSG00000154764	ENSG00000154764	WNT7A	7476	Wnt family member 7A [Source:HGNC Symbol;Acc:HGNC:12786]	-3.34694	-3.65023	0.000561267	0.0337786	-0.346999
ENSG00000155158	ENSG00000155158	TTC39B	158219	tetratricopeptide repeat domain 39B [Source:HGNC Symbol;Acc:HGNC:23704]	3.76141	4.48775	3.44084e-05	0.00453274	2.15228
ENSG00000155629	ENSG00000155629	PIK3AP1	118788	phosphoinositide-3-kinase adaptor protein 1 [Source:HGNC Symbol;Acc:HGNC:30034]	-4.0808	-4.02003	0.000169135	0.0145309	0.754247
ENSG00000155666	ENSG00000155666	KDM8	79831	lysine demethylase 8 [Source:HGNC Symbol;Acc:HGNC:25840]	-3.70351	-3.60041	0.000656749	0.0370782	-0.444214
ENSG00000156738	ENSG00000156738	MS4A1	931	membrane spanning 4-domains A1 [Source:HGNC Symbol;Acc:HGNC:7315]	6.04891	5.43018	1.14377e-06	0.000352222	5.33359
ENSG00000157077	ENSG00000157077	ZFYVE9	9372	zinc finger FYVE-type containing 9 [Source:HGNC Symbol;Acc:HGNC:6775]	-3.95725	-3.96725	0.000201408	0.0164741	0.60847
ENSG00000157551	ENSG00000157551	KCNJ15	3772	potassium inwardly rectifying channel subfamily J member 15 [Source:HGNC Symbol;Acc:HGNC:6261]	-4.4824	-3.827	0.000318614	0.0227538	0.177075
ENSG00000158796	ENSG00000158796	DEDD	9191	death effector domain containing [Source:HGNC Symbol;Acc:HGNC:2755]	-3.08048	-3.82339	0.000322364	0.0228193	0.165023
ENSG00000158869	ENSG00000158869	FCER1G	2207	Fc fragment of IgE receptor Ig [Source:HGNC Symbol;Acc:HGNC:3611]	-5.29031	-4.20153	9.20184e-05	0.00932453	1.30808
ENSG00000159335	ENSG00000159335	PTMS	5763	parathymosin [Source:HGNC Symbol;Acc:HGNC:9629]	4.90733	4.32662	6.00683e-05	0.00682754	1.68497
ENSG00000159618	ENSG00000159618	ADGRG5	221188	adhesion G protein-coupled receptor G5 [Source:HGNC Symbol;Acc:HGNC:19010]	-4.56837	-3.65877	0.000546291	0.0333857	-0.296019
ENSG00000159899	ENSG00000159899	NPR2	4882	natriuretic peptide receptor 2 [Source:HGNC Symbol;Acc:HGNC:7944]	4.52984	3.91419	0.000239795	0.0186427	0.449525
ENSG00000160072	ENSG00000160072	ATAD3B	83858	ATPase family AAA domain containing 3B [Source:HGNC Symbol;Acc:HGNC:24007]	-4.27391	-4.02728	0.000165108	0.0142365	0.784206
ENSG00000160593	ENSG00000160593	JAML	120425	junction adhesion molecule like [Source:HGNC Symbol;Acc:HGNC:19084]	2.97033	5.9734	1.48062e-07	7.4699e-05	7.20865
ENSG00000160789	ENSG00000160789	LMNA	4000	lamin A/C [Source:HGNC Symbol;Acc:HGNC:6636]	4.27779	4.38054	4.98975e-05	0.00597561	1.85833
ENSG00000160791	ENSG00000160791	CCR5	1234	C-C motif chemokine receptor 5 [Source:HGNC Symbol;Acc:HGNC:1606]	4.56654	4.62247	2.1458e-05	0.00313152	2.61939
ENSG00000160856	ENSG00000160856	FCRL3	115352	Fc receptor like 3 [Source:HGNC Symbol;Acc:HGNC:18506]	-8.5555	-7.8574	1.023e-10	1.86595e-07	14.0256
ENSG00000160959	ENSG00000160959	LRRC14	9684	leucine rich repeat containing 14 [Source:HGNC Symbol;Acc:HGNC:20419]	-5.53751	-5.81127	2.73812e-07	0.000118026	6.515
ENSG00000162377	ENSG00000162377	COA7	NA	cytochrome c oxidase assembly factor 7 [Source:HGNC Symbol;Acc:HGNC:25716]	-5.13539	-4.76074	1.31423e-05	0.00214918	3.06139
ENSG00000162594	ENSG00000162594	IL23R	149233	interleukin 23 receptor [Source:HGNC Symbol;Acc:HGNC:19100]	4.01045	3.47954	0.000956873	0.0477192	-0.771484
ENSG00000162599	ENSG00000162599	NFIA	4774	nuclear factor I A [Source:HGNC Symbol;Acc:HGNC:7784]	4.03645	5.30444	1.82297e-06	0.000480291	4.90255
ENSG00000162747	ENSG00000162747	FCGR3B	2215	Fc fragment of IgG receptor IIIb [Source:HGNC Symbol;Acc:HGNC:3620]	-5.61574	-6.15583	7.38496e-08	4.37781e-05	7.82324
ENSG00000162894	ENSG00000162894	FCMR	9214	Fc fragment of IgM receptor [Source:HGNC Symbol;Acc:HGNC:14315]	-2.13343	-6.58672	1.4103e-08	1.1147e-05	9.4436
ENSG00000163220	ENSG00000163220	S100A9	6280	S100 calcium binding protein A9 [Source:HGNC Symbol;Acc:HGNC:10499]	-7.61225	-6.81421	5.85395e-09	5.3388e-06	10.1929
ENSG00000163221	ENSG00000163221	S100A12	6283	S100 calcium binding protein A12 [Source:HGNC Symbol;Acc:HGNC:10489]	-5.51168	-5.369	1.43553e-06	0.000415115	5.06923
ENSG00000163464	ENSG00000163464	CXCR1	3577	C-X-C motif chemokine receptor 1 [Source:HGNC Symbol;Acc:HGNC:6026]	-5.08934	-4.3072	6.42041e-05	0.00704819	1.6326
ENSG00000163507	ENSG00000163507	CIP2A	57650	cellular inhibitor of PP2A [Source:HGNC Symbol;Acc:HGNC:29302]	-4.73633	-4.59299	2.38053e-05	0.00335995	2.5212
ENSG00000163563	ENSG00000163563	MNDA	NA	myeloid cell nuclear differentiation antigen [Source:HGNC Symbol;Acc:HGNC:7183]	-4.79639	-3.46625	0.000996864	0.0484378	-0.826427
ENSG00000163568	ENSG00000163568	AIM2	9447	absent in melanoma 2 [Source:HGNC Symbol;Acc:HGNC:357]	-4.29836	-3.64302	0.00057422	0.0340398	-0.332115
ENSG00000163812	ENSG00000163812	ZDHHC3	51304	zinc finger DHHC-type palmitoyltransferase 3 [Source:HGNC Symbol;Acc:HGNC:18470]	-4.22867	-4.423	4.30875e-05	0.00542572	1.98678
ENSG00000163827	ENSG00000163827	LRRC2	79442	leucine rich repeat containing 2 [Source:HGNC Symbol;Acc:HGNC:14676]	3.75461	3.98093	0.000192513	0.0160735	0.634582
ENSG00000164104	ENSG00000164104	HMGB2	3148	high mobility group box 2 [Source:HGNC Symbol;Acc:HGNC:5000]	0.718126	3.90381	0.000248088	0.0190996	-0.254748
ENSG00000164109	ENSG00000164109	MAD2L1	4085	mitotic arrest deficient 2 like 1 [Source:HGNC Symbol;Acc:HGNC:6763]	4.51061	4.03737	0.000159662	0.0138678	0.811543
ENSG00000164484	ENSG00000164484	TMEM200A	114801	transmembrane protein 200A [Source:HGNC Symbol;Acc:HGNC:21075]	6.07253	5.07035	4.30398e-06	0.000944962	4.0755
ENSG00000164494	ENSG00000164494	PDSS2	57107	decaprenyl diphosphate synthase subunit 2 [Source:HGNC Symbol;Acc:HGNC:23041]	-4.37238	-4.04613	0.000155079	0.0137665	0.840504
ENSG00000164649	ENSG00000164649	CDCA7L	55536	cell division cycle associated 7 like [Source:HGNC Symbol;Acc:HGNC:30777]	-4.82822	-4.15666	0.000107084	0.0104065	1.17111
ENSG00000165029	ENSG00000165029	ABCA1	19	ATP binding cassette subfamily A member 1 [Source:HGNC Symbol;Acc:HGNC:29]	-6.57475	-6.36517	3.31012e-08	2.24256e-05	8.49528
ENSG00000165115	ENSG00000165115	KIF27	55582	kinesin family member 27 [Source:HGNC Symbol;Acc:HGNC:18632]	-3.9787	-3.73099	0.000434066	0.0284325	-0.0754708
ENSG00000165283	ENSG00000165283	STOML2	30968	stomatin like 2 [Source:HGNC Symbol;Acc:HGNC:14559]	-3.9332	-4.28098	7.02265e-05	0.00763858	1.54079
ENSG00000165660	ENSG00000165660	ABRAXAS2	23172	abraxas 2, BRISC complex subunit [Source:HGNC Symbol;Acc:HGNC:28975]	-4.19172	-3.46672	0.000995427	0.0484378	-0.810083
ENSG00000166105	ENSG00000166105	GLB1L3	112937	galactosidase beta 1 like 3 [Source:HGNC Symbol;Acc:HGNC:25147]	-4.7207	-5.19782	2.6999e-06	0.000633862	4.49495
ENSG00000166405	ENSG00000166405	RIC3	79608	RIC3 acetylcholine receptor chaperone [Source:HGNC Symbol;Acc:HGNC:30338]	-4.85366	-3.9422	0.00021873	0.0173463	0.532588
ENSG00000166484	ENSG00000166484	MAPK7	5598	mitogen-activated protein kinase 7 [Source:HGNC Symbol;Acc:HGNC:6880]	-4.84693	-4.3182	6.18277e-05	0.00685074	1.66674
ENSG00000166681	ENSG00000166681	BEX3	27018	brain expressed X-linked 3 [Source:HGNC Symbol;Acc:HGNC:13388]	-6.01501	-5.23885	2.3218e-06	0.000573759	4.65202
ENSG00000167526	ENSG00000167526	RPL13	6137	ribosomal protein L13 [Source:HGNC Symbol;Acc:HGNC:10303]	-0.682468	-4.27329	7.20939e-05	0.00777042	0.452712
ENSG00000167535	ENSG00000167535	CACNB3	784	calcium voltage-gated channel auxiliary subunit beta 3 [Source:HGNC Symbol;Acc:HGNC:1403]	3.6765	4.08575	0.000135871	0.0123914	0.959053
ENSG00000167658	ENSG00000167658	EEF2	1938	eukaryotic translation elongation factor 2 [Source:HGNC Symbol;Acc:HGNC:3214]	-1.16963	-6.64977	1.10562e-08	9.363e-06	9.47145
ENSG00000167670	ENSG00000167670	CHAF1A	10036	chromatin assembly factor 1 subunit A [Source:HGNC Symbol;Acc:HGNC:1910]	-4.19759	-3.66268	0.000539571	0.0331459	-0.265973
ENSG00000167685	ENSG00000167685	ZNF444	55311	zinc finger protein 444 [Source:HGNC Symbol;Acc:HGNC:16052]	-4.18408	-4.61567	2.1978e-05	0.00317459	2.60388
ENSG00000167740	ENSG00000167740	CYB5D2	124936	cytochrome b5 domain containing 2 [Source:HGNC Symbol;Acc:HGNC:28471]	-3.69115	-3.74014	0.000421532	0.02792	-0.0462392
ENSG00000167780	ENSG00000167780	SOAT2	8435	sterol O-acyltransferase 2 [Source:HGNC Symbol;Acc:HGNC:11178]	5.92481	5.78501	3.02376e-07	0.000121524	6.53746
ENSG00000168298	ENSG00000168298	H1-4	3008	H1.4 linker histone, cluster member [Source:HGNC Symbol;Acc:HGNC:4718]	-1.76437	-4.06058	0.000147786	0.0132739	0.777619
ENSG00000168329	ENSG00000168329	CX3CR1	1524	C-X3-C motif chemokine receptor 1 [Source:HGNC Symbol;Acc:HGNC:2558]	-7.17137	-6.31921	3.94912e-08	2.58426e-05	8.40547
ENSG00000168807	ENSG00000168807	SNTB2	6645	syntrophin beta 2 [Source:HGNC Symbol;Acc:HGNC:11169]	2.9717	4.25022	7.79946e-05	0.00821959	1.45192
ENSG00000168824	ENSG00000168824	NSG1	27065	neuronal vesicle trafficking associated 1 [Source:HGNC Symbol;Acc:HGNC:18790]	-3.72335	-3.68564	0.000501635	0.031635	-0.246469
ENSG00000169087	ENSG00000169087	HSPBAP1	NA	HSPB1 associated protein 1 [Source:HGNC Symbol;Acc:HGNC:16389]	-4.90279	-4.77134	1.2655e-05	0.00209843	3.09623
ENSG00000169554	ENSG00000169554	ZEB2	9839	zinc finger E-box binding homeobox 2 [Source:HGNC Symbol;Acc:HGNC:14881]	-5.61048	-7.60506	2.72232e-10	3.39745e-07	13.2994
ENSG00000169896	ENSG00000169896	ITGAM	3684	integrin subunit alpha M [Source:HGNC Symbol;Acc:HGNC:6149]	-5.81958	-5.06097	4.45364e-06	0.000949385	4.06921
ENSG00000170142	ENSG00000170142	UBE2E1	7324	ubiquitin conjugating enzyme E2 E1 [Source:HGNC Symbol;Acc:HGNC:12477]	-3.11724	-3.61465	0.00062798	0.0360549	-0.394112
ENSG00000170364	ENSG00000170364	SETMAR	6419	SET domain and mariner transposase fusion gene [Source:HGNC Symbol;Acc:HGNC:10762]	4.02606	3.47096	0.000982505	0.0483343	-0.795887
ENSG00000170442	ENSG00000170442	KRT86	3892	keratin 86 [Source:HGNC Symbol;Acc:HGNC:6463]	5.71467	5.86063	2.27153e-07	0.000103582	6.80358
ENSG00000170486	ENSG00000170486	KRT72	140807	keratin 72 [Source:HGNC Symbol;Acc:HGNC:28932]	-7.66801	-6.84262	5.24428e-09	4.97409e-06	10.2444
ENSG00000170522	ENSG00000170522	ELOVL6	79071	ELOVL fatty acid elongase 6 [Source:HGNC Symbol;Acc:HGNC:15829]	4.37256	3.53759	0.000799324	0.0424017	-0.628089
ENSG00000170571	ENSG00000170571	EMB	133418	embigin [Source:HGNC Symbol;Acc:HGNC:30465]	0.845408	3.63644	0.000586286	0.0344109	-0.792233
ENSG00000170915	ENSG00000170915	PAQR8	85315	progestin and adipoQ receptor family member 8 [Source:HGNC Symbol;Acc:HGNC:15708]	3.73856	3.48712	0.000934731	0.0475455	-0.755519
ENSG00000170989	ENSG00000170989	S1PR1	1901	sphingosine-1-phosphate receptor 1 [Source:HGNC Symbol;Acc:HGNC:3165]	-5.09468	-7.86125	1.00781e-10	1.86595e-07	14.2241
ENSG00000171488	ENSG00000171488	LRRC8C	84230	leucine rich repeat containing 8 VRAC subunit C [Source:HGNC Symbol;Acc:HGNC:25075]	-3.13699	-3.81092	0.000335634	0.0234075	0.0946652
ENSG00000171595	ENSG00000171595	DNAI2	64446	dynein axonemal intermediate chain 2 [Source:HGNC Symbol;Acc:HGNC:18744]	-3.3959	-4.77377	1.25458e-05	0.00209498	3.11795
ENSG00000171617	ENSG00000171617	ENC1	8507	ectodermal-neural cortex 1 [Source:HGNC Symbol;Acc:HGNC:3345]	-4.07613	-4.17853	9.94629e-05	0.00983152	1.22946
ENSG00000171962	ENSG00000171962	DRC3	83450	dynein regulatory complex subunit 3 [Source:HGNC Symbol;Acc:HGNC:25384]	-3.58106	-4.33165	5.9041e-05	0.00679602	1.70815
ENSG00000172005	ENSG00000172005	MAL	4118	mal, T cell differentiation protein [Source:HGNC Symbol;Acc:HGNC:6817]	-4.10209	-3.52701	0.000826059	0.0436248	-0.676573
ENSG00000172164	ENSG00000172164	SNTB1	NA	syntrophin beta 1 [Source:HGNC Symbol;Acc:HGNC:11168]	4.82222	5.05728	4.51385e-06	0.000949385	4.00221
ENSG00000172197	ENSG00000172197	MBOAT1	154141	membrane bound O-acyltransferase domain containing 1 [Source:HGNC Symbol;Acc:HGNC:21579]	2.59935	3.74056	0.000420962	0.02792	-0.122439
ENSG00000172215	ENSG00000172215	CXCR6	10663	C-X-C motif chemokine receptor 6 [Source:HGNC Symbol;Acc:HGNC:16647]	6.86904	10.7751	1.68047e-15	3.29671e-11	24.8985
ENSG00000172216	ENSG00000172216	CEBPB	1051	CCAAT enhancer binding protein beta [Source:HGNC Symbol;Acc:HGNC:1834]	3.74918	4.19492	9.41016e-05	0.00941493	1.28469
ENSG00000172273	ENSG00000172273	HINFP	25988	histone H4 transcription factor [Source:HGNC Symbol;Acc:HGNC:17850]	-2.73492	-4.03994	0.000158306	0.0138053	0.752701
ENSG00000172728	ENSG00000172728	FUT10	84750	fucosyltransferase 10 [Source:HGNC Symbol;Acc:HGNC:19234]	-3.76529	-3.59041	0.000677687	0.0378078	-0.477607
ENSG00000172780	ENSG00000172780	RAB43	339122	RAB43, member RAS oncogene family [Source:HGNC Symbol;Acc:HGNC:19983]	-2.76688	-3.44926	0.00105035	0.0498116	-0.89032
ENSG00000173208	ENSG00000173208	ABCD2	225	ATP binding cassette subfamily D member 2 [Source:HGNC Symbol;Acc:HGNC:66]	-3.37283	-3.55526	0.000756488	0.040587	-0.62047
ENSG00000173391	ENSG00000173391	OLR1	4973	oxidized low density lipoprotein receptor 1 [Source:HGNC Symbol;Acc:HGNC:8133]	4.93019	4.0477	0.000154269	0.013752	0.832192
ENSG00000173442	ENSG00000173442	EHBP1L1	254102	EH domain binding protein 1 like 1 [Source:HGNC Symbol;Acc:HGNC:30682]	-3.57963	-3.74272	0.000418067	0.0278461	-0.0403236
ENSG00000173597	ENSG00000173597	SULT1B1	NA	sulfotransferase family 1B member 1 [Source:HGNC Symbol;Acc:HGNC:17845]	-4.82596	-4.71017	1.57332e-05	0.00243834	2.91306
ENSG00000174444	ENSG00000174444	RPL4	NA	ribosomal protein L4 [Source:HGNC Symbol;Acc:HGNC:10353]	-0.71337	-3.68145	0.000508368	0.03189	-1.14533
ENSG00000174718	ENSG00000174718	RESF1	55196	retroelement silencing factor 1 [Source:HGNC Symbol;Acc:HGNC:25559]	0.922269	5.04326	4.75007e-06	0.000970981	3.49825
ENSG00000174748	ENSG00000174748	RPL15	6138	ribosomal protein L15 [Source:HGNC Symbol;Acc:HGNC:10306]	-0.622843	-3.65582	0.000551432	0.0334818	-1.1007
ENSG00000175137	ENSG00000175137	SH3BP5L	80851	SH3 binding domain protein 5 like [Source:HGNC Symbol;Acc:HGNC:29360]	-6.13093	-5.21944	2.49374e-06	0.000609604	4.54607
ENSG00000175779	ENSG00000175779	LINC02694	NA	long intergenic non-protein coding RNA 2694 [Source:HGNC Symbol;Acc:HGNC:33796]	3.69589	3.64393	0.000572565	0.0340398	-0.322618
ENSG00000176788	ENSG00000176788	BASP1	10409	brain abundant membrane attached signal protein 1 [Source:HGNC Symbol;Acc:HGNC:957]	-4.21842	-3.78652	0.000363157	0.0248878	0.0795103
ENSG00000176915	ENSG00000176915	ANKLE2	23141	ankyrin repeat and LEM domain containing 2 [Source:HGNC Symbol;Acc:HGNC:29101]	-2.30187	-3.51035	0.000869892	0.0449387	-0.747253
ENSG00000177606	ENSG00000177606	JUN	3725	Jun proto-oncogene, AP-1 transcription factor subunit [Source:HGNC Symbol;Acc:HGNC:6204]	-1.87577	-4.01748	0.000170569	0.0145659	0.182484
ENSG00000177675	ENSG00000177675	CD163L1	283316	CD163 molecule like 1 [Source:HGNC Symbol;Acc:HGNC:30375]	3.49392	3.46951	0.000986909	0.0483954	-0.849184
ENSG00000177971	ENSG00000177971	IMP3	55272	IMP U3 small nucleolar ribonucleoprotein 3 [Source:HGNC Symbol;Acc:HGNC:14497]	-2.66129	-3.62614	0.000605658	0.0351994	-0.402255
ENSG00000178921	ENSG00000178921	PFAS	5198	phosphoribosylformylglycinamidine synthase [Source:HGNC Symbol;Acc:HGNC:8863]	-3.75397	-4.04513	0.000155593	0.0137665	0.838557
ENSG00000178996	ENSG00000178996	SNX18	112574	sorting nexin 18 [Source:HGNC Symbol;Acc:HGNC:19245]	-5.97516	-6.4804	2.12479e-08	1.52676e-05	8.83822
ENSG00000179088	ENSG00000179088	C12orf42	374470	chromosome 12 open reading frame 42 [Source:HGNC Symbol;Acc:HGNC:24729]	-3.78009	-3.77739	0.000373996	0.0252655	0.0446523
ENSG00000179144	ENSG00000179144	GIMAP7	168537	GTPase, IMAP family member 7 [Source:HGNC Symbol;Acc:HGNC:22404]	-0.702472	-3.8261	0.000319544	0.0227538	-0.640431
ENSG00000179388	ENSG00000179388	EGR3	1960	early growth response 3 [Source:HGNC Symbol;Acc:HGNC:3240]	4.04185	4.59535	2.36081e-05	0.00335206	2.54132
ENSG00000179598	ENSG00000179598	PLD6	201164	phospholipase D family member 6 [Source:HGNC Symbol;Acc:HGNC:30447]	-3.68588	-3.83083	0.000314681	0.022543	0.198546
ENSG00000179981	ENSG00000179981	TSHZ1	10194	teashirt zinc finger homeobox 1 [Source:HGNC Symbol;Acc:HGNC:10669]	-3.73319	-3.58968	0.000679239	0.0378078	-0.483115
ENSG00000180423	ENSG00000180423	HARBI1	283254	harbinger transposase derived 1 [Source:HGNC Symbol;Acc:HGNC:26522]	-4.11025	-3.51105	0.000868011	0.0449387	-0.700207
ENSG00000180730	ENSG00000180730	SHISA2	387914	shisa family member 2 [Source:HGNC Symbol;Acc:HGNC:20366]	6.13015	5.06477	4.39236e-06	0.000948711	4.06788
ENSG00000180739	ENSG00000180739	S1PR5	53637	sphingosine-1-phosphate receptor 5 [Source:HGNC Symbol;Acc:HGNC:14299]	-8.10491	-9.00547	1.23274e-12	4.8718e-09	17.9747
ENSG00000180871	ENSG00000180871	CXCR2	3579	C-X-C motif chemokine receptor 2 [Source:HGNC Symbol;Acc:HGNC:6027]	-4.31382	-3.73423	0.000429591	0.0282674	-0.0850634
ENSG00000181045	ENSG00000181045	SLC26A11	284129	solute carrier family 26 member 11 [Source:HGNC Symbol;Acc:HGNC:14471]	-4.37382	-4.62914	2.09593e-05	0.00310617	2.64205
ENSG00000181513	ENSG00000181513	ACBD4	79777	acyl-CoA binding domain containing 4 [Source:HGNC Symbol;Acc:HGNC:23337]	-5.31131	-4.7899	1.18433e-05	0.00199169	3.14237
ENSG00000181830	ENSG00000181830	SLC35C1	55343	solute carrier family 35 member C1 [Source:HGNC Symbol;Acc:HGNC:20197]	5.16896	5.06423	4.40107e-06	0.000948711	4.0573
ENSG00000182010	ENSG00000182010	RTKN2	219790	rhotekin 2 [Source:HGNC Symbol;Acc:HGNC:19364]	-4.09208	-3.59194	0.000674435	0.0377175	-0.482399
ENSG00000182463	ENSG00000182463	TSHZ2	128553	teashirt zinc finger homeobox 2 [Source:HGNC Symbol;Acc:HGNC:13010]	-8.67842	-10.6368	2.78063e-15	3.29671e-11	23.5141
ENSG00000182718	ENSG00000182718	ANXA2	302	annexin A2 [Source:HGNC Symbol;Acc:HGNC:537]	1.20301	4.10218	0.000128599	0.0118651	0.671275
ENSG00000182885	ENSG00000182885	ADGRG3	NA	adhesion G protein-coupled receptor G3 [Source:HGNC Symbol;Acc:HGNC:13728]	-3.59739	-3.44991	0.00104826	0.0498116	-0.875689
ENSG00000182985	ENSG00000182985	CADM1	23705	cell adhesion molecule 1 [Source:HGNC Symbol;Acc:HGNC:5951]	-5.90631	-5.98565	1.41321e-07	7.44666e-05	7.25609
ENSG00000183208	ENSG00000183208	GDPGP1	390637	GDP-D-glucose phosphorylase 1 [Source:HGNC Symbol;Acc:HGNC:34360]	-3.70867	-4.09009	0.000133914	0.0122601	0.968781
ENSG00000184014	ENSG00000184014	DENND5A	23258	DENN domain containing 5A [Source:HGNC Symbol;Acc:HGNC:19344]	-5.23051	-4.3251	6.03836e-05	0.00682754	1.68653
ENSG00000184182	ENSG00000184182	UBE2F	140739	ubiquitin conjugating enzyme E2 F (putative) [Source:HGNC Symbol;Acc:HGNC:12480]	-4.23811	-5.13658	3.37938e-06	0.00077798	4.30882
ENSG00000184384	ENSG00000184384	MAML2	84441	mastermind like transcriptional coactivator 2 [Source:HGNC Symbol;Acc:HGNC:16259]	-5.28686	-5.32394	1.69618e-06	0.000473174	4.92855
ENSG00000185222	ENSG00000185222	TCEAL9	51186	transcription elongation factor A like 9 [Source:HGNC Symbol;Acc:HGNC:30084]	-5.79829	-5.39159	1.32011e-06	0.000391281	5.14887
ENSG00000185453	ENSG00000185453	ZSWIM9	374920	zinc finger SWIM-type containing 9 [Source:HGNC Symbol;Acc:HGNC:34495]	3.24858	3.71484	0.000457071	0.0292131	-0.131925
ENSG00000186049	ENSG00000186049	KRT73	319101	keratin 73 [Source:HGNC Symbol;Acc:HGNC:28928]	-3.88219	-4.36792	5.21176e-05	0.00621012	1.82129
ENSG00000186265	ENSG00000186265	BTLA	151888	B and T lymphocyte associated [Source:HGNC Symbol;Acc:HGNC:21087]	-4.74038	-3.99212	0.00018552	0.0155444	0.680469
ENSG00000187037	ENSG00000187037	GPR141	353345	G protein-coupled receptor 141 [Source:HGNC Symbol;Acc:HGNC:19997]	-4.14914	-4.26366	7.45031e-05	0.00792205	1.49852
ENSG00000188315	ENSG00000188315	C3orf62	NA	chromosome 3 open reading frame 62 [Source:HGNC Symbol;Acc:HGNC:24771]	5.36003	5.08982	4.00898e-06	0.000896801	4.09736
ENSG00000188404	ENSG00000188404	SELL	6402	selectin L [Source:HGNC Symbol;Acc:HGNC:10720]	-5.90878	-7.78149	1.37302e-10	2.21044e-07	13.9722
ENSG00000188536	ENSG00000188536	HBA2	3040	hemoglobin subunit alpha 2 [Source:HGNC Symbol;Acc:HGNC:4824]	-4.53856	-5.0493	4.64684e-06	0.000958139	4.03584
ENSG00000189067	ENSG00000189067	LITAF	9516	lipopolysaccharide induced TNF factor [Source:HGNC Symbol;Acc:HGNC:16841]	-1.26795	-3.89852	0.000252419	0.0193076	-0.19669
ENSG00000189283	ENSG00000189283	FHIT	2272	fragile histidine triad diadenosine triphosphatase [Source:HGNC Symbol;Acc:HGNC:3701]	-7.10122	-6.54481	1.65775e-08	1.22839e-05	9.15566
ENSG00000196139	ENSG00000196139	AKR1C3	8644	aldo-keto reductase family 1 member C3 [Source:HGNC Symbol;Acc:HGNC:386]	-4.07579	-4.46937	3.66818e-05	0.00474092	2.13996
ENSG00000196141	ENSG00000196141	SPATS2L	26010	spermatogenesis associated serine rich 2 like [Source:HGNC Symbol;Acc:HGNC:24574]	4.29038	4.65997	1.87963e-05	0.00282087	2.73127
ENSG00000196352	ENSG00000196352	CD55	1604	CD55 molecule (Cromer blood group) [Source:HGNC Symbol;Acc:HGNC:2665]	-2.18579	-3.51603	0.000854716	0.0445429	-0.934933
ENSG00000196449	ENSG00000196449	YRDC	NA	yrdC N6-threonylcarbamoyltransferase domain containing [Source:HGNC Symbol;Acc:HGNC:28905]	-3.63323	-3.61906	0.00061931	0.0357301	-0.385796
ENSG00000196544	ENSG00000196544	BORCS6	54785	BLOC-1 related complex subunit 6 [Source:HGNC Symbol;Acc:HGNC:25939]	-3.6321	-3.47918	0.000957926	0.0477192	-0.774543
ENSG00000196586	ENSG00000196586	MYO6	4646	myosin VI [Source:HGNC Symbol;Acc:HGNC:7605]	-5.55204	-6.30682	4.14144e-08	2.58426e-05	8.37585
ENSG00000196684	ENSG00000196684	HSH2D	84941	hematopoietic SH2 domain containing [Source:HGNC Symbol;Acc:HGNC:24920]	-2.93073	-4.47301	3.62196e-05	0.00471889	2.11822
ENSG00000196890	ENSG00000196890	H2BU1	128312	H2B.U histone 1 [Source:HGNC Symbol;Acc:HGNC:20514]	2.73379	3.94883	0.000214011	0.0171714	0.549326
ENSG00000196914	ENSG00000196914	ARHGEF12	23365	Rho guanine nucleotide exchange factor 12 [Source:HGNC Symbol;Acc:HGNC:14193]	4.2455	3.60343	0.00065055	0.0369039	-0.433481
ENSG00000197321	ENSG00000197321	SVIL	6840	supervillin [Source:HGNC Symbol;Acc:HGNC:11480]	-3.52309	-4.4045	4.59357e-05	0.00570276	1.93489
ENSG00000197635	ENSG00000197635	DPP4	1803	dipeptidyl peptidase 4 [Source:HGNC Symbol;Acc:HGNC:3009]	4.05805	4.8818	8.51891e-06	0.00154199	3.44264
ENSG00000197837	ENSG00000197837	H4-16	121504	H4 histone 16 [Source:HGNC Symbol;Acc:HGNC:20510]	-3.01853	-3.55402	0.000759425	0.0406489	-0.567981
ENSG00000197880	ENSG00000197880	MDS2	NA	myelodysplastic syndrome 2 translocation associated [Source:HGNC Symbol;Acc:HGNC:29633]	-5.35125	-4.23931	8.09437e-05	0.00841815	1.42319
ENSG00000198734	ENSG00000198734	F5	2153	coagulation factor V [Source:HGNC Symbol;Acc:HGNC:3542]	-4.56999	-4.92619	7.25979e-06	0.00136622	3.62021
ENSG00000198851	ENSG00000198851	CD3E	916	CD3e molecule [Source:HGNC Symbol;Acc:HGNC:1674]	0.618985	3.44998	0.00104803	0.0498116	-1.64079
ENSG00000198945	ENSG00000198945	L3MBTL3	84456	L3MBTL histone methyl-lysine binding protein 3 [Source:HGNC Symbol;Acc:HGNC:23035]	-2.52167	-3.4611	0.00101279	0.0488118	-0.8213
ENSG00000199357	ENSG00000199357	NA	NA	Y RNA [Source:RFAM;Acc:RF00019]	-2.40112	-3.58545	0.00068831	0.0380133	-0.488367
ENSG00000199377	ENSG00000199377	RNU5F-1	26828	RNA, U5F small nuclear 1 [Source:HGNC Symbol;Acc:HGNC:10216]	-2.31446	-3.4527	0.00103931	0.0495856	-0.841054
ENSG00000200795	ENSG00000200795	RNU4-1	26835	RNA, U4 small nuclear 1 [Source:HGNC Symbol;Acc:HGNC:10192]	-3.45859	-4.90586	7.81183e-06	0.00143675	3.52464
ENSG00000202515	ENSG00000202515	VTRNA1-3	56662	vault RNA 1-3 [Source:HGNC Symbol;Acc:HGNC:12656]	2.22346	3.57728	0.000706158	0.0385816	-0.492509
ENSG00000202538	ENSG00000202538	RNU4-2	26834	RNA, U4 small nuclear 2 [Source:HGNC Symbol;Acc:HGNC:10193]	-3.18085	-5.70754	4.04992e-07	0.000157429	6.12402
ENSG00000203747	ENSG00000203747	FCGR3A	2214	Fc fragment of IgG receptor IIIa [Source:HGNC Symbol;Acc:HGNC:3619]	-4.69925	-5.4746	9.69453e-07	0.000310644	5.47967
ENSG00000204584	ENSG00000204584	NA	NA	novel transcript, antisense to TAC4	-3.78787	-3.51756	0.000850669	0.0444296	-0.70007
ENSG00000205336	ENSG00000205336	ADGRG1	9289	adhesion G protein-coupled receptor G1 [Source:HGNC Symbol;Acc:HGNC:4512]	-5.38135	-4.33443	5.84788e-05	0.00678327	1.71576
ENSG00000205559	ENSG00000205559	CHKB-DT	100144603	CHKB divergent transcript [Source:HGNC Symbol;Acc:HGNC:40146]	-3.71461	-3.52408	0.000833614	0.0439259	-0.663858
ENSG00000206140	ENSG00000206140	TMEM191C	645426	transmembrane protein 191C [Source:HGNC Symbol;Acc:HGNC:33601]	2.96908	3.6801	0.000510552	0.0319425	-0.235063
ENSG00000206172	ENSG00000206172	HBA1	3039	hemoglobin subunit alpha 1 [Source:HGNC Symbol;Acc:HGNC:4823]	-4.00722	-5.08065	4.1453e-06	0.000918629	4.12172
ENSG00000211666	ENSG00000211666	IGLV2-14	NA	immunoglobulin lambda variable 2-14 [Source:HGNC Symbol;Acc:HGNC:5888]	-4.65573	-5.81388	2.71118e-07	0.000118026	6.58587
ENSG00000212525	ENSG00000212525	RNA5SP212	NA	RNA, 5S ribosomal pseudogene 212 [Source:HGNC Symbol;Acc:HGNC:43112]	-2.8258	-4.16259	0.000104963	0.0102847	1.17169
ENSG00000212719	ENSG00000212719	LINC02693	NA	long intergenic non-protein coding RNA 2693 [Source:HGNC Symbol;Acc:HGNC:27904]	-3.38787	-3.51529	0.000856673	0.044547	-0.715108
ENSG00000213204	ENSG00000213204	NA	NA	novel transcript, C6orf165-SLC35A1 readthrough	-4.21652	-4.96283	6.35945e-06	0.00124862	3.74043
ENSG00000213809	ENSG00000213809	KLRK1	22914//100528032	killer cell lectin like receptor K1 [Source:HGNC Symbol;Acc:HGNC:18788]	-5.66678	-7.75202	1.53929e-10	2.28123e-07	13.7658
ENSG00000213949	ENSG00000213949	ITGA1	3672	integrin subunit alpha 1 [Source:HGNC Symbol;Acc:HGNC:6134]	5.97363	5.30693	1.80625e-06	0.000480291	4.87606
ENSG00000218690	ENSG00000218690	H2AC10P	NA	H2A clustered histone 10, pseudogene [Source:HGNC Symbol;Acc:HGNC:4732]	-3.95914	-4.11252	0.000124217	0.0115589	1.03891
ENSG00000219201	ENSG00000219201	NA	NA	novel pseudogene	-3.09104	-3.97173	0.000198455	0.0164538	0.618151
ENSG00000221500	ENSG00000221500	SNORD100	594838	small nucleolar RNA, C/D box 100 [Source:HGNC Symbol;Acc:HGNC:32763]	-2.76661	-3.48409	0.000943532	0.0475455	-0.757967
ENSG00000221983	ENSG00000221983	UBA52	7311	ubiquitin A-52 residue ribosomal protein fusion product 1 [Source:HGNC Symbol;Acc:HGNC:12458]	-0.637521	-3.5048	0.00088498	0.0454213	-1.25021
ENSG00000223960	ENSG00000223960	CHROMR	101927027	cholesterol induced regulator of metabolism RNA [Source:HGNC Symbol;Acc:HGNC:54059]	3.1003	3.72465	0.000442965	0.028777	-0.0988914
ENSG00000224397	ENSG00000224397	PELATON	NA	plaque enriched lncRNA in atherosclerotic and inflammatory bowel macrophage regulation [Source:HGNC Symbol;Acc:HGNC:50328]	-3.897	-3.65581	0.000551447	0.0334818	-0.28994
ENSG00000225606	ENSG00000225606	NA	NA	novel transcript	2.81794	3.64763	0.000565911	0.0339719	-0.397472
ENSG00000225938	ENSG00000225938	S1PR1-DT	NA	S1PR1 divergent transcript [Source:HGNC Symbol;Acc:HGNC:55842]	-4.21543	-4.08452	0.000136431	0.0123949	0.953733
ENSG00000226025	ENSG00000226025	NA	400696	galectin 14 pseudogene [Source:NCBI gene (formerly Entrezgene);Acc:400696]	-2.72095	-3.4851	0.000940597	0.0475455	-0.834476
ENSG00000226945	ENSG00000226945	NA	NA	ribosomal protein L13a (RPL13A) pseudogene	-2.26529	-3.50624	0.000881047	0.0453176	-0.747913
ENSG00000227682	ENSG00000227682	ATP5F1AP2	NA	ATP synthase F1 subunit alpha pseudogene 2 [Source:HGNC Symbol;Acc:HGNC:828]	-1.46584	-3.47321	0.000975725	0.0483014	-0.774532
ENSG00000227705	ENSG00000227705	NA	NA	novel transcript, antisense to TSHZ2	-1.99122	-3.66273	0.000539484	0.0331459	-0.373741
ENSG00000227959	ENSG00000227959	EPHA2-AS1	NA	EPHA2 antisense RNA 1 [Source:HGNC Symbol;Acc:HGNC:40216]	3.01426	4.11231	0.000124305	0.0115589	0.975251
ENSG00000228663	ENSG00000228663	PSMD10P1	NA	proteasome 26S subunit, non-ATPase, 10 pseudogene 1 [Source:HGNC Symbol;Acc:HGNC:16602]	-2.81026	-3.7264	0.000440489	0.0286947	-0.167219
ENSG00000229474	ENSG00000229474	PATL2	197135	PAT1 homolog 2 [Source:HGNC Symbol;Acc:HGNC:33630]	-3.07442	-4.8168	1.07571e-05	0.00185853	3.20037
ENSG00000229531	ENSG00000229531	RABGAP1L-AS1	NA	RABGAP1L antisense RNA 1 [Source:HGNC Symbol;Acc:HGNC:41057]	-2.6576	-3.74821	0.000410765	0.0274368	-0.0761692
ENSG00000229587	ENSG00000229587	NA	NA	novel transcript	2.81325	3.45402	0.00103509	0.049484	-0.859412
ENSG00000229989	ENSG00000229989	MIR181A1HG	NA	MIR181A1 host gene [Source:HGNC Symbol;Acc:HGNC:48659]	-6.21678	-6.80406	6.08855e-09	5.3471e-06	10.0786
ENSG00000230006	ENSG00000230006	ANKRD36BP2	645784	ankyrin repeat domain 36B pseudogene 2 [Source:HGNC Symbol;Acc:HGNC:33607]	-2.86604	-3.60737	0.000642528	0.0366557	-0.456585
ENSG00000230124	ENSG00000230124	ACBD6	100527964	acyl-CoA binding domain containing 6 [Source:HGNC Symbol;Acc:HGNC:23339]	-4.96701	-5.31721	1.7389e-06	0.00047394	4.89524
ENSG00000230513	ENSG00000230513	THAP7-AS1	439931	THAP7 antisense RNA 1 [Source:HGNC Symbol;Acc:HGNC:41013]	-3.76617	-3.83845	0.000306998	0.0220592	0.230505
ENSG00000230735	ENSG00000230735	NA	NA	novel transcript	-3.07407	-3.71783	0.00045272	0.0290919	-0.125563
ENSG00000230844	ENSG00000230844	ZNF674-AS1	NA	ZNF674 antisense RNA 1 (head to head) [Source:HGNC Symbol;Acc:HGNC:44266]	-4.12235	-3.56538	0.000732943	0.0398236	-0.539269
ENSG00000230918	ENSG00000230918	DPP4-DT	NA	DPP4 divergent transcript [Source:HGNC Symbol;Acc:HGNC:40191]	2.9264	3.78474	0.000365249	0.0249591	0.0749335
ENSG00000231039	ENSG00000231039	NA	NA	novel transcript	-2.50468	-4.10631	0.000126835	0.011748	0.956878
ENSG00000232021	ENSG00000232021	LEF1-AS1	641518	LEF1 antisense RNA 1 [Source:HGNC Symbol;Acc:HGNC:40339]	-4.06518	-4.81527	1.08163e-05	0.00185853	3.25723
ENSG00000232022	ENSG00000232022	FAAHP1	NA	fatty acid amide hydrolase pseudogene 1 [Source:HGNC Symbol;Acc:HGNC:50679]	-5.27725	-4.69395	1.66655e-05	0.00253315	2.84943
ENSG00000233093	ENSG00000233093	LINC00892	100128420	long intergenic non-protein coding RNA 892 [Source:HGNC Symbol;Acc:HGNC:48578]	3.90989	5.23872	2.32291e-06	0.000573759	4.68358
ENSG00000233511	ENSG00000233511	NA	NA	pseudogene similar to hypothetical protein HSPC016	-2.57215	-3.96548	0.000202586	0.0165076	0.59119
ENSG00000235532	ENSG00000235532	LINC00402	100507612	long intergenic non-protein coding RNA 402 [Source:HGNC Symbol;Acc:HGNC:42732]	-5.0247	-5.21359	2.5479e-06	0.000610261	4.56876
ENSG00000235652	ENSG00000235652	EPM2A-DT	NA	EPM2A divergent transcript [Source:HGNC Symbol;Acc:HGNC:48990]	-4.28267	-3.60216	0.000653139	0.0369623	-0.428938
ENSG00000236003	ENSG00000236003	NA	NA	novel transcript	-4.10466	-4.72461	1.49463e-05	0.00238981	2.95351
[truncated: 88 more rows]

## Sheet: B_CD4_TEM_vs_CD8_TEMRA)$
original	ensembl_gene_id	hgnc_symbol	entrezgene	description	logFC (B_CD4_TEM_vs_CD8_TEMRA)	t (B_CD4_TEM_vs_CD8_TEMRA)	P.Value (B_CD4_TEM_vs_CD8_TEMRA)	adj.P.Val (B_CD4_TEM_vs_CD8_TEMRA)	B (B_CD4_TEM_vs_CD8_TEMRA)
[truncated: 378 more rows]

[truncated: 21 more sheets: B_CD4_TEM_vs_CD8_TEM)$, GM_CD4_TRM_vs_B_CD4_TEM)$, WM_CD4_TRM_vs_B_CD4_TEM)$, GM_CD8_TRM_vs_B_CD8_TEMRA)$, WM_CD8_TRM_vs_B_CD8_TEMRA)$, B_CD8_TEM_vs_CD8_TEMRA)$, GM_CD8_TRM_vs_B_CD8_TEM)$, WM_CD8_TRM_vs_B_CD8_TEM)$, GM_CD4_TRM_vs_CD8_TRM)$, WM_CD4_TRM_vs_GM_CD4_TRM)$, WM_CD4_TRM_vs_WM_CD8_TRM)$, WM_CD8_TRM_vs_GM_CD8_TRM)$, CD8_WM, CD8_GM, CD4_WM, CD4_GM, WM_CD8_vs_CD4, GM_CD8_vs_CD4, CD8_WM_vs_GM, CD4_WM_vs_GM …]
