# Supplementary material for: Osteopontin associates with brain TRM-cell transcriptome and compartmentalization in donors with and without multiple sclerosis
Source: iScience. 2022 Dec 9;26(1):105785. doi: 10.1016/j.isci.2022.105785 (PMC9804143; doi:10.1016/j.isci.2022.105785)
Supplement: Data S2. Gene set enrichment analysis results of T cells from different locations, related to Figures 4E and S7 [file mmc3.zip]

Archive with 6 entries (6 files):
- DataS2_GSEA_Locations/GSEA_Locations.xlsx
- DataS2_GSEA_Locations/tab.camera.v7.0_BrainvsTEM.txt
- DataS2_GSEA_Locations/tab.camera.v7.0_BrainvsTEMRA.txt
- DataS2_GSEA_Locations/tab.camera.v7.0_CCvsMedulla.txt
- DataS2_GSEA_Locations/tab.camera.v7.0_CCvsSubWM.txt
- DataS2_GSEA_Locations/tab.camera.v7.0_SubWMvsMedulla.txt
