# Supplementary material for: Osteopontin associates with brain TRM-cell transcriptome and compartmentalization in donors with and without multiple sclerosis
Source: iScience. 2022 Dec 9;26(1):105785. doi: 10.1016/j.isci.2022.105785 (PMC9804143; doi:10.1016/j.isci.2022.105785)
Supplement: Data S2. Gene set enrichment analysis results of T cells from different locations, related to Figures 4E and S7 [file mmc3.zip › DataS2_GSEA_Locations/GSEA_Locations.xlsx]

## Sheet: CCvsSubWM
geneset	NGenes	Direction	PValue	FDR
C2_KEGG_RIBOSOME	85	Down	8.35137e-08	0.00181041
C2_REACTOME_NONSENSE_MEDIATED_DECAY_NMD_INDEPENDENT_OF_THE_EXON_JUNCTION_COMPLEX_EJC	93	Down	5.6415e-07	0.00611483
C2_REACTOME_SELENOAMINO_ACID_METABOLISM	110	Down	2.15702e-06	0.0155866
C5_GO_COTRANSLATIONAL_PROTEIN_TARGETING_TO_MEMBRANE	102	Down	7.71418e-06	0.0366102
C5_GO_CYTOSOLIC_RIBOSOME	106	Down	1.04194e-05	0.0366102
C5_GO_ESTABLISHMENT_OF_PROTEIN_LOCALIZATION_TO_ENDOPLASMIC_RETICULUM	115	Down	1.14157e-05	0.0366102
C2_REACTOME_SRP_DEPENDENT_COTRANSLATIONAL_PROTEIN_TARGETING_TO_MEMBRANE	110	Down	1.25347e-05	0.0366102
C2_REACTOME_EUKARYOTIC_TRANSLATION_INITIATION	117	Down	1.35105e-05	0.0366102
C5_GO_CYTOSOLIC_LARGE_RIBOSOMAL_SUBUNIT	58	Down	1.57493e-05	0.0379348
C2_REACTOME_NONSENSE_MEDIATED_DECAY_NMD	113	Down	3.58315e-05	0.0763405
C5_GO_STRUCTURAL_CONSTITUENT_OF_RIBOSOME	154	Down	3.87372e-05	0.0763405

## Sheet: CCvsMedulla
geneset	NGenes	Direction	PValue	FDR
C2_KEGG_RIBOSOME	85	Down	1.52176e-12	3.29888e-08
C2_REACTOME_NONSENSE_MEDIATED_DECAY_NMD_INDEPENDENT_OF_THE_EXON_JUNCTION_COMPLEX_EJC	93	Down	7.57851e-12	8.21434e-08
C5_GO_COTRANSLATIONAL_PROTEIN_TARGETING_TO_MEMBRANE	102	Down	5.38884e-11	3.33531e-07
C2_REACTOME_SRP_DEPENDENT_COTRANSLATIONAL_PROTEIN_TARGETING_TO_MEMBRANE	110	Down	6.15427e-11	3.33531e-07
C2_REACTOME_EUKARYOTIC_TRANSLATION_INITIATION	117	Down	1.07068e-09	4.64204e-06
C5_GO_NUCLEAR_TRANSCRIBED_MRNA_CATABOLIC_PROCESS_NONSENSE_MEDIATED_DECAY	120	Down	2.42557e-09	8.76358e-06
C2_REACTOME_NONSENSE_MEDIATED_DECAY_NMD	113	Down	3.08e-09	9.21773e-06
C2_REACTOME_SELENOAMINO_ACID_METABOLISM	110	Down	3.40169e-09	9.21773e-06
C5_GO_ESTABLISHMENT_OF_PROTEIN_LOCALIZATION_TO_ENDOPLASMIC_RETICULUM	115	Down	5.03143e-09	1.2119e-05
C5_GO_CYTOSOLIC_LARGE_RIBOSOMAL_SUBUNIT	58	Down	9.11722e-09	1.97643e-05
C5_GO_CYTOSOLIC_RIBOSOME	106	Down	3.85178e-08	7.59081e-05
C5_GO_PROTEIN_LOCALIZATION_TO_ENDOPLASMIC_RETICULUM	135	Down	5.64984e-08	0.000102064
C2_REACTOME_REGULATION_OF_EXPRESSION_OF_SLITS_AND_ROBOS	158	Down	9.02489e-07	0.00150493
C2_CHNG_MULTIPLE_MYELOMA_HYPERPLOID_UP	50	Down	2.08955e-06	0.00323552
C1_MT	13	Up	6.06348e-06	0.00876294
C5_GO_STRUCTURAL_CONSTITUENT_OF_RIBOSOME	154	Down	6.87658e-06	0.0093169
C2_REACTOME_ATTENUATION_PHASE	25	Up	1.90179e-05	0.023852
C2_REACTOME_HSF1_DEPENDENT_TRANSACTIVATION	33	Up	1.98051e-05	0.023852
C5_GO_PROTEIN_TARGETING_TO_MEMBRANE	183	Down	2.89115e-05	0.0329865
C2_BILANGES_SERUM_AND_RAPAMYCIN_SENSITIVE_GENES	47	Down	4.38475e-05	0.0475263
C2_REACTOME_ACTIVATION_OF_THE_MRNA_UPON_BINDING_OF_THE_CAP_BINDING_COMPLEX_AND_EIFS_AND_SUBSEQUENT_BINDING_TO_43S	59	Down	4.67681e-05	0.048278
C2_REACTOME_INFLUENZA_INFECTION	152	Down	5.72035e-05	0.0563662
C7_GSE2405_0H_VS_9H_A_PHAGOCYTOPHILUM_STIM_NEUTROPHIL_DN	195	Down	9.96707e-05	0.0939418

## Sheet: SubWMvsMedulla
geneset	NGenes	Direction	PValue	FDR
C2_KEGG_RIBOSOME	85	Down	1.13145e-09	2.27074e-05
C2_REACTOME_NONSENSE_MEDIATED_DECAY_NMD_INDEPENDENT_OF_THE_EXON_JUNCTION_COMPLEX_EJC	93	Down	3.04789e-09	2.27074e-05
C2_REACTOME_SRP_DEPENDENT_COTRANSLATIONAL_PROTEIN_TARGETING_TO_MEMBRANE	110	Down	3.14246e-09	2.27074e-05
C5_GO_COTRANSLATIONAL_PROTEIN_TARGETING_TO_MEMBRANE	102	Down	4.4623e-09	2.41835e-05
C5_GO_NUCLEAR_TRANSCRIBED_MRNA_CATABOLIC_PROCESS_NONSENSE_MEDIATED_DECAY	120	Down	4.67695e-08	0.000202774
C2_REACTOME_EUKARYOTIC_TRANSLATION_INITIATION	117	Down	6.93581e-08	0.000250591
C2_REACTOME_NONSENSE_MEDIATED_DECAY_NMD	113	Down	1.3467e-07	0.000417054
C2_REACTOME_SELENOAMINO_ACID_METABOLISM	110	Down	3.52505e-07	0.000955201
C5_GO_CYTOSOLIC_LARGE_RIBOSOMAL_SUBUNIT	58	Down	4.35932e-07	0.00105001
C5_GO_ESTABLISHMENT_OF_PROTEIN_LOCALIZATION_TO_ENDOPLASMIC_RETICULUM	115	Down	5.4399e-07	0.00117926
C5_GO_CYTOSOLIC_RIBOSOME	106	Down	2.00857e-06	0.00395835
C1_MT	13	Up	2.3884e-06	0.00431465
C5_GO_PROTEIN_LOCALIZATION_TO_ENDOPLASMIC_RETICULUM	135	Down	2.87459e-06	0.00479348
C2_REACTOME_REGULATION_OF_EXPRESSION_OF_SLITS_AND_ROBOS	158	Down	3.45199e-06	0.00534515
C2_CHNG_MULTIPLE_MYELOMA_HYPERPLOID_UP	50	Down	3.29555e-05	0.0476273
C2_REACTOME_HSF1_DEPENDENT_TRANSACTIVATION	33	Up	6.12695e-05	0.0830126

## Sheet: BrainvsTEM
geneset	NGenes	Direction	PValue	FDR
C2_REACTOME_NONSENSE_MEDIATED_DECAY_NMD_INDEPENDENT_OF_THE_EXON_JUNCTION_COMPLEX_EJC	93	Down	1.56272e-13	2.78806e-09
C2_KEGG_RIBOSOME	85	Down	2.57225e-13	2.78806e-09
C2_REACTOME_EUKARYOTIC_TRANSLATION_INITIATION	117	Down	4.85482e-13	3.50809e-09
C5_GO_CYTOSOLIC_RIBOSOME	106	Down	3.4577e-12	1.59245e-08
C2_REACTOME_NONSENSE_MEDIATED_DECAY_NMD	113	Down	3.67297e-12	1.59245e-08
C5_GO_COTRANSLATIONAL_PROTEIN_TARGETING_TO_MEMBRANE	102	Down	1.05013e-11	3.79413e-08
C2_REACTOME_REGULATION_OF_EXPRESSION_OF_SLITS_AND_ROBOS	158	Down	2.25246e-11	6.97556e-08
C5_GO_NUCLEAR_TRANSCRIBED_MRNA_CATABOLIC_PROCESS_NONSENSE_MEDIATED_DECAY	120	Down	4.76647e-11	1.29159e-07
C2_REACTOME_SELENOAMINO_ACID_METABOLISM	110	Down	5.41987e-11	1.30547e-07
C5_GO_ESTABLISHMENT_OF_PROTEIN_LOCALIZATION_TO_ENDOPLASMIC_RETICULUM	115	Down	6.22627e-11	1.34973e-07
C2_REACTOME_SRP_DEPENDENT_COTRANSLATIONAL_PROTEIN_TARGETING_TO_MEMBRANE	110	Down	7.13824e-11	1.40675e-07
C2_REACTOME_SIGNALING_BY_ROBO_RECEPTORS	194	Down	3.56055e-10	6.43214e-07
C2_REACTOME_INFLUENZA_INFECTION	152	Down	3.94571e-10	6.57962e-07
C5_GO_TRANSLATIONAL_INITIATION	186	Down	1.86567e-09	2.88885e-06
C5_GO_VIRAL_GENE_EXPRESSION	189	Down	2.57583e-09	3.72259e-06
C2_REACTOME_ACTIVATION_OF_THE_MRNA_UPON_BINDING_OF_THE_CAP_BINDING_COMPLEX_AND_EIFS_AND_SUBSEQUENT_BINDING_TO_43S	59	Down	2.847e-09	3.85733e-06
C5_GO_CYTOSOLIC_LARGE_RIBOSOMAL_SUBUNIT	58	Down	3.5967e-09	4.58642e-06
C2_HSIAO_HOUSEKEEPING_GENES	386	Down	5.46911e-09	6.58663e-06
C5_GO_CYTOSOLIC_SMALL_RIBOSOMAL_SUBUNIT	43	Down	1.10451e-08	1.26018e-05
C5_GO_CYTOPLASMIC_TRANSLATION	89	Down	1.55579e-08	1.58501e-05
C7_GSE42088_UNINF_VS_LEISHMANIA_INF_DC_4H_DN	181	Down	1.57106e-08	1.58501e-05
C7_GSE2405_0H_VS_9H_A_PHAGOCYTOPHILUM_STIM_NEUTROPHIL_DN	195	Down	1.60855e-08	1.58501e-05
C7_GSE2405_0H_VS_24H_A_PHAGOCYTOPHILUM_STIM_NEUTROPHIL_UP	194	Down	1.7209e-08	1.62199e-05
C2_CHNG_MULTIPLE_MYELOMA_HYPERPLOID_UP	50	Down	2.09411e-08	1.8915e-05
C5_GO_PROTEIN_LOCALIZATION_TO_ENDOPLASMIC_RETICULUM	135	Down	2.84321e-08	2.4654e-05
C5_GO_CYTOSOLIC_PART	220	Down	5.08498e-08	4.2397e-05
C7_GSE22886_NAIVE_TCELL_VS_DC_UP	189	Down	2.36207e-07	0.000189648
C5_GO_POLYSOME	64	Down	2.74344e-07	0.000212401
C2_REACTOME_TRANSLATION	284	Down	3.93202e-07	0.000293926
C5_GO_NUCLEAR_TRANSCRIBED_MRNA_CATABOLIC_PROCESS	203	Down	4.2614e-07	0.000298753
C2_TIEN_INTESTINE_PROBIOTICS_6HR_UP	48	Down	4.27222e-07	0.000298753
C2_JISON_SICKLE_CELL_DISEASE_DN	172	Down	4.74298e-07	0.000321307
C5_GO_RIBOSOMAL_SUBUNIT	183	Down	6.17375e-07	0.000401471
C5_GO_RNA_CATABOLIC_PROCESS	365	Down	6.29672e-07	0.000401471
C2_BILANGES_SERUM_AND_RAPAMYCIN_SENSITIVE_GENES	47	Down	6.89917e-07	0.000427315
C5_GO_POLYSOMAL_RIBOSOME	29	Down	7.35606e-07	0.000436285
C5_GO_STRUCTURAL_CONSTITUENT_OF_RIBOSOME	154	Down	7.44651e-07	0.000436285
C5_GO_RIBOSOME	220	Down	8.60735e-07	0.000491026
C2_REACTOME_CELLULAR_RESPONSE_TO_HEAT_STRESS	94	Down	8.86517e-07	0.000492767
C2_PECE_MAMMARY_STEM_CELL_UP	125	Down	1.14528e-06	0.000620686
C2_KIM_LRRC3B_TARGETS	27	Down	1.7046e-06	0.000884438
C7_GSE22886_NAIVE_BCELL_VS_NEUTROPHIL_UP	183	Down	1.71355e-06	0.000884438
C2_REACTOME_RRNA_PROCESSING_IN_THE_NUCLEUS_AND_CYTOSOL	187	Down	2.83687e-06	0.00143018
C7_GSE42088_UNINF_VS_LEISHMANIA_INF_DC_2H_DN	183	Down	3.33337e-06	0.00164229
C5_GO_MHC_PROTEIN_COMPLEX	21	Down	4.06035e-06	0.00195601
C2_REACTOME_RRNA_PROCESSING	197	Down	4.36071e-06	0.00205503
C5_GO_PROTEIN_TARGETING_TO_MEMBRANE	183	Down	4.65442e-06	0.00208185
C2_REACTOME_HSF1_DEPENDENT_TRANSACTIVATION	33	Down	4.66454e-06	0.00208185
C2_REACTOME_ANTIGEN_PRESENTATION:_FOLDING_ASSEMBLY_AND_PEPTIDE_LOADING_OF_CLASS_I_MHC	25	Down	4.70572e-06	0.00208185
C2_KEGG_TYPE_I_DIABETES_MELLITUS	33	Down	5.12534e-06	0.00214905
C2_REACTOME_INFECTIOUS_DISEASE	358	Down	5.12783e-06	0.00214905
C2_REACTOME_ATTENUATION_PHASE	25	Down	5.15502e-06	0.00214905
C2_BILANGES_SERUM_RESPONSE_TRANSLATION	22	Down	6.41033e-06	0.00262194
C2_REACTOME_REGULATION_OF_HSF1_MEDIATED_HEAT_SHOCK_RESPONSE	77	Down	7.03526e-06	0.00282427
C5_GO_REGULATION_OF_CELLULAR_RESPONSE_TO_HEAT	77	Down	7.23497e-06	0.00285163
C2_KEGG_ANTIGEN_PROCESSING_AND_PRESENTATION	68	Down	8.36902e-06	0.00323971
C7_GSE26156_DOUBLE_POSITIVE_VS_CD4_SINGLE_POSITIVE_THYMOCYTE_UP	187	Down	9.3671e-06	0.00356246
C5_GO_SMALL_RIBOSOMAL_SUBUNIT	71	Down	1.41147e-05	0.00527548
H_HALLMARK_MYC_TARGETS_V1	197	Down	1.54055e-05	0.00566035
C2_HOLLEMAN_ASPARAGINASE_RESISTANCE_B_ALL_UP	26	Down	1.57036e-05	0.00567369
C7_GSE3720_UNSTIM_VS_PMA_STIM_VD2_GAMMADELTA_TCELL_UP	175	Down	1.70466e-05	0.00605796
C2_KEGG_LEISHMANIA_INFECTION	61	Down	1.9477e-05	0.00677103
C7_GSE28726_ACT_CD4_TCELL_VS_ACT_VA24NEG_NKTCELL_DN	197	Down	1.97739e-05	0.00677103
C2_TIEN_INTESTINE_PROBIOTICS_24HR_DN	195	Down	1.99901e-05	0.00677103
C7_GSE34205_HEALTHY_VS_FLU_INF_INFANT_PBMC_UP	171	Down	2.40277e-05	0.00801344
C5_GO_CELLULAR_RESPONSE_TO_HEAT	116	Down	2.68084e-05	0.00876785
C2_DIRMEIER_LMP1_RESPONSE_LATE_UP	52	Down	2.73891e-05	0.00876785
TRM_core_signature_DOWN	18	Down	2.75032e-05	0.00876785
C5_GO_LARGE_RIBOSOMAL_SUBUNIT	114	Down	3.07861e-05	0.0096722
C7_GSE9006_HEALTHY_VS_TYPE_1_DIABETES_PBMC_4MONTH_POST_DX_UP	194	Down	3.1266e-05	0.00968264
C2_REACTOME_DOWNSTREAM_TCR_SIGNALING	92	Down	3.30486e-05	0.0100905
C7_GSE37416_0H_VS_6H_F_TULARENSIS_LVS_NEUTROPHIL_DN	186	Down	3.43869e-05	0.0103533
C2_REACTOME_C_TYPE_LECTIN_RECEPTORS_CLRS	115	Down	3.60003e-05	0.0103747
C7_GSE42088_2H_VS_24H_LEISHMANIA_INF_DC_UP	191	Down	3.6371e-05	0.0103747
C2_LUI_THYROID_CANCER_CLUSTER_3	27	Down	3.64907e-05	0.0103747
C7_GSE24574_BCL6_HIGH_TFH_VS_TFH_CD4_TCELL_DN	191	Down	3.78784e-05	0.0103747
C2_FLOTHO_PEDIATRIC_ALL_THERAPY_RESPONSE_UP	48	Down	3.84281e-05	0.0103747
C5_GO_LUMENAL_SIDE_OF_MEMBRANE	28	Down	3.84411e-05	0.0103747
C2_REACTOME_TCR_SIGNALING	113	Down	3.90307e-05	0.0103747
C7_GSE34205_HEALTHY_VS_RSV_INF_INFANT_PBMC_UP	175	Down	3.91369e-05	0.0103747
C5_GO_OXIDATIVE_PHOSPHORYLATION	130	Down	3.91436e-05	0.0103747
C2_GAURNIER_PSMD4_TARGETS	54	Down	3.92438e-05	0.0103747
C7_GSE22886_TCELL_VS_BCELL_NAIVE_UP	194	Down	4.0667e-05	0.0106214
C2_KEGG_PARKINSONS_DISEASE	111	Down	4.23326e-05	0.0109248
C7_GSE28726_ACT_CD4_TCELL_VS_ACT_NKTCELL_DN	192	Down	4.2926e-05	0.0109476
C2_KEGG_GRAFT_VERSUS_HOST_DISEASE	35	Down	4.38964e-05	0.0109591
C5_GO_PROTEIN_FOLDING_CHAPERONE	20	Down	4.39821e-05	0.0109591
C7_GSE29618_BCELL_VS_PDC_UP	171	Down	5.39146e-05	0.0132814
C2_REACTOME_CLEC7A_DECTIN_1_SIGNALING	95	Down	5.54626e-05	0.0135092
C1_MT	13	Down	5.66149e-05	0.0135107
C2_BIOCARTA_RACCYCD_PATHWAY	25	Down	5.67152e-05	0.0135107
C2_REACTOME_FC_EPSILON_RECEPTOR_FCERI_SIGNALING	126	Down	6.62988e-05	0.0156059
C2_PID_NFKAPPAB_CANONICAL_PATHWAY	22	Down	6.69503e-05	0.0156059
C2_REACTOME_AUF1_HNRNP_D0_BINDS_AND_DESTABILIZES_MRNA	54	Down	7.02658e-05	0.0162045
C5_GO_CYTOPLASMIC_TRANSLATIONAL_INITIATION	30	Down	7.24793e-05	0.016539
C5_GO_RESPONSE_TO_HEAT	146	Down	7.47867e-05	0.0168878
C5_GO_CHAPERONE_COFACTOR_DEPENDENT_PROTEIN_REFOLDING	28	Down	8.31067e-05	0.0185731
C5_GO_ACTIVATION_OF_INNATE_IMMUNE_RESPONSE	243	Down	8.40569e-05	0.0185937
C7_GSE41978_KLRG1_HIGH_VS_LOW_EFFECTOR_CD8_TCELL_DN	172	Down	8.69334e-05	0.0190358
C5_GO_INTERLEUKIN_1_MEDIATED_SIGNALING_PATHWAY	93	Down	9.22136e-05	0.0199901
C7_GSE41978_ID2_KO_VS_ID2_KO_AND_BIM_KO_KLRG1_LOW_EFFECTOR_CD8_TCELL_DN	186	Down	9.35926e-05	0.0200881
C2_HEDENFALK_BREAST_CANCER_BRACX_UP	17	Down	0.000100213	0.0212982
C5_GO_NUCLEOTIDE_BINDING_DOMAIN_LEUCINE_RICH_REPEAT_CONTAINING_RECEPTOR_SIGNALING_PATHWAY	35	Down	0.000101292	0.0213185
C2_REACTOME_ANTIVIRAL_MECHANISM_BY_IFN_STIMULATED_GENES	80	Down	0.000107044	0.0223125
C7_GSE9006_HEALTHY_VS_TYPE_2_DIABETES_PBMC_AT_DX_UP	196	Down	0.000109094	0.0225231
C5_GO_ORGANIC_CYCLIC_COMPOUND_CATABOLIC_PROCESS	512	Down	0.000111167	0.0225593
C5_GO_TRANSLATION_FACTOR_ACTIVITY_RNA_BINDING	82	Down	0.00011135	0.0225593
C5_GO_PEPTIDE_BIOSYNTHETIC_PROCESS	598	Down	0.00011633	0.02335
C2_REACTOME_FCERI_MEDIATED_NF_KB_ACTIVATION	77	Down	0.000118041	0.0234762
C7_GSE21927_C26GM_VS_4T1_TUMOR_MONOCYTE_BALBC_DN	187	Down	0.000120239	0.0236958
C2_REACTOME_AXON_GUIDANCE	418	Down	0.000121438	0.0237165
C7_GSE22886_NAIVE_CD4_TCELL_VS_DC_UP	184	Down	0.000123488	0.023725
C2_REACTOME_HSF1_ACTIVATION	28	Down	0.000123777	0.023725
C7_GSE22886_NAIVE_CD8_TCELL_VS_DC_UP	189	Down	0.000124765	0.023725
C2_TIEN_INTESTINE_PROBIOTICS_2HR_UP	25	Down	0.000127644	0.0240615
C5_GO_ANTIGEN_RECEPTOR_MEDIATED_SIGNALING_PATHWAY	206	Down	0.000133516	0.0249258
C5_GO_IMMUNE_RESPONSE_REGULATING_SIGNALING_PATHWAY	438	Down	0.000135961	0.0249258
C7_GSE42088_UNINF_VS_LEISHMANIA_INF_DC_24H_UP	193	Down	0.0001369	0.0249258
C7_GSE28726_NAIVE_VS_ACTIVATED_CD4_TCELL_UP	178	Down	0.000137556	0.0249258
C2_ZHANG_PROLIFERATING_VS_QUIESCENT	43	Down	0.000138232	0.0249258
C2_REACTOME_ACTIVATION_OF_NF_KAPPAB_IN_B_CELLS	66	Down	0.000139128	0.0249258
C2_GAVIN_FOXP3_TARGETS_CLUSTER_T7	93	Down	0.000144181	0.0256193
C7_GSE11864_UNTREATED_VS_CSF1_IN_MAC_UP	163	Down	0.000146074	0.0257447
C2_CHAUHAN_RESPONSE_TO_METHOXYESTRADIOL_DN	99	Down	0.000150286	0.0262734
C7_GSE21927_SPLEEN_C57BL6_VS_4T1_TUMOR_BALBC_MONOCYTES_UP	176	Down	0.000153613	0.0263157
C2_REACTOME_DOWNSTREAM_SIGNALING_EVENTS_OF_B_CELL_RECEPTOR_BCR	80	Down	0.000153799	0.0263157
C7_GSE3720_UNSTIM_VS_LPS_STIM_VD2_GAMMADELTA_TCELL_UP	170	Down	0.000154265	0.0263157
C5_GO_MHC_CLASS_II_PROTEIN_COMPLEX	13	Down	0.000155384	0.0263157
C5_GO_ESTABLISHMENT_OF_PROTEIN_LOCALIZATION_TO_ORGANELLE	495	Down	0.000163399	0.0274586
C7_GSE22886_CD4_TCELL_VS_BCELL_NAIVE_UP	192	Down	0.000166214	0.0277169
C5_GO_FC_EPSILON_RECEPTOR_SIGNALING_PATHWAY	106	Down	0.000180252	0.0298192
C7_GSE22886_NAIVE_TCELL_VS_NEUTROPHIL_UP	199	Down	0.000181573	0.0298192
C2_PODAR_RESPONSE_TO_ADAPHOSTIN_UP	141	Down	0.000184623	0.0298978
C2_REACTOME_INTERLEUKIN_1_SIGNALING	97	Down	0.00018481	0.0298978
C2_SHIPP_DLBCL_VS_FOLLICULAR_LYMPHOMA_UP	43	Down	0.000192302	0.0308794
C7_GSE7219_UNSTIM_VS_LPS_AND_ANTI_CD40_STIM_NIK_NFKB2_KO_DC_UP	172	Down	0.000200779	0.0318853
C5_GO_POSITIVE_REGULATION_OF_BLOOD_VESSEL_ENDOTHELIAL_CELL_MIGRATION	44	Down	0.00020205	0.0318853
C5_GO_T_CELL_RECEPTOR_SIGNALING_PATHWAY	174	Down	0.000202978	0.0318853
C2_PELLICCIOTTA_HDAC_IN_ANTIGEN_PRESENTATION_DN	49	Down	0.000206234	0.0319895
C5_GO_ACTIVATION_OF_IMMUNE_RESPONSE	456	Down	0.000206594	0.0319895
C2_HAHTOLA_MYCOSIS_FUNGOIDES_CD4_DN	113	Down	0.000211831	0.0325679
C5_GO_DNA_POLYMERASE_BINDING	17	Down	0.000217838	0.0331591
C2_FLECHNER_PBL_KIDNEY_TRANSPLANT_OK_VS_DONOR_UP	149	Down	0.000218735	0.0331591
C7_GSE9006_HEALTHY_VS_TYPE_1_DIABETES_PBMC_1MONTH_POST_DX_UP	191	Down	0.000227287	0.0342162
C2_LI_AMPLIFIED_IN_LUNG_CANCER	139	Down	0.000242226	0.0362136
C7_GSE19401_UNSTIM_VS_RETINOIC_ACID_STIM_FOLLICULAR_DC_DN	165	Down	0.000243959	0.0362229
C7_GSE22886_NEUTROPHIL_VS_MONOCYTE_DN	196	Down	0.000247505	0.0363827
C2_REACTOME_REGULATION_OF_TNFR1_SIGNALING	33	Down	0.000248392	0.0363827
C2_REACTOME_COSTIMULATION_BY_THE_CD28_FAMILY	64	Down	0.000259097	0.037696
C2_REACTOME_HOST_INTERACTIONS_OF_HIV_FACTORS	128	Down	0.000261296	0.0377625
C2_REACTOME_DEGRADATION_OF_BETA_CATENIN_BY_THE_DESTRUCTION_COMPLEX	82	Down	0.000265765	0.0379184
C5_GO_CYTOPLASMIC_PATTERN_RECOGNITION_RECEPTOR_SIGNALING_PATHWAY	59	Down	0.000265873	0.0379184
C2_REACTOME_METABOLISM_OF_RNA	646	Down	0.000270517	0.0380969
C7_GSE45739_UNSTIM_VS_ACD3_ACD28_STIM_WT_CD4_TCELL_DN	197	Down	0.00027064	0.0380969
C7_GSE3565_CTRL_VS_LPS_INJECTED_SPLENOCYTES_DN	175	Down	0.00027296	0.0381756
C2_REACTOME_SIGNALING_BY_THE_B_CELL_RECEPTOR_BCR	106	Down	0.000276169	0.0383768
C7_GSE3565_DUSP1_VS_WT_SPLENOCYTES_DN	172	Down	0.000278351	0.0384337
C2_REACTOME_METABOLISM_OF_AMINO_ACIDS_AND_DERIVATIVES	301	Down	0.00028352	0.0387064
C2_KEGG_ACUTE_MYELOID_LEUKEMIA	51	Down	0.000283897	0.0387064
C5_GO_ESTABLISHMENT_OF_PROTEIN_LOCALIZATION_TO_MEMBRANE	297	Down	0.00028577	0.0387182
C5_GO_PATTERN_RECOGNITION_RECEPTOR_SIGNALING_PATHWAY	150	Down	0.000288137	0.0387964
C2_REACTOME_REGULATION_OF_RUNX3_EXPRESSION_AND_ACTIVITY	55	Down	0.000293897	0.0392018
C5_GO_TOR_COMPLEX	15	Down	0.000294764	0.0392018
C2_REACTOME_DECTIN_1_MEDIATED_NONCANONICAL_NF_KB_SIGNALING	59	Down	0.000298168	0.0394127
C2_KEGG_MTOR_SIGNALING_PATHWAY	46	Down	0.000303764	0.039909
C5_GO_DE_NOVO_PROTEIN_FOLDING	37	Down	0.0003099	0.04047
C7_GSE29618_BCELL_VS_PDC_DAY7_FLU_VACCINE_UP	169	Down	0.000318256	0.0413123
C2_POMEROY_MEDULLOBLASTOMA_PROGNOSIS_DN	40	Down	0.000328654	0.0420351
C7_GSE29618_BCELL_VS_MONOCYTE_DAY7_FLU_VACCINE_UP	163	Down	0.000329172	0.0420351
C7_GSE5099_CLASSICAL_M1_VS_ALTERNATIVE_M2_MACROPHAGE_UP	184	Down	0.000329641	0.0420351
C5_GO_TRANSLATION_INITIATION_FACTOR_ACTIVITY	50	Down	0.000349482	0.0443046
C2_GINESTIER_BREAST_CANCER_20Q13_AMPLIFICATION_DN	167	Down	0.000352867	0.0444735
C7_GSE22886_DC_VS_MONOCYTE_DN	169	Down	0.000370459	0.0463176
C6_HINATA_NFKB_IMMU_INF	13	Down	0.000371772	0.0463176
C5_GO_TOLL_LIKE_RECEPTOR_SIGNALING_PATHWAY	109	Down	0.000376343	0.0466192
C2_REACTOME_RUNX3_REGULATES_WNT_SIGNALING	8	Down	0.000379032	0.0466855
C2_KEGG_TOLL_LIKE_RECEPTOR_SIGNALING_PATHWAY	80	Down	0.00039213	0.048026
C5_GO_INNER_MITOCHONDRIAL_MEMBRANE_PROTEIN_COMPLEX	131	Down	0.000400325	0.0487542
C5_GO_ADP_BINDING	35	Down	0.000406133	0.0491853
C2_REACTOME_INTERLEUKIN_12_FAMILY_SIGNALING	49	Down	0.000409131	0.0492731
C2_BIOCARTA_MHC_PATHWAY	12	Down	0.000413255	0.0494018
C5_GO_PROTEIN_TARGETING	396	Down	0.000415081	0.0494018
C5_GO_UNFOLDED_PROTEIN_BINDING	107	Down	0.000419116	0.0494018
C5_GO_ANTIGEN_PROCESSING_AND_PRESENTATION_OF_PEPTIDE_ANTIGEN_VIA_MHC_CLASS_I	90	Down	0.000419316	0.0494018
C5_GO_FC_RECEPTOR_SIGNALING_PATHWAY	167	Down	0.000432866	0.0507225
C2_PID_IL1_PATHWAY	29	Down	0.000445194	0.0518866
C7_GSE16450_IMMATURE_VS_MATURE_NEURON_CELL_LINE_UP	187	Down	0.0004565	0.0529199
C5_GO_RIBONUCLEOPROTEIN_COMPLEX	819	Down	0.000462781	0.0533626
C5_GO_IMMUNE_RESPONSE_REGULATING_CELL_SURFACE_RECEPTOR_SIGNALING_PATHWAY	313	Down	0.00048201	0.0552858
C2_KEGG_PROSTATE_CANCER	76	Down	0.000488855	0.0557757
C7_GSE13411_PLASMA_CELL_VS_MEMORY_BCELL_DN	186	Down	0.000496962	0.0564039
C2_REACTOME_CELLULAR_RESPONSES_TO_STRESS	398	Down	0.000505265	0.0567943
C5_GO_RESPONSE_TO_TEMPERATURE_STIMULUS	189	Down	0.000505642	0.0567943
C2_BIOCARTA_NTHI_PATHWAY	22	Down	0.000513113	0.0573364
C5_GO_INTERSPECIES_INTERACTION_BETWEEN_ORGANISMS	792	Down	0.000537029	0.0592903
C7_GSE11057_EFF_MEM_VS_CENT_MEM_CD4_TCELL_DN	159	Down	0.000537843	0.0592903
C2_KEGG_OXIDATIVE_PHOSPHORYLATION	120	Down	0.000539009	0.0592903
C2_REACTOME_TNFR1_INDUCED_NFKAPPAB_SIGNALING_PATHWAY	30	Down	0.000541539	0.0592903
C7_GSE29618_BCELL_VS_MDC_UP	161	Down	0.000550502	0.0599688
C5_GO_PEPTIDE_ANTIGEN_BINDING	19	Down	0.000555028	0.0601595
C5_GO_TRANSLATION_REGULATOR_ACTIVITY_NUCLEIC_ACID_BINDING	99	Down	0.000562302	0.0602772
C2_KEGG_CHRONIC_MYELOID_LEUKEMIA	67	Down	0.000563187	0.0602772
C5_GO_ATP_SYNTHESIS_COUPLED_ELECTRON_TRANSPORT	91	Down	0.000564455	0.0602772
C2_REACTOME_MAPK6_MAPK4_SIGNALING	81	Down	0.0005733	0.0609216
C7_GSE14000_TRANSLATED_RNA_VS_MRNA_DC_DN	169	Down	0.000577757	0.0610941
C5_GO_ER_TO_GOLGI_TRANSPORT_VESICLE_MEMBRANE	54	Down	0.000580848	0.0610941
C2_BIOCARTA_LAIR_PATHWAY	12	Down	0.000583379	0.0610941
C2_TAKAO_RESPONSE_TO_UVB_RADIATION_UP	82	Down	0.00059231	0.0617313
C2_REACTOME_CRISTAE_FORMATION	31	Down	0.000613371	0.0628103
C5_GO_MRNA_TRANSPORT	135	Down	0.000614163	0.0628103
C5_GO_AMIDE_BIOSYNTHETIC_PROCESS	701	Down	0.000614342	0.0628103
C2_YAGI_AML_RELAPSE_PROGNOSIS	30	Down	0.000615487	0.0628103
C2_REACTOME_THE_ROLE_OF_GTSE1_IN_G2_M_PROGRESSION_AFTER_G2_CHECKPOINT	70	Down	0.000621457	0.0628103
C2_WANG_TUMOR_INVASIVENESS_UP	342	Down	0.000626135	0.0628103
C5_GO_POSITIVE_REGULATION_OF_IMMUNE_RESPONSE	592	Down	0.00062694	0.0628103
C2_REACTOME_NOD1_2_SIGNALING_PATHWAY	32	Down	0.000628047	0.0628103
C2_HINATA_NFKB_TARGETS_KERATINOCYTE_UP	61	Down	0.000629746	0.0628103
C2_KIM_ALL_DISORDERS_DURATION_CORR_DN	131	Down	0.000631638	0.0628103
C2_PID_TCR_PATHWAY	64	Down	0.000658427	0.0648236
C7_GSE3982_MEMORY_CD4_TCELL_VS_TH1_UP	171	Down	0.000660314	0.0648236
C2_MARTINEZ_RESPONSE_TO_TRABECTEDIN_UP	60	Down	0.000661936	0.0648236
C7_GSE36476_CTRL_VS_TSST_ACT_40H_MEMORY_CD4_TCELL_YOUNG_UP	186	Down	0.000663845	0.0648236
C2_REACTOME_CONSTITUTIVE_SIGNALING_BY_AKT1_E17K_IN_CANCER	25	Down	0.000667615	0.0648994
C7_GSE22886_NAIVE_CD4_TCELL_VS_48H_ACT_TH1_UP	187	Down	0.000679082	0.0655723
C2_BASSO_CD40_SIGNALING_UP	94	Down	0.000680587	0.0655723
C7_GSE26495_NAIVE_VS_PD1HIGH_CD8_TCELL_DN	196	Down	0.000701428	0.0670336
C2_PICCALUGA_ANGIOIMMUNOBLASTIC_LYMPHOMA_DN	128	Down	0.000705893	0.0670336
C2_HAHTOLA_MYCOSIS_FUNGOIDES_DN	13	Down	0.000707757	0.0670336
C7_GSE45365_NK_CELL_VS_BCELL_MCMV_INFECTION_DN	178	Down	0.000708124	0.0670336
C2_LUI_TARGETS_OF_PAX8_PPARG_FUSION	33	Down	0.000714013	0.0672973
C5_GO_INNATE_IMMUNE_RESPONSE_ACTIVATING_CELL_SURFACE_RECEPTOR_SIGNALING_PATHWAY	86	Down	0.000717171	0.0673023
C2_DEURIG_T_CELL_PROLYMPHOCYTIC_LEUKEMIA_DN	306	Down	0.000732274	0.0684234
C5_GO_MRNA_EXPORT_FROM_NUCLEUS	104	Down	0.00075151	0.0697618
C7_GSE19888_ADENOSINE_A3R_INH_PRETREAT_AND_ACT_BY_A3R_VS_A3R_INH_AND_TCELL_MEMBRANES_ACT_MAST_CELL_UP	185	Down	0.000757069	0.0697618
C2_REACTOME_BETA_CATENIN_INDEPENDENT_WNT_SIGNALING	125	Down	0.000758525	0.0697618
C2_PID_AVB3_OPN_PATHWAY	27	Down	0.000762582	0.0697618
C7_GSE25677_MPL_VS_R848_STIM_BCELL_DN	178	Down	0.000762688	0.0697618
C2_REACTOME_REGULATION_OF_MRNA_STABILITY_BY_PROTEINS_THAT_BIND_AU_RICH_ELEMENTS	84	Down	0.000771736	0.0702928
C2_PID_VEGFR1_2_PATHWAY	61	Down	0.000780399	0.0707845
C2_REACTOME_BINDING_OF_TCF_LEF:CTNNB1_TO_TARGET_GENE_PROMOTERS	7	Down	0.000786823	0.0710698
C7_GSE369_PRE_VS_POST_IL6_INJECTION_SOCS3_KO_LIVER_UP	182	Down	0.000794568	0.0714716
C2_PID_TOLL_ENDOGENOUS_PATHWAY	21	Down	0.000804133	0.0720331
C2_KIM_ALL_DISORDERS_OLIGODENDROCYTE_NUMBER_CORR_UP	653	Down	0.000828998	0.0738392
C2_REACTOME_TICAM1_RIP1_MEDIATED_IKK_COMPLEX_RECRUITMENT	19	Down	0.000831109	0.0738392
C2_PID_MTOR_4PATHWAY	66	Down	0.000840913	0.0744053
C5_GO_LAMELLIPODIUM_ASSEMBLY	51	Down	0.000858487	0.0753041
C5_GO_NUCLEAR_PORE	81	Down	0.000860786	0.0753041
C5_GO_RNA_BINDING	1528	Down	0.000861492	0.0753041
C5_GO_ANTIGEN_PROCESSING_AND_PRESENTATION_OF_EXOGENOUS_PEPTIDE_ANTIGEN_VIA_MHC_CLASS_I_TAP_INDEPENDENT	8	Down	0.000870618	0.0757962
C7_GSE32901_TH1_VS_TH17_ENRICHED_CD4_TCELL_UP	167	Down	0.000886338	0.0767717
C5_GO_ANTIGEN_PROCESSING_AND_PRESENTATION_OF_PEPTIDE_ANTIGEN	170	Down	0.000888905	0.0767717
C2_KEGG_NOD_LIKE_RECEPTOR_SIGNALING_PATHWAY	51	Down	0.000892895	0.0768102
C7_GSE21063_CTRL_VS_ANTI_IGM_STIM_BCELL_NFATC1_KO_8H_UP	184	Down	0.000905156	0.0773095
C7_GSE37416_CTRL_VS_12H_F_TULARENSIS_LVS_NEUTROPHIL_DN	191	Down	0.000905831	0.0773095
C7_GSE27434_WT_VS_DNMT1_KO_TREG_DN	171	Down	0.000911801	0.0775138
C2_REACTOME_CELLULAR_RESPONSES_TO_EXTERNAL_STIMULI	483	Down	0.000919204	0.0778379
C7_GSE40666_WT_VS_STAT1_KO_CD8_TCELL_UP	175	Down	0.000928309	0.078303
C5_GO_RIBONUCLEOPROTEIN_COMPLEX_BINDING	125	Down	0.000936158	0.078373
C7_GSE24634_NAIVE_CD4_TCELL_VS_DAY3_IL4_CONV_TREG_UP	178	Down	0.00093637	0.078373
C5_GO_RIBONUCLEOPROTEIN_COMPLEX_SUBUNIT_ORGANIZATION	258	Down	0.000953816	0.0794492
C2_KEGG_ALLOGRAFT_REJECTION	33	Down	0.00095947	0.0794492
C7_GSE339_CD4POS_VS_CD8POS_DC_IN_CULTURE_DN	169	Down	0.000960222	0.0794492
C2_REACTOME_G1_S_DNA_DAMAGE_CHECKPOINTS	64	Down	0.000972414	0.080037
C2_FLECHNER_PBL_KIDNEY_TRANSPLANT_REJECTED_VS_OK_DN	47	Down	0.000975164	0.080037
C5_GO_CRISTAE_FORMATION	33	Down	0.000978403	0.080037
C2_REACTOME_TRIF_TICAM1_MEDIATED_TLR4_SIGNALING	95	Down	0.000988185	0.0805333
C7_GSE45881_CXCR6HI_VS_CXCR1LO_COLONIC_LAMINA_PROPRIA_UP	192	Down	0.000998887	0.0811006
C5_GO_RIBOSOME_BINDING	57	Down	0.00100476	0.0812734
C5_GO_REGULATION_OF_LAMELLIPODIUM_ASSEMBLY	25	Down	0.00102289	0.0821899
C2_KEGG_VIRAL_MYOCARDITIS	55	Down	0.00102368	0.0821899
C7_GSE29618_BCELL_VS_MDC_DAY7_FLU_VACCINE_UP	160	Down	0.00102892	0.0823057
C5_GO_ENDOPEPTIDASE_COMPLEX	64	Down	0.00103863	0.0827772
C2_REACTOME_CD209_DC_SIGN_SIGNALING	19	Down	0.00105621	0.083395
C5_GO_TRANSLATION_REGULATOR_ACTIVITY	125	Down	0.0010594	0.083395
C5_GO_HIGH_DENSITY_LIPOPROTEIN_PARTICLE	18	Up	0.00105941	0.083395
C5_GO_POSITIVE_REGULATION_OF_DEFENSE_RESPONSE	367	Down	0.00106177	0.083395
C7_GSE10325_LUPUS_CD4_TCELL_VS_LUPUS_BCELL_UP	189	Down	0.00108326	0.0847759
C2_BIOCARTA_IL1R_PATHWAY	26	Down	0.00111241	0.0866588
C7_GSE36527_CD69_NEG_VS_POS_TREG_CD62L_LOS_KLRG1_NEG_DN	191	Down	0.00111531	0.0866588
C2_NEMETH_INFLAMMATORY_RESPONSE_LPS_UP	76	Down	0.00112101	0.0867322
C5_GO_ANTIGEN_PROCESSING_AND_PRESENTATION_OF_ENDOGENOUS_ANTIGEN	15	Down	0.00113015	0.0867322
C2_MORI_MATURE_B_LYMPHOCYTE_UP	75	Down	0.00113162	0.0867322
C7_GSE9006_TYPE_1_DIABETES_AT_DX_VS_1MONTH_POST_DX_PBMC_UP	190	Down	0.00113373	0.0867322
C2_MORI_LARGE_PRE_BII_LYMPHOCYTE_DN	53	Down	0.00114157	0.0867322
C2_REACTOME_INTERLEUKIN_12_SIGNALING	41	Down	0.00114709	0.0867322
C2_REACTOME_FORMATION_OF_ATP_BY_CHEMIOSMOTIC_COUPLING	18	Down	0.00115005	0.0867322
C2_REACTOME_TAK1_ACTIVATES_NFKB_BY_PHOSPHORYLATION_AND_ACTIVATION_OF_IKKS_COMPLEX	32	Down	0.00115221	0.0867322
C5_GO_TRANSLATION_PREINITIATION_COMPLEX	18	Down	0.00115344	0.0867322
C2_ENK_UV_RESPONSE_KERATINOCYTE_UP	434	Down	0.00115627	0.0867322
C2_REACTOME_TRANSPORT_OF_MATURE_TRANSCRIPT_TO_CYTOPLASM	80	Down	0.00116404	0.0870142
C7_GSE23114_PERITONEAL_CAVITY_B1A_BCELL_VS_SPLEEN_BCELL_DN	194	Down	0.00116904	0.0870878
C2_PID_ANGIOPOIETIN_RECEPTOR_PATHWAY	39	Down	0.00117508	0.0871948
C2_REACTOME_INTERLEUKIN_1_FAMILY_SIGNALING	121	Down	0.00117853	0.0871948
C2_CAFFAREL_RESPONSE_TO_THC_8HR_5_UP	15	Down	0.00119725	0.0880081
C5_GO_REGULATION_OF_DNA_TEMPLATED_TRANSCRIPTION_IN_RESPONSE_TO_STRESS	111	Down	0.00120073	0.0880081
C7_GSE9988_ANTI_TREM1_VS_LOW_LPS_MONOCYTE_DN	168	Down	0.0012017	0.0880081
C2_TOOKER_GEMCITABINE_RESISTANCE_UP	71	Down	0.00122108	0.0891263
C7_GSE9006_TYPE_1_DIABETES_AT_DX_VS_4MONTH_POST_DX_PBMC_UP	185	Down	0.0012272	0.0891421
C7_GSE22886_DAY1_VS_DAY7_MONOCYTE_IN_CULTURE_UP	173	Down	0.00122952	0.0891421
C7_GSE37416_0H_VS_3H_F_TULARENSIS_LVS_NEUTROPHIL_DN	185	Down	0.00124698	0.0900007
C7_GSE22886_DAY0_VS_DAY7_MONOCYTE_IN_CULTURE_UP	181	Down	0.00125162	0.0900007
C2_SESTO_RESPONSE_TO_UV_C0	98	Down	0.00125586	0.0900007
C5_GO_ANTIGEN_PROCESSING_AND_PRESENTATION_OF_EXOGENOUS_PEPTIDE_ANTIGEN_VIA_MHC_CLASS_I	74	Down	0.00126103	0.0900007
C2_HOLLEMAN_VINCRISTINE_RESISTANCE_ALL_DN	19	Down	0.00127061	0.0900007
C7_GSE3565_DUSP1_VS_WT_SPLENOCYTES_POST_LPS_INJECTION_UP	159	Down	0.00127171	0.0900007
C2_REACTOME_ANTIGEN_PROCESSING_CROSS_PRESENTATION	93	Down	0.00127206	0.0900007
C3_TCTGATC_MIR383	39	Down	0.0012747	0.0900007
C7_GSE4984_LPS_VS_VEHICLE_CTRL_TREATED_DC_DN	190	Down	0.00127873	0.0900007
C2_REACTOME_INTERFERON_SIGNALING	176	Down	0.00129738	0.0910183
C2_REACTOME_SCF_SKP2_MEDIATED_DEGRADATION_OF_P27_P21	59	Down	0.00130815	0.0912554
C2_REACTOME_CDK_MEDIATED_PHOSPHORYLATION_AND_REMOVAL_OF_CDC6	70	Down	0.00131202	0.0912554
C2_RUTELLA_RESPONSE_TO_HGF_DN	221	Down	0.00131632	0.0912554
C2_REACTOME_RESPIRATORY_ELECTRON_TRANSPORT_ATP_SYNTHESIS_BY_CHEMIOSMOTIC_COUPLING_AND_HEAT_PRODUCTION_BY_UNCOUPLING_PROTEINS	121	Down	0.0013176	0.0912554
C2_DANG_MYC_TARGETS_UP	119	Down	0.00132279	0.091323
C2_BIOCARTA_GCR_PATHWAY	15	Down	0.00132985	0.0915192
C5_GO_MYELOID_LEUKOCYTE_CYTOKINE_PRODUCTION	24	Down	0.00134082	0.0919819
C7_GSE10325_LUPUS_CD4_TCELL_VS_LUPUS_MYELOID_UP	193	Down	0.00135685	0.092788
C6_CAMP_UP.V1_UP	189	Down	0.00137449	0.0936396
C7_GSE21927_SPLEEN_C57BL6_VS_EL4_TUMOR_BALBC_MONOCYTES_UP	194	Down	0.00137794	0.0936396
C7_GSE43863_DAY6_EFF_VS_DAY150_MEM_LY6C_INT_CXCR5POS_CD4_TCELL_DN	183	Down	0.00138282	0.0936774
C2_REACTOME_CD28_CO_STIMULATION	33	Down	0.00139099	0.0939372
C2_MORI_SMALL_PRE_BII_LYMPHOCYTE_DN	67	Down	0.00141432	0.0951084
C7_GSE16385_UNTREATED_VS_12H_ROSIGLITAZONE_IL4_TREATED_MACROPHAGE_UP	188	Down	0.0014171	0.0951084
C5_GO_RRNA_BINDING	61	Down	0.00142948	0.0956431
C5_GO_RNA_LOCALIZATION	209	Down	0.00144222	0.0959335
C7_GSE29618_BCELL_VS_MONOCYTE_UP	160	Down	0.00144401	0.0959335
C7_GSE16266_CTRL_VS_HEATSHOCK_AND_LPS_STIM_MEF_UP	197	Down	0.0014471	0.0959335
C7_GSE13484_UNSTIM_VS_YF17D_VACCINE_STIM_PBMC_UP	196	Down	0.00146207	0.0966301
C5_GO_NEGATIVE_REGULATION_OF_COLLATERAL_SPROUTING	5	Down	0.00147166	0.0968608
C2_REACTOME_INNATE_IMMUNE_SYSTEM	789	Down	0.00147811	0.0968608
C7_GSE25088_ROSIGLITAZONE_VS_IL4_AND_ROSIGLITAZONE_STIM_STAT6_KO_MACROPHAGE_DAY10_DN	175	Down	0.00147896	0.0968608
C2_ZHENG_FOXP3_TARGETS_IN_THYMUS_UP	187	Down	0.00148658	0.0970668
C2_KEGG_T_CELL_RECEPTOR_SIGNALING_PATHWAY	100	Down	0.00149255	0.0971371
C5_GO_ANTIGEN_PROCESSING_AND_PRESENTATION_OF_PEPTIDE_ANTIGEN_VIA_MHC_CLASS_IB	8	Down	0.00149736	0.0971371
C5_GO_REGULATION_OF_RNA_SPLICING	115	Down	0.00150268	0.0971371
C2_REACTOME_DEGRADATION_OF_GLI1_BY_THE_PROTEASOME	58	Down	0.00150558	0.0971371
C5_GO_REGULATION_OF_INNATE_IMMUNE_RESPONSE	347	Down	0.00151398	0.0973892
C2_KEGG_ERBB_SIGNALING_PATHWAY	73	Down	0.00151991	0.0974809
C7_GSE7219_WT_VS_NIK_NFKB2_KO_DC_DN	170	Down	0.00153686	0.0981022
C3_ATTACAT_MIR3803P	78	Down	0.00153864	0.0981022
C2_SANA_RESPONSE_TO_IFNG_DN	72	Down	0.00155709	0.0989869
C5_GO_RESPONSE_TO_INTERLEUKIN_12	44	Down	0.001563	0.0990643
C2_REACTOME_VIF_MEDIATED_DEGRADATION_OF_APOBEC3G	53	Down	0.00156744	0.0990643
C2_MORI_PLASMA_CELL_DN	29	Down	0.00157414	0.0991983
C2_ABRAHAM_ALPC_VS_MULTIPLE_MYELOMA_UP	22	Down	0.00158061	0.0992154
C5_GO_CELLULAR_AMIDE_METABOLIC_PROCESS	832	Down	0.00158357	0.0992154
C5_GO_REGULATION_OF_MRNA_CATABOLIC_PROCESS	173	Down	0.00159711	0.0993948
C5_GO_P53_BINDING	55	Down	0.00159836	0.0993948
C2_HOEBEKE_LYMPHOID_STEM_CELL_UP	81	Down	0.00160018	0.0993948
C2_KEGG_ALZHEIMERS_DISEASE	142	Down	0.00160905	0.0996597

## Sheet: BrainvsTEMRA
geneset	NGenes	Direction	PValue	FDR
C2_KEGG_RIBOSOME	85	Down	3.47745e-09	7.53843e-05
C2_REACTOME_NONSENSE_MEDIATED_DECAY_NMD_INDEPENDENT_OF_THE_EXON_JUNCTION_COMPLEX_EJC	93	Down	1.21405e-08	0.000131591
C5_GO_CYTOSOLIC_RIBOSOME	106	Down	3.13041e-08	0.000226204
C2_REACTOME_EUKARYOTIC_TRANSLATION_INITIATION	117	Down	5.0622e-08	0.000273801
C5_GO_ESTABLISHMENT_OF_PROTEIN_LOCALIZATION_TO_ENDOPLASMIC_RETICULUM	115	Down	8.86973e-08	0.000273801
C5_GO_COTRANSLATIONAL_PROTEIN_TARGETING_TO_MEMBRANE	102	Down	8.94381e-08	0.000273801
C7_GSE2405_0H_VS_9H_A_PHAGOCYTOPHILUM_STIM_NEUTROPHIL_DN	195	Down	9.79886e-08	0.000273801
C2_REACTOME_REGULATION_OF_EXPRESSION_OF_SLITS_AND_ROBOS	158	Down	1.01043e-07	0.000273801
C2_HSIAO_HOUSEKEEPING_GENES	386	Down	1.92952e-07	0.000464757
C7_GSE2405_0H_VS_24H_A_PHAGOCYTOPHILUM_STIM_NEUTROPHIL_UP	194	Down	4.04793e-07	0.000877509
C2_REACTOME_SELENOAMINO_ACID_METABOLISM	110	Down	5.46223e-07	0.00107646
C2_REACTOME_NONSENSE_MEDIATED_DECAY_NMD	113	Down	7.48803e-07	0.00126171
C2_REACTOME_SRP_DEPENDENT_COTRANSLATIONAL_PROTEIN_TARGETING_TO_MEMBRANE	110	Down	7.5663e-07	0.00126171
C2_REACTOME_INFLUENZA_INFECTION	152	Down	1.03027e-06	0.0015953
C2_REACTOME_SIGNALING_BY_ROBO_RECEPTORS	194	Down	1.52423e-06	0.00218849
C5_GO_CYTOSOLIC_SMALL_RIBOSOMAL_SUBUNIT	43	Down	1.61527e-06	0.00218849
C5_GO_CYTOSOLIC_LARGE_RIBOSOMAL_SUBUNIT	58	Down	2.48334e-06	0.0031667
C5_GO_TRANSLATIONAL_INITIATION	186	Down	3.04161e-06	0.00366312
C5_GO_CYTOSOLIC_PART	220	Down	3.74023e-06	0.0042674
C5_GO_PROTEIN_LOCALIZATION_TO_ENDOPLASMIC_RETICULUM	135	Down	4.80127e-06	0.0052041
C1_MT	13	Down	5.51141e-06	0.00568935
C5_GO_NUCLEAR_TRANSCRIBED_MRNA_CATABOLIC_PROCESS_NONSENSE_MEDIATED_DECAY	120	Down	6.06695e-06	0.00597815
C2_JISON_SICKLE_CELL_DISEASE_DN	172	Down	8.41976e-06	0.0079358
C5_GO_VIRAL_GENE_EXPRESSION	189	Down	1.09547e-05	0.0096613
C2_REACTOME_ACTIVATION_OF_THE_MRNA_UPON_BINDING_OF_THE_CAP_BINDING_COMPLEX_AND_EIFS_AND_SUBSEQUENT_BINDING_TO_43S	59	Down	1.11418e-05	0.0096613
C7_GSE42088_UNINF_VS_LEISHMANIA_INF_DC_4H_DN	181	Down	1.22732e-05	0.010233
C2_REACTOME_RRNA_PROCESSING	197	Down	1.30385e-05	0.0104685
C2_REACTOME_RRNA_PROCESSING_IN_THE_NUCLEUS_AND_CYTOSOL	187	Down	1.431e-05	0.011079
C2_TIEN_INTESTINE_PROBIOTICS_6HR_UP	48	Down	1.7707e-05	0.0132363
C5_GO_PROTEIN_TARGETING_TO_MEMBRANE	183	Down	2.62952e-05	0.0190009
C2_PECE_MAMMARY_STEM_CELL_UP	125	Down	2.90939e-05	0.0198098
C2_KEGG_LEISHMANIA_INFECTION	61	Down	2.92423e-05	0.0198098
C2_CHNG_MULTIPLE_MYELOMA_HYPERPLOID_UP	50	Down	3.06542e-05	0.020137
C5_GO_CYTOPLASMIC_TRANSLATION	89	Down	5.40463e-05	0.0344593
TRM_core_signature_DOWN	18	Down	5.76057e-05	0.0356217
C5_GO_POLYSOMAL_RIBOSOME	29	Down	5.91558e-05	0.0356217
C5_GO_OXIDATIVE_PHOSPHORYLATION	130	Down	6.26182e-05	0.0366875
C2_KEGG_TYPE_I_DIABETES_MELLITUS	33	Down	7.3427e-05	0.0418882
C2_POMEROY_MEDULLOBLASTOMA_PROGNOSIS_DN	40	Down	8.90992e-05	0.0495255
C2_KEGG_ANTIGEN_PROCESSING_AND_PRESENTATION	68	Down	9.58612e-05	0.051952
C5_GO_POLYSOME	64	Down	0.000101414	0.0536207
C7_GSE22886_NAIVE_TCELL_VS_DC_UP	189	Down	0.000107061	0.0539918
C2_REACTOME_ANTIGEN_PRESENTATION:_FOLDING_ASSEMBLY_AND_PEPTIDE_LOADING_OF_CLASS_I_MHC	25	Down	0.000107097	0.0539918
C2_PID_TOLL_ENDOGENOUS_PATHWAY	21	Down	0.0001115	0.0549315
C7_GSE22886_NAIVE_BCELL_VS_NEUTROPHIL_UP	183	Down	0.000114029	0.0549315
C5_GO_STRUCTURAL_CONSTITUENT_OF_RIBOSOME	154	Down	0.000125008	0.0589116
C5_GO_UNFOLDED_PROTEIN_BINDING	107	Down	0.000129569	0.0597618
C5_GO_MHC_PROTEIN_COMPLEX	21	Down	0.000136633	0.0615733
C2_REACTOME_AUF1_HNRNP_D0_BINDS_AND_DESTABILIZES_MRNA	54	Down	0.000139178	0.0615733
C5_GO_ENDOPEPTIDASE_COMPLEX	64	Down	0.000159763	0.0675417
C2_REACTOME_ATTENUATION_PHASE	25	Down	0.000163747	0.0675417
C2_BILANGES_SERUM_AND_RAPAMYCIN_SENSITIVE_GENES	47	Down	0.000166426	0.0675417
C5_GO_RNA_CATABOLIC_PROCESS	365	Down	0.000166547	0.0675417
C2_REACTOME_CELLULAR_RESPONSE_TO_HEAT_STRESS	94	Down	0.000168247	0.0675417
C2_KEGG_GRAFT_VERSUS_HOST_DISEASE	35	Down	0.000179471	0.0705239
C2_KIM_LRRC3B_TARGETS	27	Down	0.000182182	0.0705239
C2_REACTOME_REGULATION_OF_MRNA_STABILITY_BY_PROTEINS_THAT_BIND_AU_RICH_ELEMENTS	84	Down	0.000188639	0.0705634
C2_REACTOME_HSF1_DEPENDENT_TRANSACTIVATION	33	Down	0.000188794	0.0705634
C7_GSE34205_HEALTHY_VS_RSV_INF_INFANT_PBMC_UP	175	Down	0.000198744	0.0730233
C2_GAURNIER_PSMD4_TARGETS	54	Down	0.000208885	0.0754702
C5_GO_RIBOSOMAL_SUBUNIT	183	Down	0.000217715	0.0773709
C2_CHAUHAN_RESPONSE_TO_METHOXYESTRADIOL_DN	99	Down	0.000225263	0.0781596
C2_BIOCARTA_LAIR_PATHWAY	12	Down	0.000227145	0.0781596
C2_REACTOME_INFECTIOUS_DISEASE	358	Down	0.000234524	0.0794376
C5_GO_NUCLEAR_TRANSCRIBED_MRNA_CATABOLIC_PROCESS	203	Down	0.000287844	0.0959983
C5_GO_SKIN_MORPHOGENESIS	7	Up	0.000297753	0.0977984
