# Supplementary material for: Osteopontin associates with brain TRM-cell transcriptome and compartmentalization in donors with and without multiple sclerosis
Source: iScience. 2022 Dec 9;26(1):105785. doi: 10.1016/j.isci.2022.105785 (PMC9804143; doi:10.1016/j.isci.2022.105785)
Supplement: Data S2. Gene set enrichment analysis results of T cells from different locations, related to Figures 4E and S7 [file mmc3.zip › DataS2_GSEA_Locations/tab.camera.v7.0_BrainvsTEM.txt]

geneset	NGenes	Direction	PValue	FDR
C2_REACTOME_NONSENSE_MEDIATED_DECAY_NMD_INDEPENDENT_OF_THE_EXON_JUNCTION_COMPLEX_EJC	93	Down	1.56272188057167e-13	2.78805970726446e-09
C2_KEGG_RIBOSOME	85	Down	2.5722480923189e-13	2.78805970726446e-09
C2_REACTOME_EUKARYOTIC_TRANSLATION_INITIATION	117	Down	4.85481750976101e-13	3.50809113255331e-09
C5_GO_CYTOSOLIC_RIBOSOME	106	Down	3.45769710088787e-12	1.59245262824095e-08
C2_REACTOME_NONSENSE_MEDIATED_DECAY_NMD	113	Down	3.67296943500541e-12	1.59245262824095e-08
C5_GO_COTRANSLATIONAL_PROTEIN_TARGETING_TO_MEMBRANE	102	Down	1.05013262086834e-11	3.79412915919731e-08
C2_REACTOME_REGULATION_OF_EXPRESSION_OF_SLITS_AND_ROBOS	158	Down	2.25246284986811e-11	6.97555566563441e-08
C5_GO_NUCLEAR_TRANSCRIBED_MRNA_CATABOLIC_PROCESS_NONSENSE_MEDIATED_DECAY	120	Down	4.7664680078813e-11	1.29159366843563e-07
C2_REACTOME_SELENOAMINO_ACID_METABOLISM	110	Down	5.41987073560233e-11	1.30546619784875e-07
C5_GO_ESTABLISHMENT_OF_PROTEIN_LOCALIZATION_TO_ENDOPLASMIC_RETICULUM	115	Down	6.22627073194701e-11	1.34973096927147e-07
C2_REACTOME_SRP_DEPENDENT_COTRANSLATIONAL_PROTEIN_TARGETING_TO_MEMBRANE	110	Down	7.13823837439948e-11	1.40675210436574e-07
C2_REACTOME_SIGNALING_BY_ROBO_RECEPTORS	194	Down	3.56055244285357e-10	6.43213798801497e-07
C2_REACTOME_INFLUENZA_INFECTION	152	Down	3.94570516832677e-10	6.57961512607598e-07
C5_GO_TRANSLATIONAL_INITIATION	186	Down	1.86566782947197e-09	2.88885337194953e-06
C5_GO_VIRAL_GENE_EXPRESSION	189	Down	2.57583271702404e-09	3.72259344264314e-06
C2_REACTOME_ACTIVATION_OF_THE_MRNA_UPON_BINDING_OF_THE_CAP_BINDING_COMPLEX_AND_EIFS_AND_SUBSEQUENT_BINDING_TO_43S	59	Down	2.84699771510026e-09	3.85732602924647e-06
C5_GO_CYTOSOLIC_LARGE_RIBOSOMAL_SUBUNIT	58	Down	3.59669710704913e-09	4.58642352274183e-06
C2_HSIAO_HOUSEKEEPING_GENES	386	Down	5.46910989622285e-09	6.58663135168439e-06
C5_GO_CYTOSOLIC_SMALL_RIBOSOMAL_SUBUNIT	43	Down	1.10450714608244e-08	1.260184521725e-05
C5_GO_CYTOPLASMIC_TRANSLATION	89	Down	1.55578784981328e-08	1.5850052442874e-05
C7_GSE42088_UNINF_VS_LEISHMANIA_INF_DC_4H_DN	181	Down	1.5710631617255e-08	1.5850052442874e-05
C7_GSE2405_0H_VS_9H_A_PHAGOCYTOPHILUM_STIM_NEUTROPHIL_DN	195	Down	1.60854854572944e-08	1.5850052442874e-05
C7_GSE2405_0H_VS_24H_A_PHAGOCYTOPHILUM_STIM_NEUTROPHIL_UP	194	Down	1.72090469600127e-08	1.62199008695285e-05
C2_CHNG_MULTIPLE_MYELOMA_HYPERPLOID_UP	50	Down	2.09410704175839e-08	1.89150218546826e-05
C5_GO_PROTEIN_LOCALIZATION_TO_ENDOPLASMIC_RETICULUM	135	Down	2.84320550934421e-08	2.46540036126255e-05
C5_GO_CYTOSOLIC_PART	220	Down	5.08498270107593e-08	4.23970211515092e-05
C7_GSE22886_NAIVE_TCELL_VS_DC_UP	189	Down	2.36206598889831e-07	0.00018964765373088
C5_GO_POLYSOME	64	Down	2.74344089605994e-07	0.000212401113374241
C2_REACTOME_TRANSLATION	284	Down	3.93202491596286e-07	0.000293925641821527
C5_GO_NUCLEAR_TRANSCRIBED_MRNA_CATABOLIC_PROCESS	203	Down	4.26140418296553e-07	0.000298752522077308
C2_TIEN_INTESTINE_PROBIOTICS_6HR_UP	48	Down	4.27222446000395e-07	0.000298752522077308
C2_JISON_SICKLE_CELL_DISEASE_DN	172	Down	4.74297717869371e-07	0.000321307060249132
C5_GO_RIBOSOMAL_SUBUNIT	183	Down	6.17374791066433e-07	0.000401471193970985
C5_GO_RNA_CATABOLIC_PROCESS	365	Down	6.29671583864448e-07	0.000401471193970985
C2_BILANGES_SERUM_AND_RAPAMYCIN_SENSITIVE_GENES	47	Down	6.89916699759563e-07	0.000427314691925366
C5_GO_POLYSOMAL_RIBOSOME	29	Down	7.35606484038585e-07	0.000436284924957527
C5_GO_STRUCTURAL_CONSTITUENT_OF_RIBOSOME	154	Down	7.44650900610227e-07	0.000436284924957527
C5_GO_RIBOSOME	220	Down	8.6073452938324e-07	0.00049102639810447
C2_REACTOME_CELLULAR_RESPONSE_TO_HEAT_STRESS	94	Down	8.86517251431034e-07	0.000492767204526204
C2_PECE_MAMMARY_STEM_CELL_UP	125	Down	1.14528190629962e-06	0.000620685529119081
C2_KIM_LRRC3B_TARGETS	27	Down	1.70460050367711e-06	0.00088443766945575
C7_GSE22886_NAIVE_BCELL_VS_NEUTROPHIL_UP	183	Down	1.71355208585393e-06	0.00088443766945575
C2_REACTOME_RRNA_PROCESSING_IN_THE_NUCLEUS_AND_CYTOSOL	187	Down	2.83687366407213e-06	0.0014301801695292
C7_GSE42088_UNINF_VS_LEISHMANIA_INF_DC_2H_DN	183	Down	3.33337184432567e-06	0.00164229170093845
C5_GO_MHC_PROTEIN_COMPLEX	21	Down	4.0603519400977e-06	0.00195600687460973
C2_REACTOME_RRNA_PROCESSING	197	Down	4.3607076092499e-06	0.00205503085985477
C5_GO_PROTEIN_TARGETING_TO_MEMBRANE	183	Down	4.65441624920236e-06	0.00208184955931507
C2_REACTOME_HSF1_DEPENDENT_TRANSACTIVATION	33	Down	4.66454035199463e-06	0.00208184955931507
C2_REACTOME_ANTIGEN_PRESENTATION:_FOLDING_ASSEMBLY_AND_PEPTIDE_LOADING_OF_CLASS_I_MHC	25	Down	4.70572139525965e-06	0.00208184955931507
C2_KEGG_TYPE_I_DIABETES_MELLITUS	33	Down	5.12533711128614e-06	0.00214904958904742
C2_REACTOME_INFECTIOUS_DISEASE	358	Down	5.12782942798889e-06	0.00214904958904742
C2_REACTOME_ATTENUATION_PHASE	25	Down	5.155022540385e-06	0.00214904958904742
C2_BILANGES_SERUM_RESPONSE_TRANSLATION	22	Down	6.41032704948082e-06	0.00262194471280463
C2_REACTOME_REGULATION_OF_HSF1_MEDIATED_HEAT_SHOCK_RESPONSE	77	Down	7.0352574052332e-06	0.0028242650005675
C5_GO_REGULATION_OF_CELLULAR_RESPONSE_TO_HEAT	77	Down	7.23496987709395e-06	0.00285163049082987
C2_KEGG_ANTIGEN_PROCESSING_AND_PRESENTATION	68	Down	8.36902288675044e-06	0.003239708538196
C7_GSE26156_DOUBLE_POSITIVE_VS_CD4_SINGLE_POSITIVE_THYMOCYTE_UP	187	Down	9.36710059964851e-06	0.00356245625963474
C5_GO_SMALL_RIBOSOMAL_SUBUNIT	71	Down	1.41146598476223e-05	0.00527547579615096
H_HALLMARK_MYC_TARGETS_V1	197	Down	1.5405515022243e-05	0.00566035177376583
C2_HOLLEMAN_ASPARAGINASE_RESISTANCE_B_ALL_UP	26	Down	1.57035520686285e-05	0.00567369336239549
C7_GSE3720_UNSTIM_VS_PMA_STIM_VD2_GAMMADELTA_TCELL_UP	175	Down	1.70465654842138e-05	0.00605795814043914
C2_KEGG_LEISHMANIA_INFECTION	61	Down	1.94769570540819e-05	0.00677102534948772
C7_GSE28726_ACT_CD4_TCELL_VS_ACT_VA24NEG_NKTCELL_DN	197	Down	1.97739324598324e-05	0.00677102534948772
C2_TIEN_INTESTINE_PROBIOTICS_24HR_DN	195	Down	1.99901108205192e-05	0.00677102534948772
C7_GSE34205_HEALTHY_VS_FLU_INF_INFANT_PBMC_UP	171	Down	2.40277368146294e-05	0.00801343505642363
C5_GO_CELLULAR_RESPONSE_TO_HEAT	116	Down	2.6808388413739e-05	0.00876785260406321
C2_DIRMEIER_LMP1_RESPONSE_LATE_UP	52	Down	2.73890761689237e-05	0.00876785260406321
TRM_core_signature_DOWN	18	Down	2.75031818929928e-05	0.00876785260406321
C5_GO_LARGE_RIBOSOMAL_SUBUNIT	114	Down	3.07861352914859e-05	0.00967220059201205
C7_GSE9006_HEALTHY_VS_TYPE_1_DIABETES_PBMC_4MONTH_POST_DX_UP	194	Down	3.12660226257982e-05	0.00968264054974362
C2_REACTOME_DOWNSTREAM_TCR_SIGNALING	92	Down	3.30486017807657e-05	0.0100905294282174
C7_GSE37416_0H_VS_6H_F_TULARENSIS_LVS_NEUTROPHIL_DN	186	Down	3.43869101726063e-05	0.0103533255378022
C2_REACTOME_C_TYPE_LECTIN_RECEPTORS_CLRS	115	Down	3.60002911093686e-05	0.0103747093285051
C7_GSE42088_2H_VS_24H_LEISHMANIA_INF_DC_UP	191	Down	3.63710338205589e-05	0.0103747093285051
C2_LUI_THYROID_CANCER_CLUSTER_3	27	Down	3.64906878005868e-05	0.0103747093285051
C7_GSE24574_BCL6_HIGH_TFH_VS_TFH_CD4_TCELL_DN	191	Down	3.78784192509444e-05	0.0103747093285051
C2_FLOTHO_PEDIATRIC_ALL_THERAPY_RESPONSE_UP	48	Down	3.84280565442367e-05	0.0103747093285051
C5_GO_LUMENAL_SIDE_OF_MEMBRANE	28	Down	3.84411153984263e-05	0.0103747093285051
C2_REACTOME_TCR_SIGNALING	113	Down	3.90307376876182e-05	0.0103747093285051
C7_GSE34205_HEALTHY_VS_RSV_INF_INFANT_PBMC_UP	175	Down	3.91368842509943e-05	0.0103747093285051
C5_GO_OXIDATIVE_PHOSPHORYLATION	130	Down	3.91435732452298e-05	0.0103747093285051
C2_GAURNIER_PSMD4_TARGETS	54	Down	3.9243757031895e-05	0.0103747093285051
C7_GSE22886_TCELL_VS_BCELL_NAIVE_UP	194	Down	4.06669830297649e-05	0.010621432025533
C2_KEGG_PARKINSONS_DISEASE	111	Down	4.23326061603742e-05	0.0109248361469594
C7_GSE28726_ACT_CD4_TCELL_VS_ACT_NKTCELL_DN	192	Down	4.29260162187905e-05	0.0109476491716581
C2_KEGG_GRAFT_VERSUS_HOST_DISEASE	35	Down	4.38964412921067e-05	0.0109591275094074
C5_GO_PROTEIN_FOLDING_CHAPERONE	20	Down	4.39821059746491e-05	0.0109591275094074
C7_GSE29618_BCELL_VS_PDC_UP	171	Down	5.39145927207857e-05	0.0132813697841045
C2_REACTOME_CLEC7A_DECTIN_1_SIGNALING	95	Down	5.54626399104108e-05	0.0135092034604257
C1_MT	13	Down	5.66148518679133e-05	0.013510680948076
C2_BIOCARTA_RACCYCD_PATHWAY	25	Down	5.67151935729731e-05	0.013510680948076
C2_REACTOME_FC_EPSILON_RECEPTOR_FCERI_SIGNALING	126	Down	6.62988190371436e-05	0.0156058990586084
C2_PID_NFKAPPAB_CANONICAL_PATHWAY	22	Down	6.69503004175006e-05	0.0156058990586084
C2_REACTOME_AUF1_HNRNP_D0_BINDS_AND_DESTABILIZES_MRNA	54	Down	7.02657531960555e-05	0.0162044786998308
C5_GO_CYTOPLASMIC_TRANSLATIONAL_INITIATION	30	Down	7.24792792187289e-05	0.0165390085779327
C5_GO_RESPONSE_TO_HEAT	146	Down	7.47867296943892e-05	0.0168877783991143
C5_GO_CHAPERONE_COFACTOR_DEPENDENT_PROTEIN_REFOLDING	28	Down	8.31067047102991e-05	0.0185730633475244
C5_GO_ACTIVATION_OF_INNATE_IMMUNE_RESPONSE	243	Down	8.40569192169169e-05	0.0185937336202482
C7_GSE41978_KLRG1_HIGH_VS_LOW_EFFECTOR_CD8_TCELL_DN	172	Down	8.69334456873899e-05	0.0190357902586994
C5_GO_INTERLEUKIN_1_MEDIATED_SIGNALING_PATHWAY	93	Down	9.22135721712887e-05	0.019990058175292
C7_GSE41978_ID2_KO_VS_ID2_KO_AND_BIM_KO_KLRG1_LOW_EFFECTOR_CD8_TCELL_DN	186	Down	9.35926236265281e-05	0.0200881276730285
C2_HEDENFALK_BREAST_CANCER_BRACX_UP	17	Down	0.000100213010592621	0.0212982121924199
C5_GO_NUCLEOTIDE_BINDING_DOMAIN_LEUCINE_RICH_REPEAT_CONTAINING_RECEPTOR_SIGNALING_PATHWAY	35	Down	0.000101291820750219	0.021318486312847
C2_REACTOME_ANTIVIRAL_MECHANISM_BY_IFN_STIMULATED_GENES	80	Down	0.000107043903774464	0.0223124783271425
C7_GSE9006_HEALTHY_VS_TYPE_2_DIABETES_PBMC_AT_DX_UP	196	Down	0.000109093542989268	0.0225231411897271
C5_GO_ORGANIC_CYCLIC_COMPOUND_CATABOLIC_PROCESS	512	Down	0.000111166785104844	0.0225592810562558
C5_GO_TRANSLATION_FACTOR_ACTIVITY_RNA_BINDING	82	Down	0.000111349897270014	0.0225592810562558
C5_GO_PEPTIDE_BIOSYNTHETIC_PROCESS	598	Down	0.00011632975559696	0.0233499670539898
C2_REACTOME_FCERI_MEDIATED_NF_KB_ACTIVATION	77	Down	0.000118041452289653	0.0234761706672945
C7_GSE21927_C26GM_VS_4T1_TUMOR_MONOCYTE_BALBC_DN	187	Down	0.000120238925808319	0.0236958130333886
C2_REACTOME_AXON_GUIDANCE	418	Down	0.000121437740509129	0.0237164625113234
C7_GSE22886_NAIVE_CD4_TCELL_VS_DC_UP	184	Down	0.000123488041258032	0.0237250252172473
C2_REACTOME_HSF1_ACTIVATION	28	Down	0.000123776691573857	0.0237250252172473
C7_GSE22886_NAIVE_CD8_TCELL_VS_DC_UP	189	Down	0.000124764871056656	0.0237250252172473
C2_TIEN_INTESTINE_PROBIOTICS_2HR_UP	25	Down	0.000127644050474595	0.0240614584885936
C5_GO_ANTIGEN_RECEPTOR_MEDIATED_SIGNALING_PATHWAY	206	Down	0.000133515620307004	0.0249257661042135
C5_GO_IMMUNE_RESPONSE_REGULATING_SIGNALING_PATHWAY	438	Down	0.000135961041537371	0.0249257661042135
C7_GSE42088_UNINF_VS_LEISHMANIA_INF_DC_24H_UP	193	Down	0.000136900136804375	0.0249257661042135
C7_GSE28726_NAIVE_VS_ACTIVATED_CD4_TCELL_UP	178	Down	0.000137556007432676	0.0249257661042135
C2_ZHANG_PROLIFERATING_VS_QUIESCENT	43	Down	0.000138231957760229	0.0249257661042135
C2_REACTOME_ACTIVATION_OF_NF_KAPPAB_IN_B_CELLS	66	Down	0.000139128042190692	0.0249257661042135
C2_GAVIN_FOXP3_TARGETS_CLUSTER_T7	93	Down	0.000144181139978624	0.0256193340365295
C7_GSE11864_UNTREATED_VS_CSF1_IN_MAC_UP	163	Down	0.00014607419136757	0.0257446855322454
C2_CHAUHAN_RESPONSE_TO_METHOXYESTRADIOL_DN	99	Down	0.000150286123974098	0.0262734080283105
C7_GSE21927_SPLEEN_C57BL6_VS_4T1_TUMOR_BALBC_MONOCYTES_UP	176	Down	0.000153613039065556	0.0263156692568058
C2_REACTOME_DOWNSTREAM_SIGNALING_EVENTS_OF_B_CELL_RECEPTOR_BCR	80	Down	0.000153798942209085	0.0263156692568058
C7_GSE3720_UNSTIM_VS_LPS_STIM_VD2_GAMMADELTA_TCELL_UP	170	Down	0.000154265149101772	0.0263156692568058
C5_GO_MHC_CLASS_II_PROTEIN_COMPLEX	13	Down	0.000155383599265206	0.0263156692568058
C5_GO_ESTABLISHMENT_OF_PROTEIN_LOCALIZATION_TO_ORGANELLE	495	Down	0.00016339879230151	0.0274585970504816
C7_GSE22886_CD4_TCELL_VS_BCELL_NAIVE_UP	192	Down	0.000166214419592493	0.0277168937532773
C5_GO_FC_EPSILON_RECEPTOR_SIGNALING_PATHWAY	106	Down	0.00018025242877778	0.0298191729287657
C7_GSE22886_NAIVE_TCELL_VS_NEUTROPHIL_UP	199	Down	0.000181572600175158	0.0298191729287657
C2_PODAR_RESPONSE_TO_ADAPHOSTIN_UP	141	Down	0.000184623030410681	0.0298978413525563
C2_REACTOME_INTERLEUKIN_1_SIGNALING	97	Down	0.000184809979760243	0.0298978413525563
C2_SHIPP_DLBCL_VS_FOLLICULAR_LYMPHOMA_UP	43	Down	0.000192301873528177	0.030879407513658
C7_GSE7219_UNSTIM_VS_LPS_AND_ANTI_CD40_STIM_NIK_NFKB2_KO_DC_UP	172	Down	0.000200778661600371	0.031885263446933
C5_GO_POSITIVE_REGULATION_OF_BLOOD_VESSEL_ENDOTHELIAL_CELL_MIGRATION	44	Down	0.000202049836901816	0.031885263446933
C5_GO_T_CELL_RECEPTOR_SIGNALING_PATHWAY	174	Down	0.000202978427699823	0.031885263446933
C2_PELLICCIOTTA_HDAC_IN_ANTIGEN_PRESENTATION_DN	49	Down	0.000206234463083213	0.0319895478818494
C5_GO_ACTIVATION_OF_IMMUNE_RESPONSE	456	Down	0.000206593629645674	0.0319895478818494
C2_HAHTOLA_MYCOSIS_FUNGOIDES_CD4_DN	113	Down	0.000211830980621787	0.0325678865100645
C5_GO_DNA_POLYMERASE_BINDING	17	Down	0.000217838400248168	0.0331590524198439
C2_FLECHNER_PBL_KIDNEY_TRANSPLANT_OK_VS_DONOR_UP	149	Down	0.000218735330567289	0.0331590524198439
C7_GSE9006_HEALTHY_VS_TYPE_1_DIABETES_PBMC_1MONTH_POST_DX_UP	191	Down	0.000227287058102651	0.0342161725385366
C2_LI_AMPLIFIED_IN_LUNG_CANCER	139	Down	0.000242225911964134	0.0362136091004034
C7_GSE19401_UNSTIM_VS_RETINOIC_ACID_STIM_FOLLICULAR_DC_DN	165	Down	0.000243958777529936	0.0362228656116024
C7_GSE22886_NEUTROPHIL_VS_MONOCYTE_DN	196	Down	0.000247504572766956	0.0363826851028714
C2_REACTOME_REGULATION_OF_TNFR1_SIGNALING	33	Down	0.000248391797916088	0.0363826851028714
C2_REACTOME_COSTIMULATION_BY_THE_CD28_FAMILY	64	Down	0.000259097238645901	0.0376960398615156
C2_REACTOME_HOST_INTERACTIONS_OF_HIV_FACTORS	128	Down	0.000261295965079496	0.0377624928732888
C2_REACTOME_DEGRADATION_OF_BETA_CATENIN_BY_THE_DESTRUCTION_COMPLEX	82	Down	0.000265764989333169	0.0379184222607177
C5_GO_CYTOPLASMIC_PATTERN_RECOGNITION_RECEPTOR_SIGNALING_PATHWAY	59	Down	0.000265873244009092	0.0379184222607177
C2_REACTOME_METABOLISM_OF_RNA	646	Down	0.000270516885132507	0.0380969195230517
C7_GSE45739_UNSTIM_VS_ACD3_ACD28_STIM_WT_CD4_TCELL_DN	197	Down	0.000270639616502904	0.0380969195230517
C7_GSE3565_CTRL_VS_LPS_INJECTED_SPLENOCYTES_DN	175	Down	0.000272959590492341	0.038175600017374
C2_REACTOME_SIGNALING_BY_THE_B_CELL_RECEPTOR_BCR	106	Down	0.000276168688749251	0.0383768258635017
C7_GSE3565_DUSP1_VS_WT_SPLENOCYTES_DN	172	Down	0.000278350964542571	0.0384337083398335
C2_REACTOME_METABOLISM_OF_AMINO_ACIDS_AND_DERIVATIVES	301	Down	0.000283520392193397	0.0387063931777279
C2_KEGG_ACUTE_MYELOID_LEUKEMIA	51	Down	0.000283896877722056	0.0387063931777279
C5_GO_ESTABLISHMENT_OF_PROTEIN_LOCALIZATION_TO_MEMBRANE	297	Down	0.000285769663286534	0.0387182172545343
C5_GO_PATTERN_RECOGNITION_RECEPTOR_SIGNALING_PATHWAY	150	Down	0.0002881365943095	0.0387964291393872
C2_REACTOME_REGULATION_OF_RUNX3_EXPRESSION_AND_ACTIVITY	55	Down	0.000293896751828473	0.0392018305872855
C5_GO_TOR_COMPLEX	15	Down	0.000294764202681407	0.0392018305872855
C2_REACTOME_DECTIN_1_MEDIATED_NONCANONICAL_NF_KB_SIGNALING	59	Down	0.00029816768368511	0.0394126771154013
C2_KEGG_MTOR_SIGNALING_PATHWAY	46	Down	0.000303763677243671	0.0399090242138685
C5_GO_DE_NOVO_PROTEIN_FOLDING	37	Down	0.000309900345018976	0.040469998068201
C7_GSE29618_BCELL_VS_PDC_DAY7_FLU_VACCINE_UP	169	Down	0.000318256091137586	0.041312308644794
C2_POMEROY_MEDULLOBLASTOMA_PROGNOSIS_DN	40	Down	0.000328653957312466	0.0420350855820665
C7_GSE29618_BCELL_VS_MONOCYTE_DAY7_FLU_VACCINE_UP	163	Down	0.000329171849768093	0.0420350855820665
C7_GSE5099_CLASSICAL_M1_VS_ALTERNATIVE_M2_MACROPHAGE_UP	184	Down	0.000329641320645415	0.0420350855820665
C5_GO_TRANSLATION_INITIATION_FACTOR_ACTIVITY	50	Down	0.000349482344806948	0.0443045512907895
C2_GINESTIER_BREAST_CANCER_20Q13_AMPLIFICATION_DN	167	Down	0.00035286671875312	0.0444735158670356
C7_GSE22886_DC_VS_MONOCYTE_DN	169	Down	0.000370459416581433	0.0463176163392188
C6_HINATA_NFKB_IMMU_INF	13	Down	0.000371771622982935	0.0463176163392188
C5_GO_TOLL_LIKE_RECEPTOR_SIGNALING_PATHWAY	109	Down	0.000376342877519559	0.0466192051363942
C2_REACTOME_RUNX3_REGULATES_WNT_SIGNALING	8	Down	0.000379031681050836	0.0466855044421592
C2_KEGG_TOLL_LIKE_RECEPTOR_SIGNALING_PATHWAY	80	Down	0.000392130397083363	0.0480260042258369
C5_GO_INNER_MITOCHONDRIAL_MEMBRANE_PROTEIN_COMPLEX	131	Down	0.000400325146333385	0.0487542051809838
C5_GO_ADP_BINDING	35	Down	0.000406133406414876	0.0491852513087244
C2_REACTOME_INTERLEUKIN_12_FAMILY_SIGNALING	49	Down	0.000409131454662491	0.0492730648565193
C2_BIOCARTA_MHC_PATHWAY	12	Down	0.000413254836322756	0.0494018081280394
C5_GO_PROTEIN_TARGETING	396	Down	0.000415080631811015	0.0494018081280394
C5_GO_UNFOLDED_PROTEIN_BINDING	107	Down	0.000419115512430055	0.0494018081280394
C5_GO_ANTIGEN_PROCESSING_AND_PRESENTATION_OF_PEPTIDE_ANTIGEN_VIA_MHC_CLASS_I	90	Down	0.000419316020645781	0.0494018081280394
C5_GO_FC_RECEPTOR_SIGNALING_PATHWAY	167	Down	0.000432865867062213	0.0507225203577009
C2_PID_IL1_PATHWAY	29	Down	0.000445193885093953	0.0518866292530469
C7_GSE16450_IMMATURE_VS_MATURE_NEURON_CELL_LINE_UP	187	Down	0.000456500231542154	0.0529198503709669
C5_GO_RIBONUCLEOPROTEIN_COMPLEX	819	Down	0.000462781405714971	0.0533626346440912
C5_GO_IMMUNE_RESPONSE_REGULATING_CELL_SURFACE_RECEPTOR_SIGNALING_PATHWAY	313	Down	0.000482010346789493	0.0552858216809663
C2_KEGG_PROSTATE_CANCER	76	Down	0.000488854504391137	0.0557757260325846
C7_GSE13411_PLASMA_CELL_VS_MEMORY_BCELL_DN	186	Down	0.000496962224644328	0.0564039115488992
C2_REACTOME_CELLULAR_RESPONSES_TO_STRESS	398	Down	0.000505264997922854	0.056794291808568
C5_GO_RESPONSE_TO_TEMPERATURE_STIMULUS	189	Down	0.000505641586818601	0.056794291808568
C2_BIOCARTA_NTHI_PATHWAY	22	Down	0.000513113207511742	0.057336433569276
C5_GO_INTERSPECIES_INTERACTION_BETWEEN_ORGANISMS	792	Down	0.000537029409107873	0.0592903458232219
C7_GSE11057_EFF_MEM_VS_CENT_MEM_CD4_TCELL_DN	159	Down	0.00053784326109779	0.0592903458232219
C2_KEGG_OXIDATIVE_PHOSPHORYLATION	120	Down	0.000539008543653905	0.0592903458232219
C2_REACTOME_TNFR1_INDUCED_NFKAPPAB_SIGNALING_PATHWAY	30	Down	0.000541539278208227	0.0592903458232219
C7_GSE29618_BCELL_VS_MDC_UP	161	Down	0.000550502160093334	0.059968772997504
C5_GO_PEPTIDE_ANTIGEN_BINDING	19	Down	0.000555027784459898	0.0601594615576084
C5_GO_TRANSLATION_REGULATOR_ACTIVITY_NUCLEIC_ACID_BINDING	99	Down	0.00056230220928081	0.0602771608968543
C2_KEGG_CHRONIC_MYELOID_LEUKEMIA	67	Down	0.000563187195171573	0.0602771608968543
C5_GO_ATP_SYNTHESIS_COUPLED_ELECTRON_TRANSPORT	91	Down	0.000564455376974879	0.0602771608968543
C2_REACTOME_MAPK6_MAPK4_SIGNALING	81	Down	0.000573300000709421	0.0609215559577393
C7_GSE14000_TRANSLATED_RNA_VS_MRNA_DC_DN	169	Down	0.000577756796356903	0.0610941434839375
C5_GO_ER_TO_GOLGI_TRANSPORT_VESICLE_MEMBRANE	54	Down	0.000580848301617164	0.0610941434839375
C2_BIOCARTA_LAIR_PATHWAY	12	Down	0.000583378895708786	0.0610941434839375
C2_TAKAO_RESPONSE_TO_UVB_RADIATION_UP	82	Down	0.000592310483298237	0.0617312820045153
C2_REACTOME_CRISTAE_FORMATION	31	Down	0.000613371314219473	0.0628103151505542
C5_GO_MRNA_TRANSPORT	135	Down	0.000614163026720006	0.0628103151505542
C5_GO_AMIDE_BIOSYNTHETIC_PROCESS	701	Down	0.000614341843193753	0.0628103151505542
C2_YAGI_AML_RELAPSE_PROGNOSIS	30	Down	0.000615486819373106	0.0628103151505542
C2_REACTOME_THE_ROLE_OF_GTSE1_IN_G2_M_PROGRESSION_AFTER_G2_CHECKPOINT	70	Down	0.000621456839677445	0.0628103151505542
C2_WANG_TUMOR_INVASIVENESS_UP	342	Down	0.000626135376494295	0.0628103151505542
C5_GO_POSITIVE_REGULATION_OF_IMMUNE_RESPONSE	592	Down	0.000626940026432287	0.0628103151505542
C2_REACTOME_NOD1_2_SIGNALING_PATHWAY	32	Down	0.000628046546783894	0.0628103151505542
C2_HINATA_NFKB_TARGETS_KERATINOCYTE_UP	61	Down	0.000629746148691263	0.0628103151505542
C2_KIM_ALL_DISORDERS_DURATION_CORR_DN	131	Down	0.000631638006403765	0.0628103151505542
C2_PID_TCR_PATHWAY	64	Down	0.000658426801116425	0.0648235690877573
C7_GSE3982_MEMORY_CD4_TCELL_VS_TH1_UP	171	Down	0.000660313739227712	0.0648235690877573
C2_MARTINEZ_RESPONSE_TO_TRABECTEDIN_UP	60	Down	0.00066193623921868	0.0648235690877573
C7_GSE36476_CTRL_VS_TSST_ACT_40H_MEMORY_CD4_TCELL_YOUNG_UP	186	Down	0.000663845019719629	0.0648235690877573
C2_REACTOME_CONSTITUTIVE_SIGNALING_BY_AKT1_E17K_IN_CANCER	25	Down	0.000667614974332694	0.0648993605990321
C7_GSE22886_NAIVE_CD4_TCELL_VS_48H_ACT_TH1_UP	187	Down	0.000679082165379519	0.0655722600097281
C2_BASSO_CD40_SIGNALING_UP	94	Down	0.000680586700903627	0.0655722600097281
C7_GSE26495_NAIVE_VS_PD1HIGH_CD8_TCELL_DN	196	Down	0.000701427625304227	0.0670336370566543
C2_PICCALUGA_ANGIOIMMUNOBLASTIC_LYMPHOMA_DN	128	Down	0.000705892898048161	0.0670336370566543
C2_HAHTOLA_MYCOSIS_FUNGOIDES_DN	13	Down	0.000707756885190824	0.0670336370566543
C7_GSE45365_NK_CELL_VS_BCELL_MCMV_INFECTION_DN	178	Down	0.000708123576251215	0.0670336370566543
C2_LUI_TARGETS_OF_PAX8_PPARG_FUSION	33	Down	0.000714012736821734	0.0672972526470502
C5_GO_INNATE_IMMUNE_RESPONSE_ACTIVATING_CELL_SURFACE_RECEPTOR_SIGNALING_PATHWAY	86	Down	0.000717170562508245	0.0673022660348646
C2_DEURIG_T_CELL_PROLYMPHOCYTIC_LEUKEMIA_DN	306	Down	0.00073227413568738	0.0684234427303061
C5_GO_MRNA_EXPORT_FROM_NUCLEUS	104	Down	0.00075150987037104	0.0697617948634599
C7_GSE19888_ADENOSINE_A3R_INH_PRETREAT_AND_ACT_BY_A3R_VS_A3R_INH_AND_TCELL_MEMBRANES_ACT_MAST_CELL_UP	185	Down	0.000757069226959347	0.0697617948634599
C2_REACTOME_BETA_CATENIN_INDEPENDENT_WNT_SIGNALING	125	Down	0.00075852457030171	0.0697617948634599
C2_PID_AVB3_OPN_PATHWAY	27	Down	0.000762582016241409	0.0697617948634599
C7_GSE25677_MPL_VS_R848_STIM_BCELL_DN	178	Down	0.000762687765598303	0.0697617948634599
C2_REACTOME_REGULATION_OF_MRNA_STABILITY_BY_PROTEINS_THAT_BIND_AU_RICH_ELEMENTS	84	Down	0.000771735556049422	0.0702927873278965
C2_PID_VEGFR1_2_PATHWAY	61	Down	0.000780399005110439	0.0707844754509795
C2_REACTOME_BINDING_OF_TCF_LEF:CTNNB1_TO_TARGET_GENE_PROMOTERS	7	Down	0.000786823094050427	0.0710697959701049
C7_GSE369_PRE_VS_POST_IL6_INJECTION_SOCS3_KO_LIVER_UP	182	Down	0.000794568257827796	0.0714715796397965
C2_PID_TOLL_ENDOGENOUS_PATHWAY	21	Down	0.000804133279681921	0.0720330629625813
C2_KIM_ALL_DISORDERS_OLIGODENDROCYTE_NUMBER_CORR_UP	653	Down	0.00082899833627425	0.0738392451563228
C2_REACTOME_TICAM1_RIP1_MEDIATED_IKK_COMPLEX_RECRUITMENT	19	Down	0.000831108765483106	0.0738392451563228
C2_PID_MTOR_4PATHWAY	66	Down	0.00084091291955109	0.0744053480409328
C5_GO_LAMELLIPODIUM_ASSEMBLY	51	Down	0.000858486716141644	0.0753041068440486
C5_GO_NUCLEAR_PORE	81	Down	0.000860786061469575	0.0753041068440486
C5_GO_RNA_BINDING	1528	Down	0.000861491765722117	0.0753041068440486
C5_GO_ANTIGEN_PROCESSING_AND_PRESENTATION_OF_EXOGENOUS_PEPTIDE_ANTIGEN_VIA_MHC_CLASS_I_TAP_INDEPENDENT	8	Down	0.000870618405902313	0.0757962482054231
C7_GSE32901_TH1_VS_TH17_ENRICHED_CD4_TCELL_UP	167	Down	0.000886337593466141	0.0767716547432304
C5_GO_ANTIGEN_PROCESSING_AND_PRESENTATION_OF_PEPTIDE_ANTIGEN	170	Down	0.00088890512688213	0.0767716547432304
C2_KEGG_NOD_LIKE_RECEPTOR_SIGNALING_PATHWAY	51	Down	0.000892894847993035	0.0768102163285437
C7_GSE21063_CTRL_VS_ANTI_IGM_STIM_BCELL_NFATC1_KO_8H_UP	184	Down	0.000905156050816259	0.0773095023848065
C7_GSE37416_CTRL_VS_12H_F_TULARENSIS_LVS_NEUTROPHIL_DN	191	Down	0.000905831423827883	0.0773095023848065
C7_GSE27434_WT_VS_DNMT1_KO_TREG_DN	171	Down	0.000911800921332527	0.0775138053829276
C2_REACTOME_CELLULAR_RESPONSES_TO_EXTERNAL_STIMULI	483	Down	0.000919204133189217	0.0778379187471713
C7_GSE40666_WT_VS_STAT1_KO_CD8_TCELL_UP	175	Down	0.000928308937282173	0.0783030394646029
C5_GO_RIBONUCLEOPROTEIN_COMPLEX_BINDING	125	Down	0.000936157988954924	0.0783730437020446
C7_GSE24634_NAIVE_CD4_TCELL_VS_DAY3_IL4_CONV_TREG_UP	178	Down	0.000936369513738792	0.0783730437020446
C5_GO_RIBONUCLEOPROTEIN_COMPLEX_SUBUNIT_ORGANIZATION	258	Down	0.000953815961462721	0.079449223816634
C2_KEGG_ALLOGRAFT_REJECTION	33	Down	0.000959469633417834	0.079449223816634
C7_GSE339_CD4POS_VS_CD8POS_DC_IN_CULTURE_DN	169	Down	0.000960222190237019	0.079449223816634
C2_REACTOME_G1_S_DNA_DAMAGE_CHECKPOINTS	64	Down	0.000972413530488234	0.080037037169154
C2_FLECHNER_PBL_KIDNEY_TRANSPLANT_REJECTED_VS_OK_DN	47	Down	0.000975164185148145	0.080037037169154
C5_GO_CRISTAE_FORMATION	33	Down	0.00097840275162957	0.080037037169154
C2_REACTOME_TRIF_TICAM1_MEDIATED_TLR4_SIGNALING	95	Down	0.000988184579905439	0.0805333282826696
C7_GSE45881_CXCR6HI_VS_CXCR1LO_COLONIC_LAMINA_PROPRIA_UP	192	Down	0.00099888671954164	0.0811006228697516
C5_GO_RIBOSOME_BINDING	57	Down	0.00100476355805131	0.0812733746695388
C5_GO_REGULATION_OF_LAMELLIPODIUM_ASSEMBLY	25	Down	0.00102289018271893	0.0821898615935537
C2_KEGG_VIRAL_MYOCARDITIS	55	Down	0.00102367665975918	0.0821898615935537
C7_GSE29618_BCELL_VS_MDC_DAY7_FLU_VACCINE_UP	160	Down	0.00102891662154928	0.0823057362433405
C5_GO_ENDOPEPTIDASE_COMPLEX	64	Down	0.00103862860937828	0.082777172772435
C2_REACTOME_CD209_DC_SIGN_SIGNALING	19	Down	0.00105621168378991	0.0833949932053014
C5_GO_TRANSLATION_REGULATOR_ACTIVITY	125	Down	0.00105939821627282	0.0833949932053014
C5_GO_HIGH_DENSITY_LIPOPROTEIN_PARTICLE	18	Up	0.00105941381308515	0.0833949932053014
C5_GO_POSITIVE_REGULATION_OF_DEFENSE_RESPONSE	367	Down	0.00106176852683196	0.0833949932053014
C7_GSE10325_LUPUS_CD4_TCELL_VS_LUPUS_BCELL_UP	189	Down	0.00108326088046669	0.0847759182915415
C2_BIOCARTA_IL1R_PATHWAY	26	Down	0.00111241192972844	0.0866587686211444
C7_GSE36527_CD69_NEG_VS_POS_TREG_CD62L_LOS_KLRG1_NEG_DN	191	Down	0.00111531490198816	0.0866587686211444
C2_NEMETH_INFLAMMATORY_RESPONSE_LPS_UP	76	Down	0.00112101229364099	0.0867322334895199
C5_GO_ANTIGEN_PROCESSING_AND_PRESENTATION_OF_ENDOGENOUS_ANTIGEN	15	Down	0.00113015417706022	0.0867322334895199
C2_MORI_MATURE_B_LYMPHOCYTE_UP	75	Down	0.00113162205082021	0.0867322334895199
C7_GSE9006_TYPE_1_DIABETES_AT_DX_VS_1MONTH_POST_DX_PBMC_UP	190	Down	0.00113372983607199	0.0867322334895199
C2_MORI_LARGE_PRE_BII_LYMPHOCYTE_DN	53	Down	0.00114156651023259	0.0867322334895199
C2_REACTOME_INTERLEUKIN_12_SIGNALING	41	Down	0.00114709471902979	0.0867322334895199
C2_REACTOME_FORMATION_OF_ATP_BY_CHEMIOSMOTIC_COUPLING	18	Down	0.00115005118997754	0.0867322334895199
C2_REACTOME_TAK1_ACTIVATES_NFKB_BY_PHOSPHORYLATION_AND_ACTIVATION_OF_IKKS_COMPLEX	32	Down	0.00115221328102784	0.0867322334895199
C5_GO_TRANSLATION_PREINITIATION_COMPLEX	18	Down	0.00115344129736652	0.0867322334895199
C2_ENK_UV_RESPONSE_KERATINOCYTE_UP	434	Down	0.00115626974252566	0.0867322334895199
C2_REACTOME_TRANSPORT_OF_MATURE_TRANSCRIPT_TO_CYTOPLASM	80	Down	0.0011640423352517	0.0870141715296083
C7_GSE23114_PERITONEAL_CAVITY_B1A_BCELL_VS_SPLEEN_BCELL_DN	194	Down	0.00116904474811611	0.0870878077307942
C2_PID_ANGIOPOIETIN_RECEPTOR_PATHWAY	39	Down	0.0011750791600826	0.087194805331813
C2_REACTOME_INTERLEUKIN_1_FAMILY_SIGNALING	121	Down	0.00117852560025008	0.087194805331813
C2_CAFFAREL_RESPONSE_TO_THC_8HR_5_UP	15	Down	0.00119725182132967	0.0880080908884667
C5_GO_REGULATION_OF_DNA_TEMPLATED_TRANSCRIPTION_IN_RESPONSE_TO_STRESS	111	Down	0.0012007331147478	0.0880080908884667
C7_GSE9988_ANTI_TREM1_VS_LOW_LPS_MONOCYTE_DN	168	Down	0.00120169733845309	0.0880080908884667
C2_TOOKER_GEMCITABINE_RESISTANCE_UP	71	Down	0.0012210766213752	0.0891262592531033
C7_GSE9006_TYPE_1_DIABETES_AT_DX_VS_4MONTH_POST_DX_PBMC_UP	185	Down	0.00122720327287564	0.0891421302348301
C7_GSE22886_DAY1_VS_DAY7_MONOCYTE_IN_CULTURE_UP	173	Down	0.00122951826460994	0.0891421302348301
C7_GSE37416_0H_VS_3H_F_TULARENSIS_LVS_NEUTROPHIL_DN	185	Down	0.00124698382483652	0.0900007163739846
C7_GSE22886_DAY0_VS_DAY7_MONOCYTE_IN_CULTURE_UP	181	Down	0.00125161865982461	0.0900007163739846
C2_SESTO_RESPONSE_TO_UV_C0	98	Down	0.00125585611508822	0.0900007163739846
C5_GO_ANTIGEN_PROCESSING_AND_PRESENTATION_OF_EXOGENOUS_PEPTIDE_ANTIGEN_VIA_MHC_CLASS_I	74	Down	0.00126103369108822	0.0900007163739846
C2_HOLLEMAN_VINCRISTINE_RESISTANCE_ALL_DN	19	Down	0.0012706118797901	0.0900007163739846
C7_GSE3565_DUSP1_VS_WT_SPLENOCYTES_POST_LPS_INJECTION_UP	159	Down	0.00127171146878989	0.0900007163739846
C2_REACTOME_ANTIGEN_PROCESSING_CROSS_PRESENTATION	93	Down	0.001272064940477	0.0900007163739846
C3_TCTGATC_MIR383	39	Down	0.00127469788155405	0.0900007163739846
C7_GSE4984_LPS_VS_VEHICLE_CTRL_TREATED_DC_DN	190	Down	0.00127872592689304	0.0900007163739846
C2_REACTOME_INTERFERON_SIGNALING	176	Down	0.00129738201331135	0.0910182760018237
C2_REACTOME_SCF_SKP2_MEDIATED_DEGRADATION_OF_P27_P21	59	Down	0.00130815435135433	0.0912554336173825
C2_REACTOME_CDK_MEDIATED_PHOSPHORYLATION_AND_REMOVAL_OF_CDC6	70	Down	0.00131201554002192	0.0912554336173825
C2_RUTELLA_RESPONSE_TO_HGF_DN	221	Down	0.00131631904126751	0.0912554336173825
C2_REACTOME_RESPIRATORY_ELECTRON_TRANSPORT_ATP_SYNTHESIS_BY_CHEMIOSMOTIC_COUPLING_AND_HEAT_PRODUCTION_BY_UNCOUPLING_PROTEINS	121	Down	0.00131760082674789	0.0912554336173825
C2_DANG_MYC_TARGETS_UP	119	Down	0.00132278950646059	0.0913230284109955
C2_BIOCARTA_GCR_PATHWAY	15	Down	0.00132985207323861	0.0915191531544974
C5_GO_MYELOID_LEUKOCYTE_CYTOKINE_PRODUCTION	24	Down	0.00134081886862967	0.0919818716270693
C7_GSE10325_LUPUS_CD4_TCELL_VS_LUPUS_MYELOID_UP	193	Down	0.00135685022348075	0.092788009919923
C6_CAMP_UP.V1_UP	189	Down	0.00137448937764454	0.0936395643752961
C7_GSE21927_SPLEEN_C57BL6_VS_EL4_TUMOR_BALBC_MONOCYTES_UP	194	Down	0.00137794173981546	0.0936395643752961
C7_GSE43863_DAY6_EFF_VS_DAY150_MEM_LY6C_INT_CXCR5POS_CD4_TCELL_DN	183	Down	0.00138282000552834	0.0936774127495103
C2_REACTOME_CD28_CO_STIMULATION	33	Down	0.00139098802712957	0.0939371914396102
C2_MORI_SMALL_PRE_BII_LYMPHOCYTE_DN	67	Down	0.00141432455797649	0.095108350034337
C7_GSE16385_UNTREATED_VS_12H_ROSIGLITAZONE_IL4_TREATED_MACROPHAGE_UP	188	Down	0.00141710476340487	0.095108350034337
C5_GO_RRNA_BINDING	61	Down	0.00142948488094536	0.0956431273121408
C5_GO_RNA_LOCALIZATION	209	Down	0.00144222101900204	0.095933514968257
C7_GSE29618_BCELL_VS_MONOCYTE_UP	160	Down	0.00144401436431123	0.095933514968257
C7_GSE16266_CTRL_VS_HEATSHOCK_AND_LPS_STIM_MEF_UP	197	Down	0.00144710118067257	0.095933514968257
C7_GSE13484_UNSTIM_VS_YF17D_VACCINE_STIM_PBMC_UP	196	Down	0.00146206604438136	0.0966300844820095
C5_GO_NEGATIVE_REGULATION_OF_COLLATERAL_SPROUTING	5	Down	0.00147166187938671	0.096860752250682
C2_REACTOME_INNATE_IMMUNE_SYSTEM	789	Down	0.00147811245394185	0.096860752250682
C7_GSE25088_ROSIGLITAZONE_VS_IL4_AND_ROSIGLITAZONE_STIM_STAT6_KO_MACROPHAGE_DAY10_DN	175	Down	0.00147896065111983	0.096860752250682
C2_ZHENG_FOXP3_TARGETS_IN_THYMUS_UP	187	Down	0.00148658479541762	0.097066822876696
C2_KEGG_T_CELL_RECEPTOR_SIGNALING_PATHWAY	100	Down	0.00149254633475473	0.097137103972512
C5_GO_ANTIGEN_PROCESSING_AND_PRESENTATION_OF_PEPTIDE_ANTIGEN_VIA_MHC_CLASS_IB	8	Down	0.00149735502113003	0.097137103972512
C5_GO_REGULATION_OF_RNA_SPLICING	115	Down	0.00150267712811941	0.097137103972512
C2_REACTOME_DEGRADATION_OF_GLI1_BY_THE_PROTEASOME	58	Down	0.00150558478341009	0.097137103972512
C5_GO_REGULATION_OF_INNATE_IMMUNE_RESPONSE	347	Down	0.00151398413173323	0.097389163227635
C2_KEGG_ERBB_SIGNALING_PATHWAY	73	Down	0.00151990673764678	0.0974808824222096
C7_GSE7219_WT_VS_NIK_NFKB2_KO_DC_DN	170	Down	0.00153685882309321	0.0981021629115409
C3_ATTACAT_MIR3803P	78	Down	0.00153864449625998	0.0981021629115409
C2_SANA_RESPONSE_TO_IFNG_DN	72	Down	0.0015570872240663	0.098986911563957
C5_GO_RESPONSE_TO_INTERLEUKIN_12	44	Down	0.00156299560795433	0.0990643251629685
C2_REACTOME_VIF_MEDIATED_DEGRADATION_OF_APOBEC3G	53	Down	0.00156744457657063	0.0990643251629685
C2_MORI_PLASMA_CELL_DN	29	Down	0.00157414111328436	0.0991983460865653
C2_ABRAHAM_ALPC_VS_MULTIPLE_MYELOMA_UP	22	Down	0.00158060539931646	0.099215437584644
C5_GO_CELLULAR_AMIDE_METABOLIC_PROCESS	832	Down	0.00158356589188518	0.099215437584644
C5_GO_REGULATION_OF_MRNA_CATABOLIC_PROCESS	173	Down	0.00159711372054993	0.0993948054424141
C5_GO_P53_BINDING	55	Down	0.00159836219831484	0.0993948054424141
C2_HOEBEKE_LYMPHOID_STEM_CELL_UP	81	Down	0.00160018392376615	0.0993948054424141
C2_KEGG_ALZHEIMERS_DISEASE	142	Down	0.00160904624858808	0.0996597273625497
C5_GO_NIK_NF_KAPPAB_SIGNALING	142	Down	0.00166098313553212	0.102583454165428
C7_GSE24574_BCL6_HIGH_VS_LOW_TFH_CD4_TCELL_UP	181	Down	0.00166801232797461	0.102724918312027
C2_REACTOME_THE_CITRIC_ACID_TCA_CYCLE_AND_RESPIRATORY_ELECTRON_TRANSPORT	169	Down	0.00167414132058491	0.102810299001812
C2_REACTOME_STABILIZATION_OF_P53	56	Down	0.00168772218586904	0.10323568723986
C5_GO_MYELOID_LEUKOCYTE_MEDIATED_IMMUNITY	441	Down	0.00169059271935374	0.10323568723986
C2_DACOSTA_UV_RESPONSE_VIA_ERCC3_DN	774	Down	0.00172760923154889	0.105199755397519
C5_GO_POSITIVE_REGULATION_OF_TELOMERE_MAINTENANCE	48	Down	0.00173903452865727	0.105339213181027
C2_REACTOME_GENE_AND_PROTEIN_EXPRESSION_BY_JAK_STAT_SIGNALING_AFTER_INTERLEUKIN_12_STIMULATION	33	Down	0.00175183545301683	0.105339213181027
C2_SHAFFER_IRF4_TARGETS_IN_MYELOMA_VS_MATURE_B_LYMPHOCYTE	94	Down	0.00175404477499949	0.105339213181027
C2_GNATENKO_PLATELET_SIGNATURE	41	Down	0.00175947127990378	0.105339213181027
C2_BIOCARTA_GSK3_PATHWAY	17	Down	0.00176083466579879	0.105339213181027
C2_CHAUHAN_RESPONSE_TO_METHOXYESTRADIOL_UP	46	Down	0.00176170473497465	0.105339213181027
C5_GO_RNA_EXPORT_FROM_NUCLEUS	129	Down	0.00176450492225203	0.105339213181027
C7_GSE21670_UNTREATED_VS_TGFB_IL6_TREATED_STAT3_KO_CD4_TCELL_DN	195	Down	0.00176983244886935	0.105339213181027
C3_TGCACGA_MIR517A_MIR517C	14	Down	0.00177363284486922	0.105339213181027
C5_GO_REGULATION_OF_IMMUNE_RESPONSE	748	Down	0.00179097930153813	0.105909027322867
C7_GSE1460_DP_THYMOCYTE_VS_NAIVE_CD4_TCELL_ADULT_BLOOD_DN	169	Down	0.00179299810994982	0.105909027322867
C2_WOOD_EBV_EBNA1_TARGETS_UP	93	Down	0.00179857706558132	0.105949873988239
C7_GSE11057_CD4_CENT_MEM_VS_PBMC_UP	192	Down	0.00180670826072437	0.106009029396036
C2_REACTOME_REGULATION_OF_RUNX2_EXPRESSION_AND_ACTIVITY	64	Down	0.00180936160515422	0.106009029396036
C2_KEGG_VEGF_SIGNALING_PATHWAY	56	Down	0.00182806342146356	0.106716490733315
C3_TTCNRGNNNNTTC_HSF_Q6	113	Down	0.00183128215484792	0.106716490733315
C7_GSE22886_CD8_TCELL_VS_BCELL_NAIVE_UP	195	Down	0.00184241066172013	0.106926544767718
C2_KEGG_PANCREATIC_CANCER	64	Down	0.00184475171801488	0.106926544767718
C5_GO_ANTIGEN_PROCESSING_AND_PRESENTATION	192	Down	0.00187343111543872	0.108159613864509
C7_GSE360_HIGH_DOSE_B_MALAYI_VS_M_TUBERCULOSIS_DC_DN	161	Down	0.00187600400466166	0.108159613864509
C7_GSE6269_HEALTHY_VS_FLU_INF_PBMC_UP	153	Down	0.00189568171899889	0.109004213009172
C2_WIELAND_UP_BY_HBV_INFECTION	96	Down	0.00190663715978335	0.10934412790948
C2_REACTOME_DDX58_IFIH1_MEDIATED_INDUCTION_OF_INTERFERON_ALPHA_BETA	66	Down	0.0019419406380577	0.111074905413759
C7_GSE36826_NORMAL_VS_STAPH_AUREUS_INF_IL1R_KO_SKIN_DN	190	Down	0.0019483565561586	0.111148614274753
C7_GSE36476_CTRL_VS_TSST_ACT_72H_MEMORY_CD4_TCELL_YOUNG_UP	189	Down	0.00197089315353808	0.112139164783198
C7_GSE1460_NAIVE_CD4_TCELL_ADULT_BLOOD_VS_THYMIC_STROMAL_CELL_UP	165	Down	0.00198790885481109	0.112811225535588
C2_THEILGAARD_NEUTROPHIL_AT_SKIN_WOUND_UP	68	Down	0.00200116211813427	0.113266820879673
C2_LIU_TARGETS_OF_VMYB_VS_CMYB_DN	34	Down	0.00200931393860504	0.113432050940313
C2_REACTOME_HEDGEHOG_ON_STATE	74	Down	0.00204303293334138	0.114343290370503
C5_GO_CHROMOSOME_CONDENSATION	35	Down	0.00205531133263727	0.114343290370503
C7_GSE36476_CTRL_VS_TSST_ACT_40H_MEMORY_CD4_TCELL_OLD_UP	148	Down	0.0020559750417235	0.114343290370503
C5_GO_NEPHRON_TUBULE_EPITHELIAL_CELL_DIFFERENTIATION	7	Down	0.00206042492436567	0.114343290370503
C2_REACTOME_DEGRADATION_OF_AXIN	53	Down	0.00206153330329304	0.114343290370503
C2_HOLLERN_EMT_BREAST_TUMOR_DN	63	Up	0.00206862272305852	0.114343290370503
C2_REACTOME_TRANSCRIPTIONAL_REGULATION_BY_RUNX3	91	Down	0.00206933466692185	0.114343290370503
C2_LUI_THYROID_CANCER_PAX8_PPARG_DN	42	Down	0.00207284014882732	0.114343290370503
C5_GO_ANTIGEN_PROCESSING_AND_PRESENTATION_OF_ENDOGENOUS_PEPTIDE_ANTIGEN	13	Down	0.00207292707425075	0.114343290370503
C2_CHICAS_RB1_TARGETS_LOW_SERUM	88	Down	0.00208632517640266	0.114565128919456
C7_GSE20198_IL12_VS_IL12_IL18_TREATED_ACT_CD4_TCELL_DN	187	Down	0.00209246837700658	0.114565128919456
C2_REACTOME_CD28_DEPENDENT_PI3K_AKT_SIGNALING	22	Down	0.00209634169299878	0.114565128919456
C5_GO_OTHER_ORGANISM	63	Down	0.0021046975034842	0.114565128919456
C5_GO_ANTIGEN_BINDING	36	Down	0.00210578213232112	0.114565128919456
C5_GO_ENDOCYTIC_VESICLE_LUMEN	16	Down	0.00210865792226511	0.114565128919456
C2_REACTOME_ACTIVATED_TAK1_MEDIATES_P38_MAPK_ACTIVATION	22	Down	0.00212310690918695	0.115061778943387
C7_GSE19888_CTRL_VS_A3R_INHIBITOR_TREATED_MAST_CELL_DN	182	Down	0.00212877172240372	0.115081080793685
C2_ALCALA_APOPTOSIS	85	Down	0.00213778403393269	0.115241423565683
C2_VERRECCHIA_RESPONSE_TO_TGFB1_C1	16	Down	0.00214487822045942	0.115241423565683
C5_GO_RESPIRATORY_CHAIN_COMPLEX	79	Down	0.00214768590831885	0.115241423565683
C2_DANG_MYC_TARGETS_DN	28	Down	0.00218073741025384	0.115918172127599
C2_REACTOME_NF_KB_IS_ACTIVATED_AND_SIGNALS_SURVIVAL	12	Down	0.00218196461238468	0.115918172127599
C2_PID_FCER1_PATHWAY	53	Down	0.00218468110817691	0.115918172127599
C7_GSE41087_WT_VS_FOXP3_MUT_ANTI_CD3_CD28_STIM_CD4_TCELL_UP	167	Down	0.00219573100761691	0.115918172127599
C5_GO_NUCLEAR_EXPORT	185	Down	0.00219945856007244	0.115918172127599
C7_GSE16450_CTRL_VS_IFNA_6H_STIM_IMMATURE_NEURON_CELL_LINE_DN	181	Down	0.00219964555590873	0.115918172127599
C2_REACTOME_ADAPTIVE_IMMUNE_SYSTEM	643	Down	0.0022025068231773	0.115918172127599
C2_TONG_INTERACT_WITH_PTTG1	48	Down	0.00220661368841942	0.115918172127599
C5_GO_TYPE_I_INTERFERON_PRODUCTION	113	Down	0.00221538305040038	0.115918172127599
C2_HELLER_HDAC_TARGETS_SILENCED_BY_METHYLATION_DN	239	Down	0.00221972482686779	0.115918172127599
C5_GO_SKIN_MORPHOGENESIS	7	Up	0.00222379896097611	0.115918172127599
C5_GO_PROTON_TRANSPORTING_ATP_SYNTHASE_COMPLEX	22	Down	0.00222446533836522	0.115918172127599
C2_PID_CXCR4_PATHWAY	93	Down	0.00225018510880846	0.116795860986353
C2_BIOCARTA_PRC2_PATHWAY	13	Down	0.00225208367433783	0.116795860986353
C7_GSE27786_LSK_VS_NKCELL_DN	188	Down	0.00227703126270102	0.117807837023467
C2_REACTOME_NEGATIVE_REGULATION_OF_NOTCH4_SIGNALING	54	Down	0.00228388338441359	0.117881009541233
C5_GO_RIBONUCLEOPROTEIN_COMPLEX_BIOGENESIS	451	Down	0.00231256075988951	0.11881766498791
H_HALLMARK_OXIDATIVE_PHOSPHORYLATION	199	Down	0.00232109100002719	0.11881766498791
C5_GO_ESTABLISHMENT_OF_RNA_LOCALIZATION	177	Down	0.0023232119839319	0.11881766498791
C7_GSE2770_UNTREATED_VS_TGFB_AND_IL4_TREATED_ACT_CD4_TCELL_48H_DN	166	Down	0.00232395469853648	0.11881766498791
C7_GSE22886_IGG_IGA_MEMORY_BCELL_VS_BM_PLASMA_CELL_UP	192	Down	0.00233827930935398	0.11926875027806
C2_SPIELMAN_LYMPHOBLAST_EUROPEAN_VS_ASIAN_UP	461	Down	0.00236116020067389	0.120087190583968
C7_GSE411_UNSTIM_VS_100MIN_IL6_STIM_MACROPHAGE_UP	176	Down	0.00236540411381835	0.120087190583968
C2_ADDYA_ERYTHROID_DIFFERENTIATION_BY_HEMIN	61	Down	0.00238274726179549	0.120685035376641
C7_GSE21360_PRIMARY_VS_QUATERNARY_MEMORY_CD8_TCELL_DN	190	Down	0.00239752542938067	0.120847624870671
C5_GO_MODIFICATION_DEPENDENT_PROTEIN_BINDING	132	Down	0.00239965388652082	0.120847624870671
C2_REACTOME_RUNX3_REGULATES_P14_ARF	9	Down	0.00240268135064394	0.120847624870671
C5_GO_RESPONSE_TO_INTERLEUKIN_1	149	Down	0.00241531585828551	0.121201891610911
C5_GO_MITOCHONDRIAL_ELECTRON_TRANSPORT_NADH_TO_UBIQUINONE	52	Down	0.00244341713416802	0.121781735546041
C2_CHIBA_RESPONSE_TO_TSA	41	Down	0.00244861483689728	0.121781735546041
C7_GSE17721_CTRL_VS_POLYIC_1H_BMDC_DN	142	Down	0.0024503829737933	0.121781735546041
C3_ATGTAGC_MIR221_MIR222	99	Down	0.00245203875169278	0.121781735546041
C2_STEARMAN_LUNG_CANCER_EARLY_VS_LATE_DN	42	Down	0.00245495979488974	0.121781735546041
C6_SIRNA_EIF4GI_UP	86	Down	0.00246305920534552	0.121904560396073
C2_GARY_CD5_TARGETS_UP	449	Down	0.00247684457987257	0.122062736766612
C2_REACTOME_RAF_ACTIVATION	29	Down	0.00249360464874253	0.122062736766612
C7_GSE18893_TCONV_VS_TREG_2H_TNF_STIM_DN	184	Down	0.00249412305734459	0.122062736766612
C2_REACTOME_NEGATIVE_REGULATORS_OF_DDX58_IFIH1_SIGNALING	34	Down	0.00249425621802169	0.122062736766612
C7_GSE9601_UNTREATED_VS_PI3K_INHIBITOR_TREATED_HCMV_INF_MONOCYTE_UP	178	Down	0.00249440872717082	0.122062736766612
C7_GSE17721_PAM3CSK4_VS_CPG_12H_BMDC_DN	161	Down	0.00253341072594635	0.123692066930326
C5_GO_XENOBIOTIC_TRANSPORT	7	Down	0.00254951692371686	0.124146791431769
C2_LEE_EARLY_T_LYMPHOCYTE_DN	56	Down	0.00255417792132895	0.124146791431769
C7_GSE37416_CTRL_VS_24H_F_TULARENSIS_LVS_NEUTROPHIL_DN	192	Down	0.00256567695251372	0.124426722542712
C2_YANG_BREAST_CANCER_ESR1_LASER_DN	40	Down	0.00257207478912836	0.124458565354296
C2_REACTOME_REGULATION_OF_APOPTOSIS	52	Down	0.00259598630292596	0.125335837583138
C2_REACTOME_TICAM1_DEPENDENT_ACTIVATION_OF_IRF3_IRF7	12	Down	0.00262081927151235	0.126253600372988
C5_GO_ATP_BIOSYNTHETIC_PROCESS	42	Down	0.00262703077321255	0.126272224172287
C2_ZHU_CMV_ALL_UP	100	Down	0.00263826633824789	0.126531720532163
C2_CAFFAREL_RESPONSE_TO_THC_8HR_5_DN	11	Down	0.00264477459060086	0.126563848951535
C2_KEGG_SPLICEOSOME	124	Down	0.00267141416876817	0.127557084472591
C7_GSE12392_IFNAR_KO_VS_IFNB_KO_CD8_NEG_SPLEEN_DC_UP	172	Down	0.00267815654927116	0.127597972912308
C7_GSE1432_CTRL_VS_IFNG_24H_MICROGLIA_DN	174	Down	0.00268587185995065	0.127634958906496
C2_REACTOME_PCP_CE_PATHWAY	81	Down	0.00269130715969354	0.127634958906496
C7_GSE3920_IFNA_VS_IFNG_TREATED_ENDOTHELIAL_CELL_UP	163	Down	0.00269659614259504	0.127634958906496
C2_WUNDER_INFLAMMATORY_RESPONSE_AND_CHOLESTEROL_UP	43	Down	0.00274116132617109	0.129400846014384
C7_GSE42021_TREG_PLN_VS_CD24INT_TREG_THYMUS_UP	177	Down	0.0027458432127787	0.129400846014384
C2_HUMMERICH_MALIGNANT_SKIN_TUMOR_UP	10	Down	0.00276610243240466	0.129889064265165
C7_GSE37416_0H_VS_48H_F_TULARENSIS_LVS_NEUTROPHIL_DN	179	Down	0.00276818653429774	0.129889064265165
C2_REACTOME_CTLA4_INHIBITORY_SIGNALING	21	Down	0.00277999505709764	0.130084392910369
C7_GSE3982_CENT_MEMORY_CD4_TCELL_VS_TH2_UP	153	Down	0.00278541550127059	0.130084392910369
C2_REACTOME_SIGNALING_BY_VEGF	91	Down	0.00279360510637786	0.130084392910369
C5_GO_ANTIGEN_PROCESSING_AND_PRESENTATION_OF_ENDOGENOUS_PEPTIDE_ANTIGEN_VIA_MHC_CLASS_I_VIA_ER_PATHWAY	6	Down	0.0028012011555795	0.130084392910369
C7_GSE17721_CTRL_VS_GARDIQUIMOD_24H_BMDC_DN	174	Down	0.00280715605155594	0.130084392910369
C7_GSE22886_NAIVE_CD4_TCELL_VS_12H_ACT_TH1_UP	182	Down	0.00280835390174613	0.130084392910369
C5_GO_LEUKOCYTE_MEDIATED_IMMUNITY	610	Down	0.00281438972023666	0.130086013550726
C7_GSE9988_ANTI_TREM1_VS_LPS_MONOCYTE_DN	171	Down	0.00283635387040653	0.130536767662703
C5_GO_DOUBLE_STRANDED_RNA_BINDING	71	Down	0.0028397179655483	0.130536767662703
C2_REACTOME_DISEASE	841	Down	0.00284220658440796	0.130536767662703
C5_GO_MITOTIC_CHROMOSOME_CONDENSATION	17	Down	0.00285405696948158	0.130803904829644
C5_GO_MITOCHONDRIAL_PROTEIN_COMPLEX	255	Down	0.00287296416349844	0.131392652186327
C7_GSE26488_CTRL_VS_PEPTIDE_INJECTION_OT2_THYMOCYTE_DN	168	Down	0.00287940526286427	0.131409994291309
C2_REACTOME_NEUTROPHIL_DEGRANULATION	388	Down	0.00288548392969302	0.131410757621608
C2_REACTOME_CYTOKINE_SIGNALING_IN_IMMUNE_SYSTEM	665	Down	0.00289528448377869	0.131485823748512
C5_GO_POSITIVE_REGULATION_OF_IMMUNE_SYSTEM_PROCESS	794	Down	0.00291151753997108	0.131485823748512
C7_GSE24634_TEFF_VS_TCONV_DAY5_IN_CULTURE_DN	179	Down	0.00291406384496627	0.131485823748512
C5_GO_MYELOID_LEUKOCYTE_ACTIVATION	506	Down	0.00291430875049705	0.131485823748512
C3_TAGCTTT_MIR9	182	Down	0.00292130174578994	0.131485823748512
C2_PID_AMB2_NEUTROPHILS_PATHWAY	30	Down	0.00292352463542683	0.131485823748512
C2_REACTOME_CYCLIN_A:CDK2_ASSOCIATED_EVENTS_AT_S_PHASE_ENTRY	82	Down	0.00293366191843035	0.131668577779986
C3_CTTTGTA_MIR524	340	Down	0.00297213936828529	0.13285464619291
C5_GO_REGULATION_OF_MYELOID_LEUKOCYTE_MEDIATED_IMMUNITY	42	Down	0.00297638389382421	0.13285464619291
C7_GSE37416_0H_VS_12H_F_TULARENSIS_LVS_NEUTROPHIL_DN	187	Down	0.00297994667179926	0.13285464619291
C5_GO_REGULATION_OF_DNA_BINDING	95	Down	0.00298460248620477	0.13285464619291
C7_GSE35685_CD34POS_CD38NEG_VS_CD34POS_CD10NEG_CD62LPOS_BONE_MARROW_UP	189	Down	0.0030002848500359	0.133279047088275
C5_GO_ANTIMICROBIAL_HUMORAL_RESPONSE	38	Down	0.00301802166590113	0.133688452461508
C5_GO_COPII_COATED_ER_TO_GOLGI_TRANSPORT_VESICLE	80	Down	0.00302183511883655	0.133688452461508
C2_REACTOME_CELLULAR_RESPONSE_TO_HYPOXIA	69	Down	0.00303439783367641	0.133970827369526
C2_DER_IFN_GAMMA_RESPONSE_UP	65	Down	0.00304358009392978	0.134103108284979
C7_GSE6269_FLU_VS_E_COLI_INF_PBMC_UP	155	Down	0.00308678721596278	0.135730980258907
C5_GO_MHC_CLASS_I_PROTEIN_COMPLEX	8	Down	0.003093354051042	0.135744390928114
C7_GSE14000_TRANSLATED_RNA_VS_MRNA_16H_LPS_DC_DN	169	Down	0.00312317844690193	0.136776287620081
C7_GSE37533_PPARG1_FOXP3_VS_FOXP3_TRANSDUCED_CD4_TCELL_DN	188	Down	0.0031339025551159	0.136905634621373
C5_GO_GLOMERULAR_MESANGIAL_CELL_DIFFERENTIATION	5	Up	0.00314507823791143	0.136905634621373
C5_GO_PERICYTE_CELL_DIFFERENTIATION	5	Up	0.00314507823791143	0.136905634621373
C2_CHIARETTI_ACUTE_LYMPHOBLASTIC_LEUKEMIA_ZAP70	59	Down	0.00315292341366006	0.136972091706058
C2_KEGG_B_CELL_RECEPTOR_SIGNALING_PATHWAY	66	Down	0.0031725765303996	0.137373904219473
C7_GSE16385_IFNG_TNF_VS_IL4_STIM_MACROPHAGE_ROSIGLITAZONE_TREATED_DN	190	Down	0.00317960999945388	0.137373904219473
C5_GO_POSITIVE_REGULATION_OF_T_CELL_RECEPTOR_SIGNALING_PATHWAY	12	Down	0.00318118368475762	0.137373904219473
C2_PID_TELOMERASE_PATHWAY	60	Down	0.00319917696306853	0.137701027694381
C7_GSE339_EX_VIVO_VS_IN_CULTURE_CD8POS_DC_DN	165	Down	0.00320647087428774	0.137701027694381
C7_GSE21546_WT_VS_SAP1A_KO_DP_THYMOCYTES_UP	170	Down	0.00320781524982298	0.137701027694381
C7_GSE22886_NAIVE_CD4_TCELL_VS_MONOCYTE_UP	188	Down	0.00323092496281439	0.138262419804857
C7_GSE16385_ROSIGLITAZONE_IL4_VS_IFNG_TNF_STIM_MACROPHAGE_UP	193	Down	0.00323383579487781	0.138262419804857
C5_GO_TORC2_COMPLEX	12	Down	0.00324275366423632	0.138262419804857
C7_GSE3982_BCELL_VS_BASOPHIL_DN	149	Down	0.00325122817370905	0.138262419804857
C2_ANDERSEN_LIVER_CANCER_KRT19_UP	32	Down	0.0032527831949662	0.138262419804857
C2_REACTOME_COMMON_PATHWAY_OF_FIBRIN_CLOT_FORMATION	7	Up	0.00328300151142962	0.138841588982392
C5_GO_REGULATION_OF_TOLL_LIKE_RECEPTOR_SIGNALING_PATHWAY	51	Down	0.00328452432442565	0.138841588982392
C5_GO_DEFENSE_RESPONSE_TO_FUNGUS	15	Down	0.00328797543409852	0.138841588982392
C7_GSE43955_1H_VS_60H_ACT_CD4_TCELL_DN	139	Down	0.0032959508738902	0.138841588982392
C5_GO_C3HC4_TYPE_RING_FINGER_DOMAIN_BINDING	5	Down	0.00330258734041955	0.138841588982392
C2_FERRANDO_T_ALL_WITH_MLL_ENL_FUSION_UP	74	Down	0.00330483715817483	0.138841588982392
C7_GSE5542_UNTREATED_VS_IFNG_TREATED_EPITHELIAL_CELLS_24H_UP	186	Down	0.00335323187078356	0.140439356439967
C7_GSE28726_NAIVE_CD4_TCELL_VS_NAIVE_VA24NEG_NKTCELL_DN	151	Down	0.00335582556674523	0.140439356439967
C5_GO_REGULATION_OF_ISOMERASE_ACTIVITY	9	Down	0.00337913764352609	0.140945857097338
C7_GSE22886_UNSTIM_VS_STIM_MEMORY_TCELL_UP	175	Down	0.00338804167297911	0.140945857097338
C7_GSE36826_NORMAL_VS_STAPH_AUREUS_INF_SKIN_UP	182	Down	0.00339500657971809	0.140945857097338
C5_GO_ANTERIOR_HEAD_DEVELOPMENT	5	Down	0.00339756935975677	0.140945857097338
C2_REACTOME_MYD88_CASCADE_INITIATED_ON_PLASMA_MEMBRANE	82	Down	0.0034004374601858	0.140945857097338
C7_GSE22886_NAIVE_CD4_TCELL_VS_12H_ACT_TH2_UP	179	Down	0.00341113149555504	0.140988342180453
C7_GSE37301_CD4_TCELL_VS_GRANULOCYTE_MONOCYTE_PROGENITOR_DN	169	Down	0.00341446995316623	0.140988342180453
C7_GSE13484_12H_VS_3H_YF17D_VACCINE_STIM_PBMC_DN	173	Down	0.00343750430266572	0.14166961648895
C3_TAANNYSGCG_UNKNOWN	69	Down	0.00345036680908316	0.141743994741588
C5_GO_MHC_PROTEIN_BINDING	28	Down	0.00345522993715125	0.141743994741588
C2_YAMASHITA_LIVER_CANCER_WITH_EPCAM_UP	46	Down	0.00345892486476152	0.141743994741588
C2_REACTOME_HSP90_CHAPERONE_CYCLE_FOR_STEROID_HORMONE_RECEPTORS_SHR	45	Down	0.00348113131686693	0.142384839032153
C7_GSE36888_UNTREATED_VS_IL2_TREATED_STAT5_AB_KNOCKIN_TCELL_17H_UP	142	Down	0.00349221539019228	0.142406480367782
C2_AMIT_EGF_RESPONSE_60_HELA	42	Down	0.0035003844823767	0.142406480367782
C2_HU_GENOTOXIC_DAMAGE_24HR	31	Down	0.00350342900211364	0.142406480367782
C5_GO_MYRISTOYL_COA_HYDROLASE_ACTIVITY	7	Down	0.00350793710288753	0.142406480367782
C2_DIAZ_CHRONIC_MEYLOGENOUS_LEUKEMIA_DN	93	Down	0.00351879953703312	0.142580441801503
C5_GO_NUCLEAR_TRANSPORT	297	Down	0.00353244781043405	0.142632935748207
C2_REACTOME_PROCESSING_OF_CAPPED_INTRON_CONTAINING_PRE_MRNA	237	Down	0.00353880954839583	0.142632935748207
C7_GSE22432_CDC_VS_COMMON_DC_PROGENITOR_UP	178	Down	0.00353983390684267	0.142632935748207
C3_TCCAGAT_MIR5165P	94	Down	0.00354716327164984	0.142650452337583
C7_GSE11057_NAIVE_VS_MEMORY_CD4_TCELL_DN	196	Down	0.00355342947976266	0.142650452337583
C7_GSE17186_BLOOD_VS_CORD_BLOOD_CD21LOW_TRANSITIONAL_BCELL_UP	185	Down	0.00356921943749054	0.142960153914263
C5_GO_POSITIVE_REGULATION_OF_VASCULAR_ENDOTHELIAL_GROWTH_FACTOR_RECEPTOR_SIGNALING_PATHWAY	11	Down	0.00357433358342701	0.142960153914263
C5_GO_POSITIVE_REGULATION_OF_DNA_BIOSYNTHETIC_PROCESS	58	Down	0.00358893809267761	0.143090178910058
C7_GSE27241_CTRL_VS_DIGOXIN_TREATED_CD4_TCELL_IN_TH17_POLARIZING_CONDITIONS_DN	173	Down	0.00359078592707221	0.143090178910058
C5_GO_DITERPENOID_METABOLIC_PROCESS	35	Up	0.00360189277651467	0.143125577619633
C2_LEE_DIFFERENTIATING_T_LYMPHOCYTE	194	Down	0.00360487892703754	0.143125577619633
C2_REACTOME_TRNA_AMINOACYLATION	40	Down	0.00361510773778525	0.143166252655808
C5_GO_RESPIRASOME	92	Down	0.00361911183944012	0.143166252655808
C2_REACTOME_SUMOYLATION_OF_RNA_BINDING_PROTEINS	45	Down	0.0036394339102557	0.143229449845022
C7_GSE24574_NAIVE_VS_TCONV_CD4_TCELL_UP	152	Down	0.0036404948927604	0.143229449845022
C2_PUJANA_BRCA1_PCC_NETWORK	1453	Down	0.00364053080840516	0.143229449845022
C5_GO_VESICLE_CARGO_LOADING	23	Down	0.00366299709602508	0.143462514899068
C7_GSE21360_TERTIARY_VS_QUATERNARY_MEMORY_CD8_TCELL_DN	153	Down	0.00367310006533778	0.143462514899068
C5_GO_RESPONSE_TO_LAMINAR_FLUID_SHEAR_STRESS	11	Down	0.00368024665648345	0.143462514899068
C2_KEGG_EPITHELIAL_CELL_SIGNALING_IN_HELICOBACTER_PYLORI_INFECTION	58	Down	0.003687982591696	0.143462514899068
C2_REACTOME_ANTIMICROBIAL_PEPTIDES	19	Down	0.00368831423527574	0.143462514899068
C7_GSE3720_LPS_VS_PMA_STIM_VD1_GAMMADELTA_TCELL_DN	168	Down	0.00368843052546954	0.143462514899068
C7_GSE35685_CD34POS_CD10NEG_CD62LPOS_VS_CD34POS_CD10POS_BONE_MARROW_DN	176	Down	0.00369277992959128	0.143462514899068
C2_HINATA_NFKB_TARGETS_FIBROBLAST_UP	61	Down	0.00373094652697479	0.144685972829623
C2_KEGG_LONG_TERM_POTENTIATION	49	Down	0.00375621800359794	0.145394715355599
C2_REACTOME_TNFR2_NON_CANONICAL_NF_KB_PATHWAY	88	Down	0.00377005686625609	0.145394715355599
C7_GSE11864_UNTREATED_VS_CSF1_IFNG_IN_MAC_UP	167	Down	0.00377035787452311	0.145394715355599
C5_GO_NEGATIVE_REGULATION_OF_CHROMATIN_SILENCING	14	Down	0.00378169387766821	0.145394715355599
C2_COLIN_PILOCYTIC_ASTROCYTOMA_VS_GLIOBLASTOMA_DN	21	Down	0.00378275760958382	0.145394715355599
C2_REACTOME_DEGRADATION_OF_DVL	54	Down	0.00379958065058225	0.14578284839526
C2_SAKAI_CHRONIC_HEPATITIS_VS_LIVER_CANCER_UP	77	Down	0.00381149719130594	0.145981689245813
C3_LXR_Q3	58	Down	0.00383167108241487	0.146249649447636
C7_GSE29615_CTRL_VS_DAY3_LAIV_IFLU_VACCINE_PBMC_UP	146	Down	0.00383198638648663	0.146249649447636
C5_GO_PROTEASOME_ACCESSORY_COMPLEX	24	Down	0.00383938697316487	0.146274570833512
C2_REACTOME_TICAM1_TRAF6_DEPENDENT_INDUCTION_OF_TAK1_COMPLEX	11	Down	0.00385446497392132	0.146591388955555
C5_GO_REGULATION_OF_RNA_METABOLIC_PROCESS	192	Down	0.00386331436227978	0.146670628275834
C5_GO_NEGATIVE_REGULATION_OF_DNA_BINDING	39	Down	0.0038900988341612	0.147429305117039
C2_BILANGES_SERUM_SENSITIVE_GENES	52	Down	0.0038994801929931	0.147526931280462
C7_GSE16450_CTRL_VS_IFNA_12H_STIM_MATURE_NEURON_CELL_LINE_DN	178	Down	0.00391557251545582	0.1476862208662
C5_GO_MRNA_BINDING	210	Down	0.00391731603460027	0.1476862208662
C7_GSE14769_UNSTIM_VS_60MIN_LPS_BMDM_DN	179	Down	0.00396264703322289	0.148612481775082
C5_GO_SWI_SNF_SUPERFAMILY_TYPE_COMPLEX	70	Down	0.00396371785192863	0.148612481775082
C7_GSE43260_BTLA_POS_VS_NEG_INTRATUMORAL_CD8_TCELL_UP	190	Down	0.00397856257691765	0.148612481775082
C2_DAZARD_UV_RESPONSE_CLUSTER_G1	52	Down	0.00399072462300469	0.148612481775082
C2_BIOCARTA_RELA_PATHWAY	15	Down	0.0039950236714913	0.148612481775082
C2_CHUNG_BLISTER_CYTOTOXICITY_UP	133	Down	0.00399558510370885	0.148612481775082
C5_GO_ENERGY_COUPLED_PROTON_TRANSPORT_DOWN_ELECTROCHEMICAL_GRADIENT	24	Down	0.00399863075588938	0.148612481775082
C2_BENPORATH_MYC_TARGETS_WITH_EBOX	197	Down	0.00400844601666541	0.148612481775082
C2_SUH_COEXPRESSED_WITH_ID1_AND_ID2_UP	17	Down	0.00401629057261954	0.148612481775082
C2_REACTOME_SYNTHESIS_OF_PIPS_AT_THE_PLASMA_MEMBRANE	47	Down	0.00401898055299541	0.148612481775082
C5_GO_HAPTOGLOBIN_HEMOGLOBIN_COMPLEX	5	Down	0.00402501542294296	0.148612481775082
C5_GO_POSITIVE_REGULATION_OF_INTERLEUKIN_2_PRODUCTION	27	Down	0.00403005835482381	0.148612481775082
C2_BIOCARTA_MONOCYTE_PATHWAY	9	Down	0.00403413476206582	0.148612481775082
C2_CHANDRAN_METASTASIS_UP	176	Down	0.00403786104647675	0.148612481775082
C7_GSE18791_CTRL_VS_NEWCASTLE_VIRUS_DC_1H_UP	83	Up	0.00404831573659318	0.148648693162628
C7_GSE360_LOW_DOSE_B_MALAYI_VS_M_TUBERCULOSIS_DC_DN	170	Down	0.00405255916870158	0.148648693162628
C2_SCHEIDEREIT_IKK_INTERACTING_PROTEINS	47	Down	0.00407101896955477	0.149073562875014
C7_GSE21927_SPLEEN_C57BL6_VS_4T1_TUMOR_BALBC_MONOCYTES_DN	189	Down	0.00409331422830036	0.149477157523197
C5_GO_MON1_CCZ1_COMPLEX	5	Down	0.00409583132986342	0.149477157523197
H_HALLMARK_TNFA_SIGNALING_VIA_NFKB	178	Down	0.00414553039154972	0.15103665181179
C2_KIM_ALL_DISORDERS_CALB1_CORR_UP	456	Down	0.0041664077242775	0.151490109940127
C5_GO_RESPIRATORY_ELECTRON_TRANSPORT_CHAIN	107	Down	0.00417195293081723	0.151490109940127
C7_GSE42021_TREG_PLN_VS_CD24HI_TREG_THYMUS_UP	168	Down	0.00418899929957462	0.151854727117356
C2_FERRARI_RESPONSE_TO_FENRETINIDE_UP	15	Down	0.0042251582077564	0.152391128327155
C5_GO_REGULATION_OF_MRNA_PROCESSING	121	Down	0.00422619936912968	0.152391128327155
C2_WHITESIDE_CISPLATIN_RESISTANCE_DN	12	Down	0.00423099355733857	0.152391128327155
C5_GO_OXYGEN_BINDING	10	Down	0.00423191527137868	0.152391128327155
C2_REACTOME_FBXL7_DOWN_REGULATES_AURKA_DURING_MITOTIC_ENTRY_AND_IN_EARLY_MITOSIS	53	Down	0.00424974218594245	0.152553649057739
C7_GSE11386_NAIVE_VS_MEMORY_BCELL_DN	155	Down	0.00425050299985581	0.152553649057739
C7_GSE36476_CTRL_VS_TSST_ACT_16H_MEMORY_CD4_TCELL_YOUNG_UP	188	Down	0.00427583961038017	0.152991789966089
C5_GO_CELLULAR_MACROMOLECULE_CATABOLIC_PROCESS	1012	Down	0.00427682557059923	0.152991789966089
C2_REACTOME_TRANSCRIPTIONAL_REGULATION_BY_RUNX2	93	Down	0.00428627285385597	0.15307713826341
C3_GTAGGCA_MIR189	25	Down	0.00430641236609046	0.153543433013337
C7_GSE20715_0H_VS_48H_OZONE_TLR4_KO_LUNG_DN	171	Down	0.00432208377073363	0.153712996475234
C5_GO_INCLUSION_BODY	69	Down	0.00432534956406923	0.153712996475234
C7_GSE41867_DAY8_VS_DAY15_LCMV_CLONE13_EFFECTOR_CD8_TCELL_UP	189	Down	0.0043606035672339	0.15447198885609
C5_GO_MITOCHONDRIAL_TRANSMEMBRANE_TRANSPORT	84	Down	0.00436095844542517	0.15447198885609
C2_KEGG_COLORECTAL_CANCER	58	Down	0.00438825286943963	0.154514176673958
C7_GSE7460_CTRL_VS_TGFB_TREATED_ACT_FOXP3_HET_TCONV_UP	181	Down	0.00439117988612286	0.154514176673958
C5_GO_POSITIVE_REGULATION_OF_TELOMERE_MAINTENANCE_VIA_TELOMERE_LENGTHENING	36	Down	0.00439369664658534	0.154514176673958
C7_GSE9650_EFFECTOR_VS_EXHAUSTED_CD8_TCELL_UP	183	Down	0.00440063978824996	0.154514176673958
C2_REACTOME_IRAK1_RECRUITS_IKK_COMPLEX	14	Down	0.00441016973576414	0.154514176673958
C2_REACTOME_IKK_COMPLEX_RECRUITMENT_MEDIATED_BY_RIP1	22	Down	0.00441104908123427	0.154514176673958
C7_GSE37416_12H_VS_24H_F_TULARENSIS_LVS_NEUTROPHIL_DN	172	Down	0.00441736977451049	0.154514176673958
C5_GO_RNA_DESTABILIZATION	28	Down	0.00443350148079665	0.154514176673958
C5_GO_CELL_ACTIVATION_INVOLVED_IN_IMMUNE_RESPONSE	562	Down	0.0044353530521384	0.154514176673958
C2_PASQUALUCCI_LYMPHOMA_BY_GC_STAGE_DN	145	Down	0.00443894393590134	0.154514176673958
C5_GO_HEAT_SHOCK_PROTEIN_BINDING	107	Down	0.00444055411328886	0.154514176673958
C7_GSE25123_CTRL_VS_IL4_STIM_MACROPHAGE_UP	192	Down	0.00446418824664506	0.155087616683929
C2_REACTOME_DEATH_RECEPTOR_SIGNALLING	126	Down	0.00449854406016852	0.155760249235164
C2_REACTOME_PLATELET_SENSITIZATION_BY_LDL	15	Down	0.00450959063321706	0.155760249235164
C5_GO_CENTRAL_NERVOUS_SYSTEM_NEURON_AXONOGENESIS	22	Down	0.00451032439236695	0.155760249235164
C5_GO_INNER_MITOCHONDRIAL_MEMBRANE_ORGANIZATION	46	Down	0.00451505662179548	0.155760249235164
C2_REACTOME_NEGATIVE_REGULATION_OF_MAPK_PATHWAY	39	Down	0.00452821822191691	0.155760249235164
C5_GO_POSITIVE_REGULATION_OF_CELLULAR_AMIDE_METABOLIC_PROCESS	131	Down	0.0045358073196396	0.155760249235164
C7_GSE17721_PAM3CSK4_VS_GADIQUIMOD_12H_BMDC_DN	164	Down	0.00453929697503903	0.155760249235164
C2_GEISS_RESPONSE_TO_DSRNA_UP	35	Down	0.00454206781381855	0.155760249235164
C2_BIOCARTA_IL7_PATHWAY	16	Down	0.00455070840707879	0.155760249235164
C7_GSE3720_UNSTIM_VS_PMA_STIM_VD1_GAMMADELTA_TCELL_UP	179	Down	0.00456352961003598	0.155760249235164
C2_REACTOME_PTEN_REGULATION	131	Down	0.00456624848677714	0.155760249235164
C7_GSE37416_0H_VS_24H_F_TULARENSIS_LVS_NEUTROPHIL_DN	183	Down	0.00457550924251144	0.155760249235164
C2_DAIRKEE_CANCER_PRONE_RESPONSE_BPA_E2	99	Down	0.00458361013346517	0.155760249235164
C7_GSE2770_IL12_AND_TGFB_VS_IL4_TREATED_ACT_CD4_TCELL_48H_DN	141	Down	0.00458864307257557	0.155760249235164
C2_PID_IL27_PATHWAY	23	Down	0.00459410669353396	0.155760249235164
C2_REACTOME_DEVELOPMENTAL_BIOLOGY	685	Down	0.00459851275535127	0.155760249235164
C3_E2F1DP1RB_01	193	Down	0.00461740954521991	0.156148629308277
C5_GO_VASCULAR_ENDOTHELIAL_GROWTH_FACTOR_RECEPTOR_SIGNALING_PATHWAY	70	Down	0.00462438509160964	0.156148629308277
C2_REACTOME_TOLL_LIKE_RECEPTOR_9_TLR9_CASCADE	91	Down	0.00463828544034356	0.156374419557959
C2_REACTOME_DNA_DAMAGE_BYPASS	48	Down	0.00464633988612704	0.156402726787984
C7_GSE3565_CTRL_VS_LPS_INJECTED_DUSP1_KO_SPLENOCYTES_DN	168	Down	0.00465878522238553	0.156578521009106
C7_GSE12845_PRE_GC_VS_DARKZONE_GC_TONSIL_BCELL_UP	166	Down	0.00468415520026478	0.15718748673582
C3_AGCTCCT_MIR28	72	Down	0.00469484515127014	0.157302709720609
C7_GSE10325_CD4_TCELL_VS_BCELL_UP	191	Down	0.00471541193927873	0.157747993857538
C7_GSE39864_WT_VS_GATA3_KO_TREG_UP	152	Down	0.0047325280261734	0.158025090292481
C7_GSE21063_WT_VS_NFATC1_KO_16H_ANTI_IGM_STIM_BCELL_UP	185	Down	0.00473869436136715	0.158025090292481
C2_REACTOME_ASYMMETRIC_LOCALIZATION_OF_PCP_PROTEINS	60	Down	0.00474556387952787	0.158025090292481
C7_GSE9316_CD4_TCELL_BALBC_VS_TH17_ENRI_CD4_TCELL_SKG_PMA_IONO_STIM_FR4NEG_DN	166	Down	0.00478609138069508	0.158870078764911
C5_GO_NEGATIVE_REGULATION_OF_CELL_CYCLE_G2_M_PHASE_TRANSITION	96	Down	0.00478684440800095	0.158870078764911
C5_GO_EUKARYOTIC_48S_PREINITIATION_COMPLEX	15	Down	0.00479292515509974	0.158870078764911
C5_GO_TELOMERASE_HOLOENZYME_COMPLEX_ASSEMBLY	6	Down	0.00482162291593206	0.158997966549913
C2_GAZDA_DIAMOND_BLACKFAN_ANEMIA_MYELOID_DN	34	Down	0.00482479879158003	0.158997966549913
C5_GO_REGULATION_OF_MRNA_SPLICING_VIA_SPLICEOSOME	83	Down	0.00482609191818026	0.158997966549913
C2_REACTOME_TNF_SIGNALING	43	Down	0.00482631364452506	0.158997966549913
C2_DIAZ_CHRONIC_MEYLOGENOUS_LEUKEMIA_UP	1350	Down	0.00483345603636832	0.158997966549913
C2_BLALOCK_ALZHEIMERS_DISEASE_DN	1045	Down	0.00484929395839314	0.159071759819637
C2_PID_CD8_TCR_PATHWAY	52	Down	0.0048557582323725	0.159071759819637
C5_GO_FC_RECEPTOR_MEDIATED_STIMULATORY_SIGNALING_PATHWAY	78	Down	0.00486486251214481	0.159071759819637
C5_GO_PROTON_TRANSPORTING_ATP_SYNTHASE_ACTIVITY_ROTATIONAL_MECHANISM	16	Down	0.00487182061266918	0.159071759819637
C2_REACTOME_INTERLEUKIN_3_INTERLEUKIN_5_AND_GM_CSF_SIGNALING	45	Down	0.00487238898977023	0.159071759819637
C5_GO_CUL4A_RING_E3_UBIQUITIN_LIGASE_COMPLEX	12	Down	0.00489949304967511	0.159716105760687
C2_ICHIBA_GRAFT_VERSUS_HOST_DISEASE_D7_UP	89	Down	0.00491462428258377	0.15996880660338
C5_GO_REGULATION_OF_LEUKOCYTE_MEDIATED_IMMUNITY	164	Down	0.00494647139768958	0.16076402842446
C7_GSE17721_CTRL_VS_PAM3CSK4_8H_BMDC_DN	156	Down	0.00496052891133542	0.160979559490912
C2_PID_RHOA_REG_PATHWAY	35	Down	0.00497216036982898	0.161115833329077
C5_GO_POSTTRANSCRIPTIONAL_REGULATION_OF_GENE_EXPRESSION	563	Down	0.00498685177574523	0.16117335894853
C2_REACTOME_DOWNREGULATION_OF_ERBB4_SIGNALING	8	Down	0.00498880541814115	0.16117335894853
H_HALLMARK_INFLAMMATORY_RESPONSE	150	Down	0.00500503734167001	0.161457142102266
C7_GSE9650_EXHAUSTED_VS_MEMORY_CD8_TCELL_DN	191	Down	0.00503429417545726	0.162159627244521
C5_GO_EUKARYOTIC_TRANSLATION_INITIATION_FACTOR_3_COMPLEX_EIF3M	7	Down	0.00505397568294274	0.162552054680761
C5_GO_PEPTIDASE_COMPLEX	84	Down	0.00510636391107984	0.163792597135736
C5_GO_MITOCHONDRIAL_MEMBRANE_PART	216	Down	0.00510934385218103	0.163792597135736
C5_GO_ACTIVATING_TRANSCRIPTION_FACTOR_BINDING	54	Down	0.00511521303906695	0.163792597135736
C7_GSE27241_WT_VS_RORGT_KO_TH17_POLARIZED_CD4_TCELL_TREATED_WITH_DIGOXIN_UP	169	Down	0.00514622016418243	0.164542419939744
C5_GO_MRNA_METABOLIC_PROCESS	502	Down	0.00521094093331508	0.166366388147871
C5_GO_POSITIVE_REGULATION_OF_MYELOID_LEUKOCYTE_CYTOKINE_PRODUCTION_INVOLVED_IN_IMMUNE_RESPONSE	16	Down	0.00526896256476834	0.167789407222917
C2_IRITANI_MAD1_TARGETS_DN	38	Down	0.0052709930029895	0.167789407222917
C2_HARRIS_HYPOXIA	64	Down	0.00529756275783735	0.168387925900877
C2_REACTOME_TOLL_LIKE_RECEPTOR_4_TLR4_CASCADE	117	Down	0.0053106755587736	0.168401822121325
C3_TGCTTTG_MIR330	240	Down	0.00532045526887911	0.168401822121325
C5_GO_LIGASE_ACTIVITY_FORMING_CARBON_OXYGEN_BONDS	39	Down	0.00532464434408293	0.168401822121325
C5_GO_NEUROMUSCULAR_PROCESS_CONTROLLING_BALANCE	27	Down	0.00532907325284753	0.168401822121325
C2_REACTOME_REGULATION_OF_TP53_EXPRESSION_AND_DEGRADATION	35	Down	0.00534565310881878	0.168565493983981
C7_GSE3982_BASOPHIL_VS_CENT_MEMORY_CD4_TCELL_UP	172	Down	0.00534980440358793	0.168565493983981
C7_GSE27786_CD4_VS_CD8_TCELL_DN	171	Down	0.00535958229021341	0.168588639636194
C5_GO_REGULATION_OF_LAMELLIPODIUM_ORGANIZATION	35	Down	0.00536609287521791	0.168588639636194
C7_GSE42021_CD24HI_TREG_VS_CD24HI_TCONV_THYMUS_DN	163	Down	0.0053938257375475	0.169153863256949
C2_SPIELMAN_LYMPHOBLAST_EUROPEAN_VS_ASIAN_DN	577	Down	0.0054039453570743	0.169153863256949
C7_GSE11057_PBMC_VS_MEM_CD4_TCELL_DN	190	Down	0.00540749272244054	0.169153863256949
C7_GSE11057_NAIVE_CD4_VS_PBMC_CD4_TCELL_DN	170	Down	0.00545073011548193	0.170260702368036
C2_REACTOME_JNK_C_JUN_KINASES_PHOSPHORYLATION_AND_ACTIVATION_MEDIATED_BY_ACTIVATED_HUMAN_TAK1	22	Down	0.00547246040835977	0.170319172514419
C5_GO_PROTEIN_LOCALIZATION_TO_MEMBRANE	502	Down	0.00547527577480066	0.170319172514419
C5_GO_CORTICOSTEROID_RECEPTOR_SIGNALING_PATHWAY	14	Down	0.00547745447869932	0.170319172514419
C7_GSE25087_TREG_VS_TCONV_FETUS_DN	161	Down	0.00548402908086836	0.170319172514419
C2_REACTOME_P75NTR_SIGNALS_VIA_NF_KB	15	Down	0.00551138226806901	0.170557815722653
C7_GSE17721_CTRL_VS_PAM3CSK4_24H_BMDC_DN	160	Down	0.00551800919911273	0.170557815722653
C2_KEGG_RENAL_CELL_CARCINOMA	62	Down	0.00552286807126608	0.170557815722653
C7_GSE3982_CENT_MEMORY_CD4_TCELL_VS_TH1_UP	149	Down	0.00552318417922791	0.170557815722653
C2_SUZUKI_RESPONSE_TO_TSA	12	Down	0.00553493411698157	0.170677527436595
C2_HILLION_HMGA1B_TARGETS	62	Down	0.00554578201320694	0.170769122844176
C2_KEGG_PATHWAYS_IN_CANCER	237	Down	0.00557377259419852	0.171387577726291
C5_GO_MRNA_3_END_PROCESSING	95	Down	0.00559529683952149	0.171805729301908
C3_ATGTACA_MIR493	242	Down	0.00561840974347936	0.172271409362299
C3_AGGGCCA_MIR328	60	Down	0.00566635676868949	0.173493797000602
C5_GO_FORMATION_OF_CYTOPLASMIC_TRANSLATION_INITIATION_COMPLEX	14	Down	0.00567980907513109	0.173493797000602
C3_RAAGNYNNCTTY_UNKNOWN	96	Down	0.00568228599826678	0.173493797000602
C5_GO_ANTIGEN_PROCESSING_AND_PRESENTATION_VIA_MHC_CLASS_IB	10	Down	0.00569299883712194	0.17357641180187
C2_REACTOME_INTERLEUKIN_17_SIGNALING	68	Down	0.00573929510619447	0.173591686648117
C7_GSE360_CTRL_VS_L_MAJOR_MAC_UP	170	Down	0.00573961647393447	0.173591686648117
C5_GO_PROTON_TRANSPORTING_TWO_SECTOR_ATPASE_COMPLEX	46	Down	0.00575868613641666	0.173591686648117
C5_GO_MRNA_METHYLTRANSFERASE_ACTIVITY	11	Down	0.00576701628339419	0.173591686648117
C6_BCAT_BILD_ET_AL_DN	40	Down	0.00577920059236899	0.173591686648117
C5_GO_INSULIN_LIKE_GROWTH_FACTOR_BINDING	15	Up	0.00578149022893641	0.173591686648117
C2_KIM_WT1_TARGETS_12HR_DN	174	Down	0.00581287683882366	0.173591686648117
C7_GSE17721_CPG_VS_GARDIQUIMOD_12H_BMDC_UP	123	Down	0.00581540824726658	0.173591686648117
C7_GSE46606_IRF4_KO_VS_WT_CD40L_IL2_IL5_3DAY_STIMULATED_BCELL_DN	169	Down	0.00581699276984704	0.173591686648117
C2_DISTECHE_ESCAPED_FROM_X_INACTIVATION	13	Down	0.00582058263168	0.173591686648117
C7_GSE45365_HEALTHY_VS_MCMV_INFECTION_CD8A_DC_DN	175	Down	0.0058219284479238	0.173591686648117
C5_GO_POSITIVE_REGULATION_OF_TELOMERASE_ACTIVITY	32	Down	0.00582901424861527	0.173591686648117
C2_LENAOUR_DENDRITIC_CELL_MATURATION_DN	112	Down	0.00584762615215896	0.173591686648117
H_HALLMARK_UNFOLDED_PROTEIN_RESPONSE	111	Down	0.00585325188908729	0.173591686648117
C5_GO_RENAL_VESICLE_DEVELOPMENT	5	Down	0.00586337329266902	0.173591686648117
C5_GO_METANEPHRIC_RENAL_VESICLE_MORPHOGENESIS	5	Down	0.00586337329266902	0.173591686648117
C2_DACOSTA_UV_RESPONSE_VIA_ERCC3_XPCS_DN	77	Down	0.00586352297172437	0.173591686648117
C2_BIOCARTA_VEGF_PATHWAY	26	Down	0.00586742842049576	0.173591686648117
C5_GO_ELASTIN_METABOLIC_PROCESS	5	Down	0.00587060220513677	0.173591686648117
C5_GO_PURINE_NUCLEOSIDE_CATABOLIC_PROCESS	8	Down	0.00587320231237779	0.173591686648117
C5_GO_CHAPERONE_MEDIATED_PROTEIN_FOLDING	53	Down	0.00587935095686627	0.173591686648117
C7_GSE41176_WT_VS_TAK1_KO_ANTI_IGM_STIM_BCELL_24H_UP	191	Down	0.00588379769288759	0.173591686648117
C2_REACTOME_TOLL_LIKE_RECEPTOR_TLR1:TLR2_CASCADE	90	Down	0.00588642872260418	0.173591686648117
C7_GSE37416_CTRL_VS_48H_F_TULARENSIS_LVS_NEUTROPHIL_DN	192	Down	0.00590195696901711	0.173591686648117
C7_GSE6092_IFNG_VS_IFNG_AND_B_BURGDORFERI_INF_ENDOTHELIAL_CELL_DN	183	Down	0.00590205353590629	0.173591686648117
C2_BIOCARTA_GABA_PATHWAY	4	Down	0.00590917656756998	0.173591686648117
C7_GSE26030_UNSTIM_VS_RESTIM_TH1_DAY15_POST_POLARIZATION_DN	184	Down	0.00590970867913599	0.173591686648117
C5_GO_REGULATION_OF_DEFENSE_RESPONSE	543	Down	0.00593529322614887	0.174065690533072
C5_GO_CELL_FATE_DETERMINATION	15	Down	0.00594383667846755	0.174065690533072
C2_KEGG_AMINOACYL_TRNA_BIOSYNTHESIS	39	Down	0.00595014155242942	0.174065690533072
C7_GSE14350_TREG_VS_TEFF_UP	192	Down	0.00596937181210886	0.174065690533072
C2_REACTOME_SCAVENGING_BY_CLASS_F_RECEPTORS	5	Down	0.0059738784107018	0.174065690533072
C5_GO_RAN_GTPASE_BINDING	38	Down	0.00597447591608286	0.174065690533072
C5_GO_COP9_SIGNALOSOME	34	Down	0.00598205274689264	0.174065690533072
C2_BIOCARTA_EPONFKB_PATHWAY	9	Down	0.00599080182831259	0.174086597901019
C5_GO_POSITIVE_REGULATION_OF_INTERLEUKIN_12_BIOSYNTHETIC_PROCESS	5	Down	0.00603539110224837	0.175026833832013
C2_WATANABE_RECTAL_CANCER_RADIOTHERAPY_RESPONSIVE_UP	98	Down	0.00604917788195701	0.175026833832013
C5_GO_INTERFERON_ALPHA_PRODUCTION	24	Down	0.00605431182384345	0.175026833832013
C7_GSE28726_ACT_CD4_TCELL_VS_ACT_VA24NEG_NKTCELL_UP	195	Down	0.00606300633291838	0.175026833832013
C7_GSE22886_NAIVE_CD4_TCELL_VS_NEUTROPHIL_UP	199	Down	0.00606352764128804	0.175026833832013
C7_GSE39382_IL3_VS_IL3_IL33_TREATED_MAST_CELL_DN	169	Down	0.00608466084027815	0.175403294807912
C7_GSE3982_EOSINOPHIL_VS_CENT_MEMORY_CD4_TCELL_DN	182	Down	0.00610231887007562	0.175608511703005
C5_GO_LYSINE_ACETYLATED_HISTONE_BINDING	18	Down	0.00610798126321919	0.175608511703005
C2_BIOCARTA_CD40_PATHWAY	15	Down	0.00613311011252793	0.17597775814624
C2_DER_IFN_ALPHA_RESPONSE_UP	68	Down	0.0061408355430986	0.17597775814624
C2_DIRMEIER_LMP1_RESPONSE_LATE_DN	28	Down	0.00614517773395626	0.17597775814624
C5_GO_MHC_CLASS_II_PROTEIN_COMPLEX_BINDING	16	Down	0.00616017153834937	0.176072974996465
C5_GO_POSITIVE_REGULATION_OF_MYELOID_CELL_APOPTOTIC_PROCESS	6	Down	0.00619745480609209	0.176072974996465
C7_GSE10325_BCELL_VS_MYELOID_UP	165	Down	0.00620242872976232	0.176072974996465
C5_GO_IMMUNE_EFFECTOR_PROCESS	908	Down	0.00621558826839889	0.176072974996465
C2_BIOCARTA_GRANULOCYTES_PATHWAY	12	Down	0.00622392324336881	0.176072974996465
C5_GO_RIBOSOME_ASSEMBLY	59	Down	0.00622558732885678	0.176072974996465
C2_NATSUME_RESPONSE_TO_INTERFERON_BETA_DN	48	Down	0.0062330025408653	0.176072974996465
C5_GO_RIBONUCLEOPROTEIN_GRANULE	183	Down	0.00623369142084092	0.176072974996465
C3_CREB_02	209	Down	0.00623711911893221	0.176072974996465
C3_GGTAACC_MIR4095P	26	Down	0.00625300960424827	0.176072974996465
C5_GO_POSITIVE_REGULATION_OF_NF_KAPPAB_TRANSCRIPTION_FACTOR_ACTIVITY	132	Down	0.00625556219408242	0.176072974996465
C5_GO_NEGATIVE_REGULATION_OF_PEPTIDYL_THREONINE_PHOSPHORYLATION	16	Down	0.00627107886166644	0.176072974996465
C5_GO_PHAGOCYTOSIS	189	Down	0.00627926418653915	0.176072974996465
C7_GSE5542_UNTREATED_VS_IFNA_TREATED_EPITHELIAL_CELLS_6H_UP	167	Down	0.00628296657386354	0.176072974996465
C5_GO_REGULATION_OF_GLYCOPROTEIN_METABOLIC_PROCESS	7	Down	0.00628872477177	0.176072974996465
C5_GO_PROTEIN_FOLDING	194	Down	0.00629213472986796	0.176072974996465
C5_GO_PRE_MRNA_BINDING	42	Down	0.00629375208665808	0.176072974996465
C7_GSE22886_IGM_MEMORY_BCELL_VS_BM_PLASMA_CELL_UP	190	Down	0.00629470226138298	0.176072974996465
C5_GO_REGULATION_OF_LEUKOCYTE_DEGRANULATION	35	Down	0.00631203164385195	0.176100232369569
C7_GSE6269_HEALTHY_VS_FLU_INF_PBMC_DN	141	Down	0.00632780717077681	0.176100232369569
C2_PID_PDGFRB_PATHWAY	123	Down	0.00632999148415945	0.176100232369569
C7_GSE11924_TFH_VS_TH1_CD4_TCELL_UP	185	Down	0.0063351125938264	0.176100232369569
C7_GSE360_DC_VS_MAC_B_MALAYI_HIGH_DOSE_UP	171	Down	0.00633629399613729	0.176100232369569
C7_GSE15930_STIM_VS_STIM_AND_IL12_48H_CD8_T_CELL_UP	182	Down	0.00637297051835635	0.176741576641127
C2_JAZAG_TGFB1_SIGNALING_VIA_SMAD4_DN	44	Down	0.00637567639696287	0.176741576641127
C7_GSE43956_WT_VS_SGK1_KO_TH17_DIFFERENTIATED_CD4_TCELL_DN	176	Down	0.00638657212463215	0.176817510239816
C7_GSE360_L_MAJOR_VS_B_MALAYI_HIGH_DOSE_MAC_UP	143	Down	0.00640806839852073	0.177186360641751
C7_GSE6269_HEALTHY_VS_STAPH_AUREUS_INF_PBMC_UP	161	Down	0.00642680961804078	0.177358774876012
C2_BILD_CTNNB1_ONCOGENIC_SIGNATURE	65	Down	0.00643066689973914	0.177358774876012
C7_GSE2706_UNSTIM_VS_2H_R848_DC_DN	156	Down	0.00648785671324821	0.178708713887922
C2_PID_ERB_GENOMIC_PATHWAY	13	Down	0.00650851170187628	0.179029510945857
C2_BIOCARTA_EIF4_PATHWAY	24	Down	0.00652541591645336	0.179029510945857
C7_GSE24292_WT_VS_PPARG_KO_MACROPHAGE_UP	179	Down	0.0065288714900572	0.179029510945857
C5_GO_AMINO_ACID_ACTIVATION	47	Down	0.00653253728010762	0.179029510945857
C5_GO_REGULATION_OF_ALPHA_BETA_T_CELL_ACTIVATION	78	Down	0.00657715155699161	0.179948314942881
C7_GSE11864_UNTREATED_VS_CSF1_PAM3CYS_IN_MAC_UP	177	Down	0.00658266508671025	0.179948314942881
C7_GSE339_CD4POS_VS_CD8POS_DC_IN_CULTURE_UP	172	Down	0.00659790230167395	0.180135955599066
C2_BIOCARTA_PKC_PATHWAY	7	Down	0.00660614838551793	0.180135955599066
C2_KYNG_RESPONSE_TO_H2O2	64	Down	0.00661483420431952	0.180146200855827
C5_GO_CADHERIN_BINDING	268	Down	0.00663166478340157	0.180194238582222
C5_GO_PROTEIN_REFOLDING	34	Down	0.00663322273219915	0.180194238582222
C2_OUELLET_CULTURED_OVARIAN_CANCER_INVASIVE_VS_LMP_DN	13	Down	0.00668403669177053	0.18124968005485
C5_GO_REGULATION_OF_FEVER_GENERATION	4	Down	0.00668879712352985	0.18124968005485
C2_VANHARANTA_UTERINE_FIBROID_DN	50	Down	0.00672546196407316	0.181997114291183
C2_BIOCARTA_EPHA4_PATHWAY	5	Down	0.00675067399778057	0.181997114291183
C5_GO_BRANCHING_INVOLVED_IN_LABYRINTHINE_LAYER_MORPHOGENESIS	8	Up	0.0067565321203582	0.181997114291183
C2_GRADE_COLON_AND_RECTAL_CANCER_UP	269	Down	0.00677868665647356	0.181997114291183
C7_GSE17721_CTRL_VS_LPS_2H_BMDC_DN	149	Down	0.00678682707914789	0.181997114291183
C7_GSE8384_CTRL_VS_B_ABORTUS_4H_MAC_CELL_LINE_DN	180	Down	0.00678717172162651	0.181997114291183
C7_GSE37416_12H_VS_24H_F_TULARENSIS_LVS_NEUTROPHIL_UP	182	Down	0.00678946427304269	0.181997114291183
C2_BIOCARTA_CDMAC_PATHWAY	16	Down	0.0068073942320416	0.181997114291183
C5_GO_PRESYNAPTIC_CYTOSOL	9	Down	0.00681628327835782	0.181997114291183
C7_GSE411_UNSTIM_VS_100MIN_IL6_STIM_SOCS3_KO_MACROPHAGE_DN	175	Down	0.00681863181068585	0.181997114291183
C5_GO_PHAGOCYTIC_VESICLE	113	Down	0.00681972556635547	0.181997114291183
C5_GO_NEGATIVE_REGULATION_OF_INTRACELLULAR_STEROID_HORMONE_RECEPTOR_SIGNALING_PATHWAY	24	Down	0.00683052562949383	0.181997114291183
C7_GSE6259_FLT3L_INDUCED_DEC205_POS_DC_VS_BCELL_DN	157	Down	0.00684264609877635	0.181997114291183
C2_BOYAULT_LIVER_CANCER_SUBCLASS_G5_DN	25	Down	0.0068453487533071	0.181997114291183
C7_GSE11057_NAIVE_VS_CENT_MEMORY_CD4_TCELL_DN	195	Down	0.00684914673328433	0.181997114291183
C7_GSE9946_IMMATURE_VS_MATURE_STIMULATORY_DC_DN	69	Up	0.0068507078725715	0.181997114291183
C5_GO_COPII_COATED_VESICLE_CARGO_LOADING	14	Down	0.00692295122013246	0.183452751454449
C5_GO_TUMOR_NECROSIS_FACTOR_MEDIATED_SIGNALING_PATHWAY	144	Down	0.00692628186495454	0.183452751454449
C2_NIKOLSKY_BREAST_CANCER_22Q13_AMPLICON	11	Down	0.00694289733490128	0.183452751454449
C2_MODY_HIPPOCAMPUS_PRENATAL	37	Down	0.0069481196587602	0.183452751454449
H_HALLMARK_INTERFERON_GAMMA_RESPONSE	185	Down	0.00695428955860052	0.183452751454449
C7_GSE17974_CTRL_VS_ACT_IL4_AND_ANTI_IL12_12H_CD4_TCELL_UP	175	Down	0.0069562764874784	0.183452751454449
C5_GO_REGULATION_OF_FC_RECEPTOR_MEDIATED_STIMULATORY_SIGNALING_PATHWAY	11	Down	0.00698257011107049	0.183922423897674
C2_WELCSH_BRCA1_TARGETS_DN	131	Down	0.00702080697392603	0.184705162112583
C2_HOFMANN_MYELODYSPLASTIC_SYNDROM_LOW_RISK_UP	17	Down	0.00705039978805476	0.184887245470886
C2_VALK_AML_CLUSTER_12	18	Down	0.00706453273326088	0.184887245470886
C5_GO_MEMBRANE_PROTEIN_INTRACELLULAR_DOMAIN_PROTEOLYSIS	18	Down	0.00707518280005569	0.184887245470886
C5_GO_RESPONSE_TO_CAMP	60	Down	0.00707742574968352	0.184887245470886
C2_GALINDO_IMMUNE_RESPONSE_TO_ENTEROTOXIN	72	Down	0.00708006841054933	0.184887245470886
C2_BROWNE_HCMV_INFECTION_18HR_UP	141	Down	0.00708300803488393	0.184887245470886
C2_ZHAN_MULTIPLE_MYELOMA_HP_UP	38	Down	0.00708742969767998	0.184887245470886
C2_KEGG_AUTOIMMUNE_THYROID_DISEASE	36	Down	0.00710031870921906	0.185000852137561
C5_GO_MYD88_DEPENDENT_TOLL_LIKE_RECEPTOR_SIGNALING_PATHWAY	28	Down	0.00711178279176963	0.185077103673448
TRM_core_signature_ALL	31	Down	0.00712741960026409	0.185261633206864
C2_ZAMORA_NOS2_TARGETS_DN	63	Down	0.0072118171751322	0.187230865535947
C2_CAFFAREL_RESPONSE_TO_THC_24HR_3_DN	13	Down	0.0072425296167796	0.187597935571793
C7_GSE5099_DAY3_VS_DAY7_MCSF_TREATED_MACROPHAGE_UP	185	Down	0.00724770900159539	0.187597935571793
C2_REACTOME_INHIBITION_OF_REPLICATION_INITIATION_OF_DAMAGED_DNA_BY_RB1_E2F1	12	Down	0.00726033049285866	0.187597935571793
C7_GSE3982_DC_VS_BASOPHIL_DN	177	Down	0.00726057145238188	0.187597935571793
C7_GSE27786_CD8_TCELL_VS_NKTCELL_UP	160	Down	0.00727091505652466	0.187641543565883
C2_LEE_AGING_NEOCORTEX_UP	65	Down	0.00729330538062633	0.187995569609058
C2_REACTOME_SIGNALING_BY_EGFR	42	Down	0.00730873208643147	0.188169470510287
C5_GO_RIBOSOMAL_SMALL_SUBUNIT_ASSEMBLY	18	Down	0.00733588126265887	0.188644405708089
C5_GO_POLYAMINE_METABOLIC_PROCESS	9	Down	0.00735542391903804	0.188922843266477
C5_GO_INTERLEUKIN_35_MEDIATED_SIGNALING_PATHWAY	10	Down	0.00737783299828048	0.189155384869291
C5_GO_ANION_CATION_SYMPORTER_ACTIVITY	10	Up	0.00738192894175757	0.189155384869291
C7_GSE26495_NAIVE_VS_PD1LOW_CD8_TCELL_DN	196	Down	0.00739979941562213	0.189251910404218
C2_PID_PI3KCI_AKT_PATHWAY	33	Down	0.00740315619627166	0.189251910404218
C5_GO_POSITIVE_REGULATION_OF_HISTONE_PHOSPHORYLATION	8	Down	0.00741190976251397	0.189252508635781
C5_GO_INTERFERON_GAMMA_MEDIATED_SIGNALING_PATHWAY	81	Down	0.00744649539473302	0.189911914314144
C5_GO_PALMITOYL_COA_HYDROLASE_ACTIVITY	10	Down	0.00746220860743694	0.190057116832335
C7_GSE9006_TYPE_1_VS_TYPE_2_DIABETES_PBMC_AT_DX_UP	197	Down	0.00746972338505164	0.190057116832335
C2_ZHOU_TNF_SIGNALING_30MIN	49	Down	0.00748410011647828	0.190178313313483
C7_GSE17580_UNINFECTED_VS_S_MANSONI_INF_TREG_UP	171	Down	0.00749203245547165	0.190178313313483
C7_GSE17721_CTRL_VS_LPS_6H_BMDC_DN	150	Down	0.0075112998063249	0.19022495936055
C2_REACTOME_MITOCHONDRIAL_TRNA_AMINOACYLATION	19	Down	0.00751142011313914	0.19022495936055
C3_GTATGAT_MIR154_MIR487	60	Down	0.00755421963646204	0.191085616428499
C7_GSE41867_DAY6_VS_DAY8_LCMV_CLONE13_EFFECTOR_CD8_TCELL_DN	187	Down	0.00757641877947689	0.191423783568182
C2_HALMOS_CEBPA_TARGETS_UP	34	Down	0.00760023730053046	0.191736241328311
C7_GSE32034_LY6C_HIGH_VS_LOW_ROSIGLIZATONE_TREATED_MONOCYTE_UP	166	Down	0.00762087076584296	0.191736241328311
C2_REACTOME_NRIF_SIGNALS_CELL_DEATH_FROM_THE_NUCLEUS	15	Down	0.00762645686634646	0.191736241328311
C7_GSE19401_NAIVE_VS_IMMUNIZED_MOUSE_PLN_FOLLICULAR_DC_UP	185	Down	0.00763139854776921	0.191736241328311
C5_GO_PROTEIN_PHOSPHATASE_1_BINDING	16	Down	0.00763300933048864	0.191736241328311
C2_REACTOME_VEGFR2_MEDIATED_VASCULAR_PERMEABILITY	25	Down	0.0076505594092035	0.191871786589306
C2_MEINHOLD_OVARIAN_CANCER_LOW_GRADE_DN	18	Down	0.00765610736229127	0.191871786589306
C7_GSE36888_UNTREATED_VS_IL2_TREATED_TCELL_2H_UP	181	Down	0.00769207868946943	0.19255067185949
C2_PUJANA_ATM_PCC_NETWORK	1192	Down	0.00771285329520499	0.192644819135544
C7_GSE19888_ADENOSINE_A3R_INH_VS_ACT_IN_MAST_CELL_UP	173	Down	0.00771361301825134	0.192644819135544
C7_GSE2770_IL4_ACT_VS_ACT_CD4_TCELL_2H_DN	183	Down	0.00772556148807525	0.192721199008625
C7_GSE5099_UNSTIM_VS_MCSF_TREATED_MONOCYTE_DAY3_DN	167	Down	0.00774552743104717	0.19297343849681
C2_REACTOME_INTERACTIONS_OF_VPR_WITH_HOST_CELLULAR_PROTEINS	37	Down	0.00776400720092114	0.19297343849681
C5_GO_REGULATION_OF_EPITHELIAL_CELL_DIFFERENTIATION_INVOLVED_IN_KIDNEY_DEVELOPMENT	7	Down	0.00776657652835649	0.19297343849681
C2_REACTOME_TOLL_LIKE_RECEPTOR_CASCADES	135	Down	0.00777675991115294	0.19297343849681
C7_GSE7568_IL4_VS_IL4_AND_TGFB_TREATED_MACROPHAGE_24H_UP	182	Down	0.00778372626359793	0.19297343849681
C7_GSE21670_IL6_VS_TGFB_AND_IL6_TREATED_CD4_TCELL_UP	163	Down	0.00778908380315108	0.19297343849681
C7_GSE37416_CTRL_VS_6H_F_TULARENSIS_LVS_NEUTROPHIL_DN	175	Down	0.00780301678522922	0.193081830381668
C5_GO_CELLULAR_RESPONSE_TO_LEUCINE	10	Down	0.00783000056747228	0.193081830381668
C2_CASORELLI_ACUTE_PROMYELOCYTIC_LEUKEMIA_UP	142	Down	0.00783723851900474	0.193081830381668
C3_CTTGTAT_MIR381	163	Down	0.00783921857193501	0.193081830381668
C7_GSE3982_NEUTROPHIL_VS_CENT_MEMORY_CD4_TCELL_UP	180	Down	0.00784731707885396	0.193081830381668
C7_GSE12366_PLASMA_CELL_VS_NAIVE_BCELL_DN	187	Down	0.00785061895913721	0.193081830381668
C5_GO_MYD88_INDEPENDENT_TOLL_LIKE_RECEPTOR_SIGNALING_PATHWAY	30	Down	0.00785580655026438	0.193081830381668
C7_GSE41176_UNSTIM_VS_ANTI_IGM_STIM_BCELL_6H_DN	175	Down	0.00792558187194376	0.194212364653325
C5_GO_SMOOTH_MUSCLE_ADAPTATION	4	Down	0.00793311107668815	0.194212364653325
C7_GSE35685_CD34POS_CD38NEG_VS_CD34POS_CD10POS_BONE_MARROW_DN	186	Down	0.0079452381653404	0.194212364653325
C5_GO_FICOLIN_1_RICH_GRANULE	115	Down	0.00794577495634495	0.194212364653325
C2_AMUNDSON_RESPONSE_TO_ARSENITE	203	Down	0.00795170001493531	0.194212364653325
C7_GSE34205_HEALTHY_VS_FLU_INF_INFANT_PBMC_DN	178	Down	0.00795555769961031	0.194212364653325
C2_MORI_PRE_BI_LYMPHOCYTE_DN	71	Down	0.00797291419169582	0.1943994394346
C5_GO_RETINOIC_ACID_METABOLIC_PROCESS	4	Up	0.00798115606129688	0.1943994394346
C5_GO_MACROMOLECULE_CATABOLIC_PROCESS	1173	Down	0.00799482943442689	0.19451393095343
C2_STARK_PREFRONTAL_CORTEX_22Q11_DELETION_DN	472	Down	0.00801641870103418	0.194737500223278
C7_GSE17721_0.5H_VS_8H_GARDIQUIMOD_BMDC_DN	172	Down	0.00802990846066039	0.194737500223278
C7_GSE26030_UNSTIM_VS_RESTIM_TH17_DAY15_POST_POLARIZATION_DN	173	Down	0.00803523317150416	0.194737500223278
C7_GSE42724_NAIVE_VS_B1_BCELL_DN	184	Down	0.00804340945332594	0.194737500223278
C5_GO_REGULATION_OF_TRANSLATIONAL_TERMINATION	9	Down	0.00804893441277132	0.194737500223278
C7_GSE45365_HEALTHY_VS_MCMV_INFECTION_CD8A_DC_IFNAR_KO_DN	179	Down	0.00806831715369492	0.194988828604012
C2_BIOCARTA_MTOR_PATHWAY	21	Down	0.00808408932651365	0.195055168835581
C5_GO_REGULATION_OF_ADAPTIVE_IMMUNE_RESPONSE	133	Down	0.0081021675181389	0.195055168835581
C7_GSE17721_CTRL_VS_GARDIQUIMOD_8H_BMDC_DN	168	Down	0.00811193498181202	0.195055168835581
C7_GSE15330_LYMPHOID_MULTIPOTENT_VS_PRO_BCELL_DN	179	Down	0.00811419338483651	0.195055168835581
C5_GO_LAMELLIPODIUM_ORGANIZATION	66	Down	0.00811605140186797	0.195055168835581
C5_GO_METHYLTRANSFERASE_COMPLEX	111	Down	0.00813905317091155	0.195391356189392
C2_KEGG_NATURAL_KILLER_CELL_MEDIATED_CYTOTOXICITY	108	Down	0.00817458164791314	0.195959313562349
C5_GO_MITOCHONDRIAL_RESPIRATORY_CHAIN_COMPLEX_I	51	Down	0.00818079060678689	0.195959313562349
C7_GSE45739_UNSTIM_VS_ACD3_ACD28_STIM_NRAS_KO_CD4_TCELL_DN	178	Down	0.00821058554828217	0.196455931032738
C7_GSE11924_TH2_VS_TH17_CD4_TCELL_DN	176	Down	0.0082286413857743	0.196670879780392
C7_GSE6269_FLU_VS_E_COLI_INF_PBMC_DN	88	Down	0.00827817815599821	0.197444190971134
C3_NERF_Q2	206	Down	0.00828790444459129	0.197444190971134
C7_GSE23502_WT_VS_HDC_KO_MYELOID_DERIVED_SUPPRESSOR_CELL_BM_DN	178	Down	0.00829083235050073	0.197444190971134
C5_GO_RECEPTOR_BIOSYNTHETIC_PROCESS	19	Down	0.00829742863616121	0.197444190971134
C5_GO_PYRUVATE_METABOLIC_PROCESS	20	Down	0.00838697115933404	0.199356097359697
C5_GO_REGULATION_OF_INFLAMMATORY_RESPONSE_TO_ANTIGENIC_STIMULUS	17	Down	0.00839843398149572	0.199408886913813
C5_GO_MESANGIAL_CELL_DEVELOPMENT	4	Up	0.00841045366411819	0.199408886913813
C7_GSE7768_OVA_ALONE_VS_OVA_WITH_LPS_IMMUNIZED_MOUSE_WHOLE_SPLEEN_6H_DN	159	Down	0.0084167880582221	0.199408886913813
C7_GSE22589_HEALTHY_VS_SIV_INFECTED_DC_UP	176	Down	0.00843708294862772	0.1994568558567
C2_REACTOME_MAP3K8_TPL2_DEPENDENT_MAPK1_3_ACTIVATION	16	Down	0.0084372145410367	0.1994568558567
C5_GO_CELL_ACTIVATION	1039	Down	0.00844771170437098	0.199480820189884
C3_CAGCAGG_MIR370	127	Down	0.00846704950594005	0.199480820189884
C5_GO_NUCLEOBASE_CONTAINING_COMPOUND_TRANSPORT	213	Down	0.00847768324060896	0.199480820189884
C7_GSE22611_UNSTIM_VS_2H_MDP_STIM_MUTANT_NOD2_TRANSDUCED_HEK293T_CELL_DN	191	Down	0.00848305895182008	0.199480820189884
C2_KEGG_THYROID_CANCER	26	Down	0.00848423822377863	0.199480820189884
C7_GSE17721_12H_VS_24H_PAM3CSK4_BMDC_DN	171	Down	0.00849573045577415	0.199534609772776
C5_GO_SCAVENGER_RECEPTOR_ACTIVITY	28	Up	0.00851566159692088	0.199760661346501
C2_PID_MYC_REPRESS_PATHWAY	53	Down	0.00852673097824192	0.199760661346501
C2_HAHTOLA_MYCOSIS_FUNGOIDES_SKIN_UP	160	Down	0.00853299992650892	0.199760661346501
C5_GO_FANCONI_ANAEMIA_NUCLEAR_COMPLEX	13	Up	0.00856642837943621	0.200326897960537
C5_GO_ATPASE_ACTIVITY_COUPLED_TO_TRANSMEMBRANE_MOVEMENT_OF_IONS_ROTATIONAL_MECHANISM	33	Down	0.00857682481457524	0.200353888287028
C2_REACTOME_HOST_INTERACTIONS_WITH_INFLUENZA_FACTORS	42	Down	0.00858841243728209	0.200408616593543
C7_GSE360_DC_VS_MAC_DN	166	Down	0.00860940110999916	0.200682362647916
C3_AAGCACT_MIR520F	192	Down	0.00861906690659522	0.200691871537241
C7_GSE7831_UNSTIM_VS_CPG_STIM_PDC_4H_UP	189	Down	0.00863878627680646	0.200935202691642
C2_BIOCARTA_LYMPHOCYTE_PATHWAY	8	Down	0.00864944167157699	0.200967413243779
C2_BENPORATH_MYC_MAX_TARGETS	742	Down	0.00866424369235907	0.201039243104913
C7_GSE17721_PAM3CSK4_VS_GADIQUIMOD_8H_BMDC_UP	181	Down	0.00867108092550483	0.201039243104913
C2_WALLACE_PROSTATE_CANCER_RACE_UP	228	Down	0.00869445721586177	0.201138053771355
C2_GILMORE_CORE_NFKB_PATHWAY	13	Down	0.00871652958999309	0.201138053771355
C3_AP1_Q6_01	185	Down	0.00872148743978384	0.201138053771355
C2_KEGG_MAPK_SIGNALING_PATHWAY	191	Down	0.00872291845593948	0.201138053771355
C5_GO_TRIGLYCERIDE_RICH_PLASMA_LIPOPROTEIN_PARTICLE	11	Up	0.00873154906992206	0.201138053771355
C5_GO_RRNA_METABOLIC_PROCESS	205	Down	0.00874644509879926	0.201138053771355
C2_TIAN_TNF_SIGNALING_VIA_NFKB	22	Down	0.00874839769463005	0.201138053771355
C7_GSE339_EX_VIVO_VS_IN_CULTURE_CD4CD8DN_DC_DN	170	Down	0.00875897861904604	0.201138053771355
C5_GO_PEPTIDYL_THREONINE_MODIFICATION	100	Down	0.00877632422443878	0.201138053771355
C2_PID_HIF1_TFPATHWAY	54	Down	0.00878274492742985	0.201138053771355
C2_SHAFFER_IRF4_TARGETS_IN_ACTIVATED_B_LYMPHOCYTE	76	Down	0.0087870595754928	0.201138053771355
C7_GSE40277_EOS_AND_LEF1_TRANSDUCED_VS_CTRL_CD4_TCELL_UP	180	Down	0.00878871804687828	0.201138053771355
C7_GSE17721_PAM3CSK4_VS_CPG_16H_BMDC_UP	154	Down	0.00879596249539829	0.201138053771355
C2_KEGG_UBIQUITIN_MEDIATED_PROTEOLYSIS	128	Down	0.00881538963095804	0.201369880316026
C2_SCHAEFFER_PROSTATE_DEVELOPMENT_6HR_DN	390	Down	0.00884751111044422	0.201808082256308
C5_GO_POSITIVE_REGULATION_OF_IMMUNE_EFFECTOR_PROCESS	170	Down	0.00885319154099773	0.201808082256308
C2_REACTOME_TRANS_GOLGI_NETWORK_VESICLE_BUDDING	66	Down	0.00888653496894281	0.202355362454561
C7_GSE22886_NAIVE_CD4_TCELL_VS_48H_ACT_TH2_UP	172	Down	0.00889742405762923	0.202390722687604
C5_GO_REGULATION_OF_HISTONE_PHOSPHORYLATION	12	Down	0.00891520546578048	0.202498499962694
C7_GSE360_CTRL_VS_M_TUBERCULOSIS_DC_DN	163	Down	0.00892285360011506	0.202498499962694
C2_BIOCARTA_TNFR2_PATHWAY	17	Down	0.00894349375349142	0.202498499962694
C2_GRESHOCK_CANCER_COPY_NUMBER_UP	264	Down	0.00894799345897794	0.202498499962694
C2_MUNSHI_MULTIPLE_MYELOMA_UP	67	Down	0.00895154313328784	0.202498499962694
C5_GO_REGULATION_OF_CD8_POSITIVE_ALPHA_BETA_T_CELL_ACTIVATION	13	Down	0.00895820931193948	0.202498499962694
C2_BIOCARTA_MAPK_PATHWAY	77	Down	0.008985792911601	0.202892464926816
C7_GSE10325_CD4_TCELL_VS_MYELOID_UP	194	Down	0.00901629811265145	0.202892464926816
C5_GO_PROTEIN_LOCALIZATION_TO_ORGANELLE	803	Down	0.00901723385590381	0.202892464926816
C2_HAHTOLA_SEZARY_SYNDROM_UP	92	Down	0.00901733974222143	0.202892464926816
C5_GO_INNATE_IMMUNE_RESPONSE	650	Down	0.00902243455067121	0.202892464926816
C2_REACTOME_P75_NTR_RECEPTOR_MEDIATED_SIGNALLING	82	Down	0.00905295674743021	0.203367871886831
C2_FERNANDEZ_BOUND_BY_MYC	146	Down	0.00908943509018123	0.203790200769983
C2_DANG_BOUND_BY_MYC	976	Down	0.00909055836076083	0.203790200769983
C5_GO_TOLL_LIKE_RECEPTOR_4_SIGNALING_PATHWAY	25	Down	0.00912673553696101	0.204389848109753
C2_REACTOME_AKT_PHOSPHORYLATES_TARGETS_IN_THE_CYTOSOL	14	Down	0.0091552657181752	0.204817182908774
C5_GO_RESPONSE_TO_LEUCINE	12	Down	0.00917085179254066	0.204890316110327
C5_GO_POSITIVE_REGULATION_OF_INTERFERON_ALPHA_PRODUCTION	18	Down	0.0091774378145183	0.204890316110327
C7_GSE3982_BASOPHIL_VS_TH2_UP	171	Down	0.00920617326671829	0.205320395139834
C2_OSMAN_BLADDER_CANCER_DN	404	Down	0.00921594516444646	0.20532709072443
C5_GO_PROTEIN_LOCALIZATION_TO_VACUOLE	52	Down	0.0092483633483374	0.205571092244011
C7_GSE43955_1H_VS_20H_ACT_CD4_TCELL_UP	172	Down	0.00925403142229748	0.205571092244011
C2_PID_ERBB4_PATHWAY	27	Down	0.00926199776667524	0.205571092244011
C5_GO_LEUKOCYTE_AGGREGATION	10	Down	0.00926482872600786	0.205571092244011
C5_GO_PROTON_TRANSPORTING_ATP_SYNTHASE_COMPLEX_COUPLING_FACTOR_F_O_	13	Down	0.00928612205073389	0.205627134735876
C7_GSE35825_UNTREATED_VS_IFNG_STIM_MACROPHAGE_DN	186	Down	0.00928858350159758	0.205627134735876
C2_MOREIRA_RESPONSE_TO_TSA_UP	27	Down	0.00930412573442717	0.205627134735876
C3_ACAWNRNSRCGG_UNKNOWN	58	Down	0.00930906783286089	0.205627134735876
C2_REACTOME_INTERLEUKIN_21_SIGNALING	9	Down	0.00932404594983588	0.205627134735876
C2_LEI_MYB_TARGETS	244	Down	0.00933300900585289	0.205627134735876
C7_GSE369_IFNG_KO_VS_WT_LIVER_DN	185	Down	0.00933375314051582	0.205627134735876
C5_GO_REGULATION_OF_MAST_CELL_ACTIVATION	27	Down	0.0093658388558942	0.206124522556421
C5_GO_REGULATION_OF_TRANSLATIONAL_FIDELITY	17	Down	0.00938011728828976	0.206229394092845
C5_GO_DYNACTIN_BINDING	12	Down	0.00939269958785839	0.206296800066458
C2_REACTOME_METAL_SEQUESTRATION_BY_ANTIMICROBIAL_PROTEINS	3	Down	0.00941042380366543	0.206476889894594
C2_KAMIKUBO_MYELOID_CEBPA_NETWORK	21	Down	0.00947651196072003	0.20771671009554
C7_GSE9650_NAIVE_VS_EXHAUSTED_CD8_TCELL_UP	188	Down	0.00949921382970328	0.207916816614477
C7_GSE46606_IRF4_KO_VS_WT_CD40L_IL2_IL5_1DAY_STIMULATED_BCELL_DN	148	Down	0.00950482356605532	0.207916816614477
C5_GO_RESPONSE_TO_CYTOKINE	893	Down	0.00953433218789693	0.208042655725016
C7_GSE17721_CTRL_VS_LPS_24H_BMDC_DN	179	Down	0.0095430474250594	0.208042655725016
C5_GO_MHC_CLASS_II_RECEPTOR_ACTIVITY	7	Down	0.00956241033938864	0.208042655725016
C2_VISALA_RESPONSE_TO_HEAT_SHOCK_AND_AGING_DN	13	Down	0.00957758904850031	0.208042655725016
C7_GOLDRATH_NAIVE_VS_EFF_CD8_TCELL_UP	193	Down	0.00957800813808151	0.208042655725016
C2_MARTINEZ_RESPONSE_TO_TRABECTEDIN_DN	263	Down	0.00958630216422675	0.208042655725016
C7_GSE2770_TGFB_AND_IL4_VS_IL12_TREATED_ACT_CD4_TCELL_2H_UP	150	Down	0.00959280006312772	0.208042655725016
C2_KIM_BIPOLAR_DISORDER_OLIGODENDROCYTE_DENSITY_CORR_UP	612	Down	0.00959482678729674	0.208042655725016
C2_REACTOME_SUMOYLATION_OF_DNA_DAMAGE_RESPONSE_AND_REPAIR_PROTEINS	75	Down	0.00959954177963939	0.208042655725016
C1_chr11p11	41	Down	0.00961453918842698	0.208042655725016
C2_REACTOME_CLEC7A_INFLAMMASOME_PATHWAY	6	Down	0.00961614268089612	0.208042655725016
C7_GSE23505_IL6_IL1_VS_IL6_IL1_IL23_TREATED_CD4_TCELL_DN	187	Down	0.00962691679229241	0.208068097929526
C7_GSE24726_WT_VS_E2_2_KO_PDC_DN	181	Down	0.00965630438097111	0.208495384831366
C5_GO_INTRACELLULAR_PROTEIN_TRANSPORT	1021	Down	0.00967334674112462	0.208655532989154
C2_REACTOME_ZBP1_DAI_MEDIATED_INDUCTION_OF_TYPE_I_IFNS	19	Down	0.00970112669462478	0.209046744021944
C7_GSE40274_CTRL_VS_FOXP3_AND_PBX1_TRANSDUCED_ACTIVATED_CD4_TCELL_DN	134	Down	0.00972900088992357	0.209250483439039
C7_GSE17721_POLYIC_VS_CPG_12H_BMDC_DN	173	Down	0.00972988685794592	0.209250483439039
C7_GSE29617_CTRL_VS_DAY3_TIV_FLU_VACCINE_PBMC_2008_UP	164	Down	0.0097578797246729	0.209522122380982
C2_KEGG_HUNTINGTONS_DISEASE	157	Down	0.00976184812274156	0.209522122380982
C5_GO_REGULATION_OF_PEPTIDYL_THREONINE_PHOSPHORYLATION	35	Down	0.00978220193661142	0.209641867907081
C2_REACTOME_IKBA_VARIANT_LEADS_TO_EDA_ID	7	Down	0.00978676862819291	0.209641867907081
C2_REACTOME_HEDGEHOG_LIGAND_BIOGENESIS	60	Down	0.00984913838296995	0.210474532176456
C2_REACTOME_SIGNALING_BY_INTERLEUKINS	481	Down	0.00985068357520547	0.210474532176456
C5_GO_MONOCYTE_AGGREGATION	3	Down	0.00986103202388616	0.210474532176456
C2_REACTOME_REPRESSION_OF_WNT_TARGET_GENES	13	Down	0.00987028485122449	0.210474532176456
C7_GSE2770_UNTREATED_VS_IL4_TREATED_ACT_CD4_TCELL_6H_DN	185	Down	0.00987418577467737	0.210474532176456
C5_GO_COLUMNAR_CUBOIDAL_EPITHELIAL_CELL_DEVELOPMENT	37	Down	0.00990101402537302	0.210592338994543
C7_GSE32986_CURDLAN_LOWDOSE_VS_CURDLAN_HIGHDOSE_STIM_DC_DN	167	Down	0.00991270682261825	0.210592338994543
C3_E2F_Q6	199	Down	0.00992007583128711	0.210592338994543
C2_YAGI_AML_WITH_INV_16_TRANSLOCATION	317	Down	0.0099255776239096	0.210592338994543
C7_GSE1925_CTRL_VS_IFNG_PRIMED_MACROPHAGE_3H_IFNG_STIM_UP	174	Down	0.00992828537929805	0.210592338994543
C2_REACTOME_NUCLEOTIDE_BINDING_DOMAIN_LEUCINE_RICH_REPEAT_CONTAINING_RECEPTOR_NLR_SIGNALING_PATHWAYS	51	Down	0.00994517923795751	0.210676770814898
C2_DEN_INTERACT_WITH_LCA5	25	Down	0.00996333786899227	0.210676770814898
C7_GSE29618_MONOCYTE_VS_MDC_DAY7_FLU_VACCINE_UP	169	Down	0.00997372305293205	0.210676770814898
C2_HU_ANGIOGENESIS_DN	35	Down	0.00998081650697668	0.210676770814898
C7_GSE9509_LPS_VS_LPS_AND_IL10_STIM_IL10_KO_MACROPHAGE_10MIN_DN	193	Down	0.00998085818003967	0.210676770814898
C2_REACTOME_RESPIRATORY_ELECTRON_TRANSPORT	99	Down	0.0100268625202291	0.211176260192659
C2_ENK_UV_RESPONSE_EPIDERMIS_DN	435	Down	0.0100336723902973	0.211176260192659
C5_GO_NEGATIVE_REGULATION_OF_PLATELET_AGGREGATION	7	Up	0.0100337461019669	0.211176260192659
C5_GO_MIRNA_BINDING	26	Down	0.0100473812639738	0.211258129040179
C5_GO_TORC1_COMPLEX	7	Down	0.0100697119734812	0.21127349400641
C7_GSE14699_NAIVE_VS_DELETIONAL_TOLERANCE_CD8_TCELL_UP	142	Down	0.0100841241703558	0.21127349400641
C7_GSE32986_CURDLAN_HIGHDOSE_VS_GMCSF_AND_CURDLAN_HIGHDOSE_STIM_DC_DN	172	Down	0.0100881142193179	0.21127349400641
C7_GSE45837_WT_VS_GFI1_KO_PDC_DN	197	Down	0.0101001697036723	0.21127349400641
C2_HOLLEMAN_VINCRISTINE_RESISTANCE_B_ALL_DN	15	Down	0.0101143199902732	0.21127349400641
C7_GSE36476_CTRL_VS_TSST_ACT_16H_MEMORY_CD4_TCELL_OLD_UP	169	Down	0.0101308940620163	0.21127349400641
C7_GSE19825_NAIVE_VS_DAY3_EFF_CD8_TCELL_UP	86	Up	0.010133857724686	0.21127349400641
C5_GO_POSITIVE_REGULATION_OF_CHEMOKINE_BIOSYNTHETIC_PROCESS	8	Down	0.0101434454706046	0.21127349400641
C5_GO_RETINAL_BINDING	3	Up	0.0101651685377489	0.21127349400641
C5_GO_POSITIVE_REGULATION_OF_INTRINSIC_APOPTOTIC_SIGNALING_PATHWAY_BY_P53_CLASS_MEDIATOR	5	Down	0.010173067027803	0.21127349400641
C2_KEGG_PROTEASOME	43	Down	0.0101922213497214	0.21127349400641
C2_BIOCARTA_EOSINOPHILS_PATHWAY	7	Down	0.0101998103205991	0.21127349400641
C2_JOHNSTONE_PARVB_TARGETS_2_UP	128	Down	0.0102075726965541	0.21127349400641
C5_GO_POSITIVE_REGULATION_OF_SPROUTING_ANGIOGENESIS	25	Down	0.0102235550384828	0.21127349400641
C3_ACCAATC_MIR509	29	Down	0.0102240538677296	0.21127349400641
C5_GO_RNA_POLYMERASE_BINDING	58	Down	0.0102332648582348	0.21127349400641
C7_GSE41867_NAIVE_VS_DAY15_LCMV_ARMSTRONG_EFFECTOR_CD8_TCELL_DN	182	Down	0.0102377621678181	0.21127349400641
C5_GO_RNA_SPLICING	411	Down	0.0102460459767669	0.21127349400641
C5_GO_REGULATION_OF_PEPTIDYL_SERINE_PHOSPHORYLATION	95	Down	0.0102488047406729	0.21127349400641
C5_GO_MRNA_5_UTR_BINDING	22	Down	0.0102488214536662	0.21127349400641
C5_GO_NEGATIVE_REGULATION_OF_RNA_CATABOLIC_PROCESS	43	Down	0.0102527777329432	0.21127349400641
C5_GO_ATPASE_COMPLEX	88	Down	0.0103127215757222	0.212306911983386
C2_BILANGES_RAPAMYCIN_SENSITIVE_VIA_TSC1_AND_TSC2	62	Down	0.0103477685306594	0.212826305699844
C2_REACTOME_GLUTAMATE_NEUROTRANSMITTER_RELEASE_CYCLE	14	Down	0.0103733514920362	0.213150249899869
C5_GO_ATPASE_REGULATOR_ACTIVITY	37	Down	0.010399540907106	0.213441880367365
C2_REACTOME_REGULATION_OF_RAS_BY_GAPS	65	Down	0.0104072362555727	0.213441880367365
C7_GSE36888_UNTREATED_VS_IL2_TREATED_STAT5_AB_KNOCKIN_TCELL_2H_UP	152	Down	0.0104795220456768	0.214511280763482
C5_GO_PROTON_TRANSMEMBRANE_TRANSPORTER_ACTIVITY	102	Down	0.0104865146327999	0.214511280763482
C7_GSE6092_UNSTIM_VS_IFNG_STIM_ENDOTHELIAL_CELL_DN	184	Down	0.0104890653016556	0.214511280763482
C5_GO_POSITIVE_REGULATION_OF_B_CELL_ACTIVATION	66	Down	0.0105045366833468	0.214625208502914
C7_GSE17721_CTRL_VS_CPG_12H_BMDC_DN	151	Down	0.0105650395832418	0.215658124374308
C2_GARY_CD5_TARGETS_DN	422	Down	0.010575396926475	0.215666467142169
C5_GO_EUCHROMATIN	25	Down	0.0106104798063574	0.216046059317827
C2_AIYAR_COBRA1_TARGETS_DN	24	Down	0.0106285548286812	0.216046059317827
C7_GSE37301_GRANULOCYTE_MONOCYTE_PROGENITOR_VS_RAG2_KO_NK_CELL_DN	167	Down	0.0106334449312368	0.216046059317827
C2_BIOCARTA_RAS_PATHWAY	22	Down	0.0106338751403322	0.216046059317827
C5_GO_RESPONSE_TO_TUMOR_NECROSIS_FACTOR	228	Down	0.0106626836860057	0.216428517738981
C2_REACTOME_ENDOSOMAL_VACUOLAR_PATHWAY	11	Down	0.0106876017222654	0.216731365888932
C7_GSE17721_LPS_VS_CPG_24H_BMDC_DN	159	Down	0.01070496790306	0.216860466368148
C7_GSE5503_MLN_DC_VS_PLN_DC_ACTIVATED_ALLOGENIC_TCELL_DN	160	Down	0.0107139754350165	0.216860466368148
C5_GO_COMPLEMENT_BINDING	8	Down	0.010725664625502	0.216894550141449
C2_REACTOME_IRE1ALPHA_ACTIVATES_CHAPERONES	48	Down	0.0107666567993094	0.217321540746172
C2_ODONNELL_TARGETS_OF_MYC_AND_TFRC_UP	68	Down	0.0107668297242083	0.217321540746172
C5_GO_REGULATION_OF_MRNA_BINDING	9	Down	0.0107931406819582	0.21764995693348
C2_YAO_TEMPORAL_RESPONSE_TO_PROGESTERONE_CLUSTER_10	67	Down	0.0108103552543557	0.217794499260151
C7_GSE15271_CXCR4_POS_VS_NEG_GC_BCELL_DN	171	Down	0.0108896479217409	0.218866061194817
C5_GO_REGULATION_OF_GONAD_DEVELOPMENT	8	Up	0.0108913074141238	0.218866061194817
C5_GO_RESPONSE_TO_TOPOLOGICALLY_INCORRECT_PROTEIN	175	Down	0.0108938315356217	0.218866061194817
C2_GARGALOVIC_RESPONSE_TO_OXIDIZED_PHOSPHOLIPIDS_RED_UP	14	Down	0.010912420120216	0.219036521635224
C2_KARLSSON_TGFB1_TARGETS_UP	111	Down	0.0109232189855649	0.219050454365472
C2_REACTOME_GENERATION_OF_SECOND_MESSENGER_MOLECULES	29	Down	0.010954249942911	0.219469713736068
C5_GO_PROTON_TRANSMEMBRANE_TRANSPORT	124	Down	0.0109996194692339	0.21988599285929
C7_GSE1460_DP_VS_CD4_THYMOCYTE_DN	167	Down	0.0110137423930194	0.21988599285929
C2_BIOCARTA_ATM_PATHWAY	20	Down	0.0110206712994893	0.21988599285929
C2_CERVERA_SDHB_TARGETS_1_UP	70	Up	0.0110238658550733	0.21988599285929
C2_REACTOME_DISEASES_OF_IMMUNE_SYSTEM	21	Down	0.0110257438065342	0.21988599285929
C2_RODWELL_AGING_KIDNEY_UP	388	Down	0.0110456544103708	0.21990506502756
C5_GO_ATP_DEPENDENT_CHROMATIN_REMODELING	73	Down	0.0110656710799129	0.21990506502756
C7_GSE27786_CD4_TCELL_VS_MONO_MAC_UP	186	Down	0.0110661105867099	0.21990506502756
C5_GO_POSITIVE_REGULATION_OF_LEUKOCYTE_ADHESION_TO_VASCULAR_ENDOTHELIAL_CELL	11	Down	0.0110711293328109	0.21990506502756
C7_GSE18281_CORTICAL_VS_MEDULLARY_THYMOCYTE_UP	171	Down	0.0110774209341311	0.21990506502756
C3_TMTCGCGANR_UNKNOWN	158	Down	0.0110896702375281	0.219946817391706
C2_REACTOME_HIV_INFECTION	224	Down	0.0111528589279997	0.220997875540381
C5_GO_VIRAL_TRANSLATION	14	Down	0.0112325735624827	0.221681133430465
C7_GSE1740_UNSTIM_VS_IFNA_STIMULATED_MCSF_DERIVED_MACROPHAGE_DN	151	Down	0.0112366570040759	0.221681133430465
C3_TTGCCAA_MIR182	266	Down	0.011242594080144	0.221681133430465
C5_GO_PROTEIN_PHOSPHATASE_ACTIVATOR_ACTIVITY	13	Down	0.0112431112255448	0.221681133430465
C5_GO_CYTOPLASMIC_STRESS_GRANULE	51	Down	0.0112528338907172	0.221681133430465
C1_chr4q27	13	Up	0.0112534431546221	0.221681133430465
C5_GO_REGULATION_OF_CELLULAR_AMIDE_METABOLIC_PROCESS	356	Down	0.0112589227745614	0.221681133430465
C2_KUROZUMI_RESPONSE_TO_ONCOCYTIC_VIRUS	35	Down	0.0112902343344628	0.221824270309475
C2_GINESTIER_BREAST_CANCER_ZNF217_AMPLIFIED_DN	292	Down	0.0112994348640631	0.221824270309475
C3_GGCNKCCATNK_UNKNOWN	110	Down	0.0113078495915161	0.221824270309475
C2_KEGG_ENDOMETRIAL_CANCER	45	Down	0.0113152270427804	0.221824270309475
C5_GO_PHOSPHATIDYLINOSITOL_4_5_BISPHOSPHATE_PHOSPHATASE_ACTIVITY	11	Down	0.0113207358449546	0.221824270309475
C2_REACTOME_MAPK_FAMILY_SIGNALING_CASCADES	221	Down	0.0113275886720449	0.221824270309475
C5_GO_SPERM_HEAD	5	Down	0.0113458369133247	0.22184520028878
C5_GO_MHC_PROTEIN_COMPLEX_ASSEMBLY	6	Down	0.0113491247864313	0.22184520028878
C2_REACTOME_DISEASES_OF_SIGNAL_TRANSDUCTION	318	Down	0.0114241549139229	0.222942373598336
C5_GO_NEGATIVE_REGULATION_OF_HOMOTYPIC_CELL_CELL_ADHESION	8	Up	0.0114258223575861	0.222942373598336
C7_GSE22886_DAY1_VS_DAY7_MONOCYTE_IN_CULTURE_DN	197	Down	0.0114557757586487	0.223050207983831
H_HALLMARK_ALLOGRAFT_REJECTION	171	Down	0.0114598362195823	0.223050207983831
C7_GSE2124_CTRL_VS_LYMPHOTOXIN_BETA_TREATED_MLN_UP	110	Down	0.0114719630669263	0.223050207983831
C2_DIRMEIER_LMP1_RESPONSE_EARLY	58	Down	0.0114753952384066	0.223050207983831
C2_SCHLOSSER_SERUM_RESPONSE_DN	628	Down	0.0114880278742172	0.223050207983831
C2_PID_GLYPICAN_1PATHWAY	19	Down	0.0114930843397887	0.223050207983831
C5_GO_OXIDOREDUCTASE_COMPLEX	104	Down	0.011524989347368	0.22346010781404
C5_GO_POSITIVE_REGULATION_OF_CHEMOKINE_PRODUCTION	36	Down	0.011574668139633	0.22346010781404
C2_REACTOME_MITOCHONDRIAL_PROTEIN_IMPORT	61	Down	0.0115793331887268	0.22346010781404
C2_REACTOME_PLATELET_HOMEOSTASIS	56	Down	0.0115901900506158	0.22346010781404
C7_GSE5542_UNTREATED_VS_IFNA_TREATED_EPITHELIAL_CELLS_24H_UP	196	Down	0.0116018739405662	0.22346010781404
C5_GO_VESICLE_LUMEN	254	Down	0.0116074253901531	0.22346010781404
C7_GSE21033_CTRL_VS_POLYIC_STIM_DC_6H_UP	159	Down	0.0116147323422013	0.22346010781404
C7_GSE22886_NAIVE_BCELL_VS_MONOCYTE_DN	186	Down	0.0116152896781426	0.22346010781404
C5_GO_RIBOSOME_BIOGENESIS	274	Down	0.0116429326464403	0.22346010781404
C2_REACTOME_TRAF6_MEDIATED_IRF7_ACTIVATION_IN_TLR7_8_OR_9_SIGNALING	12	Down	0.0116538722409532	0.22346010781404
C3_ATCMNTCCGY_UNKNOWN	47	Down	0.0116712257925265	0.22346010781404
C5_GO_RNA_POLYMERASE_CORE_ENZYME_BINDING	44	Down	0.0116715273049953	0.22346010781404
C3_CRGAARNNNNCGA_UNKNOWN	43	Down	0.0116770904781804	0.22346010781404
C5_GO_POSITIVE_REGULATION_OF_ADAPTIVE_IMMUNE_RESPONSE	88	Down	0.0116836926900265	0.22346010781404
C7_GSE2128_C57BL6_VS_NOD_THYMOCYTE_MIMETOPE_NEGATIVE_SELECTION_DN	174	Down	0.0116845408411402	0.22346010781404
C2_RUTELLA_RESPONSE_TO_CSF2RB_AND_IL4_DN	287	Down	0.0117024352707198	0.22346010781404
C5_GO_MAST_CELL_MEDIATED_IMMUNITY	34	Down	0.0117057703008524	0.22346010781404
C2_REACTOME_ERYTHROPOIETIN_ACTIVATES_PHOSPHOINOSITIDE_3_KINASE_PI3K	11	Down	0.01170671726041	0.22346010781404
C2_REACTOME_TRANSPORT_OF_THE_SLBP_DEPENDANT_MATURE_MRNA	36	Down	0.0117100600828835	0.22346010781404
C2_HUANG_GATA2_TARGETS_UP	127	Down	0.011752023728484	0.223967760731125
C7_GSE10240_IL22_VS_IL22_AND_IL17_STIM_PRIMARY_BRONCHIAL_EPITHELIAL_CELLS_DN	157	Down	0.0117631118455843	0.223967760731125
C2_DACOSTA_UV_RESPONSE_VIA_ERCC3_COMMON_DN	426	Down	0.0117676575086609	0.223967760731125
C7_GSE5542_UNTREATED_VS_IFNG_TREATED_EPITHELIAL_CELLS_6H_UP	167	Down	0.011850583167278	0.225348194649343
C5_GO_REGULATION_OF_TELOMERE_MAINTENANCE	77	Down	0.0119073314729266	0.22577964333248
C7_GSE9988_LOW_LPS_VS_ANTI_TREM1_AND_LPS_MONOCYTE_UP	166	Down	0.0119121399123418	0.22577964333248
C5_GO_CXCR_CHEMOKINE_RECEPTOR_BINDING	5	Down	0.0119123499939908	0.22577964333248
C2_PHONG_TNF_RESPONSE_NOT_VIA_P38	281	Down	0.0119149327415978	0.22577964333248
C7_GSE32901_NAIVE_VS_TH17_ENRICHED_CD4_TCELL_DN	173	Down	0.0119286505894593	0.22584217247013
C5_GO_HISTONE_METHYLTRANSFERASE_ACTIVITY_H3_K36_SPECIFIC_	8	Down	0.0119461716589541	0.225976535098436
C2_REACTOME_UCH_PROTEINASES	99	Down	0.0119722196309499	0.226271819668467
C2_REACTOME_SIGNALING_BY_ERYTHROPOIETIN	24	Down	0.0119975105141755	0.226333410853129
C2_HONMA_DOCETAXEL_RESISTANCE	34	Down	0.0120009171863416	0.226333410853129
C5_GO_PROTEASOME_REGULATORY_PARTICLE_BASE_SUBCOMPLEX	12	Down	0.0120068005572976	0.226333410853129
C2_REACTOME_GLUCOSE_METABOLISM	76	Down	0.0120193643715347	0.226373397781172
C7_GSE5542_UNTREATED_VS_IFNG_TREATED_EPITHELIAL_CELLS_6H_DN	196	Down	0.0120397365637443	0.226435576662214
C7_GSE21033_1H_VS_24H_POLYIC_STIM_DC_DN	154	Down	0.0120532585095166	0.226435576662214
C7_GSE21670_TGFB_VS_TGFB_AND_IL6_TREATED_CD4_TCELL_DN	178	Down	0.0120563747793041	0.226435576662214
C7_GSE1460_DP_THYMOCYTE_VS_NAIVE_CD4_TCELL_CORD_BLOOD_DN	131	Down	0.0120657742638572	0.226435576662214
C5_GO_AEROBIC_RESPIRATION	78	Down	0.0120963109825153	0.226435576662214
C2_ZHOU_TNF_SIGNALING_4HR	48	Down	0.0121100854613662	0.226435576662214
C2_REACTOME_CLASS_I_MHC_MEDIATED_ANTIGEN_PROCESSING_PRESENTATION	338	Down	0.0121134840952088	0.226435576662214
C2_BIOCARTA_EIF_PATHWAY	16	Down	0.0121221339117919	0.226435576662214
C2_REACTOME_ENOS_ACTIVATION	10	Down	0.0121288767532037	0.226435576662214
C7_GSE3982_DC_VS_CENT_MEMORY_CD4_TCELL_DN	168	Down	0.0121366375687355	0.226435576662214
C3_AAGTCCA_MIR422B_MIR422A	53	Down	0.0121375652773084	0.226435576662214
C7_GSE23568_ID3_TRANSDUCED_VS_ID3_KO_CD8_TCELL_DN	189	Down	0.0121664605879068	0.226480439567651
C5_GO_DISORDERED_DOMAIN_SPECIFIC_BINDING	28	Down	0.0121691477380718	0.226480439567651
C7_GSE31082_DN_VS_CD8_SP_THYMOCYTE_DN	171	Down	0.0121713124871443	0.226480439567651
C2_REACTOME_TP53_REGULATES_METABOLIC_GENES	81	Down	0.0121973913515643	0.22663721167794
C2_HAHTOLA_CTCL_PATHOGENESIS	15	Down	0.0122006470167062	0.22663721167794
C7_GSE13484_UNSTIM_VS_YF17D_VACCINE_STIM_PBMC_DN	180	Down	0.0122400257274591	0.227040283776528
C7_GSE22601_DOUBLE_NEGATIVE_VS_CD4_SINGLE_POSITIVE_THYMOCYTE_UP	191	Down	0.0122432923579095	0.227040283776528
C2_REACTOME_INTRACELLULAR_SIGNALING_BY_SECOND_MESSENGERS	248	Down	0.0122641133336106	0.227135694889552
C5_GO_POSITIVE_REGULATION_OF_LEUKOCYTE_CELL_CELL_ADHESION	178	Down	0.0122756696152189	0.227135694889552
C5_GO_G_PROTEIN_COUPLED_AMINE_RECEPTOR_ACTIVITY	12	Up	0.0122798705789536	0.227135694889552
C2_PID_INTEGRIN2_PATHWAY	21	Down	0.012313760040414	0.227568363304429
C5_GO_IRON_ION_BINDING	82	Down	0.012349070111131	0.227672096193399
C5_GO_RESPONSE_TO_INTERFERON_GAMMA	152	Down	0.0123562421894469	0.227672096193399
C2_GUTIERREZ_WALDENSTROEMS_MACROGLOBULINEMIA_1_UP	9	Down	0.0123576729506802	0.227672096193399
H_HALLMARK_APOPTOSIS	145	Down	0.0123613828406509	0.227672096193399
C2_GARGALOVIC_RESPONSE_TO_OXIDIZED_PHOSPHOLIPIDS_MAGENTA_UP	25	Down	0.0123753203091602	0.227735308711354
C5_GO_CHROMATIN_REMODELING	153	Down	0.0123979438734136	0.22789146358648
C2_LIU_CMYB_TARGETS_UP	133	Down	0.0124048310283258	0.22789146358648
C7_GSE12366_PLASMA_CELL_VS_MEMORY_BCELL_DN	189	Down	0.0124276552415835	0.228021614616746
C5_GO_CUL4_RING_E3_UBIQUITIN_LIGASE_COMPLEX	31	Down	0.0124329526929142	0.228021614616746
C7_GSE22886_NAIVE_CD8_TCELL_VS_NEUTROPHIL_UP	199	Down	0.0124738578861782	0.228259224566695
C7_GSE17721_CTRL_VS_GARDIQUIMOD_0.5H_BMDC_UP	175	Down	0.0124915903697726	0.228259224566695
C7_GSE15930_STIM_VS_STIM_AND_IFNAB_48H_CD8_T_CELL_UP	186	Down	0.0125189156302143	0.228259224566695
C5_GO_ALPHA_BETA_T_CELL_DIFFERENTIATION	85	Down	0.0125211631186994	0.228259224566695
C2_REACTOME_DEFECTIVE_TPR_MAY_CONFER_SUSCEPTIBILITY_TOWARDS_THYROID_PAPILLARY_CARCINOMA_TPC	30	Down	0.0125227316191207	0.228259224566695
C7_GSE360_HIGH_DOSE_B_MALAYI_VS_M_TUBERCULOSIS_MAC_DN	154	Down	0.0125246030373564	0.228259224566695
C5_GO_NEGATIVE_REGULATION_OF_CHROMATIN_ORGANIZATION	48	Down	0.0125303806081985	0.228259224566695
C2_PYEON_CANCER_HEAD_AND_NECK_VS_CERVICAL_UP	169	Down	0.0125315273783796	0.228259224566695
C2_REACTOME_SIGNALING_BY_CYTOSOLIC_FGFR1_FUSION_MUTANTS	18	Down	0.0125625761701213	0.228259224566695
C5_GO_OLIGOSACCHARIDE_CATABOLIC_PROCESS	10	Down	0.0125696155899331	0.228259224566695
C2_RICKMAN_HEAD_AND_NECK_CANCER_A	38	Up	0.0125901718054413	0.228259224566695
C7_GSE3337_CTRL_VS_4H_IFNG_IN_CD8POS_DC_UP	166	Down	0.0126032491089194	0.228259224566695
C5_GO_ATP_HYDROLYSIS_COUPLED_CATION_TRANSMEMBRANE_TRANSPORT	48	Down	0.0126046091906747	0.228259224566695
C2_BIOCARTA_PLCD_PATHWAY	3	Down	0.0126188841866655	0.228259224566695
C2_DACOSTA_UV_RESPONSE_VIA_ERCC3_TTD_DN	69	Down	0.0126432522338699	0.228259224566695
C7_GSE360_L_MAJOR_VS_B_MALAYI_LOW_DOSE_MAC_DN	174	Down	0.0126442081866495	0.228259224566695
C5_GO_ALPHA_BETA_T_CELL_ACTIVATION	114	Down	0.0126483068908553	0.228259224566695
C5_GO_REGULATION_OF_HEMATOPOIETIC_PROGENITOR_CELL_DIFFERENTIATION	72	Down	0.0126512771231358	0.228259224566695
C5_GO_REGULATION_OF_CARDIAC_MUSCLE_CELL_ACTION_POTENTIAL	16	Down	0.0126517396750029	0.228259224566695
C2_HOSHIDA_LIVER_CANCER_SUBCLASS_S2	105	Down	0.0126614479209325	0.228259224566695
H_HALLMARK_IL6_JAK_STAT3_SIGNALING	66	Down	0.0126670286536458	0.228259224566695
C2_GUTIERREZ_WALDENSTROEMS_MACROGLOBULINEMIA_2	8	Down	0.0126956904865454	0.22849486529954
C2_NAKAMURA_TUMOR_ZONE_PERIPHERAL_VS_CENTRAL_DN	509	Down	0.0127233152322369	0.22849486529954
C3_GAANYNYGACNY_UNKNOWN	52	Down	0.0127290615163592	0.22849486529954
C7_GSE34156_NOD2_LIGAND_VS_TLR1_TLR2_LIGAND_6H_TREATED_MONOCYTE_UP	171	Down	0.0127330680184508	0.22849486529954
C2_DORN_ADENOVIRUS_INFECTION_12HR_DN	28	Down	0.0127340669410296	0.22849486529954
C3_ACTGAAA_MIR30A3P_MIR30E3P	163	Down	0.0127476743433476	0.22849486529954
C7_GSE17721_PAM3CSK4_VS_GADIQUIMOD_24H_BMDC_UP	159	Down	0.0127599979789983	0.22849486529954
C2_BIOCARTA_MEF2D_PATHWAY	17	Down	0.0127670086778182	0.22849486529954
C5_GO_GLUTAMINE_FAMILY_AMINO_ACID_BIOSYNTHETIC_PROCESS	14	Down	0.0127760213140823	0.22849486529954
C7_GSE45365_NK_CELL_VS_CD11B_DC_DN	161	Down	0.0127855093462654	0.22849486529954
C2_ZHENG_BOUND_BY_FOXP3	437	Down	0.0128148257814061	0.22883014274244
C7_GSE3982_MAC_VS_NEUTROPHIL_DN	143	Down	0.0128490496460172	0.229252426523754
C5_GO_CHAPERONE_COMPLEX	19	Down	0.0128849093565185	0.229703178479118
C7_GSE3982_MAST_CELL_VS_NEUTROPHIL_DN	155	Down	0.0129153515989015	0.2300566901898
C2_KAYO_AGING_MUSCLE_DN	107	Down	0.0129473535087268	0.230333738513865
C5_GO_GENITALIA_MORPHOGENESIS	5	Down	0.0129588074292349	0.230333738513865
C5_GO_MUCOSAL_ASSOCIATED_LYMPHOID_TISSUE_DEVELOPMENT	4	Down	0.0129868184611952	0.230333738513865
C2_REACTOME_RIP_MEDIATED_NFKB_ACTIVATION_VIA_ZBP1	17	Down	0.013020207533537	0.230333738513865
C7_GSE17974_1.5H_VS_72H_IL4_AND_ANTI_IL12_ACT_CD4_TCELL_UP	191	Down	0.0130212127112947	0.230333738513865
C7_GSE40274_IRF4_VS_FOXP3_AND_IRF4_TRANSDUCED_ACTIVATED_CD4_TCELL_UP	174	Down	0.0130220969079812	0.230333738513865
C2_WATANABE_RECTAL_CANCER_RADIOTHERAPY_RESPONSIVE_DN	77	Down	0.0130229498777639	0.230333738513865
C5_GO_RESPONSE_TO_REACTIVE_OXYGEN_SPECIES	181	Down	0.0130336108303195	0.230333738513865
C7_GSE45739_UNSTIM_VS_ACD3_ACD28_STIM_NRAS_KO_CD4_TCELL_UP	187	Down	0.0130371615701805	0.230333738513865
C5_GO_T_CELL_MEDIATED_CYTOTOXICITY	38	Down	0.0130461380044857	0.230333738513865
C5_GO_PROTEIN_TARGETING_TO_VACUOLE	34	Down	0.0130705704082589	0.230333738513865
C7_GSE7548_NAIVE_VS_DAY7_PCC_IMMUNIZATION_CD4_TCELL_DN	184	Down	0.0130792832711802	0.230333738513865
C5_GO_REGULATION_OF_T_CELL_MEDIATED_CYTOTOXICITY	24	Down	0.0130798348565734	0.230333738513865
C5_GO_MACROPHAGE_ACTIVATION	61	Down	0.0130805796491232	0.230333738513865
C7_GSE1460_CD4_THYMOCYTE_VS_NAIVE_CD4_TCELL_ADULT_BLOOD_DN	172	Down	0.0130913455359548	0.230333738513865
C7_GSE28737_WT_VS_BCL6_HET_FOLLICULAR_BCELL_DN	165	Down	0.0131009087363961	0.230333738513865
C7_GSE13411_NAIVE_BCELL_VS_PLASMA_CELL_UP	176	Down	0.0131249689340528	0.230569754094325
C7_GSE39820_CTRL_VS_TGFBETA3_IL6_IL23A_CD4_TCELL_UP	188	Down	0.0131597326754583	0.230993267156748
C2_MCCLUNG_COCAIN_REWARD_4WK	54	Down	0.0131764638079667	0.231099823971765
C7_GSE10500_ARTHRITIC_SYNOVIAL_FLUID_VS_HEALTHY_MACROPHAGE_UP	142	Down	0.0132104275609611	0.231443288791834
C2_PID_HIF2PATHWAY	27	Down	0.0132173997381811	0.231443288791834
C7_GSE2128_C57BL6_VS_NOD_THYMOCYTE_DN	153	Down	0.0132484834191593	0.231767863971646
C5_GO_DETECTION_OF_LIGHT_STIMULUS_INVOLVED_IN_SENSORY_PERCEPTION	10	Up	0.0132573185406791	0.231767863971646
C7_GSE33292_DN3_THYMOCYTE_VS_TCELL_LYMPHOMA_FROM_TCF1_KO_UP	175	Down	0.0133126136755139	0.232547009877349
C2_LOPEZ_MBD_TARGETS	826	Down	0.0133692552935601	0.233032756805322
C5_GO_GLOBAL_GENOME_NUCLEOTIDE_EXCISION_REPAIR	25	Down	0.0133810822499512	0.233032756805322
C3_AP1_Q2_01	169	Down	0.0133851775193542	0.233032756805322
C2_GARGALOVIC_RESPONSE_TO_OXIDIZED_PHOSPHOLIPIDS_SALMON_DN	11	Down	0.0133913698521757	0.233032756805322
C5_GO_REGULATION_OF_ACTIN_FILAMENT_BASED_MOVEMENT	21	Down	0.0133944644154765	0.233032756805322
C2_KIM_WT1_TARGETS_8HR_UP	139	Down	0.013404919629866	0.233032756805322
C7_GSE19401_NAIVE_VS_IMMUNIZED_MOUSE_PLN_FOLLICULAR_DC_DN	190	Down	0.0134190152250705	0.233090875039326
C5_GO_REGULATION_OF_NIK_NF_KAPPAB_SIGNALING	84	Down	0.0134754911628979	0.233725994673251
C2_REACTOME_ACTIVATION_OF_IRF3_IRF7_MEDIATED_BY_TBK1_IKK_EPSILON	16	Down	0.0134771424181919	0.233725994673251
C7_GSE24210_RESTING_TREG_VS_TCONV_UP	189	Down	0.0134992134463301	0.233921621974057
C7_GSE12845_NAIVE_VS_DARKZONE_GC_TONSIL_BCELL_DN	194	Down	0.0135100675286773	0.233922718759319
C2_FAELT_B_CLL_WITH_VH_REARRANGEMENTS_DN	48	Down	0.0135324439671402	0.234123160670124
C2_GERHOLD_RESPONSE_TO_TZD_UP	3	Down	0.013580483186686	0.234751746625562
C2_ABRAMSON_INTERACT_WITH_AIRE	44	Down	0.0135958665716862	0.234751746625562
C3_AGTCAGC_MIR345	55	Down	0.0136012636664686	0.234751746625562
C5_GO_CD4_RECEPTOR_BINDING	6	Down	0.0136187216827455	0.234858942264748
C2_REACTOME_PHOSPHORYLATION_SITE_MUTANTS_OF_CTNNB1_ARE_NOT_TARGETED_TO_THE_PROTEASOME_BY_THE_DESTRUCTION_COMPLEX	15	Down	0.01362914241946	0.234858942264748
C5_GO_T_HELPER_1_TYPE_IMMUNE_RESPONSE	32	Down	0.0136866843403747	0.235203207615482
C5_GO_PROTEIN_CONTAINING_COMPLEX_REMODELING	14	Up	0.0137035177815899	0.235203207615482
C5_GO_REGULATION_OF_MESENCHYMAL_TO_EPITHELIAL_TRANSITION_INVOLVED_IN_METANEPHROS_MORPHOGENESIS	3	Down	0.0137038683616737	0.235203207615482
C5_GO_NEGATIVE_REGULATION_OF_METANEPHROS_DEVELOPMENT	3	Down	0.0137038683616737	0.235203207615482
C5_GO_REGULATION_OF_TELOMERE_MAINTENANCE_VIA_TELOMERE_LENGTHENING	59	Down	0.0137246940098976	0.235203207615482
C5_GO_MHC_CLASS_I_PEPTIDE_LOADING_COMPLEX	5	Down	0.0137291488689897	0.235203207615482
C2_OSMAN_BLADDER_CANCER_UP	385	Down	0.013732339805211	0.235203207615482
C2_KASLER_HDAC7_TARGETS_2_DN	25	Down	0.0137359194040594	0.235203207615482
C5_GO_RIBOSOMAL_SMALL_SUBUNIT_BINDING	16	Down	0.0137576241313472	0.235342398745052
C7_GSE46606_UNSTIM_VS_CD40L_IL2_IL5_1DAY_STIMULATED_IRF4MID_SORTED_BCELL_UP	186	Down	0.013772241653369	0.235342398745052
C5_GO_REGULATION_OF_IMMUNE_EFFECTOR_PROCESS	304	Down	0.0137914802335755	0.235342398745052
C2_KEGG_BIOSYNTHESIS_OF_UNSATURATED_FATTY_ACIDS	21	Down	0.0137968233188931	0.235342398745052
C5_GO_CELL_KILLING	100	Down	0.0137983295878292	0.235342398745052
C2_REACTOME_SUMOYLATION_OF_CHROMATIN_ORGANIZATION_PROTEINS	68	Down	0.0138205761300253	0.235348329443742
C5_GO_HAPTOGLOBIN_BINDING	4	Down	0.0138215155776674	0.235348329443742
C5_GO_HORMONE_RECEPTOR_BINDING	139	Down	0.0138407471076343	0.235348329443742
C5_GO_ADP_RIBOSYLATION_FACTOR_BINDING	7	Down	0.0138421035169652	0.235348329443742
C5_GO_INTRINSIC_COMPONENT_OF_ENDOPLASMIC_RETICULUM_MEMBRANE	138	Down	0.0138612603684088	0.235358484483623
C7_GSE28726_ACT_CD4_TCELL_VS_ACT_NKTCELL_UP	196	Down	0.0138831270501564	0.235358484483623
C3_E2F_Q4	200	Down	0.0139018567842062	0.235358484483623
C2_UROSEVIC_RESPONSE_TO_IMIQUIMOD	16	Down	0.0139025618404136	0.235358484483623
C7_GSE17721_LPS_VS_PAM3CSK4_16H_BMDC_UP	172	Down	0.0139320777708659	0.235358484483623
C7_GSE10239_NAIVE_VS_KLRG1INT_EFF_CD8_TCELL_UP	184	Down	0.0139416969346477	0.235358484483623
C7_GSE339_EX_VIVO_VS_IN_CULTURE_CD4CD8DN_DC_UP	188	Down	0.0139428274473752	0.235358484483623
C7_GSE21670_STAT3_KO_VS_WT_CD4_TCELL_DN	183	Down	0.0139632868816786	0.235358484483623
C5_GO_POSITIVE_REGULATION_OF_MRNA_CATABOLIC_PROCESS	43	Down	0.0139735004799791	0.235358484483623
C7_GSE13547_CTRL_VS_ANTI_IGM_STIM_BCELL_12H_DN	172	Down	0.0139822887455326	0.235358484483623
C5_GO_CRD_MEDIATED_MRNA_STABILITY_COMPLEX	5	Down	0.0139991341428263	0.235358484483623
C7_GSE6269_FLU_VS_STREP_PNEUMO_INF_PBMC_UP	164	Down	0.0140003674506813	0.235358484483623
C2_MALONEY_RESPONSE_TO_17AAG_DN	71	Down	0.014013027714307	0.235358484483623
C2_SCIAN_INVERSED_TARGETS_OF_TP53_AND_TP73_DN	29	Down	0.0140177286029652	0.235358484483623
C2_ZAMORA_NOS2_TARGETS_UP	48	Down	0.014021830895942	0.235358484483623
C5_GO_CELLULAR_RESPIRATION	171	Down	0.014024292124754	0.235358484483623
C3_E2F4DP1_01	201	Down	0.0140328569107784	0.235358484483623
C5_GO_POSITIVE_REGULATION_OF_NIK_NF_KAPPAB_SIGNALING	59	Down	0.0140381271536731	0.235358484483623
C7_GSE23321_CD8_STEM_CELL_MEMORY_VS_NAIVE_CD8_TCELL_UP	176	Down	0.0140490345530589	0.235359328470796
C2_REACTOME_FCGAMMA_RECEPTOR_FCGR_DEPENDENT_PHAGOCYTOSIS	80	Down	0.0140945418580041	0.23581128073598
C5_GO_MORPHOGENESIS_OF_AN_ENDOTHELIUM	10	Down	0.014099685470834	0.23581128073598
C2_PARK_APL_PATHOGENESIS_UP	13	Down	0.0141118021757663	0.23581128073598
C7_GSE33425_CD161_HIGH_VS_NEG_CD8_TCELL_UP	169	Down	0.0141298233961886	0.23581128073598
C7_GSE17721_LPS_VS_PAM3CSK4_12H_BMDC_UP	170	Down	0.0141428832250911	0.23581128073598
C2_PROVENZANI_METASTASIS_UP	167	Down	0.0141511951131815	0.23581128073598
C5_GO_POSITIVE_REGULATION_OF_LYMPHOCYTE_ACTIVATION	222	Down	0.0141521577745876	0.23581128073598
C2_BUYTAERT_PHOTODYNAMIC_THERAPY_STRESS_UP	749	Down	0.0141973103964103	0.236161646098491
C7_GSE31082_DP_VS_CD8_SP_THYMOCYTE_DN	174	Down	0.0142043375908153	0.236161646098491
C7_GSE43955_1H_VS_10H_ACT_CD4_TCELL_UP	174	Down	0.014210282484999	0.236161646098491
C5_GO_CATION_CHLORIDE_SYMPORTER_ACTIVITY	8	Up	0.0142167611476396	0.236161646098491
C5_GO_TOR_SIGNALING	104	Down	0.0142573241895493	0.236439901096511
C2_REACTOME_RA_BIOSYNTHESIS_PATHWAY	12	Up	0.0142650830396699	0.236439901096511
C2_HOFFMAN_CLOCK_TARGETS_UP	3	Down	0.0142662326152891	0.236439901096511
C7_GSE9960_HEALTHY_VS_GRAM_POS_SEPSIS_PBMC_UP	179	Down	0.0142804285141442	0.236494369235765
C3_ACAGGGT_MIR10A_MIR10B	92	Down	0.0143452617688768	0.23717950505059
C5_GO_GRANULAR_COMPONENT	4	Down	0.01436280472218	0.23717950505059
C7_GSE25123_WT_VS_PPARG_KO_MACROPHAGE_DN	186	Down	0.0143670170812011	0.23717950505059
C7_GSE17721_CTRL_VS_PAM3CSK4_24H_BMDC_UP	175	Down	0.0143690092311286	0.23717950505059
C2_CAVARD_LIVER_CANCER_MALIGNANT_VS_BENIGN	19	Down	0.0143765047345915	0.23717950505059
C7_GSE44649_NAIVE_VS_ACTIVATED_CD8_TCELL_MIR155_KO_UP	189	Down	0.0144354049977589	0.237970121324271
C7_GSE29949_MICROGLIA_BRAIN_VS_MONOCYTE_BONE_MARROW_DN	181	Down	0.0144690736603749	0.238188812444202
C2_MARIADASON_RESPONSE_TO_CURCUMIN_SULINDAC_5	19	Down	0.0144706460923062	0.238188812444202
C7_GSE24634_NAIVE_CD4_TCELL_VS_DAY5_IL4_CONV_TREG_DN	199	Down	0.0144869332494061	0.238275977982264
C2_BIOCARTA_AKT_PATHWAY	21	Down	0.0145199042910374	0.238637213965966
C2_ONKEN_UVEAL_MELANOMA_DN	460	Down	0.0145330318606432	0.2386720186932
C7_GSE17721_0.5H_VS_12H_POLYIC_BMDC_DN	170	Down	0.0145516359479735	0.238796641998614
C2_REACTOME_DCC_MEDIATED_ATTRACTIVE_SIGNALING	10	Down	0.0145673589951835	0.238863999314977
C2_KEGG_ASTHMA	19	Down	0.0145777779819962	0.238863999314977
C7_GSE24726_WT_VS_E2_22_KO_PDC_DAY4_POST_DELETION_DN	176	Down	0.0145996273064033	0.23904132987025
C5_GO_RESPONSE_TO_INTERLEUKIN_4	29	Down	0.0146357121945218	0.239441033025773
C2_TSUDA_ALVEOLAR_SOFT_PART_SARCOMA	8	Down	0.0146637875912387	0.239441033025773
C3_ACAACCT_MIR453	35	Down	0.0146796990998307	0.239441033025773
C5_GO_RESPONSE_TO_MOLECULE_OF_BACTERIAL_ORIGIN	227	Down	0.0147002075448787	0.239441033025773
C5_GO_CHEMOKINE_BIOSYNTHETIC_PROCESS	11	Down	0.0147007110647103	0.239441033025773
C2_WANG_CLIM2_TARGETS_DN	164	Down	0.0147011012233916	0.239441033025773
C2_YU_MYC_TARGETS_DN	47	Down	0.0147087383196165	0.239441033025773
C2_HO_LIVER_CANCER_VASCULAR_INVASION	11	Up	0.014716869814888	0.239441033025773
C2_CHIANG_LIVER_CANCER_SUBCLASS_PROLIFERATION_DN	91	Up	0.0147258693632258	0.239441033025773
C2_REACTOME_NEGATIVE_REGULATION_OF_MET_ACTIVITY	17	Down	0.014737403282101	0.239441033025773
C2_FLECHNER_BIOPSY_KIDNEY_TRANSPLANT_OK_VS_DONOR_UP	513	Down	0.0147455382917892	0.239441033025773
C5_GO_CELLULAR_RESPONSE_TO_UV	69	Down	0.0148221059486248	0.240043669746583
C2_MOOTHA_PGC	385	Down	0.0148286887026321	0.240043669746583
C2_AMIT_EGF_RESPONSE_40_HELA	39	Down	0.0148396962158752	0.240043669746583
C2_ZHU_CMV_24_HR_UP	77	Down	0.0148524452989778	0.240043669746583
C7_GSE21360_PRIMARY_VS_TERTIARY_MEMORY_CD8_TCELL_UP	183	Down	0.0148693205590033	0.240043669746583
C5_GO_REGULATION_OF_DNA_TOPOISOMERASE_ATP_HYDROLYZING_ACTIVITY	6	Down	0.0148695827512924	0.240043669746583
C7_GSE21063_WT_VS_NFATC1_KO_8H_ANTI_IGM_STIM_BCELL_DN	187	Down	0.0148702781073272	0.240043669746583
C2_PID_IL8_CXCR2_PATHWAY	31	Down	0.014871235744518	0.240043669746583
C2_KEGG_NON_SMALL_CELL_LUNG_CANCER	49	Down	0.0148853863212283	0.240093307047311
C5_GO_POSITIVE_REGULATION_OF_CELL_ACTIVATION	255	Down	0.0148968359947396	0.240099338805922
C2_SWEET_KRAS_ONCOGENIC_SIGNATURE	76	Down	0.0149127528760833	0.240177308207826
C7_GSE2706_UNSTIM_VS_8H_LPS_DC_DN	158	Down	0.0149424434478659	0.240476829296834
C5_GO_PRIMARY_ACTIVE_TRANSMEMBRANE_TRANSPORTER_ACTIVITY	97	Down	0.0149688509063617	0.24072310827011
C5_GO_WOUND_HEALING_INVOLVED_IN_INFLAMMATORY_RESPONSE	6	Down	0.0149955199006179	0.240973224911485
C7_GSE10325_BCELL_VS_LUPUS_BCELL_DN	191	Down	0.0150176279033695	0.241149731621662
C7_GSE3337_4H_VS_16H_IFNG_IN_CD8POS_DC_UP	188	Down	0.0150498750053689	0.241464443765862
C2_REACTOME_SUMOYLATION	170	Down	0.0150595040119681	0.241464443765862
C2_PILON_KLF1_TARGETS_DN	1903	Down	0.0151176397655165	0.242217438903819
C7_GSE27786_LIN_NEG_VS_BCELL_DN	182	Down	0.0151478608969982	0.242455775486471
C5_GO_RESPONSE_TO_X_RAY	28	Down	0.0151622790751966	0.242455775486471
C7_GSE19923_HEB_KO_VS_HEB_AND_E2A_KO_DP_THYMOCYTE_UP	182	Down	0.0151660684361867	0.242455775486471
C7_GSE360_CTRL_VS_B_MALAYI_LOW_DOSE_MAC_UP	163	Down	0.0152232406175002	0.242874212828517
C7_GSE43863_TH1_VS_TFH_MEMORY_CD4_TCELL_DN	185	Down	0.0152403197068782	0.242874212828517
C5_GO_POSITIVE_REGULATION_OF_CYTOKINE_PRODUCTION	331	Down	0.0152423360651017	0.242874212828517
C5_GO_BASAL_TRANSCRIPTION_MACHINERY_BINDING	54	Down	0.0152429204278015	0.242874212828517
C2_PURBEY_TARGETS_OF_CTBP1_AND_SATB1_UP	59	Down	0.0152482610784949	0.242874212828517
C5_GO_NEGATIVE_REGULATION_OF_PHAGOCYTOSIS	15	Down	0.015298605561445	0.243451262021838
C2_BILBAN_B_CLL_LPL_DN	37	Down	0.0153069503706876	0.243451262021838
C5_GO_CYTOKINE_MEDIATED_SIGNALING_PATHWAY	591	Down	0.0153260728610569	0.24357669170234
C3_AGCACTT_MIR93_MIR302A_MIR302B_MIR302C_MIR302D_MIR372_MIR373_MIR520E_MIR520A_MIR526B_MIR520B_MIR520C_MIR520D	273	Down	0.0153419899985314	0.243651032372281
C5_GO_ASTROCYTE_ACTIVATION	13	Down	0.0153950042866261	0.244313984572094
C5_GO_REGULATION_OF_DEFENSE_RESPONSE_TO_VIRUS	66	Down	0.0154217369498109	0.244559190634968
C5_GO_RNA_STABILIZATION	36	Down	0.015446107239097	0.244766602872182
C7_KAECH_NAIVE_VS_DAY15_EFF_CD8_TCELL_UP	178	Down	0.015491865630159	0.24525570104479
C7_GSE24142_EARLY_THYMIC_PROGENITOR_VS_DN3_THYMOCYTE_ADULT_DN	173	Down	0.0155106935904105	0.24525570104479
C2_REACTOME_EXPORT_OF_VIRAL_RIBONUCLEOPROTEINS_FROM_NUCLEUS	33	Down	0.0155201749258141	0.24525570104479
C7_GSE4984_UNTREATED_VS_GALECTIN1_TREATED_DC_UP	166	Down	0.0155222263047076	0.24525570104479
C7_GSE3982_MEMORY_CD4_TCELL_VS_TH2_UP	171	Down	0.0155567838663703	0.245540708532752
C7_GSE17721_CTRL_VS_POLYIC_24H_BMDC_UP	174	Down	0.0155629178671465	0.245540708532752
C5_GO_REGULATION_OF_MACROPHAGE_ACTIVATION	42	Down	0.0155963947178299	0.245889923413176
C2_UEDA_CENTRAL_CLOCK	70	Down	0.0156197376683896	0.246078977598364
C7_GSE6259_FLT3L_INDUCED_33D1_POS_DC_VS_BCELL_DN	190	Down	0.0156350897683233	0.246141957877787
C2_REACTOME_DEADENYLATION_OF_MRNA	25	Down	0.0156673256756305	0.246404965092436
C3_GACAGGG_MIR339	50	Down	0.0156783156648476	0.246404965092436
C5_GO_POSITIVE_REGULATION_OF_CELL_CELL_ADHESION	195	Down	0.0157015658008439	0.246404965092436
C5_GO_REGULATION_OF_TRANSCRIPTION_FROM_RNA_POLYMERASE_II_PROMOTER_IN_RESPONSE_TO_HYPOXIA	71	Down	0.0157242546194611	0.246404965092436
C5_GO_T_HELPER_1_CELL_DIFFERENTIATION	15	Down	0.0157342927563246	0.246404965092436
C2_REACTOME_TYPE_I_HEMIDESMOSOME_ASSEMBLY	6	Up	0.015744649412818	0.246404965092436
C5_GO_HEMIDESMOSOME_ASSEMBLY	6	Up	0.015744649412818	0.246404965092436
C2_REACTOME_NUCLEAR_ENVELOPE_BREAKDOWN	53	Down	0.0157539028556561	0.246404965092436
C5_GO_POSITIVE_REGULATION_OF_PEPTIDYL_SERINE_PHOSPHORYLATION	71	Down	0.0157540954708975	0.246404965092436
C7_GSE29618_MONOCYTE_VS_MDC_DAY7_FLU_VACCINE_DN	180	Down	0.0158000972445067	0.24685226450687
C7_GSE19401_UNSTIM_VS_PAM2CSK4_STIM_FOLLICULAR_DC_DN	186	Down	0.0158054683612665	0.24685226450687
C5_GO_NON_CANONICAL_WNT_SIGNALING_PATHWAY	120	Down	0.0158394264345097	0.247204525735997
C7_GSE24210_CTRL_VS_IL35_TREATED_TCONV_CD4_TCELL_DN	193	Down	0.0158526626729568	0.247220242674716
C2_FIGUEROA_AML_METHYLATION_CLUSTER_5_UP	9	Up	0.015863241883962	0.247220242674716
C5_GO_14_3_3_PROTEIN_BINDING	26	Down	0.0159055883241539	0.247702114720552
C2_LEE_AGING_CEREBELLUM_DN	47	Down	0.0159252085789253	0.247829627834847
C2_SABATES_COLORECTAL_ADENOMA_DN	109	Up	0.0160246931031833	0.248891170715226
C5_GO_INFLAMMATORY_RESPONSE_TO_ANTIGENIC_STIMULUS	35	Down	0.0160278587742666	0.248891170715226
C5_GO_POSITIVE_REGULATION_OF_LEUKOCYTE_MEDIATED_IMMUNITY	109	Down	0.0160278657772144	0.248891170715226
C2_REACTOME_NUCLEAR_PORE_COMPLEX_NPC_DISASSEMBLY	36	Down	0.0160403396460287	0.24890657326171
C7_GSE15930_NAIVE_VS_48H_IN_VITRO_STIM_IFNAB_CD8_TCELL_DN	200	Down	0.0160549270196596	0.248954726703992
C2_REACTOME_UNFOLDED_PROTEIN_RESPONSE_UPR	85	Down	0.0160845425132867	0.249104383877108
C7_GSE41176_WT_VS_TAK1_KO_ANTI_IGM_STIM_BCELL_6H_DN	189	Down	0.0160875605419297	0.249104383877108
C5_GO_NEGATIVE_REGULATION_OF_CELL_CYCLE_ARREST	17	Down	0.0161277220791196	0.249548008016527
C2_REACTOME_TRANSLESION_SYNTHESIS_BY_Y_FAMILY_DNA_POLYMERASES_BYPASSES_LESIONS_ON_DNA_TEMPLATE	39	Down	0.0161466980420362	0.249663423791199
C2_REACTOME_PI_METABOLISM	74	Down	0.0161614049773098	0.249712713541071
C5_GO_INTERLEUKIN_2_PRODUCTION	53	Down	0.0161908819667847	0.249816272671867
C2_THUM_MIR21_TARGETS_HEART_DISEASE_UP	8	Up	0.0161911552312932	0.249816272671867
C2_MOOTHA_HUMAN_MITODB_6_2002	391	Down	0.0162153500085519	0.250011634057886
C2_REACTOME_DNA_DAMAGE_RECOGNITION_IN_GG_NER	38	Down	0.0162733786806578	0.250450513654015
C2_BIOCARTA_IL5_PATHWAY	9	Down	0.0162744666938694	0.250450513654015
C7_GSE13485_CTRL_VS_DAY7_YF17D_VACCINE_PBMC_UP	129	Down	0.0162784746627229	0.250450513654015
C7_GSE17974_IL4_AND_ANTI_IL12_VS_UNTREATED_0.5H_ACT_CD4_TCELL_DN	82	Up	0.0163085274406941	0.250538493901513
C5_GO_NEURAL_PRECURSOR_CELL_PROLIFERATION	83	Down	0.016310988656053	0.250538493901513
C2_LI_DCP2_BOUND_MRNA	83	Down	0.0163188649040011	0.250538493901513
C2_CHESLER_BRAIN_D6MIT150_QTL_CIS	3	Down	0.0163373781059083	0.25062348332879
C2_KEGG_PATHOGENIC_ESCHERICHIA_COLI_INFECTION	46	Down	0.0163475230845516	0.25062348332879
C5_GO_PROMOTER_SPECIFIC_CHROMATIN_BINDING	36	Down	0.0164062480081454	0.251183702033039
C2_PEDERSEN_METASTASIS_BY_ERBB2_ISOFORM_1	36	Up	0.0164072387710482	0.251183702033039
C2_SCHLOSSER_SERUM_RESPONSE_UP	111	Down	0.0164246671069305	0.251273065309837
C7_GSE9037_CTRL_VS_LPS_4H_STIM_IRAK4_KO_BMDM_DN	164	Down	0.0164434002659904	0.251338921725452
C7_GSE8621_UNSTIM_VS_LPS_STIM_MACROPHAGE_DN	181	Down	0.01646476671235	0.251338921725452
C5_GO_GLUTAMATE_SECRETION	21	Down	0.0164811728835327	0.251338921725452
C7_GSE21678_WT_VS_FOXO1_FOXO3_KO_TREG_UP	173	Down	0.0164880862582482	0.251338921725452
C2_LINDSTEDT_DENDRITIC_CELL_MATURATION_B	49	Down	0.0165051417188395	0.251338921725452
C7_GSE17721_POLYIC_VS_CPG_2H_BMDC_UP	189	Down	0.0165121130335999	0.251338921725452
C5_GO_MONOVALENT_INORGANIC_ANION_HOMEOSTASIS	13	Up	0.016524138650832	0.251338921725452
C5_GO_NUCLEAR_ENVELOPE_REASSEMBLY	18	Down	0.0165325622241974	0.251338921725452
C2_REACTOME_CYTOSOLIC_SENSORS_OF_PATHOGEN_ASSOCIATED_DNA	60	Down	0.0165333196042298	0.251338921725452
C2_REACTOME_APC_C:CDH1_MEDIATED_DEGRADATION_OF_CDC20_AND_OTHER_APC_C:CDH1_TARGETED_PROTEINS_IN_LATE_MITOSIS_EARLY_G1	71	Down	0.0165705649342245	0.2517285961066
C2_BIOCARTA_GHRELIN_PATHWAY	6	Up	0.016592709393096	0.251737378377561
C7_GSE1448_CTRL_VS_ANTI_VALPHA2_DP_THYMOCYTE_DN	151	Down	0.0165943681936311	0.251737378377561
C3_ACTGTAG_MIR139	102	Down	0.0166329517345308	0.251804516332195
C7_GSE26890_CXCR1_NEG_VS_POS_EFFECTOR_CD8_TCELL_UP	187	Down	0.0166401723716919	0.251804516332195
H_HALLMARK_PI3K_AKT_MTOR_SIGNALING	93	Down	0.0166438035537992	0.251804516332195
C5_GO_ISOPRENOID_METABOLIC_PROCESS	45	Up	0.0166495206755521	0.251804516332195
C7_GSE3982_MAST_CELL_VS_NKCELL_DN	147	Down	0.016656872240076	0.251804516332195
C2_REACTOME_REGULATION_OF_PTEN_STABILITY_AND_ACTIVITY	66	Down	0.016690152467983	0.251806152866866
C7_GSE6259_FLT3L_INDUCED_DEC205_POS_DC_VS_CD4_TCELL_UP	169	Down	0.0167128770075515	0.251806152866866
C5_GO_POSITIVE_REGULATION_OF_ANTIGEN_RECEPTOR_MEDIATED_SIGNALING_PATHWAY	20	Down	0.0167170238442131	0.251806152866866
C3_GCACTTT_MIR175P_MIR20A_MIR106A_MIR106B_MIR20B_MIR519D	481	Down	0.0167176564899139	0.251806152866866
C2_CHIARADONNA_NEOPLASTIC_TRANSFORMATION_KRAS_UP	105	Down	0.0167228532951662	0.251806152866866
C5_GO_RNA_METABOLIC_PROCESS	1085	Down	0.0167519985449091	0.251806152866866
C7_GSE22140_HEALTHY_VS_ARTHRITIC_MOUSE_CD4_TCELL_DN	190	Down	0.016769926628787	0.251806152866866
C5_GO_ACETYLCHOLINE_RECEPTOR_BINDING	5	Down	0.0167700228324907	0.251806152866866
C7_GSE17721_CTRL_VS_CPG_4H_BMDC_UP	178	Down	0.0167768128748239	0.251806152866866
C7_GSE6674_ANTI_IGM_VS_PL2_3_STIM_BCELL_DN	196	Down	0.016788002949776	0.251806152866866
C2_HOLLEMAN_DAUNORUBICIN_ALL_UP	6	Down	0.0167899388262951	0.251806152866866
C2_REACTOME_METABOLISM_OF_NITRIC_OXIDE:_ENOS_ACTIVATION_AND_REGULATION	13	Down	0.0167963694549999	0.251806152866866
C7_GSE39820_CTRL_VS_TGFBETA3_IL6_CD4_TCELL_DN	187	Down	0.0168252123952502	0.252011053051883
C7_GSE12001_MIR223_KO_VS_WT_NEUTROPHIL_DN	186	Down	0.0168403409505284	0.252011053051883
C5_GO_ISWI_TYPE_COMPLEX	10	Down	0.0168505988209615	0.252011053051883
C5_GO_POSITIVE_REGULATION_OF_ENDOTHELIAL_CELL_CHEMOTAXIS_BY_VEGF_ACTIVATED_VASCULAR_ENDOTHELIAL_GROWTH_FACTOR_RECEPTOR_SIGNALING_PATHWAY	3	Down	0.0168565378229186	0.252011053051883
C2_UDAYAKUMAR_MED1_TARGETS_UP	127	Down	0.0169116318307734	0.252574756938898
C5_GO_ANTIGEN_PROCESSING_AND_PRESENTATION_OF_PEPTIDE_OR_POLYSACCHARIDE_ANTIGEN_VIA_MHC_CLASS_II	91	Down	0.0169175453028545	0.252574756938898
C2_JAATINEN_HEMATOPOIETIC_STEM_CELL_DN	187	Down	0.0169512891983655	0.252904368370384
C7_GSE13738_TCR_VS_BYSTANDER_ACTIVATED_CD4_TCELL_DN	185	Down	0.0169644283673668	0.252926326098885
C5_GO_ACTIVE_ION_TRANSMEMBRANE_TRANSPORTER_ACTIVITY	57	Down	0.01699918541898	0.252975262324782
C7_GSE29618_PDC_VS_MDC_DAY7_FLU_VACCINE_DN	175	Down	0.0170047659261302	0.252975262324782
C5_GO_INTRACELLULAR_TRANSPORT	1549	Down	0.0170135590160078	0.252975262324782
C2_CEBALLOS_TARGETS_OF_TP53_AND_MYC_UP	19	Down	0.0170143893564689	0.252975262324782
C2_BIOCARTA_TGFB_PATHWAY	18	Down	0.017033012198097	0.253078573290163
C5_GO_NEGATIVE_REGULATION_OF_ENDOPLASMIC_RETICULUM_UNFOLDED_PROTEIN_RESPONSE	11	Down	0.0170595340841955	0.253083532615304
C3_ATGTTTC_MIR494	129	Down	0.0170653945725372	0.253083532615304
C2_KYNG_RESPONSE_TO_H2O2_VIA_ERCC6_DN	42	Down	0.0170683699918615	0.253083532615304
C3_GGCACTT_MIR519E	102	Down	0.0170856008429295	0.253165861293935
C5_GO_MACROPHAGE_COLONY_STIMULATING_FACTOR_SIGNALING_PATHWAY	5	Up	0.0170981828160688	0.253179239813347
C2_REACTOME_METABOLISM_OF_POLYAMINES	58	Down	0.0171368811411092	0.253562555096438
C7_GSE29949_MICROGLIA_BRAIN_VS_CD8_POS_DC_SPLEEN_UP	182	Down	0.0171474631318101	0.253562555096438
C5_GO_PEPTIDYL_SERINE_MODIFICATION	235	Down	0.0172117077628521	0.254339059906686
C5_GO_POSITIVE_REGULATION_OF_TYPE_I_INTERFERON_PRODUCTION	70	Down	0.0172514020344216	0.254651100584244
C7_GSE16266_CTRL_VS_LPS_STIM_MEF_UP	182	Down	0.0172563182377643	0.254651100584244
C2_REACTOME_CROSS_PRESENTATION_OF_SOLUBLE_EXOGENOUS_ANTIGENS_ENDOSOMES	46	Down	0.0172873288613407	0.254832178748093
C5_GO_HISTONE_MRNA_CATABOLIC_PROCESS	12	Down	0.0173003163324137	0.254832178748093
C5_GO_AEROBIC_ELECTRON_TRANSPORT_CHAIN	18	Down	0.0173314326403433	0.254832178748093
C2_REACTOME_MET_RECEPTOR_ACTIVATION	2	Up	0.0173465509745222	0.254832178748093
C2_REACTOME_SIGNALING_BY_MST1	2	Up	0.0173465509745222	0.254832178748093
C5_GO_POSITIVE_REGULATION_OF_CYTOPLASMIC_TRANSLATION	9	Down	0.0173507099862017	0.254832178748093
C5_GO_RNA_SPLICING_VIA_TRANSESTERIFICATION_REACTIONS	332	Down	0.0173508799286628	0.254832178748093
C2_REACTOME_MRNA_SPLICING	186	Down	0.0173767740954986	0.254832178748093
C7_KAECH_DAY15_EFF_VS_MEMORY_CD8_TCELL_DN	182	Down	0.0173885918561465	0.254832178748093
C2_REACTOME_MITOTIC_G2_G2_M_PHASES	184	Down	0.0174091223443705	0.254832178748093
C5_GO_RESPONSE_TO_LITHIUM_ION	11	Down	0.0174103885900002	0.254832178748093
C5_GO_REGULATION_OF_IMMUNE_SYSTEM_PROCESS	1139	Down	0.0174193879454435	0.254832178748093
C2_FERRANDO_T_ALL_WITH_MLL_ENL_FUSION_DN	79	Down	0.0174396410342886	0.254832178748093
C7_GSE19401_UNSTIM_VS_RETINOIC_ACID_STIM_FOLLICULAR_DC_UP	174	Down	0.0174478746050256	0.254832178748093
C7_GSE5589_UNSTIM_VS_45MIN_LPS_STIM_MACROPHAGE_UP	172	Down	0.0174624931705906	0.254832178748093
C5_GO_CELLULAR_RESPONSE_TO_LITHIUM_ION	7	Down	0.0174654366286209	0.254832178748093
C5_GO_B_CELL_ACTIVATION	190	Down	0.0174769043646153	0.254832178748093
C7_GSE29618_PDC_VS_MDC_DN	175	Down	0.0174801849708651	0.254832178748093
C5_GO_POSITIVE_REGULATION_OF_MYELOID_LEUKOCYTE_MEDIATED_IMMUNITY	23	Down	0.0175144566996043	0.254893104886332
C2_MAYBURD_RESPONSE_TO_L663536_DN	51	Down	0.0175176792867861	0.254893104886332
C7_GSE4984_GALECTIN1_VS_LPS_STIM_DC_UP	165	Down	0.0175196386327445	0.254893104886332
C7_GSE17721_0.5H_VS_12H_GARDIQUIMOD_BMDC_DN	175	Down	0.0175693170060802	0.255353885604088
C7_GSE12392_IFNAR_KO_VS_IFNB_KO_CD8_NEG_SPLEEN_DC_DN	156	Down	0.0175748684067395	0.255353885604088
C5_GO_POSITIVE_REGULATION_OF_INTERLEUKIN_12_PRODUCTION	24	Down	0.0176619350023376	0.256447037495428
C2_VERRECCHIA_EARLY_RESPONSE_TO_TGFB1	39	Down	0.0176957453143913	0.25676597518432
C2_REACTOME_PP2A_MEDIATED_DEPHOSPHORYLATION_OF_KEY_METABOLIC_FACTORS	6	Down	0.0177485480567749	0.257249117667731
C5_GO_ENHANCER_BINDING	95	Down	0.0177618691067729	0.257249117667731
C2_SWEET_LUNG_CANCER_KRAS_UP	369	Down	0.0177696177758766	0.257249117667731
C7_GSE339_EX_VIVO_VS_IN_CULTURE_CD4POS_DC_DN	166	Down	0.0177765097456528	0.257249117667731
C7_GSE3720_VD1_VS_VD2_GAMMADELTA_TCELL_WITH_LPS_STIM_UP	179	Down	0.017813535852357	0.257445661730209
C2_REACTOME_DISORDERS_OF_TRANSMEMBRANE_TRANSPORTERS	132	Down	0.0178138431864246	0.257445661730209
C7_GSE9960_HEALTHY_VS_GRAM_NEG_SEPSIS_PBMC_DN	171	Down	0.0178435050576359	0.257537061017944
C5_GO_POSITIVE_REGULATION_OF_CHROMOSOME_ORGANIZATION	152	Down	0.0178453469525397	0.257537061017944
C5_GO_HUMORAL_IMMUNE_RESPONSE	108	Down	0.0178558078563507	0.257537061017944
C3_ETS1_B	214	Down	0.0179056426264032	0.258084122909022
C2_YAO_TEMPORAL_RESPONSE_TO_PROGESTERONE_CLUSTER_13	165	Down	0.0180235437292454	0.259472964551362
C5_GO_CHLORIDE_ION_HOMEOSTASIS	8	Up	0.0180293555244334	0.259472964551362
C3_GCGSCMNTTT_UNKNOWN	61	Down	0.0180473557372486	0.259472964551362
C7_GSE22886_CTRL_VS_LPS_24H_DC_DN	189	Down	0.0180498768587256	0.259472964551362
C5_GO_GOLGI_ASSOCIATED_VESICLE_MEMBRANE	94	Down	0.018065289720197	0.259522432441637
C2_YAGI_AML_WITH_T_8_21_TRANSLOCATION	304	Down	0.0180968727723587	0.259683137857349
C5_GO_OXYGEN_CARRIER_ACTIVITY	6	Down	0.0181004346020137	0.259683137857349
C2_PID_P53_REGULATION_PATHWAY	57	Down	0.0181225838689111	0.259812075360782
C7_GSE339_EX_VIVO_VS_IN_CULTURE_CD8POS_DC_UP	187	Down	0.018133391919036	0.259812075360782
C5_GO_I_KAPPAB_KINASE_NF_KAPPAB_SIGNALING	217	Down	0.0182014076682531	0.260266456655546
C7_GSE41867_DAY8_EFFECTOR_VS_DAY30_EXHAUSTED_CD8_TCELL_LCMV_CLONE13_UP	186	Down	0.018211267525727	0.260266456655546
C2_JOHNSTONE_PARVB_TARGETS_3_UP	375	Down	0.018215458790626	0.260266456655546
C5_GO_RESPONSE_TO_HYDROGEN_PEROXIDE	116	Down	0.018226425623951	0.260266456655546
C7_GSE360_DC_VS_MAC_B_MALAYI_HIGH_DOSE_DN	168	Down	0.0182461927843022	0.260266456655546
C2_MOOTHA_VOXPHOS	84	Down	0.0182757704266913	0.260266456655546
C2_MIKHAYLOVA_OXIDATIVE_STRESS_RESPONSE_VIA_VHL_UP	7	Down	0.0182947635979449	0.260266456655546
C7_GSE17721_LPS_VS_POLYIC_6H_BMDC_DN	179	Down	0.0183172518226085	0.260266456655546
C5_GO_CHLORIDE_ION_BINDING	8	Up	0.0183196484497964	0.260266456655546
C2_TARTE_PLASMA_CELL_VS_PLASMABLAST_DN	304	Down	0.0183231400373272	0.260266456655546
C7_GSE27786_BCELL_VS_NKTCELL_UP	174	Down	0.0183326524048994	0.260266456655546
C5_GO_FAT_CELL_PROLIFERATION	4	Down	0.0183348045275638	0.260266456655546
C2_REACTOME_INTERACTIONS_OF_REV_WITH_HOST_CELLULAR_PROTEINS	37	Down	0.018335022978915	0.260266456655546
C7_GSE40666_UNTREATED_VS_IFNA_STIM_EFFECTOR_CD8_TCELL_90MIN_UP	171	Down	0.0183389325084055	0.260266456655546
C7_GSE26030_TH1_VS_TH17_RESTIMULATED_DAY15_POST_POLARIZATION_DN	183	Down	0.0183451953948554	0.260266456655546
C5_GO_ACID_SECRETION	56	Down	0.0183584607934253	0.260284312020845
C7_GSE29618_MONOCYTE_VS_PDC_UP	170	Down	0.0184069770863704	0.260801600835515
C7_GSE28726_NAIVE_CD4_TCELL_VS_NAIVE_NKTCELL_UP	192	Down	0.0184841725532325	0.261610098831132
C7_GSE5099_UNSTIM_VS_MCSF_TREATED_MONOCYTE_DAY7_UP	191	Down	0.0184916667272973	0.261610098831132
C5_GO_REGULATION_OF_TRANSCRIPTION_REGULATORY_REGION_DNA_BINDING	36	Down	0.0185003623083036	0.261610098831132
C5_GO_POSITIVE_REGULATION_OF_FC_RECEPTOR_MEDIATED_STIMULATORY_SIGNALING_PATHWAY	7	Down	0.0185123116342355	0.261610098831132
C3_GAGCTGG_MIR337	138	Down	0.0185328300901766	0.261729440192083
C2_HOLLEMAN_ASPARAGINASE_RESISTANCE_ALL_UP	21	Down	0.0185686852526575	0.262065077413483
C5_GO_NEGATIVE_REGULATION_OF_MYELOID_CELL_APOPTOTIC_PROCESS	11	Down	0.0186201199958313	0.262391627629558
C2_LIU_NASOPHARYNGEAL_CARCINOMA	61	Down	0.0186297799610433	0.262391627629558
C7_GSE39382_IL3_VS_IL3_IL33_TREATED_MAST_CELL_UP	193	Down	0.0186319166292564	0.262391627629558
C2_IRITANI_MAD1_TARGETS_UP	10	Down	0.0186496934995888	0.262391627629558
C5_GO_PURINE_NUCLEOBASE_METABOLIC_PROCESS	5	Down	0.018652343305524	0.262391627629558
C7_GSE24142_EARLY_THYMIC_PROGENITOR_VS_DN3_THYMOCYTE_FETAL_DN	163	Down	0.0187193152901236	0.26304730075348
C5_GO_CYTOLYTIC_GRANULE	5	Down	0.0187232210103616	0.26304730075348
C5_GO_SEQUESTERING_OF_METAL_ION	8	Down	0.0187429560629088	0.263131100221889
C5_GO_RESPONSE_TO_AMINO_ACID_STARVATION	46	Down	0.0187534620279924	0.263131100221889
C7_GSE3982_NEUTROPHIL_VS_TH1_UP	149	Down	0.0187830367839197	0.263273987538637
C5_GO_POSITIVE_REGULATION_OF_B_CELL_PROLIFERATION	35	Down	0.0187879351749364	0.263273987538637
C5_GO_FUNGIFORM_PAPILLA_DEVELOPMENT	4	Down	0.0188212937303085	0.263571062975212
C5_GO_MHC_CLASS_IB_PROTEIN_BINDING	7	Down	0.0188457256138444	0.263596321997931
C5_GO_NUCLEAR_HORMONE_RECEPTOR_BINDING	129	Down	0.0188474166941965	0.263596321997931
C2_FREDERICK_PRKCI_TARGETS	6	Up	0.0188813002295674	0.263797131171659
C5_GO_POSITIVE_REGULATION_OF_MONOCYTE_CHEMOTACTIC_PROTEIN_1_PRODUCTION	5	Down	0.0188861125370613	0.263797131171659
C7_GSE31082_DP_VS_CD8_SP_THYMOCYTE_UP	187	Down	0.0189041907569834	0.26387961830643
C5_GO_NEGATIVE_REGULATION_OF_RNA_SPLICING	24	Down	0.0189275514939617	0.263982499839378
C5_GO_RESPONSE_TO_OXIDATIVE_STRESS	356	Down	0.0189359160093289	0.263982499839378
C2_FIGUEROA_AML_METHYLATION_CLUSTER_5_DN	24	Down	0.0189736166867396	0.264241565739081
C7_GSE17721_POLYIC_VS_CPG_2H_BMDC_DN	160	Down	0.0189798744969667	0.264241565739081
C5_GO_CORE_PROMOTER_BINDING	47	Down	0.0189960972914205	0.264241565739081
C7_GSE40274_XBP1_VS_FOXP3_AND_XBP1_TRANSDUCED_ACTIVATED_CD4_TCELL_UP	192	Down	0.019003256803544	0.264241565739081
C5_GO_MAST_CELL_ACTIVATION	41	Down	0.0190321323445016	0.264295184116966
C7_GSE8685_IL2_STARVED_VS_IL15_ACT_IL2_STARVED_CD4_TCELL_UP	177	Down	0.0190732225699052	0.264295184116966
C7_GSE24671_CTRL_VS_SENDAI_VIRUS_INFECTED_MOUSE_SPLENOCYTES_UP	147	Down	0.019074514378402	0.264295184116966
C5_GO_ALTERNATIVE_MRNA_SPLICING_VIA_SPLICEOSOME	65	Down	0.0190756345223505	0.264295184116966
C7_GSE1925_CTRL_VS_24H_IFNG_STIM_MACROPHAGE_UP	168	Down	0.0190881315677127	0.264295184116966
C2_ZHANG_RESPONSE_TO_IKK_INHIBITOR_AND_TNF_UP	177	Down	0.0190907696171423	0.264295184116966
C7_GSE26343_WT_VS_NFAT5_KO_MACROPHAGE_DN	171	Down	0.0190924558689533	0.264295184116966
C5_GO_ESTABLISHMENT_OF_PROTEIN_LOCALIZATION_TO_VACUOLE	39	Down	0.0191140938032404	0.264425861816621
C2_MARKS_ACETYLATED_NON_HISTONE_PROTEINS	11	Down	0.0191590753751216	0.264624158501605
C7_GSE13485_CTRL_VS_DAY21_YF17D_VACCINE_PBMC_DN	78	Up	0.0191674939415592	0.264624158501605
C2_PID_AR_TF_PATHWAY	44	Down	0.0191773456837169	0.264624158501605
C2_REACTOME_MITOCHONDRIAL_IRON_SULFUR_CLUSTER_BIOGENESIS	13	Down	0.0191939702123024	0.264624158501605
C5_GO_TRNA_TRANSPORT	35	Down	0.0191971921316578	0.264624158501605
C7_GSE27786_LIN_NEG_VS_NKTCELL_DN	180	Down	0.0192262380883083	0.264624158501605
C7_GSE24574_NAIVE_VS_TCONV_CD4_TCELL_DN	197	Down	0.019235534992085	0.264624158501605
C5_GO_NEGATIVE_REGULATION_OF_TRANSCRIPTION_FROM_RNA_POLYMERASE_II_PROMOTER_IN_RESPONSE_TO_STRESS	12	Down	0.0192585237725118	0.264624158501605
C3_GTGCAAA_MIR507	98	Down	0.0192659246338204	0.264624158501605
C5_GO_COA_HYDROLASE_ACTIVITY	17	Down	0.0192740123634564	0.264624158501605
C2_SMITH_TERT_TARGETS_UP	131	Down	0.0192757384528234	0.264624158501605
C5_GO_PHOSPHATASE_ACTIVATOR_ACTIVITY	15	Down	0.0192770466292007	0.264624158501605
C2_KEGG_CARDIAC_MUSCLE_CONTRACTION	49	Down	0.0192931816274814	0.264624158501605
C7_GSE39820_CTRL_VS_TGFBETA1_IL6_IL23A_CD4_TCELL_UP	191	Down	0.0192993262566214	0.264624158501605
C7_GSE17301_IFNA2_VS_IFNA2_AND_ACD3_ACD28_STIM_CD8_TCELL_UP	193	Down	0.0193201475470615	0.264636770414059
C2_JIANG_AGING_HYPOTHALAMUS_UP	42	Down	0.0193246612955741	0.264636770414059
C7_GSE2706_UNSTIM_VS_2H_LPS_AND_R848_DC_DN	162	Down	0.0193380037506763	0.264642462024968
C7_GSE13484_UNSTIM_VS_12H_YF17D_VACCINE_STIM_PBMC_UP	170	Down	0.0193494926796556	0.264642462024968
C2_REACTOME_IRAK2_MEDIATED_ACTIVATION_OF_TAK1_COMPLEX	10	Down	0.019369779768591	0.264752891439796
C2_REACTOME_SPRY_REGULATION_OF_FGF_SIGNALING	16	Down	0.0194071815778061	0.264895668039073
C7_GSE411_WT_VS_SOCS3_KO_MACROPHAGE_IL6_STIM_100MIN_UP	190	Down	0.0194150368438413	0.264895668039073
C5_GO_DNA_BIOSYNTHETIC_PROCESS	164	Down	0.0194168842381256	0.264895668039073
C2_OUELLET_OVARIAN_CANCER_INVASIVE_VS_LMP_UP	112	Down	0.0194388362826318	0.264999318718524
C7_GSE25085_FETAL_LIVER_VS_FETAL_BM_SP4_THYMIC_IMPLANT_UP	189	Down	0.01945549045489	0.264999318718524
C2_REACTOME_S_PHASE	156	Down	0.0194701717915618	0.264999318718524
C2_GRAHAM_CML_QUIESCENT_VS_NORMAL_DIVIDING_UP	43	Down	0.019473379219421	0.264999318718524
C5_GO_MYELOID_CELL_DEVELOPMENT	50	Down	0.0194874057236922	0.265023827652572
C2_HASLINGER_B_CLL_WITH_11Q23_DELETION	19	Down	0.0195082730371104	0.265141280814094
C7_GSE29618_PRE_VS_DAY7_FLU_VACCINE_PDC_DN	189	Down	0.0195383337188148	0.265144762083611
C2_PID_TGFBR_PATHWAY	48	Down	0.0195447076974032	0.265144762083611
C2_WIERENGA_PML_INTERACTOME	36	Down	0.0195630792373426	0.265144762083611
C2_PROVENZANI_METASTASIS_DN	113	Down	0.0195673783771236	0.265144762083611
C5_GO_REGULATION_OF_PHAGOCYTOSIS	61	Down	0.019584574582532	0.265144762083611
C7_GSE21380_TFH_VS_GERMINAL_CENTER_TFH_CD4_TCELL_DN	167	Down	0.0195905069651712	0.265144762083611
C7_GSE14415_FOXP3_KO_NATURAL_TREG_VS_TCONV_UP	154	Down	0.0195941465475572	0.265144762083611
C5_GO_HEMATOPOIETIC_STEM_CELL_DIFFERENTIATION	68	Down	0.0196497900601808	0.265731845866874
C7_GSE2706_UNSTIM_VS_2H_LPS_DC_DN	155	Down	0.0196742105987839	0.265896220299524
C2_REACTOME_ABC_TRANSPORTER_DISORDERS	66	Down	0.0197430261321488	0.266554789615958
C2_KEGG_FC_EPSILON_RI_SIGNALING_PATHWAY	61	Down	0.0197548108818813	0.266554789615958
C7_GSE17721_CTRL_VS_PAM3CSK4_8H_BMDC_UP	183	Down	0.0197598277937469	0.266554789615958
C5_GO_PROTON_TRANSPORTING_TWO_SECTOR_ATPASE_COMPLEX_CATALYTIC_DOMAIN	14	Down	0.0197911519660456	0.266811313631802
C2_REACTOME_NUCLEAR_IMPORT_OF_REV_PROTEIN	34	Down	0.0199057152855792	0.268188996868108
C5_GO_REGULATION_OF_STORE_OPERATED_CALCIUM_CHANNEL_ACTIVITY	7	Down	0.0199314429559447	0.268285493480521
C5_GO_GRANZYME_MEDIATED_APOPTOTIC_SIGNALING_PATHWAY	6	Down	0.0199400420032025	0.268285493480521
C5_GO_MACROPHAGE_CYTOKINE_PRODUCTION	12	Down	0.0199500053275486	0.268285493480521
C2_REACTOME_SWITCHING_OF_ORIGINS_TO_A_POST_REPLICATIVE_STATE	88	Down	0.020008112901872	0.268790409070226
C7_GSE9960_HEALTHY_VS_GRAM_POS_SEPSIS_PBMC_DN	167	Down	0.0200240938760531	0.268790409070226
C7_GSE42021_TREG_PLN_VS_TREG_PRECURSORS_THYMUS_DN	175	Down	0.020024749084252	0.268790409070226
C2_RASHI_RESPONSE_TO_IONIZING_RADIATION_6	68	Down	0.0200691535929724	0.269219747270083
C3_GCCATNTTG_YY1_Q6	415	Down	0.0200925408827347	0.269366791129204
C7_KAECH_DAY8_EFF_VS_DAY15_EFF_CD8_TCELL_UP	186	Down	0.0201094563257609	0.269426943281734
C2_REACTOME_DNA_REPLICATION	123	Down	0.0201239679479927	0.26945483457479
C5_GO_REGULATION_OF_MAST_CELL_ACTIVATION_INVOLVED_IN_IMMUNE_RESPONSE	22	Down	0.0201522620167944	0.269667120987697
C5_GO_NUCLEOTIDE_BINDING_OLIGOMERIZATION_DOMAIN_CONTAINING_2_SIGNALING_PATHWAY	12	Down	0.0201656950916252	0.269680406043339
C7_GSE20152_SPHK1_KO_VS_WT_HTNFA_OVERXPRESS_ANKLE_UP	162	Down	0.0202019346222527	0.269893516674927
C2_BIOCARTA_IL10_PATHWAY	12	Down	0.0202154096348796	0.269893516674927
C7_GSE24634_TREG_VS_TCONV_POST_DAY3_IL4_CONVERSION_DN	177	Down	0.0202189810443805	0.269893516674927
C5_GO_POSITIVE_REGULATION_OF_DNA_BINDING_TRANSCRIPTION_FACTOR_ACTIVITY	211	Down	0.0202371815657756	0.269970228912544
C5_GO_DITERPENOID_BIOSYNTHETIC_PROCESS	2	Up	0.0202518825622627	0.270000190765517
C5_GO_REGULATION_OF_CELL_CYCLE_ARREST	89	Down	0.020292472017515	0.270171058916018
C2_PID_ERBB1_INTERNALIZATION_PATHWAY	38	Down	0.0203018291503612	0.270171058916018
C2_WONG_MITOCHONDRIA_GENE_MODULE	209	Down	0.0203020875991417	0.270171058916018
C1_chr1q31	25	Up	0.0203776849658197	0.271010708398183
C7_GSE36476_CTRL_VS_TSST_ACT_72H_MEMORY_CD4_TCELL_OLD_UP	150	Down	0.0204489416073995	0.271252373038692
C2_REACTOME_RNA_POLYMERASE_II_TRANSCRIPTION_TERMINATION	64	Down	0.0204631930012109	0.271252373038692
C7_GSE22025_TGFB1_VS_TGFB1_AND_PROGESTERONE_TREATED_CD4_TCELL_UP	141	Down	0.0204702745127847	0.271252373038692
C7_GSE2706_UNSTIM_VS_2H_LPS_DC_UP	162	Up	0.0204713344684305	0.271252373038692
C5_GO_CELLULAR_RESPONSE_TO_ARSENIC_CONTAINING_SUBSTANCE	17	Down	0.0204766350020382	0.271252373038692
C2_REACTOME_IRS_ACTIVATION	4	Up	0.0204842813460518	0.271252373038692
C7_GSE29164_DAY3_VS_DAY7_CD8_TCELL_TREATED_MELANOMA_UP	155	Down	0.0204864610702015	0.271252373038692
C7_GSE5099_MONOCYTE_VS_CLASSICAL_M1_MACROPHAGE_DN	182	Down	0.0205039245282485	0.271252373038692
C7_GSE3982_EOSINOPHIL_VS_EFF_MEMORY_CD4_TCELL_DN	177	Down	0.0205084712339891	0.271252373038692
C5_GO_REGULATION_OF_TRANSLATIONAL_INITIATION	72	Down	0.0205363189063113	0.271362575417285
C2_BENPORATH_ES_CORE_NINE_CORRELATED	83	Down	0.0205418390192713	0.271362575417285
C7_GOLDRATH_NAIVE_VS_MEMORY_CD8_TCELL_UP	186	Down	0.0205576247729339	0.271405718530853
C2_REACTOME_GLOBAL_GENOME_NUCLEOTIDE_EXCISION_REPAIR_GG_NER	83	Down	0.0205831734460181	0.271577622618856
C5_GO_SPLICEOSOMAL_COMPLEX	172	Down	0.0206519780100946	0.272201875362756
C5_GO_NCRNA_EXPORT_FROM_NUCLEUS	39	Down	0.0206555994543654	0.272201875362756
C2_YAGI_AML_WITH_11Q23_REARRANGED	273	Down	0.0206708911091372	0.272237896393606
C7_GSE36826_WT_VS_IL1R_KO_SKIN_DN	178	Down	0.0207237574333028	0.272768435725038
C3_TAATGTG_MIR323	135	Down	0.0207383671369157	0.272795098782802
C7_GSE12392_CD8A_POS_VS_NEG_SPLEEN_DC_UP	165	Down	0.0207582337145934	0.272853297779375
C2_BIOCARTA_ECM_PATHWAY	18	Down	0.0207679648185243	0.272853297779375
C5_GO_DEFENSE_RESPONSE_TO_BACTERIUM	106	Down	0.0208200593045323	0.273372044581255
C5_GO_REGULATION_OF_RECEPTOR_BIOSYNTHETIC_PROCESS	16	Down	0.0208597112554759	0.27361864418916
C7_GSE19941_IL10_KO_VS_IL10_KO_AND_NFKBP50_KO_LPS_AND_IL10_STIM_MACROPHAGE_DN	162	Down	0.0208640842718277	0.27361864418916
C7_GSE24634_TREG_VS_TCONV_POST_DAY10_IL4_CONVERSION_UP	192	Down	0.0208977147703239	0.273646576968061
C2_NAM_FXYD5_TARGETS_DN	17	Down	0.0209020175993484	0.273646576968061
C2_REACTOME_PROTEIN_METHYLATION	17	Down	0.0209269397317842	0.273646576968061
C5_GO_FATTY_ACID_DERIVATIVE_TRANSPORT	21	Down	0.0209349009269982	0.273646576968061
C2_REACTOME_CROSSLINKING_OF_COLLAGEN_FIBRILS	9	Up	0.0209544135758753	0.273646576968061
C2_REACTOME_FORMATION_OF_SENESCENCE_ASSOCIATED_HETEROCHROMATIN_FOCI_SAHF	17	Down	0.0209634109693166	0.273646576968061
C2_GALI_TP53_TARGETS_APOPTOTIC_DN	6	Up	0.0209653183854067	0.273646576968061
C7_GSE5542_UNTREATED_VS_IFNA_AND_IFNG_TREATED_EPITHELIAL_CELLS_6H_UP	169	Down	0.0209672001265776	0.273646576968061
C5_GO_RESPONSE_TO_DSRNA	36	Down	0.0209876701931872	0.273748925660596
C2_KEGG_NEUROTROPHIN_SIGNALING_PATHWAY	109	Down	0.021022959183709	0.273885237110373
C7_GSE17974_0H_VS_12H_IN_VITRO_ACT_CD4_TCELL_UP	177	Down	0.0210233893602574	0.273885237110373
C5_GO_REGULATION_OF_RESPONSE_TO_BIOTIC_STIMULUS	110	Down	0.0211040698298918	0.274631894124367
C7_GSE21670_UNTREATED_VS_IL6_TREATED_CD4_TCELL_DN	188	Down	0.0211060400226587	0.274631894124367
C5_GO_CELLULAR_RESPONSE_TO_OXIDATIVE_STRESS	236	Down	0.021135209369104	0.274846471927676
C5_GO_NEUTROPHIL_APOPTOTIC_PROCESS	7	Down	0.0211688770054328	0.274989370499724
C5_GO_REGULATION_OF_AEROBIC_RESPIRATION	6	Down	0.0211970161050298	0.274989370499724
C2_REACTOME_VIRAL_MESSENGER_RNA_SYNTHESIS	44	Down	0.0212075227972346	0.274989370499724
C2_REACTOME_DEFECTIVE_CFTR_CAUSES_CYSTIC_FIBROSIS	59	Down	0.0212315240678075	0.274989370499724
C5_GO_POSITIVE_REGULATION_OF_ACTIN_FILAMENT_BASED_MOVEMENT	2	Down	0.0212417970979992	0.274989370499724
C5_GO_POSITIVE_REGULATION_OF_LEUKOCYTE_PROLIFERATION	105	Down	0.0212521142958443	0.274989370499724
C2_PICCALUGA_ANGIOIMMUNOBLASTIC_LYMPHOMA_UP	126	Up	0.021256723807044	0.274989370499724
C5_GO_PROTEIN_N_TERMINUS_BINDING	97	Down	0.0212667617363316	0.274989370499724
C5_GO_POSITIVE_REGULATION_OF_LEUKOCYTE_DEGRANULATION	16	Down	0.021271028480243	0.274989370499724
C2_VARELA_ZMPSTE24_TARGETS_UP	39	Down	0.0212730498352264	0.274989370499724
C7_GSE25123_CTRL_VS_ROSIGLITAZONE_STIM_MACROPHAGE_UP	191	Down	0.0212979925957065	0.275034956833498
C5_GO_HISTONE_METHYLTRANSFERASE_COMPLEX	84	Down	0.0213019509421276	0.275034956833498
C7_GSE15330_WT_VS_IKAROS_KO_GRANULOCYTE_MONOCYTE_PROGENITOR_UP	181	Down	0.0213491960881897	0.275297530183501
C5_GO_SPHERICAL_HIGH_DENSITY_LIPOPROTEIN_PARTICLE	5	Up	0.0213493624850009	0.275297530183501
C2_REACTOME_NUCLEOTIDE_EXCISION_REPAIR	109	Down	0.0213603859105383	0.275297530183501
C5_GO_ADAPTIVE_IMMUNE_RESPONSE_BASED_ON_SOMATIC_RECOMBINATION_OF_IMMUNE_RECEPTORS_BUILT_FROM_IMMUNOGLOBULIN_SUPERFAMILY_DOMAINS	200	Down	0.0214103874635986	0.275593311216391
C5_GO_STRUCTURAL_CONSTITUENT_OF_NUCLEAR_PORE	25	Down	0.0214212042156878	0.275593311216391
C5_GO_NUCLEAR_BODY	676	Down	0.0214221014806544	0.275593311216391
C2_REACTOME_ASSEMBLY_OF_THE_PRE_REPLICATIVE_COMPLEX	66	Down	0.0214341877807378	0.275593311216391
C7_GSE29618_LAIV_VS_TIV_FLU_VACCINE_DAY7_PDC_UP	177	Down	0.0214615915754	0.27578208783137
C7_GSE36476_YOUNG_VS_OLD_DONOR_MEMORY_CD4_TCELL_DN	96	Up	0.0214871205945176	0.275946564127934
C2_KANG_AR_TARGETS_DN	10	Down	0.0215109475925767	0.275969141415938
C5_GO_LEUKOCYTE_MEDIATED_CYTOTOXICITY	83	Down	0.0215153588809736	0.275969141415938
C7_GSE37301_MULTIPOTENT_PROGENITOR_VS_RAG2_KO_NK_CELL_DN	170	Down	0.0215359869555603	0.275969141415938
C5_GO_RESPONSE_TO_UV	119	Down	0.0215485797693859	0.275969141415938
C5_GO_RNA_3_END_PROCESSING	131	Down	0.0215525305109873	0.275969141415938
C7_GSE17721_PAM3CSK4_VS_CPG_12H_BMDC_UP	181	Down	0.0215803122549464	0.276161752693464
C5_GO_REGULATION_OF_ASTROCYTE_ACTIVATION	7	Down	0.0216109414820975	0.276390554247144
C2_REACTOME_GASTRIN_CREB_SIGNALLING_PATHWAY_VIA_PKC_AND_MAPK	14	Down	0.0216752344743348	0.276781482718093
C2_PID_THROMBIN_PAR4_PATHWAY	10	Down	0.0216830611362517	0.276781482718093
C5_GO_PROTEIN_LIPID_COMPLEX	29	Up	0.0216852492055373	0.276781482718093
C7_GSE16385_MONOCYTE_VS_12H_ROSIGLITAZONE_IL4_TREATED_MACROPHAGE_DN	182	Down	0.0216925795339994	0.276781482718093
C2_LOPEZ_MESOTHELIOMA_SURVIVAL_DN	10	Down	0.0217202882408039	0.276972004990674
C7_GSE3039_NKT_CELL_VS_B1_BCELL_UP	159	Down	0.0218018759365514	0.277766613693652
C2_REACTOME_PI3K_AKT_SIGNALING_IN_CANCER	69	Down	0.0218082284577265	0.277766613693652
C2_DITTMER_PTHLH_TARGETS_DN	61	Down	0.0218266780885653	0.277838360307645
C7_GSE23568_CTRL_TRANSDUCED_VS_WT_CD8_TCELL_DN	184	Down	0.0218771378260425	0.278317249878492
C2_SANA_TNF_SIGNALING_UP	64	Down	0.0219330881914967	0.278797055291654
C2_MORI_IMMATURE_B_LYMPHOCYTE_UP	43	Down	0.0219422039322646	0.278797055291654
C5_GO_INTERLEUKIN_12_BIOSYNTHETIC_PROCESS	7	Down	0.0219534354360575	0.278797055291654
C7_GSE3982_BASOPHIL_VS_TH1_UP	168	Down	0.0220484955802446	0.279840332077601
C5_GO_ESTABLISHMENT_OF_ENDOTHELIAL_BARRIER	31	Down	0.022084394769676	0.279882745999764
C2_BIOCARTA_PITX2_PATHWAY	14	Down	0.0220958114217876	0.279882745999764
C5_GO_REGULATION_OF_DENDRITIC_CELL_DIFFERENTIATION	9	Down	0.0220975076938287	0.279882745999764
C5_GO_VIRAL_LIFE_CYCLE	276	Down	0.0221034810015498	0.279882745999764
C7_GSE35825_UNTREATED_VS_IFNG_STIM_MACROPHAGE_UP	167	Down	0.0221412796799105	0.280197700467659
C2_REACTOME_CIRCADIAN_CLOCK	63	Down	0.022232218054822	0.280404183926897
C2_MELLMAN_TUT1_TARGETS_DN	39	Down	0.0222570100274812	0.280404183926897
C5_GO_ROUNDABOUT_SIGNALING_PATHWAY	3	Down	0.0222646980212548	0.280404183926897
C3_E2F_02	201	Down	0.0222776408035811	0.280404183926897
C2_REACTOME_CELLULAR_SENESCENCE	182	Down	0.0222817370600026	0.280404183926897
C2_REACTOME_NEF_MEDIATES_DOWN_MODULATION_OF_CELL_SURFACE_RECEPTORS_BY_RECRUITING_THEM_TO_CLATHRIN_ADAPTERS	20	Down	0.0222867058271227	0.280404183926897
C7_GSE39152_BRAIN_VS_SPLEEN_CD103_NEG_MEMORY_CD8_TCELL_UP	186	Down	0.0222880597301052	0.280404183926897
C2_YAN_ESCAPE_FROM_ANOIKIS	17	Down	0.0222894635850005	0.280404183926897
C7_GSE15930_NAIVE_VS_72H_IN_VITRO_STIM_IL12_CD8_TCELL_UP	167	Down	0.0223019153938039	0.280404183926897
C5_GO_NEGATIVE_REGULATION_OF_PLATELET_ACTIVATION	11	Up	0.0223077374837558	0.280404183926897
C3_ATF3_Q6	169	Down	0.0223159539828545	0.280404183926897
C2_ZWANG_CLASS_3_TRANSIENTLY_INDUCED_BY_EGF	175	Down	0.0223205691899445	0.280404183926897
C2_FLECHNER_PBL_KIDNEY_TRANSPLANT_OK_VS_DONOR_DN	40	Down	0.0223257505977408	0.280404183926897
C5_GO_HIGH_DENSITY_LIPOPROTEIN_PARTICLE_REMODELING	11	Up	0.0223387827586894	0.280405403962287
C5_GO_GLUTAMATE_BIOSYNTHETIC_PROCESS	6	Down	0.02235696796252	0.280414410740418
C5_GO_POSITIVE_REGULATION_OF_VIRAL_TRANSCRIPTION	40	Down	0.0223694655906869	0.280414410740418
C5_GO_POSITIVE_REGULATION_OF_ENDOTHELIAL_CELL_MIGRATION	70	Down	0.0223783066048955	0.280414410740418
C5_GO_CRANIAL_NERVE_MORPHOGENESIS	11	Up	0.0223919053445007	0.280422717537889
C5_GO_B_CELL_RECEPTOR_SIGNALING_PATHWAY	44	Down	0.0224184462782589	0.280593001397284
C5_GO_LEUKOCYTE_CELL_CELL_ADHESION	262	Down	0.0224318996902211	0.280599377659903
C5_GO_NADH_DEHYDROGENASE_ACTIVITY	46	Down	0.0224725190870725	0.280710407629978
C5_GO_ENDOCYTIC_VESICLE	230	Down	0.0224764281566224	0.280710407629978
C7_GSE33425_CD8_ALPHAALPHA_VS_ALPHABETA_CD161_HIGH_TCELL_UP	176	Down	0.0224796230116082	0.280710407629978
C7_GSE3982_MAST_CELL_VS_BASOPHIL_DN	172	Down	0.0225208199547622	0.280857366643272
C7_GSE2706_UNSTIM_VS_8H_R848_DC_DN	158	Down	0.0225263393311814	0.280857366643272
C2_BYSTRYKH_HEMATOPOIESIS_STEM_CELL_AND_BRAIN_QTL_TRANS	131	Down	0.022530259276347	0.280857366643272
C5_GO_RESPONSE_TO_ARSENIC_CONTAINING_SUBSTANCE	26	Down	0.02256825313438	0.281168225023037
C3_ACATTCC_MIR1_MIR206	254	Down	0.0225819171630018	0.281168225023037
C7_GSE6674_CPG_VS_PL2_3_STIM_BCELL_DN	196	Down	0.022640345458875	0.281168225023037
C5_GO_ADENYL_NUCLEOTIDE_EXCHANGE_FACTOR_ACTIVITY	9	Down	0.022640886262356	0.281168225023037
C7_GSE21546_WT_VS_SAP1A_KO_AND_ELK1_KO_DP_THYMOCYTES_UP	165	Down	0.0226641636317675	0.281168225023037
C7_GSE43863_TH1_VS_LY6C_LOW_CXCR5NEG_EFFECTOR_CD4_TCELL_DN	185	Down	0.0226739368450188	0.281168225023037
C7_GSE21033_1H_VS_12H_POLYIC_STIM_DC_DN	133	Down	0.0226777608910293	0.281168225023037
C2_BROWNE_HCMV_INFECTION_24HR_UP	116	Down	0.0227110693632121	0.281168225023037
C2_KYNG_WERNER_SYNDROM_AND_NORMAL_AGING_UP	67	Down	0.0227163704578414	0.281168225023037
C2_REACTOME_GLYCOLYSIS	61	Down	0.0227369603935855	0.281168225023037
C5_GO_DEFENSE_RESPONSE	1065	Down	0.0227457066469227	0.281168225023037
C7_GSE37533_PPARG1_FOXP3_VS_PPARG2_FOXP3_TRANSDUCED_CD4_TCELL_DN	186	Down	0.0227516127183774	0.281168225023037
C2_SIG_INSULIN_RECEPTOR_PATHWAY_IN_CARDIAC_MYOCYTES	45	Down	0.0227534840637159	0.281168225023037
C6_CSR_EARLY_UP.V1_UP	131	Down	0.0227548655895614	0.281168225023037
C5_GO_DEFENSE_RESPONSE_TO_OTHER_ORGANISM	305	Down	0.0227615234475494	0.281168225023037
C3_GTTATAT_MIR410	70	Down	0.0227627195735506	0.281168225023037
C5_GO_SMOOTH_ENDOPLASMIC_RETICULUM	29	Down	0.0228383281528227	0.281736270061688
C7_GSE1460_CD4_THYMOCYTE_VS_THYMIC_STROMAL_CELL_UP	169	Down	0.022848701613049	0.281736270061688
C7_GSE43955_TH0_VS_TGFB_IL6_TH17_ACT_CD4_TCELL_10H_UP	160	Down	0.0228611425011158	0.281736270061688
C7_GSE42724_MEMORY_VS_B1_BCELL_UP	175	Down	0.0228654296291589	0.281736270061688
C5_GO_TERTIARY_GRANULE_LUMEN	37	Down	0.0228736892383325	0.281736270061688
C5_GO_MITRAL_VALVE_DEVELOPMENT	8	Up	0.0229066037497381	0.28174141079247
C5_GO_POSITIVE_REGULATION_OF_ALPHA_BETA_T_CELL_DIFFERENTIATION	38	Down	0.0229136960370404	0.28174141079247
C5_GO_UBIQUITIN_LIKE_PROTEIN_LIGASE_BINDING	274	Down	0.0229327194420638	0.28174141079247
C7_GSE3982_EOSINOPHIL_VS_NEUTROPHIL_UP	179	Down	0.022949720879216	0.28174141079247
C7_GSE13411_NAIVE_VS_MEMORY_BCELL_DN	181	Down	0.0229518461033136	0.28174141079247
C2_BOGNI_TREATMENT_RELATED_MYELOID_LEUKEMIA_UP	24	Down	0.0229520865144156	0.28174141079247
C5_GO_REGULATION_OF_RNA_BINDING	11	Down	0.0229676246237081	0.281772590035509
C2_MITSIADES_RESPONSE_TO_APLIDIN_UP	409	Down	0.0230093694752762	0.282125063057148
C2_THEILGAARD_NEUTROPHIL_AT_SKIN_WOUND_DN	219	Down	0.023084205979176	0.282635330734337
C5_GO_SAGA_TYPE_COMPLEX	26	Up	0.0230880167800345	0.282635330734337
C2_REACTOME_RAB_REGULATION_OF_TRAFFICKING	113	Down	0.0231111476286955	0.282635330734337
C7_GSE9960_GRAM_POS_VS_GRAM_NEG_AND_POS_SEPSIS_PBMC_DN	142	Down	0.0231638605676761	0.282635330734337
C2_CHOW_RASSF1_TARGETS_DN	29	Down	0.0231669136003654	0.282635330734337
C2_LIN_MELANOMA_COPY_NUMBER_DN	41	Down	0.0231701695695443	0.282635330734337
C3_ATGCAGT_MIR217	94	Down	0.0231728410799876	0.282635330734337
C2_REACTOME_CA2PLUS_PATHWAY	49	Down	0.0231740722687008	0.282635330734337
C7_GSE360_T_GONDII_VS_B_MALAYI_LOW_DOSE_MAC_UP	156	Down	0.0231887474697418	0.282635330734337
C2_BIOCARTA_NFKB_PATHWAY	19	Down	0.023271309354343	0.282635330734337
C2_GRANDVAUX_IFN_RESPONSE_NOT_VIA_IRF3	15	Down	0.023309717043788	0.282635330734337
C5_GO_INTRINSIC_COMPONENT_OF_VACUOLAR_MEMBRANE	5	Down	0.0233156614374321	0.282635330734337
C3_ACCATTT_MIR522	141	Down	0.0233249500042394	0.282635330734337
C7_GSE12845_IGD_POS_BLOOD_VS_NAIVE_TONSIL_BCELL_DN	190	Down	0.0233389540194246	0.282635330734337
C2_REACTOME_SIGNALING_BY_FGFR3	31	Down	0.0233423038940986	0.282635330734337
C7_GSE26928_NAIVE_VS_CENT_MEMORY_CD4_TCELL_DN	158	Down	0.0233664825333796	0.282635330734337
C5_GO_POSITIVE_REGULATION_OF_CELL_MIGRATION_INVOLVED_IN_SPROUTING_ANGIOGENESIS	16	Down	0.0233761885484564	0.282635330734337
C7_GSE17301_CTRL_VS_48H_ACD3_ACD28_STIM_CD8_TCELL_DN	159	Down	0.0233960453311492	0.282635330734337
C5_GO_POSITIVE_REGULATION_OF_DNA_DEPENDENT_DNA_REPLICATION	10	Down	0.0233972649217132	0.282635330734337
C5_GO_SPINAL_CORD_MOTOR_NEURON_CELL_FATE_SPECIFICATION	2	Down	0.0234144861360021	0.282635330734337
C5_GO_MITOCHONDRIAL_PROTON_TRANSPORTING_ATP_SYNTHASE_COMPLEX_COUPLING_FACTOR_F_O_	11	Down	0.0234169112699153	0.282635330734337
C5_GO_DNA_REPLICATION_FACTOR_A_COMPLEX	16	Up	0.0234462289412562	0.282635330734337
C7_GSE24634_NAIVE_CD4_TCELL_VS_DAY5_IL4_CONV_TREG_UP	175	Down	0.023451068694323	0.282635330734337
C2_SCHLOSSER_SERUM_RESPONSE_AUGMENTED_BY_MYC	94	Down	0.0234564564084684	0.282635330734337
C5_GO_RESPONSE_TO_ORGANOPHOSPHORUS	84	Down	0.0234739242907381	0.282635330734337
C5_GO_OXIDOREDUCTASE_ACTIVITY_ACTING_ON_DIPHENOLS_AND_RELATED_SUBSTANCES_AS_DONORS	9	Down	0.0234837483352383	0.282635330734337
C5_GO_POSITIVE_REGULATION_OF_I_KAPPAB_KINASE_NF_KAPPAB_SIGNALING	150	Down	0.0235003871783304	0.282635330734337
C5_GO_NEGATIVE_REGULATION_OF_RESPONSE_TO_OXIDATIVE_STRESS	36	Down	0.0235120977856525	0.282635330734337
C5_GO_CHROMO_SHADOW_DOMAIN_BINDING	6	Down	0.0235192026762846	0.282635330734337
C7_GSE18203_CTRL_VS_INTRATUMORAL_CPG_INJ_MC38_TUMOR_DN	183	Down	0.0235272699841064	0.282635330734337
C7_GSE15930_STIM_VS_STIM_AND_TRICHOSTATINA_48H_CD8_T_CELL_DN	182	Down	0.0235486023515198	0.282635330734337
C5_GO_ANION_SODIUM_SYMPORTER_ACTIVITY	6	Up	0.0235567039119294	0.282635330734337
C7_GSE18281_SUBCAPSULAR_VS_CENTRAL_CORTICAL_REGION_OF_THYMUS_DN	175	Down	0.0235581182283007	0.282635330734337
C2_PID_TXA2PATHWAY	45	Down	0.0235602912632368	0.282635330734337
C7_GSE17721_0.5H_VS_12H_LPS_BMDC_UP	174	Down	0.0235688242630552	0.282635330734337
C7_GSE43955_TH0_VS_TGFB_IL6_TH17_ACT_CD4_TCELL_60H_UP	149	Down	0.0235699232888032	0.282635330734337
C2_PID_CXCR3_PATHWAY	36	Down	0.0235786514058419	0.282635330734337
C3_E2F1DP1_01	200	Down	0.0235809459413038	0.282635330734337
C3_E2F1DP2_01	200	Down	0.0235809459413038	0.282635330734337
C3_E2F4DP2_01	200	Down	0.0235809459413038	0.282635330734337
C7_GSE43955_1H_VS_60H_ACT_CD4_TCELL_WITH_TGFB_IL6_UP	174	Down	0.0235904370505832	0.282635330734337
C5_GO_POSITIVE_REGULATION_OF_RNA_METABOLIC_PROCESS	57	Down	0.0235985768350009	0.282635330734337
C2_TOMIDA_METASTASIS_UP	19	Down	0.0236249411632142	0.282658173144404
C5_GO_PROSTAGLANDIN_E_RECEPTOR_ACTIVITY	3	Up	0.0236265619401079	0.282658173144404
C2_JACKSON_DNMT1_TARGETS_UP	66	Down	0.0236450085546815	0.282722832569435
C2_MCDOWELL_ACUTE_LUNG_INJURY_UP	33	Down	0.0236787230166289	0.282836982728853
C7_GSE4142_GC_BCELL_VS_MEMORY_BCELL_UP	151	Down	0.0236806496749178	0.282836982728853
C2_WANG_RECURRENT_LIVER_CANCER_UP	17	Down	0.0236985439752414	0.282875329495904
C7_GSE45365_NK_CELL_VS_BCELL_MCMV_INFECTION_UP	172	Down	0.0237099581923635	0.282875329495904
C2_TIAN_TNF_SIGNALING_NOT_VIA_NFKB	19	Down	0.0237291254444181	0.282948284589711
C3_GCTTGAA_MIR498	91	Down	0.0237610958200886	0.283173741169808
C7_GSE41176_WT_VS_TAK1_KO_UNSTIM_BCELL_UP	146	Down	0.0237882307682068	0.283341355270982
C5_GO_EUKARYOTIC_TRANSLATION_INITIATION_FACTOR_3_COMPLEX	16	Down	0.0238124940523609	0.283474599707348
C5_GO_TYPE_I_INTERFERON_SECRETION	8	Down	0.0238373981608016	0.283615322354477
C7_GSE5455_HEALTHY_VS_TUMOR_BEARING_MOUSE_SPLEEN_MONOCYTE_DN	176	Down	0.0239014171971314	0.283758533165918
C2_PID_HDAC_CLASSII_PATHWAY	31	Down	0.0239072860089499	0.283758533165918
C7_GSE1448_CTRL_VS_ANTI_VBETA5_DP_THYMOCYTE_DN	166	Down	0.0239158181909733	0.283758533165918
C3_AGTTCTC_MIR146A_MIR146B	43	Down	0.0239247334133647	0.283758533165918
C5_GO_TRANSPORT_VESICLE_MEMBRANE	140	Down	0.0239356257743438	0.283758533165918
C5_GO_REGULATION_OF_CYTOPLASMIC_TRANSLATIONAL_INITIATION	5	Down	0.0239492301713606	0.283758533165918
C5_GO_REGULATION_OF_DNA_BIOSYNTHETIC_PROCESS	88	Down	0.023953336410836	0.283758533165918
C2_REACTOME_CYTOSOLIC_TRNA_AMINOACYLATION	24	Down	0.0239732441129217	0.283758533165918
C5_GO_MESENCHYMAL_TO_EPITHELIAL_TRANSITION_INVOLVED_IN_METANEPHROS_MORPHOGENESIS	4	Down	0.0239900461943001	0.283758533165918
C5_GO_G0_TO_G1_TRANSITION	39	Down	0.0240178119453892	0.283758533165918
C5_GO_REGULATION_OF_RESPIRATORY_GASEOUS_EXCHANGE	12	Down	0.0240271517082156	0.283758533165918
C7_GSE360_T_GONDII_VS_B_MALAYI_HIGH_DOSE_MAC_UP	165	Down	0.0240460898043154	0.283758533165918
C5_GO_NEGATIVE_REGULATION_OF_INCLUSION_BODY_ASSEMBLY	10	Down	0.0240581403301861	0.283758533165918
C7_GSE3982_NEUTROPHIL_VS_BCELL_UP	133	Down	0.0240604649722035	0.283758533165918
C5_GO_CELLULAR_RESPONSE_TO_CAMP	32	Down	0.0240697271968727	0.283758533165918
C5_GO_MHC_CLASS_II_PROTEIN_BINDING	5	Down	0.0240709871001943	0.283758533165918
C2_REACTOME_RELAXIN_RECEPTORS	2	Up	0.0240812182835948	0.283758533165918
C2_PID_CONE_PATHWAY	12	Up	0.0240850494060932	0.283758533165918
C7_GSE31082_DN_VS_CD4_SP_THYMOCYTE_DN	181	Down	0.0241788557688058	0.284589569125351
C2_MEINHOLD_OVARIAN_CANCER_LOW_GRADE_UP	10	Down	0.0241922405212945	0.284589569125351
C5_GO_PROTEIN_O_LINKED_MANNOSYLATION	16	Up	0.0241949707490554	0.284589569125351
C3_ATATGCA_MIR448	153	Down	0.0242201474506837	0.284646475874805
C5_GO_BLOOD_VESSEL_ENDOTHELIAL_CELL_MIGRATION	80	Down	0.0242260701166628	0.284646475874805
C7_GSE17721_LPS_VS_POLYIC_2H_BMDC_UP	162	Down	0.0242487418516536	0.284758518884153
C5_GO_B_CELL_DIFFERENTIATION	93	Down	0.024361132575879	0.285665516031595
C2_REACTOME_UPTAKE_AND_FUNCTION_OF_DIPHTHERIA_TOXIN	6	Down	0.0243640300878549	0.285665516031595
C5_GO_RESPONSE_TO_TYPE_I_INTERFERON	78	Down	0.0243655106164046	0.285665516031595
C2_SOUCEK_MYC_TARGETS	5	Down	0.0244224347427305	0.286042502605918
C2_BIOCARTA_RNA_PATHWAY	10	Down	0.0244240553705856	0.286042502605918
C2_REACTOME_MITOTIC_G1_G1_S_PHASES	145	Down	0.0244622973805762	0.28633568175817
C7_GSE41867_NAIVE_VS_DAY8_LCMV_CLONE13_EFFECTOR_CD8_TCELL_UP	179	Down	0.0244906227883012	0.28651253146508
C2_COURTOIS_SENESCENCE_TRIGGERS	7	Down	0.0245323399282696	0.286845773983295
C3_MAZ_Q6	147	Down	0.0245512305263059	0.286911900457821
C2_REACTOME_INTERFERON_GAMMA_SIGNALING	81	Down	0.0245667194717175	0.286938224519338
C7_GSE42021_CD24HI_VS_CD24INT_TREG_THYMUS_DN	184	Down	0.0246424018091516	0.28736322747597
C5_GO_ERYTHROCYTE_HOMEOSTASIS	97	Down	0.0246464821225729	0.28736322747597
C2_LEE_CALORIE_RESTRICTION_MUSCLE_DN	40	Down	0.0246588422832576	0.28736322747597
C7_GSE360_L_MAJOR_VS_B_MALAYI_HIGH_DOSE_MAC_DN	167	Down	0.0246805822388637	0.28736322747597
C7_GSE29618_MONOCYTE_VS_MDC_UP	166	Down	0.0246914430392056	0.28736322747597
C2_PID_REG_GR_PATHWAY	64	Down	0.0246948517867225	0.28736322747597
C2_WILCOX_RESPONSE_TO_PROGESTERONE_DN	40	Up	0.0246958987354799	0.28736322747597
C7_GSE16522_MEMORY_VS_NAIVE_ANTI_CD3CD28_STIM_CD8_TCELL_DN	175	Down	0.0247446982529053	0.287633888811387
C5_GO_MAMMARY_GLAND_ALVEOLUS_DEVELOPMENT	11	Down	0.0247456962188964	0.287633888811387
C7_GSE32533_WT_VS_MIR17_KO_ACT_CD4_TCELL_DN	193	Down	0.0247894914711489	0.28772751755471
C7_GSE9988_ANTI_TREM1_VS_VEHICLE_TREATED_MONOCYTES_DN	184	Down	0.0247908334734782	0.28772751755471
C7_GSE13946_CTRL_VS_DSS_COLITIS_GD_TCELL_FROM_COLON_UP	178	Down	0.0247935696462865	0.28772751755471
C2_LI_LUNG_CANCER	35	Down	0.0248204710663662	0.287828722695463
C5_GO_FEVER_GENERATION	5	Down	0.0248301438906672	0.287828722695463
C5_GO_RNA_POLYMERASE_III_GENERAL_TRANSCRIPTION_INITIATION_FACTOR_ACTIVITY	7	Down	0.0248421228970944	0.287828722695463
C7_GSE42021_TREG_PLN_VS_CD24INT_TREG_THYMUS_DN	181	Down	0.0249427531628374	0.28878419542638
C2_BIOCARTA_PARKIN_PATHWAY	5	Down	0.0249774865278688	0.28878419542638
C5_GO_POSTREPLICATION_REPAIR	51	Down	0.0249866427897816	0.28878419542638
C7_GSE6674_CPG_VS_CPG_AND_ANTI_IGM_STIM_BCELL_DN	186	Down	0.0249889600513487	0.28878419542638
C5_GO_SWI_SNF_COMPLEX	18	Down	0.024991196172151	0.28878419542638
C5_GO_POSITIVE_REGULATION_OF_ALPHA_BETA_T_CELL_ACTIVATION	52	Down	0.0250624063510096	0.289293099924433
C7_GSE12845_IGD_NEG_BLOOD_VS_DARKZONE_GC_TONSIL_BCELL_UP	174	Down	0.0250772907315046	0.289293099924433
C5_GO_PLATELET_DENSE_TUBULAR_NETWORK_MEMBRANE	7	Down	0.0251004213806895	0.289293099924433
C2_PEPPER_CHRONIC_LYMPHOCYTIC_LEUKEMIA_UP	21	Down	0.0251040291194634	0.289293099924433
C2_BURTON_ADIPOGENESIS_PEAK_AT_8HR	33	Down	0.0251203862808819	0.289293099924433
C2_ZHANG_TARGETS_OF_EWSR1_FLI1_FUSION	71	Down	0.025126869656553	0.289293099924433
C2_REACTOME_RECOGNITION_OF_DNA_DAMAGE_BY_PCNA_CONTAINING_REPLICATION_COMPLEX	30	Down	0.0251286514972649	0.289293099924433
C7_GSE20715_0H_VS_48H_OZONE_LUNG_DN	169	Down	0.0251613357646447	0.289515624578539
C2_DARWICHE_SQUAMOUS_CELL_CARCINOMA_UP	108	Down	0.0252162505821535	0.289905828386422
C5_GO_REGULATION_OF_MEMBRANE_REPOLARIZATION_DURING_CARDIAC_MUSCLE_CELL_ACTION_POTENTIAL	3	Down	0.0252252383357845	0.289905828386422
C7_GSE22935_UNSTIM_VS_24H_MBOVIS_BCG_STIM_MYD88_KO_MACROPHAGE_UP	187	Down	0.0252443261025785	0.289905828386422
C2_KEGG_RIG_I_LIKE_RECEPTOR_SIGNALING_PATHWAY	54	Down	0.0252487408429544	0.289905828386422
C7_GSE17721_CTRL_VS_PAM3CSK4_6H_BMDC_DN	161	Down	0.0253006472189207	0.290348030922055
C5_GO_CENTRAL_NERVOUS_SYSTEM_NEURON_DIFFERENTIATION	79	Down	0.0253457679564875	0.290580017542056
C2_BIOCARTA_G1_PATHWAY	25	Down	0.0253487459192095	0.290580017542056
C7_GSE17721_CTRL_VS_LPS_4H_BMDC_UP	188	Down	0.0253610754308318	0.290580017542056
C2_REACTOME_DEX_H_BOX_HELICASES_ACTIVATE_TYPE_I_IFN_AND_INFLAMMATORY_CYTOKINES_PRODUCTION	7	Down	0.0253979362450888	0.290779076626309
C5_GO_OXYGEN_TRANSPORT	7	Down	0.0254164009429506	0.290779076626309
C2_MYLLYKANGAS_AMPLIFICATION_HOT_SPOT_23	18	Down	0.0254254410409068	0.290779076626309
C7_GSE7219_UNSTIM_VS_LPS_AND_ANTI_CD40_STIM_DC_UP	165	Down	0.0254321030207344	0.290779076626309
C7_GSE20715_WT_VS_TLR4_KO_48H_OZONE_LUNG_DN	174	Down	0.0254589675826899	0.290932788222221
C5_GO_POSITIVE_REGULATION_OF_INFLAMMATORY_RESPONSE_TO_ANTIGENIC_STIMULUS	10	Down	0.0254743863501576	0.290955609746426
C7_GSE21033_CTRL_VS_POLYIC_STIM_DC_12H_UP	160	Down	0.0254906675917578	0.290988252793115
C7_GSE42021_TCONV_PLN_VS_TREG_PRECURSORS_THYMUS_DN	173	Down	0.0255099741325284	0.29099992579397
C7_GSE24972_MARGINAL_ZONE_BCELL_VS_FOLLICULAR_BCELL_IRF8_KO_UP	155	Down	0.0255190699825552	0.29099992579397
C5_GO_RESPONSE_TO_BIOTIC_STIMULUS	624	Down	0.025531961382975	0.29099992579397
C5_GO_MRNA_METHYLATION	14	Down	0.0255473690962148	0.291022526152257
C7_GSE17301_ACD3_ACD28_VS_ACD3_ACD28_AND_IFNA2_STIM_CD8_TCELL_DN	193	Down	0.0256002544670034	0.291471804798162
C2_PID_FAK_PATHWAY	51	Down	0.0256837241003809	0.292214867923123
C2_ZHENG_IL22_SIGNALING_UP	34	Down	0.025700782649603	0.292214867923123
C5_GO_POSITIVE_REGULATION_OF_CHEMOKINE_C_X_C_MOTIF_LIGAND_2_PRODUCTION	7	Down	0.0257059577972782	0.292214867923123
C2_REACTOME_G1_PHASE	43	Down	0.0257432676042189	0.292485615893217
C2_CAIRO_HEPATOBLASTOMA_CLASSES_UP	587	Down	0.0257678838920852	0.292597930727538
C7_GSE1460_INTRATHYMIC_T_PROGENITOR_VS_CD4_THYMOCYTE_DN	188	Down	0.0257801479698126	0.292597930727538
C7_GSE20727_CTRL_VS_H2O2_TREATED_DC_UP	178	Down	0.025821122667254	0.292803450453055
C2_REACTOME_PURINE_SALVAGE	11	Down	0.0258441124439351	0.292803450453055
C3_YGCANTGCR_UNKNOWN	97	Down	0.0258502788162335	0.292803450453055
C7_GSE3982_MAC_VS_BASOPHIL_DN	168	Down	0.0258578801519677	0.292803450453055
C2_LIU_SOX4_TARGETS_DN	289	Down	0.0258657905534459	0.292803450453055
C2_REACTOME_FORMATION_OF_INCISION_COMPLEX_IN_GG_NER	42	Down	0.0259221007985851	0.293201374077914
C7_GSE3982_NEUTROPHIL_VS_TH2_UP	151	Down	0.025927993085495	0.293201374077914
C5_GO_REGULATION_OF_DNA_BINDING_TRANSCRIPTION_FACTOR_ACTIVITY	334	Down	0.0259419222427557	0.293205938674899
C5_GO_NEGATIVE_REGULATION_OF_MYELOID_LEUKOCYTE_MEDIATED_IMMUNITY	8	Down	0.0259865644093965	0.293239127058034
C7_GSE43955_TH0_VS_TGFB_IL6_TH17_ACT_CD4_TCELL_30H_UP	142	Down	0.0259921613601148	0.293239127058034
C7_GSE27859_MACROPHAGE_VS_DC_UP	154	Down	0.0260020176421666	0.293239127058034
C2_REACTOME_RAB_GEFS_EXCHANGE_GTP_FOR_GDP_ON_RABS	83	Down	0.0260182432769186	0.293239127058034
C5_GO_POTASSIUM_ION_HOMEOSTASIS	15	Up	0.0260296788030873	0.293239127058034
C5_GO_IMPORT_INTO_NUCLEUS	124	Down	0.0260341739198406	0.293239127058034
C2_SHIPP_DLBCL_CURED_VS_FATAL_DN	38	Down	0.026039547909711	0.293239127058034
C5_GO_INTERLEUKIN_21_MEDIATED_SIGNALING_PATHWAY	7	Down	0.0261191540685631	0.293982877413454
C7_GSE17721_POLYIC_VS_PAM3CSK4_0.5H_BMDC_DN	169	Down	0.0261819393985144	0.294204040472549
C3_MMEF2_Q6	159	Down	0.0261889035463343	0.294204040472549
C5_GO_RESPONSE_TO_MERCURY_ION	7	Down	0.0262062716685165	0.294204040472549
C5_GO_SECRETORY_GRANULE	573	Down	0.0262176438265922	0.294204040472549
C2_ABBUD_LIF_SIGNALING_2_DN	4	Up	0.0262393373544073	0.294204040472549
C5_GO_TONGUE_DEVELOPMENT	7	Down	0.0262537234369762	0.294204040472549
C2_XU_RESPONSE_TO_TRETINOIN_AND_NSC682994_UP	16	Down	0.0262679582565059	0.294204040472549
C5_GO_CHLORIDE_TRANSMEMBRANE_TRANSPORTER_ACTIVITY	42	Up	0.0262701190997237	0.294204040472549
C5_GO_RESPONSE_TO_BACTERIUM	355	Down	0.0262850648898288	0.294204040472549
C5_GO_PROTEIN_KINASE_C_BINDING	37	Down	0.0262908350975863	0.294204040472549
C5_GO_MALE_MATING_BEHAVIOR	6	Down	0.0262934060590423	0.294204040472549
C5_GO_DEVELOPMENT_OF_SECONDARY_FEMALE_SEXUAL_CHARACTERISTICS	6	Down	0.0263016620737983	0.294204040472549
C6_YAP1_DN	28	Up	0.0263271427345333	0.294337184218264
C5_GO_VIRAL_GENOME_REPLICATION	109	Down	0.0263623779896942	0.294408699656856
C7_KAECH_DAY8_EFF_VS_MEMORY_CD8_TCELL_DN	187	Down	0.0263634466749779	0.294408699656856
C2_YAGI_AML_WITH_T_9_11_TRANSLOCATION	109	Down	0.0263777709043247	0.294408699656856
C7_GSE27786_CD4_TCELL_VS_NKTCELL_DN	168	Down	0.0263878634298954	0.294408699656856
C5_GO_CYTOKINE_PRODUCTION	561	Down	0.026442709275808	0.294668354386273
C2_XU_HGF_SIGNALING_NOT_VIA_AKT1_48HR_UP	30	Down	0.0264429161180821	0.294668354386273
C5_GO_VIRAL_TRANSLATIONAL_TERMINATION_REINITIATION	5	Down	0.0264519151967749	0.294668354386273
C5_GO_REGULATION_OF_ALPHA_BETA_T_CELL_DIFFERENTIATION	52	Down	0.0264857242149224	0.294755032158956
C5_GO_MULTI_ORGANISM_LOCALIZATION	68	Down	0.0264868900565387	0.294755032158956
C5_GO_TORC2_SIGNALING	7	Down	0.026526577107504	0.295045222440468
C7_GSE360_DC_VS_MAC_L_DONOVANI_DN	179	Down	0.026544211456028	0.295089956894244
C5_GO_TRANSPORT_OF_VIRUS	55	Down	0.0265665275972019	0.295186665941642
C5_GO_PYRIDINE_CONTAINING_COMPOUND_METABOLIC_PROCESS	33	Down	0.0266023382284736	0.295433139404124
C2_REACTOME_FCERI_MEDIATED_CAPLUS2_MOBILIZATION	28	Down	0.0266414273290099	0.295569023613289
C3_SREBP1_02	67	Down	0.0266418429809192	0.295569023613289
C7_GSE26351_UNSTIM_VS_BMP_PATHWAY_STIM_HEMATOPOIETIC_PROGENITORS_UP	176	Down	0.0266681611226124	0.295650197749861
C5_GO_NEGATIVE_REGULATION_OF_MEIOTIC_NUCLEAR_DIVISION	7	Up	0.0266764363317062	0.295650197749861
C2_MARTENS_TRETINOIN_RESPONSE_DN	704	Down	0.0266965362398729	0.295721774454759
C7_GSE26928_NAIVE_VS_CXCR5_POS_CD4_TCELL_DN	166	Down	0.0267513862127332	0.2961780134421
C7_GSE23321_CD8_STEM_CELL_MEMORY_VS_NAIVE_CD8_TCELL_DN	191	Down	0.0267805132600475	0.296212884644279
C7_GSE22601_DOUBLE_NEGATIVE_VS_CD4_SINGLE_POSITIVE_THYMOCYTE_DN	184	Down	0.026789215252849	0.296212884644279
C7_GSE34205_HEALTHY_VS_RSV_INF_INFANT_PBMC_DN	146	Down	0.0268071412035972	0.296212884644279
C7_GSE37301_COMMON_LYMPHOID_PROGENITOR_VS_GRAN_MONO_PROGENITOR_UP	163	Down	0.0268091927148296	0.296212884644279
C5_GO_ATPASE_ACTIVITY_COUPLED	304	Down	0.0268945985797832	0.296854747021334
C7_GSE9946_LISTERIA_INF_MATURE_VS_PROSTAGLANDINE2_TREATED_MATURE_DC_UP	109	Down	0.0269164517806273	0.296854747021334
C3_AAAGGGA_MIR204_MIR211	176	Down	0.0269269097187505	0.296854747021334
C2_BROWNE_HCMV_INFECTION_20HR_DN	75	Down	0.0269312534948933	0.296854747021334
C5_GO_SPERM_MIDPIECE	13	Down	0.0269357545618121	0.296854747021334
C5_GO_NEGATIVE_REGULATION_OF_CELLULAR_AMINE_METABOLIC_PROCESS	5	Down	0.0269675603453386	0.297002645751847
C5_GO_CELLULAR_RESPONSE_TO_FOLLICLE_STIMULATING_HORMONE_STIMULUS	8	Up	0.0269955019139636	0.297002645751847
C3_GGCNRNWCTTYS_UNKNOWN	74	Down	0.027000328462111	0.297002645751847
C2_PID_VEGFR1_PATHWAY	25	Down	0.0270080752212021	0.297002645751847
C2_BASSO_B_LYMPHOCYTE_NETWORK	140	Down	0.0270176777111654	0.297002645751847
C7_GSE17301_IFNA2_VS_IFNA5_STIM_ACD3_ACD28_ACT_CD8_TCELL_UP	191	Down	0.0270427895446715	0.297064047635808
C5_GO_REGULATION_OF_FC_GAMMA_RECEPTOR_SIGNALING_PATHWAY_INVOLVED_IN_PHAGOCYTOSIS	7	Down	0.0270640360325122	0.297064047635808
C7_GSE17721_POLYIC_VS_CPG_4H_BMDC_UP	174	Down	0.0270917734638588	0.297064047635808
C2_ZHAN_V2_LATE_DIFFERENTIATION_GENES	43	Down	0.0271186339447709	0.297064047635808
C7_GSE17974_2.5H_VS_72H_IL4_AND_ANTI_IL12_ACT_CD4_TCELL_UP	196	Down	0.027120987455748	0.297064047635808
C2_JI_CARCINOGENESIS_BY_KRAS_AND_STK11_UP	4	Up	0.0271279739955577	0.297064047635808
C2_REACTOME_SIGNALING_BY_LIGAND_RESPONSIVE_EGFR_VARIANTS_IN_CANCER	16	Down	0.0271361748951626	0.297064047635808
C2_REACTOME_THE_ROLE_OF_NEF_IN_HIV_1_REPLICATION_AND_DISEASE_PATHOGENESIS	26	Down	0.0271401428875748	0.297064047635808
C2_REACTOME_SODIUM_COUPLED_PHOSPHATE_COTRANSPORTERS	2	Down	0.0271465946289573	0.297064047635808
C7_GSE22886_NEUTROPHIL_VS_DC_DN	194	Down	0.027247373798978	0.297914579522564
C2_CAFFAREL_RESPONSE_TO_THC_24HR_3_UP	7	Down	0.0272518041882666	0.297914579522564
C3_ETS_Q4	217	Down	0.0272705632190124	0.297969389849673
C7_GSE13485_CTRL_VS_DAY21_YF17D_VACCINE_PBMC_UP	185	Down	0.0273094123695557	0.298243547278201
C5_GO_NEURAL_FOLD_FORMATION	3	Down	0.0273423211285549	0.298431436291447
C5_GO_INSULIN_RECEPTOR_COMPLEX	4	Up	0.0273541500097382	0.298431436291447
C7_GSE17721_POLYIC_VS_GARDIQUIMOD_16H_BMDC_UP	169	Down	0.0274014862858511	0.298649986750559
C5_GO_NUCLEOTIDE_EXCISION_REPAIR_DNA_DUPLEX_UNWINDING	21	Down	0.0274017355681733	0.298649986750559
C5_GO_OXIDOREDUCTASE_ACTIVITY_ACTING_ON_NAD_P_H_QUINONE_OR_SIMILAR_COMPOUND_AS_ACCEPTOR	55	Down	0.0274370205961385	0.298884287679945
C2_MORI_SMALL_PRE_BII_LYMPHOCYTE_UP	60	Down	0.0274516890263878	0.29889387981619
C2_HWANG_PROSTATE_CANCER_MARKERS	21	Down	0.0275027229062519	0.298934167740652
C7_GSE2706_UNSTIM_VS_8H_LPS_AND_R848_DC_DN	160	Down	0.0275041100843639	0.298934167740652
C5_GO_ATPASE_ACTIVITY	376	Down	0.0275041843055713	0.298934167740652
C5_GO_FUNGIFORM_PAPILLA_MORPHOGENESIS	3	Down	0.0275326554664029	0.298934167740652
C7_GSE17721_LPS_VS_POLYIC_16H_BMDC_UP	180	Down	0.0275451764194523	0.298934167740652
C2_RAMASWAMY_METASTASIS_UP	61	Down	0.0275452976989247	0.298934167740652
C2_PID_FOXO_PATHWAY	46	Down	0.0275584378679442	0.298934167740652
C5_GO_COHESIN_LOADING	6	Down	0.0275657072291523	0.298934167740652
[truncated: 19,679 more rows]
