# Supplementary material for: Osteopontin associates with brain TRM-cell transcriptome and compartmentalization in donors with and without multiple sclerosis
Source: iScience. 2022 Dec 9;26(1):105785. doi: 10.1016/j.isci.2022.105785 (PMC9804143; doi:10.1016/j.isci.2022.105785)
Supplement: Data S2. Gene set enrichment analysis results of T cells from different locations, related to Figures 4E and S7 [file mmc3.zip › DataS2_GSEA_Locations/tab.camera.v7.0_BrainvsTEMRA.txt]

geneset	NGenes	Direction	PValue	FDR
C2_KEGG_RIBOSOME	85	Down	3.47745461427654e-09	7.53842611282868e-05
C2_REACTOME_NONSENSE_MEDIATED_DECAY_NMD_INDEPENDENT_OF_THE_EXON_JUNCTION_COMPLEX_EJC	93	Down	1.21404691232304e-08	0.000131590544826694
C5_GO_CYTOSOLIC_RIBOSOME	106	Down	3.13041476957015e-08	0.000226203771249139
C2_REACTOME_EUKARYOTIC_TRANSLATION_INITIATION	117	Down	5.06220302612225e-08	0.000273800651617911
C5_GO_ESTABLISHMENT_OF_PROTEIN_LOCALIZATION_TO_ENDOPLASMIC_RETICULUM	115	Down	8.86972592506931e-08	0.000273800651617911
C5_GO_COTRANSLATIONAL_PROTEIN_TARGETING_TO_MEMBRANE	102	Down	8.94380742922665e-08	0.000273800651617911
C7_GSE2405_0H_VS_9H_A_PHAGOCYTOPHILUM_STIM_NEUTROPHIL_DN	195	Down	9.79886459362186e-08	0.000273800651617911
C2_REACTOME_REGULATION_OF_EXPRESSION_OF_SLITS_AND_ROBOS	158	Down	1.01042772070453e-07	0.000273800651617911
C2_HSIAO_HOUSEKEEPING_GENES	386	Down	1.92952057182275e-07	0.000464757188399705
C7_GSE2405_0H_VS_24H_A_PHAGOCYTOPHILUM_STIM_NEUTROPHIL_UP	194	Down	4.04792599361787e-07	0.000877509396896481
C2_REACTOME_SELENOAMINO_ACID_METABOLISM	110	Down	5.46223162035349e-07	0.00107645688241839
C2_REACTOME_NONSENSE_MEDIATED_DECAY_NMD	113	Down	7.48803277589848e-07	0.00126170890389063
C2_REACTOME_SRP_DEPENDENT_COTRANSLATIONAL_PROTEIN_TARGETING_TO_MEMBRANE	110	Down	7.56629566868629e-07	0.00126170890389063
C2_REACTOME_INFLUENZA_INFECTION	152	Down	1.03026966747794e-06	0.00159529898939906
C2_REACTOME_SIGNALING_BY_ROBO_RECEPTORS	194	Down	1.52422982984389e-06	0.00218849135128534
C5_GO_CYTOSOLIC_SMALL_RIBOSOMAL_SUBUNIT	43	Down	1.61527177878796e-06	0.00218849135128534
C5_GO_CYTOSOLIC_LARGE_RIBOSOMAL_SUBUNIT	58	Down	2.48334070155304e-06	0.00316669763107452
C5_GO_TRANSLATIONAL_INITIATION	186	Down	3.04161457826498e-06	0.00366311782375712
C5_GO_CYTOSOLIC_PART	220	Down	3.74022606767485e-06	0.00426740108921345
C5_GO_PROTEIN_LOCALIZATION_TO_ENDOPLASMIC_RETICULUM	135	Down	4.80127326182863e-06	0.00520410008849605
C1_MT	13	Down	5.51141463809825e-06	0.00568935459641399
C5_GO_NUCLEAR_TRANSCRIBED_MRNA_CATABOLIC_PROCESS_NONSENSE_MEDIATED_DECAY	120	Down	6.06695033022517e-06	0.00597815223902824
C2_JISON_SICKLE_CELL_DISEASE_DN	172	Down	8.41975542294885e-06	0.00793580252429065
C5_GO_VIRAL_GENE_EXPRESSION	189	Down	1.09547450099294e-05	0.00966129567754533
C2_REACTOME_ACTIVATION_OF_THE_MRNA_UPON_BINDING_OF_THE_CAP_BINDING_COMPLEX_AND_EIFS_AND_SUBSEQUENT_BINDING_TO_43S	59	Down	1.11418208293493e-05	0.00966129567754533
C7_GSE42088_UNINF_VS_LEISHMANIA_INF_DC_4H_DN	181	Down	1.22731515060147e-05	0.0102329760902841
C2_REACTOME_RRNA_PROCESSING	197	Down	1.30385496415423e-05	0.0104685066344206
C2_REACTOME_RRNA_PROCESSING_IN_THE_NUCLEUS_AND_CYTOSOL	187	Down	1.43100362831388e-05	0.0110790345194958
C2_TIEN_INTESTINE_PROBIOTICS_6HR_UP	48	Down	1.77069932911168e-05	0.0132362827780976
C5_GO_PROTEIN_TARGETING_TO_MEMBRANE	183	Down	2.62951963043992e-05	0.0190009088495589
C2_PECE_MAMMARY_STEM_CELL_UP	125	Down	2.90938871452507e-05	0.0198098171753225
C2_KEGG_LEISHMANIA_INFECTION	61	Down	2.92422801739237e-05	0.0198098171753225
C2_CHNG_MULTIPLE_MYELOMA_HYPERPLOID_UP	50	Down	3.06542226542416e-05	0.0201370375363227
C5_GO_CYTOPLASMIC_TRANSLATION	89	Down	5.40462603898035e-05	0.0344592597861812
TRM_core_signature_DOWN	18	Down	5.76056919395055e-05	0.0356216662211229
C5_GO_POLYSOMAL_RIBOSOME	29	Down	5.91558254433262e-05	0.0356216662211229
C5_GO_OXIDATIVE_PHOSPHORYLATION	130	Down	6.26181948541383e-05	0.0366874926499462
C2_KEGG_TYPE_I_DIABETES_MELLITUS	33	Down	7.34269725159063e-05	0.0418881555315741
C2_POMEROY_MEDULLOBLASTOMA_PROGNOSIS_DN	40	Down	8.90992208512937e-05	0.0495254592208806
C2_KEGG_ANTIGEN_PROCESSING_AND_PRESENTATION	68	Down	9.58612263801338e-05	0.0519519916367135
C5_GO_POLYSOME	64	Down	0.000101413747553494	0.0536206638893813
C7_GSE22886_NAIVE_TCELL_VS_DC_UP	189	Down	0.000107061459896964	0.053991839891103
C2_REACTOME_ANTIGEN_PRESENTATION:_FOLDING_ASSEMBLY_AND_PEPTIDE_LOADING_OF_CLASS_I_MHC	25	Down	0.000107097016113914	0.053991839891103
C2_PID_TOLL_ENDOGENOUS_PATHWAY	21	Down	0.000111500036883406	0.0549315360342469
C7_GSE22886_NAIVE_BCELL_VS_NEUTROPHIL_UP	183	Down	0.000114028928939068	0.0549315360342469
C5_GO_STRUCTURAL_CONSTITUENT_OF_RIBOSOME	154	Down	0.000125008437197934	0.0589115848168873
C5_GO_UNFOLDED_PROTEIN_BINDING	107	Down	0.000129569422453618	0.0597618285095646
C5_GO_MHC_PROTEIN_COMPLEX	21	Down	0.000136632846877735	0.0615733185562206
C2_REACTOME_AUF1_HNRNP_D0_BINDS_AND_DESTABILIZES_MRNA	54	Down	0.000139177627514291	0.0615733185562206
C5_GO_ENDOPEPTIDASE_COMPLEX	64	Down	0.000159763152741151	0.0675417473441785
C2_REACTOME_ATTENUATION_PHASE	25	Down	0.000163747273948482	0.0675417473441785
C2_BILANGES_SERUM_AND_RAPAMYCIN_SENSITIVE_GENES	47	Down	0.000166425504925022	0.0675417473441785
C5_GO_RNA_CATABOLIC_PROCESS	365	Down	0.000166547292175306	0.0675417473441785
C2_REACTOME_CELLULAR_RESPONSE_TO_HEAT_STRESS	94	Down	0.000168246810433879	0.0675417473441785
C2_KEGG_GRAFT_VERSUS_HOST_DISEASE	35	Down	0.000179471470350195	0.0705238879235937
C2_KIM_LRRC3B_TARGETS	27	Down	0.000182181830598821	0.0705238879235937
C2_REACTOME_REGULATION_OF_MRNA_STABILITY_BY_PROTEINS_THAT_BIND_AU_RICH_ELEMENTS	84	Down	0.000188639427460328	0.0705633874013616
C2_REACTOME_HSF1_DEPENDENT_TRANSACTIVATION	33	Down	0.00018879400633264	0.0705633874013616
C7_GSE34205_HEALTHY_VS_RSV_INF_INFANT_PBMC_UP	175	Down	0.000198744000993977	0.0730232619245327
C2_GAURNIER_PSMD4_TARGETS	54	Down	0.000208885237719634	0.0754702363881037
C5_GO_RIBOSOMAL_SUBUNIT	183	Down	0.000217715012238677	0.0773709186116401
C2_CHAUHAN_RESPONSE_TO_METHOXYESTRADIOL_DN	99	Down	0.000225263300527669	0.078159590555901
C2_BIOCARTA_LAIR_PATHWAY	12	Down	0.000227145225805968	0.078159590555901
C2_REACTOME_INFECTIOUS_DISEASE	358	Down	0.000234523742727994	0.0794375889821477
C5_GO_NUCLEAR_TRANSCRIBED_MRNA_CATABOLIC_PROCESS	203	Down	0.000287844382938239	0.0959983158974636
C5_GO_SKIN_MORPHOGENESIS	7	Up	0.000297753152291451	0.0977983762935467
C2_PEDERSEN_METASTASIS_BY_ERBB2_ISOFORM_1	36	Up	0.000309173068860952	0.100033638608473
C7_GSE42088_UNINF_VS_LEISHMANIA_INF_DC_2H_DN	183	Down	0.000316665691872532	0.100951159829599
C5_GO_CELLULAR_RESPONSE_TO_HEAT	116	Down	0.00033149155806707	0.104145999938811
C2_PELLICCIOTTA_HDAC_IN_ANTIGEN_PRESENTATION_DN	49	Down	0.000336725716349468	0.104279143986054
C2_KIM_ALL_DISORDERS_DURATION_CORR_DN	131	Down	0.000368259846706303	0.112438548688722
C5_GO_SMALL_RIBOSOMAL_SUBUNIT	71	Down	0.000453800524836802	0.13663177468628
C2_KEGG_GLYCOLYSIS_GLUCONEOGENESIS	39	Down	0.000460168832315819	0.136651232149895
C5_GO_MIRNA_BINDING	26	Down	0.000474551380737594	0.138131771092477
C2_REACTOME_AKT_PHOSPHORYLATES_TARGETS_IN_THE_CYTOSOL	14	Down	0.000483450942679143	0.138131771092477
C2_REACTOME_HSF1_ACTIVATION	28	Down	0.000484270440217191	0.138131771092477
C5_GO_ESTABLISHMENT_OF_PROTEIN_LOCALIZATION_TO_MEMBRANE	297	Down	0.000491087892891293	0.138257186261006
C2_FLOTHO_PEDIATRIC_ALL_THERAPY_RESPONSE_UP	48	Down	0.000512730496075814	0.142499637101686
C2_REACTOME_TRANSLATION	284	Down	0.000530197261794444	0.145488813179493
C2_SHIPP_DLBCL_VS_FOLLICULAR_LYMPHOMA_UP	43	Down	0.000538726989131112	0.145661464358296
C2_REACTOME_NEUTROPHIL_DEGRANULATION	388	Down	0.000544265089631054	0.145661464358296
C2_KEGG_PARKINSONS_DISEASE	111	Down	0.000568716541378575	0.149170641517415
C7_GSE22886_NEUTROPHIL_VS_MONOCYTE_DN	196	Down	0.000579316506017455	0.149170641517415
C2_REACTOME_DEGRADATION_OF_AXIN	53	Down	0.00058196013788197	0.149170641517415
C7_GSE9006_HEALTHY_VS_TYPE_2_DIABETES_PBMC_AT_DX_UP	196	Down	0.00058490195262387	0.149170641517415
C5_GO_REGULATION_OF_FC_RECEPTOR_MEDIATED_STIMULATORY_SIGNALING_PATHWAY	11	Down	0.000610359467848523	0.153853169116515
C7_GSE41978_ID2_KO_VS_ID2_KO_AND_BIM_KO_KLRG1_LOW_EFFECTOR_CD8_TCELL_DN	186	Down	0.000647089459670005	0.15957840577887
C2_BIOCARTA_MHC_PATHWAY	12	Down	0.00065232393083666	0.15957840577887
C5_GO_RESPONSE_TO_HEAT	146	Down	0.000655156292753918	0.15957840577887
C5_GO_ENERGY_COUPLED_PROTON_TRANSPORT_DOWN_ELECTROCHEMICAL_GRADIENT	24	Down	0.000665632695125464	0.16032872849922
C5_GO_MHC_PROTEIN_BINDING	28	Down	0.000686937232147789	0.161897109274558
H_HALLMARK_MYC_TARGETS_V1	197	Down	0.000691041970172265	0.161897109274558
C2_REACTOME_REGULATION_OF_HSF1_MEDIATED_HEAT_SHOCK_RESPONSE	77	Down	0.000694548904997411	0.161897109274558
C2_REACTOME_CTLA4_INHIBITORY_SIGNALING	21	Down	0.000714989240439246	0.162833982944964
C5_GO_PEPTIDASE_COMPLEX	84	Down	0.000718328775836761	0.162833982944964
C2_YAGI_AML_RELAPSE_PROGNOSIS	30	Down	0.000730823833444181	0.162833982944964
C5_GO_LUMENAL_SIDE_OF_MEMBRANE	28	Down	0.000736440299937189	0.162833982944964
C2_REACTOME_THE_ROLE_OF_GTSE1_IN_G2_M_PROGRESSION_AFTER_G2_CHECKPOINT	70	Down	0.000751557000090871	0.162833982944964
C5_GO_RIBOSOME	220	Down	0.000756211068046843	0.162833982944964
C7_GSE21927_SPLEEN_C57BL6_VS_4T1_TUMOR_BALBC_MONOCYTES_UP	176	Down	0.000757884183201732	0.162833982944964
C5_GO_ANTIMICROBIAL_HUMORAL_RESPONSE	38	Down	0.000758660036785745	0.162833982944964
C7_GSE21063_WT_VS_NFATC1_KO_16H_ANTI_IGM_STIM_BCELL_UP	185	Down	0.000789121029489339	0.166840531763459
C5_GO_MYELOID_LEUKOCYTE_MEDIATED_IMMUNITY	441	Down	0.000809457125114875	0.166840531763459
C5_GO_ANTIGEN_PROCESSING_AND_PRESENTATION_OF_ENDOGENOUS_ANTIGEN	15	Down	0.000810730104610079	0.166840531763459
C7_GSE3720_UNSTIM_VS_PMA_STIM_VD2_GAMMADELTA_TCELL_UP	175	Down	0.000811363691484183	0.166840531763459
C5_GO_HAPTOGLOBIN_HEMOGLOBIN_COMPLEX	5	Down	0.000815808486342219	0.166840531763459
C5_GO_CELL_KILLING	100	Down	0.000837811562595398	0.169739056578907
C2_REACTOME_VIF_MEDIATED_DEGRADATION_OF_APOBEC3G	53	Down	0.000866318768014744	0.173889428268737
C2_REACTOME_THE_CITRIC_ACID_TCA_CYCLE_AND_RESPIRATORY_ELECTRON_TRANSPORT	169	Down	0.000891031882218978	0.177209074704064
C5_GO_ENDOCYTIC_VESICLE_LUMEN	16	Down	0.000910809092824496	0.179495631947722
C2_DIRMEIER_LMP1_RESPONSE_LATE_UP	52	Down	0.000944163856502931	0.184392649380816
C2_HOLLERN_EMT_BREAST_TUMOR_DN	63	Up	0.000961612445977557	0.18612352324912
C7_GSE13484_UNSTIM_VS_YF17D_VACCINE_STIM_PBMC_UP	196	Down	0.000999232435521318	0.191693457851603
C2_REACTOME_RESPIRATORY_ELECTRON_TRANSPORT_ATP_SYNTHESIS_BY_CHEMIOSMOTIC_COUPLING_AND_HEAT_PRODUCTION_BY_UNCOUPLING_PROTEINS	121	Down	0.00104109737158099	0.196485601737514
C2_HOLLEMAN_ASPARAGINASE_RESISTANCE_B_ALL_UP	26	Down	0.00104233989297048	0.196485601737514
C5_GO_PROTEIN_DISULFIDE_ISOMERASE_ACTIVITY	13	Down	0.00106197288018285	0.197364949497287
C5_GO_INTERLEUKIN_1_MEDIATED_SIGNALING_PATHWAY	93	Down	0.00106521353866513	0.197364949497287
C5_GO_RESPONSE_TO_TEMPERATURE_STIMULUS	189	Down	0.001089900766284	0.200227701792412
C2_REACTOME_DEGRADATION_OF_DVL	54	Down	0.00113008830847371	0.205866002950363
C2_CAFFAREL_RESPONSE_TO_THC_8HR_5_DN	11	Down	0.00115699174261648	0.20666679969363
C5_GO_CHAPERONE_COFACTOR_DEPENDENT_PROTEIN_REFOLDING	28	Down	0.00116913429729519	0.20666679969363
C7_GSE43863_DAY6_EFF_VS_DAY150_MEM_LY6C_INT_CXCR5POS_CD4_TCELL_DN	183	Down	0.00117068059084058	0.20666679969363
C2_WUNDER_INFLAMMATORY_RESPONSE_AND_CHOLESTEROL_UP	43	Down	0.00117261815491819	0.20666679969363
C5_GO_ATP_BIOSYNTHETIC_PROCESS	42	Down	0.00118544865592973	0.207243193251974
C2_REACTOME_IKK_COMPLEX_RECRUITMENT_MEDIATED_BY_RIP1	22	Down	0.00120629430305509	0.209200383213026
C2_KEGG_OXIDATIVE_PHOSPHORYLATION	120	Down	0.00123624660949882	0.212693285719964
C2_REACTOME_G1_S_DNA_DAMAGE_CHECKPOINTS	64	Down	0.00127521201217746	0.217669653543173
C5_GO_PROTEIN_FOLDING_CHAPERONE	20	Down	0.00129677430359037	0.219620885572125
C2_DAIRKEE_CANCER_PRONE_RESPONSE_BPA_E2	99	Down	0.00131565546078541	0.220755701047409
C2_REACTOME_HOST_INTERACTIONS_OF_HIV_FACTORS	128	Down	0.00132384173522295	0.220755701047409
C2_BOGNI_TREATMENT_RELATED_MYELOID_LEUKEMIA_UP	24	Down	0.00134955330872538	0.221368827873075
C7_GSE26156_DOUBLE_POSITIVE_VS_CD4_SINGLE_POSITIVE_THYMOCYTE_UP	187	Down	0.00135011839842392	0.221368827873075
C2_MORI_MATURE_B_LYMPHOCYTE_UP	75	Down	0.00136066741986745	0.221368827873075
C7_GSE22886_DC_VS_MONOCYTE_DN	169	Down	0.00137415008414754	0.221368827873075
C5_GO_INSULIN_LIKE_GROWTH_FACTOR_BINDING	15	Up	0.00137857697955831	0.221368827873075
C5_GO_RESPIRATORY_CHAIN_COMPLEX	79	Down	0.00139831243800065	0.221646747751185
C5_GO_ANTIGEN_PROCESSING_AND_PRESENTATION_OF_ENDOGENOUS_PEPTIDE_ANTIGEN	13	Down	0.00140075673225908	0.221646747751185
C2_REACTOME_INTERLEUKIN_12_SIGNALING	41	Down	0.00144902952975148	0.227513253893094
C2_REACTOME_REGULATION_OF_RUNX3_EXPRESSION_AND_ACTIVITY	55	Down	0.0014588219527235	0.227513253893094
C2_MORI_SMALL_PRE_BII_LYMPHOCYTE_DN	67	Down	0.00150331666999503	0.230315322263051
C2_BILANGES_SERUM_RESPONSE_TRANSLATION	22	Down	0.00151388916723686	0.230315322263051
C7_GSE11864_UNTREATED_VS_CSF1_IN_MAC_UP	163	Down	0.00151812431384167	0.230315322263051
C2_FLECHNER_PBL_KIDNEY_TRANSPLANT_OK_VS_DONOR_UP	149	Down	0.00151928642326858	0.230315322263051
C5_GO_REGULATION_OF_FC_GAMMA_RECEPTOR_SIGNALING_PATHWAY_INVOLVED_IN_PHAGOCYTOSIS	7	Down	0.00153857920529659	0.230967596671851
C5_GO_ATP_DEPENDENT_CHROMATIN_REMODELING	73	Down	0.00154489812332403	0.230967596671851
C2_KIM_ALL_DISORDERS_OLIGODENDROCYTE_NUMBER_CORR_UP	653	Down	0.00159248328497329	0.235497745298607
C5_GO_REGULATION_OF_CELLULAR_RESPONSE_TO_HEAT	77	Down	0.00159692631049429	0.235497745298607
C5_GO_ATP_SYNTHESIS_COUPLED_ELECTRON_TRANSPORT	91	Down	0.00162706672404746	0.238070115514003
C2_REACTOME_ASYMMETRIC_LOCALIZATION_OF_PCP_PROTEINS	60	Down	0.00163633394278008	0.238070115514003
C2_FUJIWARA_PARK2_HEPATOCYTE_PROLIFERATION_DN	6	Down	0.00164780872321103	0.238141316678458
C2_REACTOME_REGULATION_OF_PTEN_STABILITY_AND_ACTIVITY	66	Down	0.00168647046493623	0.241657136480547
C3_GTATGAT_MIR154_MIR487	60	Down	0.00170224489820717	0.241657136480547
C2_REACTOME_REGULATION_OF_RUNX2_EXPRESSION_AND_ACTIVITY	64	Down	0.00170557901473954	0.241657136480547
C5_GO_ANTIGEN_PROCESSING_AND_PRESENTATION_OF_EXOGENOUS_PEPTIDE_ANTIGEN_VIA_MHC_CLASS_I_TAP_INDEPENDENT	8	Down	0.00175885585223261	0.247261197495749
C5_GO_FICOLIN_1_RICH_GRANULE	115	Down	0.00177349758677977	0.247261197495749
C2_GINESTIER_BREAST_CANCER_20Q13_AMPLIFICATION_DN	167	Down	0.00177934988510641	0.247261197495749
C7_GSE28726_NAIVE_VS_ACTIVATED_CD4_TCELL_UP	178	Down	0.00179189520606899	0.247404990765844
C2_REACTOME_PCP_CE_PATHWAY	81	Down	0.00180321009968647	0.247404990765844
C5_GO_EMBRYO_IMPLANTATION	30	Down	0.00184126336405842	0.248774853075788
C2_REACTOME_INTERLEUKIN_1_SIGNALING	97	Down	0.00184231828110248	0.248774853075788
C2_BASSO_CD40_SIGNALING_UP	94	Down	0.00184762207515462	0.248774853075788
C2_REACTOME_FBXL7_DOWN_REGULATES_AURKA_DURING_MITOTIC_ENTRY_AND_IN_EARLY_MITOSIS	53	Down	0.0018598838652663	0.248880015007673
C2_HOLLEMAN_VINCRISTINE_RESISTANCE_ALL_DN	19	Down	0.00187649022455382	0.249561687655691
C7_GSE16385_IFNG_TNF_VS_IL4_STIM_MACROPHAGE_ROSIGLITAZONE_TREATED_DN	190	Down	0.00190014781372235	0.249754402997218
C2_KEGG_ALLOGRAFT_REJECTION	33	Down	0.00191015915230924	0.249754402997218
C2_REACTOME_FCERI_MEDIATED_NF_KB_ACTIVATION	77	Down	0.0019125025785376	0.249754402997218
C2_REACTOME_FORMATION_OF_ATP_BY_CHEMIOSMOTIC_COUPLING	18	Down	0.00194285428710764	0.252198773867781
C5_GO_POSITIVE_REGULATION_OF_FC_RECEPTOR_MEDIATED_STIMULATORY_SIGNALING_PATHWAY	7	Down	0.00200884349450097	0.259212555201143
C2_REACTOME_ACTIVATION_OF_NF_KAPPAB_IN_B_CELLS	66	Down	0.00210790727005116	0.268896461186146
C5_GO_ANTIGEN_PROCESSING_AND_PRESENTATION_OF_PEPTIDE_ANTIGEN_VIA_MHC_CLASS_IB	8	Down	0.00210869999084993	0.268896461186146
TRM_core_signature_UP	13	Up	0.00212359066422866	0.269211686661689
C2_REACTOME_CLEC7A_DECTIN_1_SIGNALING	95	Down	0.0021531244862636	0.27136879426292
C5_GO_REGULATION_OF_HEMATOPOIETIC_PROGENITOR_CELL_DIFFERENTIATION	72	Down	0.00222344485494738	0.278611777835545
C2_REACTOME_TCR_SIGNALING	113	Down	0.00223830471770862	0.278861894657973
C2_REACTOME_DECTIN_1_MEDIATED_NONCANONICAL_NF_KB_SIGNALING	59	Down	0.00228699427905371	0.28247984355968
C7_GSE9006_HEALTHY_VS_TYPE_1_DIABETES_PBMC_1MONTH_POST_DX_UP	191	Down	0.00229340587076777	0.28247984355968
C2_REACTOME_TICAM1_RIP1_MEDIATED_IKK_COMPLEX_RECRUITMENT	19	Down	0.00232037440743084	0.284100104301345
C5_GO_NEGATIVE_REGULATION_OF_CELL_CYCLE_G2_M_PHASE_TRANSITION	96	Down	0.00236314438539082	0.284100104301345
C2_REACTOME_C_TYPE_LECTIN_RECEPTORS_CLRS	115	Down	0.00237330958562538	0.284100104301345
C5_GO_REGULATORY_RNA_BINDING	32	Down	0.00239375771587196	0.284100104301345
C2_BIOCARTA_GRANULOCYTES_PATHWAY	12	Down	0.00242813875248239	0.284100104301345
C7_GSE43260_BTLA_POS_VS_NEG_INTRATUMORAL_CD8_TCELL_UP	190	Down	0.00243188398406453	0.284100104301345
C2_REACTOME_DOWNSTREAM_TCR_SIGNALING	92	Down	0.00245052402359439	0.284100104301345
C2_KEGG_PROTEASOME	43	Down	0.00246369732745213	0.284100104301345
C5_GO_MYELOID_LEUKOCYTE_ACTIVATION	506	Down	0.002465529831554	0.284100104301345
C5_GO_RESPONSE_TO_INTERLEUKIN_12	44	Down	0.00246925589606267	0.284100104301345
C2_DIRMEIER_LMP1_RESPONSE_LATE_DN	28	Down	0.00247124649668179	0.284100104301345
C5_GO_ANTIGEN_PROCESSING_AND_PRESENTATION_OF_PEPTIDE_ANTIGEN_VIA_MHC_CLASS_I	90	Down	0.00250593777026196	0.284100104301345
C5_GO_PROTEIN_TARGETING	396	Down	0.00251853642972272	0.284100104301345
C7_GSE33425_CD8_ALPHAALPHA_VS_ALPHABETA_CD161_HIGH_TCELL_DN	184	Down	0.00252052150568436	0.284100104301345
C5_GO_MHC_CLASS_IB_PROTEIN_BINDING	7	Down	0.00256232601148056	0.284100104301345
C5_GO_AEROBIC_RESPIRATION	78	Down	0.00256414942618651	0.284100104301345
C5_GO_TOLL_LIKE_RECEPTOR_SIGNALING_PATHWAY	109	Down	0.00256700524839657	0.284100104301345
C2_REACTOME_STABILIZATION_OF_P53	56	Down	0.00257367424268979	0.284100104301345
C2_WIELAND_UP_BY_HBV_INFECTION	96	Down	0.00258881835959694	0.284100104301345
C2_LI_AMPLIFIED_IN_LUNG_CANCER	139	Down	0.00259860675012546	0.284100104301345
C2_DANG_MYC_TARGETS_UP	119	Down	0.0026110248802877	0.284100104301345
C5_GO_AZUROPHIL_GRANULE_LUMEN	71	Down	0.00261489216222676	0.284100104301345
C5_GO_ANTIGEN_RECEPTOR_MEDIATED_SIGNALING_PATHWAY	206	Down	0.00261641040031591	0.284100104301345
C7_GSE25123_CTRL_VS_IL4_STIM_MACROPHAGE_UP	192	Down	0.00262590152458522	0.284100104301345
C7_GSE46606_IRF4_KO_VS_WT_CD40L_IL2_IL5_1DAY_STIMULATED_BCELL_DN	148	Down	0.00263419692612651	0.284100104301345
C7_GSE22886_NAIVE_TCELL_VS_NEUTROPHIL_UP	199	Down	0.00267442399461853	0.287010709679903
C5_GO_POSITIVE_REGULATION_OF_HEAT_GENERATION	6	Down	0.002693980410045	0.287685257778105
C5_GO_VESICLE_LUMEN	254	Down	0.00274892300475648	0.291379732680637
C2_MARTINEZ_RESPONSE_TO_TRABECTEDIN_UP	60	Down	0.00276597976935266	0.291379732680637
C7_GSE26495_NAIVE_VS_PD1LOW_CD8_TCELL_DN	196	Down	0.00277264791920965	0.291379732680637
C5_GO_ACTIVATION_OF_IMMUNE_RESPONSE	456	Down	0.00278234175961306	0.291379732680637
C5_GO_INTRAMOLECULAR_OXIDOREDUCTASE_ACTIVITY	36	Down	0.00282345096800997	0.292075102858435
C5_GO_INNER_MITOCHONDRIAL_MEMBRANE_PROTEIN_COMPLEX	131	Down	0.00282709028499049	0.292075102858435
C2_REACTOME_METABOLISM_OF_RNA	646	Down	0.0028384828893151	0.292075102858435
C5_GO_SMOOTH_MUSCLE_ADAPTATION	4	Down	0.00284508788399759	0.292075102858435
C5_GO_IMMUNE_RESPONSE_REGULATING_SIGNALING_PATHWAY	438	Down	0.0028707629043661	0.292075102858435
C7_GSE42088_2H_VS_24H_LEISHMANIA_INF_DC_UP	191	Down	0.00287116446984173	0.292075102858435
C2_REACTOME_METABOLISM_OF_AMINO_ACIDS_AND_DERIVATIVES	301	Down	0.00289094248775788	0.292075102858435
C2_REACTOME_INTERLEUKIN_1_FAMILY_SIGNALING	121	Down	0.00289676848023635	0.292075102858435
C5_GO_ACTIVATION_OF_INNATE_IMMUNE_RESPONSE	243	Down	0.00291470714393504	0.292523247528814
C2_REACTOME_DEGRADATION_OF_BETA_CATENIN_BY_THE_DESTRUCTION_COMPLEX	82	Down	0.00295894938797823	0.294729533899028
C2_PID_AMB2_NEUTROPHILS_PATHWAY	30	Down	0.00296388220269342	0.294729533899028
C2_REACTOME_TRAF6_MEDIATED_INDUCTION_OF_TAK1_COMPLEX_WITHIN_TLR4_COMPLEX	15	Down	0.00301194882507886	0.29814167410986
C7_GSE5099_CLASSICAL_M1_VS_ALTERNATIVE_M2_MACROPHAGE_UP	184	Down	0.00302850451437724	0.298291146534186
C5_GO_MHC_CLASS_I_PROTEIN_COMPLEX	8	Down	0.00304479621034404	0.298291146534186
C5_GO_PROTON_TRANSMEMBRANE_TRANSPORT	124	Down	0.00306533374149214	0.298291146534186
C5_GO_RESPIRASOME	92	Down	0.00306849920090061	0.298291146534186
C2_LUI_THYROID_CANCER_CLUSTER_3	27	Down	0.00309525838117082	0.299495746874254
C7_GSE3982_MEMORY_CD4_TCELL_VS_TH1_UP	171	Down	0.00311922107494883	0.299495746874254
C5_GO_CELL_ACTIVATION_INVOLVED_IN_IMMUNE_RESPONSE	562	Down	0.00312233779839383	0.299495746874254
C2_REACTOME_PTEN_REGULATION	131	Down	0.00315663588584023	0.30082150346072
C7_GSE12845_NAIVE_VS_DARKZONE_GC_TONSIL_BCELL_DN	194	Down	0.00318598392447223	0.30082150346072
C5_GO_HAPTOGLOBIN_BINDING	4	Down	0.00320929790436981	0.30082150346072
C5_GO_POSITIVE_REGULATION_OF_NF_KAPPAB_TRANSCRIPTION_FACTOR_ACTIVITY	132	Down	0.00321042785151877	0.30082150346072
C2_BIOCARTA_PRC2_PATHWAY	13	Down	0.00321617703560615	0.30082150346072
C5_GO_DITERPENOID_METABOLIC_PROCESS	35	Up	0.0032194200942378	0.30082150346072
C5_GO_POSITIVE_REGULATION_OF_INTERLEUKIN_2_PRODUCTION	27	Down	0.00327440792292281	0.303177591529151
C5_GO_MITOCHONDRIAL_ELECTRON_TRANSPORT_NADH_TO_UBIQUINONE	52	Down	0.00327737179784662	0.303177591529151
C2_REACTOME_REGULATION_OF_RAS_BY_GAPS	65	Down	0.00328659166017854	0.303177591529151
C2_DAZARD_UV_RESPONSE_CLUSTER_G5	11	Down	0.00330625519854875	0.303699153364999
C5_GO_LEUKOCYTE_MEDIATED_IMMUNITY	610	Down	0.00338784866197593	0.309880942170102
C5_GO_HEMOGLOBIN_COMPLEX	5	Down	0.00340565705792478	0.310200981939888
C2_TIEN_INTESTINE_PROBIOTICS_2HR_UP	25	Down	0.00345584995423033	0.311049357099742
C2_REACTOME_REGULATION_OF_TNFR1_SIGNALING	33	Down	0.00345718022816708	0.311049357099742
C7_GSE29618_MONOCYTE_VS_MDC_DAY7_FLU_VACCINE_UP	169	Down	0.00347099019215854	0.311049357099742
C6_KRAS.KIDNEY_UP.V1_UP	68	Up	0.00347924378135739	0.311049357099742
C7_GSE45739_UNSTIM_VS_ACD3_ACD28_STIM_WT_CD4_TCELL_DN	197	Down	0.00348671435442557	0.311049357099742
C7_GSE26495_NAIVE_VS_PD1HIGH_CD8_TCELL_DN	196	Down	0.00354491539219334	0.31369843949409
C5_GO_ANTIGEN_PROCESSING_AND_PRESENTATION_OF_EXOGENOUS_PEPTIDE_ANTIGEN_VIA_MHC_CLASS_I	74	Down	0.00354535093994151	0.31369843949409
C2_HEDENFALK_BREAST_CANCER_BRACX_UP	17	Down	0.00357667982985967	0.315184005494707
C2_REACTOME_COSTIMULATION_BY_THE_CD28_FAMILY	64	Down	0.00359565937338019	0.315573699984355
C2_REACTOME_CDK_MEDIATED_PHOSPHORYLATION_AND_REMOVAL_OF_CDC6	70	Down	0.00361755784213178	0.31621539879731
C2_BIOCARTA_MONOCYTE_PATHWAY	9	Down	0.00363528483758644	0.316463387820193
C2_REACTOME_REGULATION_OF_APOPTOSIS	52	Down	0.00364959161154389	0.316463387820193
C7_GSE28726_ACT_CD4_TCELL_VS_ACT_VA24NEG_NKTCELL_DN	197	Down	0.00371747694300546	0.321065598288735
C2_REACTOME_ANTIGEN_PROCESSING_CROSS_PRESENTATION	93	Down	0.0038616101436119	0.332190415449281
C2_PID_TCR_PATHWAY	64	Down	0.003878121461038	0.332292162183327
C7_GSE16385_ROSIGLITAZONE_IL4_VS_IFNG_TNF_STIM_MACROPHAGE_DN	127	Up	0.00389857699648511	0.332729732794505
C2_BIOCARTA_IL5_PATHWAY	9	Down	0.00392242853974285	0.333452572096257
C6_SIRNA_EIF4GI_UP	86	Down	0.00397200937096087	0.334816342208475
C5_GO_REGULATION_OF_MRNA_CATABOLIC_PROCESS	173	Down	0.00397587051349486	0.334816342208475
C5_GO_MITOCHONDRIAL_RESPIRATORY_CHAIN_COMPLEX_I	51	Down	0.00398480562274133	0.334816342208475
C2_REACTOME_TETRAHYDROBIOPTERIN_BH4_SYNTHESIS_RECYCLING_SALVAGE_AND_REGULATION	10	Down	0.00402877332077834	0.337203660416343
C7_GSE339_CD4POS_VS_CD8POS_DC_IN_CULTURE_DN	169	Down	0.0040759473596313	0.339839949469566
C7_GSE9601_UNTREATED_VS_PI3K_INHIBITOR_TREATED_HCMV_INF_MONOCYTE_UP	178	Down	0.00409258966682491	0.339920148649159
C6_HINATA_NFKB_IMMU_INF	13	Down	0.00412589204689185	0.34137819768138
C5_GO_T_CELL_RECEPTOR_SIGNALING_PATHWAY	174	Down	0.00422192140160125	0.347995483436927
C5_GO_LEUKOCYTE_MEDIATED_CYTOTOXICITY	83	Down	0.00425079190086174	0.349047980404852
C5_GO_OXYGEN_BINDING	10	Down	0.00428679679238117	0.350676154208449
C7_GSE34156_NOD2_LIGAND_VS_TLR1_TLR2_LIGAND_6H_TREATED_MONOCYTE_UP	171	Down	0.00439037168146331	0.355042066831449
C2_REACTOME_FC_EPSILON_RECEPTOR_FCERI_SIGNALING	126	Down	0.00439503809346285	0.355042066831449
C5_GO_XENOBIOTIC_TRANSPORT	7	Down	0.00440768244684561	0.355042066831449
C5_GO_POSITIVE_REGULATION_OF_MICROTUBULE_BINDING	6	Down	0.00441102518747324	0.355042066831449
C5_GO_LARGE_RIBOSOMAL_SUBUNIT	114	Down	0.00442205729516059	0.355042066831449
C5_GO_RESPONSE_TO_INTERLEUKIN_1	149	Down	0.00446682204859731	0.357140850352764
C2_REACTOME_AXON_GUIDANCE	418	Down	0.0044811473058378	0.357140850352764
C2_BIOCARTA_LYM_PATHWAY	12	Down	0.0045129348007312	0.358356778792128
C2_KEGG_NOD_LIKE_RECEPTOR_SIGNALING_PATHWAY	51	Down	0.0046766072966986	0.369263663580746
C5_GO_PROTON_TRANSPORTING_ATP_SYNTHASE_COMPLEX	22	Down	0.00468435775831281	0.369263663580746
C2_BIOCARTA_ARAP_PATHWAY	17	Down	0.00482393727759424	0.377723740554029
C7_GSE22886_TCELL_VS_BCELL_NAIVE_UP	194	Down	0.00482808675846514	0.377723740554029
C2_BIOCARTA_LYMPHOCYTE_PATHWAY	8	Down	0.00485094331614628	0.377723740554029
C2_REACTOME_IMMUNOREGULATORY_INTERACTIONS_BETWEEN_A_LYMPHOID_AND_A_NON_LYMPHOID_CELL	83	Down	0.00487227777473271	0.377723740554029
C5_GO_ORGANIC_CYCLIC_COMPOUND_CATABOLIC_PROCESS	512	Down	0.00487880096665412	0.377723740554029
C5_GO_PROTEIN_CONTAINING_COMPLEX_REMODELING	14	Up	0.00489941943257863	0.377970158218646
C5_GO_SUBSTRATE_DEPENDENT_CELL_MIGRATION_CELL_EXTENSION	8	Up	0.00497583318371778	0.381238344190776
C5_GO_CELLULAR_SODIUM_ION_HOMEOSTASIS	10	Up	0.00499759231507426	0.381238344190776
C7_GSE9006_TYPE_1_DIABETES_AT_DX_VS_1MONTH_POST_DX_PBMC_UP	190	Down	0.00500440342063674	0.381238344190776
C5_GO_PROLACTIN_SECRETION	5	Down	0.00501212879852252	0.381238344190776
C2_REACTOME_DOWNSTREAM_SIGNALING_EVENTS_OF_B_CELL_RECEPTOR_BCR	80	Down	0.00505189464195508	0.382169940217509
C2_REACTOME_TNFR1_INDUCED_NFKAPPAB_SIGNALING_PATHWAY	30	Down	0.00505963524506067	0.382169940217509
C2_REACTOME_INNATE_IMMUNE_SYSTEM	789	Down	0.00515477095596284	0.386448017123371
C2_SANA_RESPONSE_TO_IFNG_DN	72	Down	0.00517802492433595	0.386448017123371
C2_PID_CD8_TCR_PATHWAY	52	Down	0.00522239954485922	0.386448017123371
C2_REACTOME_CONSTITUTIVE_SIGNALING_BY_AKT1_E17K_IN_CANCER	25	Down	0.00524597987307598	0.386448017123371
C5_GO_IMMUNE_RESPONSE_REGULATING_CELL_SURFACE_RECEPTOR_SIGNALING_PATHWAY	313	Down	0.00525299811787741	0.386448017123371
C7_GSE43955_1H_VS_60H_ACT_CD4_TCELL_DN	139	Down	0.00526083133015443	0.386448017123371
C2_REACTOME_HEDGEHOG_ON_STATE	74	Down	0.00526167938652268	0.386448017123371
C7_GSE31082_DN_VS_CD8_SP_THYMOCYTE_DN	171	Down	0.00529349937732961	0.386448017123371
C5_GO_POSITIVE_REGULATION_OF_DNA_BIOSYNTHETIC_PROCESS	58	Down	0.00529701428394749	0.386448017123371
C2_REACTOME_METAL_SEQUESTRATION_BY_ANTIMICROBIAL_PROTEINS	3	Down	0.00530832494156486	0.386448017123371
C5_GO_PEPTIDE_BIOSYNTHETIC_PROCESS	598	Down	0.00532012087870377	0.386448017123371
C2_CHIBA_RESPONSE_TO_TSA	41	Down	0.00533019453454599	0.386448017123371
C2_REACTOME_CELLULAR_RESPONSES_TO_STRESS	398	Down	0.00539010973161503	0.38874750118964
C5_GO_POSITIVE_REGULATION_OF_IMMUNE_RESPONSE	592	Down	0.00539777644884591	0.38874750118964
C5_GO_CRANIAL_NERVE_MORPHOGENESIS	11	Up	0.00544116983475424	0.389051392531888
C5_GO_REGULATION_OF_PHAGOCYTOSIS	61	Down	0.0054510491890931	0.389051392531888
C5_GO_RIBONUCLEOPROTEIN_COMPLEX	819	Down	0.00545583648536277	0.389051392531888
C7_GSE9946_IMMATURE_VS_MATURE_STIMULATORY_DC_DN	69	Up	0.00548002546423418	0.38949505578252
C2_REACTOME_TAK1_ACTIVATES_NFKB_BY_PHOSPHORYLATION_AND_ACTIVATION_OF_IKKS_COMPLEX	32	Down	0.00552007721605344	0.390678900573863
C5_GO_FC_RECEPTOR_SIGNALING_PATHWAY	167	Down	0.00557147231262456	0.390678900573863
C2_GNATENKO_PLATELET_SIGNATURE	41	Down	0.00557656632735087	0.390678900573863
C2_SPIELMAN_LYMPHOBLAST_EUROPEAN_VS_ASIAN_UP	461	Down	0.00559449476814728	0.390678900573863
C5_GO_PROTEIN_FOLDING_IN_ENDOPLASMIC_RETICULUM	15	Down	0.0056084311614618	0.390678900573863
C5_GO_DNA_CLAMP_LOADER_ACTIVITY	8	Down	0.0056386277704369	0.390678900573863
C5_GO_ANTIMICROBIAL_HUMORAL_IMMUNE_RESPONSE_MEDIATED_BY_ANTIMICROBIAL_PEPTIDE	23	Down	0.00563950130636019	0.390678900573863
C7_GSE7219_UNSTIM_VS_LPS_AND_ANTI_CD40_STIM_NIK_NFKB2_KO_DC_UP	172	Down	0.00565420446769677	0.390678900573863
C2_CAFFAREL_RESPONSE_TO_THC_24HR_3_UP	7	Down	0.00566436213672242	0.390678900573863
C2_REACTOME_GENE_AND_PROTEIN_EXPRESSION_BY_JAK_STAT_SIGNALING_AFTER_INTERLEUKIN_12_STIMULATION	33	Down	0.00567903384555895	0.390678900573863
C2_DE_YY1_TARGETS_DN	78	Down	0.00569492262115235	0.390678900573863
C7_GSE14000_TRANSLATED_RNA_VS_MRNA_DC_DN	169	Down	0.00573754997270956	0.39236154040504
C7_GSE13411_PLASMA_CELL_VS_MEMORY_BCELL_DN	186	Down	0.00578482598764209	0.392875874252133
C7_GSE45837_WT_VS_GFI1_KO_PDC_DN	197	Down	0.00580270400375453	0.392875874252133
C2_BIOCARTA_IL1R_PATHWAY	26	Down	0.00580816734039034	0.392875874252133
C2_GAVIN_FOXP3_TARGETS_CLUSTER_T7	93	Down	0.00582326365755234	0.392875874252133
C2_FRIDMAN_SENESCENCE_DN	8	Up	0.00583568740239813	0.392875874252133
C7_GSE1432_CTRL_VS_IFNG_24H_MICROGLIA_DN	174	Down	0.00598719361864756	0.401827811966074
C7_GSE21360_TERTIARY_VS_QUATERNARY_MEMORY_CD8_TCELL_DN	153	Down	0.00601398263254952	0.402379986137063
C5_GO_HIGH_DENSITY_LIPOPROTEIN_PARTICLE	18	Up	0.00619569435442121	0.412320012622612
C2_REACTOME_HSP90_CHAPERONE_CYCLE_FOR_STEROID_HORMONE_RECEPTORS_SHR	45	Down	0.00622629562218173	0.412320012622612
C5_GO_MHC_CLASS_II_PROTEIN_COMPLEX	13	Down	0.00622820959246088	0.412320012622612
C5_GO_DNA_BIOSYNTHETIC_PROCESS	164	Down	0.00624005690109268	0.412320012622612
C2_REACTOME_MITOCHONDRIAL_TRNA_AMINOACYLATION	19	Down	0.00626510845809657	0.412320012622612
C2_REACTOME_SCF_SKP2_MEDIATED_DEGRADATION_OF_P27_P21	59	Down	0.00627666778141258	0.412320012622612
C5_GO_ANTIGEN_PROCESSING_AND_PRESENTATION_OF_ENDOGENOUS_PEPTIDE_ANTIGEN_VIA_MHC_CLASS_I_VIA_ER_PATHWAY	6	Down	0.00631461555532542	0.413117073168424
C2_REACTOME_CELLULAR_RESPONSE_TO_HYPOXIA	69	Down	0.00635230046120398	0.413117073168424
C2_REACTOME_CYCLIN_A:CDK2_ASSOCIATED_EVENTS_AT_S_PHASE_ENTRY	82	Down	0.00635601113772638	0.413117073168424
C5_GO_PATTERN_RECOGNITION_RECEPTOR_SIGNALING_PATHWAY	150	Down	0.00636904059710364	0.413117073168424
C7_GSE13485_CTRL_VS_DAY1_YF17D_VACCINE_PBMC_DN	54	Up	0.00638408614777296	0.413117073168424
C5_GO_RESPIRATORY_ELECTRON_TRANSPORT_CHAIN	107	Down	0.00642155621792957	0.414046110612925
C5_GO_COP9_SIGNALOSOME	34	Down	0.00646583651734309	0.414046110612925
C5_GO_REGULATION_OF_RNA_SPLICING	115	Down	0.00646663275139511	0.414046110612925
C5_GO_DENDRITIC_CELL_APOPTOTIC_PROCESS	7	Down	0.00647484230546091	0.414046110612925
C2_KYNG_RESPONSE_TO_H2O2	64	Down	0.00652042543198211	0.415734654454436
C5_GO_PEPTIDE_ANTIGEN_BINDING	19	Down	0.00657042909303899	0.416958333764387
C2_HOEBEKE_LYMPHOID_STEM_CELL_UP	81	Down	0.00658257081283559	0.416958333764387
C2_REACTOME_APC_C:CDH1_MEDIATED_DEGRADATION_OF_CDC20_AND_OTHER_APC_C:CDH1_TARGETED_PROTEINS_IN_LATE_MITOSIS_EARLY_G1	71	Down	0.00661175415628374	0.416958333764387
C5_GO_SULFUR_AMINO_ACID_TRANSMEMBRANE_TRANSPORTER_ACTIVITY	5	Up	0.00661655442452944	0.416958333764387
C2_MORI_LARGE_PRE_BII_LYMPHOCYTE_DN	53	Down	0.00667525398406038	0.419438132946264
C2_BIOCARTA_TCRA_PATHWAY	12	Down	0.00671780865738237	0.420892069580159
C2_KARLSSON_TGFB1_TARGETS_UP	111	Down	0.00676322167038807	0.42195486968534
C7_GSE3720_UNSTIM_VS_LPS_STIM_VD2_GAMMADELTA_TCELL_UP	170	Down	0.00677370120170211	0.42195486968534
C2_FIGUEROA_AML_METHYLATION_CLUSTER_5_DN	24	Down	0.00684101032798814	0.424926710286897
C7_GSE21380_TFH_VS_GERMINAL_CENTER_TFH_CD4_TCELL_DN	167	Down	0.00693216808366825	0.427296114131034
C7_GSE28726_ACT_CD4_TCELL_VS_ACT_NKTCELL_DN	192	Down	0.00693730773135519	0.427296114131034
C2_BIOCARTA_GHRELIN_PATHWAY	6	Up	0.00697550195210697	0.427296114131034
C5_GO_REGULATION_OF_B_CELL_RECEPTOR_SIGNALING_PATHWAY	21	Down	0.00698555152021907	0.427296114131034
C2_BIOCARTA_ATM_PATHWAY	20	Down	0.00699521454762175	0.427296114131034
C7_GSE26030_UNSTIM_VS_RESTIM_TH1_DAY15_POST_POLARIZATION_DN	184	Down	0.00701171053176552	0.427296114131034
C5_GO_PURINE_CONTAINING_COMPOUND_BIOSYNTHETIC_PROCESS	160	Down	0.00701713334397306	0.427296114131034
C5_GO_CENTROMERE_COMPLEX_ASSEMBLY	52	Down	0.00707880812424109	0.427430552806391
C5_GO_POSITIVE_REGULATION_OF_NUCLEOTIDE_BIOSYNTHETIC_PROCESS	11	Down	0.0070877988013561	0.427430552806391
C2_REACTOME_NEGATIVE_REGULATION_OF_NOTCH4_SIGNALING	54	Down	0.00710290882440119	0.427430552806391
C5_GO_CRISTAE_FORMATION	33	Down	0.00711279259663721	0.427430552806391
C5_GO_NEGATIVE_REGULATION_OF_CELL_KILLING	18	Down	0.00711792737167207	0.427430552806391
C2_REACTOME_REGULATION_OF_TLR_BY_ENDOGENOUS_LIGAND	8	Down	0.0071483683391948	0.427719672364273
C7_GSE41978_KLRG1_HIGH_VS_LOW_EFFECTOR_CD8_TCELL_DN	172	Down	0.00720699492421896	0.427719672364273
C5_GO_MAMMARY_GLAND_DUCT_MORPHOGENESIS	17	Up	0.00721155676821015	0.427719672364273
C5_GO_SWI_SNF_SUPERFAMILY_TYPE_COMPLEX	70	Down	0.00723852334809516	0.427719672364273
C2_TIEN_INTESTINE_PROBIOTICS_24HR_DN	195	Down	0.00724463670055556	0.427719672364273
C7_GSE6269_HEALTHY_VS_FLU_INF_PBMC_UP	153	Down	0.00726272911313697	0.427719672364273
C2_DEURIG_T_CELL_PROLYMPHOCYTIC_LEUKEMIA_DN	306	Down	0.0072771609340822	0.427719672364273
C5_GO_DE_NOVO_PROTEIN_FOLDING	37	Down	0.00728603066517176	0.427719672364273
C7_GSE5099_MONOCYTE_VS_CLASSICAL_M1_MACROPHAGE_DN	182	Down	0.00731977613692098	0.427719672364273
C5_GO_RNA_BINDING	1528	Down	0.00733804052013367	0.427719672364273
C7_GSE9006_HEALTHY_VS_TYPE_1_DIABETES_PBMC_4MONTH_POST_DX_UP	194	Down	0.00734735053445908	0.427719672364273
C7_GSE45881_CXCR6HI_VS_CXCR1LO_COLONIC_LAMINA_PROPRIA_UP	192	Down	0.00736148849983265	0.427719672364273
C2_KEGG_ALZHEIMERS_DISEASE	142	Down	0.00737923966529375	0.427719672364273
C7_GSE42088_UNINF_VS_LEISHMANIA_INF_DC_24H_UP	193	Down	0.00740731175851018	0.428201878135956
C2_ROETH_TERT_TARGETS_DN	9	Up	0.00746422930358682	0.430344582029668
C2_REACTOME_MAPK6_MAPK4_SIGNALING	81	Down	0.00748710002063634	0.430518181027466
C5_GO_ANTERIOR_HEAD_DEVELOPMENT	5	Down	0.00751412071273416	0.430928859287437
C2_REACTOME_BETA_CATENIN_INDEPENDENT_WNT_SIGNALING	125	Down	0.00760890795945655	0.434718071716333
C5_GO_REGULATION_OF_INNATE_IMMUNE_RESPONSE	347	Down	0.0076450682044573	0.434718071716333
C2_CAFFAREL_RESPONSE_TO_THC_8HR_5_UP	15	Down	0.00764670987140637	0.434718071716333
C7_GSE37416_12H_VS_24H_F_TULARENSIS_LVS_NEUTROPHIL_UP	182	Down	0.00766040702074172	0.434718071716333
C2_ICHIBA_GRAFT_VERSUS_HOST_DISEASE_D7_UP	89	Down	0.00773839192198468	0.436947107775232
C2_BIOCARTA_BLYMPHOCYTE_PATHWAY	10	Down	0.00774190398350288	0.436947107775232
C2_ROESSLER_LIVER_CANCER_METASTASIS_DN	45	Down	0.00777214143405119	0.436947107775232
C2_GARGALOVIC_RESPONSE_TO_OXIDIZED_PHOSPHOLIPIDS_SALMON_DN	11	Down	0.00781178556901584	0.436947107775232
C2_MA_MYELOID_DIFFERENTIATION_UP	31	Down	0.00783490126855963	0.436947107775232
C2_PID_NFKAPPAB_CANONICAL_PATHWAY	22	Down	0.00783979372389101	0.436947107775232
C7_GSE29618_BCELL_VS_PDC_UP	171	Down	0.0078579145606293	0.436947107775232
C5_GO_PHAGOCYTOSIS	189	Down	0.00791154180301055	0.436947107775232
C7_GSE17721_CTRL_VS_PAM3CSK4_8H_BMDC_UP	183	Down	0.00793433454754609	0.436947107775232
C2_ABRAMSON_INTERACT_WITH_AIRE	44	Down	0.007936397210901	0.436947107775232
C2_REACTOME_CRISTAE_FORMATION	31	Down	0.00793931717441088	0.436947107775232
C2_REACTOME_UCH_PROTEINASES	99	Down	0.00794156105099371	0.436947107775232
C7_GSE22886_NAIVE_CD4_TCELL_VS_12H_ACT_TH1_UP	182	Down	0.00800533720573608	0.439279206012043
C5_GO_RESPONSE_TO_LEUKEMIA_INHIBITORY_FACTOR	81	Down	0.00802447483996536	0.439279206012043
C2_KIM_HYPOXIA	15	Down	0.00805493899604105	0.439332131114201
C5_GO_ER_TO_GOLGI_TRANSPORT_VESICLE_MEMBRANE	54	Down	0.0080659741758212	0.439332131114201
C5_GO_SECRETORY_GRANULE	573	Down	0.00810643785471551	0.439417093984824
C2_REACTOME_DEGRADATION_OF_GLI1_BY_THE_PROTEASOME	58	Down	0.00811699024886827	0.439417093984824
C3_TCTGATC_MIR383	39	Down	0.00812834462071753	0.439417093984824
C5_GO_REGULATION_OF_FEVER_GENERATION	4	Down	0.00818872337210354	0.441401969299854
C5_GO_TORC1_COMPLEX	7	Down	0.00820578437253626	0.441401969299854
C5_GO_ESTABLISHMENT_OF_PROTEIN_LOCALIZATION_TO_ORGANELLE	495	Down	0.00827788438261509	0.443198102511522
C7_GSE3720_UNSTIM_VS_PMA_STIM_VD1_GAMMADELTA_TCELL_UP	179	Down	0.00829163719983991	0.443198102511522
C5_GO_CELLULAR_RESPIRATION	171	Down	0.00830050879323176	0.443198102511522
C2_REACTOME_GLYCOSPHINGOLIPID_METABOLISM	36	Down	0.0083473773699226	0.444199572567491
C5_GO_CORTICAL_CYTOSKELETON	75	Down	0.00838841849086621	0.444199572567491
C7_GSE24634_NAIVE_CD4_TCELL_VS_DAY5_IL4_CONV_TREG_DN	199	Down	0.00839783454396224	0.444199572567491
C2_DISTECHE_ESCAPED_FROM_X_INACTIVATION	13	Down	0.00840269510139281	0.444199572567491
C5_GO_PROTEIN_FOLDING	194	Down	0.00842171899276866	0.444199572567491
C2_BANDRES_RESPONSE_TO_CARMUSTIN_MGMT_24HR_DN	19	Down	0.00844638320848133	0.444349643610211
C5_GO_PROTON_TRANSMEMBRANE_TRANSPORTER_ACTIVITY	102	Down	0.00847766170055892	0.444349643610211
C7_GSE3982_EOSINOPHIL_VS_EFF_MEMORY_CD4_TCELL_DN	177	Down	0.00848605740633948	0.444349643610211
C7_GSE45365_NK_CELL_VS_BCELL_MCMV_INFECTION_DN	178	Down	0.00852131648916083	0.445017302009255
C5_GO_POSITIVE_REGULATION_OF_GENE_EXPRESSION_EPIGENETIC	55	Down	0.00855880905767106	0.445017302009255
C5_GO_HISTONE_H3_K27_DEMETHYLATION	5	Down	0.00858867586448504	0.445017302009255
C5_GO_HISTONE_DEMETHYLASE_ACTIVITY_H3_K27_SPECIFIC_	5	Down	0.00858867586448504	0.445017302009255
C2_REACTOME_PLATELET_CALCIUM_HOMEOSTASIS	18	Down	0.00860145075845918	0.445017302009255
C2_GALE_APL_WITH_FLT3_MUTATED_DN	15	Down	0.00866887059376371	0.446334073145665
C2_BILANGES_RAPAMYCIN_SENSITIVE_VIA_TSC1_AND_TSC2	62	Down	0.00870561647168697	0.446334073145665
C2_REACTOME_ASSEMBLY_OF_THE_PRE_REPLICATIVE_COMPLEX	66	Down	0.00872915270066974	0.446334073145665
C2_BIOCARTA_EPHA4_PATHWAY	5	Down	0.0087305081467851	0.446334073145665
C5_GO_POSITIVE_REGULATION_OF_TELOMERE_MAINTENANCE	48	Down	0.00876181471741562	0.446334073145665
C2_KEGG_TOLL_LIKE_RECEPTOR_SIGNALING_PATHWAY	80	Down	0.00876559171752074	0.446334073145665
C2_HONMA_DOCETAXEL_RESISTANCE	34	Down	0.00877102662422978	0.446334073145665
C5_GO_TELOMERASE_HOLOENZYME_COMPLEX_ASSEMBLY	6	Down	0.0088375580323047	0.447807618614867
C5_GO_APOPTOTIC_PROCESS_IN_BONE_MARROW_CELL	5	Up	0.00884129812561874	0.447807618614867
C7_GSE3982_BCELL_VS_BASOPHIL_DN	149	Down	0.00886988546033412	0.448208338016604
C2_REACTOME_PHOSPHORYLATION_OF_CD3_AND_TCR_ZETA_CHAINS	18	Down	0.00890402628415629	0.448682824890532
C5_GO_OXYGEN_CARRIER_ACTIVITY	6	Down	0.00893928452155768	0.448682824890532
C5_GO_CHAPERONE_COMPLEX	19	Down	0.00894926462704209	0.448682824890532
C7_GSE17721_CTRL_VS_POLYIC_1H_BMDC_DN	142	Down	0.00896206583529848	0.448682824890532
C5_GO_NEGATIVE_REGULATION_OF_CHROMATIN_ORGANIZATION	48	Down	0.00902098309476537	0.45059186988093
C5_GO_POSITIVE_REGULATION_OF_B_CELL_ACTIVATION	66	Down	0.00904683919251759	0.450844551759532
C2_REACTOME_INHIBITION_OF_REPLICATION_INITIATION_OF_DAMAGED_DNA_BY_RB1_E2F1	12	Down	0.0090823144064613	0.450909900640632
C7_GSE36527_CD69_NEG_VS_POS_TREG_CD62L_LOS_KLRG1_NEG_DN	191	Down	0.009089751203061	0.450909900640632
C2_REACTOME_TICAM1_TRAF6_DEPENDENT_INDUCTION_OF_TAK1_COMPLEX	11	Down	0.00914105758305538	0.452419740377796
C2_REACTOME_CYP2E1_REACTIONS	3	Down	0.00918269311673922	0.452627164744967
C7_GSE34205_HEALTHY_VS_FLU_INF_INFANT_PBMC_UP	171	Down	0.00919211931484663	0.452627164744967
C5_GO_HISTONE_EXCHANGE	51	Down	0.00921173832357574	0.452627164744967
C7_GSE24574_BCL6_HIGH_TFH_VS_TFH_CD4_TCELL_DN	191	Down	0.00922876680585273	0.452627164744967
C2_PID_IL1_PATHWAY	29	Down	0.00926027011367463	0.453147032786092
C2_BOYAULT_LIVER_CANCER_SUBCLASS_G5_DN	25	Down	0.00929529328496449	0.45383641403482
C2_REACTOME_SIGNALING_BY_THE_B_CELL_RECEPTOR_BCR	106	Down	0.0093460491924005	0.45451260488148
C5_GO_BRANCHING_INVOLVED_IN_LABYRINTHINE_LAYER_MORPHOGENESIS	8	Up	0.00935847718006613	0.45451260488148
C5_GO_RESPONSE_TO_INTERLEUKIN_3	5	Down	0.00937204236470253	0.45451260488148
C5_GO_REGULATION_OF_RNA_METABOLIC_PROCESS	192	Down	0.00939357971618743	0.454540225641766
C5_GO_POSITIVE_REGULATION_OF_FC_GAMMA_RECEPTOR_SIGNALING_PATHWAY_INVOLVED_IN_PHAGOCYTOSIS	5	Down	0.00943273440790851	0.454757780220408
C7_GSE25088_ROSIGLITAZONE_VS_IL4_AND_ROSIGLITAZONE_STIM_STAT6_KO_MACROPHAGE_DAY10_DN	175	Down	0.00948222553795464	0.454757780220408
C2_GOLUB_ALL_VS_AML_DN	18	Down	0.00951188678256299	0.454757780220408
C5_GO_ESTABLISHMENT_OF_PROTEIN_LOCALIZATION_TO_TELOMERE	17	Down	0.00953046722945145	0.454757780220408
C2_REACTOME_CD28_CO_STIMULATION	33	Down	0.00956539271500968	0.454757780220408
C2_RUTELLA_RESPONSE_TO_HGF_DN	221	Down	0.00957395736231835	0.454757780220408
C2_REACTOME_INTERLEUKIN_12_FAMILY_SIGNALING	49	Down	0.00958789421055695	0.454757780220408
C5_GO_REGULATION_OF_TUMOR_NECROSIS_FACTOR_MEDIATED_SIGNALING_PATHWAY	53	Down	0.00959948712190469	0.454757780220408
C5_GO_REGULATION_OF_SPROUTING_ANGIOGENESIS	46	Down	0.00960412170728192	0.454757780220408
C7_GSE13411_NAIVE_VS_SWITCHED_MEMORY_BCELL_DN	178	Down	0.00961736858254195	0.454757780220408
C2_CHIANG_LIVER_CANCER_SUBCLASS_INTERFERON_DN	34	Up	0.00965034167541341	0.454757780220408
C5_GO_RIBOSOME_ASSEMBLY	59	Down	0.00966717403986446	0.454757780220408
C2_REACTOME_RESPIRATORY_ELECTRON_TRANSPORT	99	Down	0.00967461356397979	0.454757780220408
C5_GO_CELL_CELL_ADHESION_MEDIATED_BY_INTEGRIN	15	Down	0.00969176559008343	0.454757780220408
C2_ZAMORA_NOS2_TARGETS_UP	48	Down	0.00975055100582762	0.455269160982
C5_GO_GABA_RECEPTOR_BINDING	13	Down	0.00975476621479981	0.455269160982
C7_GSE27786_BCELL_VS_CD4_TCELL_DN	167	Down	0.00977219482183994	0.455269160982
C2_MEISSNER_BRAIN_HCP_WITH_H3_UNMETHYLATED	13	Up	0.00978666985042955	0.455269160982
C2_TARTE_PLASMA_CELL_VS_PLASMABLAST_DN	304	Down	0.00983026247292292	0.455610291717044
C2_LUI_TARGETS_OF_PAX8_PPARG_FUSION	33	Down	0.00984069311856839	0.455610291717044
C7_GSE37605_FOXP3_FUSION_GFP_VS_IRES_GFP_TREG_C57BL6_UP	144	Up	0.00985705447067505	0.455610291717044
C2_REACTOME_CELLULAR_RESPONSES_TO_EXTERNAL_STIMULI	483	Down	0.00995913402668874	0.458382126301117
C2_REACTOME_CELL_EXTRACELLULAR_MATRIX_INTERACTIONS	16	Down	0.009971766024447	0.458382126301117
C7_GSE369_PRE_VS_POST_IL6_INJECTION_SOCS3_KO_LIVER_UP	182	Down	0.00998195850614157	0.458382126301117
C2_LIU_TARGETS_OF_VMYB_VS_CMYB_UP	8	Down	0.0100016028111647	0.458382126301117
C2_CAIRO_HEPATOBLASTOMA_CLASSES_UP	587	Down	0.0100680229251106	0.460452744663604
C5_GO_REGULATION_OF_ENDOTHELIAL_CELL_CHEMOTAXIS	12	Down	0.0101203750128225	0.461248090854858
C5_GO_TRANSPORT_VESICLE_MEMBRANE	140	Down	0.0101279680434963	0.461248090854858
C2_REACTOME_REGULATION_OF_TP53_EXPRESSION_AND_DEGRADATION	35	Down	0.0102383665271041	0.465298342923613
C5_GO_ESC_E_Z_COMPLEX	15	Down	0.010345513055459	0.467237798212865
C7_GSE3565_DUSP1_VS_WT_SPLENOCYTES_DN	172	Down	0.0103455896842329	0.467237798212865
C5_GO_FC_RECEPTOR_MEDIATED_STIMULATORY_SIGNALING_PATHWAY	78	Down	0.0103859044705312	0.467237798212865
C2_ZHANG_PROLIFERATING_VS_QUIESCENT	43	Down	0.0104061636231007	0.467237798212865
C5_GO_PLASMA_MEMBRANE_TUBULATION	17	Down	0.0104161335315166	0.467237798212865
C5_GO_POSITIVE_REGULATION_OF_IMMUNE_EFFECTOR_PROCESS	170	Down	0.0104313245820805	0.467237798212865
C5_GO_ARGININE_CATABOLIC_PROCESS	8	Down	0.0104529899711548	0.467237798212865
C5_GO_COPI_COATED_VESICLE_BUDDING	6	Down	0.0104534704369979	0.467237798212865
C3_E2F_Q6	199	Down	0.0104773132497405	0.467339910756942
C5_GO_NIK_NF_KAPPAB_SIGNALING	142	Down	0.0105038118409989	0.467559821538345
C5_GO_PROTEIN_INSERTION_INTO_MEMBRANE	54	Down	0.01057474403982	0.468968782775076
C2_SHIN_B_CELL_LYMPHOMA_CLUSTER_8	33	Down	0.0105852483544507	0.468968782775076
C2_BIOCARTA_CTL_PATHWAY	13	Down	0.0106003645889744	0.468968782775076
C7_GSE45739_UNSTIM_VS_ACD3_ACD28_STIM_NRAS_KO_CD4_TCELL_DN	178	Down	0.010630554029766	0.468988254398308
C5_GO_ANTIBIOTIC_CATABOLIC_PROCESS	27	Down	0.0106493250448757	0.468988254398308
C2_WINTER_HYPOXIA_UP	80	Down	0.0106657076030245	0.468988254398308
C2_HAHTOLA_MYCOSIS_FUNGOIDES_CD4_DN	113	Down	0.0106904847071974	0.469126168993169
C2_MONTERO_THYROID_CANCER_POOR_SURVIVAL_UP	9	Down	0.0107127207243963	0.469152242148409
C5_GO_REGULATION_OF_PHOSPHATIDYLCHOLINE_BIOSYNTHETIC_PROCESS	5	Down	0.0107680410592121	0.47062418161613
C2_NOUSHMEHR_GBM_GERMLINE_MUTATED	3	Down	0.0108094522571782	0.471483513141063
C5_GO_TUMOR_NECROSIS_FACTOR_MEDIATED_SIGNALING_PATHWAY	144	Down	0.0108932174074848	0.471909047883253
C7_GSE29618_MONOCYTE_VS_PDC_UP	170	Down	0.0108984002276918	0.471909047883253
C5_GO_AZUROPHIL_GRANULE	125	Down	0.0109244242766909	0.471909047883253
C5_GO_HEXOSE_PHOSPHATE_TRANSPORT	5	Down	0.0109267908868335	0.471909047883253
C2_KEGG_PYRUVATE_METABOLISM	33	Down	0.010928053419937	0.471909047883253
C2_WINNEPENNINCKX_MELANOMA_METASTASIS_UP	151	Down	0.0110492625192333	0.476194657836856
C2_REACTOME_CROSS_PRESENTATION_OF_SOLUBLE_EXOGENOUS_ANTIGENS_ENDOSOMES	46	Down	0.0111354800012432	0.478958205291566
C5_GO_HISTONE_PRE_MRNA_3_END_PROCESSING_COMPLEX	6	Down	0.0111666746815583	0.479348858904596
H_HALLMARK_PI3K_AKT_MTOR_SIGNALING	93	Down	0.0112066807012182	0.480115462926893
C5_GO_IMMUNOLOGICAL_MEMORY_PROCESS	10	Up	0.0112897852395108	0.482721823317782
C5_GO_DEFENSE_RESPONSE_TO_FUNGUS	15	Down	0.0113264003661435	0.483334069167833
C7_GSE22886_DAY0_VS_DAY7_MONOCYTE_IN_CULTURE_UP	181	Down	0.0113938640633843	0.485257731171011
C5_GO_GATOR1_COMPLEX	6	Down	0.0114901912068382	0.487387337363223
C5_GO_REGULATION_OF_AMINO_ACID_IMPORT_ACROSS_PLASMA_MEMBRANE	6	Up	0.0115241977234564	0.487387337363223
C7_GSE16266_CTRL_VS_HEATSHOCK_AND_LPS_STIM_MEF_DN	181	Down	0.0115276346670126	0.487387337363223
C2_DEN_INTERACT_WITH_LCA5	25	Down	0.0115337994310976	0.487387337363223
C5_GO_GRANZYME_MEDIATED_APOPTOTIC_SIGNALING_PATHWAY	6	Down	0.011562310679122	0.487641577630363
C5_GO_CYTOPLASMIC_TRANSLATIONAL_INITIATION	30	Down	0.0115974486941532	0.488173772411366
C5_GO_MANNOSE_METABOLIC_PROCESS	8	Down	0.011625259410593	0.488396072679915
C7_GSE21670_IL6_VS_TGFB_AND_IL6_TREATED_CD4_TCELL_UP	163	Down	0.0116732380598257	0.489463161819925
C5_GO_SWI_SNF_COMPLEX	18	Down	0.0117174724004167	0.49036943377651
C2_RIZKI_TUMOR_INVASIVENESS_3D_DN	202	Down	0.0117726517353199	0.491729372482205
C2_REACTOME_PLATELET_HOMEOSTASIS	56	Down	0.0118030490659376	0.492050957021916
C2_TAKAO_RESPONSE_TO_UVB_RADIATION_UP	82	Down	0.011893297277276	0.494205593834069
C5_GO_HIGH_DENSITY_LIPOPROTEIN_PARTICLE_REMODELING	11	Up	0.0119003284427246	0.494205593834069
C5_GO_IMPORTIN_ALPHA_FAMILY_PROTEIN_BINDING	5	Down	0.0119259764877896	0.494323744363869
C5_GO_COPII_COATED_ER_TO_GOLGI_TRANSPORT_VESICLE	80	Down	0.0120105032624303	0.496313293527506
C7_GSE16385_MONOCYTE_VS_12H_IFNG_TNF_TREATED_MACROPHAGE_UP	178	Down	0.0120197656196116	0.496313293527506
C7_GSE21927_C26GM_VS_4T1_TUMOR_MONOCYTE_BALBC_DN	187	Down	0.0121082175874595	0.499015096693816
C2_KAMIKUBO_MYELOID_CEBPA_NETWORK	21	Down	0.0122234948103389	0.502810095822633
C2_REACTOME_COOPERATION_OF_PREFOLDIN_AND_TRIC_CCT_IN_ACTIN_AND_TUBULIN_FOLDING	27	Down	0.0122476756402935	0.502850591913412
C2_MALONEY_RESPONSE_TO_17AAG_DN	71	Down	0.0123272356887029	0.503680834031637
C2_BONOME_OVARIAN_CANCER_POOR_SURVIVAL_UP	22	Down	0.0123723134001168	0.503680834031637
C3_E2F_Q4	200	Down	0.0124312234969816	0.503680834031637
C5_GO_REGULATION_OF_RESPONSE_TO_CYTOKINE_STIMULUS	139	Down	0.012447070903338	0.503680834031637
C2_REACTOME_TRANSCRIPTIONAL_REGULATION_BY_RUNX2	93	Down	0.0124537648816035	0.503680834031637
C5_GO_LIPOPOLYSACCHARIDE_BINDING	17	Down	0.0124609002522005	0.503680834031637
C5_GO_RIBONUCLEOPROTEIN_COMPLEX_BINDING	125	Down	0.0124655042615334	0.503680834031637
C5_GO_RRNA_3_END_PROCESSING	9	Down	0.0125217177250064	0.503680834031637
H_HALLMARK_OXIDATIVE_PHOSPHORYLATION	199	Down	0.0125396183257912	0.503680834031637
C7_GSE11864_UNTREATED_VS_CSF1_IFNG_IN_MAC_UP	167	Down	0.0125616319416964	0.503680834031637
C5_GO_INTERLEUKIN_2_PRODUCTION	53	Down	0.0125687412621191	0.503680834031637
C5_GO_MYRISTOYL_COA_HYDROLASE_ACTIVITY	7	Down	0.0125802779324449	0.503680834031637
C2_REACTOME_ENOS_ACTIVATION	10	Down	0.0125910309224973	0.503680834031637
C5_GO_AMIDE_BIOSYNTHETIC_PROCESS	701	Down	0.0125944364548074	0.503680834031637
C7_GSE35685_CD34POS_CD38NEG_VS_CD34POS_CD10NEG_CD62LPOS_BONE_MARROW_UP	189	Down	0.0126332995764798	0.503680834031637
C5_GO_CYTOCHROME_COMPLEX	26	Down	0.0126404708652325	0.503680834031637
C2_TOMIDA_METASTASIS_UP	19	Down	0.0126853062136699	0.503680834031637
C5_GO_TRIGLYCERIDE_RICH_PLASMA_LIPOPROTEIN_PARTICLE	11	Up	0.012686121200354	0.503680834031637
C5_GO_RIBONUCLEOSIDE_TRIPHOSPHATE_BIOSYNTHETIC_PROCESS	57	Down	0.0127420442827094	0.504248840242158
C7_GSE36888_UNTREATED_VS_IL2_TREATED_STAT5_AB_KNOCKIN_TCELL_2H_UP	152	Down	0.0127534224052003	0.504248840242158
C7_GSE16385_MONOCYTE_VS_12H_ROSIGLITAZONE_IL4_TREATED_MACROPHAGE_DN	182	Down	0.0127812625264565	0.504248840242158
C2_LIAN_NEUTROPHIL_GRANULE_CONSTITUENTS	15	Down	0.0127934708982926	0.504248840242158
C5_GO_RIBONUCLEOPROTEIN_COMPLEX_BIOGENESIS	451	Down	0.0128530128019331	0.504554852578686
C5_GO_OXIDOREDUCTASE_COMPLEX	104	Down	0.0128847940593894	0.504554852578686
C2_GRADE_COLON_AND_RECTAL_CANCER_UP	269	Down	0.012909825770509	0.504554852578686
C7_GSE360_DC_VS_MAC_B_MALAYI_LOW_DOSE_UP	170	Down	0.0129185801668789	0.504554852578686
C7_GSE22886_NAIVE_CD4_TCELL_VS_48H_ACT_TH1_UP	187	Down	0.0129576766302061	0.504554852578686
C3_E2F1DP1RB_01	193	Down	0.01296325456406	0.504554852578686
C2_REACTOME_REGULATION_OF_CYTOSKELETAL_REMODELING_AND_CELL_SPREADING_BY_IPP_COMPLEX_COMPONENTS	8	Down	0.0129641596497061	0.504554852578686
C2_REACTOME_SCAVENGING_BY_CLASS_F_RECEPTORS	5	Down	0.0130200770591261	0.505822993705618
C2_REACTOME_HEDGEHOG_LIGAND_BIOGENESIS	60	Down	0.0131460203067613	0.509550988347306
C2_KEGG_VIRAL_MYOCARDITIS	55	Down	0.0131884207900742	0.509550988347306
C2_KIM_BIPOLAR_DISORDER_OLIGODENDROCYTE_DENSITY_CORR_UP	612	Down	0.0132075071192296	0.509550988347306
C2_REACTOME_METABOLISM_OF_NITRIC_OXIDE:_ENOS_ACTIVATION_AND_REGULATION	13	Down	0.013210058836202	0.509550988347306
C5_GO_GOLGI_ASSOCIATED_VESICLE_MEMBRANE	94	Down	0.0132621576850121	0.509767352677876
C2_YUAN_ZNF143_PARTNERS	21	Down	0.0132869601351879	0.509767352677876
C2_KEGG_MTOR_SIGNALING_PATHWAY	46	Down	0.0132991681604001	0.509767352677876
C5_GO_POSITIVE_REGULATION_OF_CHEMOKINE_BIOSYNTHETIC_PROCESS	8	Down	0.0133097297543905	0.509767352677876
C5_GO_MRNA_METABOLIC_PROCESS	502	Down	0.0133657982850091	0.511011949245903
C5_GO_MAMMARY_GLAND_MORPHOGENESIS	23	Up	0.0134614605749105	0.513317020370827
C2_BIOCARTA_RACCYCD_PATHWAY	25	Down	0.0134734470242181	0.513317020370827
C5_GO_POSITIVE_REGULATION_OF_BLOOD_VESSEL_ENDOTHELIAL_CELL_MIGRATION	44	Down	0.0135155499897488	0.514017706452236
C5_GO_RIBONUCLEOPROTEIN_COMPLEX_SUBUNIT_ORGANIZATION	258	Down	0.0136432980444317	0.515308967120879
C5_GO_REGULATION_OF_IMMUNE_RESPONSE	748	Down	0.0136499708885865	0.515308967120879
C5_GO_POSITIVE_REGULATION_OF_PEPTIDYL_SERINE_PHOSPHORYLATION	71	Down	0.0136500183733381	0.515308967120879
C5_GO_SPHINGOSINE_1_PHOSPHATE_RECEPTOR_SIGNALING_PATHWAY	7	Down	0.013650050377851	0.515308967120879
C2_REACTOME_DNA_DAMAGE_RECOGNITION_IN_GG_NER	38	Down	0.0136683576019239	0.515308967120879
C5_GO_CHEMOKINE_BIOSYNTHETIC_PROCESS	11	Down	0.0137204729860792	0.515775895258283
C2_REACTOME_PROCESSING_OF_CAPPED_INTRON_CONTAINING_PRE_MRNA	237	Down	0.0137283278699156	0.515775895258283
C7_GSE22886_CD4_TCELL_VS_BCELL_NAIVE_UP	192	Down	0.0137770726591894	0.516190716891402
C5_GO_POSITIVE_REGULATION_OF_HISTONE_METHYLATION	33	Down	0.0137869925768116	0.516190716891402
C5_GO_POSITIVE_REGULATION_OF_MITOCHONDRIAL_OUTER_MEMBRANE_PERMEABILIZATION_INVOLVED_IN_APOPTOTIC_SIGNALING_PATHWAY	31	Down	0.0138337340622237	0.517047736208424
C3_RAAGNYNNCTTY_UNKNOWN	96	Down	0.0138786737293524	0.517834576772637
C5_GO_RRNA_BINDING	61	Down	0.0139156846790065	0.518323389126294
C5_GO_IMMUNE_EFFECTOR_PROCESS	908	Down	0.0139403548271416	0.518351649987608
C5_GO_SPINDLE_MIDZONE_ASSEMBLY	9	Up	0.0140620219355775	0.518875531137696
C5_GO_INTRAMOLECULAR_OXIDOREDUCTASE_ACTIVITY_INTERCONVERTING_ALDOSES_AND_KETOSES	7	Down	0.0140827666189994	0.518875531137696
C5_GO_MYD88_DEPENDENT_TOLL_LIKE_RECEPTOR_SIGNALING_PATHWAY	28	Down	0.0140839203381808	0.518875531137696
C5_GO_PHAGOCYTIC_CUP	22	Down	0.0140917500159128	0.518875531137696
C5_GO_LEUKOCYTE_AGGREGATION	10	Down	0.0141306897763207	0.518875531137696
C5_GO_TRANSLATION_INITIATION_FACTOR_ACTIVITY	50	Down	0.0141403732569901	0.518875531137696
C2_BROWNE_HCMV_INFECTION_24HR_UP	116	Down	0.0141643433469386	0.518875531137696
C5_GO_PROTEIN_LOCALIZATION_TO_MEMBRANE	502	Down	0.0141711695845347	0.518875531137696
C2_BIOCARTA_PARKIN_PATHWAY	5	Down	0.0141834835432825	0.518875531137696
C2_PID_IL8_CXCR2_PATHWAY	31	Down	0.0141942319616618	0.518875531137696
C2_WATANABE_RECTAL_CANCER_RADIOTHERAPY_RESPONSIVE_DN	77	Down	0.0142271444624191	0.518875531137696
C5_GO_REGULATION_OF_DNA_BIOSYNTHETIC_PROCESS	88	Down	0.0142416708657131	0.518875531137696
C2_REACTOME_ANTIMICROBIAL_PEPTIDES	19	Down	0.0143009366125476	0.520160576991286
C2_CHEN_LUNG_CANCER_SURVIVAL	24	Down	0.0143296289753934	0.520331150634134
C7_GSE9650_EXHAUSTED_VS_MEMORY_CD8_TCELL_DN	191	Down	0.0143619228425334	0.520631711338527
C5_GO_POSITIVE_REGULATION_OF_GAMMA_DELTA_T_CELL_ACTIVATION	5	Down	0.0144344064882588	0.521872859329358
C2_REACTOME_HIV_ELONGATION_ARREST_AND_RECOVERY	32	Down	0.0144443083124649	0.521872859329358
C2_TIAN_TNF_SIGNALING_VIA_NFKB	22	Down	0.0145142513467464	0.522394720923072
C2_REACTOME_DEFECTIVE_CFTR_CAUSES_CYSTIC_FIBROSIS	59	Down	0.0145863214869675	0.522394720923072
C7_GSE21927_SPLEEN_C57BL6_VS_EL4_TUMOR_BALBC_MONOCYTES_UP	194	Down	0.0146117643449722	0.522394720923072
C7_GSE16522_MEMORY_VS_NAIVE_ANTI_CD3CD28_STIM_CD8_TCELL_DN	175	Down	0.0146347016764647	0.522394720923072
C2_PID_RHOA_REG_PATHWAY	35	Down	0.0146522904239815	0.522394720923072
C7_GSE21670_UNTREATED_VS_TGFB_IL6_TREATED_STAT3_KO_CD4_TCELL_DN	195	Down	0.0146600698172233	0.522394720923072
C5_GO_HISTAMINE_RECEPTOR_ACTIVITY	3	Up	0.0146985982602276	0.522394720923072
C5_GO_MRNA_PSEUDOURIDINE_SYNTHESIS	5	Up	0.0147083705265118	0.522394720923072
C2_WELCSH_BRCA1_TARGETS_DN	131	Down	0.0147124992384124	0.522394720923072
C5_GO_CD4_RECEPTOR_BINDING	6	Down	0.0147271519856062	0.522394720923072
C5_GO_CTF18_RFC_LIKE_COMPLEX	7	Down	0.0147419140884452	0.522394720923072
C7_GSE13484_12H_UNSTIM_VS_YF17D_VACCINE_STIM_PBMC_UP	180	Down	0.014747927355149	0.522394720923072
C5_GO_POSITIVE_REGULATION_OF_INTERFERON_ALPHA_PRODUCTION	18	Down	0.014772123535781	0.522398195772692
C5_GO_METANEPHRIC_TUBULE_MORPHOGENESIS	5	Down	0.0148208850358432	0.523088516588803
C7_GSE3982_NEUTROPHIL_VS_BCELL_UP	133	Down	0.0148399039441883	0.523088516588803
C2_NUTT_GBM_VS_AO_GLIOMA_UP	42	Down	0.0148751535826552	0.523479836631169
C7_GSE36392_EOSINOPHIL_VS_NEUTROPHIL_IL25_TREATED_LUNG_DN	186	Down	0.015022324913447	0.526802079250877
C7_GSE19401_UNSTIM_VS_RETINOIC_ACID_STIM_FOLLICULAR_DC_UP	174	Down	0.0150489023175214	0.526802079250877
C2_CHOW_RASSF1_TARGETS_DN	29	Down	0.0151588804147493	0.526802079250877
C7_GSE3982_MAST_CELL_VS_NEUTROPHIL_DN	155	Down	0.0151669066988058	0.526802079250877
C5_GO_NADH_DEHYDROGENASE_COMPLEX_ASSEMBLY	64	Down	0.015171445164163	0.526802079250877
C5_GO_REGULATION_OF_ANTIGEN_PROCESSING_AND_PRESENTATION	14	Down	0.0152224875374353	0.526802079250877
C5_GO_REGULATION_OF_SUBSTRATE_ADHESION_DEPENDENT_CELL_SPREADING	38	Down	0.0152593453070478	0.526802079250877
C7_GSE37416_0H_VS_6H_F_TULARENSIS_LVS_NEUTROPHIL_DN	186	Down	0.0152669105459717	0.526802079250877
C2_REACTOME_P75NTR_SIGNALS_VIA_NF_KB	15	Down	0.015287655352056	0.526802079250877
C2_REACTOME_UNFOLDED_PROTEIN_RESPONSE_UPR	85	Down	0.0153493470449263	0.526802079250877
C7_GSE5542_UNTREATED_VS_IFNG_TREATED_EPITHELIAL_CELLS_6H_DN	196	Down	0.0154043727501518	0.526802079250877
C5_GO_POSITIVE_REGULATION_OF_FIBROBLAST_APOPTOTIC_PROCESS	7	Up	0.0154328821047452	0.526802079250877
C2_BIOCARTA_EPONFKB_PATHWAY	9	Down	0.0154423625374292	0.526802079250877
C5_GO_NUCLEOSIDE_TRIPHOSPHATE_BIOSYNTHETIC_PROCESS	67	Down	0.0154457627955588	0.526802079250877
C5_GO_ISOPRENOID_METABOLIC_PROCESS	45	Up	0.0154866480749504	0.526802079250877
C2_KEGG_AUTOIMMUNE_THYROID_DISEASE	36	Down	0.015508699907878	0.526802079250877
C2_SMID_BREAST_CANCER_LUMINAL_B_UP	97	Up	0.0155794146564768	0.526802079250877
C2_KIM_RESPONSE_TO_TSA_AND_DECITABINE_UP	81	Up	0.0156003179796083	0.526802079250877
C2_REACTOME_MET_RECEPTOR_ACTIVATION	2	Up	0.0156174439315168	0.526802079250877
C2_REACTOME_SIGNALING_BY_MST1	2	Up	0.0156174439315168	0.526802079250877
C5_GO_PRE_MRNA_BINDING	42	Down	0.0156368246360087	0.526802079250877
C5_GO_PROTON_TRANSPORTING_ATP_SYNTHASE_COMPLEX_COUPLING_FACTOR_F_O_	13	Down	0.0156404558885106	0.526802079250877
C2_FERRANDO_T_ALL_WITH_MLL_ENL_FUSION_DN	79	Down	0.0156575811767109	0.526802079250877
C5_GO_PURINE_NUCLEOBASE_BIOSYNTHETIC_PROCESS	11	Down	0.0157021798754452	0.526802079250877
C5_GO_TRANSLESION_SYNTHESIS	40	Down	0.0157116163622149	0.526802079250877
C2_RASHI_RESPONSE_TO_IONIZING_RADIATION_6	68	Down	0.0157192549686733	0.526802079250877
C2_REACTOME_COMPLEX_I_BIOGENESIS	55	Down	0.0157387896771696	0.526802079250877
C7_GSE5099_UNSTIM_VS_MCSF_TREATED_MONOCYTE_DAY3_DN	167	Down	0.0157819770102368	0.526802079250877
C7_GSE7460_CTRL_VS_TGFB_TREATED_ACT_FOXP3_HET_TCONV_UP	181	Down	0.01578371814305	0.526802079250877
C5_GO_NEGATIVE_T_CELL_SELECTION	9	Down	0.0158162217364657	0.526802079250877
C5_GO_POSITIVE_REGULATION_OF_DEFENSE_RESPONSE	367	Down	0.0158197445509133	0.526802079250877
C5_GO_RESPONSE_TO_TUMOR_NECROSIS_FACTOR	228	Down	0.015829111959689	0.526802079250877
C5_GO_DOUBLE_STRANDED_RNA_BINDING	71	Down	0.0158316700661827	0.526802079250877
C5_GO_PROTEASOME_ACCESSORY_COMPLEX	24	Down	0.0158699123157093	0.526802079250877
C5_GO_PROTON_TRANSPORTING_TWO_SECTOR_ATPASE_COMPLEX	46	Down	0.0159640042128686	0.526802079250877
C2_HAHTOLA_SEZARY_SYNDROM_UP	92	Down	0.0159809620428615	0.526802079250877
C5_GO_REGULATION_OF_INTERLEUKIN_1_MEDIATED_SIGNALING_PATHWAY	5	Down	0.0159972454037062	0.526802079250877
C2_GINESTIER_BREAST_CANCER_ZNF217_AMPLIFIED_DN	292	Down	0.0160402760954886	0.526802079250877
C2_OUELLET_CULTURED_OVARIAN_CANCER_INVASIVE_VS_LMP_DN	13	Down	0.0160796171323587	0.526802079250877
C5_GO_SECRETORY_VESICLE	666	Down	0.016090202916182	0.526802079250877
C5_GO_REGULATION_OF_AMINO_ACID_TRANSMEMBRANE_TRANSPORT	7	Up	0.0160925939473222	0.526802079250877
C2_SHAFFER_IRF4_TARGETS_IN_MYELOMA_VS_MATURE_B_LYMPHOCYTE	94	Down	0.0161000055448762	0.526802079250877
C5_GO_TRANSLATION_REGULATOR_ACTIVITY	125	Down	0.0161077760713717	0.526802079250877
C7_GSE17186_NAIVE_VS_CD21LOW_TRANSITIONAL_BCELL_CORD_BLOOD_UP	187	Down	0.0161407946490714	0.526802079250877
C2_GROSS_HIF1A_TARGETS_DN	21	Down	0.0161466224730223	0.526802079250877
C5_GO_MODIFIED_AMINO_ACID_TRANSMEMBRANE_TRANSPORTER_ACTIVITY	12	Up	0.0161573530345822	0.526802079250877
C7_GSE39864_WT_VS_GATA3_KO_TREG_DN	194	Down	0.0161745356978833	0.526802079250877
C2_SCHAEFFER_SOX9_TARGETS_IN_PROSTATE_DEVELOPMENT_UP	11	Up	0.0161800955904405	0.526802079250877
C5_GO_REGULATION_OF_OLIGODENDROCYTE_DIFFERENTIATION	19	Down	0.0161900648856669	0.526802079250877
C5_GO_IRON_ION_BINDING	82	Down	0.016202742408605	0.526802079250877
C7_GSE24574_NAIVE_VS_TCONV_CD4_TCELL_UP	152	Down	0.0162309764863522	0.526802079250877
C7_GSE3039_NKT_CELL_VS_ALPHAALPHA_CD8_TCELL_DN	177	Down	0.0162597373852137	0.526802079250877
C5_GO_POSITIVE_REGULATION_OF_HETEROTYPIC_CELL_CELL_ADHESION	9	Down	0.016276655586229	0.526802079250877
C7_GSE16266_CTRL_VS_HEATSHOCK_AND_LPS_STIM_MEF_UP	197	Down	0.0162823276662662	0.526802079250877
C7_GSE7831_UNSTIM_VS_CPG_STIM_PDC_1H_UP	188	Down	0.0163061258039182	0.526802079250877
C7_GSE21063_CTRL_VS_ANTI_IGM_STIM_BCELL_NFATC1_KO_8H_UP	184	Down	0.0163672728956158	0.527269519435605
C5_GO_FC_EPSILON_RECEPTOR_SIGNALING_PATHWAY	106	Down	0.0163692400858087	0.527269519435605
C2_REACTOME_TRAF6_MEDIATED_NF_KB_ACTIVATION	24	Down	0.0164177201357033	0.527785799706796
C5_GO_REGULATION_OF_DNA_TEMPLATED_TRANSCRIPTION_IN_RESPONSE_TO_STRESS	111	Down	0.0164667425321944	0.527785799706796
C5_GO_AEROBIC_ELECTRON_TRANSPORT_CHAIN	18	Down	0.0164767578332535	0.527785799706796
C2_VERRECCHIA_RESPONSE_TO_TGFB1_C1	16	Down	0.016482654599202	0.527785799706796
C5_GO_POSITIVE_REGULATION_OF_TRANSCRIPTION_BY_RNA_POLYMERASE_III	9	Down	0.0165478699931099	0.528652938200447
C7_GSE22432_CONVENTIONAL_CDC_VS_PLASMACYTOID_PDC_DN	181	Down	0.0165919582676028	0.528652938200447
C2_WOOD_EBV_EBNA1_TARGETS_UP	93	Down	0.0166211494750815	0.528652938200447
C3_GGCNRNWCTTYS_UNKNOWN	74	Down	0.016638532465066	0.528652938200447
C2_REACTOME_CD28_DEPENDENT_VAV1_PATHWAY	12	Down	0.0166480745806189	0.528652938200447
C2_REACTOME_TOLL_LIKE_RECEPTOR_TLR1:TLR2_CASCADE	90	Down	0.0166729083363509	0.528652938200447
C5_GO_MANCHETTE	6	Up	0.0166841249193775	0.528652938200447
C7_KAECH_DAY8_EFF_VS_DAY15_EFF_CD8_TCELL_UP	186	Down	0.0167147523772502	0.528652938200447
C2_REACTOME_ACTIVATED_TAK1_MEDIATES_P38_MAPK_ACTIVATION	22	Down	0.016729214669504	0.528652938200447
C5_GO_RIBOSOME_BIOGENESIS	274	Down	0.0168592986750176	0.53175822374852
C2_REACTOME_DDX58_IFIH1_MEDIATED_INDUCTION_OF_INTERFERON_ALPHA_BETA	66	Down	0.0168827264019632	0.53175822374852
C2_REACTOME_GLUCOSE_METABOLISM	76	Down	0.0169052690539044	0.53175822374852
C7_GSE17721_LPS_VS_CPG_24H_BMDC_DN	159	Down	0.0169256008112593	0.53175822374852
C5_GO_ELASTIN_METABOLIC_PROCESS	5	Down	0.0169923154445589	0.533081641399635
C6_YAP1_DN	28	Up	0.0170628540818271	0.534220123943151
C2_REACTOME_TRIF_TICAM1_MEDIATED_TLR4_SIGNALING	95	Down	0.0171051901085706	0.534220123943151
C2_GAUSSMANN_MLL_AF4_FUSION_TARGETS_G_DN	27	Down	0.017112804729034	0.534220123943151
C5_GO_NADH_DEHYDROGENASE_ACTIVITY	46	Down	0.0171415559243467	0.534220123943151
C5_GO_PHAGOCYTIC_VESICLE	113	Down	0.0172288330250378	0.534220123943151
C5_GO_MRNA_METHYLTRANSFERASE_ACTIVITY	11	Down	0.0172424352454801	0.534220123943151
C5_GO_MHC_CLASS_I_PEPTIDE_LOADING_COMPLEX	5	Down	0.0172738143873942	0.534220123943151
C2_COURTOIS_SENESCENCE_TRIGGERS	7	Down	0.0172824559082908	0.534220123943151
C5_GO_LEUKOCYTE_ADHESION_TO_VASCULAR_ENDOTHELIAL_CELL	24	Down	0.01730378352807	0.534220123943151
C2_PYEON_HPV_POSITIVE_TUMORS_DN	5	Up	0.0173211264186145	0.534220123943151
C1_chr2q12	21	Up	0.0173277544903705	0.534220123943151
C2_PUJANA_BRCA1_PCC_NETWORK	1453	Down	0.0173417006872691	0.534220123943151
C5_GO_NEGATIVE_REGULATION_OF_PHAGOCYTOSIS	15	Down	0.017368187699141	0.534220123943151
C5_GO_SODIUM_PHOSPHATE_SYMPORTER_ACTIVITY	3	Down	0.0173736132198506	0.534220123943151
C2_KEGG_ONE_CARBON_POOL_BY_FOLATE	16	Down	0.0174558889764128	0.534947850531326
C2_REACTOME_DNA_REPLICATION	123	Down	0.0174696863045162	0.534947850531326
C7_GSE17186_BLOOD_VS_CORD_BLOOD_CD21LOW_TRANSITIONAL_BCELL_UP	185	Down	0.0174713109224181	0.534947850531326
C7_GSE11057_EFF_MEM_VS_CENT_MEM_CD4_TCELL_DN	159	Down	0.0175111344558214	0.535410962952463
C7_GSE2585_CD80_HIGH_VS_LOW_MTEC_UP	96	Up	0.0175368064886857	0.535440691636237
C7_GSE9316_CD4_TCELL_BALBC_VS_TH17_ENRI_CD4_TCELL_SKG_PMA_IONO_STIM_FR4NEG_DN	166	Down	0.0176055512236	0.536735565266732
C2_AIGNER_ZEB1_TARGETS	17	Up	0.0176287352371027	0.536735565266732
C7_GSE37301_HEMATOPOIETIC_STEM_CELL_VS_CD4_TCELL_UP	158	Down	0.0176569425899255	0.536840394760735
C7_GSE4984_UNTREATED_VS_GALECTIN1_TREATED_DC_UP	166	Down	0.0177189460916232	0.537352866445342
C2_PID_AVB3_OPN_PATHWAY	27	Down	0.0177233739048076	0.537352866445342
C5_GO_NUCLEOTIDE_BINDING_DOMAIN_LEUCINE_RICH_REPEAT_CONTAINING_RECEPTOR_SIGNALING_PATHWAY	35	Down	0.0178028874970027	0.537700045702626
C2_REACTOME_GLUCONEOGENESIS	25	Down	0.0178044378679452	0.537700045702626
C2_DITTMER_PTHLH_TARGETS_DN	61	Down	0.017809236683019	0.537700045702626
C5_GO_INSULIN_LIKE_GROWTH_FACTOR_I_BINDING	8	Up	0.0178642047895559	0.538609501290672
C2_NGUYEN_NOTCH1_TARGETS_DN	67	Down	0.0179278967283592	0.539779090663015
C5_GO_ROUNDABOUT_SIGNALING_PATHWAY	3	Down	0.017980934491777	0.54042846498893
C5_GO_CYTOPLASMIC_SIDE_OF_ROUGH_ENDOPLASMIC_RETICULUM_MEMBRANE	5	Down	0.0180216663782643	0.54042846498893
C5_GO_IMMUNOLOGICAL_MEMORY_FORMATION_PROCESS	8	Up	0.018024254091106	0.54042846498893
C5_GO_COMPLEMENT_BINDING	8	Down	0.0180932302256281	0.541747299490559
C5_GO_INSULIN_RECEPTOR_SUBSTRATE_BINDING	10	Up	0.0181273781270363	0.542021107638472
C5_GO_REGULATION_OF_TRANSCRIPTION_INVOLVED_IN_G1_S_TRANSITION_OF_MITOTIC_CELL_CYCLE	23	Down	0.018231048052586	0.542615286658643
C2_PASQUALUCCI_LYMPHOMA_BY_GC_STAGE_DN	145	Down	0.018246289999574	0.542615286658643
C5_GO_SAM_COMPLEX	5	Down	0.0182749697626974	0.542615286658643
C5_GO_PROTEIN_REFOLDING	34	Down	0.0183285764958848	0.542615286658643
C7_GSE29618_LAIV_VS_TIV_FLU_VACCINE_DAY7_MONOCYTE_DN	150	Down	0.0183327658455709	0.542615286658643
C2_SCHLOSSER_MYC_AND_SERUM_RESPONSE_SYNERGY	32	Down	0.018335814368164	0.542615286658643
C2_SUZUKI_RESPONSE_TO_TSA	12	Down	0.0184644111784523	0.542615286658643
C2_REACTOME_PP2A_MEDIATED_DEPHOSPHORYLATION_OF_KEY_METABOLIC_FACTORS	6	Down	0.0184766284361849	0.542615286658643
C2_MYLLYKANGAS_AMPLIFICATION_HOT_SPOT_25	5	Down	0.0184945623225837	0.542615286658643
C5_GO_ANTIGEN_PROCESSING_AND_PRESENTATION_OF_PEPTIDE_ANTIGEN	170	Down	0.0184962572313128	0.542615286658643
C5_GO_CHROMATIN_REMODELING_AT_CENTROMERE	44	Down	0.0185245729968719	0.542615286658643
C7_GSE39152_CD103_NEG_VS_POS_MEMORY_CD8_TCELL_UP	165	Down	0.0185270376172467	0.542615286658643
C2_CHIANG_LIVER_CANCER_SUBCLASS_UNANNOTATED_DN	188	Down	0.0185381821234564	0.542615286658643
C2_HUMMERICH_MALIGNANT_SKIN_TUMOR_UP	10	Down	0.0185451166195321	0.542615286658643
C5_GO_LUNG_VASCULATURE_DEVELOPMENT	2	Up	0.0185582456975415	0.542615286658643
C5_GO_MORPHOGENESIS_OF_AN_EPITHELIAL_BUD	6	Up	0.0185618279186559	0.542615286658643
C7_GSE360_CTRL_VS_L_MAJOR_MAC_UP	170	Down	0.0185727715979663	0.542615286658643
C5_GO_GLYCOLYTIC_PROCESS_THROUGH_FRUCTOSE_6_PHOSPHATE	20	Down	0.0186310516280752	0.543585379802709
C7_GSE11924_TFH_VS_TH2_CD4_TCELL_UP	190	Down	0.0186716464002914	0.544037568098813
C5_GO_DENDRITE_TERMINUS	11	Down	0.0187152985931478	0.54456912494136
C2_REACTOME_ERYTHROCYTES_TAKE_UP_OXYGEN_AND_RELEASE_CARBON_DIOXIDE	5	Down	0.0187401313408181	0.54456912494136
C5_GO_INOSITOL_HEXAKISPHOSPHATE_KINASE_ACTIVITY	4	Down	0.0187984184332621	0.544956625148685
C5_GO_REGULATION_OF_GONAD_DEVELOPMENT	8	Up	0.0188037436853592	0.544956625148685
C2_SCHLOSSER_SERUM_RESPONSE_AUGMENTED_BY_MYC	94	Down	0.0188555955931791	0.545729774724882
C2_NUMATA_CSF3_SIGNALING_VIA_STAT3	14	Down	0.0188980491281133	0.546229211998988
C2_REACTOME_IRE1ALPHA_ACTIVATES_CHAPERONES	48	Down	0.0190124722308651	0.547330919187822
C2_MUNSHI_MULTIPLE_MYELOMA_UP	67	Down	0.0190246861937401	0.547330919187822
C5_GO_POSITIVE_REGULATION_OF_INTERLEUKIN_12_BIOSYNTHETIC_PROCESS	5	Down	0.0190330872559271	0.547330919187822
C5_GO_REGULATION_OF_TRANSCRIPTION_BY_RNA_POLYMERASE_III	22	Down	0.0190506078614494	0.547330919187822
C2_SAKAI_CHRONIC_HEPATITIS_VS_LIVER_CANCER_UP	77	Down	0.0191143726997519	0.547330919187822
C2_REACTOME_S_PHASE	156	Down	0.0191225360459097	0.547330919187822
C5_GO_MITOTIC_SPINDLE_MIDZONE_ASSEMBLY	6	Up	0.0191303102606344	0.547330919187822
C5_GO_PYRUVATE_DEHYDROGENASE_COMPLEX	7	Down	0.0191381509707708	0.547330919187822
C5_GO_MHC_CLASS_II_PROTEIN_COMPLEX_BINDING	16	Down	0.0191925943909931	0.547578058714284
C2_REACTOME_DEATH_RECEPTOR_SIGNALLING	126	Down	0.0191973117733581	0.547578058714284
C2_CAFFAREL_RESPONSE_TO_THC_24HR_5_DN	52	Down	0.0192811682319797	0.549247260095737
C5_GO_PROTON_TRANSPORTING_ATP_SYNTHASE_ACTIVITY_ROTATIONAL_MECHANISM	16	Down	0.0193589030194695	0.550737926057821
C5_GO_RIBOSOMAL_SMALL_SUBUNIT_ASSEMBLY	18	Down	0.0194070048535501	0.551382766992476
C7_GSE29618_MONOCYTE_VS_PDC_DAY7_FLU_VACCINE_UP	176	Down	0.019465707653283	0.551613414370179
C5_GO_PROTON_TRANSPORTING_TWO_SECTOR_ATPASE_COMPLEX_CATALYTIC_DOMAIN	14	Down	0.019477374790363	0.551613414370179
C5_GO_LIPOPOLYSACCHARIDE_RECEPTOR_COMPLEX	4	Down	0.0194953530335896	0.551613414370179
C2_KEGG_VEGF_SIGNALING_PATHWAY	56	Down	0.0195295549890416	0.551613414370179
C5_GO_SPINAL_CORD_ASSOCIATION_NEURON_DIFFERENTIATION	3	Down	0.0195423517961204	0.551613414370179
C5_GO_INTERFERON_GAMMA_MEDIATED_SIGNALING_PATHWAY	81	Down	0.019639040282483	0.553485392414484
C7_GSE12845_PRE_GC_VS_DARKZONE_GC_TONSIL_BCELL_UP	166	Down	0.0196903068994738	0.553485392414484
C5_GO_POSITIVE_REGULATION_OF_PHAGOCYTOSIS	47	Down	0.0196975404562745	0.553485392414484
C5_GO_PROTEIN_MEMBRANE_ANCHOR	10	Down	0.019721717993465	0.553485392414484
C2_REACTOME_NF_KB_IS_ACTIVATED_AND_SIGNALS_SURVIVAL	12	Down	0.0197363321494785	0.553485392414484
C5_GO_REGULATION_OF_TOLL_LIKE_RECEPTOR_SIGNALING_PATHWAY	51	Down	0.0197869714042844	0.554188586695191
C5_GO_NEGATIVE_REGULATION_OF_PEPTIDYL_THREONINE_PHOSPHORYLATION	16	Down	0.0198312839607422	0.554259230715878
C7_GSE37416_12H_VS_24H_F_TULARENSIS_LVS_NEUTROPHIL_DN	172	Down	0.0198483318825432	0.554259230715878
C2_ZHOU_TNF_SIGNALING_30MIN	49	Down	0.0198661971706909	0.554259230715878
C5_GO_NATURAL_KILLER_CELL_MEDIATED_IMMUNITY	54	Down	0.0199919816823171	0.556376032456474
C7_GSE3982_NEUTROPHIL_VS_TH2_UP	151	Down	0.019993400188375	0.556376032456474
C5_GO_OUTER_MITOCHONDRIAL_MEMBRANE_PROTEIN_COMPLEX	15	Down	0.0200551383720206	0.557124423614577
C5_GO_HETEROTYPIC_CELL_CELL_ADHESION	36	Down	0.0200893029793243	0.557124423614577
C7_GSE40277_EOS_AND_LEF1_TRANSDUCED_VS_CTRL_CD4_TCELL_DN	178	Down	0.0200973936371713	0.557124423614577
C2_FERNANDEZ_BOUND_BY_MYC	146	Down	0.0202169964046198	0.559724199309512
C5_GO_ANTIGEN_PROCESSING_AND_PRESENTATION_VIA_MHC_CLASS_IB	10	Down	0.0203265576460043	0.560815213358776
C2_KEGG_BIOSYNTHESIS_OF_UNSATURATED_FATTY_ACIDS	21	Down	0.0203427200722505	0.560815213358776
C5_GO_HISTONE_MRNA_CATABOLIC_PROCESS	12	Down	0.0203743044101338	0.560815213358776
C2_BENPORATH_MYC_TARGETS_WITH_EBOX	197	Down	0.0204008278394607	0.560815213358776
C5_GO_REGULATION_OF_MITOCHONDRIAL_OUTER_MEMBRANE_PERMEABILIZATION_INVOLVED_IN_APOPTOTIC_SIGNALING_PATHWAY	39	Down	0.0204376762089868	0.560815213358776
C7_GSE36826_NORMAL_VS_STAPH_AUREUS_INF_IL1R_KO_SKIN_DN	190	Down	0.0204522409034784	0.560815213358776
C5_GO_T_CELL_RECEPTOR_BINDING	6	Down	0.020468651673547	0.560815213358776
C7_GSE18893_TCONV_VS_TREG_2H_TNF_STIM_DN	184	Down	0.0204731050318537	0.560815213358776
C2_REACTOME_RAF_ACTIVATION	29	Down	0.0204935830636256	0.560815213358776
C7_GSE14000_TRANSLATED_RNA_VS_MRNA_4H_LPS_DC_DN	157	Down	0.0205151058304968	0.560815213358776
C7_GSE32034_UNTREATED_VS_ROSIGLIZATONE_TREATED_LY6C_LOW_MONOCYTE_UP	106	Down	0.0205647756009186	0.561464994303165
C7_GSE41176_WT_VS_TAK1_KO_ANTI_IGM_STIM_BCELL_24H_UP	191	Down	0.0205933937807082	0.561539107393953
C7_GSE3982_MAST_CELL_VS_NKCELL_DN	147	Down	0.0206781368322133	0.562684907186921
C5_GO_LEUKOTRIENE_SIGNALING_PATHWAY	4	Up	0.0207029825928288	0.562684907186921
C5_GO_NEGATIVE_REGULATION_OF_I_KAPPAB_KINASE_NF_KAPPAB_SIGNALING	39	Down	0.0207132833257295	0.562684907186921
C5_GO_MITOCHONDRIAL_MEMBRANE_ORGANIZATION	119	Down	0.0207932613158066	0.562861336425592
C5_GO_OXIDOREDUCTASE_ACTIVITY_ACTING_ON_NAD_P_H_QUINONE_OR_SIMILAR_COMPOUND_AS_ACCEPTOR	55	Down	0.0208256908394402	0.562861336425592
C2_BIOCARTA_ALTERNATIVE_PATHWAY	3	Down	0.0208600146688164	0.562861336425592
C5_GO_REGULATION_OF_NUCLEOTIDE_BIOSYNTHETIC_PROCESS	24	Down	0.0208717843836515	0.562861336425592
C5_GO_NEGATIVE_REGULATION_OF_ISOTYPE_SWITCHING	5	Up	0.0209433256504713	0.562861336425592
C2_REACTOME_ORC1_REMOVAL_FROM_CHROMATIN	69	Down	0.020946540167624	0.562861336425592
C2_RODWELL_AGING_KIDNEY_UP	388	Down	0.020948253768202	0.562861336425592
C2_REACTOME_RIP_MEDIATED_NFKB_ACTIVATION_VIA_ZBP1	17	Down	0.0209538079090204	0.562861336425592
C2_REACTOME_ZBP1_DAI_MEDIATED_INDUCTION_OF_TYPE_I_IFNS	19	Down	0.0209581387027863	0.562861336425592
C2_NATSUME_RESPONSE_TO_INTERFERON_BETA_DN	48	Down	0.0210465368245637	0.562861336425592
C2_SOUCEK_MYC_TARGETS	5	Down	0.0210666724707399	0.562861336425592
C2_LIU_COMMON_CANCER_GENES	56	Down	0.0210743849219283	0.562861336425592
C2_PID_CXCR4_PATHWAY	93	Down	0.0210821158355595	0.562861336425592
C5_GO_TRANSLATION_REGULATOR_ACTIVITY_NUCLEIC_ACID_BINDING	99	Down	0.0210931814268335	0.562861336425592
C2_KEGG_FOLATE_BIOSYNTHESIS	7	Down	0.0211185009784159	0.562861336425592
C2_REACTOME_IRS_ACTIVATION	4	Up	0.0211591709839316	0.562861336425592
C5_GO_REGULATION_OF_STEM_CELL_DIFFERENTIATION	86	Down	0.0211703971145527	0.562861336425592
C2_CHEOK_RESPONSE_TO_HD_MTX_UP	15	Down	0.0212016982302521	0.562861336425592
C2_PID_GLYPICAN_1PATHWAY	19	Down	0.021220840355524	0.562861336425592
C7_GSE13485_DAY1_VS_DAY3_YF17D_VACCINE_PBMC_UP	50	Up	0.021266245778442	0.562861336425592
C5_GO_REGULATION_OF_PEPTIDYL_THREONINE_PHOSPHORYLATION	35	Down	0.0213212113848556	0.562861336425592
C7_GSE15330_LYMPHOID_MULTIPOTENT_VS_PRO_BCELL_DN	179	Down	0.0213319878006748	0.562861336425592
C5_GO_PROTEIN_KINASE_C_ACTIVATING_G_PROTEIN_COUPLED_RECEPTOR_SIGNALING_PATHWAY	17	Up	0.0213702179121156	0.562861336425592
C2_GARGALOVIC_RESPONSE_TO_OXIDIZED_PHOSPHOLIPIDS_MAGENTA_UP	25	Down	0.0213977616779955	0.562861336425592
C5_GO_ACETYLCHOLINE_RECEPTOR_BINDING	5	Down	0.0213986965739936	0.562861336425592
C5_GO_EXOCYTOSIS	665	Down	0.0214965986095083	0.562861336425592
C5_GO_TRANSLATION_FACTOR_ACTIVITY_RNA_BINDING	82	Down	0.0215309060232164	0.562861336425592
C7_GSE30083_SP1_VS_SP4_THYMOCYTE_DN	182	Down	0.0215521459953918	0.562861336425592
C5_GO_POSITIVE_REGULATION_OF_ADAPTIVE_IMMUNE_RESPONSE	88	Down	0.0215545000850563	0.562861336425592
C2_REACTOME_NUCLEOTIDE_EXCISION_REPAIR	109	Down	0.0215705048288033	0.562861336425592
C5_GO_CHROMATIN_REMODELING	153	Down	0.0215968041970926	0.562861336425592
C2_HELLER_HDAC_TARGETS_SILENCED_BY_METHYLATION_DN	239	Down	0.0216052460760837	0.562861336425592
C5_GO_PODOSOME_ASSEMBLY	17	Down	0.0216156147518424	0.562861336425592
C7_GSE13411_NAIVE_VS_MEMORY_BCELL_DN	181	Down	0.0216397191564514	0.562861336425592
C2_NAM_FXYD5_TARGETS_DN	17	Down	0.0216472019577701	0.562861336425592
C2_YAMASHITA_LIVER_CANCER_WITH_EPCAM_UP	46	Down	0.0216604481541281	0.562861336425592
C7_GSE36009_UNSTIM_VS_LPS_STIM_NLRP10_KO_DC_DN	171	Down	0.0216957995581305	0.562861336425592
C7_GSE29618_PDC_VS_MDC_DN	175	Down	0.0217268518924819	0.562861336425592
C2_REACTOME_CD28_DEPENDENT_PI3K_AKT_SIGNALING	22	Down	0.0217323986801467	0.562861336425592
C5_GO_NEGATIVE_REGULATION_OF_APOPTOTIC_PROCESS_IN_BONE_MARROW_CELL	4	Up	0.0217752522198016	0.563298231051145
C5_GO_EPOXYGENASE_P450_PATHWAY	6	Down	0.021807090004524	0.563449460212242
C2_SIG_PIP3_SIGNALING_IN_B_LYMPHOCYTES	32	Down	0.021844321405653	0.563739523133031
C5_GO_SPHINGOLIPID_MEDIATED_SIGNALING_PATHWAY	8	Down	0.0220409636482765	0.566964310877988
C2_REACTOME_CHONDROITIN_SULFATE_BIOSYNTHESIS	10	Down	0.0220497532156252	0.566964310877988
C7_GSE7831_UNSTIM_VS_INFLUENZA_STIM_PDC_4H_UP	158	Down	0.02206858646119	0.566964310877988
C2_BIOCARTA_G1_PATHWAY	25	Down	0.0220738941960062	0.566964310877988
C5_GO_ATPASE_COMPLEX	88	Down	0.0222189734647156	0.568551813191099
C5_GO_REGULATION_OF_ESTABLISHMENT_OF_PLANAR_POLARITY	87	Down	0.0222298013790373	0.568551813191099
C5_GO_INTERSPECIES_INTERACTION_BETWEEN_ORGANISMS	792	Down	0.0222390906645402	0.568551813191099
C7_GSE29618_MONOCYTE_VS_MDC_UP	166	Down	0.0223128886192732	0.568551813191099
C5_GO_HEMATOPOIETIC_STEM_CELL_DIFFERENTIATION	68	Down	0.0223132792293784	0.568551813191099
C5_GO_CALCIUM_POTASSIUM_SODIUM_ANTIPORTER_ACTIVITY	3	Up	0.0223159845569237	0.568551813191099
C2_FLECHNER_BIOPSY_KIDNEY_TRANSPLANT_REJECTED_VS_OK_UP	80	Down	0.0223447819998862	0.568551813191099
C5_GO_NEGATIVE_REGULATION_OF_INTERLEUKIN_1_MEDIATED_SIGNALING_PATHWAY	4	Down	0.022358080354529	0.568551813191099
C2_REACTOME_ABC_TRANSPORTER_DISORDERS	66	Down	0.0224267833525783	0.568551813191099
C2_SESTO_RESPONSE_TO_UV_C0	98	Down	0.022465194349234	0.568551813191099
C5_GO_REGULATION_OF_SYNAPTIC_TRANSMISSION_DOPAMINERGIC	8	Down	0.0224732519475138	0.568551813191099
C2_RHODES_CANCER_META_SIGNATURE	63	Down	0.0224786370069124	0.568551813191099
C5_GO_RUFFLE_MEMBRANE	74	Down	0.0224823861248624	0.568551813191099
C2_VISALA_RESPONSE_TO_HEAT_SHOCK_AND_AGING_DN	13	Down	0.0225028810645799	0.568551813191099
C2_REACTOME_IRAK1_RECRUITS_IKK_COMPLEX	14	Down	0.0225531471042281	0.568769048886465
C5_GO_ANAPHASE_PROMOTING_COMPLEX_DEPENDENT_CATABOLIC_PROCESS	80	Down	0.0225639534109401	0.568769048886465
C7_GSE3920_UNTREATED_VS_IFNB_TREATED_ENDOTHELIAL_CELL_DN	181	Down	0.0226287272534275	0.568928976420043
C5_GO_REGULATION_OF_ANTIGEN_RECEPTOR_MEDIATED_SIGNALING_PATHWAY	53	Down	0.0226405300133331	0.568928976420043
C2_ZHOU_TNF_SIGNALING_4HR	48	Down	0.0226490315827335	0.568928976420043
C5_GO_INNATE_IMMUNE_RESPONSE_ACTIVATING_CELL_SURFACE_RECEPTOR_SIGNALING_PATHWAY	86	Down	0.0226839244435593	0.569145965379025
C7_GSE16450_CTRL_VS_IFNA_12H_STIM_MATURE_NEURON_CELL_LINE_DN	178	Down	0.0227673023714241	0.570577550066741
C7_GSE20715_0H_VS_48H_OZONE_LUNG_DN	169	Down	0.0227938380390624	0.570582934192603
C5_GO_SPERM_HEAD	5	Down	0.0228370141988714	0.571004375782162
C7_GSE13485_CTRL_VS_DAY7_YF17D_VACCINE_PBMC_UP	129	Down	0.0229157072558238	0.572127933226162
C7_GSE34205_HEALTHY_VS_FLU_INF_INFANT_PBMC_DN	178	Down	0.0229498267758158	0.572127933226162
C2_FIGUEROA_AML_METHYLATION_CLUSTER_1_UP	77	Up	0.0229611265756417	0.572127933226162
C3_GAGCTGG_MIR337	138	Down	0.0229875700568977	0.572129212047565
C2_REACTOME_FOLDING_OF_ACTIN_BY_CCT_TRIC	10	Down	0.0231401718640088	0.575266795490807
C2_WUNDER_INFLAMMATORY_RESPONSE_AND_CHOLESTEROL_DN	3	Down	0.0232037035103919	0.576185434935024
C2_HAHTOLA_MYCOSIS_FUNGOIDES_SKIN_UP	160	Down	0.0232553380626556	0.576787709664772
C7_GSE20715_0H_VS_48H_OZONE_TLR4_KO_LUNG_DN	171	Down	0.0232811719695856	0.576787709664772
C3_E2F4DP1_01	201	Down	0.0233445562517107	0.577697820119388
C7_GSE11057_NAIVE_VS_MEMORY_CD4_TCELL_UP	163	Up	0.0235665835970506	0.582457123015298
C2_REACTOME_TOLL_LIKE_RECEPTOR_9_TLR9_CASCADE	91	Down	0.0235906150939861	0.582457123015298
C2_REACTOME_N_GLYCAN_ANTENNAE_ELONGATION_IN_THE_MEDIAL_TRANS_GOLGI	20	Down	0.0236541822511719	0.583362187532314
C5_GO_MHC_CLASS_II_PROTEIN_BINDING	5	Down	0.023686562966029	0.583496945429064
C7_GSE17721_0.5H_VS_24H_GARDIQUIMOD_BMDC_DN	187	Down	0.0237338657641964	0.583879758086029
C7_GSE26928_NAIVE_VS_CENT_MEMORY_CD4_TCELL_DN	158	Down	0.0238309035633737	0.583879758086029
C2_REACTOME_SYNTHESIS_OF_5_EICOSATETRAENOIC_ACIDS	7	Up	0.0238353101216039	0.583879758086029
C2_LUI_THYROID_CANCER_PAX8_PPARG_DN	42	Down	0.0238480024647001	0.583879758086029
C5_GO_POSITIVE_REGULATION_OF_TUMOR_NECROSIS_FACTOR_SUPERFAMILY_CYTOKINE_PRODUCTION	57	Down	0.023861197100636	0.583879758086029
C7_GSE21063_WT_VS_NFATC1_KO_8H_ANTI_IGM_STIM_BCELL_DN	187	Down	0.0238706154056788	0.583879758086029
C5_GO_LIPID_KINASE_ACTIVITY	5	Down	0.0238906423757869	0.583879758086029
C3_ATGTAGC_MIR221_MIR222	99	Down	0.0239190549972263	0.583915849357963
C5_GO_MUCOSAL_ASSOCIATED_LYMPHOID_TISSUE_DEVELOPMENT	4	Down	0.0239900461943365	0.58421688918647
C5_GO_POSITIVE_REGULATION_OF_VASCULAR_ENDOTHELIAL_GROWTH_FACTOR_RECEPTOR_SIGNALING_PATHWAY	11	Down	0.0240112721843357	0.58421688918647
C2_CHANDRAN_METASTASIS_UP	176	Down	0.0240126328862311	0.58421688918647
C2_PID_PI3KCI_AKT_PATHWAY	33	Down	0.0240545087908912	0.58421688918647
C2_FARMER_BREAST_CANCER_CLUSTER_4	8	Up	0.0240661353465965	0.58421688918647
C3_E2F1_Q3	202	Down	0.0241178486917929	0.584264668236852
C5_GO_CELLULAR_RESPONSE_TO_LITHIUM_ION	7	Down	0.0241233294204344	0.584264668236852
C5_GO_UMP_BIOSYNTHETIC_PROCESS	9	Up	0.0242512089413216	0.584264668236852
C5_GO_MITOCHONDRIAL_PROTEIN_COMPLEX	255	Down	0.0242639085156638	0.584264668236852
C7_GSE27786_CD4_TCELL_VS_ERYTHTROBLAST_UP	195	Down	0.0243163663812756	0.584264668236852
C7_GSE22886_DAY1_VS_DAY7_MONOCYTE_IN_CULTURE_UP	173	Down	0.0243464408781696	0.584264668236852
C5_GO_MYELOID_LEUKOCYTE_CYTOKINE_PRODUCTION	24	Down	0.0243646451087501	0.584264668236852
C2_REACTOME_RUNX1_AND_FOXP3_CONTROL_THE_DEVELOPMENT_OF_REGULATORY_T_LYMPHOCYTES_TREGS	8	Up	0.0243862443205848	0.584264668236852
C5_GO_REGULATION_OF_ESTABLISHMENT_OF_PROTEIN_LOCALIZATION_TO_CHROMOSOME	12	Down	0.0243896693670327	0.584264668236852
C2_REACTOME_TNF_SIGNALING	43	Down	0.0244036109047639	0.584264668236852
C2_REACTOME_IRAK2_MEDIATED_ACTIVATION_OF_TAK1_COMPLEX	10	Down	0.024406381876335	0.584264668236852
C2_REACTOME_TRANSLOCATION_OF_ZAP_70_TO_IMMUNOLOGICAL_SYNAPSE	15	Down	0.0244291630095289	0.584264668236852
C2_REACTOME_GLOBAL_GENOME_NUCLEOTIDE_EXCISION_REPAIR_GG_NER	83	Down	0.0244467793914896	0.584264668236852
C2_ENGELMANN_CANCER_PROGENITORS_DN	36	Up	0.0244588370235464	0.584264668236852
H_HALLMARK_IL6_JAK_STAT3_SIGNALING	66	Down	0.024486186948395	0.584264668236852
C2_REACTOME_GENERATION_OF_SECOND_MESSENGER_MOLECULES	29	Down	0.0245097780913447	0.584264668236852
C5_GO_CHAPERONE_BINDING	92	Down	0.0245262869312453	0.584264668236852
C2_HEIDENBLAD_AMPLICON_8Q24_DN	32	Down	0.0245816311506864	0.584940285493501
C5_GO_C_PALMITOYLTRANSFERASE_ACTIVITY	5	Up	0.0246706563406674	0.586016055105213
C7_GSE27896_HDAC6_KO_VS_WT_TREG_UP	174	Down	0.024688182012799	0.586016055105213
C2_REACTOME_METABOLISM_OF_POLYAMINES	58	Down	0.0247079377417735	0.586016055105213
C7_KAECH_DAY15_EFF_VS_MEMORY_CD8_TCELL_DN	182	Down	0.0247539130386398	0.586464838089218
C5_GO_ESTABLISHMENT_OR_MAINTENANCE_OF_TRANSMEMBRANE_ELECTROCHEMICAL_GRADIENT	10	Up	0.0247828453821618	0.586509303705789
C2_KEGG_CHRONIC_MYELOID_LEUKEMIA	67	Down	0.0248300532078573	0.586563028625837
C7_GSE21927_SPLEEN_C57BL6_VS_4T1_TUMOR_BALBC_MONOCYTES_DN	189	Down	0.0248392314917667	0.586563028625837
C5_GO_TOLL_LIKE_RECEPTOR_9_SIGNALING_PATHWAY	18	Down	0.0249219705823017	0.587436391640664
C5_GO_ASPARTATE_TRANSMEMBRANE_TRANSPORT	6	Down	0.0249693672415924	0.587436391640664
C5_GO_RRNA_METABOLIC_PROCESS	205	Down	0.0249761658935592	0.587436391640664
C5_GO_CELLULAR_AMIDE_METABOLIC_PROCESS	832	Down	0.0249846089626669	0.587436391640664
C2_MARTINEZ_RESPONSE_TO_TRABECTEDIN_DN	263	Down	0.0250250743503503	0.587750337775617
C2_SUH_COEXPRESSED_WITH_ID1_AND_ID2_UP	17	Down	0.0250965438846723	0.588790993865721
C7_GSE9650_NAIVE_VS_EXHAUSTED_CD8_TCELL_UP	188	Down	0.0251767701116837	0.590034618898465
C2_REACTOME_POU5F1_OCT4_SOX2_NANOG_ACTIVATE_GENES_RELATED_TO_PROLIFERATION	4	Up	0.0252574769735602	0.590987043607011
C7_GSE37416_0H_VS_48H_F_TULARENSIS_LVS_NEUTROPHIL_DN	179	Down	0.0252719341924393	0.590987043607011
C5_GO_POSITIVE_REGULATION_OF_BINDING	149	Down	0.0253102321610646	0.591244841365904
C5_GO_REGULATION_OF_MRNA_PROCESSING	121	Down	0.0254248489051802	0.593105298838419
C2_REACTOME_DNA_REPLICATION_PRE_INITIATION	82	Down	0.0254688575817464	0.593105298838419
C2_RICKMAN_METASTASIS_DN	210	Down	0.0254719546645709	0.593105298838419
C5_GO_REGULATION_OF_CELL_MIGRATION_INVOLVED_IN_SPROUTING_ANGIOGENESIS	26	Down	0.0255131467846573	0.593327494903302
C7_GSE22432_CDC_VS_COMMON_DC_PROGENITOR_UP	178	Down	0.0255362373256196	0.593327494903302
C5_GO_TETRAHYDROFOLATE_INTERCONVERSION	10	Down	0.0256152945628045	0.593831457720558
C5_GO_MITOCHONDRIAL_MEMBRANE_PART	216	Down	0.0256178539790308	0.593831457720558
C2_NEMETH_INFLAMMATORY_RESPONSE_LPS_UP	76	Down	0.0257662797945326	0.593831457720558
C3_GCCATNTTG_YY1_Q6	415	Down	0.0257839911193981	0.593831457720558
C5_GO_REGULATION_OF_HETEROTYPIC_CELL_CELL_ADHESION	15	Down	0.0257917438152648	0.593831457720558
C5_GO_CYCLOHYDROLASE_ACTIVITY	5	Down	0.0258014763777997	0.593831457720558
C5_GO_DNA_REPLICATION_INDEPENDENT_NUCLEOSOME_ORGANIZATION	53	Down	0.0258439805358462	0.593831457720558
H_HALLMARK_INTERFERON_GAMMA_RESPONSE	185	Down	0.0258723802481847	0.593831457720558
C2_HINATA_NFKB_TARGETS_KERATINOCYTE_UP	61	Down	0.0258743994537511	0.593831457720558
C2_REACTOME_ACTIVATION_OF_BAD_AND_TRANSLOCATION_TO_MITOCHONDRIA	14	Down	0.0258775074922299	0.593831457720558
C2_CERVERA_SDHB_TARGETS_1_UP	70	Up	0.0258805013222373	0.593831457720558
C7_GSE17721_CTRL_VS_LPS_12H_BMDC_UP	177	Down	0.0258998516711553	0.593831457720558
C2_REACTOME_NEGATIVE_REGULATORS_OF_DDX58_IFIH1_SIGNALING	34	Down	0.0259646676518957	0.593831457720558
C5_GO_RIBONUCLEOPROTEIN_GRANULE	183	Down	0.0260611207012097	0.593831457720558
C5_GO_MRNA_3_END_PROCESSING	95	Down	0.0260689711392527	0.593831457720558
C2_HARRIS_HYPOXIA	64	Down	0.0260753275558007	0.593831457720558
C7_GSE2826_WT_VS_BTK_KO_BCELL_DN	142	Down	0.0260785821130623	0.593831457720558
C2_REACTOME_MRNA_SPLICING	186	Down	0.026090476816887	0.593831457720558
C2_STARK_PREFRONTAL_CORTEX_22Q11_DELETION_DN	472	Down	0.026100617672511	0.593831457720558
C5_GO_REGULATION_OF_LEUKOCYTE_MEDIATED_IMMUNITY	164	Down	0.0261057929332822	0.593831457720558
C2_GUTIERREZ_WALDENSTROEMS_MACROGLOBULINEMIA_2	8	Down	0.0261483083125017	0.594175081340053
C2_REACTOME_MITOTIC_G1_G1_S_PHASES	145	Down	0.0262724904642763	0.595747282511374
C5_GO_NEGATIVE_REGULATION_OF_CELLULAR_AMINE_METABOLIC_PROCESS	5	Down	0.026315250874361	0.595747282511374
C5_GO_SECRETORY_GRANULE_MEMBRANE	219	Down	0.0263405230745257	0.595747282511374
C5_GO_CORTICAL_ACTIN_CYTOSKELETON	58	Down	0.0263494694023704	0.595747282511374
C2_BIOCARTA_GCR_PATHWAY	15	Down	0.026354905615297	0.595747282511374
C5_GO_MODULATION_BY_HOST_OF_VIRAL_RELEASE_FROM_HOST_CELL	5	Up	0.026388062391608	0.595875433880498
C2_RIZKI_TUMOR_INVASIVENESS_2D_UP	51	Down	0.0264899399001992	0.597553503804909
C5_GO_POSITIVE_REGULATION_OF_INTERLEUKIN_2_BIOSYNTHETIC_PROCESS	12	Down	0.0265395307863429	0.597875389900992
C7_GSE39152_BRAIN_VS_SPLEEN_CD103_NEG_MEMORY_CD8_TCELL_UP	186	Down	0.0265593689673704	0.597875389900992
C5_GO_REGULATION_OF_MYELOID_LEUKOCYTE_MEDIATED_IMMUNITY	42	Down	0.0266550590155848	0.599057437868692
C2_REACTOME_NOD1_2_SIGNALING_PATHWAY	32	Down	0.0266806888463912	0.599057437868692
C5_GO_CYTOPLASMIC_VESICLE_PART	1124	Down	0.0267625427531223	0.599057437868692
C7_GSE2770_UNTREATED_VS_TGFB_AND_IL4_TREATED_ACT_CD4_TCELL_48H_DN	166	Down	0.0268865736214098	0.599057437868692
C2_REACTOME_VITAMIN_D_CALCIFEROL_METABOLISM	8	Up	0.0268869687990523	0.599057437868692
C7_GSE23114_PERITONEAL_CAVITY_B1A_BCELL_VS_SPLEEN_BCELL_DN	194	Down	0.0269481594357562	0.599057437868692
C5_GO_OTHER_ORGANISM_MEMBRANE	2	Down	0.0269897835989316	0.599057437868692
C7_GSE36891_UNSTIM_VS_POLYIC_TLR3_STIM_PERITONEAL_MACROPHAGE_UP	104	Up	0.026999212921955	0.599057437868692
C7_GSE11057_NAIVE_VS_CENT_MEMORY_CD4_TCELL_UP	161	Up	0.0270378612108029	0.599057437868692
C5_GO_REGULATION_OF_PROTEIN_AUTOUBIQUITINATION	4	Up	0.0270442284724937	0.599057437868692
C2_REACTOME_MYD88_CASCADE_INITIATED_ON_PLASMA_MEMBRANE	82	Down	0.0270469495760111	0.599057437868692
C5_GO_PROTEASOMAL_UBIQUITIN_INDEPENDENT_PROTEIN_CATABOLIC_PROCESS	22	Down	0.0270641675028996	0.599057437868692
C5_GO_SYNAPTIC_VESICLE_MEMBRANE	65	Down	0.0271033297411101	0.599057437868692
C7_GSE36888_UNTREATED_VS_IL2_TREATED_TCELL_2H_UP	181	Down	0.0271383815335854	0.599057437868692
C7_GSE3400_UNTREATED_VS_IFNB_TREATED_MEF_DN	118	Down	0.0271594218931424	0.599057437868692
C5_GO_OXIDOREDUCTASE_ACTIVITY_ACTING_ON_A_HEME_GROUP_OF_DONORS	23	Down	0.0271923328095847	0.599057437868692
C7_GSE9006_TYPE_1_DIABETES_AT_DX_VS_4MONTH_POST_DX_PBMC_UP	185	Down	0.0271985591585903	0.599057437868692
C2_REACTOME_ENDOSOMAL_VACUOLAR_PATHWAY	11	Down	0.027198606368458	0.599057437868692
C7_GSE37301_CD4_TCELL_VS_GRANULOCYTE_MONOCYTE_PROGENITOR_DN	169	Down	0.0272079600189349	0.599057437868692
C5_GO_REGULATION_OF_TRANSLATIONAL_FIDELITY	17	Down	0.027221054932995	0.599057437868692
C2_MUELLER_PLURINET	272	Down	0.0272224086893312	0.599057437868692
C5_GO_INNER_MITOCHONDRIAL_MEMBRANE_ORGANIZATION	46	Down	0.027234122582861	0.599057437868692
C5_GO_TYPE_B_PANCREATIC_CELL_APOPTOTIC_PROCESS	9	Down	0.0272598793813219	0.599057437868692
C7_GSE11057_NAIVE_VS_MEMORY_CD4_TCELL_DN	196	Down	0.0273168404371245	0.599057437868692
C5_GO_DNA_POLYMERASE_BINDING	17	Down	0.0273296659483485	0.599057437868692
C5_GO_PLATELET_DENSE_TUBULAR_NETWORK_MEMBRANE	7	Down	0.0273303720847005	0.599057437868692
C5_GO_INTERLEUKIN_1_RECEPTOR_BINDING	8	Down	0.0273655146741355	0.599221845561526
C5_GO_POSITIVE_REGULATION_OF_MACROPHAGE_CYTOKINE_PRODUCTION	6	Down	0.0274541202705082	0.599607548156332
C7_GSE36476_YOUNG_VS_OLD_DONOR_MEMORY_CD4_TCELL_DN	96	Up	0.0274846887053888	0.599607548156332
C2_REACTOME_HIV_INFECTION	224	Down	0.0274939382669428	0.599607548156332
C2_REACTOME_MITOCHONDRIAL_PROTEIN_IMPORT	61	Down	0.027514466378533	0.599607548156332
C5_GO_POSITIVE_REGULATION_OF_CELL_MIGRATION_BY_VASCULAR_ENDOTHELIAL_GROWTH_FACTOR_SIGNALING_PATHWAY	5	Down	0.0275438250125266	0.599607548156332
C7_GSE360_LOW_DOSE_B_MALAYI_VS_M_TUBERCULOSIS_DC_UP	175	Down	0.0275675629299034	0.599607548156332
C7_GSE10239_NAIVE_VS_MEMORY_CD8_TCELL_DN	137	Down	0.0275901824456659	0.599607548156332
C5_GO_ENDOPLASMIC_RETICULUM_CHAPERONE_COMPLEX	10	Down	0.0276140261897029	0.599607548156332
C2_REACTOME_CA_DEPENDENT_EVENTS	25	Up	0.0276374886221193	0.599607548156332
C2_WANG_TUMOR_INVASIVENESS_UP	342	Down	0.0276647895268367	0.599607548156332
C7_GSE16522_ANTI_CD3CD28_STIM_VS_UNSTIM_MEMORY_CD8_TCELL_UP	169	Down	0.0276873860920974	0.599607548156332
C2_CHIANG_LIVER_CANCER_SUBCLASS_CTNNB1_UP	104	Up	0.0277681045934279	0.600268864558255
C2_TSUDA_ALVEOLAR_SOFT_PART_SARCOMA	8	Down	0.0277733034021556	0.600268864558255
C2_KIM_ALL_DISORDERS_CALB1_CORR_UP	456	Down	0.0278239536515827	0.600764608823715
C2_BIOCARTA_NTHI_PATHWAY	22	Down	0.0278843420815776	0.601243791987903
C5_GO_MORPHOGENESIS_OF_A_POLARIZED_EPITHELIUM	106	Down	0.0279124864153209	0.601243791987903
C5_GO_POSITIVE_REGULATION_OF_SPROUTING_ANGIOGENESIS	25	Down	0.0279293522710499	0.601243791987903
C2_MARTENS_BOUND_BY_PML_RARA_FUSION	399	Down	0.0280421022550165	0.601299483097297
C7_GSE17721_PAM3CSK4_VS_CPG_16H_BMDC_UP	154	Down	0.0280653473773362	0.601299483097297
C2_SCIAN_INVERSED_TARGETS_OF_TP53_AND_TP73_DN	29	Down	0.0280768751138551	0.601299483097297
C7_GSE360_LOW_DOSE_B_MALAYI_VS_M_TUBERCULOSIS_DC_DN	170	Down	0.0280855126482097	0.601299483097297
C7_GSE360_T_GONDII_VS_B_MALAYI_HIGH_DOSE_MAC_UP	165	Down	0.0281250646048469	0.601299483097297
C5_GO_POSITIVE_REGULATION_OF_COLLATERAL_SPROUTING	6	Up	0.0281339038435438	0.601299483097297
C2_CHICAS_RB1_TARGETS_LOW_SERUM	88	Down	0.0281479970594756	0.601299483097297
C7_GSE17721_LPS_VS_PAM3CSK4_8H_BMDC_DN	179	Down	0.0281807955107258	0.601299483097297
C2_FINETTI_BREAST_CANCER_KINOME_GREEN	14	Down	0.0281879800396086	0.601299483097297
C5_GO_B_CELL_RECEPTOR_SIGNALING_PATHWAY	44	Down	0.0282093170177115	0.601299483097297
C2_MODY_HIPPOCAMPUS_PRENATAL	37	Down	0.0282549933827325	0.601681479912451
C2_SPIELMAN_LYMPHOBLAST_EUROPEAN_VS_ASIAN_DN	577	Down	0.0282944820253082	0.601931090622797
C5_GO_CHAPERONE_MEDIATED_PROTEIN_FOLDING	53	Down	0.0283455824118218	0.602426995611249
C2_REACTOME_GLYCOLYSIS	61	Down	0.028375515747901	0.602472507720859
C7_GSE9650_EFFECTOR_VS_EXHAUSTED_CD8_TCELL_UP	183	Down	0.0284587817728565	0.603649189111529
C5_GO_POSITIVE_REGULATION_OF_B_CELL_PROLIFERATION	35	Down	0.0285255346638759	0.604473646572338
C7_GSE6259_BCELL_VS_CD4_TCELL_UP	157	Down	0.0285664637781662	0.604554956630541
C5_GO_POSITIVE_REGULATION_OF_OLIGODENDROCYTE_DIFFERENTIATION	10	Down	0.0285851476402945	0.604554956630541
C7_GSE8384_CTRL_VS_B_ABORTUS_4H_MAC_CELL_LINE_DN	180	Down	0.0287117824142076	0.605482978411888
C5_GO_I_KAPPAB_KINASE_NF_KAPPAB_SIGNALING	217	Down	0.0287568883492381	0.605482978411888
C5_GO_ESTABLISHMENT_OF_PROTEIN_LOCALIZATION_TO_CHROMOSOME	26	Down	0.028771018016041	0.605482978411888
C5_GO_OUTER_MITOCHONDRIAL_MEMBRANE_ORGANIZATION	6	Down	0.0288147416218429	0.605482978411888
C5_GO_MACROPHAGE_COLONY_STIMULATING_FACTOR_SIGNALING_PATHWAY	5	Up	0.0288166445043943	0.605482978411888
C2_FLECHNER_BIOPSY_KIDNEY_TRANSPLANT_OK_VS_DONOR_UP	513	Down	0.0288637158054999	0.605482978411888
C5_GO_TETRAHYDROFOLATE_METABOLIC_PROCESS	13	Down	0.028900948948596	0.605482978411888
C2_BIOCARTA_TID_PATHWAY	15	Down	0.0289460844212757	0.605482978411888
C2_KEGG_PANCREATIC_CANCER	64	Down	0.0289705475656426	0.605482978411888
C2_STEINER_ERYTHROCYTE_MEMBRANE_GENES	10	Down	0.0290097747787078	0.605482978411888
C5_GO_SPERM_MIDPIECE	13	Down	0.0290324905059512	0.605482978411888
C2_REACTOME_DISORDERS_OF_TRANSMEMBRANE_TRANSPORTERS	132	Down	0.0290653452028567	0.605482978411888
C7_GSE22886_NAIVE_CD8_TCELL_VS_DC_UP	189	Down	0.0291002377396299	0.605482978411888
C5_GO_REGULATION_OF_TRANSCRIPTION_FROM_RNA_POLYMERASE_II_PROMOTER_IN_RESPONSE_TO_HYPOXIA	71	Down	0.0291084929667144	0.605482978411888
C5_GO_POSITIVE_REGULATION_OF_VASCULAR_ENDOTHELIAL_GROWTH_FACTOR_PRODUCTION	18	Down	0.0291405063282546	0.605482978411888
C5_GO_TRANSLATION_PREINITIATION_COMPLEX	18	Down	0.0291602961998219	0.605482978411888
C5_GO_ANTIGEN_PROCESSING_AND_PRESENTATION	192	Down	0.0292154493778186	0.605482978411888
C5_GO_RESPONSE_TO_MACROPHAGE_COLONY_STIMULATING_FACTOR	9	Up	0.0292220638785167	0.605482978411888
C5_GO_MATING	17	Down	0.0292443195376425	0.605482978411888
C2_HOLLEMAN_VINCRISTINE_RESISTANCE_B_ALL_DN	15	Down	0.0292474040705343	0.605482978411888
C2_MARIADASON_RESPONSE_TO_BUTYRATE_CURCUMIN_SULINDAC_TSA_2	8	Down	0.0292819113666699	0.605482978411888
C2_PID_LKB1_PATHWAY	40	Down	0.0292951386826678	0.605482978411888
C2_REACTOME_RUNX1_REGULATES_TRANSCRIPTION_OF_GENES_INVOLVED_IN_DIFFERENTIATION_OF_HSCS	115	Down	0.0293382338079578	0.605482978411888
C5_GO_WATER_TRANSPORT	6	Down	0.0293913822748843	0.605482978411888
C5_GO_SPLICEOSOMAL_COMPLEX	172	Down	0.0294287397319286	0.605482978411888
C2_REACTOME_REDUCTION_OF_CYTOSOLIC_CAPLUSPLUS_LEVELS	8	Down	0.0294416562366658	0.605482978411888
C5_GO_M7G_5_PPPN_DIPHOSPHATASE_ACTIVITY	7	Up	0.0294722174746229	0.605482978411888
C2_PURBEY_TARGETS_OF_CTBP1_AND_SATB1_UP	59	Down	0.0294940406097742	0.605482978411888
C6_CAMP_UP.V1_UP	189	Down	0.0294963398308301	0.605482978411888
C3_E2F1_Q6	202	Down	0.0295030435116202	0.605482978411888
C5_GO_POSITIVE_REGULATION_OF_ATP_BIOSYNTHETIC_PROCESS	9	Down	0.0295514460093129	0.605482978411888
C5_GO_ER_MEMBRANE_PROTEIN_COMPLEX	10	Down	0.0295924955022226	0.605482978411888
C5_GO_ELL_EAF_COMPLEX	4	Down	0.0295936662836118	0.605482978411888
C5_GO_G2_DNA_DAMAGE_CHECKPOINT	30	Down	0.0296007286242975	0.605482978411888
C5_GO_NEGATIVE_REGULATION_OF_CHOLESTEROL_EFFLUX	3	Up	0.0296306547083426	0.605482978411888
C5_GO_CELL_TRAILING_EDGE	12	Down	0.0296582468247934	0.605482978411888
C5_GO_POSITIVE_REGULATION_OF_DNA_METABOLIC_PROCESS	142	Down	0.0297226566205387	0.605482978411888
C5_GO_OXYGEN_TRANSPORT	7	Down	0.0297503705780726	0.605482978411888
C2_CAFFAREL_RESPONSE_TO_THC_DN	29	Down	0.0297886247518684	0.605482978411888
C2_REACTOME_PREFOLDIN_MEDIATED_TRANSFER_OF_SUBSTRATE_TO_CCT_TRIC	24	Down	0.0298143149613359	0.605482978411888
C7_GSE27786_NKCELL_VS_NEUTROPHIL_UP	189	Down	0.0298184214394996	0.605482978411888
C2_REACTOME_MITOTIC_METAPHASE_AND_ANAPHASE	189	Down	0.0298272637540558	0.605482978411888
C2_KEGG_PROSTATE_CANCER	76	Down	0.0298300498636358	0.605482978411888
C2_FLECHNER_PBL_KIDNEY_TRANSPLANT_OK_VS_DONOR_DN	40	Down	0.0298630542557458	0.605585865440654
C5_GO_HEPATOCYTE_DIFFERENTIATION	8	Down	0.0299016418380931	0.605801674547834
C5_GO_DENDRITE_SELF_AVOIDANCE	8	Down	0.0299610588212665	0.606130020378527
C2_LEE_AGING_NEOCORTEX_UP	65	Down	0.0300002024848412	0.606130020378527
C7_GSE37301_MULTIPOTENT_PROGENITOR_VS_RAG2_KO_NK_CELL_DN	170	Down	0.030027719359577	0.606130020378527
C7_GSE2770_UNTREATED_VS_IL12_TREATED_ACT_CD4_TCELL_2H_UP	184	Down	0.0300296910179232	0.606130020378527
C7_GSE18791_CTRL_VS_NEWCASTLE_VIRUS_DC_1H_UP	83	Up	0.030109411707421	0.606943251946932
H_HALLMARK_MTORC1_SIGNALING	195	Down	0.0301259774469462	0.606943251946932
C5_GO_REGULATION_OF_MORPHOGENESIS_OF_AN_EPITHELIUM	124	Down	0.0301726933185344	0.607009235818429
C2_BIOCARTA_UCALPAIN_PATHWAY	10	Down	0.0301852549226066	0.607009235818429
C5_GO_INTRINSIC_COMPONENT_OF_ENDOPLASMIC_RETICULUM_MEMBRANE	138	Down	0.0302371270931099	0.607488824026354
C2_TONG_INTERACT_WITH_PTTG1	48	Down	0.0303032899954261	0.608254370852637
C7_GSE37416_CTRL_VS_12H_F_TULARENSIS_LVS_NEUTROPHIL_DN	191	Down	0.0304093605901664	0.608909797127458
C7_GSE27786_CD4_VS_CD8_TCELL_DN	171	Down	0.030434650982569	0.608909797127458
C5_GO_ENDOPLASMIC_RETICULUM_PALMITOYLTRANSFERASE_COMPLEX	8	Up	0.0304842944095422	0.608909797127458
C6_ATM_DN.V1_UP	79	Up	0.0305465853922775	0.608909797127458
C7_GSE17580_UNINFECTED_VS_S_MANSONI_INF_TEFF_UP	174	Down	0.0305585376323223	0.608909797127458
C7_GSE339_EX_VIVO_VS_IN_CULTURE_CD4POS_DC_UP	186	Down	0.0306182267289731	0.608909797127458
C2_ZHENG_IL22_SIGNALING_UP	34	Down	0.0306363216579158	0.608909797127458
C2_ABBUD_LIF_SIGNALING_1_UP	30	Down	0.0306828752669086	0.608909797127458
C5_GO_SPECIFIC_GRANULE	119	Down	0.0307029272601054	0.608909797127458
C5_GO_PYRUVATE_METABOLIC_PROCESS	20	Down	0.0307167512373581	0.608909797127458
C5_GO_RESPONSE_TO_INTERFERON_GAMMA	152	Down	0.0307291019838938	0.608909797127458
C5_GO_ACTIVATION_OF_PROTEIN_KINASE_A_ACTIVITY	11	Up	0.0307378091902441	0.608909797127458
C5_GO_OPSONIN_BINDING	7	Down	0.0307809458160495	0.608909797127458
C5_GO_PROTEASOME_CORE_COMPLEX	19	Down	0.0308097685586652	0.608909797127458
C7_GSE22886_NAIVE_BCELL_VS_MONOCYTE_DN	186	Down	0.0308298667764109	0.608909797127458
C5_GO_CRANIAL_NERVE_DEVELOPMENT	20	Up	0.0308497054808721	0.608909797127458
C7_GSE19825_NAIVE_VS_DAY3_EFF_CD8_TCELL_UP	86	Up	0.0308672019933547	0.608909797127458
C2_ZHONG_SECRETOME_OF_LUNG_CANCER_AND_FIBROBLAST	104	Down	0.0308731551346209	0.608909797127458
C5_GO_RNA_SPLICING_VIA_TRANSESTERIFICATION_REACTIONS	332	Down	0.0308890687063579	0.608909797127458
C7_GSE33424_CD161_HIGH_VS_NEG_CD8_TCELL_DN	163	Down	0.030897720123637	0.608909797127458
C2_HOFFMAN_CLOCK_TARGETS_UP	3	Down	0.0309611342245998	0.609605329446752
C2_REACTOME_JNK_C_JUN_KINASES_PHOSPHORYLATION_AND_ACTIVATION_MEDIATED_BY_ACTIVATED_HUMAN_TAK1	22	Down	0.031044235571814	0.610223241670978
C5_GO_RNA_EXPORT_FROM_NUCLEUS	129	Down	0.0311388567285079	0.610223241670978
C3_TMTCGCGANR_UNKNOWN	158	Down	0.0311680316964668	0.610223241670978
C2_REACTOME_NRCAM_INTERACTIONS	4	Up	0.0312180990739273	0.610223241670978
C7_GSE35685_CD34POS_CD38NEG_VS_CD34POS_CD10POS_BONE_MARROW_DN	186	Down	0.0312254851972767	0.610223241670978
C5_GO_REGULATION_OF_ALPHA_BETA_T_CELL_ACTIVATION	78	Down	0.0312920271763159	0.610223241670978
C7_GSE369_IFNG_KO_VS_WT_LIVER_DN	185	Down	0.0313056685274274	0.610223241670978
C7_GSE39864_WT_VS_GATA3_KO_TREG_UP	152	Down	0.0313181154492209	0.610223241670978
C2_REACTOME_PHOSPHORYLATION_OF_EMI1	6	Up	0.0313681464833812	0.610223241670978
C5_GO_PROTEIN_INSERTION_INTO_MITOCHONDRIAL_MEMBRANE	44	Down	0.0314084232031456	0.610223241670978
C2_BIOCARTA_EOSINOPHILS_PATHWAY	7	Down	0.0314271918982738	0.610223241670978
C2_YAMAZAKI_TCEB3_TARGETS_DN	159	Down	0.0314597764843353	0.610223241670978
C7_GSE360_CTRL_VS_M_TUBERCULOSIS_DC_DN	163	Down	0.0314859052379834	0.610223241670978
C2_REACTOME_CREATION_OF_C4_AND_C2_ACTIVATORS	5	Up	0.0315519779196369	0.610223241670978
C5_GO_ATPASE_REGULATOR_ACTIVITY	37	Down	0.0315579645033073	0.610223241670978
C2_REACTOME_O2_CO2_EXCHANGE_IN_ERYTHROCYTES	9	Down	0.0315916503145084	0.610223241670978
C2_REACTOME_THE_ROLE_OF_NEF_IN_HIV_1_REPLICATION_AND_DISEASE_PATHOGENESIS	26	Down	0.0316439403897936	0.610223241670978
C7_GSE17721_CTRL_VS_LPS_4H_BMDC_UP	188	Down	0.0316562692326701	0.610223241670978
C7_GSE3982_MAC_VS_BASOPHIL_DN	168	Down	0.0317007282586531	0.610223241670978
C7_GSE10240_CTRL_VS_IL22_STIM_PRIMARY_BRONCHIAL_EPITHELIAL_CELLS_DN	185	Down	0.0317446131905878	0.610223241670978
C3_AGTTCTC_MIR146A_MIR146B	43	Down	0.0317963107608959	0.610223241670978
C2_REACTOME_HDL_CLEARANCE	4	Up	0.0318023450662846	0.610223241670978
C5_GO_REGULATION_OF_IMMUNE_EFFECTOR_PROCESS	304	Down	0.0319405133560291	0.610223241670978
C2_REACTOME_THE_CANONICAL_RETINOID_CYCLE_IN_RODS_TWILIGHT_VISION	9	Up	0.0320422484012913	0.610223241670978
C7_GSE3720_VD1_VS_VD2_GAMMADELTA_TCELL_WITH_LPS_STIM_UP	179	Down	0.0320646696460129	0.610223241670978
C5_GO_ENDOCYTIC_VESICLE	230	Down	0.0321039749813842	0.610223241670978
C5_GO_RNA_SPLICING	411	Down	0.0321375253467597	0.610223241670978
C5_GO_SIALIC_ACID_TRANSPORT	5	Down	0.0322330767497156	0.610223241670978
C5_GO_SIALIC_ACID_TRANSMEMBRANE_TRANSPORTER_ACTIVITY	5	Down	0.0322330767497156	0.610223241670978
C5_GO_REGULATION_OF_NITRIC_OXIDE_SYNTHASE_ACTIVITY	31	Down	0.0322785497707381	0.610223241670978
C5_GO_NEGATIVE_REGULATION_OF_MEIOTIC_NUCLEAR_DIVISION	7	Up	0.0323114750722581	0.610223241670978
C5_GO_POSITIVE_REGULATION_OF_CELLULAR_AMIDE_METABOLIC_PROCESS	131	Down	0.0324084066778728	0.610223241670978
C5_GO_G_PROTEIN_COUPLED_NEUROTRANSMITTER_RECEPTOR_ACTIVITY	9	Up	0.0324265901174724	0.610223241670978
C2_BIOCARTA_SM_PATHWAY	13	Down	0.0324567135121756	0.610223241670978
C2_RORIE_TARGETS_OF_EWSR1_FLI1_FUSION_DN	12	Up	0.0324754621964659	0.610223241670978
C5_GO_CYTOPLASMIC_PATTERN_RECOGNITION_RECEPTOR_SIGNALING_PATHWAY	59	Down	0.0324880200095695	0.610223241670978
C5_GO_NEGATIVE_REGULATION_OF_CHROMATIN_SILENCING	14	Down	0.0325353463724978	0.610223241670978
C5_GO_REGULATION_OF_NEUTROPHIL_ACTIVATION	9	Down	0.0325542465887939	0.610223241670978
C2_PID_MTOR_4PATHWAY	66	Down	0.0326020528013336	0.610223241670978
C5_GO_POSITIVE_REGULATION_OF_CANONICAL_WNT_SIGNALING_PATHWAY	106	Down	0.0326039752950506	0.610223241670978
C2_LEI_MYB_TARGETS	244	Down	0.0326301002911845	0.610223241670978
C7_GSE17721_CTRL_VS_LPS_6H_BMDC_DN	150	Down	0.0326433552971777	0.610223241670978
C5_GO_REGULATION_OF_HEAT_GENERATION	7	Down	0.0326857883011389	0.610223241670978
C3_CAGCAGG_MIR370	127	Down	0.0327137974322307	0.610223241670978
C7_GSE5503_MLN_DC_VS_PLN_DC_ACTIVATED_ALLOGENIC_TCELL_DN	160	Down	0.0327204324200402	0.610223241670978
C2_REACTOME_P75_NTR_RECEPTOR_MEDIATED_SIGNALLING	82	Down	0.0327280704263646	0.610223241670978
C2_MIKKELSEN_DEDIFFERENTIATED_STATE_DN	4	Down	0.0327517049342027	0.610223241670978
C7_GSE3982_CENT_MEMORY_CD4_TCELL_VS_NKCELL_DN	160	Down	0.0327705235907534	0.610223241670978
C7_GSE17721_CTRL_VS_LPS_2H_BMDC_DN	149	Down	0.0327790605624099	0.610223241670978
C2_LEE_DIFFERENTIATING_T_LYMPHOCYTE	194	Down	0.0328302779601808	0.610223241670978
C2_REACTOME_TRANSLESION_SYNTHESIS_BY_POLK	17	Down	0.0328314305150368	0.610223241670978
C2_VERHAAK_GLIOBLASTOMA_MESENCHYMAL	184	Down	0.0328325875799327	0.610223241670978
C7_GSE22886_UNSTIM_VS_STIM_MEMORY_TCELL_UP	175	Down	0.0328397927936006	0.610223241670978
C2_ALCALA_APOPTOSIS	85	Down	0.0328431587171804	0.610223241670978
C5_GO_PALMITOYL_COA_HYDROLASE_ACTIVITY	10	Down	0.0328833660991611	0.610223241670978
C5_GO_POSITIVE_REGULATION_OF_NIK_NF_KAPPAB_SIGNALING	59	Down	0.0328881757366696	0.610223241670978
C2_DANG_BOUND_BY_MYC	976	Down	0.0329038038068429	0.610223241670978
C7_GSE18281_CORTICAL_VS_MEDULLARY_THYMOCYTE_UP	171	Down	0.0329192315249015	0.610223241670978
C2_REACTOME_TRANSCRIPTIONAL_REGULATION_BY_RUNX3	91	Down	0.0329239785347444	0.610223241670978
C2_REACTOME_MRNA_SPLICING_MINOR_PATHWAY	52	Down	0.0329560479312045	0.610223241670978
C5_GO_BASIC_AMINO_ACID_TRANSMEMBRANE_TRANSPORT	6	Up	0.0329885073178827	0.610223241670978
C2_HUANG_GATA2_TARGETS_UP	127	Down	0.0329944809030923	0.610223241670978
C7_KAECH_NAIVE_VS_DAY15_EFF_CD8_TCELL_UP	178	Down	0.0329977234601287	0.610223241670978
C2_ABBUD_LIF_SIGNALING_2_DN	4	Up	0.0330052068501925	0.610223241670978
C5_GO_U12_TYPE_SPLICEOSOMAL_COMPLEX	26	Down	0.0330147575218782	0.610223241670978
C5_GO_DNA_REPLICATION_FACTOR_C_COMPLEX	6	Down	0.0330336844837498	0.610223241670978
C2_REACTOME_ALTERNATIVE_COMPLEMENT_ACTIVATION	3	Down	0.0330781014305245	0.610223241670978
C7_GSE2770_TGFB_AND_IL4_VS_IL12_TREATED_ACT_CD4_TCELL_48H_DN	188	Down	0.0331191294443392	0.610223241670978
C7_GSE17721_LPS_VS_PAM3CSK4_8H_BMDC_UP	169	Down	0.0332185939154015	0.610223241670978
C2_REACTOME_ADAPTIVE_IMMUNE_SYSTEM	643	Down	0.0332676717461225	0.610223241670978
C7_GSE29164_DAY3_VS_DAY7_CD8_TCELL_TREATED_MELANOMA_UP	155	Down	0.0332790042796993	0.610223241670978
C5_GO_POSITIVE_REGULATION_OF_IMMUNE_SYSTEM_PROCESS	794	Down	0.0333182765763585	0.610223241670978
C3_MCAATNNNNNGCG_UNKNOWN	71	Down	0.0333237053755438	0.610223241670978
C5_GO_POSITIVE_REGULATION_OF_I_KAPPAB_KINASE_NF_KAPPAB_SIGNALING	150	Down	0.0333287200627824	0.610223241670978
C2_DELACROIX_RAR_TARGETS_DN	18	Up	0.0333968299197411	0.610223241670978
C2_PID_TNF_PATHWAY	45	Down	0.0334106047018058	0.610223241670978
C2_PICCALUGA_ANGIOIMMUNOBLASTIC_LYMPHOMA_UP	126	Up	0.0334197781903345	0.610223241670978
C5_GO_MODIFICATION_DEPENDENT_PROTEIN_BINDING	132	Down	0.0334307876308026	0.610223241670978
C5_GO_HEMATOPOIETIC_PROGENITOR_CELL_DIFFERENTIATION	128	Down	0.0334627487166188	0.610223241670978
C7_GSE24634_NAIVE_CD4_TCELL_VS_DAY3_IL4_CONV_TREG_UP	178	Down	0.0334844565333196	0.610223241670978
C7_GSE9006_TYPE_1_VS_TYPE_2_DIABETES_PBMC_AT_DX_UP	197	Down	0.0335385621979961	0.610223241670978
C5_GO_MATING_BEHAVIOR	12	Down	0.0335960743767288	0.610223241670978
C5_GO_POSITIVE_REGULATION_OF_HUMORAL_IMMUNE_RESPONSE	9	Down	0.0336033971443515	0.610223241670978
C7_GSE5589_WT_VS_IL6_KO_LPS_AND_IL6_STIM_MACROPHAGE_45MIN_UP	123	Down	0.0336103202327196	0.610223241670978
C5_GO_POSTTRANSCRIPTIONAL_REGULATION_OF_GENE_EXPRESSION	563	Down	0.0336752798088701	0.610223241670978
C5_GO_ENTEROENDOCRINE_CELL_DIFFERENTIATION	16	Down	0.0337371166874731	0.610223241670978
C5_GO_PIGMENT_GRANULE	97	Down	0.0337589637687826	0.610223241670978
C7_GSE41176_WT_VS_TAK1_KO_ANTI_IGM_STIM_BCELL_6H_DN	189	Down	0.03376903416422	0.610223241670978
C7_GSE5542_UNTREATED_VS_IFNA_AND_IFNG_TREATED_EPITHELIAL_CELLS_24H_UP	185	Down	0.0337743135774689	0.610223241670978
C5_GO_REGULATION_OF_CD8_POSITIVE_ALPHA_BETA_T_CELL_ACTIVATION	13	Down	0.03381345161805	0.610223241670978
C7_GSE27786_LSK_VS_NKCELL_DN	188	Down	0.0338516343331382	0.610223241670978
C5_GO_CYTOPLASMIC_STRESS_GRANULE	51	Down	0.033874398172364	0.610223241670978
C2_HAHTOLA_CTCL_PATHOGENESIS	15	Down	0.0338760260954334	0.610223241670978
C2_BHATTACHARYA_EMBRYONIC_STEM_CELL	67	Down	0.0339169977294154	0.610223241670978
C5_GO_THREONINE_TYPE_PEPTIDASE_ACTIVITY	19	Down	0.0339655336396328	0.610223241670978
C5_GO_PROTEIN_KINASE_B_BINDING	11	Down	0.0339756538275345	0.610223241670978
C5_GO_POSITIVE_REGULATION_OF_NUCLEOBASE_CONTAINING_COMPOUND_METABOLIC_PROCESS	202	Down	0.0339848218181272	0.610223241670978
C2_THEILGAARD_NEUTROPHIL_AT_SKIN_WOUND_UP	68	Down	0.0340009911022486	0.610223241670978
C5_GO_HISTONE_H4_R3_METHYLATION	6	Down	0.0340204558338394	0.610223241670978
C5_GO_GOLGI_ASSOCIATED_VESICLE	146	Down	0.0340276582996042	0.610223241670978
C2_REACTOME_TYPE_I_HEMIDESMOSOME_ASSEMBLY	6	Up	0.0340616827174403	0.610223241670978
C5_GO_HEMIDESMOSOME_ASSEMBLY	6	Up	0.0340616827174403	0.610223241670978
C2_DORSAM_HOXA9_TARGETS_UP	34	Down	0.0340642057573956	0.610223241670978
C7_GSE32034_LY6C_HIGH_VS_LOW_ROSIGLIZATONE_TREATED_MONOCYTE_UP	166	Down	0.0340720563153168	0.610223241670978
C2_YANG_BREAST_CANCER_ESR1_LASER_DN	40	Down	0.0340773887044306	0.610223241670978
C2_CHAUHAN_RESPONSE_TO_METHOXYESTRADIOL_UP	46	Down	0.0341031832592185	0.610223241670978
C5_GO_ENERGY_DERIVATION_BY_OXIDATION_OF_ORGANIC_COMPOUNDS	236	Down	0.0341178393398779	0.610223241670978
C2_REACTOME_CHAPERONE_MEDIATED_AUTOPHAGY	14	Down	0.0341186864965242	0.610223241670978
C5_GO_NEGATIVE_REGULATION_OF_CELL_CHEMOTAXIS_TO_FIBROBLAST_GROWTH_FACTOR	2	Down	0.0341429411608914	0.610223241670978
C5_GO_POSITIVE_REGULATION_OF_MYELOID_LEUKOCYTE_CYTOKINE_PRODUCTION_INVOLVED_IN_IMMUNE_RESPONSE	16	Down	0.0341531284660917	0.610223241670978
C5_GO_INOSITOL_METABOLIC_PROCESS	6	Down	0.034164936806847	0.610223241670978
C3_GGCNKCCATNK_UNKNOWN	110	Down	0.0341651600681248	0.610223241670978
C2_KAYO_AGING_MUSCLE_DN	107	Down	0.0341834378482153	0.610223241670978
C5_GO_REGULATION_OF_RESPONSE_TO_INTERFERON_GAMMA	24	Down	0.0342015517404852	0.610223241670978
C5_GO_PROTEIN_DEMANNOSYLATION	19	Up	0.034308757521882	0.610700185884329
C2_KEGG_HUNTINGTONS_DISEASE	157	Down	0.0343555348107813	0.610700185884329
C2_REACTOME_SWITCHING_OF_ORIGINS_TO_A_POST_REPLICATIVE_STATE	88	Down	0.0344016731007883	0.610700185884329
C5_GO_METANEPHRIC_EPITHELIUM_DEVELOPMENT	11	Down	0.0344053556685496	0.610700185884329
C7_GSE5589_UNSTIM_VS_45MIN_LPS_STIM_MACROPHAGE_UP	172	Down	0.0344206409381299	0.610700185884329
C2_BIOCARTA_CK1_PATHWAY	11	Up	0.0344316606901939	0.610700185884329
C2_REACTOME_PROTEIN_REPAIR	6	Up	0.0345023621274378	0.610700185884329
C5_GO_MANNOSYL_OLIGOSACCHARIDE_1_2_ALPHA_MANNOSIDASE_ACTIVITY	6	Up	0.0345180040954316	0.610700185884329
C2_LOPEZ_MBD_TARGETS	826	Down	0.0345359870055508	0.610700185884329
C5_GO_FEVER_GENERATION	5	Down	0.0345702237781123	0.610700185884329
C7_GSE24210_CTRL_VS_IL35_TREATED_TCONV_CD4_TCELL_DN	193	Down	0.0345837139675858	0.610700185884329
C2_JOHNSTONE_PARVB_TARGETS_3_UP	375	Down	0.0346237951514807	0.610700185884329
C7_GSE14000_TRANSLATED_RNA_VS_MRNA_16H_LPS_DC_DN	169	Down	0.0346453635749436	0.610700185884329
C5_GO_CARBOHYDRATE_KINASE_ACTIVITY	17	Up	0.0346685333904841	0.610700185884329
C5_GO_POSITIVE_REGULATION_OF_MEMORY_T_CELL_DIFFERENTIATION	5	Up	0.0347487495333453	0.610700185884329
C5_GO_RNA_LOCALIZATION	209	Down	0.034749543216131	0.610700185884329
C2_BLALOCK_ALZHEIMERS_DISEASE_DN	1045	Down	0.0347538703435181	0.610700185884329
C5_GO_MACROPHAGE_CYTOKINE_PRODUCTION	12	Down	0.034756821337999	0.610700185884329
C2_REACTOME_FORMATION_OF_SENESCENCE_ASSOCIATED_HETEROCHROMATIN_FOCI_SAHF	17	Down	0.0347635404272194	0.610700185884329
C2_KEGG_NATURAL_KILLER_CELL_MEDIATED_CYTOTOXICITY	108	Down	0.0348059391030203	0.610949917307914
C7_GSE25123_WT_VS_PPARG_KO_MACROPHAGE_DN	186	Down	0.0348672710353989	0.611223594018788
C7_GSE19198_CTRL_VS_IL21_TREATED_TCELL_6H_UP	179	Down	0.0348914655854625	0.611223594018788
C5_GO_GENERATION_OF_PRECURSOR_METABOLITES_AND_ENERGY	412	Down	0.0349273456960408	0.611223594018788
C7_GSE22886_NEUTROPHIL_VS_DC_DN	194	Down	0.0349609729884494	0.611223594018788
C2_REACTOME_SODIUM_COUPLED_PHOSPHATE_COTRANSPORTERS	2	Down	0.0349625083763861	0.611223594018788
C5_GO_HYDROGEN_PEROXIDE_CATABOLIC_PROCESS	19	Down	0.0350742949962145	0.612683776734841
C7_GSE16385_UNTREATED_VS_12H_ROSIGLITAZONE_IL4_TREATED_MACROPHAGE_UP	188	Down	0.0352269592172459	0.614763549514227
C2_BIOCARTA_RANMS_PATHWAY	10	Down	0.0352769297238919	0.614763549514227
C5_GO_ANIMAL_ORGAN_REGENERATION	59	Down	0.0353166639068321	0.614763549514227
C5_GO_INHIBITORY_SYNAPSE	10	Down	0.0353173756814188	0.614763549514227
C2_REACTOME_REGULATION_OF_SIGNALING_BY_NODAL	4	Up	0.0353501062736991	0.614763549514227
C7_GSE5099_DAY3_VS_DAY7_MCSF_TREATED_MACROPHAGE_UP	185	Down	0.035384423908419	0.614763549514227
C5_GO_RIBOSE_PHOSPHATE_BIOSYNTHETIC_PROCESS	157	Down	0.0353918677827178	0.614763549514227
C5_GO_REGULATION_OF_GUANYL_NUCLEOTIDE_EXCHANGE_FACTOR_ACTIVITY	5	Down	0.0354707470967555	0.615433119511872
C7_GSE17721_LPS_VS_POLYIC_6H_BMDC_DN	179	Down	0.0355000518282614	0.615433119511872
C5_GO_POSITIVE_REGULATION_OF_ACTIVATION_OF_JANUS_KINASE_ACTIVITY	5	Up	0.0355177639255615	0.615433119511872
C5_GO_HEAT_SHOCK_PROTEIN_BINDING	107	Down	0.0355597148891018	0.615433119511872
C7_GSE28726_NAIVE_CD4_TCELL_VS_NAIVE_VA24NEG_NKTCELL_DN	151	Down	0.0355723636289499	0.615433119511872
C5_GO_PRIMARY_ALCOHOL_CATABOLIC_PROCESS	6	Down	0.0356173853741445	0.615720638070737
C5_GO_INNER_EAR_RECEPTOR_CELL_DEVELOPMENT	27	Down	0.0357039262560341	0.616724871217775
C5_GO_COLUMNAR_CUBOIDAL_EPITHELIAL_CELL_DEVELOPMENT	37	Down	0.0359656467363236	0.618399862272808
C5_GO_POSITIVE_REGULATION_OF_DNA_DAMAGE_RESPONSE_SIGNAL_TRANSDUCTION_BY_P53_CLASS_MEDIATOR	11	Down	0.0359792271436828	0.618399862272808
C5_GO_SPHINGOSINE_1_PHOSPHATE_RECEPTOR_ACTIVITY	6	Down	0.0359940253609693	0.618399862272808
C5_GO_ELASTIN_CATABOLIC_PROCESS	2	Down	0.035998613147947	0.618399862272808
C7_GSE339_EX_VIVO_VS_IN_CULTURE_CD4CD8DN_DC_UP	188	Down	0.0360539313259676	0.618399862272808
C5_GO_REELIN_MEDIATED_SIGNALING_PATHWAY	7	Up	0.0360624269935355	0.618399862272808
C2_REACTOME_PLATELET_SENSITIZATION_BY_LDL	15	Down	0.0360625472361368	0.618399862272808
C5_GO_METANEPHRIC_NEPHRON_MORPHOGENESIS	10	Down	0.0360810358005863	0.618399862272808
C7_GSE3565_CTRL_VS_LPS_INJECTED_SPLENOCYTES_DN	175	Down	0.036109710386192	0.618399862272808
C7_GSE22611_UNSTIM_VS_2H_MDP_STIM_MUTANT_NOD2_TRANSDUCED_HEK293T_CELL_DN	191	Down	0.0361561212379793	0.618399862272808
C2_REACTOME_REGULATION_OF_ACTIN_DYNAMICS_FOR_PHAGOCYTIC_CUP_FORMATION	57	Down	0.0361645250093124	0.618399862272808
C3_CCANNAGRKGGC_UNKNOWN	75	Down	0.036177284017464	0.618399862272808
C5_GO_POSITIVE_REGULATION_OF_ANTIGEN_RECEPTOR_MEDIATED_SIGNALING_PATHWAY	20	Down	0.0362433027453691	0.618399862272808
C5_GO_POSITIVE_REGULATION_OF_CYTOKINE_BIOSYNTHETIC_PROCESS	45	Down	0.0362765408984786	0.618399862272808
C2_REACTOME_CD209_DC_SIGN_SIGNALING	19	Down	0.0362889558224578	0.618399862272808
C5_GO_POSITIVE_REGULATION_OF_ENDOTHELIAL_CELL_CHEMOTAXIS	8	Down	0.0363072494080849	0.618399862272808
C2_ENK_UV_RESPONSE_KERATINOCYTE_UP	434	Down	0.0363388988920581	0.618399862272808
C5_GO_HEPARAN_SULFATE_PROTEOGLYCAN_BIOSYNTHETIC_PROCESS_ENZYMATIC_MODIFICATION	3	Up	0.0363522329385306	0.618399862272808
C5_GO_POSITIVE_REGULATION_OF_LEUKOCYTE_MEDIATED_IMMUNITY	109	Down	0.0363719862008716	0.618399862272808
C5_GO_REGULATION_OF_HUMORAL_IMMUNE_RESPONSE_MEDIATED_BY_CIRCULATING_IMMUNOGLOBULIN	6	Down	0.0363795096913647	0.618399862272808
C2_REACTOME_DOWNREGULATION_OF_ERBB4_SIGNALING	8	Down	0.0364898933934016	0.618399862272808
C5_GO_REGULATION_OF_TAU_PROTEIN_KINASE_ACTIVITY	7	Down	0.0364962138152814	0.618399862272808
C7_GSE19401_NAIVE_VS_IMMUNIZED_MOUSE_PLN_FOLLICULAR_DC_UP	185	Down	0.0365428646036194	0.618399862272808
C2_AFFAR_YY1_TARGETS_DN	176	Down	0.0365692910174168	0.618399862272808
C7_GSE17721_PAM3CSK4_VS_CPG_12H_BMDC_DN	161	Down	0.0365948749765796	0.618399862272808
C7_GSE22886_CD8_TCELL_VS_BCELL_NAIVE_UP	195	Down	0.0365952930612637	0.618399862272808
C7_GSE3982_BASOPHIL_VS_CENT_MEMORY_CD4_TCELL_UP	172	Down	0.036596651355408	0.618399862272808
C2_APPIERTO_RESPONSE_TO_FENRETINIDE_DN	48	Down	0.0366167488443422	0.618399862272808
C1_chr11p11	41	Down	0.036628167873341	0.618399862272808
C2_RAHMAN_TP53_TARGETS_PHOSPHORYLATED	21	Down	0.0367669116205968	0.620259229658598
C7_GSE22886_NAIVE_BCELL_VS_NEUTROPHIL_DN	175	Down	0.0368219966043562	0.620435503208824
C2_REACTOME_CLEC7A_INFLAMMASOME_PATHWAY	6	Down	0.0368346015605571	0.620435503208824
C5_GO_PROTEIN_LIPID_COMPLEX	29	Up	0.0369193106400738	0.621379515571056
C5_GO_PROTEASOME_REGULATORY_PARTICLE_BASE_SUBCOMPLEX	12	Down	0.036956153703638	0.621517067484456
C5_GO_POSITIVE_REGULATION_OF_DNA_DEPENDENT_DNA_REPLICATION	10	Down	0.0370437764035345	0.622449006518274
C5_GO_ACTIN_FILAMENT_REORGANIZATION	6	Down	0.0370889031029186	0.622449006518274
C2_HESS_TARGETS_OF_HOXA9_AND_MEIS1_DN	59	Down	0.0371176895742455	0.622449006518274
C7_GSE36888_UNTREATED_VS_IL2_TREATED_STAT5_AB_KNOCKIN_TCELL_17H_UP	142	Down	0.0371264215069715	0.622449006518274
C5_GO_REGULATION_OF_PODOSOME_ASSEMBLY	13	Down	0.0372152940721686	0.622513406301053
C5_GO_DISORDERED_DOMAIN_SPECIFIC_BINDING	28	Down	0.0372175231517533	0.622513406301053
C2_GREENBAUM_E2A_TARGETS_DN	17	Down	0.0372466698189895	0.622513406301053
C7_GSE40274_CTRL_VS_FOXP3_AND_XBP1_TRANSDUCED_ACTIVATED_CD4_TCELL_UP	152	Down	0.0373169195529292	0.622513406301053
C2_TOOKER_GEMCITABINE_RESISTANCE_DN	110	Down	0.0373176104317383	0.622513406301053
C7_GSE360_L_DONOVANI_VS_T_GONDII_MAC_DN	177	Down	0.037334670911118	0.622513406301053
C2_HILLION_HMGA1B_TARGETS	62	Down	0.0374082984612335	0.622513406301053
C7_GSE41087_WT_VS_FOXP3_MUT_ANTI_CD3_CD28_STIM_CD4_TCELL_UP	167	Down	0.0374326390735533	0.622513406301053
C5_GO_14_3_3_PROTEIN_BINDING	26	Down	0.0374459739922456	0.622513406301053
C7_GSE17301_CTRL_VS_48H_ACD3_ACD28_STIM_CD8_TCELL_DN	159	Down	0.0374460949774996	0.622513406301053
C7_GSE37533_PPARG1_FOXP3_VS_PPARG2_FOXP3_TRANSDUCED_CD4_TCELL_DN	186	Down	0.0374461427168822	0.622513406301053
C2_BENPORATH_PROLIFERATION	142	Down	0.0374940717802087	0.622659210878857
C5_GO_REGULATION_OF_DNA_DIRECTED_DNA_POLYMERASE_ACTIVITY	6	Down	0.0376076029827988	0.622659210878857
C2_PID_AURORA_A_PATHWAY	29	Down	0.0376359790377252	0.622659210878857
C7_GSE3982_BASOPHIL_VS_TH1_UP	168	Down	0.0376363710375553	0.622659210878857
C5_GO_POSITIVE_REGULATION_OF_ESTABLISHMENT_OF_PROTEIN_LOCALIZATION_TO_TELOMERE	10	Down	0.0376634749880734	0.622659210878857
C2_COLIN_PILOCYTIC_ASTROCYTOMA_VS_GLIOBLASTOMA_DN	21	Down	0.037663511920788	0.622659210878857
C5_GO_REGULATION_OF_GAMMA_DELTA_T_CELL_ACTIVATION	7	Down	0.0376816773074051	0.622659210878857
C5_GO_PROTEIN_LOCALIZATION_TO_NUCLEOPLASM	12	Down	0.0377086703958137	0.622659210878857
C7_GSE360_CTRL_VS_L_DONOVANI_MAC_UP	171	Down	0.0377134211589602	0.622659210878857
H_HALLMARK_UNFOLDED_PROTEIN_RESPONSE	111	Down	0.037818035544056	0.623109931724839
C5_GO_POSITIVE_REGULATION_OF_POSTTRANSCRIPTIONAL_GENE_SILENCING	17	Down	0.0378210141015733	0.623109931724839
C5_GO_NEGATIVE_REGULATION_OF_OXIDATIVE_PHOSPHORYLATION	6	Down	0.0378269522165277	0.623109931724839
C2_FARDIN_HYPOXIA_11	31	Down	0.0380888737278597	0.623540589821676
C7_GSE23568_CTRL_TRANSDUCED_VS_WT_CD8_TCELL_DN	184	Down	0.038148773560695	0.623540589821676
C2_OSMAN_BLADDER_CANCER_UP	385	Down	0.0381891472093164	0.623540589821676
C2_LI_LUNG_CANCER	35	Down	0.0381908728657751	0.623540589821676
C2_KANG_IMMORTALIZED_BY_TERT_DN	61	Up	0.0382010997313906	0.623540589821676
C5_GO_INSULIN_BINDING	5	Up	0.038224397559491	0.623540589821676
C7_GSE37532_TREG_VS_TCONV_CD4_TCELL_FROM_VISCERAL_ADIPOSE_TISSUE_UP	64	Up	0.0382307857840426	0.623540589821676
C5_GO_REGULATION_OF_CELL_KILLING	67	Down	0.0382314800523863	0.623540589821676
C7_GSE12845_IGD_NEG_BLOOD_VS_NAIVE_TONSIL_BCELL_DN	169	Down	0.0382433467802561	0.623540589821676
C5_GO_NEGATIVE_REGULATION_OF_METALLOENDOPEPTIDASE_ACTIVITY	3	Down	0.0382614438956635	0.623540589821676
C2_HERNANDEZ_ABERRANT_MITOSIS_BY_DOCETACEL_4NM_UP	13	Up	0.0382943933626237	0.623540589821676
C5_GO_LARGE_RIBOSOMAL_SUBUNIT_RRNA_BINDING	5	Down	0.0382995802732317	0.623540589821676
C2_REACTOME_VEGFR2_MEDIATED_VASCULAR_PERMEABILITY	25	Down	0.0383700341449011	0.623540589821676
C2_BILBAN_B_CLL_LPL_DN	37	Down	0.0383789528929779	0.623540589821676
C2_BIOCARTA_NEUTROPHIL_PATHWAY	7	Down	0.0384391052708563	0.623540589821676
C7_GSE9650_NAIVE_VS_MEMORY_CD8_TCELL_UP	180	Down	0.0384487032555204	0.623540589821676
C5_GO_HUMORAL_IMMUNE_RESPONSE	108	Down	0.0384509956560607	0.623540589821676
C5_GO_MACROPHAGE_ACTIVATION	61	Down	0.0384554765158637	0.623540589821676
C7_GSE32533_WT_VS_MIR17_KO_ACT_CD4_TCELL_DN	193	Down	0.0384586688201921	0.623540589821676
C5_GO_ATP_HYDROLYSIS_COUPLED_CATION_TRANSMEMBRANE_TRANSPORT	48	Down	0.0385026340775345	0.623540589821676
C5_GO_REGULATION_OF_MYD88_INDEPENDENT_TOLL_LIKE_RECEPTOR_SIGNALING_PATHWAY	7	Down	0.038512916583298	0.623540589821676
C2_SEMENZA_HIF1_TARGETS	29	Down	0.0385253171986275	0.623540589821676
C2_WAMUNYOKOLI_OVARIAN_CANCER_LMP_UP	227	Down	0.0386004547554742	0.623540589821676
C3_GGCNNMSMYNTTG_UNKNOWN	66	Down	0.0386405016253504	0.623540589821676
C5_GO_MRNA_3_UTR_BINDING	63	Down	0.038672430436686	0.623540589821676
C5_GO_AXIS_ELONGATION_INVOLVED_IN_SOMITOGENESIS	2	Up	0.0387040176691841	0.623540589821676
C5_GO_ANDROGEN_BIOSYNTHETIC_PROCESS	4	Up	0.0387511307039455	0.623540589821676
C5_GO_TRANSCRIPTION_ELONGATION_FACTOR_COMPLEX	51	Down	0.0387710122786927	0.623540589821676
C7_GSE28726_NAIVE_CD4_TCELL_VS_NAIVE_NKTCELL_UP	192	Down	0.0387901486948872	0.623540589821676
C2_CAVARD_LIVER_CANCER_MALIGNANT_VS_BENIGN	19	Down	0.0387939303703505	0.623540589821676
C5_GO_NEGATIVE_REGULATION_OF_SPROUTING_ANGIOGENESIS	17	Down	0.0388483324709665	0.623540589821676
C5_GO_PROTEIN_LOCALIZATION_TO_VACUOLE	52	Down	0.0388565328807284	0.623540589821676
C7_GSE15930_STIM_VS_STIM_AND_IFNAB_48H_CD8_T_CELL_UP	186	Down	0.0388708614263528	0.623540589821676
C2_KEGG_CARDIAC_MUSCLE_CONTRACTION	49	Down	0.038925724897294	0.623540589821676
C7_GSE2770_IL4_ACT_VS_ACT_CD4_TCELL_48H_DN	168	Down	0.0389919929225945	0.623540589821676
C2_KEGG_ACUTE_MYELOID_LEUKEMIA	51	Down	0.0390097746785706	0.623540589821676
C5_GO_REGULATION_OF_PHOSPHATIDYLINOSITOL_BIOSYNTHETIC_PROCESS	5	Up	0.039013736894716	0.623540589821676
C2_JAZAG_TGFB1_SIGNALING_VIA_SMAD4_UP	77	Down	0.0390155977880273	0.623540589821676
C7_GSE16450_IMMATURE_VS_MATURE_NEURON_CELL_LINE_UP	187	Down	0.0391258450662121	0.623540589821676
C2_JAZAG_TGFB1_SIGNALING_DN	27	Down	0.0391298498521951	0.623540589821676
C2_MCCOLLUM_GELDANAMYCIN_RESISTANCE_UP	4	Down	0.0391584006530159	0.623540589821676
C5_GO_MRNA_BINDING	210	Down	0.0391790780114431	0.623540589821676
C7_GSE33162_HDAC3_KO_VS_HDAC3_KO_MACROPHAGE_UP	161	Down	0.0392147049050873	0.623540589821676
C5_GO_N_ACETYLLACTOSAMINE_SYNTHASE_ACTIVITY	5	Down	0.0392308171423897	0.623540589821676
C5_GO_HEME_TRANSPORT	8	Up	0.0392599103972094	0.623540589821676
C5_GO_POLYNUCLEOTIDE_ADENYLYLTRANSFERASE_ACTIVITY	10	Down	0.0392779948926485	0.623540589821676
C5_GO_S_ADENOSYL_L_METHIONINE_BINDING	6	Down	0.0392939681183693	0.623540589821676
C7_GSE2770_IL12_AND_TGFB_VS_IL4_TREATED_ACT_CD4_TCELL_48H_DN	141	Down	0.0393198315609954	0.623540589821676
C7_GSE2124_CTRL_VS_LYMPHOTOXIN_BETA_TREATED_MLN_UP	110	Down	0.0393365869741001	0.623540589821676
C5_GO_CRD_MEDIATED_MRNA_STABILITY_COMPLEX	5	Down	0.0393461566330088	0.623540589821676
C5_GO_CELL_ACTIVATION	1039	Down	0.0393832137709049	0.623540589821676
C5_GO_MLL3_4_COMPLEX	11	Down	0.0394381365456189	0.623540589821676
C7_GSE31082_DN_VS_CD4_SP_THYMOCYTE_DN	181	Down	0.0394687429632038	0.623540589821676
C2_YAGI_AML_WITH_T_9_11_TRANSLOCATION	109	Down	0.039555993058268	0.623540589821676
C2_XU_HGF_SIGNALING_NOT_VIA_AKT1_48HR_UP	30	Down	0.0395824722872307	0.623540589821676
C3_AATGGAG_MIR136	57	Down	0.0396143885040922	0.623540589821676
C7_GSE19923_WT_VS_HEB_AND_E2A_KO_DP_THYMOCYTE_UP	190	Down	0.0396800990482114	0.623540589821676
C2_REACTOME_P75NTR_RECRUITS_SIGNALLING_COMPLEXES	12	Down	0.0396997612454095	0.623540589821676
C5_GO_REGULATION_OF_TRANSCRIPTION_BY_RNA_POLYMERASE_I	31	Down	0.0397479195845238	0.623540589821676
C7_GSE9037_CTRL_VS_LPS_4H_STIM_IRAK4_KO_BMDM_DN	164	Down	0.0397817345244604	0.623540589821676
C5_GO_GRANULAR_COMPONENT	4	Down	0.0397870286582138	0.623540589821676
C7_GSE1460_CORD_VS_ADULT_BLOOD_NAIVE_CD4_TCELL_DN	193	Down	0.0398189412779559	0.623540589821676
C5_GO_POSITIVE_REGULATION_OF_ENDOTHELIAL_CELL_CHEMOTAXIS_BY_VEGF_ACTIVATED_VASCULAR_ENDOTHELIAL_GROWTH_FACTOR_RECEPTOR_SIGNALING_PATHWAY	3	Down	0.0398647923629886	0.623540589821676
C7_GSE5542_UNTREATED_VS_IFNG_TREATED_EPITHELIAL_CELLS_24H_DN	181	Up	0.0398915606544736	0.623540589821676
C2_REACTOME_TRNA_AMINOACYLATION	40	Down	0.0399017995150577	0.623540589821676
C7_GSE25677_R848_VS_MPL_AND_R848_STIM_BCELL_DN	160	Down	0.0399308612693529	0.623540589821676
C5_GO_MAINTENANCE_OF_POSTSYNAPTIC_SPECIALIZATION_STRUCTURE	5	Up	0.0399726761140403	0.623540589821676
C5_GO_PHAGOCYTIC_VESICLE_MEMBRANE	66	Down	0.0399889716453557	0.623540589821676
C5_GO_REGULATION_OF_MRNA_SPLICING_VIA_SPLICEOSOME	83	Down	0.0400224851189818	0.623540589821676
C5_GO_INTERFERON_ALPHA_PRODUCTION	24	Down	0.0400228601581199	0.623540589821676
C2_MCDOWELL_ACUTE_LUNG_INJURY_UP	33	Down	0.0400324918975682	0.623540589821676
C7_GSE42724_NAIVE_VS_B1_BCELL_DN	184	Down	0.0400610874511225	0.623540589821676
C5_GO_DENDRITIC_CELL_CYTOKINE_PRODUCTION	11	Down	0.0400626096613507	0.623540589821676
C7_GSE3982_MAC_VS_NEUTROPHIL_DN	143	Down	0.0400669878776042	0.623540589821676
C5_GO_RNA_POLYMERASE_BINDING	58	Down	0.0400783841504355	0.623540589821676
C5_GO_DNA_CATABOLIC_PROCESS_EXONUCLEOLYTIC	5	Down	0.0401094232015447	0.623540589821676
C6_ESC_J1_UP_LATE.V1_UP	107	Up	0.0401480103125129	0.623540589821676
C7_GSE37301_GRANULOCYTE_MONOCYTE_PROGENITOR_VS_RAG2_KO_NK_CELL_DN	167	Down	0.040158718565584	0.623540589821676
C2_HUANG_GATA2_TARGETS_DN	55	Down	0.0401789301806448	0.623540589821676
C2_MAYBURD_RESPONSE_TO_L663536_DN	51	Down	0.0401863365326838	0.623540589821676
C7_GSE37533_UNTREATED_VS_PIOGLIZATONE_TREATED_CD4_TCELL_PPARG2_AND_FOXP3_TRASDUCED_DN	166	Down	0.0402044110208568	0.623540589821676
C7_GSE360_HIGH_DOSE_B_MALAYI_VS_M_TUBERCULOSIS_DC_DN	161	Down	0.0402365050271257	0.623540589821676
C7_GSE22140_HEALTHY_VS_ARTHRITIC_MOUSE_CD4_TCELL_UP	178	Down	0.0402706574900497	0.623540589821676
C2_REACTOME_RELAXIN_RECEPTORS	2	Up	0.0403351574713335	0.623540589821676
C5_GO_REPRODUCTIVE_BEHAVIOR	18	Down	0.040336958201208	0.623540589821676
C5_GO_SPECTRIN	7	Down	0.0403483017849161	0.623540589821676
C2_CHEOK_RESPONSE_TO_MERCAPTOPURINE_DN	19	Down	0.0403555423710587	0.623540589821676
C7_GSE3982_NEUTROPHIL_VS_CENT_MEMORY_CD4_TCELL_DN	189	Down	0.0403938000016458	0.623687176948488
C5_GO_REGULATION_OF_FEMALE_GONAD_DEVELOPMENT	7	Up	0.0404307119249072	0.623812792247786
C5_GO_POSITIVE_REGULATION_OF_TRANSMISSION_OF_NERVE_IMPULSE	2	Up	0.0404824598794947	0.624122601051721
C5_GO_LATERAL_SPROUTING_FROM_AN_EPITHELIUM	5	Up	0.040535205506923	0.624122601051721
C5_GO_POSITIVE_REGULATION_OF_ENDOTHELIAL_CELL_MIGRATION	70	Down	0.0405371631276328	0.624122601051721
C5_GO_KINETOCHORE_ASSEMBLY	15	Down	0.0405865139475952	0.624438927860872
C2_HAHTOLA_MYCOSIS_FUNGOIDES_DN	13	Down	0.0406469099305128	0.624599116163106
C5_GO_NUCLEOSIDE_PHOSPHATE_BIOSYNTHETIC_PROCESS	224	Down	0.0406627714181434	0.624599116163106
C3_GACAGGG_MIR339	50	Down	0.0406833634109376	0.624599116163106
C5_GO_TYPE_I_INTERFERON_PRODUCTION	113	Down	0.0407230326824502	0.624765677629267
C5_GO_REGULATION_OF_LEUKOCYTE_ADHESION_TO_VASCULAR_ENDOTHELIAL_CELL	12	Down	0.0408711573553701	0.626296452894846
C5_GO_MODIFIED_AMINO_ACID_TRANSPORT	18	Up	0.0408936024298475	0.626296452894846
C7_GSE24574_BCL6_HIGH_VS_LOW_TFH_CD4_TCELL_UP	181	Down	0.0409116072410732	0.626296452894846
C5_GO_CELLULAR_MACROMOLECULE_CATABOLIC_PROCESS	1012	Down	0.0409383741005626	0.626296452894846
C5_GO_SODIUM_INDEPENDENT_ORGANIC_ANION_TRANSMEMBRANE_TRANSPORTER_ACTIVITY	5	Down	0.0410179540230107	0.626384916031553
C2_MARTINELLI_IMMATURE_NEUTROPHIL_DN	9	Down	0.0410181609438773	0.626384916031553
C2_LI_DCP2_BOUND_MRNA	83	Down	0.0410740870208537	0.626384916031553
C7_GSE28726_NAIVE_VS_ACTIVATED_CD4_TCELL_DN	188	Down	0.0411187475851627	0.626384916031553
C2_GAZDA_DIAMOND_BLACKFAN_ANEMIA_MYELOID_DN	34	Down	0.0411301262621332	0.626384916031553
C7_GSE11386_NAIVE_VS_MEMORY_BCELL_DN	155	Down	0.0411345703339647	0.626384916031553
C7_GSE17721_POLYIC_VS_CPG_12H_BMDC_DN	173	Down	0.0411557794247972	0.626384916031553
C2_BASSO_B_LYMPHOCYTE_NETWORK	140	Down	0.0412322919253398	0.626384916031553
C5_GO_STEM_CELL_DIFFERENTIATION	156	Down	0.0412453240102357	0.626384916031553
C5_GO_LIPOSACCHARIDE_METABOLIC_PROCESS	41	Down	0.0412481458510461	0.626384916031553
C5_GO_UBIQUITINATION_LIKE_MODIFICATION_DEPENDENT_PROTEIN_BINDING	10	Down	0.0412870874868028	0.626384916031553
C5_GO_LEUKOCYTE_CHEMOTAXIS	141	Down	0.041299683913074	0.626384916031553
C2_REACTOME_METABOLISM_OF_CARBOHYDRATES	224	Down	0.0413197910289289	0.626384916031553
C2_REACTOME_NRIF_SIGNALS_CELL_DEATH_FROM_THE_NUCLEUS	15	Down	0.041353386699144	0.626456126389968
C5_GO_MRNA_TRANSPORT	135	Down	0.0414262993297435	0.627122427981969
C5_GO_SOMATIC_MOTOR_NEURON_DIFFERENTIATION	2	Down	0.0415048696515002	0.627794235504499
C5_GO_CYTOPLASMIC_SIDE_OF_ENDOPLASMIC_RETICULUM_MEMBRANE	13	Down	0.0415314875788398	0.627794235504499
C2_REACTOME_G2_M_CHECKPOINTS	159	Down	0.0415575573368833	0.627794235504499
C7_GSE27786_LIN_NEG_VS_NKTCELL_DN	180	Down	0.041632632341331	0.6284903926848
C5_GO_TYPE_I_INTERFERON_SECRETION	8	Down	0.0417308055495194	0.629277970740188
C7_GSE28726_NAIVE_CD4_TCELL_VS_NAIVE_VA24NEG_NKTCELL_UP	191	Down	0.0417428601312109	0.629277970740188
C5_GO_POSTREPLICATION_REPAIR	51	Down	0.0418367124466402	0.62982238638505
C7_GSE19401_UNSTIM_VS_RETINOIC_ACID_STIM_FOLLICULAR_DC_DN	165	Down	0.0418393695127399	0.62982238638505
C2_REACTOME_MITOTIC_G2_G2_M_PHASES	184	Down	0.0418661342734965	0.62982238638505
C2_ZHAN_MULTIPLE_MYELOMA_MF_UP	35	Down	0.0419166068592143	0.629860233366567
C2_YAO_TEMPORAL_RESPONSE_TO_PROGESTERONE_CLUSTER_13	165	Down	0.041926760621273	0.629860233366567
C5_GO_U4_SNRNP	12	Down	0.0420504705427898	0.631281232982408
C5_GO_REGULATION_OF_ADAPTIVE_IMMUNE_RESPONSE	133	Down	0.0421028205991688	0.631376753752499
C2_REACTOME_LIPOPHAGY	7	Down	0.0421660744429527	0.631376753752499
C5_GO_PEPTIDASE_INHIBITOR_COMPLEX	3	Down	0.0421677430561826	0.631376753752499
C7_GSE37301_COMMON_LYMPHOID_PROGENITOR_VS_PRO_BCELL_DN	192	Down	0.0421733342298007	0.631376753752499
C2_BIOCARTA_VOBESITY_PATHWAY	4	Down	0.0422039795413986	0.631399495168005
C2_REACTOME_FORMATION_OF_TUBULIN_FOLDING_INTERMEDIATES_BY_CCT_TRIC	20	Down	0.0422399313287565	0.631501538858471
C2_DIAZ_CHRONIC_MEYLOGENOUS_LEUKEMIA_UP	1350	Down	0.0423685375247906	0.632987702592977
C5_GO_NEGATIVE_REGULATION_OF_MEGAKARYOCYTE_DIFFERENTIATION	17	Down	0.042459660896787	0.633603585634615
C5_GO_FEMALE_MATING_BEHAVIOR	5	Down	0.0424818275518434	0.633603585634615
C5_GO_MATURATION_OF_5_8S_RRNA	27	Down	0.0425879403930265	0.633603585634615
C2_MALONEY_RESPONSE_TO_17AAG_UP	35	Down	0.0426289784824124	0.633603585634615
C5_GO_VESICLE_MEMBRANE	569	Down	0.0426850131523952	0.633603585634615
C2_REACTOME_RSK_ACTIVATION	6	Down	0.0427408924028519	0.633603585634615
C5_GO_POSITIVE_REGULATION_OF_ODONTOGENESIS_OF_DENTIN_CONTAINING_TOOTH	2	Up	0.0427472993323396	0.633603585634615
C5_GO_PIRNA_BIOSYNTHETIC_PROCESS	4	Up	0.0428195246590192	0.633603585634615
C2_ABRAHAM_ALPC_VS_MULTIPLE_MYELOMA_UP	22	Down	0.04290096705829	0.633603585634615
C2_FIGUEROA_AML_METHYLATION_CLUSTER_2_UP	37	Up	0.0429029615859127	0.633603585634615
C2_VERNELL_RETINOBLASTOMA_PATHWAY_UP	63	Down	0.0429307777743467	0.633603585634615
C5_GO_REGULATION_OF_OSTEOCLAST_DEVELOPMENT	9	Down	0.04296342764978	0.633603585634615
C5_GO_ESTABLISHMENT_OF_RNA_LOCALIZATION	177	Down	0.0430318640395538	0.633603585634615
C2_REACTOME_RELEASE_OF_APOPTOTIC_FACTORS_FROM_THE_MITOCHONDRIA	5	Up	0.0430394608511641	0.633603585634615
C2_REACTOME_NEGATIVE_REGULATION_OF_NMDA_RECEPTOR_MEDIATED_NEURONAL_TRANSMISSION	13	Up	0.0431000521516564	0.633603585634615
C5_GO_REGULATION_OF_VASCULAR_ENDOTHELIAL_GROWTH_FACTOR_RECEPTOR_SIGNALING_PATHWAY	20	Down	0.0431002650363548	0.633603585634615
C5_GO_KILLING_OF_CELLS_OF_OTHER_ORGANISM	21	Down	0.0431683526739876	0.633603585634615
C5_GO_CADHERIN_BINDING	268	Down	0.0432457337932332	0.633603585634615
C5_GO_ICOSATETRAENOIC_ACID_BINDING	6	Down	0.0432752512779117	0.633603585634615
C2_BAE_BRCA1_TARGETS_UP	61	Down	0.0432830506562658	0.633603585634615
C5_GO_REGULATION_OF_DEFENSE_RESPONSE	543	Down	0.0432884528158637	0.633603585634615
C2_PILON_KLF1_TARGETS_DN	1903	Down	0.0432934310434443	0.633603585634615
C5_GO_NEGATIVE_REGULATION_OF_RNA_CATABOLIC_PROCESS	43	Down	0.0433372742276954	0.633603585634615
C5_GO_REGULATION_OF_GLIAL_CELL_PROLIFERATION	25	Down	0.0433417584602497	0.633603585634615
C2_JIANG_AGING_HYPOTHALAMUS_UP	42	Down	0.0433843585390601	0.633603585634615
C5_GO_INOSITOL_1_4_5_TRISPHOSPHATE_BINDING	8	Down	0.0434048604546043	0.633603585634615
C2_HASLINGER_B_CLL_WITH_17P13_DELETION	23	Down	0.0434353498213052	0.633603585634615
C2_CERVERA_SDHB_TARGETS_1_DN	15	Down	0.0434496062449551	0.633603585634615
C2_AGARWAL_AKT_PATHWAY_TARGETS	6	Down	0.0434525068366746	0.633603585634615
C7_GSE25088_WT_VS_STAT6_KO_MACROPHAGE_ROSIGLITAZONE_STIM_DN	167	Down	0.0435062503226989	0.633603585634615
C3_CCACACA_MIR147	47	Down	0.0435074548034843	0.633603585634615
C7_GSE22886_DAY0_VS_DAY7_MONOCYTE_IN_CULTURE_DN	188	Down	0.0435348385178917	0.633603585634615
C2_KEGG_LONG_TERM_POTENTIATION	49	Down	0.0435865334221152	0.633603585634615
C5_GO_POSITIVE_REGULATION_OF_INTRINSIC_APOPTOTIC_SIGNALING_PATHWAY_BY_P53_CLASS_MEDIATOR	5	Down	0.0435892723508136	0.633603585634615
C7_GSE42021_TREG_PLN_VS_TREG_PRECURSORS_THYMUS_DN	175	Down	0.0436056506027143	0.633603585634615
C5_GO_GLUTAMATE_BIOSYNTHETIC_PROCESS	6	Down	0.0436622022119148	0.633603585634615
C7_GSE41867_NAIVE_VS_DAY15_LCMV_ARMSTRONG_EFFECTOR_CD8_TCELL_DN	182	Down	0.043776168272823	0.633603585634615
C7_GSE41867_DAY8_VS_DAY15_LCMV_CLONE13_EFFECTOR_CD8_TCELL_UP	189	Down	0.0438063893929507	0.633603585634615
C5_GO_NUCLEOTIDE_EXCISION_REPAIR_DNA_DAMAGE_RECOGNITION	23	Down	0.0438165498569089	0.633603585634615
C5_GO_PEPTIDE_DISULFIDE_OXIDOREDUCTASE_ACTIVITY	14	Down	0.0438440880028533	0.633603585634615
C5_GO_HISTONE_BINDING	173	Down	0.0438497211479553	0.633603585634615
C5_GO_HINDBRAIN_MORPHOGENESIS	25	Down	0.0438655803070661	0.633603585634615
C5_GO_POSITIVE_REGULATION_OF_CELL_AGING	13	Down	0.0438902860978755	0.633603585634615
C5_GO_INTRAMOLECULAR_TRANSFERASE_ACTIVITY_PHOSPHOTRANSFERASES	9	Down	0.0439339997192995	0.633603585634615
C7_GSE40274_FOXP3_VS_FOXP3_AND_HELIOS_TRANSDUCED_ACTIVATED_CD4_TCELL_UP	92	Up	0.0439704680991016	0.633603585634615
C5_GO_REGULATION_OF_MELANIN_BIOSYNTHETIC_PROCESS	5	Down	0.0439966978521063	0.633603585634615
C7_GSE16385_MONOCYTE_VS_12H_ROSIGLITAZONE_IFNG_TNF_TREATED_MACROPHAGE_DN	180	Down	0.0440001542887247	0.633603585634615
C2_MYLLYKANGAS_AMPLIFICATION_HOT_SPOT_2	5	Down	0.0440531459853129	0.633603585634615
C5_GO_THYROID_HORMONE_TRANSPORT	3	Up	0.0440644776782948	0.633603585634615
C2_REACTOME_ABC_FAMILY_PROTEINS_MEDIATED_TRANSPORT	88	Down	0.044066123022515	0.633603585634615
C7_GSE17721_POLYIC_VS_CPG_2H_BMDC_UP	189	Down	0.04419491531379	0.633603585634615
C7_GSE37533_PPARG1_FOXP3_VS_FOXP3_TRANSDUCED_CD4_TCELL_DN	188	Down	0.0441993772320773	0.633603585634615
C7_GSE31082_DP_VS_CD8_SP_THYMOCYTE_UP	187	Down	0.0442107340978208	0.633603585634615
C5_GO_CHAPERONIN_CONTAINING_T_COMPLEX	9	Down	0.0442443162871091	0.633603585634615
C2_REACTOME_DISEASE	841	Down	0.0442662407762773	0.633603585634615
C7_GSE31082_DP_VS_CD4_SP_THYMOCYTE_UP	189	Down	0.0442840071432686	0.633603585634615
C2_KEGG_SPLICEOSOME	124	Down	0.0442880528814651	0.633603585634615
C5_GO_PHAGOPHORE_ASSEMBLY_SITE	31	Down	0.0442898074550817	0.633603585634615
C5_GO_MAINTENANCE_OF_SISTER_CHROMATID_COHESION	12	Down	0.0442955173615398	0.633603585634615
C2_PID_HIF1_TFPATHWAY	54	Down	0.0443117623014556	0.633603585634615
C7_GSE24102_GRANULOCYSTIC_MDSC_VS_NEUTROPHIL_UP	173	Down	0.0443284152649823	0.633603585634615
C5_GO_INTERLEUKIN_12_SECRETION	5	Down	0.044329206903882	0.633603585634615
C5_GO_RESPONSE_TO_REACTIVE_OXYGEN_SPECIES	181	Down	0.0443674597473575	0.633603585634615
C5_GO_POSITIVE_REGULATION_OF_TELOMERE_MAINTENANCE_VIA_TELOMERE_LENGTHENING	36	Down	0.0444245657368771	0.633603585634615
C5_GO_VESICLE_CARGO_LOADING	23	Down	0.0444458654421311	0.633603585634615
C5_GO_COMPLEMENT_COMPONENT_C1Q_BINDING	2	Down	0.0444640718840651	0.633603585634615
C5_GO_NEUTROPHIL_MIGRATION	68	Down	0.0444746656252242	0.633603585634615
C7_GSE12845_IGD_NEG_BLOOD_VS_DARKZONE_GC_TONSIL_BCELL_DN	194	Down	0.0444809351348348	0.633603585634615
C5_GO_PROTON_TRANSPORTING_ATP_SYNTHASE_COMPLEX_CATALYTIC_CORE_F_1_	5	Down	0.0444855766254883	0.633603585634615
C5_GO_CLATHRIN_COAT_ASSEMBLY	16	Down	0.0444999797593965	0.633603585634615
C5_GO_REGULATION_OF_PEPTIDYL_SERINE_PHOSPHORYLATION	95	Down	0.0445101487452422	0.633603585634615
C5_GO_VOLTAGE_GATED_CHLORIDE_CHANNEL_ACTIVITY	8	Up	0.0445262003667537	0.633603585634615
C2_TURASHVILI_BREAST_LOBULAR_CARCINOMA_VS_DUCTAL_NORMAL_DN	53	Up	0.0445500987383245	0.633603585634615
C7_GSE17721_POLYIC_VS_GARDIQUIMOD_4H_BMDC_UP	168	Down	0.0446022915884351	0.633603585634615
C5_GO_CALMODULIN_DEPENDENT_KINASE_SIGNALING_PATHWAY	6	Up	0.0446261657182946	0.633603585634615
C5_GO_PROTEASOME_CORE_COMPLEX_BETA_SUBUNIT_COMPLEX	10	Down	0.0446310856750649	0.633603585634615
C7_GSE2770_TGFB_AND_IL4_ACT_VS_ACT_CD4_TCELL_6H_UP	187	Down	0.0447517002229651	0.634718741026501
C7_GSE19888_ADENOSINE_A3R_INH_PRETREAT_AND_ACT_BY_A3R_VS_TCELL_MEMBRANES_ACT_MAST_CELL_UP	171	Down	0.044776257608514	0.634718741026501
C5_GO_SIGNAL_TRANSDUCTION_INVOLVED_IN_G2_DNA_DAMAGE_CHECKPOINT	13	Down	0.0448126438607694	0.634718741026501
C5_GO_POSITIVE_REGULATION_OF_PROTEIN_LOCALIZATION_TO_MEMBRANE	97	Down	0.0448364101776679	0.634718741026501
C5_GO_MRNA_EXPORT_FROM_NUCLEUS	104	Down	0.0448560342860319	0.634718741026501
C5_GO_CORPUS_CALLOSUM_MORPHOGENESIS	5	Down	0.044892882715269	0.634825773973648
C7_GSE557_WT_VS_CIITA_KO_DC_DN	173	Down	0.0449306686605177	0.634945916051306
C5_GO_ANGIOTENSIN_ACTIVATED_SIGNALING_PATHWAY	8	Up	0.0450286247831185	0.635915653451755
C5_GO_CHLORIDE_ION_BINDING	8	Up	0.0451859062495627	0.636801327689806
C2_BYSTRYKH_HEMATOPOIESIS_STEM_CELL_SCP2_QTL_TRANS	17	Up	0.0452022294823477	0.636801327689806
C5_GO_MHC_CLASS_II_BIOSYNTHETIC_PROCESS	9	Down	0.0452180775708524	0.636801327689806
C5_GO_RESPONSE_TO_CYTOKINE	893	Down	0.045236996605771	0.636801327689806
C5_GO_GLUCURONOSYLTRANSFERASE_ACTIVITY	11	Down	0.0452529448232797	0.636801327689806
C5_GO_RNA_STABILIZATION	36	Down	0.0452675913815846	0.636801327689806
C7_GSE21063_CTRL_VS_ANTI_IGM_STIM_BCELL_NFATC1_KO_3H_UP	160	Down	0.0453104136943937	0.636990368396282
C5_GO_POSITIVE_REGULATION_OF_REACTIVE_OXYGEN_SPECIES_BIOSYNTHETIC_PROCESS	35	Down	0.0453679732174246	0.637206063480091
C5_GO_POSITIVE_REGULATION_OF_ACTIVATED_T_CELL_PROLIFERATION	17	Up	0.0453845447925667	0.637206063480091
C7_GSE12392_CD8A_POS_VS_NEG_SPLEEN_IFNB_KO_DC_DN	178	Down	0.0454327986127103	0.637470685000863
C5_GO_TRANSFORMING_GROWTH_FACTOR_BETA_ACTIVATION	5	Down	0.0454625911880082	0.637476100759147
C7_GSE35685_CD34POS_CD10NEG_CD62LPOS_VS_CD34POS_CD10POS_BONE_MARROW_DN	176	Down	0.0456180125914919	0.638786988866059
C5_GO_REGULATION_OF_HISTONE_H3_K4_METHYLATION	24	Down	0.045649109155091	0.638786988866059
C7_GSE24574_NAIVE_VS_TCONV_CD4_TCELL_DN	197	Down	0.0456758024854935	0.638786988866059
C2_NGO_MALIGNANT_GLIOMA_1P_LOH	15	Down	0.04575158165211	0.638786988866059
C5_GO_HYALURONIC_ACID_BINDING	8	Down	0.045757096681482	0.638786988866059
C7_GSE43863_TH1_VS_TFH_MEMORY_CD4_TCELL_DN	185	Down	0.0457622726444079	0.638786988866059
C7_GSE6269_HEALTHY_VS_STAPH_PNEUMO_INF_PBMC_UP	175	Down	0.0457623486349751	0.638786988866059
C5_GO_POSITIVE_REGULATION_OF_HISTONE_H3_K4_METHYLATION	14	Down	0.0458572108286152	0.639624565080472
C5_GO_IMMATURE_B_CELL_DIFFERENTIATION	7	Down	0.0458813635344651	0.639624565080472
C2_TURASHVILI_BREAST_LOBULAR_CARCINOMA_VS_LOBULAR_NORMAL_UP	57	Up	0.0459698999983143	0.639796242542223
C5_GO_NEGATIVE_REGULATION_OF_DNA_DEPENDENT_DNA_REPLICATION	25	Up	0.0459875323227295	0.639796242542223
C5_GO_PRESYNAPTIC_CYTOSKELETON	2	Up	0.0460033505857277	0.639796242542223
C7_GSE3982_MAST_CELL_VS_TH1_DN	173	Down	0.0460206490551147	0.639796242542223
C5_GO_PROTEIN_LOCALIZATION_TO_CHROMOSOME_TELOMERIC_REGION	28	Down	0.0460884468096035	0.639796242542223
C5_GO_PYRIMIDINE_NUCLEOSIDE_METABOLIC_PROCESS	5	Down	0.0461263774017032	0.639796242542223
C5_GO_POSITIVE_REGULATION_OF_PLATELET_ACTIVATION	3	Down	0.0461761140832868	0.639796242542223
C5_GO_PROSTATIC_BUD_FORMATION	2	Up	0.046179736780079	0.639796242542223
C5_GO_POSITIVE_REGULATION_OF_CHOLESTEROL_STORAGE	4	Up	0.0462100296714694	0.639796242542223
C5_GO_HEPATICOBILIARY_SYSTEM_DEVELOPMENT	105	Down	0.0462120050141378	0.639796242542223
C5_GO_POSITIVE_REGULATION_OF_SIGNAL_TRANSDUCTION_BY_P53_CLASS_MEDIATOR	17	Down	0.046218328066294	0.639796242542223
C5_GO_REGULATION_OF_ATP_BIOSYNTHETIC_PROCESS	12	Down	0.0462850898303204	0.640065383352355
C7_GSE3982_NEUTROPHIL_VS_CENT_MEMORY_CD4_TCELL_UP	180	Down	0.0463149324176622	0.640065383352355
C2_BILANGES_RAPAMYCIN_SENSITIVE_GENES	34	Down	0.0463263486705344	0.640065383352355
C7_GSE22886_IGG_IGA_MEMORY_BCELL_VS_BM_PLASMA_CELL_UP	192	Down	0.0464347654726313	0.641149982293086
C5_GO_POSITIVE_REGULATION_OF_NEUROMUSCULAR_JUNCTION_DEVELOPMENT	3	Up	0.0464640013923073	0.641149982293086
C7_GSE6092_UNSTIM_VS_IFNG_STIM_ENDOTHELIAL_CELL_DN	184	Down	0.0465242980385385	0.641573621424579
C5_GO_LIPOPOLYSACCHARIDE_MEDIATED_SIGNALING_PATHWAY	47	Down	0.0466016827878842	0.641932735113658
C5_GO_MEIOSIS_II_CELL_CYCLE_PROCESS	8	Up	0.0466166170865422	0.641932735113658
C5_GO_REGULATION_OF_DEFENSE_RESPONSE_TO_BACTERIUM	9	Down	0.0467451466513037	0.641932735113658
C5_GO_SECRETION	1110	Down	0.04674795848267	0.641932735113658
C5_GO_INTRINSIC_COMPONENT_OF_SYNAPTIC_VESICLE_MEMBRANE	31	Down	0.046806086465326	0.641932735113658
C5_GO_PROTEIN_TRANSPORT_WITHIN_LIPID_BILAYER	36	Up	0.0468202506474688	0.641932735113658
C1_chr3p13	10	Down	0.0469404398477819	0.641932735113658
C2_JIANG_AGING_HYPOTHALAMUS_DN	30	Down	0.0469718620640929	0.641932735113658
C5_GO_GLYCEROPHOSPHODIESTER_PHOSPHODIESTERASE_ACTIVITY	2	Down	0.0469745631466999	0.641932735113658
C5_GO_REGULATION_OF_RESTING_MEMBRANE_POTENTIAL	7	Up	0.0470064772117183	0.641932735113658
C5_GO_NEGATIVE_REGULATION_OF_HISTONE_MODIFICATION	34	Down	0.0470341442414418	0.641932735113658
C5_GO_CELL_SUBSTRATE_JUNCTION	343	Down	0.0470367660522171	0.641932735113658
C2_BOHN_PRIMARY_IMMUNODEFICIENCY_SYNDROM_UP	44	Down	0.047075664725293	0.641932735113658
C5_GO_ARACHIDONIC_ACID_MONOOXYGENASE_ACTIVITY	4	Down	0.0470837400537798	0.641932735113658
C7_GSE17721_CTRL_VS_GARDIQUIMOD_0.5H_BMDC_UP	175	Down	0.0470849562460552	0.641932735113658
C2_REACTOME_BIOSYNTHESIS_OF_MARESINS	2	Down	0.0471181285074188	0.641932735113658
C7_GSE26351_UNSTIM_VS_BMP_PATHWAY_STIM_HEMATOPOIETIC_PROGENITORS_UP	176	Down	0.0471601953001959	0.641932735113658
C2_REACTOME_INTRACELLULAR_SIGNALING_BY_SECOND_MESSENGERS	248	Down	0.0471655277603857	0.641932735113658
C7_GSE17721_CPG_VS_GARDIQUIMOD_12H_BMDC_UP	123	Down	0.047204614573324	0.641932735113658
C7_GSE31082_DP_VS_CD8_SP_THYMOCYTE_DN	174	Down	0.0472832034709272	0.641932735113658
C2_CHESLER_BRAIN_D6MIT150_QTL_CIS	3	Down	0.0472976641305006	0.641932735113658
C7_GSE37532_VISCERAL_ADIPOSE_TISSUE_VS_LN_DERIVED_PPARG_KO_TCONV_CD4_TCELL_UP	172	Down	0.0473015189694436	0.641932735113658
C7_GSE5542_UNTREATED_VS_IFNG_TREATED_EPITHELIAL_CELLS_6H_UP	167	Down	0.0473349715545262	0.641932735113658
C2_SIG_PIP3_SIGNALING_IN_CARDIAC_MYOCTES	57	Down	0.0473493119462076	0.641932735113658
C5_GO_RENAL_VESICLE_DEVELOPMENT	5	Down	0.0473732771760055	0.641932735113658
C5_GO_METANEPHRIC_RENAL_VESICLE_MORPHOGENESIS	5	Down	0.0473732771760055	0.641932735113658
C7_GSE26290_WT_VS_PDK1_KO_ANTI_CD3_AND_IL2_STIM_CD8_TCELL_UP	173	Down	0.0473793430067482	0.641932735113658
H_HALLMARK_ALLOGRAFT_REJECTION	171	Down	0.047471151536149	0.641932735113658
C2_OSMAN_BLADDER_CANCER_DN	404	Down	0.04748454724367	0.641932735113658
C5_GO_POSITIVE_REGULATION_OF_MONOCYTE_CHEMOTACTIC_PROTEIN_1_PRODUCTION	5	Down	0.0475762918749743	0.641932735113658
C5_GO_RNA_METABOLIC_PROCESS	1085	Down	0.0475772640263904	0.641932735113658
C7_GSE21927_SPLEEN_C57BL6_VS_EL4_TUMOR_BALBC_MONOCYTES_DN	197	Down	0.0475840889599848	0.641932735113658
C5_GO_POSITIVE_REGULATION_OF_PRODUCTION_OF_MOLECULAR_MEDIATOR_OF_IMMUNE_RESPONSE	82	Down	0.0475877178472272	0.641932735113658
C7_GSE2770_UNTREATED_VS_ACT_CD4_TCELL_2H_UP	180	Down	0.0476201179784845	0.641932735113658
C5_GO_REGULATION_OF_INFLAMMATORY_RESPONSE_TO_ANTIGENIC_STIMULUS	17	Down	0.0476288557357561	0.641932735113658
C7_GSE360_DC_VS_MAC_M_TUBERCULOSIS_UP	150	Down	0.047642320755824	0.641932735113658
C7_GSE360_HIGH_DOSE_B_MALAYI_VS_M_TUBERCULOSIS_DC_UP	183	Down	0.0476459899805275	0.641932735113658
C5_GO_PTERIDINE_CONTAINING_COMPOUND_BIOSYNTHETIC_PROCESS	14	Down	0.0476825768140238	0.642026646071061
C3_CTTTGCA_MIR527	188	Down	0.0477305238584325	0.642029398877873
C5_GO_REGULATION_OF_NUCLEOBASE_CONTAINING_COMPOUND_METABOLIC_PROCESS	446	Down	0.0477498286103851	0.642029398877873
C2_HALMOS_CEBPA_TARGETS_UP	34	Down	0.0477716311647758	0.642029398877873
C2_KYNG_ENVIRONMENTAL_STRESS_RESPONSE_NOT_BY_UV_IN_WS	10	Down	0.0478280629349287	0.64217767338511
C5_GO_POLYOL_TRANSPORT	7	Down	0.0478496160694291	0.64217767338511
C2_REACTOME_INTERFERON_SIGNALING	176	Down	0.04791232280013	0.64217767338511
C5_GO_REGULATION_OF_DENDRITIC_CELL_DIFFERENTIATION	9	Down	0.0479256630157019	0.64217767338511
C2_JIANG_VHL_TARGETS	81	Down	0.0479516559214304	0.64217767338511
C2_KEGG_NEUROTROPHIN_SIGNALING_PATHWAY	109	Down	0.0479874815599201	0.64217767338511
C7_GSE411_100MIN_VS_400MIN_IL6_STIM_SOCS3_KO_MACROPHAGE_DN	188	Down	0.0479900281799003	0.64217767338511
C2_REACTOME_TRAF6_MEDIATED_IRF7_ACTIVATION_IN_TLR7_8_OR_9_SIGNALING	12	Down	0.0480396402092316	0.642444984858559
C5_GO_TONIC_SMOOTH_MUSCLE_CONTRACTION	6	Up	0.0481633152403935	0.643072306534169
C7_GSE3720_LPS_VS_PMA_STIM_VD1_GAMMADELTA_TCELL_DN	168	Down	0.0482126812143862	0.643072306534169
C7_GSE23502_WT_VS_HDC_KO_MYELOID_DERIVED_SUPPRESSOR_CELL_BM_DN	178	Down	0.0482257101503826	0.643072306534169
C3_E2F1DP1_01	200	Down	0.0482645374449254	0.643072306534169
C3_E2F1DP2_01	200	Down	0.0482645374449254	0.643072306534169
C3_E2F4DP2_01	200	Down	0.0482645374449254	0.643072306534169
C2_VALK_AML_CLUSTER_10	24	Down	0.0483822647060968	0.64424492278794
C5_GO_MYELOID_LEUKOCYTE_MIGRATION	123	Down	0.0484138734612284	0.644248380984143
C2_BIOCARTA_NFKB_PATHWAY	19	Down	0.0484419624044724	0.644248380984143
C7_GSE17721_LPS_VS_POLYIC_24H_BMDC_DN	165	Down	0.0485340505409942	0.645053966016121
C2_FLECHNER_PBL_KIDNEY_TRANSPLANT_REJECTED_VS_OK_DN	47	Down	0.0486485732625878	0.645053966016121
C2_KUROZUMI_RESPONSE_TO_ONCOCYTIC_VIRUS	35	Down	0.0487151667521163	0.645053966016121
C7_GSE36826_NORMAL_VS_STAPH_AUREUS_INF_SKIN_UP	182	Down	0.0487164350354401	0.645053966016121
C5_GO_VESICLE_TARGETING_TO_FROM_OR_WITHIN_GOLGI	67	Down	0.0487354343180806	0.645053966016121
C7_GSE30083_SP1_VS_SP3_THYMOCYTE_DN	152	Down	0.0487648851945498	0.645053966016121
C5_GO_PROTEASOME_ASSEMBLY	13	Down	0.0487914114985518	0.645053966016121
C5_GO_DIPHOSPHOINOSITOL_POLYPHOSPHATE_DIPHOSPHATASE_ACTIVITY	5	Up	0.0488328915250111	0.645053966016121
C2_REACTOME_LEADING_STRAND_SYNTHESIS	14	Down	0.0490691422722008	0.645053966016121
C5_GO_METHYLTRANSFERASE_COMPLEX	111	Down	0.0490842389242746	0.645053966016121
C5_GO_NUCLEAR_EXPORT	185	Down	0.0491137320234954	0.645053966016121
C5_GO_3_UTR_MEDIATED_MRNA_STABILIZATION	16	Down	0.0491257896145345	0.645053966016121
C5_GO_INNATE_IMMUNE_RESPONSE	650	Down	0.0491792182107222	0.645053966016121
C7_GSE12366_PLASMA_CELL_VS_NAIVE_BCELL_DN	187	Down	0.0491915791986746	0.645053966016121
C2_PODAR_RESPONSE_TO_ADAPHOSTIN_UP	141	Down	0.049206084012888	0.645053966016121
C5_GO_ZYMOGEN_GRANULE_MEMBRANE	8	Down	0.0492589556290371	0.645053966016121
C5_GO_NEGATIVE_REGULATION_OF_BLOOD_CIRCULATION	23	Down	0.0492721298458817	0.645053966016121
C7_GSE7831_UNSTIM_VS_CPG_STIM_PDC_4H_UP	189	Down	0.0493119331108781	0.645053966016121
C7_GSE21360_PRIMARY_VS_TERTIARY_MEMORY_CD8_TCELL_DN	176	Down	0.0493153578306016	0.645053966016121
C5_GO_REGULATION_OF_CILIUM_BEAT_FREQUENCY_INVOLVED_IN_CILIARY_MOTILITY	5	Up	0.0493588105897596	0.645053966016121
C2_HASLINGER_B_CLL_WITH_11Q23_DELETION	19	Down	0.0493841312159961	0.645053966016121
C7_GSE17721_CTRL_VS_LPS_24H_BMDC_DN	179	Down	0.0493871114128108	0.645053966016121
C5_GO_3_5_CYCLIC_GMP_PHOSPHODIESTERASE_ACTIVITY	12	Up	0.0494053160698434	0.645053966016121
C3_TTGCCAA_MIR182	266	Down	0.0494282411004661	0.645053966016121
C5_GO_LIPOPROTEIN_PARTICLE_RECEPTOR_ACTIVITY	10	Up	0.0494301341049408	0.645053966016121
C7_GSE41867_LCMV_ARMSTRONG_VS_CLONE13_DAY6_EFFECTOR_CD8_TCELL_UP	189	Down	0.0494325241200234	0.645053966016121
C7_GSE26559_TCF1_KO_VS_WT_LIN_NEG_CELL_DN	111	Up	0.0494392627425963	0.645053966016121
C5_GO_NEGATIVE_REGULATION_OF_VASCULAR_SMOOTH_MUSCLE_CELL_PROLIFERATION	12	Down	0.0494832150501907	0.645053966016121
C7_GSE17721_CPG_VS_GARDIQUIMOD_2H_BMDC_UP	139	Down	0.049492202191661	0.645053966016121
C2_REACTOME_ACTIVATION_OF_APC_C_AND_APC_C:CDC20_MEDIATED_DEGRADATION_OF_MITOTIC_PROTEINS	74	Down	0.0495027757005655	0.645053966016121
C5_GO_RNA_3_END_PROCESSING	131	Down	0.0495643268884793	0.645053966016121
C7_GSE1925_3H_VS_24H_IFNG_STIM_MACROPHAGE_DN	165	Down	0.0496219808164821	0.645053966016121
C5_GO_G_PROTEIN_COUPLED_ADENOSINE_RECEPTOR_ACTIVITY	3	Up	0.0496400761451573	0.645053966016121
C5_GO_DEPHOSPHORYLATION_OF_RNA_POLYMERASE_II_C_TERMINAL_DOMAIN	5	Down	0.0496547707115723	0.645053966016121
C2_SPIELMAN_LYMPHOBLAST_EUROPEAN_VS_ASIAN_2FC_UP	10	Down	0.049688868488604	0.645053966016121
C2_RICKMAN_TUMOR_DIFFERENTIATED_MODERATELY_VS_POORLY_DN	16	Down	0.0497184130065124	0.645053966016121
C5_GO_REGULATION_OF_PROTEIN_LOCALIZATION_TO_CILIUM	7	Up	0.0497244480838359	0.645053966016121
C2_REACTOME_DEVELOPMENTAL_BIOLOGY	685	Down	0.0497254090451617	0.645053966016121
C1_chr4p11	6	Down	0.0497762034675126	0.645053966016121
C5_GO_ACETYL_COA_BIOSYNTHETIC_PROCESS	20	Down	0.0498361100223543	0.645053966016121
C5_GO_FAT_CELL_PROLIFERATION	4	Down	0.0498502102921958	0.645053966016121
C5_GO_INFLAMMATORY_RESPONSE_TO_ANTIGENIC_STIMULUS	35	Down	0.0498584967462987	0.645053966016121
C2_YAO_TEMPORAL_RESPONSE_TO_PROGESTERONE_CLUSTER_15	24	Down	0.0498986075618452	0.645053966016121
C5_GO_CELLULAR_AMINO_ACID_CATABOLIC_PROCESS	58	Down	0.0499110003794017	0.645053966016121
C7_GSE360_L_MAJOR_VS_B_MALAYI_HIGH_DOSE_MAC_UP	143	Down	0.0499517646388366	0.645053966016121
C5_GO_GRANULOCYTE_MIGRATION	81	Down	0.0499766425857822	0.645053966016121
C7_GSE15930_NAIVE_VS_72H_IN_VITRO_STIM_IFNAB_CD8_TCELL_DN	196	Down	0.0499882041353645	0.645053966016121
C2_RANKIN_ANGIOGENIC_TARGETS_OF_VHL_HIF2A_DN	4	Down	0.050017621283933	0.645053966016121
C5_GO_MYELOID_CELL_DEVELOPMENT	50	Down	0.0500268921769969	0.645053966016121
C5_GO_ATF6_MEDIATED_UNFOLDED_PROTEIN_RESPONSE	10	Down	0.05003561364551	0.645053966016121
C2_MIKKELSEN_MEF_HCP_WITH_H3_UNMETHYLATED	76	Up	0.0500568542658526	0.645053966016121
C5_GO_POSITIVE_REGULATION_OF_INFLAMMATORY_RESPONSE_TO_ANTIGENIC_STIMULUS	10	Down	0.0500845369889946	0.645053966016121
C7_GSE24814_STAT5_KO_VS_WT_PRE_BCELL_UP	106	Up	0.0500868771617286	0.645053966016121
C5_GO_BASAL_CORTEX	5	Up	0.0501093679661937	0.645053966016121
C1_chr7q35	13	Up	0.0501756052734002	0.645413384329685
C2_KYNG_ENVIRONMENTAL_STRESS_RESPONSE_NOT_BY_4NQO_IN_OLD	9	Down	0.0502117436421517	0.645413384329685
H_HALLMARK_DNA_REPAIR	144	Down	0.0502266066687046	0.645413384329685
C5_GO_INTEGRAL_COMPONENT_OF_SYNAPTIC_VESICLE_MEMBRANE	21	Down	0.0502711842546092	0.645603514378803
C5_GO_DRUG_CATABOLIC_PROCESS	59	Down	0.0504138188763377	0.645822539047472
C2_CHEOK_RESPONSE_TO_MERCAPTOPURINE_AND_HD_MTX_DN	24	Down	0.0504228245487121	0.645822539047472
C2_REACTOME_NEGATIVE_REGULATION_OF_MAPK_PATHWAY	39	Down	0.0504472961083956	0.645822539047472
C2_JOHANSSON_GLIOMAGENESIS_BY_PDGFB_UP	51	Down	0.0504700982780341	0.645822539047472
C5_GO_NEGATIVE_REGULATION_OF_CAMP_MEDIATED_SIGNALING	13	Up	0.050487633606505	0.645822539047472
C5_GO_INOSITOL_PHOSPHATE_BIOSYNTHETIC_PROCESS	28	Down	0.0504884380063295	0.645822539047472
C7_GSE5455_HEALTHY_VS_TUMOR_BEARING_MOUSE_SPLEEN_MONOCYTE_DN	176	Down	0.0504967803157793	0.645822539047472
C1_chr5q11	27	Up	0.0505905395587583	0.64663240587176
C5_GO_REGION_OF_CYTOSOL	20	Down	0.0506197616368843	0.64663240587176
C5_GO_OXIDOREDUCTASE_ACTIVITY_ACTING_ON_THE_CH_NH_GROUP_OF_DONORS_NAD_OR_NADP_AS_ACCEPTOR	13	Down	0.0506775317983239	0.646774370433347
C3_E2F_02	201	Down	0.0506905459620932	0.646774370433347
C5_GO_COMPLEMENT_RECEPTOR_ACTIVITY	2	Down	0.0507269549085818	0.646858193240139
C7_GSE29617_DAY3_VS_DAY7_TIV_FLU_VACCINE_PBMC_2008_DN	151	Down	0.0508434517225055	0.647962578742195
C5_GO_BILE_ACID_AND_BILE_SALT_TRANSPORT	13	Down	0.0509682783412605	0.648072546288055
C7_GSE25123_WT_VS_PPARG_KO_MACROPHAGE_IL4_STIM_DN	169	Up	0.0509846165929192	0.648072546288055
C7_GSE1740_UNSTIM_VS_IFNA_STIMULATED_MCSF_DERIVED_MACROPHAGE_DN	151	Down	0.0509911551522569	0.648072546288055
C2_PID_BMP_PATHWAY	26	Down	0.0510026561830043	0.648072546288055
C2_RAMJAUN_APOPTOSIS_BY_TGFB1_VIA_SMAD4_UP	9	Up	0.0510191315830936	0.648072546288055
C7_GSE6269_E_COLI_VS_STAPH_AUREUS_INF_PBMC_DN	149	Down	0.0510314529252565	0.648072546288055
C7_GSE26495_PD1HIGH_VS_PD1LOW_CD8_TCELL_DN	140	Down	0.0510902626361912	0.648150327300302
C2_LIU_NASOPHARYNGEAL_CARCINOMA	61	Down	0.0511007172426158	0.648150327300302
C7_GSE32901_TH1_VS_TH17_ENRICHED_CD4_TCELL_UP	167	Down	0.0511272746417343	0.648150327300302
C5_GO_INSULIN_RECEPTOR_COMPLEX	4	Up	0.0511577684147466	0.648157863059542
C5_GO_PROTEIN_HOMOTRIMERIZATION	22	Down	0.0512370462654341	0.648530739734837
C5_GO_NUCLEOLAR_PART	160	Down	0.0512663921753308	0.648530739734837
C5_GO_POSITIVE_REGULATION_OF_WNT_SIGNALING_PATHWAY	127	Down	0.0512777682050912	0.648530739734837
C3_E2F1_Q4	204	Down	0.0513068649619543	0.648530739734837
C2_PLASARI_TGFB1_TARGETS_1HR_DN	4	Up	0.0514732893195969	0.650195633882279
C5_GO_MATERNAL_PROCESS_INVOLVED_IN_FEMALE_PREGNANCY	41	Down	0.0514985655215367	0.650195633882279
C5_GO_RESPONSE_TO_AMINO_ACID_STARVATION	46	Down	0.0516135811113307	0.65076237542343
C5_GO_MHC_PROTEIN_COMPLEX_BINDING	22	Down	0.0516258037240099	0.65076237542343
C5_GO_MHC_CLASS_I_RECEPTOR_ACTIVITY	6	Down	0.0516464323463912	0.65076237542343
C5_GO_ALPHA_BETA_T_CELL_ACTIVATION	114	Down	0.0516635320649379	0.65076237542343
C7_GSE43955_TH0_VS_TGFB_IL6_TH17_ACT_CD4_TCELL_60H_UP	149	Down	0.0517242372501527	0.650779073871603
C2_KUUSELO_PANCREATIC_CANCER_19Q13_AMPLIFICATION	25	Down	0.0517248982507967	0.650779073871603
C5_GO_POSITIVE_REGULATION_OF_DEFENSE_RESPONSE_TO_VIRUS_BY_HOST	24	Down	0.0518592603155658	0.652091093457561
C5_GO_MHC_CLASS_I_PROTEIN_BINDING	17	Down	0.0518996105893757	0.652220149771876
C7_GSE27786_LSK_VS_CD8_TCELL_DN	168	Down	0.0519385176736192	0.652330930549663
C5_GO_DOPAMINE_RECEPTOR_SIGNALING_PATHWAY	26	Down	0.052135722163659	0.653157708053839
C7_GSE12003_4D_VS_8D_CULTURE_MIR223_KO_BM_PROGENITOR_DN	161	Down	0.0521369707485944	0.653157708053839
C5_GO_ENDOPLASMIC_RETICULUM_TO_GOLGI_VESICLE_MEDIATED_TRANSPORT	183	Down	0.052154637916047	0.653157708053839
C7_GSE17721_4H_VS_24H_POLYIC_BMDC_UP	172	Down	0.0521556076507826	0.653157708053839
C7_GSE13484_12H_VS_3H_YF17D_VACCINE_STIM_PBMC_DN	173	Down	0.0521641427014508	0.653157708053839
C2_FRASOR_RESPONSE_TO_ESTRADIOL_UP	21	Up	0.0521851254889403	0.653157708053839
C5_GO_GLUTAMINE_FAMILY_AMINO_ACID_BIOSYNTHETIC_PROCESS	14	Down	0.0522427395455749	0.653427098246038
C5_GO_REGULATION_OF_CILIUM_BEAT_FREQUENCY	8	Up	0.0522669336820108	0.653427098246038
C7_GSE17721_CTRL_VS_PAM3CSK4_0.5H_BMDC_UP	173	Down	0.0523170016457007	0.653676058602593
C5_GO_PLATELET_DENSE_TUBULAR_NETWORK	8	Down	0.0523496282582576	0.653706936280247
C7_GSE6259_FLT3L_INDUCED_DEC205_POS_DC_VS_BCELL_DN	157	Down	0.0523933316861438	0.653876018590803
C7_GSE24634_TREG_VS_TCONV_POST_DAY5_IL4_CONVERSION_UP	198	Down	0.0524713929449982	0.654473450093021
C7_GSE28726_ACT_CD4_TCELL_VS_ACT_VA24NEG_NKTCELL_UP	195	Down	0.0525240643148121	0.654753689601206
C5_GO_NEGATIVE_REGULATION_OF_INCLUSION_BODY_ASSEMBLY	10	Down	0.0525766677316047	0.655032760394096
C7_GSE18281_SUBCAPSULAR_VS_PERIMEDULLARY_CORTICAL_REGION_OF_THYMUS_UP	177	Down	0.0526682540694418	0.655635688984204
C2_REACTOME_RRNA_MODIFICATION_IN_THE_NUCLEUS_AND_CYTOSOL	59	Down	0.0526931140185814	0.655635688984204
C5_GO_RESPONSE_TO_COLD	38	Down	0.0527157950871606	0.655635688984204
C5_GO_CLUSTERING_OF_VOLTAGE_GATED_SODIUM_CHANNELS	2	Down	0.052774374644173	0.655987897669944
C2_PID_FCER1_PATHWAY	53	Down	0.0528868562599591	0.656371122702655
C5_GO_POSITIVE_REGULATION_OF_NITRIC_OXIDE_BIOSYNTHETIC_PROCESS	28	Down	0.0529508066650027	0.656371122702655
C7_GSE6269_FLU_VS_STREP_PNEUMO_INF_PBMC_DN	105	Down	0.0530165461790591	0.656371122702655
C5_GO_REGULATION_OF_CELLULAR_AMINO_ACID_METABOLIC_PROCESS	55	Down	0.053029068188742	0.656371122702655
C2_TOOKER_GEMCITABINE_RESISTANCE_UP	71	Down	0.0530416133169124	0.656371122702655
C7_GSE21927_BALBC_VS_C57BL6_MONOCYTE_TUMOR_UP	195	Down	0.0530505386851347	0.656371122702655
C2_BILANGES_SERUM_SENSITIVE_GENES	52	Down	0.0530543252714664	0.656371122702655
C7_GSE17186_BLOOD_VS_CORD_BLOOD_NAIVE_BCELL_DN	186	Down	0.0530559180988032	0.656371122702655
C5_GO_MITOCHONDRIAL_PROTON_TRANSPORTING_ATP_SYNTHASE_COMPLEX_COUPLING_FACTOR_F_O_	11	Down	0.0530777091105155	0.656371122702655
C5_GO_RESPIRATORY_CHAIN_COMPLEX_IV	14	Down	0.0531430826278354	0.656668021806501
C2_LIU_TARGETS_OF_VMYB_VS_CMYB_DN	34	Down	0.0532362202751321	0.656668021806501
C3_GTCGATC_MIR3695P	4	Down	0.0532983608779169	0.656668021806501
C5_GO_CELL_PROLIFERATION_IN_HINDBRAIN	7	Down	0.0533598859662158	0.656668021806501
C5_GO_REGULATION_OF_MYELINATION	23	Down	0.0533627244007462	0.656668021806501
C7_GSE5589_LPS_VS_LPS_AND_IL6_STIM_MACROPHAGE_45MIN_DN	186	Down	0.0533654208563466	0.656668021806501
C2_REACTOME_PHOSPHORYLATION_SITE_MUTANTS_OF_CTNNB1_ARE_NOT_TARGETED_TO_THE_PROTEASOME_BY_THE_DESTRUCTION_COMPLEX	15	Down	0.0533739100008307	0.656668021806501
C7_GSE21546_WT_VS_SAP1A_KO_AND_ELK1_KO_DP_THYMOCYTES_UP	165	Down	0.0533864093504885	0.656668021806501
C2_PARK_APL_PATHOGENESIS_UP	13	Down	0.0534591691515913	0.656668021806501
C7_GSE46606_IRF4_KO_VS_WT_CD40L_IL2_IL5_3DAY_STIMULATED_BCELL_DN	169	Down	0.0534805597449321	0.656668021806501
C5_GO_T_CELL_MEDIATED_CYTOTOXICITY	38	Down	0.0535011984544446	0.656668021806501
C5_GO_REGULATION_OF_MRNA_BINDING	9	Down	0.0535067840549245	0.656668021806501
C5_GO_NEGATIVE_REGULATION_OF_HEART_CONTRACTION	17	Down	0.053522249999893	0.656668021806501
C5_GO_PROTEIN_PHOSPHATASE_ACTIVATOR_ACTIVITY	13	Down	0.0535337966766342	0.656668021806501
C3_KTGGYRSGAA_UNKNOWN	67	Down	0.0535560966211778	0.656668021806501
C2_SMIRNOV_CIRCULATING_ENDOTHELIOCYTES_IN_CANCER_DN	4	Down	0.0536155257542662	0.657025080441482
C2_STARK_BRAIN_22Q11_DELETION	8	Down	0.0536941897760407	0.657499027309461
C2_TORCHIA_TARGETS_OF_EWSR1_FLI1_FUSION_TOP20_UP	13	Up	0.05373322882814	0.657499027309461
C5_GO_MITOCHONDRIAL_TRANSMEMBRANE_TRANSPORT	84	Down	0.0537821355487713	0.657499027309461
C7_GSE3982_NEUTROPHIL_VS_EFF_MEMORY_CD4_TCELL_UP	178	Down	0.0537862968649214	0.657499027309461
C5_GO_METANEPHRIC_NEPHRON_TUBULE_MORPHOGENESIS	4	Down	0.0538403544160304	0.657499027309461
C7_GSE18893_TCONV_VS_TREG_2H_CULTURE_DN	186	Down	0.0539178676775766	0.657499027309461
C5_GO_REGULATION_OF_AEROBIC_RESPIRATION	6	Down	0.0539314677431156	0.657499027309461
C7_GSE29618_LAIV_VS_TIV_FLU_VACCINE_DAY7_BCELL_UP	114	Up	0.0539890415889847	0.657499027309461
C7_GSE360_DC_VS_MAC_B_MALAYI_HIGH_DOSE_UP	171	Down	0.0539912633375997	0.657499027309461
C7_GSE34217_MIR17_92_OVEREXPRESS_VS_WT_ACT_CD8_TCELL_UP	90	Down	0.0540047768394388	0.657499027309461
C5_GO_POSITIVE_REGULATION_OF_GONAD_DEVELOPMENT	3	Up	0.054057918011326	0.657499027309461
C2_UDAYAKUMAR_MED1_TARGETS_UP	127	Down	0.0540661937001413	0.657499027309461
C5_GO_EPITHELIAL_CELL_CELL_ADHESION	8	Up	0.0540985569533258	0.657499027309461
C5_GO_PHOSPHOLIPID_TRANSLOCATING_ATPASE_ACTIVITY	20	Down	0.0541450421683	0.657499027309461
C5_GO_TRANSCRIPTION_FACTOR_TFIID_COMPLEX	34	Up	0.0541858871431519	0.657499027309461
C2_SCHLOSSER_MYC_TARGETS_REPRESSED_BY_SERUM	156	Down	0.0542002680967677	0.657499027309461
C2_REACTOME_PROGRAMMED_CELL_DEATH	161	Down	0.0542512960958449	0.657499027309461
C5_GO_HIGH_DENSITY_LIPOPROTEIN_PARTICLE_CLEARANCE	8	Up	0.054301691668273	0.657499027309461
C2_HU_GENOTOXIC_DAMAGE_24HR	31	Down	0.0543045058840541	0.657499027309461
C5_GO_ATPASE_ACTIVITY_COUPLED_TO_MOVEMENT_OF_SUBSTANCES	104	Down	0.0543593187759084	0.657499027309461
C7_KAECH_NAIVE_VS_DAY15_EFF_CD8_TCELL_DN	181	Down	0.0543757088249614	0.657499027309461
C2_KEGG_B_CELL_RECEPTOR_SIGNALING_PATHWAY	66	Down	0.0543800252812954	0.657499027309461
C5_GO_PERIPHERAL_NERVOUS_SYSTEM_MYELIN_MAINTENANCE	6	Down	0.0543892685709418	0.657499027309461
C5_GO_VASCULAR_ENDOTHELIAL_GROWTH_FACTOR_RECEPTOR_SIGNALING_PATHWAY	70	Down	0.0544248728279937	0.657499027309461
C5_GO_NEGATIVE_REGULATION_OF_B_CELL_RECEPTOR_SIGNALING_PATHWAY	7	Down	0.0544384638193383	0.657499027309461
C5_GO_5S_RRNA_BINDING	10	Down	0.0545028643083105	0.657499027309461
C5_GO_NEGATIVE_REGULATION_OF_INTERLEUKIN_5_PRODUCTION	4	Up	0.0545290509441301	0.657499027309461
C5_GO_INTRACELLULAR_PROTEIN_TRANSPORT	1021	Down	0.0545464237124984	0.657499027309461
C7_GSE21360_PRIMARY_VS_TERTIARY_MEMORY_CD8_TCELL_UP	183	Down	0.0545542449533322	0.657499027309461
C7_GSE17721_LPS_VS_PAM3CSK4_24H_BMDC_DN	173	Down	0.0545717913765753	0.657499027309461
C7_GSE26928_NAIVE_VS_EFF_MEMORY_CD4_TCELL_DN	159	Down	0.0546130581930844	0.657499027309461
C2_KONG_E2F3_TARGETS	89	Down	0.0546450290950207	0.657499027309461
C5_GO_NEGATIVE_REGULATION_OF_RESPONSE_TO_OXIDATIVE_STRESS	36	Down	0.0546781130020141	0.657499027309461
C5_GO_PROTEIN_MODIFICATION_BY_SMALL_PROTEIN_REMOVAL	260	Down	0.054699942386073	0.657499027309461
C2_VERRECCHIA_EARLY_RESPONSE_TO_TGFB1	39	Down	0.0547157599993665	0.657499027309461
C2_ROY_WOUND_BLOOD_VESSEL_UP	33	Down	0.0548396283628399	0.658365095295711
C5_GO_SCF_DEPENDENT_PROTEASOMAL_UBIQUITIN_DEPENDENT_PROTEIN_CATABOLIC_PROCESS	87	Down	0.0548731561271763	0.658365095295711
C2_STEGER_ADIPOGENESIS_DN	11	Up	0.0549361092314201	0.658365095295711
C5_GO_PROTEIN_TAG	11	Down	0.0549640024506189	0.658365095295711
C5_GO_OSTEOCLAST_DEVELOPMENT	14	Down	0.0550168820863364	0.658365095295711
C7_GSE17721_POLYIC_VS_GARDIQUIMOD_12H_BMDC_DN	181	Down	0.0550246209572094	0.658365095295711
C7_GSE10239_NAIVE_VS_DAY4.5_EFF_CD8_TCELL_UP	188	Down	0.0550251892014672	0.658365095295711
C2_THEILGAARD_NEUTROPHIL_AT_SKIN_WOUND_DN	219	Down	0.055045855937748	0.658365095295711
C5_GO_EUKARYOTIC_TRANSLATION_INITIATION_FACTOR_2_COMPLEX	5	Down	0.0550711999168102	0.658365095295711
C5_GO_HISTONE_METHYLATION	117	Down	0.0550938294252766	0.658365095295711
C2_REACTOME_FCGAMMA_RECEPTOR_FCGR_DEPENDENT_PHAGOCYTOSIS	80	Down	0.0551219046019797	0.658365095295711
C5_GO_INSULIN_LIKE_GROWTH_FACTOR_II_BINDING	5	Up	0.0551649210172662	0.65851605606404
C2_HINATA_NFKB_TARGETS_KERATINOCYTE_DN	12	Up	0.0553529107191722	0.659539102573864
C2_NIKOLSKY_BREAST_CANCER_22Q13_AMPLICON	11	Down	0.0553782045426235	0.659539102573864
C7_GSE17580_TREG_VS_TEFF_UP	164	Down	0.055387269545345	0.659539102573864
C7_GSE16266_CTRL_VS_LPS_STIM_MEF_UP	182	Down	0.0554494514575299	0.659539102573864
C5_GO_REGULATION_OF_PROTON_TRANSPORT	14	Down	0.0554532483813987	0.659539102573864
C7_GSE22886_NAIVE_VS_IGG_IGA_MEMORY_BCELL_DN	180	Down	0.0554953440367063	0.659539102573864
C5_GO_CENTRAL_NERVOUS_SYSTEM_NEURON_AXONOGENESIS	22	Down	0.0555404947647931	0.659539102573864
C5_GO_RESPONSE_TO_HYDROGEN_PEROXIDE	116	Down	0.0556191091531823	0.659539102573864
C2_ANDERSEN_LIVER_CANCER_KRT19_UP	32	Down	0.0556256160252517	0.659539102573864
C7_GSE1460_CD4_THYMOCYTE_VS_THYMIC_STROMAL_CELL_UP	169	Down	0.0556316172031615	0.659539102573864
C5_GO_RHO_GTPASE_BINDING	141	Down	0.0556360131738872	0.659539102573864
C2_PROVENZANI_METASTASIS_UP	167	Down	0.0556862347647488	0.659539102573864
C5_GO_ENDONUCLEASE_ACTIVITY_ACTIVE_WITH_EITHER_RIBO_OR_DEOXYRIBONUCLEIC_ACIDS_AND_PRODUCING_3_PHOSPHOMONOESTERS	15	Down	0.0557548481036845	0.659539102573864
C2_JAEGER_METASTASIS_DN	112	Up	0.0557922938982265	0.659539102573864
C5_GO_POSITIVE_REGULATION_OF_CGMP_MEDIATED_SIGNALING	2	Down	0.055836446214901	0.659539102573864
C7_GSE12366_PLASMA_CELL_VS_MEMORY_BCELL_DN	189	Down	0.0558767915742134	0.659539102573864
C5_GO_REGULATION_OF_EXTRINSIC_APOPTOTIC_SIGNALING_PATHWAY_IN_ABSENCE_OF_LIGAND	31	Down	0.0558912112229355	0.659539102573864
C5_GO_REGULATION_OF_PROTEIN_LOCALIZATION_TO_MEMBRANE	139	Down	0.0559149406033948	0.659539102573864
C5_GO_NEURON_FATE_DETERMINATION	2	Down	0.05593317546999	0.659539102573864
C5_GO_RESPONSE_TO_OXIDATIVE_STRESS	356	Down	0.0559568682109674	0.659539102573864
C5_GO_NUCLEAR_EXOSOME_RNASE_COMPLEX_	17	Down	0.0560310384543938	0.659539102573864
C5_GO_OLIGOSACCHARIDE_CATABOLIC_PROCESS	10	Down	0.0560560082667895	0.659539102573864
C5_GO_REGULATION_OF_T_CELL_MEDIATED_CYTOTOXICITY	24	Down	0.0561453372270968	0.659539102573864
C7_GSE21033_CTRL_VS_POLYIC_STIM_DC_12H_UP	160	Down	0.0561466296019238	0.659539102573864
C2_CAIRO_LIVER_DEVELOPMENT_DN	138	Down	0.056162079009347	0.659539102573864
C5_GO_CROSSOVER_JUNCTION_ENDODEOXYRIBONUCLEASE_ACTIVITY	6	Down	0.0561664445666234	0.659539102573864
C5_GO_NEGATIVE_REGULATION_OF_KERATINOCYTE_DIFFERENTIATION	2	Up	0.0561825488715681	0.659539102573864
C7_GSE21360_PRIMARY_VS_QUATERNARY_MEMORY_CD8_TCELL_DN	190	Down	0.0561908438599193	0.659539102573864
C5_GO_NODAL_SIGNALING_PATHWAY	6	Up	0.0561979115703801	0.659539102573864
C2_BERENJENO_TRANSFORMED_BY_RHOA_FOREVER_UP	12	Up	0.0562145474329315	0.659539102573864
C7_GSE27434_WT_VS_DNMT1_KO_TREG_UP	175	Down	0.0562313885128657	0.659539102573864
C7_GSE40666_UNTREATED_VS_IFNA_STIM_EFFECTOR_CD8_TCELL_90MIN_UP	171	Down	0.0562403092529927	0.659539102573864
C7_GSE27786_BCELL_VS_NKTCELL_UP	174	Down	0.0562546268409944	0.659539102573864
C2_REACTOME_SCAVENGING_BY_CLASS_B_RECEPTORS	4	Up	0.0563073469580098	0.659780833837171
C5_GO_CELLULAR_PROTEIN_CONTAINING_COMPLEX_ASSEMBLY	951	Down	0.0563361160361935	0.659780833837171
C7_GSE40666_NAIVE_VS_EFFECTOR_CD8_TCELL_WITH_IFNA_STIM_90MIN_DN	178	Down	0.0563687321768657	0.659806358601563
C7_GSE23505_IL6_IL1_VS_IL6_IL1_IL23_TREATED_CD4_TCELL_DN	187	Down	0.0564348846672572	0.66005272699329
C7_GSE7400_CTRL_VS_CSF3_IN_VIVO_TREATED_PBMC_DN	145	Down	0.0564506760700046	0.66005272699329
C5_GO_CELL_RECOGNITION	73	Down	0.0565463845270548	0.660815376699458
C5_GO_BH3_DOMAIN_BINDING	4	Up	0.056649154993335	0.660824011449091
C7_GSE43955_TH0_VS_TGFB_IL6_TH17_ACT_CD4_TCELL_30H_UP	142	Down	0.0566576991357784	0.660824011449091
C5_GO_POSITIVE_REGULATION_OF_FOCAL_ADHESION_ASSEMBLY	17	Down	0.0567103605529858	0.660824011449091
C7_GSE12845_IGD_NEG_BLOOD_VS_NAIVE_TONSIL_BCELL_UP	191	Down	0.056729217915434	0.660824011449091
C5_GO_REGULATION_OF_HISTONE_METHYLATION	57	Down	0.0567306216511797	0.660824011449091
C5_GO_REGULATION_OF_MITOCHONDRIAL_MEMBRANE_PERMEABILITY_INVOLVED_IN_APOPTOTIC_PROCESS	53	Down	0.0567512252935214	0.660824011449091
C2_KYNG_ENVIRONMENTAL_STRESS_RESPONSE_NOT_BY_GAMMA_IN_WS	25	Down	0.0567914994149908	0.660824011449091
C7_GSE19888_CTRL_VS_A3R_INHIBITOR_TREATED_MAST_CELL_DN	182	Down	0.0568203752448516	0.660824011449091
C2_PUJANA_ATM_PCC_NETWORK	1192	Down	0.056829571735084	0.660824011449091
C7_GSE45365_NK_CELL_VS_CD11B_DC_DN	161	Down	0.0568519596527611	0.660824011449091
C7_GSE1460_CD4_THYMOCYTE_VS_NAIVE_CD4_TCELL_ADULT_BLOOD_DN	172	Down	0.0568907315444933	0.660893555778587
C7_GSE26351_WNT_VS_BMP_PATHWAY_STIM_HEMATOPOIETIC_PROGENITORS_UP	140	Down	0.0569189163501533	0.660893555778587
C7_GSE36476_CTRL_VS_TSST_ACT_40H_MEMORY_CD4_TCELL_OLD_UP	148	Down	0.0569985483263425	0.660930024655362
C2_PID_P53_REGULATION_PATHWAY	57	Down	0.0570015775052971	0.660930024655362
C5_GO_PROTEIN_CONTAINING_COMPLEX_ASSEMBLY	1541	Down	0.0570135227468183	0.660930024655362
C5_GO_BRANCHING_INVOLVED_IN_MAMMARY_GLAND_DUCT_MORPHOGENESIS	13	Up	0.0571774885149918	0.66231563975961
C5_GO_REGULATION_OF_CELLULAR_AMINE_METABOLIC_PROCESS	66	Down	0.0571946397160597	0.66231563975961
C2_WHITESIDE_CISPLATIN_RESISTANCE_DN	12	Down	0.057224706765834	0.66231563975961
C5_GO_PRESYNAPTIC_CYTOSOL	9	Down	0.0572567675772312	0.662333088334695
C5_GO_FOLIC_ACID_CONTAINING_COMPOUND_BIOSYNTHETIC_PROCESS	9	Down	0.0572889666616123	0.662350632536237
C5_GO_NEGATIVE_REGULATION_OF_PLASMA_MEMBRANE_BOUNDED_CELL_PROJECTION_ASSEMBLY	16	Up	0.0573516976530418	0.662350632536237
C5_GO_POSITIVE_REGULATION_OF_LYMPHOCYTE_MEDIATED_IMMUNITY	89	Down	0.057354088708049	0.662350632536237
C5_GO_ONE_CARBON_METABOLIC_PROCESS	22	Down	0.0573989381942051	0.662350632536237
C2_KASLER_HDAC7_TARGETS_2_DN	25	Down	0.0574193894095756	0.662350632536237
C5_GO_PURINE_NUCLEOBASE_TRANSMEMBRANE_TRANSPORTER_ACTIVITY	3	Down	0.0574417346345206	0.662350632536237
C5_GO_POSITIVE_REGULATION_OF_CHROMOSOME_ORGANIZATION	152	Down	0.0574721625519264	0.662350632536237
C2_BENPORATH_MYC_MAX_TARGETS	742	Down	0.057542441831614	0.662755828676253
C5_GO_COLUMNAR_CUBOIDAL_EPITHELIAL_CELL_MATURATION	5	Down	0.0575691696933595	0.662755828676253
C5_GO_SUBSTRATE_INDEPENDENT_TELENCEPHALIC_TANGENTIAL_MIGRATION	2	Up	0.0575990396358548	0.662755828676253
C7_GSE33425_CD161_HIGH_VS_NEG_CD8_TCELL_UP	169	Down	0.0576877887484736	0.662862930439655
C5_GO_PHOSPHATASE_ACTIVATOR_ACTIVITY	15	Down	0.0576933701528732	0.662862930439655
C7_GSE5142_CTRL_VS_HTERT_TRANSDUCED_CD8_TCELL_EARLY_PASSAGE_CLONE_DN	159	Down	0.0577259898619479	0.662862930439655
C7_GSE11057_NAIVE_CD4_VS_PBMC_CD4_TCELL_DN	170	Down	0.0577838474818713	0.662862930439655
C7_GSE17721_0.5H_VS_8H_GARDIQUIMOD_BMDC_DN	172	Down	0.0578490621667774	0.662862930439655
C2_BIOCARTA_RELA_PATHWAY	15	Down	0.057864766559139	0.662862930439655
C1_chr14q13	15	Down	0.057884381639283	0.662862930439655
C5_GO_REGULATION_OF_CELLULAR_AMIDE_METABOLIC_PROCESS	356	Down	0.0578906043332923	0.662862930439655
C5_GO_SEQUENCE_SPECIFIC_MRNA_BINDING	8	Down	0.057915775872421	0.662862930439655
C5_GO_COMMA_SHAPED_BODY_MORPHOGENESIS	3	Down	0.0579607129116757	0.662862930439655
C5_GO_REGULATION_OF_NEUTROPHIL_DEGRANULATION	6	Down	0.0579674843965369	0.662862930439655
C1_chr18q21	56	Down	0.0579752798281016	0.662862930439655
C5_GO_CALCIUM_SODIUM_ANTIPORTER_ACTIVITY	2	Down	0.0580967783169914	0.66318737149171
C5_GO_BOX_C_D_SNORNP_COMPLEX	6	Down	0.0581129706109244	0.66318737149171
C5_GO_MACROPHAGE_PROLIFERATION	3	Up	0.0581461750724539	0.66318737149171
C5_GO_MICROGLIAL_CELL_PROLIFERATION	3	Up	0.0581461750724539	0.66318737149171
C5_GO_ATPASE_INHIBITOR_ACTIVITY	5	Down	0.0581814307586761	0.66318737149171
C7_GSE29618_BCELL_VS_MONOCYTE_DN	178	Down	0.0581872119465464	0.66318737149171
C2_LENAOUR_DENDRITIC_CELL_MATURATION_DN	112	Down	0.0584229157692901	0.665523892825366
C5_GO_DENDRITIC_SPINE_MAINTENANCE	15	Up	0.0584556273210209	0.665546790475363
C5_GO_NON_CANONICAL_WNT_SIGNALING_PATHWAY	120	Down	0.0585225033762002	0.665885692545861
C5_GO_NEGATIVE_REGULATION_OF_GUANYL_NUCLEOTIDE_EXCHANGE_FACTOR_ACTIVITY	3	Down	0.0585886245604999	0.665885692545861
C2_MOOTHA_HUMAN_MITODB_6_2002	391	Down	0.0586202794991483	0.665885692545861
C7_GSE6269_FLU_VS_STREP_PNEUMO_INF_PBMC_UP	164	Down	0.0586325836549168	0.665885692545861
C5_GO_RESPONSE_TO_LITHIUM_ION	11	Down	0.0586389790142102	0.665885692545861
C5_GO_MULTIVESICULAR_BODY_MEMBRANE	9	Down	0.0588391518470962	0.666690672029798
C5_GO_RESPONSE_TO_MERCURY_ION	7	Down	0.0588834672060919	0.666690672029798
C7_GSE16450_CTRL_VS_IFNA_6H_STIM_IMMATURE_NEURON_CELL_LINE_DN	181	Down	0.0588933893036637	0.666690672029798
C2_REACTOME_EICOSANOID_LIGAND_BINDING_RECEPTORS	7	Up	0.0589060881297227	0.666690672029798
C5_GO_POSITIVE_REGULATION_OF_CYTOKINE_PRODUCTION	331	Down	0.058906180813317	0.666690672029798
C2_REACTOME_ANTIVIRAL_MECHANISM_BY_IFN_STIMULATED_GENES	80	Down	0.0589225080262947	0.666690672029798
C5_GO_CELLULAR_COMPONENT_MAINTENANCE	36	Up	0.0589251465822075	0.666690672029798
C5_GO_REGULATION_OF_DEFENSE_RESPONSE_TO_VIRUS_BY_HOST	33	Down	0.0590125982002323	0.666816726707853
C5_GO_NEGATIVE_REGULATION_OF_OSTEOCLAST_DEVELOPMENT	3	Down	0.0590691364835925	0.666816726707853
C2_REACTOME_INTERLEUKIN_17_SIGNALING	68	Down	0.0591362251908734	0.666816726707853
C7_GSE5589_LPS_VS_LPS_AND_IL10_STIM_MACROPHAGE_45MIN_DN	169	Down	0.0591384236761017	0.666816726707853
C2_RHEIN_ALL_GLUCOCORTICOID_THERAPY_DN	347	Down	0.0591414728286692	0.666816726707853
C7_GSE19923_WT_VS_HEB_KO_DP_THYMOCYTE_DN	180	Down	0.0591552365453554	0.666816726707853
C5_GO_NEURAL_FOLD_FORMATION	3	Down	0.0591632752953524	0.666816726707853
C7_GSE27786_LSK_VS_NEUTROPHIL_UP	183	Down	0.059182368400494	0.666816726707853
C2_SU_PLACENTA	11	Up	0.0593075296393562	0.667879806504916
C2_DORN_ADENOVIRUS_INFECTION_12HR_DN	28	Down	0.0593752130877746	0.668012853747898
C7_GSE12366_NAIVE_VS_MEMORY_BCELL_UP	144	Up	0.0593895153144384	0.668012853747898
C7_GSE23984_CTRL_VS_HYPOCALEMIC_VITAMIND_ANALOG_TCELL_UP	173	Down	0.0594755734560731	0.668012853747898
C5_GO_NEGATIVE_REGULATION_OF_TYPE_I_INTERFERON_PRODUCTION	42	Down	0.0594857174273186	0.668012853747898
C7_GSE360_HIGH_VS_LOW_DOSE_B_MALAYI_DC_UP	163	Down	0.0594882559328667	0.668012853747898
C7_GSE23568_CTRL_VS_ID3_TRANSDUCED_CD8_TCELL_UP	183	Down	0.0595333011949677	0.668012853747898
C7_GSE22140_GERMFREE_VS_SPF_ARTHRITIC_MOUSE_CD4_TCELL_DN	184	Down	0.0595478550169752	0.668012853747898
C7_GSE6269_FLU_VS_E_COLI_INF_PBMC_DN	88	Down	0.0595877733014485	0.668012853747898
C7_GSE11973_MIR223_KOVS_WT_BONE_MARROW_NEUTROPHIL_UP	174	Down	0.0596175246600651	0.668012853747898
C2_SCHLOSSER_MYC_TARGETS_AND_SERUM_RESPONSE_DN	48	Down	0.0596303936068447	0.668012853747898
C5_GO_PIP_BODY	2	Down	0.0596844191277578	0.668012853747898
C2_SENGUPTA_NASOPHARYNGEAL_CARCINOMA_WITH_LMP1_DN	73	Up	0.0596891271201069	0.668012853747898
C5_GO_POSITIVE_REGULATION_OF_CELL_MIGRATION_INVOLVED_IN_SPROUTING_ANGIOGENESIS	16	Down	0.0597383264122887	0.6682184932743
C5_GO_MEMBRANE_DEPOLARIZATION_DURING_SA_NODE_CELL_ACTION_POTENTIAL	2	Up	0.0598012744136708	0.668433638384862
C7_GSE36476_YOUNG_VS_OLD_DONOR_MEMORY_CD4_TCELL_40H_TSST_ACT_DN	193	Down	0.0598197347633836	0.668433638384862
C5_GO_REGULATION_OF_MICROGLIAL_CELL_ACTIVATION	16	Down	0.0598500642174102	0.668433638384862
C5_GO_ISOCITRATE_METABOLIC_PROCESS	5	Down	0.0599501799201247	0.668700950574052
C5_GO_POSITIVE_REGULATION_OF_ESTABLISHMENT_OF_PROTEIN_LOCALIZATION	330	Down	0.0600375918755197	0.668700950574052
C2_YAO_TEMPORAL_RESPONSE_TO_PROGESTERONE_CLUSTER_17	176	Down	0.0600943668773401	0.668700950574052
C7_GSE25087_FETAL_VS_ADULT_TCONV_UP	179	Down	0.0600996506127537	0.668700950574052
C2_ALONSO_METASTASIS_UP	172	Down	0.0601042185844888	0.668700950574052
C7_GSE39110_UNTREATED_VS_IL2_TREATED_CD8_TCELL_DAY6_POST_IMMUNIZATION_UP	181	Down	0.0601088193528373	0.668700950574052
C5_GO_ENUCLEATE_ERYTHROCYTE_DIFFERENTIATION	6	Down	0.060115224782877	0.668700950574052
C5_GO_RIBOSOME_BINDING	57	Down	0.0601207746410567	0.668700950574052
C5_GO_PROMOTER_SPECIFIC_CHROMATIN_BINDING	36	Down	0.0601566943786054	0.668757343968928
C5_GO_INTESTINAL_ABSORPTION	15	Up	0.060207656904421	0.66892231994482
C2_BIOCARTA_HIF_PATHWAY	14	Down	0.0602458880106681	0.66892231994482
C1_chr4q23	11	Up	0.0602830315450221	0.66892231994482
C5_GO_CATECHOLAMINE_METABOLIC_PROCESS	17	Down	0.0602955909397268	0.66892231994482
C2_REACTOME_REGULATION_OF_LOCALIZATION_OF_FOXO_TRANSCRIPTION_FACTORS	10	Down	0.0603258204397141	0.66892231994482
C2_REACTOME_DNA_DAMAGE_BYPASS	48	Down	0.0604537472829204	0.669803562940555
C2_BIOCARTA_MTOR_PATHWAY	21	Down	0.0604731026601405	0.669803562940555
C2_DIRMEIER_LMP1_RESPONSE_EARLY	58	Down	0.0604979876481966	0.669803562940555
C7_GSE27786_BCELL_VS_NKCELL_UP	175	Down	0.0605537192112489	0.67007836909722
C2_REACTOME_TOLL_LIKE_RECEPTOR_4_TLR4_CASCADE	117	Down	0.060668778650452	0.671009073257397
C5_GO_REGULATION_OF_DNA_BINDING_TRANSCRIPTION_FACTOR_ACTIVITY	334	Down	0.0607607463894034	0.67168355952549
C3_ATCMNTCCGY_UNKNOWN	47	Down	0.0608441572426003	0.671851860997074
C5_GO_ANAPHASE_PROMOTING_COMPLEX_BINDING	8	Up	0.0608710408910586	0.671851860997074
C2_BIOCARTA_ALK_PATHWAY	22	Down	0.0608924641588413	0.671851860997074
C7_GSE37416_12H_VS_48H_F_TULARENSIS_LVS_NEUTROPHIL_UP	185	Down	0.0609163776254022	0.671851860997074
C3_ACAACCT_MIR453	35	Down	0.0609601186550406	0.671851860997074
C5_GO_PROTEIN_LOCALIZATION_TO_ORGANELLE	803	Down	0.0609757956096595	0.671851860997074
C2_PEPPER_CHRONIC_LYMPHOCYTIC_LEUKEMIA_UP	21	Down	0.0610204094350884	0.671851860997074
C5_GO_RECEPTOR_BIOSYNTHETIC_PROCESS	19	Down	0.0610239096920029	0.671851860997074
C5_GO_POSITIVE_REGULATION_OF_PODOSOME_ASSEMBLY	10	Down	0.0610598138929841	0.671905911457924
C5_GO_TRAIL_BINDING	4	Up	0.0611371160820487	0.67241522193133
C5_GO_POSITIVE_REGULATION_OF_CHEMOKINE_PRODUCTION	36	Down	0.0611859666960353	0.672548245515388
C5_GO_PROSTANOID_METABOLIC_PROCESS	9	Up	0.0612432208047634	0.672548245515388
C2_SHAFFER_IRF4_TARGETS_IN_ACTIVATED_B_LYMPHOCYTE	76	Down	0.061324401382643	0.672548245515388
C7_GSE17721_CTRL_VS_CPG_12H_BMDC_DN	151	Down	0.0613758962273586	0.672548245515388
C5_GO_NEGATIVE_REGULATION_OF_CATABOLIC_PROCESS	237	Down	0.0613775100698399	0.672548245515388
C5_GO_BONE_CELL_DEVELOPMENT	26	Down	0.0613856658100885	0.672548245515388
C5_GO_POSITIVE_REGULATION_OF_TRANSCRIPTION_BY_RNA_POLYMERASE_I	22	Down	0.0614115356332864	0.672548245515388
C5_GO_POSITIVE_REGULATION_OF_ESTABLISHMENT_OF_PROTEIN_LOCALIZATION_TO_MITOCHONDRION	54	Down	0.0614150401597473	0.672548245515388
C7_GSE5542_UNTREATED_VS_IFNA_AND_IFNG_TREATED_EPITHELIAL_CELLS_6H_DN	184	Down	0.0614515940956853	0.672548245515388
C7_GSE16385_ROSIGLITAZONE_VS_UNTREATED_IFNG_TNF_STIM_MACROPHAGE_DN	175	Down	0.0615057192395418	0.672548245515388
C7_GSE1740_UNSTIM_VS_IFNA_STIMULATED_MCSF_DERIVED_MACROPHAGE_UP	110	Up	0.0616473559487286	0.672548245515388
C7_GSE3337_4H_VS_16H_IFNG_IN_CD8POS_DC_UP	188	Down	0.0616773000944632	0.672548245515388
C7_GSE411_WT_VS_SOCS3_KO_MACROPHAGE_UP	184	Down	0.0616807206324178	0.672548245515388
C7_GSE42021_TREG_VS_TCONV_PLN_DN	159	Down	0.0616921256395707	0.672548245515388
C7_GSE6674_ANTI_IGM_VS_ANTI_IGM_AND_CPG_STIM_BCELL_DN	194	Down	0.0617630653823177	0.672548245515388
C7_GSE43863_TH1_VS_TFH_EFFECTOR_CD4_TCELL_DN	184	Down	0.0617986547461414	0.672548245515388
C5_GO_RESPONSE_TO_MOLECULE_OF_BACTERIAL_ORIGIN	227	Down	0.0619469394367883	0.672548245515388
C5_GO_REGULATION_OF_EPIDERMAL_GROWTH_FACTOR_ACTIVATED_RECEPTOR_ACTIVITY	21	Up	0.0620159002028423	0.672548245515388
C2_FIGUEROA_AML_METHYLATION_CLUSTER_2_DN	7	Down	0.0621765219343421	0.672548245515388
C5_GO_MACROMOLECULE_CATABOLIC_PROCESS	1173	Down	0.0621831633891295	0.672548245515388
C2_MORI_PLASMA_CELL_UP	47	Down	0.0622321768656262	0.672548245515388
C2_TAVOR_CEBPA_TARGETS_DN	24	Up	0.0622873260311367	0.672548245515388
C5_GO_DETECTION_OF_LIGHT_STIMULUS_INVOLVED_IN_SENSORY_PERCEPTION	10	Up	0.0622886973425747	0.672548245515388
C5_GO_T_CELL_EXTRAVASATION	8	Up	0.0622918387152242	0.672548245515388
C5_GO_INSULIN_RECEPTOR_BINDING	19	Up	0.062311425004975	0.672548245515388
C5_GO_ARTERY_SMOOTH_MUSCLE_CONTRACTION	5	Up	0.0623273157984928	0.672548245515388
C2_CAFFAREL_RESPONSE_TO_THC_24HR_3_DN	13	Down	0.0623920879143216	0.672548245515388
C5_GO_DNA_SYNTHESIS_INVOLVED_IN_DNA_REPAIR	48	Down	0.0623995378870062	0.672548245515388
[truncated: 19,679 more rows]
