# Supplementary material for: Osteopontin associates with brain TRM-cell transcriptome and compartmentalization in donors with and without multiple sclerosis
Source: iScience. 2022 Dec 9;26(1):105785. doi: 10.1016/j.isci.2022.105785 (PMC9804143; doi:10.1016/j.isci.2022.105785)
Supplement: Data S2. Gene set enrichment analysis results of T cells from different locations, related to Figures 4E and S7 [file mmc3.zip › DataS2_GSEA_Locations/tab.camera.v7.0_CCvsMedulla.txt]

geneset	NGenes	Direction	PValue	FDR
C2_KEGG_RIBOSOME	85	Down	1.52176316479749e-12	3.298878188648e-08
C2_REACTOME_NONSENSE_MEDIATED_DECAY_NMD_INDEPENDENT_OF_THE_EXON_JUNCTION_COMPLEX_EJC	93	Down	7.57850654699588e-12	8.21434324628883e-08
C5_GO_COTRANSLATIONAL_PROTEIN_TARGETING_TO_MEMBRANE	102	Down	5.38884281229539e-11	3.33530661615922e-07
C2_REACTOME_SRP_DEPENDENT_COTRANSLATIONAL_PROTEIN_TARGETING_TO_MEMBRANE	110	Down	6.15426998091932e-11	3.33530661615922e-07
C2_REACTOME_EUKARYOTIC_TRANSLATION_INITIATION	117	Down	1.07067980442466e-09	4.64203936006356e-06
C5_GO_NUCLEAR_TRANSCRIBED_MRNA_CATABOLIC_PROCESS_NONSENSE_MEDIATED_DECAY	120	Down	2.42556851683252e-09	8.76357905131588e-06
C2_REACTOME_NONSENSE_MEDIATED_DECAY_NMD	113	Down	3.07999627249163e-09	9.21773000132308e-06
C2_REACTOME_SELENOAMINO_ACID_METABOLISM	110	Down	3.40169019331048e-09	9.21773000132308e-06
C5_GO_ESTABLISHMENT_OF_PROTEIN_LOCALIZATION_TO_ENDOPLASMIC_RETICULUM	115	Down	5.03142824037982e-09	1.21190334883282e-05
C5_GO_CYTOSOLIC_LARGE_RIBOSOMAL_SUBUNIT	58	Down	9.11721942097951e-09	1.97643082607994e-05
C5_GO_CYTOSOLIC_RIBOSOME	106	Down	3.85177911887195e-08	7.59080615808238e-05
C5_GO_PROTEIN_LOCALIZATION_TO_ENDOPLASMIC_RETICULUM	135	Down	5.6498372681742e-08	0.000102064310249567
C2_REACTOME_REGULATION_OF_EXPRESSION_OF_SLITS_AND_ROBOS	158	Down	9.0248874777763e-07	0.00150493469802488
C2_CHNG_MULTIPLE_MYELOMA_HYPERPLOID_UP	50	Down	2.08954933104236e-06	0.00323551788559545
C1_MT	13	Up	6.06347569695625e-06	0.00876293507724117
C5_GO_STRUCTURAL_CONSTITUENT_OF_RIBOSOME	154	Down	6.87657689678194e-06	0.00931690212302743
C2_REACTOME_ATTENUATION_PHASE	25	Up	1.90179114281548e-05	0.0238519921123253
C2_REACTOME_HSF1_DEPENDENT_TRANSACTIVATION	33	Up	1.98051415269792e-05	0.0238519921123253
C5_GO_PROTEIN_TARGETING_TO_MEMBRANE	183	Down	2.89114820251056e-05	0.0329864793336968
C2_BILANGES_SERUM_AND_RAPAMYCIN_SENSITIVE_GENES	47	Down	4.38475411605982e-05	0.0475263498639723
C2_REACTOME_ACTIVATION_OF_THE_MRNA_UPON_BINDING_OF_THE_CAP_BINDING_COMPLEX_AND_EIFS_AND_SUBSEQUENT_BINDING_TO_43S	59	Down	4.67680521819739e-05	0.0482779921524205
C2_REACTOME_INFLUENZA_INFECTION	152	Down	5.72034874709683e-05	0.056366236427075
C7_GSE2405_0H_VS_9H_A_PHAGOCYTOPHILUM_STIM_NEUTROPHIL_DN	195	Down	9.96707406021334e-05	0.0939418397727412
C2_REACTOME_SIGNALING_BY_ROBO_RECEPTORS	194	Down	0.000150264329345366	0.132623710131885
C7_GSE2405_0H_VS_24H_A_PHAGOCYTOPHILUM_STIM_NEUTROPHIL_UP	194	Down	0.00015294735461284	0.132623710131885
C5_GO_RIBOSOMAL_SUBUNIT	183	Down	0.000169529140680328	0.141348181218006
C5_GO_POLYSOMAL_RIBOSOME	29	Down	0.00021419216748251	0.171972511358735
C5_GO_ONE_CARBON_METABOLIC_PROCESS	22	Up	0.00025338890606838	0.196177310919655
C5_GO_CYTOSOLIC_SMALL_RIBOSOMAL_SUBUNIT	43	Down	0.000265948146347612	0.198800824707708
C5_GO_TRANSLATIONAL_INITIATION	186	Down	0.000299715040322251	0.216574088136859
C5_GO_NUCLEAR_TRANSCRIBED_MRNA_CATABOLIC_PROCESS	203	Down	0.00034735656339058	0.242903083263903
C2_REACTOME_AKT_PHOSPHORYLATES_TARGETS_IN_THE_CYTOSOL	14	Up	0.000422128340964711	0.28548692596824
C5_GO_VIRAL_GENE_EXPRESSION	189	Down	0.000434591224142075	0.28548692596824
C5_GO_RESPONSE_TO_HEAT	146	Up	0.000489138408075663	0.302574472100054
C2_REACTOME_CELLULAR_RESPONSE_TO_HEAT_STRESS	94	Up	0.000506542191361482	0.302574472100054
C5_GO_LARGE_RIBOSOMAL_SUBUNIT	114	Down	0.000514830246876953	0.302574472100054
C2_ABE_INNER_EAR	31	Down	0.000516433963820555	0.302574472100054
C2_REACTOME_ENDOSOMAL_VACUOLAR_PATHWAY	11	Down	0.000539994164517919	0.306160647153011
C7_GSE41978_KLRG1_HIGH_VS_LOW_EFFECTOR_CD8_TCELL_DN	172	Down	0.000550801053555099	0.306160647153011
C5_GO_POSITIVE_REGULATION_OF_T_CELL_MEDIATED_CYTOTOXICITY	17	Down	0.000572057416316724	0.310026516772849
C2_TIEN_INTESTINE_PROBIOTICS_6HR_UP	48	Down	0.000605964106151534	0.320392436418365
C5_GO_REGULATION_OF_TAU_PROTEIN_KINASE_ACTIVITY	7	Up	0.000687753447455954	0.354979029379766
C7_GSE41978_ID2_KO_VS_ID2_KO_AND_BIM_KO_KLRG1_LOW_EFFECTOR_CD8_TCELL_DN	186	Down	0.000718071345142876	0.362008153953658
C2_REACTOME_HSF1_ACTIVATION	28	Up	0.000832901974357018	0.410355659093442
C2_REACTOME_HSP90_CHAPERONE_CYCLE_FOR_STEROID_HORMONE_RECEPTORS_SHR	45	Up	0.000891839414060141	0.429628773733239
C5_GO_ESTABLISHMENT_OF_PROTEIN_LOCALIZATION_TO_MEMBRANE	297	Down	0.000933484281588416	0.431210080609533
C5_GO_RESPONSE_TO_TEMPERATURE_STIMULUS	189	Up	0.000934905147552729	0.431210080609533
C5_GO_REGULATION_OF_CELLULAR_RESPONSE_TO_HEAT	77	Up	0.0010346562181269	0.467276614511563
C2_ANDERSEN_LIVER_CANCER_KRT19_UP	32	Down	0.00110354834829058	0.479504175701501
C2_REACTOME_REGULATION_OF_HSF1_MEDIATED_HEAT_SHOCK_RESPONSE	77	Up	0.00110596959060223	0.479504175701501
C2_HSIAO_HOUSEKEEPING_GENES	386	Down	0.00115670011552706	0.491665590282266
C2_REACTOME_RRNA_PROCESSING_IN_THE_NUCLEUS_AND_CYTOSOL	187	Down	0.00121161292032727	0.505102786285666
C5_GO_POSITIVE_REGULATION_OF_DNA_DEPENDENT_DNA_REPLICATION	10	Up	0.00134536940771393	0.550281472083445
C5_GO_CELLULAR_RESPONSE_TO_HEAT	116	Up	0.00141289747961932	0.567199843762735
C5_GO_TETRAHYDROFOLATE_METABOLIC_PROCESS	13	Up	0.00197973572556682	0.771944919378504
C2_YAMASHITA_LIVER_CANCER_WITH_EPCAM_UP	46	Down	0.00202156402964785	0.771944919378504
C5_GO_RIBOSOME	220	Down	0.00202974722781505	0.771944919378504
C5_GO_POSITIVE_REGULATION_OF_TAU_PROTEIN_KINASE_ACTIVITY	5	Up	0.00216994302795396	0.800322163489732
C2_KEGG_ONE_CARBON_POOL_BY_FOLATE	16	Up	0.00220054237280333	0.800322163489732
C2_CHASSOT_SKIN_WOUND	11	Up	0.00221511808328185	0.800322163489732
C2_REACTOME_MITOCHONDRIAL_TRNA_AMINOACYLATION	19	Up	0.00255032026657103	0.9063252907988
C2_REACTOME_CONSTITUTIVE_SIGNALING_BY_AKT1_E17K_IN_CANCER	25	Up	0.00263641881107882	0.909526716061428
C2_BURTON_ADIPOGENESIS_PEAK_AT_2HR	39	Up	0.00264324121744949	0.909526716061428
C2_SNIJDERS_AMPLIFIED_IN_HEAD_AND_NECK_TUMORS	27	Up	0.00271069428929836	0.918162981303279
C2_MACLACHLAN_BRCA1_TARGETS_DN	12	Down	0.00276162132320147	0.921021954528637
C5_GO_MHC_PROTEIN_COMPLEX	21	Down	0.00280856366003885	0.922485500338214
C2_REACTOME_LIPOPHAGY	7	Up	0.00291619291942572	0.935997097520217
C2_IIZUKA_LIVER_CANCER_PROGRESSION_L0_L1_DN	17	Down	0.00303419184212627	0.935997097520217
C2_REACTOME_SCAVENGING_BY_CLASS_F_RECEPTORS	5	Up	0.00307193323276369	0.935997097520217
C5_GO_POSITIVE_REGULATION_OF_NUCLEAR_CELL_CYCLE_DNA_REPLICATION	6	Up	0.00310891145181152	0.935997097520217
C5_GO_NEUROPEPTIDE_BINDING	5	Down	0.00314234109630439	0.935997097520217
C2_BILANGES_SERUM_RESPONSE_TRANSLATION	22	Down	0.0031758739877465	0.935997097520217
C2_REACTOME_RELEASE_OF_APOPTOTIC_FACTORS_FROM_THE_MITOCHONDRIA	5	Down	0.00319263731490199	0.935997097520217
C5_GO_TETRAHYDROFOLATE_INTERCONVERSION	10	Up	0.00328150595415522	0.935997097520217
C5_GO_SAM_COMPLEX	5	Up	0.00331190375965876	0.935997097520217
C2_REACTOME_GAP_JUNCTION_DEGRADATION	10	Down	0.00332108400085743	0.935997097520217
C2_REACTOME_TRANSLATION	284	Down	0.00332465063700788	0.935997097520217
C5_GO_CCR1_CHEMOKINE_RECEPTOR_BINDING	4	Down	0.00353858690456321	0.983454960475915
C5_GO_POSITIVE_REGULATION_OF_GLYCOGEN_METABOLIC_PROCESS	11	Up	0.00375929825441164	0.999950235382063
C5_GO_POSITIVE_REGULATION_OF_APOPTOTIC_PROCESS_INVOLVED_IN_MORPHOGENESIS	5	Down	0.00405251758700462	0.999950235382063
C5_GO_POSITIVE_REGULATION_OF_APOPTOTIC_PROCESS_INVOLVED_IN_DEVELOPMENT	5	Down	0.00405251758700462	0.999950235382063
C2_GAUSSMANN_MLL_AF4_FUSION_TARGETS_G_DN	27	Up	0.00412228458377697	0.999950235382063
C2_POMEROY_MEDULLOBLASTOMA_DESMOPLASIC_VS_CLASSIC_DN	41	Down	0.0041493561653594	0.999950235382063
C2_STANHILL_HRAS_TRANSFROMATION_UP	7	Up	0.00417352524063395	0.999950235382063
C5_GO_HISTONE_H4_R3_METHYLATION	6	Up	0.00419192428000242	0.999950235382063
C2_BIOCARTA_STATHMIN_PATHWAY	19	Down	0.00428948085416202	0.999950235382063
C5_GO_POSITIVE_REGULATION_OF_ACTIVATION_OF_JANUS_KINASE_ACTIVITY	5	Down	0.00430964303484661	0.999950235382063
C2_PECE_MAMMARY_STEM_CELL_UP	125	Down	0.00433645312750908	0.999950235382063
C5_GO_SMALL_RIBOSOMAL_SUBUNIT	71	Down	0.00436137009654932	0.999950235382063
C5_GO_VERY_LOW_DENSITY_LIPOPROTEIN_PARTICLE_CLEARANCE	5	Down	0.0043794303166782	0.999950235382063
C2_REACTOME_RRNA_PROCESSING	197	Down	0.00446524478441488	0.999950235382063
C2_BIOCARTA_ATM_PATHWAY	20	Up	0.00457632001874748	0.999950235382063
C5_GO_MAMMARY_GLAND_MORPHOGENESIS	23	Down	0.00476210091505289	0.999950235382063
C5_GO_PROTEIN_CONTAINING_COMPLEX_REMODELING	14	Down	0.00477328269119924	0.999950235382063
C5_GO_DENDRITIC_CELL_APOPTOTIC_PROCESS	7	Up	0.0048624300602707	0.999950235382063
C5_GO_REGULATION_OF_APOPTOTIC_PROCESS_INVOLVED_IN_MORPHOGENESIS	8	Down	0.00493549131821087	0.999950235382063
C5_GO_REGULATION_OF_APOPTOTIC_PROCESS_INVOLVED_IN_DEVELOPMENT	8	Down	0.00493549131821087	0.999950235382063
C5_GO_REGULATION_OF_HEAT_GENERATION	7	Up	0.00494567851934265	0.999950235382063
C7_GSE26928_CENTR_MEMORY_VS_CXCR5_POS_CD4_TCELL_DN	128	Up	0.005013497044505	0.999950235382063
C2_REACTOME_ETHANOL_OXIDATION	6	Up	0.00533041558501738	0.999950235382063
C5_GO_ETHANOL_OXIDATION	6	Up	0.00533041558501738	0.999950235382063
C2_REACTOME_THE_CANONICAL_RETINOID_CYCLE_IN_RODS_TWILIGHT_VISION	9	Down	0.00584854146175316	0.999950235382063
C5_GO_GLUTAMATE_BIOSYNTHETIC_PROCESS	6	Up	0.00585871760048	0.999950235382063
C5_GO_NEUROFIBRILLARY_TANGLE	5	Up	0.00599718637355937	0.999950235382063
C2_KIM_LRRC3B_TARGETS	27	Down	0.00612267780529313	0.999950235382063
C5_GO_MIRNA_BINDING	26	Up	0.00624123059460662	0.999950235382063
C5_GO_EOSINOPHIL_CHEMOTAXIS	8	Down	0.00636588040920217	0.999950235382063
C2_KRASNOSELSKAYA_ILF3_TARGETS_UP	31	Down	0.00639226325130614	0.999950235382063
C7_GSE44649_NAIVE_VS_ACTIVATED_CD8_TCELL_MIR155_KO_DN	189	Up	0.00675005898337517	0.999950235382063
C2_HERNANDEZ_MITOTIC_ARREST_BY_DOCETAXEL_2_DN	13	Up	0.00676149229440408	0.999950235382063
C5_GO_SELF_PROTEOLYSIS	6	Up	0.00677348634797625	0.999950235382063
C5_GO_ACTIN_FILAMENT_REORGANIZATION	6	Up	0.00690292160146956	0.999950235382063
C5_GO_POST_EMBRYONIC_EYE_MORPHOGENESIS	3	Down	0.00691603462563124	0.999950235382063
C5_GO_NATURAL_KILLER_CELL_CHEMOTAXIS	8	Down	0.00708353305817841	0.999950235382063
C2_BIOCARTA_PRC2_PATHWAY	13	Up	0.00726610065726373	0.999950235382063
C2_REACTOME_PHOSPHORYLATION_OF_EMI1	6	Down	0.00727538280493545	0.999950235382063
C5_GO_ANTIGEN_PROCESSING_AND_PRESENTATION_OF_PEPTIDE_ANTIGEN_VIA_MHC_CLASS_IB	8	Down	0.00728648765357948	0.999950235382063
C2_HOLLEMAN_ASPARAGINASE_RESISTANCE_B_ALL_UP	26	Down	0.00729151181957122	0.999950235382063
C5_GO_NON_CANONICAL_WNT_SIGNALING_PATHWAY_VIA_MAPK_CASCADE	3	Down	0.00751517142065368	0.999950235382063
C5_GO_OXYGEN_METABOLIC_PROCESS	6	Down	0.00767135005846088	0.999950235382063
C5_GO_OLIGOSACCHARIDE_CATABOLIC_PROCESS	10	Up	0.00774297296024223	0.999950235382063
C2_REACTOME_FRUCTOSE_METABOLISM	6	Up	0.00780898434214111	0.999950235382063
C7_GSE32034_UNTREATED_VS_ROSIGLIZATONE_TREATED_LY6C_LOW_MONOCYTE_UP	106	Up	0.007876401230901	0.999950235382063
C7_GSE39820_CTRL_VS_TGFBETA3_IL6_IL23A_CD4_TCELL_UP	188	Up	0.00789218739513266	0.999950235382063
C5_GO_MHC_CLASS_I_PROTEIN_COMPLEX	8	Down	0.00799998129816148	0.999950235382063
C7_GSE42088_UNINF_VS_LEISHMANIA_INF_DC_4H_DN	181	Down	0.00827987185619742	0.999950235382063
C5_GO_DNA_CLAMP_LOADER_ACTIVITY	8	Up	0.00830683565313847	0.999950235382063
C5_GO_ANTIGEN_PROCESSING_AND_PRESENTATION_OF_EXOGENOUS_PEPTIDE_ANTIGEN_VIA_MHC_CLASS_I_TAP_INDEPENDENT	8	Down	0.00832869185377127	0.999950235382063
C5_GO_UDP_GALACTOSE_BETA_N_ACETYLGLUCOSAMINE_BETA_1_3_GALACTOSYLTRANSFERASE_ACTIVITY	4	Up	0.00840110875274514	0.999950235382063
C5_GO_ANTIGEN_PROCESSING_AND_PRESENTATION_VIA_MHC_CLASS_IB	10	Down	0.00842369289713779	0.999950235382063
C2_NUTT_GBM_VS_AO_GLIOMA_DN	36	Down	0.00842605928641169	0.999950235382063
C5_GO_PEPTIDYL_ARGININE_METHYLATION	12	Up	0.00843545550299824	0.999950235382063
C5_GO_REGULATION_OF_NATURAL_KILLER_CELL_CHEMOTAXIS	6	Down	0.00860317807262354	0.999950235382063
C5_GO_PYRUVATE_DEHYDROGENASE_COMPLEX	7	Up	0.00882884222238832	0.999950235382063
C5_GO_ESTABLISHMENT_OF_PROTEIN_LOCALIZATION_TO_CHROMATIN	8	Down	0.00884171657999263	0.999950235382063
C5_GO_GAMMA_TUBULIN_BINDING	23	Up	0.0088632417268538	0.999950235382063
C5_GO_APOPTOTIC_PROCESS_INVOLVED_IN_MORPHOGENESIS	17	Down	0.00895074029638171	0.999950235382063
C5_GO_ROUGH_ENDOPLASMIC_RETICULUM_MEMBRANE	25	Down	0.00911495839941189	0.999950235382063
C5_GO_NEGATIVE_REGULATION_OF_VASCULAR_SMOOTH_MUSCLE_CELL_PROLIFERATION	12	Up	0.00913265309491019	0.999950235382063
C2_BIOCARTA_LEPTIN_PATHWAY	8	Up	0.00928304167426007	0.999950235382063
C7_GSE42088_UNINF_VS_LEISHMANIA_INF_DC_2H_DN	183	Down	0.00945094172888651	0.999950235382063
C5_GO_POSITIVE_REGULATION_OF_NATURAL_KILLER_CELL_CHEMOTAXIS	5	Down	0.00959442447064451	0.999950235382063
C5_GO_PROSTANOID_METABOLIC_PROCESS	9	Down	0.00974802690124046	0.999950235382063
C2_GRAESSMANN_RESPONSE_TO_MC_AND_SERUM_DEPRIVATION_DN	59	Up	0.00979918204984501	0.999950235382063
C5_GO_CHONDROITIN_SULFATE_BINDING	6	Down	0.00994678155606287	0.999950235382063
C2_BIOCARTA_CD40_PATHWAY	15	Up	0.0101034780574547	0.999950235382063
C5_GO_HISTONE_H3_K27_DEMETHYLATION	5	Up	0.0101888612996049	0.999950235382063
C5_GO_HISTONE_DEMETHYLASE_ACTIVITY_H3_K27_SPECIFIC_	5	Up	0.0101888612996049	0.999950235382063
C5_GO_TELOMERASE_HOLOENZYME_COMPLEX_ASSEMBLY	6	Up	0.0103510613133095	0.999950235382063
C2_REACTOME_RNA_POLYMERASE_III_TRANSCRIPTION_TERMINATION	22	Down	0.0104066843748649	0.999950235382063
C5_GO_CYTOPLASMIC_SIDE_OF_LYSOSOMAL_MEMBRANE	5	Down	0.0104769155129814	0.999950235382063
C2_REACTOME_FRUCTOSE_CATABOLISM	4	Up	0.0107184794943918	0.999950235382063
C5_GO_FRUCTOSE_CATABOLIC_PROCESS	4	Up	0.0107184794943918	0.999950235382063
C2_ZHENG_FOXP3_TARGETS_IN_T_LYMPHOCYTE_UP	9	Up	0.0107369421213874	0.999950235382063
C2_PID_WNT_SIGNALING_PATHWAY	11	Down	0.0108360096453639	0.999950235382063
C2_KEGG_PROSTATE_CANCER	76	Up	0.010918136086047	0.999950235382063
C7_GSE31082_DP_VS_CD8_SP_THYMOCYTE_UP	187	Up	0.0110936475509314	0.999950235382063
C2_BIOCARTA_CK1_PATHWAY	11	Down	0.0111172919602907	0.999950235382063
C5_GO_DEPHOSPHORYLATION_OF_RNA_POLYMERASE_II_C_TERMINAL_DOMAIN	5	Up	0.0112419151378494	0.999950235382063
C2_GARGALOVIC_RESPONSE_TO_OXIDIZED_PHOSPHOLIPIDS_MAGENTA_UP	25	Up	0.0112467490307763	0.999950235382063
C5_GO_UNFOLDED_PROTEIN_BINDING	107	Up	0.011319840947204	0.999950235382063
C2_BIOCARTA_CDMAC_PATHWAY	16	Up	0.0115274058347021	0.999950235382063
C5_GO_MYOBLAST_FUSION	21	Down	0.0115443456352144	0.999950235382063
C2_REACTOME_IMMUNOREGULATORY_INTERACTIONS_BETWEEN_A_LYMPHOID_AND_A_NON_LYMPHOID_CELL	83	Down	0.0116473666244346	0.999950235382063
C5_GO_GLYCERALDEHYDE_3_PHOSPHATE_DEHYDROGENASE_NADPLUS__NON_PHOSPHORYLATING_ACTIVITY	4	Up	0.0118018807579388	0.999950235382063
C5_GO_POSITIVE_REGULATION_OF_B_CELL_DIFFERENTIATION	10	Up	0.0118229489647352	0.999950235382063
C5_GO_TRIGLYCERIDE_RICH_PLASMA_LIPOPROTEIN_PARTICLE	11	Down	0.011839429530331	0.999950235382063
C5_GO_POST_EMBRYONIC_CAMERA_TYPE_EYE_DEVELOPMENT	6	Down	0.0118548214083426	0.999950235382063
C5_GO_KINETOCHORE_ASSEMBLY	15	Up	0.0119128384254459	0.999950235382063
C5_GO_HEART_VALVE_FORMATION	8	Down	0.0122967477782848	0.999950235382063
C2_REACTOME_METABOLISM_OF_AMINO_ACIDS_AND_DERIVATIVES	301	Down	0.0123034243610928	0.999950235382063
C5_GO_ESC_E_Z_COMPLEX	15	Up	0.0123061180698864	0.999950235382063
C5_GO_NEGATIVE_REGULATION_OF_FERTILIZATION	3	Down	0.0126406888054158	0.999950235382063
C5_GO_REGULATION_OF_BINDING_OF_SPERM_TO_ZONA_PELLUCIDA	3	Down	0.0126406888054158	0.999950235382063
C5_GO_FOLIC_ACID_CONTAINING_COMPOUND_BIOSYNTHETIC_PROCESS	9	Up	0.0127070306259039	0.999950235382063
C2_REACTOME_MITOCHONDRIAL_UNCOUPLING_PROTEINS	4	Up	0.0128090118458413	0.999950235382063
C5_GO_DNA_POLYMERASE_BINDING	17	Up	0.0128455050033565	0.999950235382063
C5_GO_INTRINSIC_COMPONENT_OF_PEROXISOMAL_MEMBRANE	16	Up	0.0128819512155631	0.999950235382063
C5_GO_HISTAMINE_PRODUCTION_INVOLVED_IN_INFLAMMATORY_RESPONSE	6	Up	0.0129242962404581	0.999950235382063
C2_REACTOME_INFECTIOUS_DISEASE	358	Down	0.0129380484388112	0.999950235382063
C5_GO_PERIPHERAL_NERVOUS_SYSTEM_MYELIN_MAINTENANCE	6	Up	0.0130825685665079	0.999950235382063
C2_BIOCARTA_RACCYCD_PATHWAY	25	Up	0.0131327567703785	0.999950235382063
C5_GO_CYCLOHYDROLASE_ACTIVITY	5	Up	0.013197967548108	0.999950235382063
C5_GO_MATING_BEHAVIOR	12	Up	0.0132115655523888	0.999950235382063
C7_GSE13946_CTRL_VS_DSS_COLITIS_GD_TCELL_FROM_COLON_DN	161	Up	0.0133628217676218	0.999950235382063
C2_LOPEZ_MBD_TARGETS_IMPRINTED_AND_X_LINKED	13	Up	0.0134305840925525	0.999950235382063
C2_BASSO_HAIRY_CELL_LEUKEMIA_UP	60	Down	0.013448468647355	0.999950235382063
C2_HOFFMAN_CLOCK_TARGETS_DN	5	Down	0.0134511291406309	0.999950235382063
C5_GO_UMP_BIOSYNTHETIC_PROCESS	9	Down	0.0134894682486467	0.999950235382063
C2_REACTOME_CD209_DC_SIGN_SIGNALING	19	Up	0.0135017156961203	0.999950235382063
C2_GNATENKO_PLATELET_SIGNATURE	41	Down	0.0135738318915327	0.999950235382063
C5_GO_RIBOSOMAL_LARGE_SUBUNIT_BIOGENESIS	67	Down	0.0137287249411679	0.999950235382063
C5_GO_POSITIVE_REGULATION_OF_ANION_TRANSMEMBRANE_TRANSPORT	6	Down	0.0137422906818298	0.999950235382063
C5_GO_PROTEIN_FOLDING_CHAPERONE	20	Up	0.0138374202570038	0.999950235382063
C5_GO_CHAPERONE_BINDING	92	Up	0.0138517558302096	0.999950235382063
C5_GO_PROTEIN_C_LINKED_GLYCOSYLATION	6	Up	0.0138810123704982	0.999950235382063
C5_GO_EXTRINSIC_COMPONENT_OF_PRESYNAPTIC_MEMBRANE	3	Up	0.0140834141780378	0.999950235382063
C5_GO_HEART_TRABECULA_FORMATION	8	Down	0.0141218140702891	0.999950235382063
C2_KORKOLA_CORRELATED_WITH_POU5F1	13	Up	0.0142911892691291	0.999950235382063
C5_GO_GRANULAR_COMPONENT	4	Up	0.0144623797215977	0.999950235382063
C2_LEE_TARGETS_OF_PTCH1_AND_SUFU_UP	43	Down	0.0145459102001821	0.999950235382063
C5_GO_POSITIVE_REGULATION_OF_BLOOD_VESSEL_DIAMETER	29	Up	0.0145488939347953	0.999950235382063
C2_MATZUK_STEROIDOGENESIS	5	Down	0.0146483078115944	0.999950235382063
C5_GO_REGULATION_OF_MIRNA_METABOLIC_PROCESS	7	Up	0.0148316699683477	0.999950235382063
C5_GO_MYD88_DEPENDENT_TOLL_LIKE_RECEPTOR_SIGNALING_PATHWAY	28	Up	0.0150011570796289	0.999950235382063
C2_ZHAN_MULTIPLE_MYELOMA_MF_DN	34	Up	0.0151636439369294	0.999950235382063
C5_GO_ANTIGEN_PROCESSING_AND_PRESENTATION_OF_ENDOGENOUS_PEPTIDE_ANTIGEN_VIA_MHC_CLASS_I_VIA_ER_PATHWAY	6	Down	0.0152143307391901	0.999950235382063
C5_GO_FATTY_ACID_SYNTHASE_ACTIVITY	7	Down	0.0152167565495295	0.999950235382063
C2_WEIGEL_OXIDATIVE_STRESS_BY_TBH_AND_H2O2	31	Down	0.0153587342432281	0.999950235382063
C2_GINESTIER_BREAST_CANCER_20Q13_AMPLIFICATION_DN	167	Up	0.0154053130443449	0.999950235382063
C2_RAY_ALZHEIMERS_DISEASE	9	Down	0.015564004212353	0.999950235382063
C5_GO_PEPTIDE_ANTIGEN_BINDING	19	Down	0.0156699844797883	0.999950235382063
C2_BIOCARTA_IL1R_PATHWAY	26	Up	0.0157229025803779	0.999950235382063
C5_GO_CHAPERONE_COFACTOR_DEPENDENT_PROTEIN_REFOLDING	28	Up	0.0158041886363089	0.999950235382063
C5_GO_MAMMARY_GLAND_DUCT_MORPHOGENESIS	17	Down	0.0158263518561453	0.999950235382063
C2_LOPEZ_MESOTHELIOMA_SURVIVAL_DN	10	Up	0.0158968306541982	0.999950235382063
C2_MALONEY_RESPONSE_TO_17AAG_DN	71	Down	0.0160075968311734	0.999950235382063
C5_GO_REGULATION_OF_LONG_CHAIN_FATTY_ACID_IMPORT_INTO_CELL	5	Up	0.0161006114042801	0.999950235382063
C7_GSE17721_0.5H_VS_12H_LPS_BMDC_DN	169	Up	0.0163181550052922	0.999950235382063
C5_GO_GUANYL_NUCLEOTIDE_EXCHANGE_FACTOR_COMPLEX	10	Up	0.0163644957391978	0.999950235382063
C2_ZHOU_CELL_CYCLE_GENES_IN_IR_RESPONSE_2HR	4	Up	0.0164056959921159	0.999950235382063
C2_REACTOME_ANTIMICROBIAL_PEPTIDES	19	Up	0.0164229670820523	0.999950235382063
C5_GO_POSITIVE_REGULATION_OF_INTERFERON_GAMMA_BIOSYNTHETIC_PROCESS	5	Down	0.0164262933830345	0.999950235382063
C5_GO_INOSITOL_TRISPHOSPHATE_KINASE_ACTIVITY	4	Up	0.0165108278646423	0.999950235382063
C5_GO_REGULATION_OF_DENDRITIC_SPINE_MORPHOGENESIS	31	Down	0.016596087807617	0.999950235382063
C2_PLASARI_TGFB1_TARGETS_1HR_DN	4	Down	0.0166644915041321	0.999950235382063
C2_BIOCARTA_AKAPCENTROSOME_PATHWAY	13	Down	0.0166661615141923	0.999950235382063
C2_LUI_THYROID_CANCER_PAX8_PPARG_DN	42	Down	0.0168262073989073	0.999950235382063
C5_GO_POSITIVE_REGULATION_OF_HEAT_GENERATION	6	Up	0.0169160063067096	0.999950235382063
C5_GO_POSITIVE_REGULATION_OF_OLIGODENDROCYTE_DIFFERENTIATION	10	Up	0.016987499482978	0.999950235382063
C2_CHANG_POU5F1_TARGETS_UP	9	Up	0.0169973469383429	0.999950235382063
C7_GSE3203_INFLUENZA_INF_VS_IFNB_TREATED_LN_BCELL_UP	126	Up	0.0170169680065334	0.999950235382063
C2_KEGG_VALINE_LEUCINE_AND_ISOLEUCINE_DEGRADATION	40	Up	0.0170810205188967	0.999950235382063
C5_GO_ESTABLISHMENT_OF_PROTEIN_LOCALIZATION_TO_POSTSYNAPTIC_MEMBRANE	15	Down	0.0171299710488113	0.999950235382063
C5_GO_RESPONSE_TO_PROTOZOAN	14	Up	0.0172603783555997	0.999950235382063
C5_GO_POSITIVE_REGULATION_OF_INTRINSIC_APOPTOTIC_SIGNALING_PATHWAY_IN_RESPONSE_TO_DNA_DAMAGE	7	Down	0.0173194458751852	0.999950235382063
C5_GO_REGULATION_OF_DENDRITIC_SPINE_MAINTENANCE	8	Down	0.0173890324893037	0.999950235382063
C2_DE_YY1_TARGETS_DN	78	Up	0.0173966475123822	0.999950235382063
C2_BOWIE_RESPONSE_TO_EXTRACELLULAR_MATRIX	17	Down	0.017441391826597	0.999950235382063
C5_GO_XENOBIOTIC_TRANSPORT	7	Up	0.0174414736496189	0.999950235382063
C2_LUI_THYROID_CANCER_CLUSTER_4	12	Down	0.0174449516624329	0.999950235382063
C5_GO_REGULATION_OF_PHOSPHATIDYLINOSITOL_BIOSYNTHETIC_PROCESS	5	Down	0.0174669260247128	0.999950235382063
C2_REACTOME_BH3_ONLY_PROTEINS_ASSOCIATE_WITH_AND_INACTIVATE_ANTI_APOPTOTIC_BCL_2_MEMBERS	9	Down	0.0175648699566624	0.999950235382063
C5_GO_CYTOSOLIC_PART	220	Down	0.0175904280164292	0.999950235382063
C5_GO_ENDONUCLEASE_COMPLEX	27	Up	0.0176412969655467	0.999950235382063
C5_GO_POSITIVE_REGULATION_OF_CALCIUM_ION_DEPENDENT_EXOCYTOSIS	12	Down	0.0176669083630194	0.999950235382063
C5_GO_DYNACTIN_BINDING	12	Up	0.0176930645184071	0.999950235382063
C5_GO_IGG_BINDING	8	Down	0.0177380691594874	0.999950235382063
C5_GO_TRNA_SPECIFIC_RIBONUCLEASE_ACTIVITY	14	Up	0.0177677478151866	0.999950235382063
C5_GO_PERICENTRIOLAR_MATERIAL	21	Up	0.0178558763502373	0.999950235382063
C2_KEGG_CELL_ADHESION_MOLECULES_CAMS	80	Down	0.0179768477902649	0.999950235382063
C5_GO_NATURAL_KILLER_CELL_PROLIFERATION	9	Down	0.0181658016791869	0.999950235382063
C2_ELVIDGE_HIF1A_TARGETS_UP	62	Up	0.0182054144421395	0.999950235382063
C7_GSE17974_CTRL_VS_ACT_IL4_AND_ANTI_IL12_4H_CD4_TCELL_DN	191	Up	0.018263930089415	0.999950235382063
C3_GTATGAT_MIR154_MIR487	60	Up	0.0182988918945474	0.999950235382063
C5_GO_O_ACYLTRANSFERASE_ACTIVITY	36	Up	0.0184080981228784	0.999950235382063
C5_GO_ESTABLISHMENT_OR_MAINTENANCE_OF_TRANSMEMBRANE_ELECTROCHEMICAL_GRADIENT	10	Down	0.0184249116289278	0.999950235382063
C5_GO_RIBOSOMAL_LARGE_SUBUNIT_ASSEMBLY	28	Down	0.0185112488582271	0.999950235382063
C7_GSE18791_UNSTIM_VS_NEWCATSLE_VIRUS_DC_2H_DN	112	Up	0.0186739573681341	0.999950235382063
C2_REACTOME_GLYCOSPHINGOLIPID_METABOLISM	36	Up	0.0187005462293876	0.999950235382063
C5_GO_REGULATION_OF_DNA_DIRECTED_DNA_POLYMERASE_ACTIVITY	6	Up	0.0187363325743405	0.999950235382063
C2_ABRAMSON_INTERACT_WITH_AIRE	44	Up	0.019046795217174	0.999950235382063
C5_GO_ANTERIOR_HEAD_DEVELOPMENT	5	Up	0.0190605414488955	0.999950235382063
C2_REACTOME_AXON_GUIDANCE	418	Down	0.0191566421753203	0.999950235382063
C5_GO_REGULATION_OF_DENDRITIC_CELL_CHEMOTAXIS	8	Up	0.019231406410777	0.999950235382063
C2_BIOCARTA_CTL_PATHWAY	13	Down	0.0193663158848544	0.999950235382063
C2_TIEN_INTESTINE_PROBIOTICS_2HR_UP	25	Down	0.0194361699225101	0.999950235382063
C5_GO_POSITIVE_REGULATION_OF_INHIBITORY_POSTSYNAPTIC_POTENTIAL	3	Up	0.0194419714318567	0.999950235382063
C2_RAMJAUN_APOPTOSIS_BY_TGFB1_VIA_SMAD4_UP	9	Down	0.0194986800735661	0.999950235382063
C5_GO_LUNG_VASCULATURE_DEVELOPMENT	2	Down	0.0195431269672005	0.999950235382063
C5_GO_ENDOSOME_TO_PLASMA_MEMBRANE_PROTEIN_TRANSPORT	10	Down	0.0196167722065614	0.999950235382063
C5_GO_PATCHED_BINDING	4	Down	0.0196532580389202	0.999950235382063
C3_CTACTAG_MIR325	16	Up	0.0196896535020577	0.999950235382063
C5_GO_CLATHRIN_COMPLEX	8	Down	0.0198999587458945	0.999950235382063
C5_GO_COLLATERAL_SPROUTING_IN_ABSENCE_OF_INJURY	2	Up	0.0199004658174392	0.999950235382063
C7_GSE45881_CXCR6HI_VS_CXCR1LO_COLONIC_LAMINA_PROPRIA_UP	192	Up	0.019938233067786	0.999950235382063
C2_MCCOLLUM_GELDANAMYCIN_RESISTANCE_UP	4	Up	0.0199764401239318	0.999950235382063
C2_HALMOS_CEBPA_TARGETS_UP	34	Up	0.0199812456770949	0.999950235382063
C5_GO_POSITIVE_REGULATION_OF_EPIDERMAL_CELL_DIFFERENTIATION	16	Down	0.0200234180064361	0.999950235382063
C2_WEBER_METHYLATED_ICP_IN_SPERM_UP	2	Down	0.0200495937408045	0.999950235382063
C2_REACTOME_FORMATION_OF_TUBULIN_FOLDING_INTERMEDIATES_BY_CCT_TRIC	20	Up	0.0200526755706452	0.999950235382063
C5_GO_POSITIVE_REGULATION_OF_T_CELL_MEDIATED_IMMUNITY	36	Down	0.0200692011149861	0.999950235382063
C2_REACTOME_LEADING_STRAND_SYNTHESIS	14	Up	0.0201031334517943	0.999950235382063
C5_GO_EOSINOPHIL_MIGRATION	11	Down	0.0202542436162131	0.999950235382063
C2_OUYANG_PROSTATE_CANCER_MARKERS	15	Up	0.020336585033068	0.999950235382063
C7_GSE28726_NAIVE_CD4_TCELL_VS_NAIVE_NKTCELL_UP	192	Up	0.0203590598397527	0.999950235382063
C5_GO_POSITIVE_REGULATION_OF_INTRINSIC_APOPTOTIC_SIGNALING_PATHWAY	53	Down	0.0205391132789416	0.999950235382063
C5_GO_MIDBRAIN_DOPAMINERGIC_NEURON_DIFFERENTIATION	6	Down	0.0205451564215395	0.999950235382063
C2_MYLLYKANGAS_AMPLIFICATION_HOT_SPOT_5	6	Down	0.0205651551457969	0.999950235382063
C2_WIELAND_UP_BY_HBV_INFECTION	96	Down	0.0208421701889255	0.999950235382063
C5_GO_REGULATION_OF_PLATELET_AGGREGATION	11	Up	0.0210249875121972	0.999950235382063
C3_ATGTAGC_MIR221_MIR222	99	Up	0.0212036777807197	0.999950235382063
C5_GO_AXIS_ELONGATION_INVOLVED_IN_SOMITOGENESIS	2	Down	0.0212539033572171	0.999950235382063
C2_CERVERA_SDHB_TARGETS_1_DN	15	Up	0.0214003418606834	0.999950235382063
C2_HAHTOLA_SEZARY_SYNDROM_DN	41	Down	0.0214463266694706	0.999950235382063
C5_GO_N_METHYLTRANSFERASE_ACTIVITY	82	Up	0.0215251197832912	0.999950235382063
C2_MOOTHA_VOXPHOS	84	Down	0.0216781167746975	0.999950235382063
C5_GO_NEGATIVE_REGULATION_OF_PHOSPHOLIPASE_ACTIVITY	4	Up	0.0218663893388006	0.999950235382063
C5_GO_PROTEIN_LOCALIZATION_TO_CILIARY_TRANSITION_ZONE	5	Up	0.0219907117573206	0.999950235382063
C7_GSE41176_WT_VS_TAK1_KO_ANTI_IGM_STIM_BCELL_24H_UP	191	Up	0.0221018541475828	0.999950235382063
C2_BIOCARTA_REELIN_PATHWAY	7	Down	0.0221477461586803	0.999950235382063
C5_GO_DIPEPTIDE_TRANSMEMBRANE_TRANSPORT	4	Down	0.0222430890165398	0.999950235382063
C5_GO_COMMON_MYELOID_PROGENITOR_CELL_PROLIFERATION	5	Up	0.0223156556531517	0.999950235382063
C7_GSE24634_NAIVE_CD4_TCELL_VS_DAY5_IL4_CONV_TREG_DN	199	Up	0.0223392125953053	0.999950235382063
C7_GSE17721_PAM3CSK4_VS_CPG_12H_BMDC_DN	161	Up	0.0223816777303785	0.999950235382063
C2_KEGG_ASCORBATE_AND_ALDARATE_METABOLISM	5	Up	0.0224143449293608	0.999950235382063
C1_chr6q15	20	Up	0.022444043076816	0.999950235382063
C5_GO_POSITIVE_REGULATION_OF_TELOMERE_MAINTENANCE	48	Up	0.0224819762664283	0.999950235382063
C5_GO_CTF18_RFC_LIKE_COMPLEX	7	Up	0.0225358665047058	0.999950235382063
C5_GO_PTERIDINE_CONTAINING_COMPOUND_BIOSYNTHETIC_PROCESS	14	Up	0.0226103162559496	0.999950235382063
C2_MIZUKAMI_HYPOXIA_DN	5	Down	0.0226966941856007	0.999950235382063
C5_GO_REGULATION_OF_RECEPTOR_BIOSYNTHETIC_PROCESS	16	Up	0.0227006275112507	0.999950235382063
C2_KAPOSI_LIVER_CANCER_MET_DN	5	Up	0.0227567393302485	0.999950235382063
C2_PID_LKB1_PATHWAY	40	Up	0.0230055184016041	0.999950235382063
C5_GO_POSITIVE_REGULATION_OF_PEPTIDYL_SERINE_PHOSPHORYLATION	71	Up	0.023032724609195	0.999950235382063
C5_GO_POSITIVE_REGULATION_OF_HISTONE_METHYLATION	33	Up	0.0231281264554575	0.999950235382063
C1_chr11p11	41	Up	0.0231479770552302	0.999950235382063
C5_GO_POSITIVE_REGULATION_OF_RECEPTOR_BIOSYNTHETIC_PROCESS	9	Up	0.0232316598253365	0.999950235382063
C5_GO_REGULATION_OF_ACTIVATION_INDUCED_CELL_DEATH_OF_T_CELLS	5	Down	0.0232870260222226	0.999950235382063
C5_GO_FATTY_ACID_DERIVATIVE_METABOLIC_PROCESS	7	Up	0.0233435969732203	0.999950235382063
C2_BIOCARTA_G1_PATHWAY	25	Up	0.0233840423413665	0.999950235382063
C5_GO_EPHRIN_RECEPTOR_BINDING	23	Down	0.023409197469665	0.999950235382063
C2_REACTOME_POU5F1_OCT4_SOX2_NANOG_ACTIVATE_GENES_RELATED_TO_PROLIFERATION	4	Down	0.0234719010661782	0.999950235382063
C7_GSE7831_CPG_VS_INFLUENZA_STIM_PDC_4H_DN	128	Down	0.0234753536114463	0.999950235382063
C7_GSE21670_STAT3_KO_VS_WT_CD4_TCELL_DN	183	Up	0.023493058378317	0.999950235382063
C2_EHRLICH_ICF_SYNDROM_DN	11	Up	0.0236661669117898	0.999950235382063
C2_PARK_OSTEOBLAST_DIFFERENTIATION_BY_PHENYLAMIL_DN	3	Down	0.0237346695109248	0.999950235382063
C5_GO_ESTABLISHMENT_OR_MAINTENANCE_OF_MONOPOLAR_CELL_POLARITY	13	Down	0.0237408373679931	0.999950235382063
C5_GO_INCLUSION_BODY_ASSEMBLY	20	Up	0.0237495720846414	0.999950235382063
C5_GO_REGULATION_OF_CHLORIDE_TRANSPORT	8	Down	0.0238439072460945	0.999950235382063
C2_LUI_THYROID_CANCER_CLUSTER_3	27	Down	0.0238534664614067	0.999950235382063
C5_GO_CYTOPLASMIC_TRANSLATION	89	Down	0.0240543431853351	0.999950235382063
C5_GO_POSITIVE_REGULATION_OF_T_HELPER_2_CELL_DIFFERENTIATION	7	Down	0.024084518274036	0.999950235382063
C2_EHRLICH_ICF_SYNDROM_UP	8	Down	0.0240923975303432	0.999950235382063
C5_GO_MIRNA_METABOLIC_PROCESS	20	Up	0.0240969288052318	0.999950235382063
C2_PID_IL1_PATHWAY	29	Up	0.0241377350929857	0.999950235382063
C7_GSE43955_1H_VS_60H_ACT_CD4_TCELL_DN	139	Up	0.024163868853335	0.999950235382063
C5_GO_INHIBIN_BINDING	3	Down	0.024254060819967	0.999950235382063
C5_GO_SULFUR_AMINO_ACID_TRANSMEMBRANE_TRANSPORTER_ACTIVITY	5	Down	0.02431611197591	0.999950235382063
C3_ACAACCT_MIR453	35	Up	0.0243824929603405	0.999950235382063
C7_GSE14415_FOXP3_KO_NATURAL_TREG_VS_TCONV_DN	160	Up	0.0244823065717705	0.999950235382063
C5_GO_REGULATION_OF_POSTSYNAPSE_ORGANIZATION	60	Down	0.0247136879441716	0.999950235382063
C2_BHATI_G2M_ARREST_BY_2METHOXYESTRADIOL_DN	104	Down	0.0247160372985932	0.999950235382063
C2_REACTOME_SYNTHESIS_OF_LEUKOTRIENES_LT_AND_EOXINS_EX	8	Up	0.0247974570260767	0.999950235382063
C5_GO_MRNA_PSEUDOURIDINE_SYNTHESIS	5	Down	0.0249297342214319	0.999950235382063
C5_GO_REGULATION_OF_ER_ASSOCIATED_UBIQUITIN_DEPENDENT_PROTEIN_CATABOLIC_PROCESS	9	Down	0.0250148273133238	0.999950235382063
C5_GO_CATECHOLAMINE_UPTAKE	8	Down	0.0250749235473389	0.999950235382063
C2_KUMAMOTO_RESPONSE_TO_NUTLIN_3A_DN	10	Down	0.0252127475954615	0.999950235382063
C5_GO_ENDOLYSOSOME	16	Down	0.0252503978996812	0.999950235382063
C5_GO_PROLACTIN_SECRETION	5	Up	0.0253227676132308	0.999950235382063
C5_GO_ARP2_3_COMPLEX_MEDIATED_ACTIN_NUCLEATION	31	Down	0.0254419440269164	0.999950235382063
C2_MCCOLLUM_GELDANAMYCIN_RESISTANCE_DN	2	Down	0.0254783741812412	0.999950235382063
C5_GO_RETINOL_DEHYDROGENASE_ACTIVITY	7	Down	0.0255051932735509	0.999950235382063
C5_GO_POSITIVE_REGULATION_OF_VIRAL_RELEASE_FROM_HOST_CELL	15	Down	0.0255458972753238	0.999950235382063
C5_GO_B_1_B_CELL_DIFFERENTIATION	4	Up	0.0257393501653239	0.999950235382063
C5_GO_ACTIVATION_OF_CYSTEINE_TYPE_ENDOPEPTIDASE_ACTIVITY_INVOLVED_IN_APOPTOTIC_PROCESS_BY_CYTOCHROME_C	6	Down	0.0257980658281031	0.999950235382063
C2_KEGG_SELENOAMINO_ACID_METABOLISM	22	Up	0.025827315980045	0.999950235382063
C2_COWLING_MYCN_TARGETS	25	Up	0.0259188214144274	0.999950235382063
C1_chr11p13	32	Up	0.0259755582935526	0.999950235382063
C5_GO_SKIN_MORPHOGENESIS	7	Down	0.0259757690729622	0.999950235382063
C7_GSE17721_LPS_VS_PAM3CSK4_8H_BMDC_UP	169	Up	0.0259887545770682	0.999950235382063
C5_GO_PRESYNAPTIC_CYTOSKELETON	2	Down	0.0262974149121071	0.999950235382063
C2_ZHENG_RESPONSE_TO_ARSENITE_UP	12	Up	0.0263026308336315	0.999950235382063
C2_KREPPEL_CD99_TARGETS_DN	7	Up	0.026354566813203	0.999950235382063
C5_GO_CELL_SUBSTRATE_JUNCTION	343	Down	0.0263828634217367	0.999950235382063
C5_GO_INTRINSIC_APOPTOTIC_SIGNALING_PATHWAY_IN_RESPONSE_TO_HYDROGEN_PEROXIDE	5	Down	0.026388062391608	0.999950235382063
C7_GSE22886_NAIVE_CD4_TCELL_VS_12H_ACT_TH1_DN	192	Up	0.0264304622511478	0.999950235382063
C5_GO_MATING	17	Up	0.0264358964517349	0.999950235382063
C2_FARMER_BREAST_CANCER_CLUSTER_4	8	Down	0.0265636269881058	0.999950235382063
C2_SCHEIDEREIT_IKK_INTERACTING_PROTEINS	47	Up	0.0265856839300703	0.999950235382063
C5_GO_REGULATION_OF_ESTABLISHMENT_OF_PLANAR_POLARITY	87	Down	0.0267232295407806	0.999950235382063
C5_GO_AXON_MIDLINE_CHOICE_POINT_RECOGNITION	2	Up	0.0268263446883467	0.999950235382063
C5_GO_REPRODUCTIVE_BEHAVIOR	18	Up	0.0268365987843564	0.999950235382063
C5_GO_CORECEPTOR_ACTIVITY_INVOLVED_IN_WNT_SIGNALING_PATHWAY	5	Down	0.0269350801569773	0.999950235382063
C5_GO_INHIBITION_OF_CYSTEINE_TYPE_ENDOPEPTIDASE_ACTIVITY_INVOLVED_IN_APOPTOTIC_PROCESS	5	Up	0.0269536361266184	0.999950235382063
C5_GO_RELAXATION_OF_SMOOTH_MUSCLE	2	Up	0.0271840462773596	0.999950235382063
C5_GO_RELAXATION_OF_VASCULAR_SMOOTH_MUSCLE	2	Up	0.0271840462773596	0.999950235382063
C5_GO_PROTEIN_LOCALIZATION_TO_MEMBRANE	502	Down	0.0273440508705059	0.999950235382063
C2_DALESSIO_TSA_RESPONSE	17	Up	0.027604050006721	0.999950235382063
C5_GO_POSITIVE_REGULATION_OF_ER_ASSOCIATED_UBIQUITIN_DEPENDENT_PROTEIN_CATABOLIC_PROCESS	7	Down	0.0277102243147132	0.999950235382063
C1_chr1p33	16	Down	0.0278683187365127	0.999950235382063
C5_GO_NEURON_PROJECTION_ORGANIZATION	63	Down	0.0279981212360548	0.999950235382063
C2_KEGG_BUTANOATE_METABOLISM	25	Up	0.0280693604497542	0.999950235382063
C2_GAVIN_IL2_RESPONSIVE_FOXP3_TARGETS_UP	16	Up	0.0281161220607838	0.999950235382063
C5_GO_POSITIVE_REGULATION_OF_NOTCH_SIGNALING_PATHWAY	37	Down	0.0283771383979027	0.999950235382063
C2_HESS_TARGETS_OF_HOXA9_AND_MEIS1_UP	59	Up	0.0283979658587288	0.999950235382063
C5_GO_RAGE_RECEPTOR_BINDING	10	Down	0.0284907684250303	0.999950235382063
C2_TOMLINS_METASTASIS_UP	10	Down	0.0285598411273392	0.999950235382063
C5_GO_POSTSYNAPTIC_ACTIN_CYTOSKELETON	3	Down	0.0286095962753148	0.999950235382063
C5_GO_REGULATION_OF_CHOLESTEROL_ESTERIFICATION	7	Down	0.0287331735577064	0.999950235382063
C2_KYNG_ENVIRONMENTAL_STRESS_RESPONSE_NOT_BY_UV_IN_WS	10	Up	0.0287407837861137	0.999950235382063
C7_GSE21063_WT_VS_NFATC1_KO_16H_ANTI_IGM_STIM_BCELL_UP	185	Up	0.0287415018401668	0.999950235382063
C5_GO_INTRINSIC_COMPONENT_OF_MITOCHONDRIAL_OUTER_MEMBRANE	20	Down	0.0288394819173192	0.999950235382063
C2_NGO_MALIGNANT_GLIOMA_1P_LOH	15	Down	0.0289270003020231	0.999950235382063
C2_BIOCARTA_EPONFKB_PATHWAY	9	Up	0.0291057139769631	0.999950235382063
C5_GO_HIGH_DENSITY_LIPOPROTEIN_PARTICLE_REMODELING	11	Down	0.0291180360764902	0.999950235382063
C2_PARK_HSC_AND_MULTIPOTENT_PROGENITORS	39	Down	0.0291202394003504	0.999950235382063
C5_GO_OXIDATIVE_DNA_DEMETHYLATION	5	Up	0.0292669651805332	0.999950235382063
C2_KEGG_ARGININE_AND_PROLINE_METABOLISM	37	Up	0.0292949081564707	0.999950235382063
C5_GO_SYNAPSE_PRUNING	8	Down	0.0294768223522683	0.999950235382063
C5_GO_NEGATIVE_REGULATION_OF_DENDRITIC_CELL_APOPTOTIC_PROCESS	4	Up	0.0294865023061804	0.999950235382063
C5_GO_ADENYLYLTRANSFERASE_ACTIVITY	24	Up	0.0296123025041871	0.999950235382063
C5_GO_OTHER_ORGANISM_MEMBRANE	2	Up	0.0297402668842451	0.999950235382063
C5_GO_POSITIVE_REGULATION_OF_CHOLESTEROL_ESTERIFICATION	5	Down	0.0298801829702409	0.999950235382063
C5_GO_CALCIUM_SODIUM_ANTIPORTER_ACTIVITY	2	Up	0.0299351678390442	0.999950235382063
C2_YAGI_AML_RELAPSE_PROGNOSIS	30	Up	0.0299527467291053	0.999950235382063
C5_GO_CELLULAR_RESPONSE_TO_FOLLICLE_STIMULATING_HORMONE_STIMULUS	8	Down	0.0300603126620006	0.999950235382063
C2_SANA_RESPONSE_TO_IFNG_UP	63	Down	0.0300658171183256	0.999950235382063
C7_GSE2124_CTRL_VS_LYMPHOTOXIN_BETA_TREATED_MLN_UP	110	Down	0.030212689924117	0.999950235382063
C2_KEGG_B_CELL_RECEPTOR_SIGNALING_PATHWAY	66	Up	0.0304212595699014	0.999950235382063
C2_NOUSHMEHR_GBM_GERMLINE_MUTATED	3	Up	0.0304941171692495	0.999950235382063
C2_REACTOME_ACTIVATION_OF_AMPK_DOWNSTREAM_OF_NMDARS	19	Up	0.0306366614904124	0.999950235382063
C5_GO_INTERMEDIATE_FILAMENT_BUNDLE_ASSEMBLY	3	Up	0.0307031825266431	0.999950235382063
C7_GSE9650_NAIVE_VS_EFF_CD8_TCELL_DN	176	Down	0.030748102015497	0.999950235382063
C2_WANG_RECURRENT_LIVER_CANCER_DN	14	Up	0.0308982449266986	0.999950235382063
C5_GO_LOW_DENSITY_LIPOPROTEIN_PARTICLE_REMODELING	6	Down	0.0309192743640479	0.999950235382063
C5_GO_MUTLALPHA_COMPLEX_BINDING	5	Up	0.0310348780421629	0.999950235382063
C2_REACTOME_RNA_POLYMERASE_III_CHAIN_ELONGATION	18	Down	0.0310494112940618	0.999950235382063
C2_SCHUHMACHER_MYC_TARGETS_UP	78	Up	0.0311493748829593	0.999950235382063
C5_GO_OUTER_MITOCHONDRIAL_MEMBRANE_PROTEIN_COMPLEX	15	Up	0.0311619462132429	0.999950235382063
C5_GO_DENSE_BODY	5	Down	0.0312925115437224	0.999950235382063
C5_GO_ATRIOVENTRICULAR_VALVE_FORMATION	6	Down	0.0313105341373145	0.999950235382063
C5_GO_REGULATION_OF_CELL_GROWTH_INVOLVED_IN_CARDIAC_MUSCLE_CELL_DEVELOPMENT	15	Up	0.0313483794324212	0.999950235382063
C5_GO_POSITIVE_REGULATION_OF_GLUCOSE_METABOLIC_PROCESS	16	Up	0.0313760398224311	0.999950235382063
C5_GO_ELASTIN_METABOLIC_PROCESS	5	Up	0.0315094904416223	0.999950235382063
C5_GO_TOOTH_ERUPTION	4	Up	0.0317363027322003	0.999950235382063
C2_DUNNE_TARGETS_OF_AML1_MTG8_FUSION_UP	42	Down	0.0317808253812338	0.999950235382063
C5_GO_NEGATIVE_REGULATION_OF_TYPE_I_INTERFERON_MEDIATED_SIGNALING_PATHWAY	7	Down	0.0319183593841585	0.999950235382063
C5_GO_HEAT_ACCLIMATION	5	Up	0.031984938188035	0.999950235382063
C1_chr7q35	13	Down	0.0320289158859516	0.999950235382063
C2_CAFFAREL_RESPONSE_TO_THC_24HR_3_DN	13	Up	0.0320321385198604	0.999950235382063
C5_GO_REELIN_MEDIATED_SIGNALING_PATHWAY	7	Down	0.0320466846499451	0.999950235382063
C7_GSE7852_LN_VS_FAT_TREG_UP	189	Up	0.0320720914172837	0.999950235382063
C5_GO_CHEMOKINE_ACTIVITY	17	Down	0.032094175224279	0.999950235382063
C6_PGF_UP.V1_DN	106	Down	0.0321436846658788	0.999950235382063
C7_GSE37301_LYMPHOID_PRIMED_MPP_VS_CD4_TCELL_UP	114	Up	0.0321912290237303	0.999950235382063
C7_GSE7218_IGM_VS_IGG_SIGNAL_THGOUGH_ANTIGEN_BCELL_UP	171	Up	0.032307203924613	0.999950235382063
C5_GO_RECEPTOR_BIOSYNTHETIC_PROCESS	19	Up	0.0323638806984738	0.999950235382063
C2_REACTOME_TRANSPORT_OF_CONNEXONS_TO_THE_PLASMA_MEMBRANE	12	Up	0.032414156083241	0.999950235382063
C5_GO_ACETYLCHOLINE_RECEPTOR_BINDING	5	Up	0.0324175420844531	0.999950235382063
C2_BOWIE_RESPONSE_TO_TAMOXIFEN	18	Down	0.0324847393485972	0.999950235382063
C5_GO_GUANOSINE_CONTAINING_COMPOUND_BIOSYNTHETIC_PROCESS	12	Up	0.0326120537007781	0.999950235382063
C5_GO_COMPLEMENT_RECEPTOR_ACTIVITY	2	Up	0.032684471679098	0.999950235382063
C5_GO_INOSITOL_1_4_5_TRISPHOSPHATE_BINDING	8	Up	0.0326863468056556	0.999950235382063
C5_GO_REGULATION_OF_GLYCOGEN_METABOLIC_PROCESS	26	Up	0.0327339545468299	0.999950235382063
C2_WOOD_EBV_EBNA1_TARGETS_UP	93	Up	0.0327778953998727	0.999950235382063
C2_REACTOME_COOPERATION_OF_PREFOLDIN_AND_TRIC_CCT_IN_ACTIN_AND_TUBULIN_FOLDING	27	Up	0.0329226580337498	0.999950235382063
C5_GO_PROTEIN_LOCALIZATION_TO_EARLY_ENDOSOME	9	Down	0.0329236592939297	0.999950235382063
C5_GO_REGULATION_OF_T_CELL_MEDIATED_CYTOTOXICITY	24	Down	0.0329431378775633	0.999950235382063
C5_GO_EPITHELIAL_CELL_MATURATION	8	Up	0.0329822544661571	0.999950235382063
C5_GO_HISTAMINE_TRANSPORT	10	Up	0.0329862917842182	0.999950235382063
C2_SABATES_COLORECTAL_ADENOMA_SIZE_DN	5	Down	0.0329874131504978	0.999950235382063
C5_GO_RIBONUCLEASE_MRP_COMPLEX	5	Up	0.0330371296445582	0.999950235382063
C5_GO_REGULATION_OF_PEPTIDYL_SERINE_DEPHOSPHORYLATION	4	Up	0.0330921522983562	0.999950235382063
C5_GO_NEGATIVE_REGULATION_OF_LEUKOCYTE_MIGRATION	26	Up	0.0330969531325489	0.999950235382063
C7_GSE17301_CTRL_VS_48H_ACD3_ACD28_IFNA5_STIM_CD8_TCELL_DN	182	Up	0.0332448575457596	0.999950235382063
C5_GO_PROTEIN_TRANSPORT_WITHIN_LIPID_BILAYER	36	Down	0.033246256420757	0.999950235382063
C5_GO_RIBOSOME_ASSEMBLY	59	Down	0.0332527775289403	0.999950235382063
C5_GO_REGULATORY_RNA_BINDING	32	Up	0.0332582553853	0.999950235382063
C5_GO_DE_NOVO_PROTEIN_FOLDING	37	Up	0.0333211124321494	0.999950235382063
C2_LI_WILMS_TUMOR	6	Down	0.0334477435797269	0.999950235382063
C5_GO_NEGATIVE_REGULATION_OF_INCLUSION_BODY_ASSEMBLY	10	Up	0.033450945292239	0.999950235382063
C5_GO_LARGE_RIBOSOMAL_SUBUNIT_RRNA_BINDING	5	Down	0.0338639348690956	0.999950235382063
C5_GO_ISOTYPE_SWITCHING_TO_IGG_ISOTYPES	14	Up	0.0338649023133098	0.999950235382063
C2_BIOCARTA_RANKL_PATHWAY	13	Up	0.0339588692332374	0.999950235382063
C5_GO_POSITIVE_REGULATION_OF_DEFENSE_RESPONSE_TO_BACTERIUM	4	Up	0.0339597265049597	0.999950235382063
C5_GO_MEIOSIS_II_CELL_CYCLE_PROCESS	8	Down	0.0340338460484931	0.999950235382063
C2_MURAKAMI_UV_RESPONSE_1HR_DN	6	Up	0.0340513719949131	0.999950235382063
C5_GO_REGULATION_OF_PROTEIN_LOCALIZATION_TO_CILIUM	7	Down	0.0341013035820385	0.999950235382063
C2_LIU_IL13_MEMORY_MODEL_DN	5	Down	0.034124492373683	0.999950235382063
C5_GO_MICROTUBULE_MINUS_END_BINDING	9	Up	0.0341408102524937	0.999950235382063
C5_GO_POSITIVE_REGULATION_OF_CAMP_DEPENDENT_PROTEIN_KINASE_ACTIVITY	4	Up	0.0343622133971689	0.999950235382063
C2_REACTOME_METABOLISM_OF_CARBOHYDRATES	224	Up	0.0344627779099689	0.999950235382063
C5_GO_HISTONE_METHYLTRANSFERASE_ACTIVITY	49	Up	0.0345989533718829	0.999950235382063
C2_PETRETTO_HEART_MASS_QTL_CIS_DN	21	Up	0.0349197114746313	0.999950235382063
C5_GO_ESTABLISHMENT_OF_PROTEIN_LOCALIZATION_TO_TELOMERE	17	Up	0.0350678606629699	0.999950235382063
C2_RICKMAN_HEAD_AND_NECK_CANCER_B	23	Down	0.035122989802889	0.999950235382063
C5_GO_POSITIVE_REGULATION_OF_VASCULOGENESIS	6	Up	0.0351274900234087	0.999950235382063
C5_GO_DYSTROGLYCAN_COMPLEX	5	Up	0.0351605999494695	0.999950235382063
C5_GO_RRNA_BINDING	61	Down	0.0352136114848465	0.999950235382063
C2_ZHANG_GATA6_TARGETS_UP	7	Up	0.0352300326023501	0.999950235382063
C5_GO_CYTOPLASMIC_SIDE_OF_ROUGH_ENDOPLASMIC_RETICULUM_MEMBRANE	5	Down	0.0352832104566205	0.999950235382063
C2_DER_IFN_ALPHA_RESPONSE_UP	68	Down	0.0352940614439186	0.999950235382063
C5_GO_RIBONUCLEASE_P_COMPLEX	11	Up	0.0353170996222132	0.999950235382063
C7_GSE14699_NAIVE_VS_ACT_CD8_TCELL_DN	172	Up	0.0354036765076698	0.999950235382063
C5_GO_MISFOLDED_PROTEIN_BINDING	21	Up	0.0355639862591883	0.999950235382063
C2_BIOCARTA_SHH_PATHWAY	11	Down	0.0356062151486127	0.999950235382063
C5_GO_KERATIN_FILAMENT_BINDING	3	Up	0.035608534909706	0.999950235382063
C7_GSE6674_ANTI_IGM_VS_ANTI_IGM_AND_CPG_STIM_BCELL_DN	194	Up	0.0356427578140962	0.999950235382063
C5_GO_DNA_REPLICATION_FACTOR_C_COMPLEX	6	Up	0.0357246521817535	0.999950235382063
C2_WEBER_METHYLATED_ICP_IN_FIBROBLAST	6	Down	0.0357461385762602	0.999950235382063
C2_YANG_BREAST_CANCER_ESR1_UP	23	Up	0.0358158071711877	0.999950235382063
C6_HINATA_NFKB_IMMU_INF	13	Up	0.0359126912898928	0.999950235382063
C5_GO_CHAPERONE_MEDIATED_PROTEIN_FOLDING	53	Up	0.0362067631147284	0.999950235382063
C5_GO_MHC_CLASS_II_RECEPTOR_ACTIVITY	7	Down	0.0362349103865715	0.999950235382063
C7_GSE13485_CTRL_VS_DAY1_YF17D_VACCINE_PBMC_UP	194	Up	0.0362896030068306	0.999950235382063
C2_KUWANO_RNA_STABILIZED_BY_NO	7	Up	0.0364156422781191	0.999950235382063
C5_GO_DISTAL_TUBULE_DEVELOPMENT	7	Down	0.0364559090789879	0.999950235382063
C5_GO_MODULATION_BY_HOST_OF_VIRAL_RELEASE_FROM_HOST_CELL	5	Down	0.0364572988618245	0.999950235382063
C7_GSE11386_NAIVE_VS_MEMORY_BCELL_DN	155	Up	0.0365412661025847	0.999950235382063
C5_GO_POSITIVE_REGULATION_OF_PROTEIN_DEACETYLATION	18	Down	0.0365499464454376	0.999950235382063
C5_GO_NEGATIVE_REGULATION_OF_RUFFLE_ASSEMBLY	4	Up	0.0365986330863189	0.999950235382063
C2_HOFFMANN_SMALL_PRE_BII_TO_IMMATURE_B_LYMPHOCYTE_DN	29	Down	0.0366152571719549	0.999950235382063
C2_REACTOME_VISUAL_PHOTOTRANSDUCTION	48	Down	0.0367672520496847	0.999950235382063
C5_GO_PROTEIN_DISULFIDE_ISOMERASE_ACTIVITY	13	Up	0.0367742762767893	0.999950235382063
C5_GO_90S_PRERIBOSOME	31	Up	0.0368928860525454	0.999950235382063
C2_LUI_TARGETS_OF_PAX8_PPARG_FUSION	33	Down	0.0369198736880565	0.999950235382063
C5_GO_GLUTAMINE_FAMILY_AMINO_ACID_BIOSYNTHETIC_PROCESS	14	Up	0.0369842900698496	0.999950235382063
C5_GO_ESTABLISHMENT_OF_PROTEIN_LOCALIZATION_TO_VACUOLE	39	Up	0.0370485607768873	0.999950235382063
C5_GO_MRNA_SPLICE_SITE_SELECTION	41	Up	0.0370675587425687	0.999950235382063
C7_GSE45365_NK_CELL_VS_BCELL_UP	183	Up	0.0372274553932771	0.999950235382063
C2_PIEPOLI_LGI1_TARGETS_UP	8	Down	0.037602276566793	0.999950235382063
C2_MARKS_ACETYLATED_NON_HISTONE_PROTEINS	11	Up	0.0376181317281519	0.999950235382063
C3_TTCYRGAA_UNKNOWN	236	Up	0.0376380248373533	0.999950235382063
C5_GO_TRANSITION_METAL_ION_TRANSMEMBRANE_TRANSPORTER_ACTIVITY	31	Up	0.037763333522853	0.999950235382063
C7_GSE39820_CTRL_VS_TGFBETA1_IL6_IL23A_CD4_TCELL_UP	191	Up	0.0377756040237839	0.999950235382063
C2_PODAR_RESPONSE_TO_ADAPHOSTIN_UP	141	Up	0.0377913924094869	0.999950235382063
C5_GO_CELL_COMMUNICATION_BY_ELECTRICAL_COUPLING	16	Down	0.0377935108103338	0.999950235382063
C2_REACTOME_ACTIVATION_OF_THE_PHOTOTRANSDUCTION_CASCADE	6	Down	0.0378946628530944	0.999950235382063
C2_SCHMIDT_POR_TARGETS_IN_LIMB_BUD_DN	5	Down	0.0379684693514064	0.999950235382063
C5_GO_POSITIVE_REGULATION_OF_COLLATERAL_SPROUTING	6	Down	0.0379737888662769	0.999950235382063
C5_GO_LATE_ENDOSOME_LUMEN	3	Down	0.037976632905036	0.999950235382063
C5_GO_UBIQUITIN_LIGASE_INHIBITOR_ACTIVITY	5	Down	0.0380369895590637	0.999950235382063
C2_PID_BMP_PATHWAY	26	Up	0.0381106946553974	0.999950235382063
C2_HOLLEMAN_VINCRISTINE_RESISTANCE_B_ALL_DN	15	Down	0.0381570520299082	0.999950235382063
C1_chr3q28	6	Up	0.0382347644128335	0.999950235382063
C5_GO_GDP_DISSOCIATION_INHIBITOR_ACTIVITY	10	Down	0.038248641618671	0.999950235382063
C2_LAU_APOPTOSIS_CDKN2A_DN	3	Up	0.0382696079642221	0.999950235382063
C5_GO_KINETOCHORE_ORGANIZATION	20	Up	0.0383087195486597	0.999950235382063
C2_WELCSH_BRCA1_TARGETS_DN	131	Up	0.0384750271385845	0.999950235382063
C3_MZF1_01	171	Down	0.0386152462297926	0.999950235382063
C5_GO_REGULATION_OF_HISTONE_H3_K4_METHYLATION	24	Up	0.0386846721149111	0.999950235382063
C5_GO_OSTEOBLAST_DEVELOPMENT	9	Down	0.0386873600665983	0.999950235382063
C2_REACTOME_TNFR1_INDUCED_NFKAPPAB_SIGNALING_PATHWAY	30	Up	0.0386885123280401	0.999950235382063
C5_GO_TETRAHYDROFOLATE_BIOSYNTHETIC_PROCESS	7	Up	0.0387509836261802	0.999950235382063
C2_KEGG_GRAFT_VERSUS_HOST_DISEASE	35	Down	0.0388237448313043	0.999950235382063
C5_GO_CELLULAR_SODIUM_ION_HOMEOSTASIS	10	Down	0.0389601479511719	0.999950235382063
C5_GO_MOTOR_NEURON_APOPTOTIC_PROCESS	7	Down	0.0390329761457155	0.999950235382063
C5_GO_REGULATION_OF_UBIQUITIN_PROTEIN_TRANSFERASE_ACTIVITY	48	Down	0.0390399469611452	0.999950235382063
C5_GO_PEPTIDYL_ARGININE_N_METHYLATION	10	Up	0.0390482188492982	0.999950235382063
C5_GO_PROTEIN_ARGININE_N_METHYLTRANSFERASE_ACTIVITY	10	Up	0.0390482188492982	0.999950235382063
C5_GO_PROTEIN_TARGETING_TO_LYSOSOME	20	Up	0.0390529300476624	0.999950235382063
C5_GO_POSITIVE_REGULATION_OF_INTRACELLULAR_ESTROGEN_RECEPTOR_SIGNALING_PATHWAY	7	Up	0.0390703504228495	0.999950235382063
C2_DAZARD_UV_RESPONSE_CLUSTER_G1	52	Down	0.0390819096001256	0.999950235382063
C5_GO_HEAT_GENERATION	10	Up	0.0391320427683623	0.999950235382063
C2_VERRECCHIA_RESPONSE_TO_TGFB1_C1	16	Up	0.0391552374374652	0.999950235382063
C2_HOLLEMAN_PREDNISOLONE_RESISTANCE_B_ALL_DN	7	Down	0.0391773015881487	0.999950235382063
C7_GSE6269_FLU_VS_E_COLI_INF_PBMC_DN	88	Down	0.0392322880555849	0.999950235382063
C7_GSE14413_UNSTIM_VS_IFNB_STIM_L929_CELLS_UP	89	Down	0.0392380437953081	0.999950235382063
C2_TSENG_ADIPOGENIC_POTENTIAL_DN	28	Up	0.0392619308518628	0.999950235382063
C2_TESAR_JAK_TARGETS_MOUSE_ES_D3_DN	2	Down	0.039275612926116	0.999950235382063
C5_GO_RNA_POLYMERASE_III_ACTIVITY	15	Down	0.0393434588284699	0.999950235382063
C5_GO_NEGATIVE_REGULATION_OF_MACROPHAGE_CHEMOTAXIS	4	Up	0.0394752652447621	0.999950235382063
C2_KEGG_ACUTE_MYELOID_LEUKEMIA	51	Up	0.0396944764000339	0.999950235382063
C5_GO_POSITIVE_REGULATION_OF_PROTEIN_TYROSINE_KINASE_ACTIVITY	36	Down	0.0398699096072492	0.999950235382063
C2_SAGIV_CD24_TARGETS_UP	20	Up	0.039876275524347	0.999950235382063
C5_GO_HISTONE_ARGININE_N_METHYLTRANSFERASE_ACTIVITY	8	Up	0.039969529852511	0.999950235382063
C5_GO_CELLULAR_MODIFIED_AMINO_ACID_BIOSYNTHETIC_PROCESS	34	Up	0.0399919897487819	0.999950235382063
C1_chr3q25	48	Up	0.0400356306536097	0.999950235382063
C5_GO_NADP_RETINOL_DEHYDROGENASE_ACTIVITY	6	Down	0.0401342651399534	0.999950235382063
C5_GO_POSITIVE_REGULATION_OF_PROTEIN_LOCALIZATION_TO_CILIUM	5	Down	0.0401485666054685	0.999950235382063
C5_GO_REPLICATION_FORK_ARREST	5	Down	0.0401942748568578	0.999950235382063
C5_GO_REGULATION_OF_RIBONUCLEOPROTEIN_COMPLEX_LOCALIZATION	6	Down	0.0402708306786419	0.999950235382063
C2_ICHIBA_GRAFT_VERSUS_HOST_DISEASE_35D_UP	109	Down	0.040287552862574	0.999950235382063
C5_GO_1_PHOSPHATIDYLINOSITOL_3_KINASE_REGULATOR_ACTIVITY	13	Up	0.0403870272664327	0.999950235382063
C5_GO_GOLGI_MEDIAL_CISTERNA	7	Down	0.0404197156670581	0.999950235382063
C5_GO_REGULATION_OF_EXTRACELLULAR_MATRIX_ASSEMBLY	5	Down	0.0404431761805812	0.999950235382063
C5_GO_EPOXIDE_HYDROLASE_ACTIVITY	5	Up	0.0404628818229834	0.999950235382063
C7_GSE40666_NAIVE_VS_EFFECTOR_CD8_TCELL_WITH_IFNA_STIM_90MIN_DN	178	Up	0.0404695539006354	0.999950235382063
C2_MATZUK_CUMULUS_EXPANSION	5	Down	0.0405286261010158	0.999950235382063
C2_CAFFAREL_RESPONSE_TO_THC_UP	32	Up	0.0406298075517651	0.999950235382063
C7_GSE45365_NK_CELL_VS_CD11B_DC_MCMV_INFECTION_UP	150	Up	0.0406996844961144	0.999950235382063
C5_GO_PURINE_NUCLEOBASE_BIOSYNTHETIC_PROCESS	11	Up	0.0408691114639881	0.999950235382063
C5_GO_MLL3_4_COMPLEX	11	Up	0.0410215795928377	0.999950235382063
C5_GO_NEUROPEPTIDE_RECEPTOR_ACTIVITY	10	Down	0.0410611735213701	0.999950235382063
C5_GO_POSITIVE_REGULATION_OF_BLOOD_VESSEL_ENDOTHELIAL_CELL_MIGRATION	44	Up	0.0412121764420335	0.999950235382063
C5_GO_PHOSPHATIDYLINOSITOL_METABOLIC_PROCESS	85	Up	0.0414269725505229	0.999950235382063
C5_GO_KERATINIZATION	28	Up	0.0414318064091812	0.999950235382063
C2_OUELLET_CULTURED_OVARIAN_CANCER_INVASIVE_VS_LMP_DN	13	Up	0.041443105179475	0.999950235382063
C5_GO_STORE_OPERATED_CALCIUM_CHANNEL_ACTIVITY	6	Up	0.0414750549439638	0.999950235382063
C5_GO_POSITIVE_REGULATION_OF_METALLOENDOPEPTIDASE_ACTIVITY	2	Down	0.0415048696515002	0.999950235382063
C5_GO_HYALURONIC_ACID_BINDING	8	Up	0.0415156231970124	0.999950235382063
C2_CAFFAREL_RESPONSE_TO_THC_8HR_5_DN	11	Up	0.0415965305641577	0.999950235382063
C5_GO_POSITIVE_REGULATION_OF_HISTONE_DEACETYLATION	14	Down	0.0416153771647117	0.999950235382063
C2_REACTOME_NEGATIVE_REGULATION_OF_TCF_DEPENDENT_SIGNALING_BY_WNT_LIGAND_ANTAGONISTS	2	Down	0.0416719793486997	0.999950235382063
C2_REACTOME_MISSPLICED_LRP5_MUTANTS_HAVE_ENHANCED_BETA_CATENIN_DEPENDENT_SIGNALING	2	Down	0.0416719793486997	0.999950235382063
C2_REACTOME_MISCELLANEOUS_SUBSTRATES	2	Up	0.0417206016283939	0.999950235382063
C5_GO_NEURAL_NUCLEUS_DEVELOPMENT	45	Down	0.0419476562725805	0.999950235382063
C5_GO_NEGATIVE_REGULATION_OF_SMOOTH_MUSCLE_CONTRACTION	7	Up	0.041995426683218	0.999950235382063
C7_GSE7509_UNSTIM_VS_FCGRIIB_STIM_MONOCYTE_DN	160	Up	0.0420967922131447	0.999950235382063
C5_GO_ANCHORED_COMPONENT_OF_PRESYNAPTIC_MEMBRANE	3	Down	0.0421057271402361	0.999950235382063
C5_GO_POSITIVE_REGULATION_OF_SPROUTING_ANGIOGENESIS	25	Up	0.0421782590188836	0.999950235382063
C2_BIOCARTA_PKC_PATHWAY	7	Up	0.0421888717452329	0.999950235382063
C5_GO_REGULATION_OF_HYDROGEN_PEROXIDE_BIOSYNTHETIC_PROCESS	5	Down	0.0422155243281039	0.999950235382063
C5_GO_ESTABLISHMENT_OF_PLANAR_POLARITY_INVOLVED_IN_NEURAL_TUBE_CLOSURE	10	Down	0.0423710643609194	0.999950235382063
C2_SENGUPTA_NASOPHARYNGEAL_CARCINOMA_WITH_LMP1_DN	73	Down	0.0426319901819964	0.999950235382063
C7_GSE32423_MEMORY_VS_NAIVE_CD8_TCELL_IL7_IL4_UP	107	Down	0.0428131157429038	0.999950235382063
C2_REACTOME_DISEASES_OF_IMMUNE_SYSTEM	21	Up	0.0428436008821582	0.999950235382063
C2_PID_NFKAPPAB_CANONICAL_PATHWAY	22	Up	0.042894843567437	0.999950235382063
C5_GO_MANNOSYLTRANSFERASE_ACTIVITY	24	Up	0.0430063990058163	0.999950235382063
C7_GSE11057_EFF_MEM_VS_CENT_MEM_CD4_TCELL_DN	159	Up	0.0430140602140866	0.999950235382063
C2_BERENJENO_ROCK_SIGNALING_NOT_VIA_RHOA_UP	15	Up	0.043019502089477	0.999950235382063
C5_GO_RESPONSE_TO_HISTAMINE	3	Down	0.0431615133752352	0.999950235382063
C2_REACTOME_UPTAKE_AND_FUNCTION_OF_DIPHTHERIA_TOXIN	6	Up	0.0432689320387993	0.999950235382063
C5_GO_CALCIUM_ION_REGULATED_EXOCYTOSIS	85	Down	0.0432904309881043	0.999950235382063
C7_GSE24026_PD1_LIGATION_VS_CTRL_IN_ACT_TCELL_LINE_UP	175	Down	0.0434082596088574	0.999950235382063
C7_GSE13738_RESTING_VS_BYSTANDER_ACTIVATED_CD4_TCELL_UP	159	Up	0.0434436471528795	0.999950235382063
C5_GO_PRE_MIRNA_PROCESSING	13	Up	0.0437220278850859	0.999950235382063
C2_SCHAEFFER_SOX9_TARGETS_IN_PROSTATE_DEVELOPMENT_UP	11	Down	0.0438218049955587	0.999950235382063
C5_GO_INTESTINAL_EPITHELIAL_CELL_DEVELOPMENT	8	Up	0.0440175079003845	0.999950235382063
C7_GSE5503_MLN_DC_VS_PLN_DC_ACTIVATED_ALLOGENIC_TCELL_DN	160	Up	0.0440260117514835	0.999950235382063
C5_GO_GLUTAMINE_FAMILY_AMINO_ACID_CATABOLIC_PROCESS	18	Up	0.044278193018286	0.999950235382063
C5_GO_UBIQUITIN_PROTEIN_TRANSFERASE_REGULATOR_ACTIVITY	17	Down	0.0445267872184865	0.999950235382063
C5_GO_ARYLESTERASE_ACTIVITY	4	Down	0.0446476822000704	0.999950235382063
C6_ATM_DN.V1_UP	79	Down	0.0447274107704016	0.999950235382063
C2_VANTVEER_BREAST_CANCER_BRCA1_UP	35	Up	0.0448373988093245	0.999950235382063
C5_GO_CORECEPTOR_ACTIVITY_INVOLVED_IN_WNT_SIGNALING_PATHWAY_PLANAR_CELL_POLARITY_PATHWAY	3	Down	0.0450114316507603	0.999950235382063
C5_GO_MRNA_METHYLTRANSFERASE_ACTIVITY	11	Up	0.0450306010717461	0.999950235382063
C2_REACTOME_SODIUM_COUPLED_PHOSPHATE_COTRANSPORTERS	2	Up	0.0450491057760396	0.999950235382063
C7_GSE369_IFNG_KO_VS_WT_LIVER_DN	185	Up	0.0451026149034409	0.999950235382063
C5_GO_L_LYSINE_TRANSPORT	3	Down	0.0451239579246733	0.999950235382063
C2_KIM_HYPOXIA	15	Up	0.0452304549313803	0.999950235382063
C5_GO_C3HC4_TYPE_RING_FINGER_DOMAIN_BINDING	5	Up	0.0452671991296552	0.999950235382063
C2_REICHERT_G1S_REGULATORS_AS_PI3K_TARGETS	6	Up	0.0453050019592355	0.999950235382063
C5_GO_POSITIVE_REGULATION_OF_INTRACELLULAR_STEROID_HORMONE_RECEPTOR_SIGNALING_PATHWAY	8	Up	0.0453098092279395	0.999950235382063
C2_HANN_RESISTANCE_TO_BCL2_INHIBITOR_DN	27	Up	0.0453523538595404	0.999950235382063
C7_GSE37301_MULTIPOTENT_PROGENITOR_VS_PRO_BCELL_DN	172	Up	0.0455639471718184	0.999950235382063
C5_GO_DNA_REPLICATION_FACTOR_A_COMPLEX	16	Down	0.045662202803818	0.999950235382063
C2_FLOTHO_PEDIATRIC_ALL_THERAPY_RESPONSE_UP	48	Down	0.045676466351886	0.999950235382063
C5_GO_ELL_EAF_COMPLEX	4	Up	0.0457005642934768	0.999950235382063
C2_REACTOME_FBXW7_MUTANTS_AND_NOTCH1_IN_CANCER	5	Down	0.0457387911998927	0.999950235382063
C5_GO_POSITIVE_REGULATION_OF_OSTEOBLAST_PROLIFERATION	6	Up	0.0457999316359089	0.999950235382063
C5_GO_REGULATION_OF_PROTEIN_TYROSINE_KINASE_ACTIVITY	65	Down	0.0458558503796788	0.999950235382063
C2_BIOCARTA_CARDIACEGF_PATHWAY	12	Up	0.0458949819743799	0.999950235382063
C5_GO_RIBONUCLEASE_P_ACTIVITY	9	Up	0.0460540187126744	0.999950235382063
C2_REACTOME_IRF3_MEDIATED_INDUCTION_OF_TYPE_I_IFN	10	Down	0.0460565795461344	0.999950235382063
C5_GO_NEGATIVE_REGULATION_OF_METALLOPEPTIDASE_ACTIVITY	5	Up	0.046111701450237	0.999950235382063
C5_GO_OLIGOPEPTIDE_BINDING	10	Up	0.0463105786807407	0.999950235382063
C7_GSE17974_CTRL_VS_ACT_IL4_AND_ANTI_IL12_2H_CD4_TCELL_DN	195	Up	0.0464336551029379	0.999950235382063
C5_GO_PHOTORECEPTOR_CELL_MAINTENANCE	19	Up	0.046438635216675	0.999950235382063
C5_GO_RESPONSE_TO_ANGIOTENSIN	20	Down	0.0464794684932433	0.999950235382063
C2_NAKAYAMA_SOFT_TISSUE_TUMORS_PCA1_DN	27	Down	0.0464921675598104	0.999950235382063
C7_GSE2585_CD80_HIGH_VS_LOW_MTEC_UP	96	Down	0.0466242097047023	0.999950235382063
C5_GO_ELASTIN_CATABOLIC_PROCESS	2	Up	0.0468194494713549	0.999950235382063
C7_GSE46606_UNSTIM_VS_CD40L_IL2_IL5_3DAY_STIMULATED_IRF4HIGH_SORTED_BCELL_DN	99	Down	0.0468574869377065	0.999950235382063
C5_GO_OPTIC_NERVE_DEVELOPMENT	4	Down	0.0469580798460707	0.999950235382063
C5_GO_POSITIVE_REGULATION_OF_TOLL_LIKE_RECEPTOR_2_SIGNALING_PATHWAY	6	Up	0.0470267062210163	0.999950235382063
C2_VANHARANTA_UTERINE_FIBROID_DN	50	Up	0.0472084939253933	0.999950235382063
C5_GO_HISTONE_METHYLATION	117	Up	0.0473911477421465	0.999950235382063
C2_WONG_ENDMETRIUM_CANCER_UP	12	Up	0.047404019507294	0.999950235382063
C7_GSE9037_WT_VS_IRAK4_KO_BMDM_UP	171	Up	0.0477010749280011	0.999950235382063
C2_PIEPOLI_LGI1_TARGETS_DN	6	Up	0.0477018156092337	0.999950235382063
C5_GO_MICROTUBULE_NUCLEATION_BY_MICROTUBULE_ORGANIZING_CENTER	8	Up	0.0477189227812395	0.999950235382063
C7_GSE5589_IL6_KO_VS_IL10_KO_LPS_STIM_MACROPHAGE_180MIN_DN	153	Up	0.0477615245287485	0.999950235382063
C5_GO_SINGLE_STRANDED_VIRAL_RNA_REPLICATION_VIA_DOUBLE_STRANDED_DNA_INTERMEDIATE	17	Down	0.0478895191926813	0.999950235382063
C5_GO_REGULATION_OF_CELLULAR_AMINE_METABOLIC_PROCESS	66	Down	0.0479423954552699	0.999950235382063
C7_GSE34205_RSV_VS_FLU_INF_INFANT_PBMC_DN	179	Down	0.0480590041702815	0.999950235382063
C5_GO_SHORT_CHAIN_FATTY_ACID_CATABOLIC_PROCESS	8	Up	0.0483585914017821	0.999950235382063
C7_GSE27786_CD4_TCELL_VS_ERYTHTROBLAST_UP	195	Up	0.0483857137543282	0.999950235382063
C2_BIOCARTA_CELL2CELL_PATHWAY	8	Down	0.0484241451104781	0.999950235382063
C5_GO_PULMONARY_VALVE_DEVELOPMENT	10	Down	0.048438189593903	0.999950235382063
C5_GO_NEGATIVE_REGULATION_OF_MUSCLE_CONTRACTION	13	Up	0.0485799186710802	0.999950235382063
C7_GSE2770_IL12_AND_TGFB_ACT_VS_ACT_CD4_TCELL_48H_DN	180	Up	0.0487050672978831	0.999950235382063
C5_GO_POSITIVE_REGULATION_OF_ENDOTHELIAL_CELL_MIGRATION	70	Up	0.0488040665425128	0.999950235382063
C3_ACTGTAG_MIR139	102	Up	0.0489508461940493	0.999950235382063
C2_VALK_AML_WITH_T_8_21_TRANSLOCATION	2	Up	0.0489564191902554	0.999950235382063
C5_GO_REGULATION_OF_CELLULAR_AMINO_ACID_METABOLIC_PROCESS	55	Down	0.0489736523041529	0.999950235382063
C2_CHIANG_LIVER_CANCER_SUBCLASS_INTERFERON_DN	34	Down	0.0491304639058461	0.999950235382063
C5_GO_NUCLEOTIDE_SUGAR_TRANSMEMBRANE_TRANSPORT	14	Up	0.0491313471496313	0.999950235382063
C5_GO_FORMATION_OF_QUADRUPLE_SL_U4_U5_U6_SNRNP	7	Down	0.04924193979483	0.999950235382063
C5_GO_PROTEIN_TARGETING_TO_VACUOLE	34	Up	0.0492612368468912	0.999950235382063
C7_GSE34156_UNTREATED_VS_24H_NOD2_AND_TLR1_TLR2_LIGAND_TREATED_MONOCYTE_DN	87	Down	0.0492639449472349	0.999950235382063
C2_GUENTHER_GROWTH_SPHERICAL_VS_ADHERENT_DN	24	Down	0.0494477712706305	0.999950235382063
C5_GO_INTERFERON_GAMMA_BIOSYNTHETIC_PROCESS	9	Down	0.0494720495573632	0.999950235382063
C1_chr12q15	21	Up	0.049563458714285	0.999950235382063
C5_GO_POSITIVE_REGULATION_OF_SYNAPTIC_VESICLE_TRANSPORT	5	Down	0.0496001401792432	0.999950235382063
C5_GO_REGULATION_OF_MEMBRANE_INVAGINATION	12	Up	0.0496735255679316	0.999950235382063
C5_GO_ISOTYPE_SWITCHING_TO_IGA_ISOTYPES	6	Up	0.0502759823431318	0.999950235382063
C5_GO_PEPTIDE_HORMONE_BINDING	19	Down	0.0502768042643049	0.999950235382063
C5_GO_RNA_POLYMERASE_BINDING	58	Up	0.0503493971098964	0.999950235382063
C5_GO_APOPTOTIC_PROCESS_INVOLVED_IN_DEVELOPMENT	21	Down	0.0505739801006956	0.999950235382063
C2_REACTOME_RUNX2_REGULATES_GENES_INVOLVED_IN_CELL_MIGRATION	6	Up	0.0505994843987914	0.999950235382063
C2_SHARMA_PILOCYTIC_ASTROCYTOMA_LOCATION_UP	19	Up	0.0506629496901759	0.999950235382063
C2_REACTOME_GAP_JUNCTION_ASSEMBLY	14	Up	0.0507309369688708	0.999950235382063
C5_GO_INOSITOL_HEXAKISPHOSPHATE_KINASE_ACTIVITY	4	Up	0.0507544796868781	0.999950235382063
C5_GO_OLIGOPEPTIDE_TRANSPORT	8	Down	0.0507783952558514	0.999950235382063
C2_PID_REG_GR_PATHWAY	64	Up	0.0509513655722716	0.999950235382063
C5_GO_LIM_DOMAIN_BINDING	6	Up	0.050982732716513	0.999950235382063
C2_MYLLYKANGAS_AMPLIFICATION_HOT_SPOT_2	5	Up	0.051100973581238	0.999950235382063
C2_BIOCARTA_HIF_PATHWAY	14	Up	0.0511525245444121	0.999950235382063
C7_GSE40277_GATA1_AND_SATB1_TRANSDUCED_VS_CTRL_CD4_TCELL_DN	166	Up	0.0512551165105494	0.999950235382063
C5_GO_MRNA_5_SPLICE_SITE_RECOGNITION	21	Up	0.0512901066769035	0.999950235382063
C5_GO_NEGATIVE_REGULATION_OF_SINGLE_STRANDED_VIRAL_RNA_REPLICATION_VIA_DOUBLE_STRANDED_DNA_INTERMEDIATE	13	Down	0.0514383036215338	0.999950235382063
C2_HOFMANN_MYELODYSPLASTIC_SYNDROM_HIGH_RISK_DN	11	Down	0.0514513975784148	0.999950235382063
C5_GO_REGULATION_OF_KERATINOCYTE_DIFFERENTIATION	24	Down	0.0515088517542667	0.999950235382063
C5_GO_CELL_CELL_CONTACT_ZONE	43	Down	0.0515656990546523	0.999950235382063
C5_GO_PROTEASOME_CORE_COMPLEX	19	Down	0.05163724676741	0.999950235382063
C5_GO_POSITIVE_REGULATION_OF_NF_KAPPAB_TRANSCRIPTION_FACTOR_ACTIVITY	132	Up	0.051731982488978	0.999950235382063
C5_GO_REGULATION_OF_MYOBLAST_FUSION	14	Down	0.051822936123496	0.999950235382063
C6_JAK2_DN.V1_DN	111	Up	0.0518341382029719	0.999950235382063
C2_MONNIER_POSTRADIATION_TUMOR_ESCAPE_UP	353	Up	0.0518747010931052	0.999950235382063
C2_MIKKELSEN_ES_LCP_WITH_H3K4ME3	71	Down	0.0518992497520941	0.999950235382063
C2_REACTOME_DISEASES_ASSOCIATED_WITH_VISUAL_TRANSDUCTION	3	Down	0.051899283298379	0.999950235382063
C7_GSE11057_PBMC_VS_MEM_CD4_TCELL_UP	127	Down	0.0519518263825762	0.999950235382063
C5_GO_AMINOACYL_TRNA_EDITING_ACTIVITY	11	Up	0.0520189944228355	0.999950235382063
C5_GO_AMINOACYL_TRNA_METABOLISM_INVOLVED_IN_TRANSLATIONAL_FIDELITY	11	Up	0.0520189944228355	0.999950235382063
C5_GO_NEGATIVE_REGULATION_OF_UBIQUITIN_PROTEIN_TRANSFERASE_ACTIVITY	16	Down	0.0520885317526926	0.999950235382063
C2_ZWANG_CLASS_3_TRANSIENTLY_INDUCED_BY_EGF	175	Up	0.0520891607883791	0.999950235382063
C5_GO_IRON_ION_BINDING	82	Up	0.0521336644182717	0.999950235382063
C5_GO_RESPONSE_TO_PH	26	Down	0.0521520601234796	0.999950235382063
C2_OSADA_ASCL1_TARGETS_DN	16	Up	0.0521752070724197	0.999950235382063
C5_GO_ANGIOTENSIN_ACTIVATED_SIGNALING_PATHWAY	8	Down	0.0522923665242234	0.999950235382063
C5_GO_MITOCHONDRIAL_RESPIRATORY_CHAIN_COMPLEX_III_ASSEMBLY	9	Down	0.0524028788967796	0.999950235382063
C2_PETRETTO_LEFT_VENTRICLE_MASS_QTL_CIS_UP	4	Down	0.0524112855855655	0.999950235382063
C5_GO_LIGASE_ACTIVITY_FORMING_CARBON_NITROGEN_BONDS	39	Up	0.0524218577550098	0.999950235382063
C5_GO_POSITIVE_REGULATION_OF_DNA_BIOSYNTHETIC_PROCESS	58	Up	0.0524312422565772	0.999950235382063
C5_GO_SPERM_HEAD	5	Up	0.0524758791448606	0.999950235382063
C5_GO_ZYMOGEN_INHIBITION	8	Up	0.052477064288478	0.999950235382063
C2_RASHI_RESPONSE_TO_IONIZING_RADIATION_1	34	Up	0.0525596508006707	0.999950235382063
C2_REACTOME_RA_BIOSYNTHESIS_PATHWAY	12	Down	0.0527412254837385	0.999950235382063
C5_GO_SWI_SNF_SUPERFAMILY_TYPE_COMPLEX	70	Up	0.0528213400105588	0.999950235382063
C5_GO_NEUROPILIN_BINDING	10	Up	0.0528377416485048	0.999950235382063
C5_GO_CELLULAR_AMINO_ACID_CATABOLIC_PROCESS	58	Up	0.0530520416461303	0.999950235382063
C5_GO_MALE_MEIOTIC_NUCLEAR_DIVISION	30	Up	0.0532062136054465	0.999950235382063
C5_GO_TRNA_AMINOACYLATION_FOR_MITOCHONDRIAL_PROTEIN_TRANSLATION	7	Up	0.0532211294086934	0.999950235382063
C7_GSE17721_CTRL_VS_POLYIC_1H_BMDC_DN	142	Up	0.0535305710549658	0.999950235382063
C5_GO_SYNAPTIC_VESICLE_PRIMING	11	Down	0.053550961917096	0.999950235382063
C7_GSE5589_UNSTIM_VS_180MIN_LPS_AND_IL10_STIM_MACROPHAGE_UP	181	Up	0.0537741620517655	0.999950235382063
C5_GO_FAT_PAD_DEVELOPMENT	5	Up	0.0538230810949832	0.999950235382063
C5_GO_THREONINE_TYPE_PEPTIDASE_ACTIVITY	19	Down	0.0540202538608164	0.999950235382063
C5_GO_TUMOR_NECROSIS_FACTOR_SECRETION	13	Up	0.0541993071033977	0.999950235382063
C5_GO_VOLTAGE_GATED_CHLORIDE_CHANNEL_ACTIVITY	8	Down	0.0542426516167896	0.999950235382063
C5_GO_VIRAL_RNA_GENOME_REPLICATION	30	Down	0.054284879518232	0.999950235382063
C7_GSE13411_NAIVE_BCELL_VS_PLASMA_CELL_UP	176	Up	0.0543406788808906	0.999950235382063
C2_WHITEHURST_PACLITAXEL_SENSITIVITY	28	Down	0.0544301438295865	0.999950235382063
C7_GSE6674_UNSTIM_VS_ANTI_IGM_AND_CPG_STIM_BCELL_DN	195	Up	0.0544674457164991	0.999950235382063
C5_GO_CHAPERONE_MEDIATED_PROTEIN_COMPLEX_ASSEMBLY	17	Up	0.0545186221722915	0.999950235382063
C5_GO_SMALL_RIBOSOMAL_SUBUNIT_RRNA_BINDING	11	Down	0.0545579317833377	0.999950235382063
C2_REACTOME_ZINC_EFFLUX_AND_COMPARTMENTALIZATION_BY_THE_SLC30_FAMILY	4	Up	0.0545954747315736	0.999950235382063
C5_GO_IMMUNOLOGICAL_MEMORY_FORMATION_PROCESS	8	Down	0.0546174781922612	0.999950235382063
C5_GO_RNA_POLYMERASE_III_COMPLEX	17	Down	0.0546186695905254	0.999950235382063
C7_GSE17721_LPS_VS_POLYIC_2H_BMDC_UP	162	Up	0.054642303764737	0.999950235382063
C5_GO_TRANSCRIPTION_FACTOR_TFIID_COMPLEX	34	Down	0.0547381738774182	0.999950235382063
C7_GSE45739_UNSTIM_VS_ACD3_ACD28_STIM_NRAS_KO_CD4_TCELL_DN	178	Down	0.0547743009267026	0.999950235382063
C2_NOJIMA_SFRP2_TARGETS_UP	28	Up	0.0548525701065828	0.999950235382063
C5_GO_PHOSPHATE_ION_TRANSMEMBRANE_TRANSPORTER_ACTIVITY	5	Up	0.0549351153037108	0.999950235382063
C5_GO_BRANCHING_INVOLVED_IN_MAMMARY_GLAND_DUCT_MORPHOGENESIS	13	Down	0.0549683297482625	0.999950235382063
C5_GO_REGULATION_OF_EXTRACELLULAR_MATRIX_CONSTITUENT_SECRETION	6	Down	0.0551207477395739	0.999950235382063
C5_GO_NEGATIVE_REGULATION_OF_CD8_POSITIVE_ALPHA_BETA_T_CELL_ACTIVATION	6	Up	0.0551982203896068	0.999950235382063
C5_GO_ANCHORING_JUNCTION	427	Down	0.0552075005788999	0.999950235382063
C5_GO_DOPAMINE_TRANSPORT	16	Down	0.055258393130133	0.999950235382063
C5_GO_TYPE_I_INTERFERON_SECRETION	8	Up	0.0552603065061559	0.999950235382063
C5_GO_NEUROMUSCULAR_PROCESS_CONTROLLING_BALANCE	27	Up	0.0553087034196476	0.999950235382063
C5_GO_CARDIAC_VASCULAR_SMOOTH_MUSCLE_CELL_DIFFERENTIATION	5	Down	0.0553356636394662	0.999950235382063
C2_WANG_METASTASIS_OF_BREAST_CANCER_ESR1_UP	21	Down	0.0554231219310851	0.999950235382063
C5_GO_REGULATION_OF_POSTSYNAPTIC_NEUROTRANSMITTER_RECEPTOR_INTERNALIZATION	6	Down	0.0555557645379497	0.999950235382063
C5_GO_REGULATION_OF_ANOIKIS	20	Down	0.0555615185965121	0.999950235382063
C2_REACTOME_PREFOLDIN_MEDIATED_TRANSFER_OF_SUBSTRATE_TO_CCT_TRIC	24	Up	0.0555934972367636	0.999950235382063
C2_KEGG_CHRONIC_MYELOID_LEUKEMIA	67	Up	0.0557192737055496	0.999950235382063
C7_GSE37416_12H_VS_24H_F_TULARENSIS_LVS_NEUTROPHIL_DN	172	Up	0.0557915741640422	0.999950235382063
C5_GO_NEGATIVE_REGULATION_OF_ENDOPLASMIC_RETICULUM_CALCIUM_ION_CONCENTRATION	6	Down	0.0558056273592722	0.999950235382063
C2_ABE_VEGFA_TARGETS_2HR	25	Down	0.0558745581447873	0.999950235382063
C5_GO_WNT_SIGNALING_PATHWAY_INVOLVED_IN_MIDBRAIN_DOPAMINERGIC_NEURON_DIFFERENTIATION	5	Down	0.0558936216527267	0.999950235382063
C2_KEGG_LEUKOCYTE_TRANSENDOTHELIAL_MIGRATION	83	Down	0.0559327135852275	0.999950235382063
C2_HOLLERN_ADENOMYOEPITHELIAL_BREAST_TUMOR	13	Up	0.0559604575263226	0.999950235382063
C5_GO_POSITIVE_REGULATION_OF_CIRCADIAN_RHYTHM	7	Down	0.0561193564329803	0.999950235382063
C2_LIU_TARGETS_OF_VMYB_VS_CMYB_UP	8	Up	0.056361489620842	0.999950235382063
C3_YNTTTNNNANGCARM_UNKNOWN	32	Down	0.0563898838212961	0.999950235382063
C5_GO_REGULATION_OF_EPIDERMAL_CELL_DIFFERENTIATION	37	Down	0.0564149998913441	0.999950235382063
C2_HELLER_SILENCED_BY_METHYLATION_DN	90	Up	0.0564387280255533	0.999950235382063
C2_KEGG_NITROGEN_METABOLISM	17	Up	0.0564861468270433	0.999950235382063
C7_GSE26559_TCF1_KO_VS_WT_LIN_NEG_CELL_DN	111	Down	0.0564898427683362	0.999950235382063
C2_PASTURAL_RIZ1_TARGETS_DN	3	Up	0.0567330324927296	0.999950235382063
C3_GTCGATC_MIR3695P	4	Up	0.056756936355269	0.999950235382063
C5_GO_DITERPENOID_METABOLIC_PROCESS	35	Down	0.0568278463754936	0.999950235382063
C5_GO_S_ADENOSYLMETHIONINE_DEPENDENT_METHYLTRANSFERASE_ACTIVITY	140	Up	0.0568346182696752	0.999950235382063
C5_GO_SPERM_PLASMA_MEMBRANE	2	Up	0.0568941387097942	0.999950235382063
C2_REACTOME_CROSS_PRESENTATION_OF_SOLUBLE_EXOGENOUS_ANTIGENS_ENDOSOMES	46	Down	0.056911369582868	0.999950235382063
C2_HOLLEMAN_DAUNORUBICIN_ALL_UP	6	Up	0.0569654917995636	0.999950235382063
C7_GSE40184_HEALTHY_VS_HCV_INFECTED_DONOR_PBMC_UP	151	Up	0.0569857742190304	0.999950235382063
C2_MALIK_REPRESSED_BY_ESTROGEN	7	Up	0.0571411263885396	0.999950235382063
C5_GO_CELLULAR_RESPONSE_TO_VITAMIN_D	13	Down	0.0572037880026579	0.999950235382063
C5_GO_ESTABLISHMENT_OF_GOLGI_LOCALIZATION	8	Down	0.0572198769833148	0.999950235382063
C2_BIOCARTA_TCYTOTOXIC_PATHWAY	11	Down	0.0572513417205495	0.999950235382063
C7_GSE7460_FOXP3_MUT_VS_HET_ACT_TCONV_UP	147	Down	0.0573770536749752	0.999950235382063
C2_HUANG_GATA2_TARGETS_DN	55	Up	0.0574626673072121	0.999950235382063
C5_GO_TANGENTIAL_MIGRATION_FROM_THE_SUBVENTRICULAR_ZONE_TO_THE_OLFACTORY_BULB	2	Down	0.0575990396358548	0.999950235382063
C5_GO_REGULATION_OF_POLYSACCHARIDE_METABOLIC_PROCESS	32	Up	0.0578440940872191	0.999950235382063
C2_REACTOME_ABC_TRANSPORTER_DISORDERS	66	Down	0.0579198607185044	0.999950235382063
C2_REACTOME_RELAXIN_RECEPTORS	2	Down	0.0579969456657709	0.999950235382063
C2_REACTOME_NEGATIVE_REGULATION_OF_NOTCH4_SIGNALING	54	Down	0.058028270734842	0.999950235382063
C5_GO_PHOSPHATE_ION_TRANSMEMBRANE_TRANSPORT	10	Up	0.0580383337267707	0.999950235382063
C2_KEGG_VALINE_LEUCINE_AND_ISOLEUCINE_BIOSYNTHESIS	9	Up	0.0580662737730002	0.999950235382063
C2_REACTOME_REGULATION_OF_PYRUVATE_DEHYDROGENASE_PDH_COMPLEX	15	Up	0.0580906738255452	0.999950235382063
C5_GO_HISTONE_METHYLTRANSFERASE_ACTIVITY_H3_K27_SPECIFIC_	5	Up	0.0582616883110186	0.999950235382063
C5_GO_NUCLEOTIDE_SUGAR_TRANSMEMBRANE_TRANSPORTER_ACTIVITY	14	Up	0.0582758149358978	0.999950235382063
C5_GO_ADHESION_OF_SYMBIONT_TO_HOST	6	Up	0.0582830878642707	0.999950235382063
C5_GO_MELANOCORTIN_RECEPTOR_ACTIVITY	2	Down	0.0583111863101482	0.999950235382063
C2_TONKS_TARGETS_OF_RUNX1_RUNX1T1_FUSION_ERYTHROCYTE_UP	119	Up	0.0583773858153159	0.999950235382063
C5_GO_CELL_CORTEX_REGION	26	Down	0.0584764189870617	0.999950235382063
C5_GO_AXIS_ELONGATION	14	Down	0.0585274688846591	0.999950235382063
C7_GSE42088_UNINF_VS_LEISHMANIA_INF_DC_4H_UP	176	Up	0.0586364117793354	0.999950235382063
C5_GO_ATP_DEPENDENT_5_3_DNA_HELICASE_ACTIVITY	6	Down	0.0586653259614322	0.999950235382063
C5_GO_NEGATIVE_REGULATION_OF_RECEPTOR_BINDING	8	Down	0.0587587230903344	0.999950235382063
C2_GARGALOVIC_RESPONSE_TO_OXIDIZED_PHOSPHOLIPIDS_SALMON_DN	11	Up	0.0587981494609535	0.999950235382063
C5_GO_MHC_CLASS_II_PROTEIN_COMPLEX	13	Down	0.0588864428766874	0.999950235382063
C5_GO_POSITIVE_REGULATION_OF_CELLULAR_RESPIRATION	6	Down	0.0589267625461534	0.999950235382063
C7_GSE42021_TREG_PLN_VS_CD24INT_TREG_THYMUS_DN	181	Down	0.0589874440683433	0.999950235382063
C2_REACTOME_EPHA_MEDIATED_GROWTH_CONE_COLLAPSE	19	Down	0.0589879965655571	0.999950235382063
C2_KEGG_PYRUVATE_METABOLISM	33	Up	0.0590407981730741	0.999950235382063
C5_GO_REGULATION_OF_TRANSCRIPTION_BY_RNA_POLYMERASE_III	22	Up	0.0592365446185451	0.999950235382063
C5_GO_TRANSCYTOSIS	16	Down	0.0593027535805354	0.999950235382063
C5_GO_SA_NODE_CELL_TO_ATRIAL_CARDIAC_MUSCLE_CELL_COMMUNICATION	4	Down	0.0593749522713634	0.999950235382063
C2_REACTOME_HYALURONAN_METABOLISM	13	Up	0.0595469772709409	0.999950235382063
C2_KUNINGER_IGF1_VS_PDGFB_TARGETS_DN	31	Down	0.0596290900954248	0.999950235382063
C5_GO_DENDRITIC_SPINE_MAINTENANCE	15	Down	0.0597026903234606	0.999950235382063
C5_GO_DENDRITIC_SPINE_MORPHOGENESIS	37	Down	0.0598018467987632	0.999950235382063
C2_MORI_SMALL_PRE_BII_LYMPHOCYTE_DN	67	Up	0.0598545330879975	0.999950235382063
C5_GO_AUDITORY_RECEPTOR_CELL_MORPHOGENESIS	9	Down	0.0599007465786669	0.999950235382063
C2_BRACHAT_RESPONSE_TO_METHOTREXATE_UP	20	Up	0.0600273422542876	0.999950235382063
C5_GO_CAJAL_BODY	59	Up	0.0601013194048578	0.999950235382063
C2_LIN_APC_TARGETS	57	Down	0.060123009132374	0.999950235382063
C2_REACTOME_TETRAHYDROBIOPTERIN_BH4_SYNTHESIS_RECYCLING_SALVAGE_AND_REGULATION	10	Up	0.0601735653500883	0.999950235382063
C5_GO_NEGATIVE_REGULATION_OF_AMYLOID_BETA_CLEARANCE	4	Down	0.060235237838396	0.999950235382063
C7_GSE14000_TRANSLATED_RNA_VS_MRNA_4H_LPS_DC_UP	189	Up	0.0602848882723928	0.999950235382063
C5_GO_PROTEIN_LINEAR_POLYUBIQUITINATION	5	Up	0.0603533153305427	0.999950235382063
C5_GO_CELLULAR_RESPONSE_TO_LITHIUM_ION	7	Up	0.0603612091133345	0.999950235382063
C5_GO_NEUROFILAMENT	5	Up	0.0604360510694312	0.999950235382063
C5_GO_NUCLEOBASE_TRANSPORT	7	Down	0.0604459113896868	0.999950235382063
C5_GO_NEGATIVE_REGULATION_OF_SYNAPSE_ASSEMBLY	2	Up	0.0604621263944839	0.999950235382063
C5_GO_M7G_5_PPPN_DIPHOSPHATASE_ACTIVITY	7	Down	0.0606310583472707	0.999950235382063
C2_NAKAYAMA_FRA2_TARGETS	41	Up	0.0607097831763039	0.999950235382063
C5_GO_TRANSCRIPTION_ELONGATION_FACTOR_COMPLEX	51	Up	0.0607380022572005	0.999950235382063
C5_GO_MAMMARY_GLAND_INVOLUTION	5	Down	0.0607402201385885	0.999950235382063
C5_GO_SKELETAL_MUSCLE_TISSUE_GROWTH	4	Up	0.0608144829388359	0.999950235382063
C7_GSE32423_CTRL_VS_IL7_IL4_MEMORY_CD8_TCELL_UP	172	Up	0.0608227945380338	0.999950235382063
C7_GSE33292_DN3_THYMOCYTE_VS_TCELL_LYMPHOMA_FROM_TCF1_KO_UP	175	Up	0.0609732886845727	0.999950235382063
C2_PID_NFAT_TFPATHWAY	42	Up	0.0610628179380919	0.999950235382063
C2_BYSTROEM_CORRELATED_WITH_IL5_DN	56	Up	0.0610718159552062	0.999950235382063
C5_GO_AMP_ACTIVATED_PROTEIN_KINASE_ACTIVITY	5	Up	0.0611756194892828	0.999950235382063
C5_GO_MORPHOGENESIS_OF_A_POLARIZED_EPITHELIUM	106	Down	0.061251813700426	0.999950235382063
C2_REACTOME_LAGGING_STRAND_SYNTHESIS	20	Up	0.0613691190453677	0.999950235382063
C5_GO_POSITIVE_REGULATION_OF_NATURAL_KILLER_CELL_PROLIFERATION	7	Down	0.0613919591007966	0.999950235382063
C2_ZHU_SKIL_TARGETS_UP	17	Up	0.0614771930950522	0.999950235382063
C7_GSE26890_CXCR1_NEG_VS_POS_EFFECTOR_CD8_TCELL_DN	183	Up	0.0615972663140191	0.999950235382063
C5_GO_REGULATION_OF_EPITHELIAL_TUBE_FORMATION	10	Down	0.0616199978273263	0.999950235382063
C2_HOLLERN_PAPILLARY_BREAST_TUMOR	12	Up	0.0616921534970492	0.999950235382063
C5_GO_MYRISTOYL_COA_HYDROLASE_ACTIVITY	7	Up	0.0618460009649961	0.999950235382063
C5_GO_ANTIGEN_PROCESSING_AND_PRESENTATION_OF_EXOGENOUS_PEPTIDE_ANTIGEN_VIA_MHC_CLASS_I	74	Down	0.0619650503272801	0.999950235382063
C2_BARRIER_COLON_CANCER_RECURRENCE_DN	15	Up	0.0619874261597812	0.999950235382063
C5_GO_FAT_CELL_PROLIFERATION	4	Up	0.0623145932673566	0.999950235382063
C5_GO_HEMATOPOIETIC_STEM_CELL_PROLIFERATION	15	Up	0.0623151786043612	0.999950235382063
C2_BROWNE_HCMV_INFECTION_24HR_UP	116	Up	0.0623365613693446	0.999950235382063
C5_GO_OXIDOREDUCTASE_ACTIVITY_ACTING_ON_THE_ALDEHYDE_OR_OXO_GROUP_OF_DONORS_NAD_OR_NADP_AS_ACCEPTOR	24	Up	0.062338999526003	0.999950235382063
C5_GO_CHLORIDE_TRANSPORT	52	Down	0.0624591821035472	0.999950235382063
C2_LAIHO_COLORECTAL_CANCER_SERRATED_UP	102	Down	0.0625179054356722	0.999950235382063
H_HALLMARK_REACTIVE_OXYGEN_SPECIES_PATHWAY	45	Down	0.0626221693570674	0.999950235382063
C5_GO_POSITIVE_REGULATION_OF_MYOTUBE_DIFFERENTIATION	18	Down	0.0628554126431951	0.999950235382063
C2_REACTOME_ASSEMBLY_OF_COLLAGEN_FIBRILS_AND_OTHER_MULTIMERIC_STRUCTURES	29	Down	0.0629262892266173	0.999950235382063
C5_GO_PROTEIN_REPAIR	6	Down	0.0629570870909305	0.999950235382063
C5_GO_INTRINSIC_COMPONENT_OF_EXTERNAL_SIDE_OF_PLASMA_MEMBRANE	10	Down	0.0631874243429263	0.999950235382063
C1_chr14q31	12	Down	0.0633257130514909	0.999950235382063
C2_HASLINGER_B_CLL_WITH_11Q23_DELETION	19	Up	0.0634176267848167	0.999950235382063
C5_GO_TETRASPANIN_ENRICHED_MICRODOMAIN	6	Down	0.0634254101967834	0.999950235382063
C2_KYNG_ENVIRONMENTAL_STRESS_RESPONSE_NOT_BY_4NQO_IN_OLD	9	Up	0.0634471497421265	0.999950235382063
C5_GO_CCR5_CHEMOKINE_RECEPTOR_BINDING	7	Down	0.0634651064818549	0.999950235382063
C2_KEGG_BIOSYNTHESIS_OF_UNSATURATED_FATTY_ACIDS	21	Up	0.0635954979864615	0.999950235382063
C5_GO_RESPONSE_TO_MYCOTOXIN	4	Down	0.0636400473474158	0.999950235382063
C2_NAKAJIMA_MAST_CELL	32	Up	0.0636728210777138	0.999950235382063
C7_GSE32128_INOS_DEPENDENT_VS_INOS_INDEPENDENT_ACTIVATED_TCELL_UP	169	Up	0.0636971462135603	0.999950235382063
C5_GO_DNA_BINDING_BENDING	14	Down	0.0639299831379478	0.999950235382063
C5_GO_PROTEIN_METHYLTRANSFERASE_ACTIVITY	77	Up	0.0639980243319212	0.999950235382063
C5_GO_POSITIVE_REGULATION_OF_ISOTYPE_SWITCHING_TO_IGG_ISOTYPES	10	Up	0.0640701369997505	0.999950235382063
C2_CHIANG_LIVER_CANCER_SUBCLASS_PROLIFERATION_UP	156	Down	0.0641783943015056	0.999950235382063
C7_GSE21670_TGFB_VS_TGFB_AND_IL6_TREATED_CD4_TCELL_UP	175	Up	0.0642331130285978	0.999950235382063
C5_GO_ANTIFUNGAL_HUMORAL_RESPONSE	2	Up	0.064244634633554	0.999950235382063
C5_GO_POSITIVE_REGULATION_OF_CELLULAR_EXTRAVASATION	10	Down	0.0642505719563128	0.999950235382063
C5_GO_INTRA_S_DNA_DAMAGE_CHECKPOINT	14	Down	0.0642794942729586	0.999950235382063
C2_MCCABE_HOXC6_TARGETS_CANCER_UP	17	Down	0.0643106127031982	0.999950235382063
C5_GO_REGULATION_OF_DEFENSE_RESPONSE_TO_BACTERIUM	9	Up	0.0643497179872619	0.999950235382063
C2_REACTOME_RRNA_PROCESSING_IN_THE_MITOCHONDRION	10	Up	0.0643509947323135	0.999950235382063
C2_MYLLYKANGAS_AMPLIFICATION_HOT_SPOT_6	6	Down	0.0644588047059883	0.999950235382063
C2_REACTOME_AKT_PHOSPHORYLATES_TARGETS_IN_THE_NUCLEUS	9	Up	0.0646196992567335	0.999950235382063
C2_RAY_TARGETS_OF_P210_BCR_ABL_FUSION_UP	11	Up	0.0646757788150902	0.999950235382063
C5_GO_ASYMMETRIC_GLUTAMATERGIC_EXCITATORY_SYNAPSE	2	Down	0.064758217146187	0.999950235382063
C5_GO_TRNA_5_END_PROCESSING	14	Up	0.0648879289606464	0.999950235382063
C5_GO_RRNA_CATABOLIC_PROCESS	19	Up	0.0650529946503658	0.999950235382063
C2_REACTOME_BETA_DEFENSINS	3	Up	0.0650691699995841	0.999950235382063
C2_FIGUEROA_AML_METHYLATION_CLUSTER_2_DN	7	Down	0.065069927167946	0.999950235382063
C5_GO_PROMOTER_SPECIFIC_CHROMATIN_BINDING	36	Up	0.0650887156093768	0.999950235382063
C5_GO_PROTEASOMAL_UBIQUITIN_INDEPENDENT_PROTEIN_CATABOLIC_PROCESS	22	Down	0.0652527526712352	0.999950235382063
C5_GO_TOLL_LIKE_RECEPTOR_2_SIGNALING_PATHWAY	13	Up	0.0652900044944975	0.999950235382063
C2_TURASHVILI_BREAST_NORMAL_DUCTAL_VS_LOBULAR_UP	56	Up	0.0653219594815116	0.999950235382063
C2_GARGALOVIC_RESPONSE_TO_OXIDIZED_PHOSPHOLIPIDS_PINK_DN	21	Up	0.0653422241208014	0.999950235382063
C5_GO_TRANSLATION_ELONGATION_FACTOR_ACTIVITY	17	Down	0.0653595068547493	0.999950235382063
C5_GO_PROTEASOME_CORE_COMPLEX_ALPHA_SUBUNIT_COMPLEX	8	Down	0.0653610703244734	0.999950235382063
C7_GSE9037_CTRL_VS_LPS_4H_STIM_IRAK4_KO_BMDM_DN	164	Up	0.0654292939566651	0.999950235382063
C5_GO_RECEPTOR_ANTAGONIST_ACTIVITY	5	Down	0.0654618724423498	0.999950235382063
C2_HAHTOLA_SEZARY_SYNDROM_UP	92	Up	0.0655216082497376	0.999950235382063
C2_HOLLERN_SOLID_NODULAR_BREAST_TUMOR_UP	5	Down	0.0655356018369328	0.999950235382063
C5_GO_MANGANESE_ION_BINDING	54	Up	0.0655415982731091	0.999950235382063
C7_GSE26928_CENTR_MEMORY_VS_CXCR5_POS_CD4_TCELL_UP	118	Down	0.0656787590157119	0.999950235382063
C2_FLECHNER_BIOPSY_KIDNEY_TRANSPLANT_REJECTED_VS_OK_DN	443	Up	0.065827861783719	0.999950235382063
C5_GO_NEGATIVE_REGULATION_OF_COFACTOR_METABOLIC_PROCESS	7	Down	0.0658765316021298	0.999950235382063
C5_GO_BETA_TUBULIN_BINDING	34	Up	0.0659055769024789	0.999950235382063
C5_GO_NEGATIVE_REGULATION_OF_ALPHA_BETA_T_CELL_ACTIVATION	30	Up	0.0659956868226853	0.999950235382063
C2_BIOCARTA_RNA_PATHWAY	10	Up	0.0661945820059513	0.999950235382063
C2_REACTOME_TRNA_PROCESSING_IN_THE_NUCLEUS	56	Up	0.0662672391808252	0.999950235382063
C5_GO_RISC_LOADING_COMPLEX	9	Up	0.0663174284855896	0.999950235382063
C5_GO_REGULATION_OF_CELL_COMMUNICATION_BY_ELECTRICAL_COUPLING	8	Down	0.066323608338062	0.999950235382063
C5_GO_MESANGIAL_CELL_DEVELOPMENT	4	Down	0.0663608537143263	0.999950235382063
C5_GO_SUCCINATE_METABOLIC_PROCESS	7	Down	0.0664327146064458	0.999950235382063
C1_chr10p12	34	Down	0.0665007962423714	0.999950235382063
C5_GO_POSITIVE_REGULATION_BY_HOST_OF_VIRAL_PROCESS	13	Down	0.0665680621605345	0.999950235382063
C1_chr2q12	21	Down	0.0666905783224453	0.999950235382063
C5_GO_POSITIVE_REGULATION_OF_NAD_P_H_OXIDASE_ACTIVITY	6	Down	0.066730419785751	0.999950235382063
C5_GO_SEQUENCE_SPECIFIC_MRNA_BINDING	8	Up	0.0668833103232893	0.999950235382063
C5_GO_REGULATION_OF_OSTEOCLAST_DEVELOPMENT	9	Up	0.0669598126784637	0.999950235382063
C5_GO_REGULATION_OF_TOLL_LIKE_RECEPTOR_SIGNALING_PATHWAY	51	Up	0.0669683674197185	0.999950235382063
C5_GO_TRANSFERASE_ACTIVITY_TRANSFERRING_ONE_CARBON_GROUPS	194	Up	0.0670643629456013	0.999950235382063
C2_KAMIKUBO_MYELOID_MN1_NETWORK	16	Down	0.067214845056786	0.999950235382063
C5_GO_ACETYL_COA_BIOSYNTHETIC_PROCESS	20	Up	0.0672879461873122	0.999950235382063
C2_ZHANG_ADIPOGENESIS_BY_BMP7	12	Up	0.0673018257702588	0.999950235382063
C1_chr3p14	41	Up	0.0673393721746368	0.999950235382063
C5_GO_ALDEHYDE_LYASE_ACTIVITY	7	Up	0.0673710870163969	0.999950235382063
C7_GSE17721_LPS_VS_PAM3CSK4_2H_BMDC_UP	162	Up	0.0674093362701483	0.999950235382063
C5_GO_VOLTAGE_GATED_ANION_CHANNEL_ACTIVITY	14	Down	0.0674098311359237	0.999950235382063
C5_GO_SYNCYTIUM_FORMATION	31	Down	0.0675893978711243	0.999950235382063
C7_GSE3920_UNTREATED_VS_IFNB_TREATED_ENDOTHELIAL_CELL_DN	181	Up	0.0676386110325178	0.999950235382063
C5_GO_MAINTENANCE_OF_ANIMAL_ORGAN_IDENTITY	3	Up	0.0676585671403658	0.999950235382063
C7_GSE31082_DN_VS_CD4_SP_THYMOCYTE_DN	181	Up	0.0679040727582065	0.999950235382063
C2_REACTOME_DEFECTIVE_CFTR_CAUSES_CYSTIC_FIBROSIS	59	Down	0.0680648276135406	0.999950235382063
C5_GO_RESPONSE_TO_PHORBOL_13_ACETATE_12_MYRISTATE	3	Down	0.0681203129823277	0.999950235382063
C7_GSE23114_WT_VS_SLE2C1_MOUSE_SPLEEN_B1A_BCELL_UP	195	Up	0.0681434050617473	0.999950235382063
C2_REACTOME_P75NTR_REGULATES_AXONOGENESIS	6	Down	0.0682503366968051	0.999950235382063
C5_GO_PROTEIN_REFOLDING	34	Up	0.0682506261598097	0.999950235382063
C5_GO_BASIC_AMINO_ACID_TRANSMEMBRANE_TRANSPORT	6	Down	0.0683520515478286	0.999950235382063
C7_GSE19941_UNSTIM_VS_LPS_STIM_IL10_KO_MACROPHAGE_DN	162	Up	0.0686575927090198	0.999950235382063
C2_REACTOME_UBIQUINOL_BIOSYNTHESIS	8	Down	0.0688090668364073	0.999950235382063
C2_REACTOME_ELEVATION_OF_CYTOSOLIC_CA2PLUS_LEVELS	10	Up	0.0689562263999567	0.999950235382063
C7_GSE7348_UNSTIM_VS_LPS_STIM_MACROPHAGE_DN	147	Up	0.0689826751117247	0.999950235382063
C2_REACTOME_CHOLINE_CATABOLISM	3	Up	0.0690515790461259	0.999950235382063
C5_GO_CHOLINE_CATABOLIC_PROCESS	3	Up	0.0690515790461259	0.999950235382063
C2_BILD_SRC_ONCOGENIC_SIGNATURE	50	Up	0.0690979011466469	0.999950235382063
C5_GO_REGULATION_OF_ACTIVATION_OF_JANUS_KINASE_ACTIVITY	7	Down	0.0690996796225263	0.999950235382063
C5_GO_ACID_AMINO_ACID_LIGASE_ACTIVITY	13	Up	0.0691060122428457	0.999950235382063
C5_GO_CYCLIN_CDK_POSITIVE_TRANSCRIPTION_ELONGATION_FACTOR_COMPLEX	8	Up	0.0691210547789365	0.999950235382063
C5_GO_INTERMEDIATE_FILAMENT_BINDING	7	Up	0.0691254959817967	0.999950235382063
C7_GSE26030_TH1_VS_TH17_RESTIMULATED_DAY5_POST_POLARIZATION_UP	170	Down	0.0691539389491278	0.999950235382063
C5_GO_RIBONUCLEOPROTEIN_COMPLEX_DISASSEMBLY	15	Up	0.0691598914696958	0.999950235382063
C2_DELACROIX_RAR_TARGETS_DN	18	Down	0.0693694829085483	0.999950235382063
C5_GO_MHC_CLASS_I_PROTEIN_BINDING	17	Down	0.0693887017011928	0.999950235382063
C2_IWANAGA_CARCINOGENESIS_BY_KRAS_PTEN_UP	136	Up	0.0695171993165276	0.999950235382063
C2_REACTOME_CLEC7A_INFLAMMASOME_PATHWAY	6	Up	0.0695260622073372	0.999950235382063
C2_REACTOME_GASTRIN_CREB_SIGNALLING_PATHWAY_VIA_PKC_AND_MAPK	14	Up	0.0695478092450943	0.999950235382063
C2_RORIE_TARGETS_OF_EWSR1_FLI1_FUSION_DN	12	Down	0.0696304702025485	0.999950235382063
C7_GSE46606_UNSTIM_VS_CD40L_IL2_IL5_1DAY_STIMULATED_IRF4MID_SORTED_BCELL_UP	186	Up	0.0696572368259189	0.999950235382063
C2_REACTOME_CTLA4_INHIBITORY_SIGNALING	21	Up	0.0696867604924832	0.999950235382063
C7_GSE21670_UNTREATED_VS_IL6_TREATED_STAT3_KO_CD4_TCELL_DN	189	Up	0.069776963332252	0.999950235382063
C2_ELVIDGE_HIF1A_AND_HIF2A_TARGETS_UP	37	Up	0.069823283257718	0.999950235382063
C5_GO_REGULATION_OF_POSITIVE_CHEMOTAXIS	13	Down	0.0698535458955488	0.999950235382063
C2_ANASTASSIOU_MULTICANCER_INVASIVENESS_SIGNATURE	31	Down	0.0698751210229771	0.999950235382063
C2_MIKKELSEN_IPS_ICP_WITH_H3K4ME3_AND_H327ME3	48	Up	0.0698880494386816	0.999950235382063
C5_GO_ASSOCIATIVE_LEARNING	46	Down	0.0701379058599345	0.999950235382063
C2_TIAN_TNF_SIGNALING_NOT_VIA_NFKB	19	Up	0.0701438132934642	0.999950235382063
C7_GSE10239_MEMORY_VS_KLRG1HIGH_EFF_CD8_TCELL_UP	138	Down	0.0703227417274979	0.999950235382063
C5_GO_GATOR1_COMPLEX	6	Up	0.0703368395442786	0.999950235382063
C2_REACTOME_STING_MEDIATED_INDUCTION_OF_HOST_IMMUNE_RESPONSES	13	Down	0.0703888758845881	0.999950235382063
C7_GSE14000_TRANSLATED_RNA_VS_MRNA_DC_DN	169	Down	0.0705312083248785	0.999950235382063
C3_TTCNRGNNNNTTC_HSF_Q6	113	Up	0.0706527266149679	0.999950235382063
C5_GO_REGULATION_OF_CALCIUM_ION_DEPENDENT_EXOCYTOSIS	56	Down	0.0707545147536927	0.999950235382063
C5_GO_POSITIVE_REGULATION_OF_VASCULAR_PERMEABILITY	6	Down	0.0707927291497097	0.999950235382063
C7_GSE41978_ID2_KO_VS_BIM_KO_KLRG1_LOW_EFFECTOR_CD8_TCELL_UP	174	Down	0.0710129765549917	0.999950235382063
C5_GO_SIGNAL_RECOGNITION_PARTICLE_RECEPTOR_COMPLEX	6	Down	0.0710311296680711	0.999950235382063
C5_GO_ACYLGLYCEROL_O_ACYLTRANSFERASE_ACTIVITY	15	Up	0.0711603943073801	0.999950235382063
C5_GO_AXON_INITIAL_SEGMENT	11	Down	0.0711749751326291	0.999950235382063
C2_BIOCARTA_ASBCELL_PATHWAY	13	Up	0.0712296986840269	0.999950235382063
C5_GO_POSITIVE_REGULATION_OF_SIGNALING_RECEPTOR_ACTIVITY	26	Down	0.071302518885624	0.999950235382063
C7_GSE22886_DAY0_VS_DAY7_MONOCYTE_IN_CULTURE_DN	188	Up	0.0713394850892165	0.999950235382063
C2_REACTOME_EPH_EPHRIN_SIGNALING	72	Down	0.071415752196422	0.999950235382063
C5_GO_REGULATION_OF_MEIOTIC_NUCLEAR_DIVISION	18	Down	0.0715329549951876	0.999950235382063
C1_chr18q12	25	Up	0.071663813139126	0.999950235382063
C5_GO_OXIDOREDUCTASE_ACTIVITY_ACTING_ON_THE_ALDEHYDE_OR_OXO_GROUP_OF_DONORS	28	Up	0.0717265002073931	0.999950235382063
C5_GO_LIPOPOLYSACCHARIDE_BINDING	17	Up	0.0717781304587864	0.999950235382063
C2_KEGG_GLYCOLYSIS_GLUCONEOGENESIS	39	Up	0.0717952248850784	0.999950235382063
C5_GO_ASTROCYTE_END_FOOT	4	Down	0.0718395716837637	0.999950235382063
C2_GAUSSMANN_MLL_AF4_FUSION_TARGETS_A_UP	151	Up	0.0718509000284814	0.999950235382063
C5_GO_AP_4_ADAPTOR_COMPLEX	5	Up	0.0719670553380388	0.999950235382063
C5_GO_ROUNDABOUT_BINDING	2	Up	0.0720546801539773	0.999950235382063
C5_GO_BETA_1_3_GALACTOSYLTRANSFERASE_ACTIVITY	6	Up	0.0722620735070856	0.999950235382063
C7_GSE360_T_GONDII_VS_B_MALAYI_HIGH_DOSE_MAC_UP	165	Up	0.0722891165732617	0.999950235382063
C7_GSE26343_WT_VS_NFAT5_KO_MACROPHAGE_LPS_STIM_UP	169	Up	0.0723256615673917	0.999950235382063
C5_GO_HEXOSE_CATABOLIC_PROCESS	27	Up	0.0724060251323624	0.999950235382063
C5_GO_EPIDERMAL_GROWTH_FACTOR_RECEPTOR_BINDING	24	Up	0.0724414610759733	0.999950235382063
C2_BIOCARTA_CSK_PATHWAY	18	Down	0.0724860590318817	0.999950235382063
C2_XU_HGF_SIGNALING_NOT_VIA_AKT1_6HR	23	Up	0.0725457128672824	0.999950235382063
C5_GO_MKS_COMPLEX	11	Up	0.0725959864246696	0.999950235382063
C5_GO_IMP_BIOSYNTHETIC_PROCESS	9	Up	0.0727391850046689	0.999950235382063
C2_KEGG_FOLATE_BIOSYNTHESIS	7	Up	0.072836723574672	0.999950235382063
C2_MENSE_HYPOXIA_UP	88	Up	0.0729794144698038	0.999950235382063
C2_YANG_BREAST_CANCER_ESR1_LASER_DN	40	Up	0.0729972651088796	0.999950235382063
C5_GO_GANGLIOSIDE_CATABOLIC_PROCESS	4	Up	0.0730389662509686	0.999950235382063
C2_REACTOME_HEDGEHOG_LIGAND_BIOGENESIS	60	Down	0.0731095101239646	0.999950235382063
C5_GO_SNRNA_TRANSCRIPTION_BY_RNA_POLYMERASE_III	6	Up	0.0731771277026401	0.999950235382063
C5_GO_POSITIVE_REGULATION_OF_DNA_METABOLIC_PROCESS	142	Up	0.0732370638274032	0.999950235382063
C5_GO_NCRNA_CATABOLIC_PROCESS	29	Up	0.0732426526112407	0.999950235382063
C5_GO_SYNAPTIC_VESICLE_EXOCYTOSIS	65	Down	0.0732813129539924	0.999950235382063
C5_GO_RETINOIC_ACID_METABOLIC_PROCESS	4	Down	0.0733050198829151	0.999950235382063
C5_GO_G1_TO_G0_TRANSITION	7	Up	0.0734678185275093	0.999950235382063
C5_GO_HEART_TRABECULA_MORPHOGENESIS	21	Down	0.0735384255877241	0.999950235382063
C7_GSE24634_TEFF_VS_TCONV_DAY5_IN_CULTURE_UP	193	Up	0.0737218804463289	0.999950235382063
C5_GO_DEMETHYLASE_ACTIVITY	33	Up	0.0738482036256033	0.999950235382063
C7_GSE22611_UNSTIM_VS_2H_MDP_STIM_MUTANT_NOD2_TRANSDUCED_HEK293T_CELL_DN	191	Up	0.0738580253206977	0.999950235382063
C5_GO_LONG_CHAIN_FATTY_ACID_IMPORT_INTO_CELL	13	Up	0.0739120981626402	0.999950235382063
C5_GO_BASIC_AMINO_ACID_TRANSMEMBRANE_TRANSPORTER_ACTIVITY	7	Down	0.0739122404827945	0.999950235382063
C5_GO_PEBOW_COMPLEX	5	Up	0.0739215728797388	0.999950235382063
C2_CAFFAREL_RESPONSE_TO_THC_8HR_5_UP	15	Up	0.0739612788275793	0.999950235382063
C5_GO_RESPONSE_TO_COLD	38	Up	0.0739970830618128	0.999950235382063
C5_GO_SEQUESTERING_OF_ACTIN_MONOMERS	10	Down	0.07417448373117	0.999950235382063
C7_GSE9650_NAIVE_VS_EXHAUSTED_CD8_TCELL_UP	188	Up	0.0742705880761101	0.999950235382063
C5_GO_TYPE_5_METABOTROPIC_GLUTAMATE_RECEPTOR_BINDING	3	Down	0.0745187210236132	0.999950235382063
C5_GO_GLUTATHIONE_CATABOLIC_PROCESS	4	Up	0.0745366400212674	0.999950235382063
C5_GO_PRESYNAPTIC_DENSE_CORE_VESICLE_EXOCYTOSIS	2	Down	0.0745438753707585	0.999950235382063
C5_GO_DENSE_CORE_GRANULE_EXOCYTOSIS	2	Down	0.0745438753707585	0.999950235382063
C3_MCAATNNNNNGCG_UNKNOWN	71	Up	0.0745767479791362	0.999950235382063
C5_GO_RESPONSE_TO_AMINO_ACID_STARVATION	46	Up	0.0746198575828603	0.999950235382063
C5_GO_PYRUVATE_DEHYDROGENASE_ACTIVITY	5	Up	0.0747943250036439	0.999950235382063
C5_GO_POSITIVE_REGULATION_OF_OXIDATIVE_PHOSPHORYLATION	6	Down	0.0748859868582994	0.999950235382063
C5_GO_PROTEIN_TRANSPORT_WITHIN_PLASMA_MEMBRANE	30	Down	0.0750079964485395	0.999950235382063
C7_GSE29617_DAY3_VS_DAY7_TIV_FLU_VACCINE_PBMC_2008_DN	151	Up	0.0750882742097814	0.999950235382063
C5_GO_GTP_METABOLIC_PROCESS	13	Down	0.0751356248180838	0.999950235382063
C5_GO_SPLICEOSOMAL_COMPLEX_ASSEMBLY	66	Up	0.0752290444569106	0.999950235382063
C5_GO_PRESYNAPTIC_MODULATION_OF_CHEMICAL_SYNAPTIC_TRANSMISSION	7	Down	0.0752494814162829	0.999950235382063
C5_GO_ENERGY_HOMEOSTASIS	24	Down	0.0752521879447615	0.999950235382063
C2_REACTOME_PCP_CE_PATHWAY	81	Down	0.075283518825503	0.999950235382063
C7_GSE44649_NAIVE_VS_ACTIVATED_CD8_TCELL_DN	188	Up	0.075323169402796	0.999950235382063
C7_GSE27786_NKTCELL_VS_ERYTHROBLAST_UP	188	Up	0.0754005553923708	0.999950235382063
C5_GO_REGULATION_OF_FATTY_ACID_TRANSPORT	17	Up	0.0754257600092604	0.999950235382063
C5_GO_NON_MEMBRANE_SPANNING_PROTEIN_TYROSINE_PHOSPHATASE_ACTIVITY	8	Down	0.0754276897687849	0.999950235382063
C5_GO_EPITHELIAL_CELL_CELL_ADHESION	8	Down	0.0754793557981031	0.999950235382063
C3_GTTATAT_MIR410	70	Up	0.0754917522847818	0.999950235382063
C5_GO_RNA_CATABOLIC_PROCESS	365	Down	0.0755692150803819	0.999950235382063
C5_GO_ATPASE_REGULATOR_ACTIVITY	37	Up	0.0756028846174258	0.999950235382063
C5_GO_BONE_MARROW_DEVELOPMENT	7	Down	0.0756656046597633	0.999950235382063
C7_GSE557_WT_VS_CIITA_KO_DC_DN	173	Up	0.0756701929028664	0.999950235382063
C5_GO_MATERNAL_PROCESS_INVOLVED_IN_FEMALE_PREGNANCY	41	Up	0.0757438479722859	0.999950235382063
C5_GO_POSITIVE_REGULATION_OF_B_CELL_ACTIVATION	66	Up	0.075760506289553	0.999950235382063
C7_GSE2770_TGFB_AND_IL4_ACT_VS_ACT_CD4_TCELL_2H_UP	178	Down	0.0757616301219833	0.999950235382063
C2_TIAN_TNF_SIGNALING_VIA_NFKB	22	Up	0.0758267476839905	0.999950235382063
C2_PID_HEDGEHOG_2PATHWAY	14	Down	0.075857312089212	0.999950235382063
C5_GO_NEGATIVE_REGULATION_OF_REACTIVE_OXYGEN_SPECIES_BIOSYNTHETIC_PROCESS	25	Down	0.0758932718644782	0.999950235382063
C2_KASLER_HDAC7_TARGETS_2_UP	5	Down	0.0759414662637564	0.999950235382063
C5_GO_CENTROMERE_COMPLEX_ASSEMBLY	52	Up	0.075943240681799	0.999950235382063
C2_BROWNE_HCMV_INFECTION_2HR_UP	25	Up	0.0759799861771243	0.999950235382063
C2_CHARAFE_BREAST_CANCER_BASAL_VS_MESENCHYMAL_DN	34	Down	0.0759914183570939	0.999950235382063
C2_SIMBULAN_UV_RESPONSE_NORMAL_UP	7	Down	0.0760184583636456	0.999950235382063
C5_GO_REGULATION_OF_SPROUTING_ANGIOGENESIS	46	Up	0.0761215637362685	0.999950235382063
C7_GSE13484_UNSTIM_VS_YF17D_VACCINE_STIM_PBMC_UP	196	Up	0.0761425694935358	0.999950235382063
C2_IKEDA_MIR1_TARGETS_DN	4	Down	0.0762342194663766	0.999950235382063
C3_ATGTTTC_MIR494	129	Up	0.0762571045569936	0.999950235382063
C5_GO_ENDONUCLEASE_ACTIVITY_ACTIVE_WITH_EITHER_RIBO_OR_DEOXYRIBONUCLEIC_ACIDS_AND_PRODUCING_5_PHOSPHOMONOESTERS	35	Up	0.0763695775226271	0.999950235382063
C2_REN_BOUND_BY_E2F	59	Up	0.0765083158032069	0.999950235382063
C5_GO_RIBOSOMAL_SMALL_SUBUNIT_ASSEMBLY	18	Down	0.0766366778536935	0.999950235382063
C2_KEGG_ARACHIDONIC_ACID_METABOLISM	29	Up	0.0766908012242272	0.999950235382063
C5_GO_NEGATIVE_REGULATION_OF_NUCLEASE_ACTIVITY	7	Down	0.0767281929408517	0.999950235382063
C7_GSE11864_CSF1_IFNG_VS_CSF1_PAM3CYS_IN_MAC_DN	162	Up	0.0767400374662677	0.999950235382063
C2_REACTOME_PREGNENOLONE_BIOSYNTHESIS	10	Down	0.0768091949156963	0.999950235382063
C2_LEE_NEURAL_CREST_STEM_CELL_DN	75	Down	0.0769377920356636	0.999950235382063
C2_REACTOME_SLC_TRANSPORTER_DISORDERS	66	Up	0.0770319152903963	0.999950235382063
C7_GSE12845_NAIVE_VS_DARKZONE_GC_TONSIL_BCELL_DN	194	Up	0.0770410271945031	0.999950235382063
C5_GO_POSITIVE_CHEMOTAXIS	34	Down	0.0771113979604086	0.999950235382063
C2_REACTOME_ANTIVIRAL_MECHANISM_BY_IFN_STIMULATED_GENES	80	Up	0.077138473525351	0.999950235382063
C2_KHETCHOUMIAN_TRIM24_TARGETS_DN	2	Up	0.0771569498400138	0.999950235382063
C5_GO_RENAL_FILTRATION	12	Up	0.0771847446992078	0.999950235382063
C5_GO_MULTICELLULAR_ORGANISM_AGING	21	Up	0.0772336652459028	0.999950235382063
C2_AMIT_SERUM_RESPONSE_40_MCF10A	25	Up	0.0772487652506697	0.999950235382063
C5_GO_DOUBLE_STRANDED_RNA_BINDING	71	Up	0.0772721174487156	0.999950235382063
C7_GSE25087_FETAL_VS_ADULT_TCONV_DN	164	Up	0.0773005652474294	0.999950235382063
C5_GO_ZYMOGEN_GRANULE_MEMBRANE	8	Up	0.0773059418911862	0.999950235382063
C5_GO_IRON_ION_TRANSMEMBRANE_TRANSPORT	13	Up	0.0773418483412157	0.999950235382063
C5_GO_RENAL_CONTROL_OF_PERIPHERAL_VASCULAR_RESISTANCE_INVOLVED_IN_REGULATION_OF_SYSTEMIC_ARTERIAL_BLOOD_PRESSURE	2	Down	0.0774096598266724	0.999950235382063
C2_REACTOME_IKBA_VARIANT_LEADS_TO_EDA_ID	7	Up	0.0774716599648434	0.999950235382063
C5_GO_HEXOSE_PHOSPHATE_TRANSPORT	5	Up	0.0776099414708055	0.999950235382063
C2_CHEN_LVAD_SUPPORT_OF_FAILING_HEART_DN	32	Down	0.0776241149867392	0.999950235382063
C5_GO_INTRINSIC_COMPONENT_OF_VACUOLAR_MEMBRANE	5	Up	0.0777116706359305	0.999950235382063
C2_BRACHAT_RESPONSE_TO_CAMPTOTHECIN_DN	39	Down	0.0777758523620449	0.999950235382063
C5_GO_CATALYTIC_ACTIVITY_ACTING_ON_A_TRNA	115	Up	0.0778029382572174	0.999950235382063
C5_GO_REGULATION_OF_RESPONSE_TO_INTERFERON_GAMMA	24	Up	0.0778215925741755	0.999950235382063
C7_GSE17721_POLYIC_VS_GARDIQUIMOD_12H_BMDC_UP	154	Up	0.0778229125780812	0.999950235382063
C5_GO_RESPONSE_TO_OXYGEN_RADICAL	24	Up	0.0778836289686726	0.999950235382063
C5_GO_POSITIVE_REGULATION_OF_ION_TRANSMEMBRANE_TRANSPORT	86	Down	0.0779118521561118	0.999950235382063
C2_FLECHNER_BIOPSY_KIDNEY_TRANSPLANT_REJECTED_VS_OK_UP	80	Down	0.0779524547848495	0.999950235382063
C2_REACTOME_RECEPTOR_MEDIATED_MITOPHAGY	11	Down	0.0779839617778826	0.999950235382063
C5_GO_POSITIVE_REGULATION_OF_FATTY_ACID_METABOLIC_PROCESS	11	Up	0.078065891062318	0.999950235382063
C5_GO_PROTEIN_FOLDING	194	Up	0.0780790260823099	0.999950235382063
C2_UZONYI_RESPONSE_TO_LEUKOTRIENE_AND_THROMBIN	28	Up	0.0781250518292329	0.999950235382063
C5_GO_NEGATIVE_REGULATION_OF_MONOCYTE_CHEMOTAXIS	3	Up	0.0781487903273912	0.999950235382063
C7_GSE31082_DP_VS_CD4_SP_THYMOCYTE_UP	189	Up	0.0784573560027155	0.999950235382063
C5_GO_HORMONE_BINDING	49	Down	0.0785141347092899	0.999950235382063
C5_GO_EXOCRINE_PANCREAS_DEVELOPMENT	3	Up	0.0785493079593488	0.999950235382063
C7_GSE32423_IL7_VS_IL7_IL4_NAIVE_CD8_TCELL_DN	171	Up	0.078626398349834	0.999950235382063
C7_GSE7460_CTRL_VS_TGFB_TREATED_ACT_FOXP3_HET_TCONV_UP	181	Up	0.0786603690028438	0.999950235382063
C5_GO_GOLGI_TRANS_CISTERNA	8	Down	0.0787216672581854	0.999950235382063
C5_GO_SWI_SNF_COMPLEX	18	Up	0.0787949242979524	0.999950235382063
C2_KEGG_LYSINE_DEGRADATION	39	Up	0.0787972833949864	0.999950235382063
C5_GO_REGULATION_OF_UBIQUITIN_PROTEIN_LIGASE_ACTIVITY	21	Down	0.0788890803673211	0.999950235382063
C2_REACTOME_DEFECTIVE_TPR_MAY_CONFER_SUSCEPTIBILITY_TOWARDS_THYROID_PAPILLARY_CARCINOMA_TPC	30	Up	0.0789384886204424	0.999950235382063
C2_TERAO_AOX4_TARGETS_SKIN_DN	20	Up	0.0789815804540517	0.999950235382063
C2_REACTOME_FBXL7_DOWN_REGULATES_AURKA_DURING_MITOTIC_ENTRY_AND_IN_EARLY_MITOSIS	53	Down	0.0790348837947897	0.999950235382063
C5_GO_PULMONARY_VALVE_MORPHOGENESIS	7	Down	0.0790626116462368	0.999950235382063
C5_GO_POST_EMBRYONIC_ANIMAL_ORGAN_MORPHOGENESIS	5	Down	0.0790669951398961	0.999950235382063
C5_GO_GABA_RECEPTOR_COMPLEX	2	Down	0.0791239397740024	0.999950235382063
C5_GO_TOXIC_SUBSTANCE_BINDING	4	Up	0.0791291994190432	0.999950235382063
C2_REACTOME_TRAFFICKING_AND_PROCESSING_OF_ENDOSOMAL_TLR	11	Down	0.0791901176632939	0.999950235382063
C2_REACTOME_BRANCHED_CHAIN_AMINO_ACID_CATABOLISM	19	Up	0.0792814702120193	0.999950235382063
C5_GO_BRANCHED_CHAIN_AMINO_ACID_CATABOLIC_PROCESS	19	Up	0.0792814702120193	0.999950235382063
C2_LEE_LIVER_CANCER_MYC_UP	42	Down	0.0792910318589216	0.999950235382063
C5_GO_REGULATION_OF_HISTONE_METHYLATION	57	Up	0.079293442545801	0.999950235382063
C5_GO_DISACCHARIDE_METABOLIC_PROCESS	4	Down	0.0795684701436523	0.999950235382063
C5_GO_POSITIVE_REGULATION_OF_DNA_REPLICATION	31	Up	0.0795773696831022	0.999950235382063
C5_GO_MHC_CLASS_II_BIOSYNTHETIC_PROCESS	9	Up	0.0796358415576262	0.999950235382063
C5_GO_ESTABLISHMENT_OF_PLANAR_POLARITY_OF_EMBRYONIC_EPITHELIUM	11	Down	0.0796359060985451	0.999950235382063
C2_MARTINELLI_IMMATURE_NEUTROPHIL_DN	9	Down	0.0796865292337491	0.999950235382063
C7_GSE29164_CD8_TCELL_VS_CD8_TCELL_AND_IL12_TREATED_MELANOMA_DAY7_UP	188	Up	0.0797369063853078	0.999950235382063
C5_GO_POSITIVE_REGULATION_OF_CELL_MIGRATION_INVOLVED_IN_SPROUTING_ANGIOGENESIS	16	Up	0.0797477930058227	0.999950235382063
C5_GO_MITOTIC_SISTER_CHROMATID_COHESION	21	Up	0.0797538667387341	0.999950235382063
C5_GO_ALPHA_AMINO_ACID_CATABOLIC_PROCESS	49	Up	0.0797874009395797	0.999950235382063
C5_GO_PRERIBOSOME_LARGE_SUBUNIT_PRECURSOR	21	Up	0.0801917845845675	0.999950235382063
C5_GO_NEGATIVE_REGULATION_OF_DNA_DEPENDENT_DNA_REPLICATION	25	Down	0.0802764521158635	0.999950235382063
C2_LEE_BMP2_TARGETS_DN	791	Up	0.0803105933097958	0.999950235382063
C5_GO_REGULATION_OF_DNA_DUPLEX_UNWINDING	4	Down	0.0803876519983442	0.999950235382063
C7_GSE17721_CTRL_VS_GARDIQUIMOD_1H_BMDC_DN	148	Up	0.0803976326418055	0.999950235382063
C3_TTGGAGA_MIR5155P_MIR519E	127	Up	0.0804187819903973	0.999950235382063
C2_BIOCARTA_SET_PATHWAY	10	Down	0.0805610093550278	0.999950235382063
C5_GO_POSITIVE_REGULATION_OF_RELEASE_OF_CYTOCHROME_C_FROM_MITOCHONDRIA	28	Down	0.0805640236193936	0.999950235382063
C2_GALLUZZI_PERMEABILIZE_MITOCHONDRIA	36	Down	0.0806024017131792	0.999950235382063
C5_GO_CRD_MEDIATED_MRNA_STABILIZATION	4	Up	0.0806360471439891	0.999950235382063
C5_GO_REGULATION_OF_PHOSPHOLIPASE_ACTIVITY	40	Up	0.0806449101816406	0.999950235382063
C5_GO_ARGININE_BINDING	5	Down	0.0806510690464419	0.999950235382063
C7_GSE17721_CTRL_VS_PAM3CSK4_1H_BMDC_DN	136	Up	0.0808597303765979	0.999950235382063
C5_GO_G_RICH_STRAND_TELOMERIC_DNA_BINDING	11	Down	0.0808934411930667	0.999950235382063
C3_GTTGNYNNRGNAAC_UNKNOWN	87	Up	0.0809129206957698	0.999950235382063
C5_GO_PROTEIN_LOCALIZATION_TO_VACUOLE	52	Up	0.0809555808897326	0.999950235382063
C5_GO_STEROID_HYDROXYLASE_ACTIVITY	8	Up	0.0809576649662176	0.999950235382063
C5_GO_PYRIMIDINE_NUCLEOSIDE_METABOLIC_PROCESS	5	Up	0.0810247607228683	0.999950235382063
C5_GO_DNA_CATABOLIC_PROCESS_EXONUCLEOLYTIC	5	Up	0.0810481630473527	0.999950235382063
C5_GO_G_PROTEIN_COUPLED_GLUTAMATE_RECEPTOR_BINDING	7	Down	0.081061602925145	0.999950235382063
C2_RICKMAN_HEAD_AND_NECK_CANCER_A	38	Down	0.0811506237323865	0.999950235382063
C5_GO_OUTER_MITOCHONDRIAL_MEMBRANE_ORGANIZATION	6	Up	0.0811945108427165	0.999950235382063
C7_GSE40666_STAT1_KO_VS_STAT4_KO_CD8_TCELL_UP	194	Up	0.0812008004685235	0.999950235382063
C2_REACTOME_INTERACTION_WITH_CUMULUS_CELLS_AND_THE_ZONA_PELLUCIDA	3	Down	0.081201195869526	0.999950235382063
C5_GO_REGULATION_OF_MORPHOGENESIS_OF_AN_EPITHELIUM	124	Down	0.0812476128248379	0.999950235382063
C7_GSE13547_CTRL_VS_ANTI_IGM_STIM_ZFX_KO_BCELL_12H_DN	149	Up	0.0813958470915552	0.999950235382063
C5_GO_RESPONSE_TO_TOPOLOGICALLY_INCORRECT_PROTEIN	175	Up	0.0814574635213533	0.999950235382063
C2_GAVIN_PDE3B_TARGETS	19	Down	0.0815050766206924	0.999950235382063
C5_GO_RESPONSE_TO_BACTERIAL_LIPOPROTEIN	5	Up	0.0815291211148459	0.999950235382063
C2_AMIT_EGF_RESPONSE_40_HELA	39	Up	0.0815953934268108	0.999950235382063
C5_GO_REGULATION_OF_PROTEIN_HETERODIMERIZATION_ACTIVITY	6	Down	0.0816749079099829	0.999950235382063
C5_GO_Y_FORM_DNA_BINDING	5	Down	0.0817174391843204	0.999950235382063
C5_GO_TRANSCRIPTION_COREPRESSOR_BINDING	14	Down	0.0817288743228671	0.999950235382063
C5_GO_QUINONE_BIOSYNTHETIC_PROCESS	16	Down	0.0817936196725545	0.999950235382063
C5_GO_NEGATIVE_REGULATION_OF_MONOCYTE_DIFFERENTIATION	5	Up	0.0817999392331729	0.999950235382063
C2_REACTOME_IRE1ALPHA_ACTIVATES_CHAPERONES	48	Up	0.0818801251284508	0.999950235382063
C5_GO_GLUCOCORTICOID_METABOLIC_PROCESS	8	Down	0.0820487451004017	0.999950235382063
C5_GO_ION_CHANNEL_BINDING	79	Down	0.0820713964570028	0.999950235382063
C5_GO_REGULATION_OF_VASCULAR_SMOOTH_MUSCLE_CELL_DEDIFFERENTIATION	2	Down	0.082074859238451	0.999950235382063
C2_CERVERA_SDHB_TARGETS_1_UP	70	Down	0.082076713215765	0.999950235382063
C5_GO_POSITIVE_REGULATION_OF_PHAGOCYTOSIS	47	Up	0.0821002268904729	0.999950235382063
C5_GO_CELL_COMMUNICATION_BY_ELECTRICAL_COUPLING_INVOLVED_IN_CARDIAC_CONDUCTION	14	Down	0.0821833706288797	0.999950235382063
C3_FOXO1_02	180	Up	0.0822481936156	0.999950235382063
C5_GO_GLYCOGEN_BIOSYNTHETIC_PROCESS	35	Up	0.0822949939274392	0.999950235382063
C5_GO_SYNAPTIC_VESICLE_CYCLE	111	Down	0.0823500301955838	0.999950235382063
C5_GO_EMBRYO_IMPLANTATION	30	Up	0.0823994192493105	0.999950235382063
C2_REACTOME_SIGNALING_BY_NOTCH4	80	Down	0.0824339086146627	0.999950235382063
C2_REACTOME_CASPASE_MEDIATED_CLEAVAGE_OF_CYTOSKELETAL_PROTEINS	12	Up	0.0824486825429343	0.999950235382063
C5_GO_SARCOPLASM	48	Up	0.0824612149897643	0.999950235382063
C5_GO_NEGATIVE_REGULATION_OF_PEPTIDYL_SERINE_PHOSPHORYLATION	19	Down	0.0824979903992161	0.999950235382063
C5_GO_REGULATION_OF_PROTEIN_COMPLEX_STABILITY	9	Up	0.0826628723223902	0.999950235382063
C5_GO_COPI_COATED_VESICLE_BUDDING	6	Up	0.0826750361938976	0.999950235382063
C5_GO_REGULATION_OF_TRANSCRIPTION_FROM_RNA_POLYMERASE_II_PROMOTER_IN_RESPONSE_TO_HYPOXIA	71	Down	0.0827185916268304	0.999950235382063
C7_GSE2585_CD80_HIGH_VS_LOW_MTEC_DN	123	Down	0.0827289158183836	0.999950235382063
C7_GSE29164_UNTREATED_VS_CD8_TCELL_TREATED_MELANOMA_DAY7_UP	182	Down	0.0827619556941421	0.999950235382063
C5_GO_REGULATION_OF_ODONTOGENESIS	10	Up	0.0828167503581445	0.999950235382063
C7_GSE41867_DAY6_VS_DAY8_LCMV_CLONE13_EFFECTOR_CD8_TCELL_DN	187	Up	0.0828270573577625	0.999950235382063
C2_MOOTHA_TCA	15	Down	0.0829678584096854	0.999950235382063
C2_PID_PLK1_PATHWAY	44	Down	0.0830283505362052	0.999950235382063
C2_PID_TOLL_ENDOGENOUS_PATHWAY	21	Up	0.0831105756807943	0.999950235382063
C7_GSE7831_1H_VS_4H_CPG_STIM_PDC_UP	167	Up	0.0831591451998801	0.999950235382063
C2_VERRECCHIA_RESPONSE_TO_TGFB1_C3	10	Down	0.0831921267937215	0.999950235382063
C5_GO_CELLULAR_RESPONSE_TO_REACTIVE_NITROGEN_SPECIES	14	Down	0.0834076805946538	0.999950235382063
C7_GSE25123_WT_VS_PPARG_KO_MACROPHAGE_DN	186	Down	0.08341308532998	0.999950235382063
C5_GO_MULTIVESICULAR_BODY_LUMEN	2	Down	0.0834873048185126	0.999950235382063
C2_ROZANOV_MMP14_TARGETS_DN	21	Down	0.0836454264106428	0.999950235382063
C5_GO_STRUCTURAL_MOLECULE_ACTIVITY	488	Down	0.0836859052618049	0.999950235382063
C2_NAKAYAMA_SOFT_TISSUE_TUMORS_PCA1_UP	58	Down	0.0837497185943213	0.999950235382063
C5_GO_ISOPRENOID_METABOLIC_PROCESS	45	Down	0.0837661598064803	0.999950235382063
C2_JEPSEN_SMRT_TARGETS	24	Up	0.0839480036703205	0.999950235382063
C5_GO_ALDOSTERONE_SECRETION	1	Down	0.0840303520936243	0.999950235382063
C2_TSUDA_ALVEOLAR_SOFT_PART_SARCOMA	8	Up	0.084040844125416	0.999950235382063
C5_GO_GLAND_MORPHOGENESIS	66	Down	0.0840877040273266	0.999950235382063
C5_GO_VACUOLAR_TRANSPORT	122	Up	0.0840974118454399	0.999950235382063
C5_GO_POSITIVE_REGULATION_OF_GLUCONEOGENESIS_BY_POSITIVE_REGULATION_OF_TRANSCRIPTION_FROM_RNA_POLYMERASE_II_PROMOTER	4	Up	0.0841388140566604	0.999950235382063
C7_GSE21033_CTRL_VS_POLYIC_STIM_DC_12H_DN	179	Up	0.08420581175705	0.999950235382063
C2_YANAGISAWA_LUNG_CANCER_RECURRENCE	8	Down	0.0842384221462207	0.999950235382063
C2_KEGG_ERBB_SIGNALING_PATHWAY	73	Up	0.0842653119502992	0.999950235382063
C7_GSE18791_CTRL_VS_NEWCASTLE_VIRUS_DC_10H_UP	195	Up	0.0843189684435411	0.999950235382063
C2_REACTOME_EXPORT_OF_VIRAL_RIBONUCLEOPROTEINS_FROM_NUCLEUS	33	Up	0.0846827279037742	0.999950235382063
C2_MIKKELSEN_PLURIPOTENT_STATE_DN	6	Up	0.0848263757927147	0.999950235382063
C5_GO_OXIDOREDUCTASE_ACTIVITY_ACTING_ON_THE_CH_NH_GROUP_OF_DONORS	20	Up	0.0849263085294816	0.999950235382063
C5_GO_U6_SNRNP	10	Down	0.0850308287068244	0.999950235382063
C2_REACTOME_TRAFFICKING_OF_MYRISTOYLATED_PROTEINS_TO_THE_CILIUM	4	Up	0.085146282618844	0.999950235382063
C5_GO_INTERLEUKIN_13_SECRETION	7	Up	0.0853153871693946	0.999950235382063
C5_GO_SUBSTANTIA_NIGRA_DEVELOPMENT	36	Down	0.0853221736706935	0.999950235382063
C5_GO_NON_CANONICAL_WNT_SIGNALING_PATHWAY	120	Down	0.0853924677874712	0.999950235382063
C5_GO_MYELIN_SHEATH_ABAXONAL_REGION	6	Down	0.0855238466122916	0.999950235382063
C5_GO_UBIQUITIN_BINDING	73	Up	0.0855452240348901	0.999950235382063
C2_AMIT_EGF_RESPONSE_20_MCF10A	9	Up	0.0856032432369538	0.999950235382063
C2_WATANABE_ULCERATIVE_COLITIS_WITH_CANCER_UP	10	Down	0.0856129095890104	0.999950235382063
C2_LEE_LIVER_CANCER_SURVIVAL_DN	170	Down	0.085630108276512	0.999950235382063
C5_GO_PERICENTRIC_HETEROCHROMATIN	19	Down	0.0856420270427926	0.999950235382063
C5_GO_EMBRYONIC_NEUROCRANIUM_MORPHOGENESIS	7	Up	0.0859918806333327	0.999950235382063
C7_GSE15330_HSC_VS_MEGAKARYOCYTE_ERYTHROID_PROGENITOR_DN	157	Up	0.0860322834145699	0.999950235382063
C7_GSE39864_WT_VS_GATA3_KO_TREG_UP	152	Up	0.0862148419054435	0.999950235382063
C5_GO_REGULATION_OF_SYNAPTIC_VESICLE_PRIMING	5	Down	0.0862823394228703	0.999950235382063
C7_GSE15330_LYMPHOID_MULTIPOTENT_VS_MEGAKARYOCYTE_ERYTHROID_PROGENITOR_UP	180	Up	0.0862908868197877	0.999950235382063
C5_GO_REGULATION_OF_PROTEIN_HOMOOLIGOMERIZATION	19	Down	0.0863060983604572	0.999950235382063
C5_GO_REGULATION_OF_TOLL_LIKE_RECEPTOR_2_SIGNALING_PATHWAY	9	Up	0.0863401220381181	0.999950235382063
C2_SPIELMAN_LYMPHOBLAST_EUROPEAN_VS_ASIAN_2FC_UP	10	Up	0.0863599419808557	0.999950235382063
C5_GO_SENSORY_PERCEPTION_OF_SMELL	23	Down	0.0863604830015197	0.999950235382063
C5_GO_CELLULAR_RESPONSE_TO_NITRIC_OXIDE	12	Down	0.0864688315615798	0.999950235382063
C5_GO_POSITIVE_REGULATION_OF_THE_FORCE_OF_HEART_CONTRACTION	2	Down	0.0864700607615222	0.999950235382063
C5_GO_ALDEHYDE_DEHYDROGENASE_NAD_ACTIVITY	8	Up	0.0867834070257562	0.999950235382063
C2_CHEN_LVAD_SUPPORT_OF_FAILING_HEART_UP	73	Up	0.0868026240440522	0.999950235382063
C5_GO_REGULATION_OF_TOLL_LIKE_RECEPTOR_4_SIGNALING_PATHWAY	14	Up	0.0868561756500603	0.999950235382063
C2_KYNG_RESPONSE_TO_H2O2_VIA_ERCC6_UP	35	Up	0.0869036620834495	0.999950235382063
C5_GO_ISOPRENOID_BIOSYNTHETIC_PROCESS	18	Down	0.0871268269112414	0.999950235382063
C2_FAELT_B_CLL_WITH_VH_REARRANGEMENTS_DN	48	Up	0.087134413438834	0.999950235382063
C5_GO_CRD_MEDIATED_MRNA_STABILITY_COMPLEX	5	Up	0.0871351728710129	0.999950235382063
C5_GO_CELLULAR_RESPONSE_TO_GONADOTROPIN_STIMULUS	13	Down	0.0871969665719296	0.999950235382063
C7_GSE2706_LPS_VS_R848_AND_LPS_2H_STIM_DC_DN	76	Up	0.0872817324862459	0.999950235382063
C5_GO_NEGATIVE_REGULATION_OF_INTERLEUKIN_8_SECRETION	7	Down	0.087316218712571	0.999950235382063
C2_CLAUS_PGR_POSITIVE_MENINGIOMA_DN	9	Up	0.0874823752606419	0.999950235382063
C2_SEMENZA_HIF1_TARGETS	29	Up	0.0875684687839461	0.999950235382063
C2_PID_RAC1_PATHWAY	50	Down	0.0875777140791067	0.999950235382063
C5_GO_SMOOTH_MUSCLE_ADAPTATION	4	Up	0.0876096320468087	0.999950235382063
C2_AIYAR_COBRA1_TARGETS_DN	24	Up	0.0876235386228031	0.999950235382063
C5_GO_CYTOSKELETON_OF_PRESYNAPTIC_ACTIVE_ZONE	1	Down	0.0876326206682247	0.999950235382063
C2_CALVET_IRINOTECAN_SENSITIVE_VS_RESISTANT_UP	5	Up	0.087632676029682	0.999950235382063
C2_AZARE_NEOPLASTIC_TRANSFORMATION_BY_STAT3_DN	6	Up	0.0877801486656267	0.999950235382063
C5_GO_POSITIVE_REGULATION_OF_TELOMERE_CAPPING	16	Up	0.087804411412981	0.999950235382063
C5_GO_CHROMATIN_SILENCING_AT_TELOMERE	7	Up	0.0878798377750244	0.999950235382063
C5_GO_POSITIVE_REGULATION_OF_FIBROBLAST_APOPTOTIC_PROCESS	7	Down	0.0879007687721162	0.999950235382063
C5_GO_FUCOSE_BINDING	1	Up	0.0880024474179509	0.999950235382063
C2_BIOCARTA_PCAF_PATHWAY	13	Up	0.0880926267500329	0.999950235382063
C2_SHI_SPARC_TARGETS_DN	9	Down	0.088186400255163	0.999950235382063
C2_RAMPON_ENRICHED_LEARNING_ENVIRONMENT_EARLY_UP	12	Down	0.0881958366613479	0.999950235382063
C5_GO_NITRIC_OXIDE_SYNTHASE_BINDING	10	Down	0.0882072342996721	0.999950235382063
C5_GO_1_ACYLGLYCEROPHOSPHOCHOLINE_O_ACYLTRANSFERASE_ACTIVITY	5	Up	0.0883079373557043	0.999950235382063
C2_ICHIBA_GRAFT_VERSUS_HOST_DISEASE_35D_DN	32	Up	0.0884044410022038	0.999950235382063
C7_GSE27896_HDAC6_KO_VS_WT_TREG_UP	174	Up	0.0884433252404103	0.999950235382063
C5_GO_ALPHA_1_3_FUCOSYLTRANSFERASE_ACTIVITY	3	Up	0.0884602193437916	0.999950235382063
C5_GO_REGULATION_OF_CARDIAC_MUSCLE_CELL_MEMBRANE_POTENTIAL	4	Up	0.0885798554055472	0.999950235382063
C5_GO_SIN3_COMPLEX	13	Down	0.0886411059876588	0.999950235382063
C7_GSE7218_UNSTIM_VS_ANTIGEN_STIM_THROUGH_IGM_BCELL_DN	94	Up	0.0886499929534531	0.999950235382063
C2_KEGG_OTHER_GLYCAN_DEGRADATION	14	Up	0.0886917651450699	0.999950235382063
C5_GO_ANTIGEN_PROCESSING_AND_PRESENTATION_OF_PEPTIDE_ANTIGEN	170	Down	0.0887030582975937	0.999950235382063
C7_GSE40225_WT_VS_RIP_B7X_DIABETIC_MOUSE_PANCREATIC_CD8_TCELL_UP	178	Up	0.0888177981698702	0.999950235382063
C2_JIANG_AGING_CEREBRAL_CORTEX_DN	41	Down	0.0888325015129772	0.999950235382063
C2_REACTOME_FERTILIZATION	10	Down	0.089120909468829	0.999950235382063
C2_REACTOME_CD28_DEPENDENT_PI3K_AKT_SIGNALING	22	Up	0.0891685079464689	0.999950235382063
C5_GO_NEGATIVE_REGULATION_OF_HEART_CONTRACTION	17	Up	0.0892796081726394	0.999950235382063
C5_GO_ALCOHOL_DEHYDROGENASE_NADPPLUS_ACTIVITY	9	Down	0.0893668297916638	0.999950235382063
C2_REACTOME_SIGNALING_BY_NOTCH1_T_7_9_NOTCH1:M1580_K2555_TRANSLOCATION_MUTANT	6	Down	0.0894374514708321	0.999950235382063
C2_SCIAN_CELL_CYCLE_TARGETS_OF_TP53_AND_TP73_UP	7	Up	0.0894396235269191	0.999950235382063
C5_GO_OXALOACETATE_METABOLIC_PROCESS	6	Down	0.0895641993451576	0.999950235382063
C2_BROWNE_HCMV_INFECTION_18HR_UP	141	Up	0.0896206079405877	0.999950235382063
C5_GO_POSITIVE_REGULATION_OF_TRANSCRIPTION_BY_RNA_POLYMERASE_III	9	Up	0.0896825112242122	0.999950235382063
C5_GO_REGULATION_OF_DNA_TOPOISOMERASE_ATP_HYDROLYZING_ACTIVITY	6	Up	0.0897257239625535	0.999950235382063
C2_FLECHNER_BIOPSY_KIDNEY_TRANSPLANT_OK_VS_DONOR_DN	16	Up	0.0897341117615882	0.999950235382063
C5_GO_REGULATION_OF_INCLUSION_BODY_ASSEMBLY	14	Up	0.0897598452449252	0.999950235382063
C5_GO_INSULIN_LIKE_GROWTH_FACTOR_BINDING	15	Down	0.0897602751489216	0.999950235382063
C7_GSE27859_CD11C_INT_F480_HI_MACROPHAGE_VS_CD11C_ING_F480_INT_DC_UP	178	Up	0.0897805763795725	0.999950235382063
C7_GSE27786_NKCELL_VS_ERYTHROBLAST_DN	133	Up	0.0899737963159269	0.999950235382063
C5_GO_REGULATION_OF_ISOTYPE_SWITCHING_TO_IGE_ISOTYPES	7	Down	0.0900035877043167	0.999950235382063
C2_REACTOME_DEGRADATION_OF_DVL	54	Down	0.0902020083850729	0.999950235382063
C5_GO_DNA_INTEGRATION	9	Down	0.0902044137291777	0.999950235382063
C2_REACTOME_SYNTHESIS_OF_PIPS_AT_THE_LATE_ENDOSOME_MEMBRANE	11	Up	0.0903634854071004	0.999950235382063
C5_GO_ESTABLISHMENT_OR_MAINTENANCE_OF_BIPOLAR_CELL_POLARITY	28	Down	0.0904084693144235	0.999950235382063
C7_GSE17721_0.5H_VS_8H_GARDIQUIMOD_BMDC_DN	172	Up	0.0904496903587206	0.999950235382063
C5_GO_PROTEIN_PALMITOYLATION	29	Down	0.0905605785154379	0.999950235382063
C5_GO_ESTABLISHMENT_OF_PROTEIN_LOCALIZATION_TO_PLASMA_MEMBRANE	52	Down	0.0905615135754993	0.999950235382063
C5_GO_DENDRITE_SELF_AVOIDANCE	8	Up	0.0905820222161407	0.999950235382063
C2_REACTOME_ANTIGEN_PROCESSING_CROSS_PRESENTATION	93	Down	0.0906077001283075	0.999950235382063
C5_GO_NEUTROPHIL_EXTRAVASATION	7	Down	0.0907743092017986	0.999950235382063
C5_GO_RESPONSE_TO_ACIDIC_PH	15	Down	0.0908046541551908	0.999950235382063
C5_GO_DE_NOVO_IMP_BIOSYNTHETIC_PROCESS	6	Up	0.0908396486439695	0.999950235382063
C2_BARRIER_CANCER_RELAPSE_NORMAL_SAMPLE_DN	31	Up	0.0908583212036215	0.999950235382063
C5_GO_POSITIVE_REGULATION_OF_TOLL_LIKE_RECEPTOR_4_SIGNALING_PATHWAY	7	Up	0.0908710215196939	0.999950235382063
C5_GO_ADENYLATE_CYCLASE_INHIBITING_ADRENERGIC_RECEPTOR_SIGNALING_PATHWAY	1	Up	0.090948029848464	0.999950235382063
C5_GO_CHONDROCYTE_DEVELOPMENT	20	Up	0.0910588909970511	0.999950235382063
C5_GO_MITOCHONDRIAL_RNA_METABOLIC_PROCESS	23	Up	0.0911707078538113	0.999950235382063
C5_GO_POSITIVE_REGULATION_OF_BONE_DEVELOPMENT	8	Up	0.0911727166832847	0.999950235382063
C5_GO_REGULATION_OF_CARDIAC_MUSCLE_CELL_DIFFERENTIATION	27	Up	0.0911756121467856	0.999950235382063
C2_BIOCARTA_PLCD_PATHWAY	3	Up	0.0912444514838579	0.999950235382063
C2_REACTOME_HYALURONAN_BIOSYNTHESIS_AND_EXPORT	3	Up	0.0912444514838579	0.999950235382063
C5_GO_TORC1_SIGNALING	38	Up	0.0912872929225937	0.999950235382063
C2_CHESLER_BRAIN_D6MIT150_QTL_CIS	3	Up	0.0913451766577765	0.999950235382063
C2_MCMURRAY_TP53_HRAS_COOPERATION_RESPONSE_UP	16	Up	0.0913847533222975	0.999950235382063
C5_GO_CORNEA_DEVELOPMENT_IN_CAMERA_TYPE_EYE	5	Up	0.0913857963827653	0.999950235382063
C5_GO_PEPTIDYL_LYSINE_OXIDATION	4	Down	0.0913976395210864	0.999950235382063
C5_GO_PROTEIN_LYSINE_6_OXIDASE_ACTIVITY	4	Down	0.0913976395210864	0.999950235382063
C2_REACTOME_GLI_PROTEINS_BIND_PROMOTERS_OF_HH_RESPONSIVE_GENES_TO_PROMOTE_TRANSCRIPTION	3	Down	0.0914459911955024	0.999950235382063
C5_GO_REGULATION_OF_T_HELPER_2_CELL_DIFFERENTIATION	10	Down	0.0914697002012452	0.999950235382063
C7_GSE17974_0H_VS_6H_IN_VITRO_ACT_CD4_TCELL_DN	192	Up	0.0914991822343276	0.999950235382063
C5_GO_POSITIVE_REGULATION_OF_CARBOHYDRATE_METABOLIC_PROCESS	40	Up	0.0915553089340969	0.999950235382063
C7_GSE411_100MIN_VS_400MIN_IL6_STIM_SOCS3_KO_MACROPHAGE_DN	188	Up	0.0916556770112421	0.999950235382063
C7_GSE20366_EX_VIVO_VS_HOMEOSTATIC_CONVERSION_TREG_UP	185	Up	0.0918415618631842	0.999950235382063
C7_GSE9601_NFKB_INHIBITOR_VS_PI3K_INHIBITOR_TREATED_HCMV_INF_MONOCYTE_UP	183	Up	0.091843693182263	0.999950235382063
C5_GO_LEUKOTRIENE_D4_BIOSYNTHETIC_PROCESS	2	Up	0.0918809422896584	0.999950235382063
C5_GO_PEPTIDYLTRANSFERASE_ACTIVITY	2	Up	0.0918809422896584	0.999950235382063
C5_GO_GLUTATHIONE_HYDROLASE_ACTIVITY	2	Up	0.0918809422896584	0.999950235382063
C5_GO_HYPOGLYCIN_A_GAMMA_GLUTAMYL_TRANSPEPTIDASE_ACTIVITY	2	Up	0.0918809422896584	0.999950235382063
C2_REACTOME_ACTIVATION_OF_PPARGC1A_PGC_1ALPHA_BY_PHOSPHORYLATION	5	Up	0.0919027408643271	0.999950235382063
C7_GSE21927_EL4_VS_MCA203_TUMOR_MONOCYTES_DN	140	Up	0.0919641637446103	0.999950235382063
C2_REACTOME_INTERACTIONS_OF_REV_WITH_HOST_CELLULAR_PROTEINS	37	Up	0.0922897116026555	0.999950235382063
C2_REACTOME_TRNA_AMINOACYLATION	40	Up	0.0924311682222154	0.999950235382063
C5_GO_NEGATIVE_REGULATION_OF_RNA_POLYMERASE_II_REGULATORY_REGION_SEQUENCE_SPECIFIC_DNA_BINDING	4	Down	0.0924599143268977	0.999950235382063
C2_REACTOME_GLUCOSE_METABOLISM	76	Up	0.0925040487576896	0.999950235382063
C2_KEGG_GLYCOSYLPHOSPHATIDYLINOSITOL_GPI_ANCHOR_BIOSYNTHESIS	23	Up	0.0925244345995278	0.999950235382063
C7_GSE20715_0H_VS_48H_OZONE_TLR4_KO_LUNG_UP	147	Down	0.0925560165155817	0.999950235382063
C5_GO_PRESYNAPTIC_CYTOSOL	9	Up	0.0925642175068118	0.999950235382063
C2_REACTOME_REELIN_SIGNALLING_PATHWAY	5	Down	0.0926369251873276	0.999950235382063
C7_GSE17974_0H_VS_48H_IN_VITRO_ACT_CD4_TCELL_DN	191	Up	0.0926725466133173	0.999950235382063
C7_GSE2826_WT_VS_BTK_KO_BCELL_DN	142	Up	0.0926783233819802	0.999950235382063
C5_GO_RETINAL_METABOLIC_PROCESS	7	Down	0.0927352762942115	0.999950235382063
C5_GO_INOSITOL_PHOSPHATE_BIOSYNTHETIC_PROCESS	28	Up	0.0929636288246615	0.999950235382063
C5_GO_PEPTIDYL_ARGININE_MODIFICATION	19	Up	0.0930073597967323	0.999950235382063
C2_HOLLEMAN_VINCRISTINE_RESISTANCE_ALL_DN	19	Down	0.0930642252980499	0.999950235382063
C2_REACTOME_DEFENSINS	5	Up	0.0933102329726192	0.999950235382063
C5_GO_NEGATIVE_REGULATION_OF_SUBSTRATE_ADHESION_DEPENDENT_CELL_SPREADING	10	Up	0.0933317333024566	0.999950235382063
C5_GO_EPITHELIAL_FLUID_TRANSPORT	5	Up	0.0933364598471968	0.999950235382063
C7_GSE30962_PRIMARY_VS_SECONDARY_CHRONIC_LCMV_INF_CD8_TCELL_UP	181	Up	0.0934137833238298	0.999950235382063
C5_GO_NEGATIVE_REGULATION_OF_CHOLESTEROL_EFFLUX	3	Down	0.0934298099385071	0.999950235382063
C2_REACTOME_CHAPERONE_MEDIATED_AUTOPHAGY	14	Up	0.0934780327778275	0.999950235382063
C5_GO_COBALT_ION_TRANSPORT	4	Up	0.0934878236903921	0.999950235382063
C5_GO_POSITIVE_REGULATION_OF_SYNAPTIC_TRANSMISSION_GABAERGIC	7	Down	0.0935687393889173	0.999950235382063
C5_GO_PHOSPHATIDYLINOSITOL_PHOSPHORYLATION	46	Up	0.0935869713830471	0.999950235382063
C2_REACTOME_PROTEIN_REPAIR	6	Down	0.0936373066953143	0.999950235382063
C2_PID_UPA_UPAR_PATHWAY	24	Down	0.0936558485564473	0.999950235382063
C5_GO_REGULATION_OF_MONOCYTE_DIFFERENTIATION	15	Up	0.093661721243842	0.999950235382063
C5_GO_PYRIMIDINE_NUCLEOBASE_METABOLIC_PROCESS	5	Up	0.0937042575003412	0.999950235382063
C2_REACTOME_SMALL_INTERFERING_RNA_SIRNA_BIOGENESIS	9	Up	0.0937143996839435	0.999950235382063
C5_GO_EQUATORIAL_MICROTUBULE_ORGANIZING_CENTER	5	Up	0.0937174146003234	0.999950235382063
C7_GSE8685_IL2_STARVED_VS_IL21_ACT_IL2_STARVED_CD4_TCELL_UP	179	Up	0.0938050352476603	0.999950235382063
C5_GO_APICOLATERAL_PLASMA_MEMBRANE	9	Up	0.0938107633689921	0.999950235382063
C2_PID_MYC_REPRESS_PATHWAY	53	Up	0.0938903293462811	0.999950235382063
C2_YAO_TEMPORAL_RESPONSE_TO_PROGESTERONE_CLUSTER_2	34	Up	0.0939026239142283	0.999950235382063
C5_GO_REGULATION_OF_RESPONSE_TO_TUMOR_CELL	9	Up	0.0939361549492522	0.999950235382063
C5_GO_CHLORIDE_ION_BINDING	8	Down	0.0939566453321365	0.999950235382063
C7_GSE27241_CTRL_VS_DIGOXIN_TREATED_CD4_TCELL_IN_TH17_POLARIZING_CONDITIONS_UP	155	Up	0.0940937598454624	0.999950235382063
C7_GSE27786_CD8_TCELL_VS_NKTCELL_UP	160	Up	0.0941450053903185	0.999950235382063
C2_SASAI_RESISTANCE_TO_NEOPLASTIC_TRANSFROMATION	34	Up	0.0941455499564828	0.999950235382063
C2_DER_IFN_BETA_RESPONSE_UP	100	Down	0.0941543436873989	0.999950235382063
C5_GO_PROTEIN_PHOSPHATASE_1_BINDING	16	Up	0.0941946733502683	0.999950235382063
C5_GO_POSITIVE_REGULATION_OF_CELL_DIVISION	59	Down	0.0943009586414614	0.999950235382063
C5_GO_AORTA_SMOOTH_MUSCLE_TISSUE_MORPHOGENESIS	1	Up	0.0944841955849298	0.999950235382063
C2_FIGUEROA_AML_METHYLATION_CLUSTER_6_UP	96	Down	0.0945640334465636	0.999950235382063
C2_LOPEZ_MESOTHELIOMA_SURVIVAL_UP	10	Down	0.0946449080602505	0.999950235382063
C5_GO_VITAMIN_TRANSPORT	20	Down	0.094693846495824	0.999950235382063
C2_HESS_TARGETS_OF_HOXA9_AND_MEIS1_DN	59	Up	0.0947082458724071	0.999950235382063
C5_GO_CYSTEINE_TYPE_ENDOPEPTIDASE_ACTIVITY_INVOLVED_IN_APOPTOTIC_SIGNALING_PATHWAY	7	Down	0.0947189938003067	0.999950235382063
C2_IVANOVA_HEMATOPOIESIS_STEM_CELL_SHORT_TERM	15	Up	0.0947350308610201	0.999950235382063
C5_GO_CD40_RECEPTOR_COMPLEX	11	Up	0.094740941742103	0.999950235382063
C5_GO_NUCLEOTIDE_EXCISION_REPAIR_COMPLEX	12	Up	0.0947923289509578	0.999950235382063
C5_GO_PHOSPHATIDYLCHOLINE_STEROL_O_ACYLTRANSFERASE_ACTIVATOR_ACTIVITY	3	Down	0.0949445468023071	0.999950235382063
C5_GO_REGULATION_OF_MRNA_EXPORT_FROM_NUCLEUS	5	Down	0.0949741111413184	0.999950235382063
C5_GO_MANNOSE_METABOLIC_PROCESS	8	Up	0.0949791263539425	0.999950235382063
C5_GO_TRNA_5_LEADER_REMOVAL	10	Up	0.0950122947280553	0.999950235382063
C2_MORI_PLASMA_CELL_DN	29	Up	0.095092191947698	0.999950235382063
C2_SCHAEFFER_PROSTATE_DEVELOPMENT_AND_CANCER_BOX3	4	Down	0.0951066572612187	0.999950235382063
C2_BIOCARTA_MPR_PATHWAY	14	Down	0.0951493462201634	0.999950235382063
C2_REACTOME_TOLL_LIKE_RECEPTOR_TLR1:TLR2_CASCADE	90	Up	0.0953827706378865	0.999950235382063
C5_GO_RRNA_ADENINE_METHYLTRANSFERASE_ACTIVITY	8	Up	0.0954572423170254	0.999950235382063
C5_GO_DENDRITE_TERMINUS	11	Up	0.0955276941935457	0.999950235382063
C5_GO_CARBOHYDRATE_CATABOLIC_PROCESS	148	Up	0.0955422019229604	0.999950235382063
C7_GSE17721_LPS_VS_GARDIQUIMOD_2H_BMDC_UP	157	Up	0.0955789179852238	0.999950235382063
C1_chr2q36	20	Up	0.0956024966466493	0.999950235382063
C5_GO_HIGH_DENSITY_LIPOPROTEIN_PARTICLE	18	Down	0.0956081788639142	0.999950235382063
C5_GO_POSITIVE_REGULATION_OF_SODIUM_ION_TRANSMEMBRANE_TRANSPORT	14	Down	0.0956092892947608	0.999950235382063
C7_GSE46606_IRF4_KO_VS_WT_CD40L_IL2_IL5_3DAY_STIMULATED_BCELL_DN	169	Up	0.0956540227461819	0.999950235382063
C5_GO_ENDOLYSOSOME_MEMBRANE	11	Down	0.0957647373796816	0.999950235382063
C5_GO_ACTIVIN_RECEPTOR_BINDING	2	Down	0.0957657044504944	0.999950235382063
C5_GO_MRNA_CIS_SPLICING_VIA_SPLICEOSOME	45	Up	0.0957755321342235	0.999950235382063
C1_chr14q24	98	Up	0.0958602298440139	0.999950235382063
C5_GO_MRNA_METHYLATION	14	Up	0.0959477109300959	0.999950235382063
C5_GO_CHEMOKINE_RECEPTOR_BINDING	25	Down	0.0960598602759775	0.999950235382063
C5_GO_IRON_ION_TRANSMEMBRANE_TRANSPORTER_ACTIVITY	11	Up	0.0961344069428923	0.999950235382063
C5_GO_WNT_ACTIVATED_RECEPTOR_ACTIVITY	9	Down	0.0961375930202254	0.999950235382063
C5_GO_HYDROLASE_ACTIVITY_ACTING_ON_ETHER_BONDS	9	Up	0.0964033352695494	0.999950235382063
C5_GO_MICROTUBULE_NUCLEATION_BY_INTERPHASE_MICROTUBULE_ORGANIZING_CENTER	6	Up	0.096405775123028	0.999950235382063
C2_REACTOME_PRESYNAPTIC_DEPOLARIZATION_AND_CALCIUM_CHANNEL_OPENING	7	Up	0.096443037431652	0.999950235382063
C2_WANG_RESPONSE_TO_BEXAROTENE_UP	21	Up	0.0964583030596577	0.999950235382063
C5_GO_REGULATION_OF_PHAGOCYTOSIS	61	Up	0.0964694286519479	0.999950235382063
C5_GO_COMPLEMENT_COMPONENT_C1Q_BINDING	2	Up	0.0965625376577996	0.999950235382063
C5_GO_ENDOLYSOSOME_LUMEN	5	Down	0.0966212182231362	0.999950235382063
C5_GO_NEGATIVE_REGULATION_OF_PLASMINOGEN_ACTIVATION	5	Up	0.0966481880523023	0.999950235382063
C1_chr2p25	44	Down	0.0966556025271517	0.999950235382063
C5_GO_IMPORTIN_ALPHA_FAMILY_PROTEIN_BINDING	5	Up	0.0967696268102302	0.999950235382063
C5_GO_HEME_TRANSPORT	8	Down	0.0967872691451946	0.999950235382063
C7_GSE24574_BCL6_HIGH_TFH_VS_TFH_CD4_TCELL_DN	191	Down	0.0968623986319888	0.999950235382063
C2_SABATES_COLORECTAL_ADENOMA_UP	47	Down	0.0968624789166212	0.999950235382063
C2_REACTOME_ACTIVATED_NTRK2_SIGNALS_THROUGH_FYN	5	Down	0.0968911875787605	0.999950235382063
C3_CEBP_C	137	Up	0.0969622900878242	0.999950235382063
C5_GO_BCL_2_FAMILY_PROTEIN_COMPLEX	5	Down	0.0969858192461736	0.999950235382063
C7_GSE24634_TEFF_VS_TCONV_DAY5_IN_CULTURE_DN	179	Up	0.0970576379615705	0.999950235382063
C7_GSE1740_MCSF_VS_MCSF_AND_IFNG_DAY2_DERIVED_MACROPHAGE_UP	125	Down	0.0971007181407023	0.999950235382063
C5_GO_LYSINE_N_METHYLTRANSFERASE_ACTIVITY	54	Up	0.0971517050492818	0.999950235382063
C5_GO_PLATELET_DENSE_GRANULE_MEMBRANE	5	Up	0.0971753042963261	0.999950235382063
C5_GO_HAPTOGLOBIN_HEMOGLOBIN_COMPLEX	5	Up	0.097283714286484	0.999950235382063
C5_GO_NEGATIVE_REGULATION_OF_MONONUCLEAR_CELL_MIGRATION	4	Up	0.0973100991467845	0.999950235382063
C7_GSE20727_CTRL_VS_H2O2_TREATED_DC_UP	178	Up	0.0973173919799534	0.999950235382063
C2_LEE_EARLY_T_LYMPHOCYTE_UP	90	Down	0.0974059072709844	0.999950235382063
C5_GO_AUDITORY_RECEPTOR_CELL_STEREOCILIUM_ORGANIZATION	8	Down	0.0974101774752172	0.999950235382063
C7_GSE24210_TCONV_VS_TREG_DN	167	Up	0.0974109832744974	0.999950235382063
C7_GSE10273_HIGH_IL7_VS_HIGH_IL7_AND_IRF4_IN_IRF4_8_NULL_PRE_BCELL_UP	155	Up	0.0974377281635931	0.999950235382063
C2_REACTOME_DEGRADATION_OF_GLI1_BY_THE_PROTEASOME	58	Down	0.097448268953913	0.999950235382063
C5_GO_REGULATION_OF_PHOSPHOLIPASE_C_ACTIVITY	26	Up	0.0974654549863	0.999950235382063
C3_TCTGATC_MIR383	39	Up	0.0975548301163629	0.999950235382063
C7_GSE37301_PRO_BCELL_VS_GRANULOCYTE_MONOCYTE_PROGENITOR_UP	115	Up	0.0975687612645365	0.999950235382063
C2_REACTOME_SYNTHESIS_OF_PIPS_AT_THE_EARLY_ENDOSOME_MEMBRANE	16	Up	0.0976662507020719	0.999950235382063
C5_GO_VESICLE_FUSION_TO_PLASMA_MEMBRANE	15	Down	0.0976792413789648	0.999950235382063
C5_GO_PHOSPHATIDYLINOSITOL_BISPHOSPHATE_PHOSPHATASE_ACTIVITY	21	Up	0.0977291805798962	0.999950235382063
C2_ZHAN_MULTIPLE_MYELOMA_MF_UP	35	Up	0.0977985620364342	0.999950235382063
C5_GO_RNA_POLYMERASE_CORE_ENZYME_BINDING	44	Up	0.0978091200819496	0.999950235382063
C5_GO_DOUBLE_STRAND_BREAK_REPAIR_VIA_SYNTHESIS_DEPENDENT_STRAND_ANNEALING	7	Up	0.0978379908911365	0.999950235382063
C5_GO_POSITIVE_REGULATION_OF_GLYCOPROTEIN_BIOSYNTHETIC_PROCESS	17	Up	0.0978604192008029	0.999950235382063
C5_GO_VESICLE_MEDIATED_TRANSPORT_IN_SYNAPSE	134	Down	0.0979423339584632	0.999950235382063
C5_GO_INSULIN_LIKE_GROWTH_FACTOR_RECEPTOR_BINDING	12	Up	0.0979496761801792	0.999950235382063
C2_REACTOME_REGULATION_OF_APOPTOSIS	52	Down	0.097974473466787	0.999950235382063
C5_GO_NEGATIVE_REGULATION_OF_TUMOR_NECROSIS_FACTOR_SECRETION	4	Up	0.0979820942321908	0.999950235382063
C5_GO_NEGATIVE_REGULATION_OF_MACROAUTOPHAGY	29	Up	0.0980366627512267	0.999950235382063
C2_REACTOME_NEGATIVE_REGULATION_OF_TCF_DEPENDENT_SIGNALING_BY_DVL_INTERACTING_PROTEINS	5	Down	0.0980862268138299	0.999950235382063
C5_GO_BRANCHIOMOTOR_NEURON_AXON_GUIDANCE	3	Down	0.0981397044376916	0.999950235382063
C7_GSE17974_0H_VS_2H_IN_VITRO_ACT_CD4_TCELL_DN	190	Up	0.0981897055952169	0.999950235382063
C3_RYAAAKNNNNNNTTGW_UNKNOWN	51	Up	0.0982641652955475	0.999950235382063
C5_GO_PROTEIN_HETEROTRIMERIZATION	9	Up	0.0984001572287654	0.999950235382063
C5_GO_INOSITOL_METABOLIC_PROCESS	6	Up	0.0984159506513419	0.999950235382063
C5_GO_SPHINGOID_BIOSYNTHETIC_PROCESS	12	Down	0.0984625611659717	0.999950235382063
C5_GO_COPPER_ION_BINDING	41	Down	0.0984975746109286	0.999950235382063
C5_GO_REGULATION_OF_SARCOMERE_ORGANIZATION	3	Up	0.098603086793988	0.999950235382063
C7_GSE17721_CTRL_VS_CPG_2H_BMDC_UP	184	Up	0.0987979076169936	0.999950235382063
C2_WENG_POR_TARGETS_LIVER_DN	14	Up	0.0988079449221317	0.999950235382063
C2_REACTOME_PURINE_RIBONUCLEOSIDE_MONOPHOSPHATE_BIOSYNTHESIS	12	Up	0.0989603863191966	0.999950235382063
C5_GO_G0_TO_G1_TRANSITION	39	Up	0.0989698405215993	0.999950235382063
C5_GO_REGULATION_OF_FEVER_GENERATION	4	Up	0.0989970326787976	0.999950235382063
C5_GO_LYSOSOMAL_TRANSPORT	90	Up	0.0990144147074304	0.999950235382063
C5_GO_N_ACETYLGALACTOSAMINE_4_O_SULFOTRANSFERASE_ACTIVITY	2	Up	0.0990510334129847	0.999950235382063
C5_GO_POSITIVE_REGULATION_OF_MICROTUBULE_BINDING	6	Up	0.0992143160337881	0.999950235382063
C5_GO_AROMATIC_AMINO_ACID_TRANSMEMBRANE_TRANSPORTER_ACTIVITY	5	Down	0.099320575259912	0.999950235382063
C5_GO_PHOSPHOLIPID_EFFLUX	6	Down	0.0993771138051355	0.999950235382063
C5_GO_SEQUENCE_SPECIFIC_SINGLE_STRANDED_DNA_BINDING	15	Down	0.0993784151938085	0.999950235382063
C5_GO_POSITIVE_REGULATION_OF_TRANSCRIPTION_FROM_RNA_POLYMERASE_II_PROMOTER_IN_RESPONSE_TO_OXIDATIVE_STRESS	5	Down	0.0993895119524989	0.999950235382063
C7_GSE22886_NEUTROPHIL_VS_DC_UP	109	Down	0.0994234745922829	0.999950235382063
C2_ONDER_CDH1_SIGNALING_VIA_CTNNB1	53	Up	0.0994636407855552	0.999950235382063
C5_GO_BONE_MINERALIZATION_INVOLVED_IN_BONE_MATURATION	6	Up	0.0995903247175635	0.999950235382063
C5_GO_POSITIVE_REGULATION_OF_PHAGOCYTOSIS_ENGULFMENT	10	Up	0.0996347805578688	0.999950235382063
C2_KEGG_ANTIGEN_PROCESSING_AND_PRESENTATION	68	Down	0.0996641528472163	0.999950235382063
C5_GO_REGULATION_OF_CHOLESTEROL_EFFLUX	20	Down	0.0997149105962716	0.999950235382063
C5_GO_PHOSPHATIDYLINOSITOL_3_KINASE_REGULATOR_ACTIVITY	15	Up	0.0997676875285281	0.999950235382063
C5_GO_CAMP_DEPENDENT_PROTEIN_KINASE_ACTIVITY	6	Up	0.0998919494109512	0.999950235382063
C5_GO_POSITIVE_REGULATION_OF_CHROMOSOME_SEPARATION	10	Up	0.0998930316904558	0.999950235382063
C2_REACTOME_CITRIC_ACID_CYCLE_TCA_CYCLE	22	Down	0.099988411721057	0.999950235382063
C2_AGARWAL_AKT_PATHWAY_TARGETS	6	Up	0.100131251931054	0.999950235382063
C5_GO_REGULATION_OF_TRANSLATIONAL_FIDELITY	17	Up	0.100160838036858	0.999950235382063
C5_GO_HISTONE_THREONINE_PHOSPHORYLATION	6	Up	0.100194302189516	0.999950235382063
C5_GO_HISTONE_THREONINE_KINASE_ACTIVITY	6	Up	0.100194302189516	0.999950235382063
C5_GO_ORGAN_INDUCTION	5	Up	0.100372538739608	0.999950235382063
C7_GSE29614_CTRL_VS_TIV_FLU_VACCINE_PBMC_2007_UP	68	Up	0.100423930280499	0.999950235382063
C7_GSE32986_GMCSF_VS_GMCSF_AND_CURDLAN_HIGHDOSE_STIM_DC_UP	176	Up	0.10042578013104	0.999950235382063
C5_GO_NEGATIVE_REGULATION_OF_ORGANIC_ACID_TRANSPORT	9	Up	0.100440053734568	0.999950235382063
C1_chr2q13	17	Down	0.100690605356207	0.999950235382063
C5_GO_POSITIVE_REGULATION_OF_CALCIUM_MEDIATED_SIGNALING	35	Down	0.100702547194296	0.999950235382063
C5_GO_NEGATIVE_REGULATION_OF_FIBRINOLYSIS	4	Up	0.10070722643766	0.999950235382063
C2_DITTMER_PTHLH_TARGETS_DN	61	Up	0.100763989791523	0.999950235382063
C7_GSE2197_IMMUNOSUPPRESSIVE_DNA_VS_UNTREATEDIN_DC_DN	176	Up	0.100813078227813	0.999950235382063
C1_chr8p22	12	Down	0.100936854305638	0.999950235382063
C5_GO_ISWI_TYPE_COMPLEX	10	Up	0.101056942651064	0.999950235382063
C7_GSE5542_IFNA_VS_IFNA_AND_IFNG_TREATED_EPITHELIAL_CELLS_6H_UP	155	Up	0.101122923625458	0.999950235382063
C7_GSE360_HIGH_VS_LOW_DOSE_B_MALAYI_DC_UP	163	Up	0.101128644255136	0.999950235382063
C5_GO_LIPOPEPTIDE_BINDING	3	Up	0.101237692722018	0.999950235382063
C5_GO_PLATELET_DENSE_GRANULE	12	Up	0.101260542859042	0.999950235382063
C5_GO_NEGATIVE_REGULATION_OF_LIPID_STORAGE	16	Up	0.101299002373481	0.999950235382063
C5_GO_UBIQUITIN_PROTEIN_TRANSFERASE_INHIBITOR_ACTIVITY	6	Down	0.101398281803647	0.999950235382063
C2_WANG_CLASSIC_ADIPOGENIC_TARGETS_OF_PPARG	16	Up	0.101455784224629	0.999950235382063
C5_GO_REGULATION_OF_MICROTUBULE_MOTOR_ACTIVITY	8	Down	0.101499267406508	0.999950235382063
C2_REACTOME_TGF_BETA_RECEPTOR_SIGNALING_IN_EMT_EPITHELIAL_TO_MESENCHYMAL_TRANSITION	15	Down	0.101499604768015	0.999950235382063
C2_ZHAN_MULTIPLE_MYELOMA_LB_DN	35	Down	0.101533685723293	0.999950235382063
C2_REACTOME_FGFR3B_LIGAND_BINDING_AND_ACTIVATION	1	Up	0.10153471870262	0.999950235382063
C5_GO_REGULATION_OF_CHROMATIN_ASSEMBLY_OR_DISASSEMBLY	8	Down	0.101575855598414	0.999950235382063
C7_GSE6674_ANTI_IGM_VS_CPG_STIM_BCELL_DN	190	Up	0.101632621522328	0.999950235382063
C2_FUNG_IL2_TARGETS_WITH_STAT5_BINDING_SITES_T1	6	Up	0.101640454794305	0.999950235382063
C2_BUSA_SAM68_TARGETS_DN	5	Up	0.101657830578014	0.999950235382063
C5_GO_HISTONE_LYSINE_N_METHYLTRANSFERASE_ACTIVITY	39	Up	0.101664359160069	0.999950235382063
C2_MOOTHA_FFA_OXYDATION	23	Up	0.101842875289559	0.999950235382063
C5_GO_RESPONSE_TO_PLATELET_AGGREGATION_INHIBITOR	5	Down	0.101981192528319	0.999950235382063
C5_GO_RESPONSE_TO_LITHIUM_ION	11	Up	0.101983866114287	0.999950235382063
C2_MIDORIKAWA_AMPLIFIED_IN_LIVER_CANCER	37	Down	0.102257280236689	0.999950235382063
C5_GO_NUCLEOBASE_METABOLIC_PROCESS	10	Up	0.102280405421771	0.999950235382063
C5_GO_PRIMARY_AMINE_OXIDASE_ACTIVITY	1	Down	0.102336170873194	0.999950235382063
C5_GO_GLYCEROPHOSPHOLIPID_METABOLIC_PROCESS	143	Up	0.102344366899651	0.999950235382063
C7_GSE2405_0H_VS_9H_A_PHAGOCYTOPHILUM_STIM_NEUTROPHIL_UP	157	Up	0.10243011942056	0.999950235382063
C2_CHIN_BREAST_CANCER_COPY_NUMBER_UP	20	Up	0.102447903285878	0.999950235382063
C5_GO_POSITIVE_REGULATION_OF_CELLULAR_CARBOHYDRATE_METABOLIC_PROCESS	27	Up	0.102448420766555	0.999950235382063
C5_GO_POSITIVE_REGULATION_OF_VIRAL_LIFE_CYCLE	57	Down	0.102519594478482	0.999950235382063
C2_BIOCARTA_RHO_PATHWAY	16	Down	0.102566209688199	0.999950235382063
C5_GO_POSITIVE_REGULATION_OF_NEURON_APOPTOTIC_PROCESS	43	Down	0.102598682734066	0.999950235382063
C7_GSE9006_HEALTHY_VS_TYPE_2_DIABETES_PBMC_AT_DX_DN	154	Up	0.102613029910928	0.999950235382063
C3_GTCAACC_MIR3805P	15	Up	0.102745693104522	0.999950235382063
C5_GO_FAT_SOLUBLE_VITAMIN_CATABOLIC_PROCESS	1	Down	0.102948634664409	0.999950235382063
C5_GO_NEGATIVE_REGULATION_OF_ANOIKIS	14	Down	0.102976682454841	0.999950235382063
C5_GO_RECEPTOR_LOCALIZATION_TO_SYNAPSE	37	Down	0.103000828352108	0.999950235382063
C2_PID_LYSOPHOSPHOLIPID_PATHWAY	49	Up	0.103009368459093	0.999950235382063
C5_GO_RENAL_SYSTEM_VASCULATURE_DEVELOPMENT	15	Down	0.103074799561741	0.999950235382063
C7_GSE3720_VD1_VS_VD2_GAMMADELTA_TCELL_WITH_LPS_STIM_UP	179	Up	0.10308602241133	0.999950235382063
C2_GARY_CD5_TARGETS_DN	422	Up	0.103107111793187	0.999950235382063
C5_GO_METHYLTRANSFERASE_COMPLEX	111	Up	0.103117704518306	0.999950235382063
C7_GSE17186_NAIVE_VS_CD21HIGH_TRANSITIONAL_BCELL_DN	189	Up	0.103131979631245	0.999950235382063
C5_GO_ESTABLISHMENT_OF_EPITHELIAL_CELL_APICAL_BASAL_POLARITY	8	Down	0.103194862613892	0.999950235382063
C2_HOFMANN_MYELODYSPLASTIC_SYNDROM_RISK_DN	17	Down	0.10337301848288	0.999950235382063
C5_GO_POLYNUCLEOTIDE_ADENYLYLTRANSFERASE_ACTIVITY	10	Up	0.103555032562508	0.999950235382063
C5_GO_PROTEIN_METHYLATION	152	Up	0.103630932338077	0.999950235382063
C2_REACTOME_TRANSCRIPTIONAL_REGULATION_OF_PLURIPOTENT_STEM_CELLS	14	Down	0.103671222320824	0.999950235382063
C2_CASTELLANO_NRAS_TARGETS_UP	50	Down	0.103676935481466	0.999950235382063
C5_GO_MEMBRANE_HYPERPOLARIZATION	8	Down	0.103733503690149	0.999950235382063
C7_GSE17721_POLYIC_VS_PAM3CSK4_2H_BMDC_DN	141	Up	0.103882949457247	0.999950235382063
C5_GO_POSITIVE_REGULATION_OF_TRANSPORTER_ACTIVITY	67	Down	0.103921778650331	0.999950235382063
C2_KORKOLA_EMBRYONIC_CARCINOMA_VS_SEMINOMA_DN	11	Up	0.10392978863772	0.999950235382063
C2_BIOCARTA_VOBESITY_PATHWAY	4	Up	0.10394111108872	0.999950235382063
C2_REACTOME_VLDL_CLEARANCE	4	Down	0.104101732019027	0.999950235382063
C5_GO_TRANSCRIPTION_DEPENDENT_TETHERING_OF_RNA_POLYMERASE_II_GENE_DNA_AT_NUCLEAR_PERIPHERY	6	Up	0.104165625391728	0.999950235382063
C7_GSE8921_UNSTIM_VS_TLR1_2_STIM_MONOCYTE_6H_UP	162	Up	0.104221716111338	0.999950235382063
C5_GO_METALLOENDOPEPTIDASE_INHIBITOR_ACTIVITY	7	Up	0.104261885497875	0.999950235382063
C5_GO_REGULATION_OF_RNA_SPLICING	115	Up	0.104286086003501	0.999950235382063
C5_GO_TOLL_LIKE_RECEPTOR_BINDING	8	Up	0.104319084558319	0.999950235382063
C5_GO_ATPASE_INHIBITOR_ACTIVITY	5	Up	0.104353700286291	0.999950235382063
C5_GO_IMMUNOGLOBULIN_PRODUCTION_INVOLVED_IN_IMMUNOGLOBULIN_MEDIATED_IMMUNE_RESPONSE	50	Up	0.104423515063838	0.999950235382063
C2_REACTOME_REGULATION_OF_MITOTIC_CELL_CYCLE	84	Down	0.104456473335254	0.999950235382063
C7_GSE14000_UNSTIM_VS_4H_LPS_DC_TRANSLATED_RNA_UP	191	Up	0.104504668054205	0.999950235382063
C2_REACTOME_RUNX1_REGULATES_TRANSCRIPTION_OF_GENES_INVOLVED_IN_DIFFERENTIATION_OF_MYELOID_CELLS	6	Up	0.104530397694948	0.999950235382063
C2_REACTOME_G_ALPHA_I_SIGNALLING_EVENTS	196	Down	0.104614036765117	0.999950235382063
C5_GO_REGULATION_OF_CEREBELLAR_GRANULE_CELL_PRECURSOR_PROLIFERATION	2	Down	0.104664398626379	0.999950235382063
C5_GO_POSITIVE_REGULATION_OF_CEREBELLAR_GRANULE_CELL_PRECURSOR_PROLIFERATION	2	Down	0.104664398626379	0.999950235382063
C5_GO_REGULATION_OF_ARP2_3_COMPLEX_MEDIATED_ACTIN_NUCLEATION	15	Down	0.104709088108295	0.999950235382063
C2_REACTOME_IRAK4_DEFICIENCY_TLR2_4	9	Up	0.104799803597599	0.999950235382063
C5_GO_POSITIVE_REGULATION_OF_TELOMERASE_ACTIVITY	32	Up	0.104809023691094	0.999950235382063
C5_GO_TRIGLYCERIDE_RICH_LIPOPROTEIN_PARTICLE_REMODELING	5	Down	0.104885232416598	0.999950235382063
C5_GO_VERY_LOW_DENSITY_LIPOPROTEIN_PARTICLE_REMODELING	5	Down	0.104885232416598	0.999950235382063
C2_KYNG_NORMAL_AGING_UP	14	Down	0.104947315859937	0.999950235382063
C5_GO_NOSE_DEVELOPMENT	6	Down	0.104974698403476	0.999950235382063
C7_GSE29949_MICROGLIA_BRAIN_VS_MONOCYTE_BONE_MARROW_UP	127	Up	0.104988770019129	0.999950235382063
C2_JAZAG_TGFB1_SIGNALING_VIA_SMAD4_DN	44	Up	0.105067270129868	0.999950235382063
C2_REACTOME_REGULATION_OF_COMMISSURAL_AXON_PATHFINDING_BY_SLIT_AND_ROBO	4	Up	0.105085793874174	0.999950235382063
C5_GO_NEGATIVE_REGULATION_OF_FATTY_ACID_TRANSPORT	5	Up	0.10513016941709	0.999950235382063
C2_REACTOME_INTERACTIONS_OF_VPR_WITH_HOST_CELLULAR_PROTEINS	37	Up	0.105149959442591	0.999950235382063
C2_NEWMAN_ERCC6_TARGETS_DN	16	Up	0.1052460752247	0.999950235382063
C2_SATO_SILENCED_EPIGENETICALLY_IN_PANCREATIC_CANCER	26	Down	0.105328856430093	0.999950235382063
C7_GSE360_L_MAJOR_VS_T_GONDII_DC_UP	109	Down	0.105409205188299	0.999950235382063
C7_GSE16451_CTRL_VS_WEST_EQUINE_ENC_VIRUS_MATURE_NEURON_CELL_LINE_UP	171	Up	0.105414716014404	0.999950235382063
C7_GSE17974_CTRL_VS_ACT_IL4_AND_ANTI_IL12_1H_CD4_TCELL_DN	181	Up	0.105439594121575	0.999950235382063
C5_GO_NEGATIVE_REGULATION_OF_CELL_GROWTH_INVOLVED_IN_CARDIAC_MUSCLE_CELL_DEVELOPMENT	7	Up	0.105443068273157	0.999950235382063
C7_GSE18791_UNSTIM_VS_NEWCATSLE_VIRUS_DC_18H_UP	181	Up	0.105451548301541	0.999950235382063
C5_GO_POSITIVE_REGULATION_OF_LYMPHOCYTE_MIGRATION	31	Down	0.105541024386383	0.999950235382063
C2_REACTOME_VIF_MEDIATED_DEGRADATION_OF_APOBEC3G	53	Down	0.10562001648111	0.999950235382063
C5_GO_POSITIVE_REGULATION_OF_ISOTYPE_SWITCHING_TO_IGA_ISOTYPES	4	Up	0.105751351349448	0.999950235382063
C5_GO_PROTEIN_LOCALIZATION_TO_POSTSYNAPTIC_MEMBRANE	26	Down	0.105921952230387	0.999950235382063
C2_REACTOME_N_GLYCAN_TRIMMING_AND_ELONGATION_IN_THE_CIS_GOLGI	5	Down	0.105925724146751	0.999950235382063
C2_BRUINS_UVC_RESPONSE_VIA_TP53_GROUP_B	388	Up	0.106071210092776	0.999950235382063
C7_GSE21927_SPLEEN_C57BL6_VS_4T1_TUMOR_BALBC_MONOCYTES_UP	176	Down	0.106121287894276	0.999950235382063
C2_BAKER_HEMATOPOESIS_STAT1_TARGETS	11	Down	0.106162438476049	0.999950235382063
C2_GROSS_ELK3_TARGETS_UP	20	Up	0.106218306589752	0.999950235382063
C5_GO_REGULATION_OF_MODIFICATION_OF_POSTSYNAPTIC_STRUCTURE	4	Down	0.10630580941656	0.999950235382063
C5_GO_CALCIUM_ION_IMPORT	44	Down	0.106308378391958	0.999950235382063
C5_GO_URATE_TRANSPORT	2	Down	0.106310452004189	0.999950235382063
C1_chr5q12	24	Up	0.106330833487988	0.999950235382063
C5_GO_REGULATION_OF_METANEPHROS_DEVELOPMENT	10	Down	0.106333193355926	0.999950235382063
C7_GSE7596_AKT_TRANSD_VS_CTRL_CD4_TCONV_WITH_TGFB_DN	79	Down	0.106373110098832	0.999950235382063
C5_GO_POSITIVE_REGULATION_OF_CELL_MIGRATION_BY_VASCULAR_ENDOTHELIAL_GROWTH_FACTOR_SIGNALING_PATHWAY	5	Up	0.106463596677062	0.999950235382063
C7_GSE26559_TCF1_KO_VS_WT_LIN_NEG_CELL_UP	184	Up	0.106469921921782	0.999950235382063
C5_GO_TRANSMEMBRANE_SIGNALING_RECEPTOR_ACTIVITY	398	Down	0.106485886034	0.999950235382063
C5_GO_SULFUR_AMINO_ACID_TRANSPORT	5	Down	0.106521874510923	0.999950235382063
C6_BRCA1_DN.V1_UP	61	Up	0.106561245257985	0.999950235382063
C7_GSE27786_BCELL_VS_ERYTHROBLAST_UP	191	Up	0.106561361094094	0.999950235382063
C5_GO_NEGATIVE_REGULATION_OF_INTERLEUKIN_1_MEDIATED_SIGNALING_PATHWAY	4	Up	0.1065675271417	0.999950235382063
C5_GO_TRACHEA_CARTILAGE_DEVELOPMENT	3	Down	0.106598924579846	0.999950235382063
C2_DACOSTA_LOW_DOSE_UV_RESPONSE_VIA_ERCC3_XPCS_DN	9	Down	0.106666368913249	0.999950235382063
C3_TGTTTAC_MIR30A5P_MIR30C_MIR30D_MIR30B_MIR30E5P	458	Up	0.106715129487741	0.999950235382063
C5_GO_CLATHRIN_COATED_ENDOCYTIC_VESICLE	44	Down	0.106734514512483	0.999950235382063
C7_GSE39152_CD103_NEG_VS_POS_MEMORY_CD8_TCELL_UP	165	Up	0.106783327988793	0.999950235382063
C3_TTGCCAA_MIR182	266	Up	0.106904561041588	0.999950235382063
C7_GSE40274_FOXP3_VS_FOXP3_AND_EOS_TRANSDUCED_ACTIVATED_CD4_TCELL_UP	178	Up	0.107007127847828	0.999950235382063
C5_GO_LYSOPHOSPHOLIPID_ACYLTRANSFERASE_ACTIVITY	15	Up	0.107097884197101	0.999950235382063
C7_GSE3982_BASOPHIL_VS_CENT_MEMORY_CD4_TCELL_DN	161	Down	0.107155889923658	0.999950235382063
C5_GO_EARLY_PHAGOSOME	8	Up	0.107223619558499	0.999950235382063
C5_GO_CHROMOSOME_PASSENGER_COMPLEX	5	Down	0.107237832011688	0.999950235382063
C5_GO_GLUCURONOSYLTRANSFERASE_ACTIVITY	11	Up	0.107283317059999	0.999950235382063
C7_GSE27786_LIN_NEG_VS_NKTCELL_UP	175	Up	0.107288481075138	0.999950235382063
C2_CHOI_ATL_ACUTE_STAGE	3	Up	0.107322812177774	0.999950235382063
C7_GSE32164_ALTERNATIVELY_ACT_M2_VS_CMYC_INHIBITED_MACROPHAGE_UP	185	Down	0.107454268944884	0.999950235382063
C7_GSE21033_1H_VS_12H_POLYIC_STIM_DC_DN	133	Up	0.107482182635709	0.999950235382063
C7_GSE18281_CORTICAL_THYMOCYTE_VS_WHOLE_CORTEX_THYMUS_DN	177	Up	0.107505745273562	0.999950235382063
C5_GO_MRNA_3_END_PROCESSING	95	Up	0.107510377160375	0.999950235382063
C5_GO_NUCLEOTIDE_BINDING_DOMAIN_LEUCINE_RICH_REPEAT_CONTAINING_RECEPTOR_SIGNALING_PATHWAY	35	Up	0.107552304474455	0.999950235382063
C2_REACTOME_CHROMOSOME_MAINTENANCE	103	Up	0.107607834428666	0.999950235382063
C2_AMIT_SERUM_RESPONSE_120_MCF10A	57	Up	0.107695490616762	0.999950235382063
C5_GO_SPERM_ANNULUS	5	Down	0.107707450048921	0.999950235382063
C5_GO_CYCLIC_NUCLEOTIDE_DEPENDENT_PROTEIN_KINASE_ACTIVITY	7	Up	0.107738713092297	0.999950235382063
C5_GO_RNA_INTERFERENCE	14	Up	0.107925423923734	0.999950235382063
C5_GO_OLFACTORY_LOBE_DEVELOPMENT	14	Down	0.108086229520376	0.999950235382063
C7_GSE36392_EOSINOPHIL_VS_MAC_IL25_TREATED_LUNG_DN	192	Up	0.108100457381618	0.999950235382063
C5_GO_ENDOPLASMIC_RETICULUM_TO_GOLGI_VESICLE_MEDIATED_TRANSPORT	183	Up	0.108106063327674	0.999950235382063
C5_GO_NEGATIVE_REGULATION_OF_BLOOD_CIRCULATION	23	Up	0.10824282881267	0.999950235382063
C5_GO_CILIARY_NEUROTROPHIC_FACTOR_RECEPTOR_BINDING	4	Down	0.108347504282156	0.999950235382063
C2_WOTTON_RUNX_TARGETS_DN	20	Up	0.108396980110462	0.999950235382063
C2_BIOCARTA_RHODOPSIN_PATHWAY	4	Down	0.108513500078879	0.999950235382063
C5_GO_NEGATIVE_REGULATION_OF_MITOPHAGY	6	Up	0.108529515281505	0.999950235382063
C5_GO_REGULATION_OF_INTERLEUKIN_1_MEDIATED_SIGNALING_PATHWAY	5	Up	0.108577576016047	0.999950235382063
C7_GSE32423_MEMORY_VS_NAIVE_CD8_TCELL_DN	183	Up	0.108702518848238	0.999950235382063
C3_ACTACCT_MIR196A_MIR196B	104	Up	0.108722391429968	0.999950235382063
C5_GO_FOLIC_ACID_TRANSPORT	6	Down	0.108805307054252	0.999950235382063
C2_REACTOME_KETONE_BODY_METABOLISM	6	Up	0.108812040602066	0.999950235382063
C5_GO_DEOXYRIBONUCLEOTIDE_BINDING	4	Down	0.108912711014457	0.999950235382063
C5_GO_AXON_HILLOCK	7	Down	0.108938549143622	0.999950235382063
C2_NAGASHIMA_EGF_SIGNALING_UP	50	Up	0.108965389679715	0.999950235382063
C7_GSE15330_LYMPHOID_MULTIPOTENT_VS_MEGAKARYOCYTE_ERYTHROID_PROGENITOR_IKAROS_KO_DN	182	Down	0.108990763290627	0.999950235382063
C7_GSE31082_DP_VS_CD8_SP_THYMOCYTE_DN	174	Up	0.109045374951325	0.999950235382063
C5_GO_HISTONE_H3_K9_ACETYLATION	12	Up	0.10910327648349	0.999950235382063
C5_GO_REGULATION_OF_SOMATIC_STEM_CELL_POPULATION_MAINTENANCE	3	Down	0.10918829099296	0.999950235382063
C7_GSE1740_MCSF_VS_MCSF_AND_IFNG_DAY2_DERIVED_MACROPHAGE_DN	184	Up	0.10931823748512	0.999950235382063
C2_REACTOME_RAB_GEFS_EXCHANGE_GTP_FOR_GDP_ON_RABS	83	Up	0.109426762643627	0.999950235382063
C5_GO_POSITIVE_REGULATION_OF_FLAGELLATED_SPERM_MOTILITY	3	Up	0.109498447779227	0.999950235382063
C5_GO_REGULATION_OF_VERY_LOW_DENSITY_LIPOPROTEIN_PARTICLE_CLEARANCE	2	Down	0.109544597858257	0.999950235382063
C2_MAHADEVAN_IMATINIB_RESISTANCE_DN	11	Down	0.109709764170497	0.999950235382063
C5_GO_HISTONE_CITRULLINATION	2	Down	0.110023174237131	0.999950235382063
C5_GO_PROTEIN_ARGININE_DEIMINASE_ACTIVITY	2	Down	0.110023174237131	0.999950235382063
C5_GO_NEGATIVE_REGULATION_OF_GTPASE_ACTIVITY	35	Up	0.110033462992046	0.999950235382063
C5_GO_DETERMINATION_OF_ADULT_LIFESPAN	11	Up	0.110111809804756	0.999950235382063
C2_GOLUB_ALL_VS_AML_DN	18	Up	0.11013985208949	0.999950235382063
C7_GSE1432_1H_VS_24H_IFNG_MICROGLIA_UP	159	Up	0.110148521589937	0.999950235382063
C5_GO_PROTEIN_MATURATION_BY_PROTEIN_FOLDING	9	Up	0.110204232364977	0.999950235382063
C5_GO_REGULATION_OF_NOTCH_SIGNALING_PATHWAY	67	Down	0.110255783546558	0.999950235382063
C2_BAELDE_DIABETIC_NEPHROPATHY_UP	55	Down	0.11036835977835	0.999950235382063
C2_GRAHAM_CML_DIVIDING_VS_NORMAL_DIVIDING_DN	6	Down	0.110437647606281	0.999950235382063
C7_GSE9988_ANTI_TREM1_VS_CTRL_TREATED_MONOCYTES_UP	171	Up	0.110479009721136	0.999950235382063
C5_GO_CLATHRIN_ADAPTOR_COMPLEX	25	Up	0.110546165254364	0.999950235382063
C2_KEGG_TAURINE_AND_HYPOTAURINE_METABOLISM	5	Up	0.110724629643675	0.999950235382063
C7_GSE11057_CD4_CENT_MEM_VS_PBMC_UP	192	Up	0.110842450682151	0.999950235382063
C2_PID_EPO_PATHWAY	31	Up	0.110845539494156	0.999950235382063
C5_GO_TETRAHYDROBIOPTERIN_BIOSYNTHETIC_PROCESS	7	Up	0.110890320777724	0.999950235382063
C5_GO_GALACTOSE_BINDING	4	Up	0.111010747758675	0.999950235382063
C5_GO_PYRIMIDINE_RIBONUCLEOTIDE_SALVAGE	4	Down	0.111027659793503	0.999950235382063
C5_GO_AMINO_ACID_BETAINE_BIOSYNTHETIC_PROCESS	4	Up	0.111044573862247	0.999950235382063
C5_GO_CARNITINE_BIOSYNTHETIC_PROCESS	4	Up	0.111044573862247	0.999950235382063
C2_REACTOME_ACTIVATION_OF_APC_C_AND_APC_C:CDC20_MEDIATED_DEGRADATION_OF_MITOTIC_PROTEINS	74	Down	0.111461993560844	0.999950235382063
C2_MARCHINI_TRABECTEDIN_RESISTANCE_UP	17	Down	0.111474140830584	0.999950235382063
C2_REACTOME_ORC1_REMOVAL_FROM_CHROMATIN	69	Down	0.1115218591242	0.999950235382063
C5_GO_HISTONE_METHYLTRANSFERASE_COMPLEX	84	Up	0.111687391980298	0.999950235382063
C5_GO_N_ACETYLNEURAMINATE_CATABOLIC_PROCESS	6	Down	0.111751894964523	0.999950235382063
C5_GO_ROUGH_ENDOPLASMIC_RETICULUM	66	Down	0.111912883977094	0.999950235382063
C3_GCGCTTT_MIR518B_MIR518C_MIR518D	10	Down	0.111972192998044	0.999950235382063
C2_SHAFFER_IRF4_TARGETS_IN_ACTIVATED_B_LYMPHOCYTE	76	Up	0.112040353829589	0.999950235382063
C2_REACTOME_ARYL_HYDROCARBON_RECEPTOR_SIGNALLING	5	Up	0.112068302805024	0.999950235382063
C2_BAE_BRCA1_TARGETS_DN	22	Up	0.112072446918453	0.999950235382063
C5_GO_DNA_DEALKYLATION_INVOLVED_IN_DNA_REPAIR	10	Up	0.112150500977263	0.999950235382063
C5_GO_CUTICULAR_PLATE	5	Up	0.112280832856471	0.999950235382063
C7_GSE15330_LYMPHOID_MULTIPOTENT_VS_PRO_BCELL_DN	179	Up	0.112342152232874	0.999950235382063
C5_GO_ELASTIC_FIBER_ASSEMBLY	5	Up	0.112432834527732	0.999950235382063
C5_GO_OXIDOREDUCTASE_ACTIVITY_ACTING_ON_PAIRED_DONORS_WITH_INCORPORATION_OR_REDUCTION_OF_MOLECULAR_OXYGEN	88	Up	0.11244846871398	0.999950235382063
C7_GSE21927_SPLEEN_VS_TUMOR_MONOCYTE_BALBC_DN	150	Up	0.112478951954944	0.999950235382063
C2_NGUYEN_NOTCH1_TARGETS_DN	67	Up	0.112494535828998	0.999950235382063
C5_GO_NERVE_GROWTH_FACTOR_BINDING	5	Down	0.112554552639876	0.999950235382063
C7_GSE17721_CTRL_VS_LPS_12H_BMDC_DN	160	Up	0.112619544529941	0.999950235382063
C5_GO_EMBRYONIC_SKELETAL_JOINT_DEVELOPMENT	6	Down	0.112634893333414	0.999950235382063
C5_GO_TYPE_I_INTERFERON_RECEPTOR_BINDING	3	Up	0.112638455879953	0.999950235382063
C5_GO_PROTEIN_LOCALIZATION_TO_CHROMOSOME_TELOMERIC_REGION	28	Up	0.112644504221115	0.999950235382063
C5_GO_EUCHROMATIN	25	Up	0.112653851382353	0.999950235382063
C2_REACTOME_DEFECTS_IN_BIOTIN_BTN_METABOLISM	8	Up	0.112724546951555	0.999950235382063
C5_GO_POSITIVE_REGULATION_OF_REGULATED_SECRETORY_PATHWAY	32	Down	0.11285394619735	0.999950235382063
C6_STK33_SKM_UP	232	Up	0.112854407401835	0.999950235382063
C3_HFH3_01	122	Up	0.112908301890944	0.999950235382063
C5_GO_CRANIAL_NERVE_DEVELOPMENT	20	Down	0.112921116305632	0.999950235382063
C7_GSE24574_BCL6_HIGH_TFH_VS_NAIVE_CD4_TCELL_DN	196	Up	0.112934592590287	0.999950235382063
C5_GO_MPP7_DLG1_LIN7_COMPLEX	4	Down	0.113003296525732	0.999950235382063
C7_GSE37533_UNTREATED_VS_PIOGLIZATONE_TREATED_CD4_TCELL_PPARG2_AND_FOXP3_TRASDUCED_DN	166	Up	0.113014434539824	0.999950235382063
C2_REACTOME_TELOMERE_C_STRAND_LAGGING_STRAND_SYNTHESIS	24	Up	0.11314987154554	0.999950235382063
C5_GO_CHEMOATTRACTANT_ACTIVITY	17	Down	0.113226939444164	0.999950235382063
C7_GSE15330_HSC_VS_LYMPHOID_PRIMED_MULTIPOTENT_PROGENITOR_IKAROS_KO_DN	179	Up	0.113243834769571	0.999950235382063
C5_GO_POSITIVE_REGULATION_OF_NITRIC_OXIDE_SYNTHASE_BIOSYNTHETIC_PROCESS	8	Down	0.113248479058176	0.999950235382063
C2_WILLIAMS_ESR1_TARGETS_UP	17	Down	0.113309631654512	0.999950235382063
C7_GSE17721_CPG_VS_GARDIQUIMOD_2H_BMDC_UP	139	Up	0.113367950787819	0.999950235382063
C2_HOFMANN_CELL_LYMPHOMA_DN	33	Down	0.113574702434817	0.999950235382063
C5_GO_INTERMEDIATE_FILAMENT_ORGANIZATION	10	Up	0.113691086259894	0.999950235382063
C5_GO_NEGATIVE_REGULATION_OF_GLIAL_CELL_DIFFERENTIATION	13	Down	0.113699330440832	0.999950235382063
C7_GSE22935_24H_VS_48H_MBOVIS_BCG_STIM_MACROPHAGE_UP	143	Up	0.113711301344903	0.999950235382063
C5_GO_NEUROMUSCULAR_JUNCTION_DEVELOPMENT	31	Up	0.113714045913519	0.999950235382063
C5_GO_MULTIMERIC_RIBONUCLEASE_P_COMPLEX	8	Up	0.113750384006354	0.999950235382063
C2_REACTOME_CD28_CO_STIMULATION	33	Up	0.113926603556664	0.999950235382063
C7_GSE25677_MPL_VS_MPL_AND_R848_STIM_BCELL_DN	100	Up	0.113963938987206	0.999950235382063
C5_GO_CHAPERONE_COMPLEX	19	Up	0.113991717083891	0.999950235382063
C5_GO_CHLORIDE_TRANSMEMBRANE_TRANSPORTER_ACTIVITY	42	Down	0.113998661417958	0.999950235382063
C5_GO_REGULATION_OF_PEPTIDYL_SERINE_PHOSPHORYLATION_OF_STAT_PROTEIN	7	Up	0.114114273521982	0.999950235382063
C2_KEGG_MAPK_SIGNALING_PATHWAY	191	Up	0.114117660333846	0.999950235382063
C5_GO_POSITIVE_REGULATION_OF_HISTONE_H3_K4_METHYLATION	14	Up	0.114152787247822	0.999950235382063
C2_KEGG_ALDOSTERONE_REGULATED_SODIUM_REABSORPTION	29	Up	0.114341468847494	0.999950235382063
C5_GO_TRABECULA_FORMATION	14	Down	0.114347430297001	0.999950235382063
C5_GO_INTERLEUKIN_1_RECEPTOR_ACTIVITY	3	Up	0.114355303229247	0.999950235382063
C5_GO_TRANSLOCON_COMPLEX	6	Down	0.114375353083426	0.999950235382063
C7_GSE37416_CTRL_VS_12H_F_TULARENSIS_LVS_NEUTROPHIL_DN	191	Up	0.114391975463479	0.999950235382063
C5_GO_BASIC_AMINO_ACID_TRANSPORT	10	Down	0.114424947308393	0.999950235382063
C5_GO_POSITIVE_REGULATION_OF_FATTY_ACID_BETA_OXIDATION	8	Up	0.11443434064299	0.999950235382063
C5_GO_RNA_POLYMERASE_III_GENERAL_TRANSCRIPTION_INITIATION_FACTOR_ACTIVITY	7	Up	0.114488483788779	0.999950235382063
C5_GO_POSITIVE_REGULATION_OF_LIPOPOLYSACCHARIDE_MEDIATED_SIGNALING_PATHWAY	7	Up	0.11450140479527	0.999950235382063
C5_GO_UBIQUITIN_LIKE_PROTEIN_BINDING	92	Up	0.114523247516593	0.999950235382063
C5_GO_SEROTONIN_TRANSPORT	4	Up	0.114589794219157	0.999950235382063
C5_GO_SERINE_PHOSPHORYLATION_OF_STAT_PROTEIN	11	Up	0.114682495149585	0.999950235382063
C5_GO_SYNAPTIC_VESICLE_DOCKING	6	Down	0.114725971920625	0.999950235382063
C5_GO_PHENYLPROPANOID_METABOLIC_PROCESS	1	Up	0.114795779481742	0.999950235382063
C5_GO_INDUCTION_OF_POSITIVE_CHEMOTAXIS	6	Down	0.114810246152297	0.999950235382063
C5_GO_REGULATION_OF_L_GLUTAMATE_IMPORT_ACROSS_PLASMA_MEMBRANE	4	Down	0.114832746902723	0.999950235382063
C5_GO_POSITIVE_REGULATION_OF_SEQUESTERING_OF_CALCIUM_ION	12	Down	0.114841543044099	0.999950235382063
C2_MAHAJAN_RESPONSE_TO_IL1A_UP	52	Up	0.114850790083506	0.999950235382063
C5_GO_POSITIVE_REGULATION_OF_LONG_TERM_SYNAPTIC_DEPRESSION	1	Down	0.114901475160022	0.999950235382063
C5_GO_ANIMAL_ORGAN_REGENERATION	59	Up	0.114924025034151	0.999950235382063
C7_GSE45365_WT_VS_IFNAR_KO_CD8A_DC_MCMV_INFECTION_DN	109	Down	0.114988273824633	0.999950235382063
C2_BIOCARTA_PLATELETAPP_PATHWAY	6	Up	0.114993007400447	0.999950235382063
C7_GSE5589_IL6_KO_VS_IL10_KO_LPS_AND_IL10_STIM_MACROPHAGE_45MIN_DN	173	Up	0.115009651538446	0.999950235382063
C5_GO_ORGANIC_ACID_CATABOLIC_PROCESS	187	Up	0.115023357742151	0.999950235382063
C5_GO_ANTIGEN_PROCESSING_AND_PRESENTATION	192	Down	0.115092402793657	0.999950235382063
C3_ATTACAT_MIR3803P	78	Up	0.115147151932812	0.999950235382063
C7_GSE17974_0H_VS_12H_IN_VITRO_ACT_CD4_TCELL_DN	192	Up	0.115260385234961	0.999950235382063
C7_GSE24142_EARLY_THYMIC_PROGENITOR_VS_DN3_THYMOCYTE_FETAL_DN	163	Up	0.115266607129503	0.999950235382063
C5_GO_MYOTUBE_DIFFERENTIATION	56	Down	0.115390407562313	0.999950235382063
C5_GO_PEROXISOME_FISSION	8	Up	0.115436060441136	0.999950235382063
C2_REACTOME_CELLULAR_RESPONSE_TO_HYPOXIA	69	Down	0.115522473286685	0.999950235382063
C5_GO_RESPONSE_TO_FRUCTOSE	5	Up	0.115569219473099	0.999950235382063
C7_GSE29949_CD8_POS_DC_SPLEEN_VS_DC_BRAIN_DN	113	Down	0.115578007651282	0.999950235382063
C5_GO_POSITIVE_REGULATION_OF_SKELETAL_MUSCLE_FIBER_DEVELOPMENT	2	Up	0.115596450537476	0.999950235382063
C5_GO_RNA_SECONDARY_STRUCTURE_UNWINDING	8	Up	0.115678466612973	0.999950235382063
C3_HMEF2_Q6	75	Up	0.115788588548594	0.999950235382063
C5_GO_POSITIVE_REGULATION_OF_PEROXISOME_PROLIFERATOR_ACTIVATED_RECEPTOR_SIGNALING_PATHWAY	6	Down	0.115938562427238	0.999950235382063
C5_GO_MUSCLE_ATROPHY	8	Up	0.116067148637955	0.999950235382063
C2_FUJIWARA_PARK2_HEPATOCYTE_PROLIFERATION_UP	4	Up	0.116193766980769	0.999950235382063
C2_MCBRYAN_PUBERTAL_BREAST_6_7WK_UP	149	Up	0.116278922252096	0.999950235382063
C5_GO_INTERLEUKIN_1_ALPHA_PRODUCTION	4	Down	0.116281442332445	0.999950235382063
C5_GO_INTERLEUKIN_1_ALPHA_SECRETION	4	Down	0.116281442332445	0.999950235382063
C2_KEGG_ENDOMETRIAL_CANCER	45	Up	0.116418190547247	0.999950235382063
C5_GO_TRANSLATION_REPRESSOR_ACTIVITY_MRNA_REGULATORY_ELEMENT_BINDING	13	Up	0.116471980810324	0.999950235382063
C5_GO_COP9_SIGNALOSOME	34	Up	0.116564354610124	0.999950235382063
C5_GO_CCR6_CHEMOKINE_RECEPTOR_BINDING	1	Up	0.11656738841527	0.999950235382063
C5_GO_MONOSACCHARIDE_BINDING	48	Up	0.116608371498861	0.999950235382063
C5_GO_POSTSYNAPSE_ORGANIZATION	107	Down	0.116652987465236	0.999950235382063
C5_GO_NEUROPEPTIDE_HORMONE_ACTIVITY	3	Up	0.116744416846307	0.999950235382063
C5_GO_LEARNED_VOCALIZATION_BEHAVIOR_OR_VOCAL_LEARNING	2	Up	0.116772460361621	0.999950235382063
C2_NIKOLSKY_BREAST_CANCER_16Q24_AMPLICON	43	Down	0.116775260991738	0.999950235382063
C5_GO_NUCLEAR_PORE	81	Up	0.116875109582382	0.999950235382063
C2_REACTOME_NUCLEOSOME_ASSEMBLY	69	Up	0.11694904984395	0.999950235382063
C5_GO_NEGATIVE_REGULATION_OF_KERATINOCYTE_DIFFERENTIATION	2	Down	0.116998721950771	0.999950235382063
C2_JAERVINEN_AMPLIFIED_IN_LARYNGEAL_CANCER	35	Up	0.117121760051764	0.999950235382063
C7_GSE24634_IL4_VS_CTRL_TREATED_NAIVE_CD4_TCELL_DAY3_UP	154	Up	0.117146993710816	0.999950235382063
C2_BIOCARTA_VDR_PATHWAY	24	Up	0.117158751503731	0.999950235382063
C2_REACTOME_CELLULAR_RESPONSES_TO_STRESS	398	Up	0.117181774814277	0.999950235382063
C2_REACTOME_DEFECTS_IN_VITAMIN_AND_COFACTOR_METABOLISM	20	Up	0.117290189456928	0.999950235382063
C5_GO_3_5_CYCLIC_GMP_PHOSPHODIESTERASE_ACTIVITY	12	Down	0.117310488974361	0.999950235382063
C2_PID_RHODOPSIN_PATHWAY	11	Down	0.117342875252348	0.999950235382063
C5_GO_MYELOID_LEUKOCYTE_CYTOKINE_PRODUCTION	24	Up	0.117357446407521	0.999950235382063
C7_GSE2405_HEAT_KILLED_VS_LIVE_A_PHAGOCYTOPHILUM_STIM_NEUTROPHIL_24H_UP	136	Down	0.117440883165407	0.999950235382063
C5_GO_RESPONSE_TO_LEUKEMIA_INHIBITORY_FACTOR	81	Up	0.117505584544614	0.999950235382063
C2_HAHTOLA_CTCL_PATHOGENESIS	15	Down	0.117565499384499	0.999950235382063
C2_ICHIBA_GRAFT_VERSUS_HOST_DISEASE_D7_DN	24	Down	0.117599548452726	0.999950235382063
C2_VISALA_RESPONSE_TO_HEAT_SHOCK_AND_AGING_DN	13	Up	0.117637309454065	0.999950235382063
C7_GSE17974_0H_VS_4H_IN_VITRO_ACT_CD4_TCELL_DN	190	Up	0.117650618600727	0.999950235382063
C5_GO_POSITIVE_REGULATION_OF_PROTEIN_AUTOPHOSPHORYLATION	23	Down	0.117663205957295	0.999950235382063
C2_BIOCARTA_ALTERNATIVE_PATHWAY	3	Up	0.117665778609525	0.999950235382063
C5_GO_STEROID_HORMONE_SECRETION	10	Down	0.117844469732023	0.999950235382063
C7_GSE22886_IGG_IGA_MEMORY_BCELL_VS_BLOOD_PLASMA_CELL_DN	189	Up	0.117877946749648	0.999950235382063
C5_GO_DICARBOXYLIC_ACID_CATABOLIC_PROCESS	10	Up	0.117997318638073	0.999950235382063
C5_GO_INTERLEUKIN_5_SECRETION	6	Up	0.118091991444216	0.999950235382063
C2_DER_IFN_GAMMA_RESPONSE_UP	65	Down	0.118132642050549	0.999950235382063
C5_GO_T_CELL_MEDIATED_CYTOTOXICITY	38	Down	0.118200447485042	0.999950235382063
C7_GSE46606_UNSTIM_VS_CD40L_IL2_IL5_3DAY_STIMULATED_IRF4_KO_BCELL_UP	67	Up	0.118398707871724	0.999950235382063
C2_KEGG_SMALL_CELL_LUNG_CANCER	70	Up	0.118410920733847	0.999950235382063
C2_HEIDENBLAD_AMPLIFIED_IN_PANCREATIC_CANCER	48	Up	0.118460862348342	0.999950235382063
C5_GO_SPERM_AXONEME_ASSEMBLY	10	Up	0.118555440959044	0.999950235382063
C5_GO_NEGATIVE_REGULATION_OF_CALCIUM_ION_DEPENDENT_EXOCYTOSIS	8	Down	0.118618652372227	0.999950235382063
C5_GO_NEGATIVE_REGULATION_OF_CELL_FATE_SPECIFICATION	1	Down	0.118649282230385	0.999950235382063
C2_GERY_CEBP_TARGETS	99	Up	0.118683921157982	0.999950235382063
C7_GSE22432_CONVENTIONAL_CDC_VS_PLASMACYTOID_PDC_DN	181	Up	0.118718142619351	0.999950235382063
C7_GSE14699_NAIVE_VS_DELETIONAL_TOLERANCE_CD8_TCELL_UP	142	Up	0.118726700753575	0.999950235382063
C5_GO_HISTONE_METHYLTRANSFERASE_BINDING	5	Up	0.11875810750128	0.999950235382063
C5_GO_REGULATION_OF_SPINDLE_CHECKPOINT	14	Up	0.118887586640892	0.999950235382063
C5_GO_TORC1_COMPLEX	7	Up	0.118934842344484	0.999950235382063
C2_PURBEY_TARGETS_OF_CTBP1_AND_SATB1_DN	131	Up	0.118973095518255	0.999950235382063
C5_GO_REGULATION_OF_CELLULAR_RESPONSE_TO_OSMOTIC_STRESS	4	Up	0.119025247011642	0.999950235382063
C5_GO_LIGASE_ACTIVITY	130	Up	0.119049616523634	0.999950235382063
C7_GSE17974_IL4_AND_ANTI_IL12_VS_UNTREATED_1H_ACT_CD4_TCELL_UP	115	Up	0.119187616232504	0.999950235382063
C5_GO_TELOMERE_CAP_COMPLEX	12	Down	0.119211814572266	0.999950235382063
C5_GO_PCG_PROTEIN_COMPLEX	42	Up	0.11924461644731	0.999950235382063
C5_GO_POSITIVE_REGULATION_OF_TYPE_2_IMMUNE_RESPONSE	13	Down	0.119326090704687	0.999950235382063
C2_REACTOME_TRANSMISSION_ACROSS_ELECTRICAL_SYNAPSES	1	Down	0.119410220022031	0.999950235382063
C5_GO_GAP_JUNCTION_HEMI_CHANNEL_ACTIVITY	1	Down	0.119410220022031	0.999950235382063
C2_CASTELLANO_HRAS_TARGETS_DN	5	Up	0.11944235860604	0.999950235382063
C5_GO_ALDEHYDE_DEHYDROGENASE_NAD_P_PLUS_ACTIVITY	1	Up	0.11944655030982	0.999950235382063
C2_REACTOME_GDP_FUCOSE_BIOSYNTHESIS	6	Up	0.119549790366436	0.999950235382063
C5_GO_RESPONSE_TO_MUSCLE_STRETCH	13	Up	0.11990918119874	0.999950235382063
C2_MCDOWELL_ACUTE_LUNG_INJURY_DN	31	Down	0.119914707676412	0.999950235382063
C5_GO_RESPONSE_TO_NITRIC_OXIDE	14	Down	0.119950171536659	0.999950235382063
C7_GSE5589_LPS_VS_LPS_AND_IL6_STIM_MACROPHAGE_45MIN_DN	186	Up	0.120134352259861	0.999950235382063
C5_GO_POLYSOME	64	Down	0.120228569888364	0.999950235382063
C5_GO_DENDRITIC_CELL_DIFFERENTIATION	29	Up	0.120259647332495	0.999950235382063
C5_GO_EUKARYOTIC_TRANSLATION_INITIATION_FACTOR_3_COMPLEX	16	Down	0.120289529808846	0.999950235382063
C5_GO_IMMUNOLOGICAL_MEMORY_PROCESS	10	Down	0.120375321338758	0.999950235382063
C5_GO_REGULATION_OF_RNA_METABOLIC_PROCESS	192	Up	0.120391662964397	0.999950235382063
C5_GO_NEGATIVE_REGULATION_OF_JUN_KINASE_ACTIVITY	10	Up	0.120397513892828	0.999950235382063
C3_GAGCTGG_MIR337	138	Up	0.120544066141301	0.999950235382063
C5_GO_OXIDATIVE_RNA_DEMETHYLATION	5	Up	0.120659282751168	0.999950235382063
C5_GO_OXIDATIVE_RNA_DEMETHYLASE_ACTIVITY	5	Up	0.120659282751168	0.999950235382063
C7_GSE360_L_MAJOR_VS_T_GONDII_DC_DN	131	Up	0.120671652695153	0.999950235382063
C5_GO_OPTIC_NERVE_MORPHOGENESIS	1	Down	0.120760217473344	0.999950235382063
C5_GO_POSITIVE_REGULATION_OF_CARDIAC_MUSCLE_CELL_DIFFERENTIATION	14	Up	0.120779703244105	0.999950235382063
C5_GO_TELOMERIC_DNA_BINDING	37	Down	0.12080223290817	0.999950235382063
C5_GO_POSITIVE_REGULATION_OF_FC_RECEPTOR_MEDIATED_STIMULATORY_SIGNALING_PATHWAY	7	Up	0.120810127801582	0.999950235382063
C2_PID_ERBB2_ERBB3_PATHWAY	42	Up	0.120816101127355	0.999950235382063
C5_GO_FLUID_TRANSPORT	12	Up	0.120910322917186	0.999950235382063
C7_GSE12845_IGD_NEG_BLOOD_VS_DARKZONE_GC_TONSIL_BCELL_DN	194	Up	0.120972475145963	0.999950235382063
C5_GO_REGULATION_OF_PROSTAGLANDIN_BIOSYNTHETIC_PROCESS	5	Up	0.120997243500596	0.999950235382063
C5_GO_ENDOTHELIAL_CELL_MATRIX_ADHESION	1	Down	0.121016960845512	0.999950235382063
C5_GO_PROTEIN_TARGETING	396	Down	0.121076615887671	0.999950235382063
C2_REACTOME_IRAK1_RECRUITS_IKK_COMPLEX	14	Up	0.121084987273821	0.999950235382063
C7_GSE41176_UNSTIM_VS_ANTI_IGM_STIM_BCELL_6H_DN	175	Up	0.121118861952455	0.999950235382063
C5_GO_ESTROGEN_RECEPTOR_ACTIVITY	3	Down	0.121135016407703	0.999950235382063
C7_GSE43955_TGFB_IL6_VS_TGFB_IL6_IL23_TH17_ACT_CD4_TCELL_52H_DN	169	Up	0.121217003324236	0.999950235382063
C2_JOHNSTONE_PARVB_TARGETS_2_DN	311	Up	0.121255464538906	0.999950235382063
C7_GSE3691_IFN_PRODUCING_KILLER_DC_VS_CONVENTIONAL_DC_SPLEEN_UP	180	Up	0.121271901521401	0.999950235382063
C5_GO_LUBAC_COMPLEX	5	Up	0.121287513238982	0.999950235382063
C5_GO_MESODERMAL_CELL_MIGRATION	1	Up	0.121347686772799	0.999950235382063
C5_GO_AMINOACYLASE_ACTIVITY	4	Down	0.121419835887448	0.999950235382063
C2_REACTOME_ACTIVATION_OF_NIMA_KINASES_NEK9_NEK6_NEK7	7	Down	0.121444849904644	0.999950235382063
C2_HOLLERN_MICROACINAR_BREAST_TUMOR_DN	11	Up	0.121572528674348	0.999950235382063
C5_GO_CENTRIOLAR_SUBDISTAL_APPENDAGE	8	Down	0.121579270253998	0.999950235382063
C2_MOTAMED_RESPONSE_TO_ANDROGEN_UP	2	Up	0.121648496924705	0.999950235382063
C5_GO_REGULATION_OF_CARDIAC_EPITHELIAL_TO_MESENCHYMAL_TRANSITION	8	Down	0.121718073621431	0.999950235382063
C2_PID_PI3KCI_AKT_PATHWAY	33	Up	0.121792035541254	0.999950235382063
C7_GSE11924_TH1_VS_TH2_CD4_TCELL_UP	163	Up	0.12188152889377	0.999950235382063
C2_BIOCARTA_D4GDI_PATHWAY	12	Down	0.121895885632771	0.999950235382063
C5_GO_ATPASE_COMPLEX	88	Up	0.12190068106739	0.999950235382063
C5_GO_NEGATIVE_REGULATION_OF_ORGAN_GROWTH	23	Up	0.12196649437756	0.999950235382063
C7_GSE17721_CTRL_VS_GARDIQUIMOD_12H_BMDC_DN	161	Up	0.122084837867416	0.999950235382063
C2_GENTLES_LEUKEMIC_STEM_CELL_DN	9	Down	0.122122597208006	0.999950235382063
C2_REACTOME_COLLAGEN_FORMATION	43	Down	0.122146206841613	0.999950235382063
C5_GO_SULFUR_COMPOUND_BIOSYNTHETIC_PROCESS	131	Up	0.122248083082412	0.999950235382063
C7_GSE42021_TREG_VS_TCONV_PLN_DN	159	Up	0.122362287456502	0.999950235382063
C5_GO_PHOSPHATIDIC_ACID_TRANSPORTER_ACTIVITY	5	Down	0.122502837201555	0.999950235382063
C2_REACTOME_TRANSPORT_OF_BILE_SALTS_AND_ORGANIC_ACIDS_METAL_IONS_AND_AMINE_COMPOUNDS	41	Up	0.12255320826687	0.999950235382063
C7_GSE27786_BCELL_VS_NEUTROPHIL_UP	194	Up	0.122553402007508	0.999950235382063
C5_GO_ANTIGEN_PROCESSING_AND_PRESENTATION_OF_ENDOGENOUS_ANTIGEN	15	Down	0.122610124671236	0.999950235382063
C5_GO_COMPLEMENT_RECEPTOR_MEDIATED_SIGNALING_PATHWAY	4	Up	0.122622034134064	0.999950235382063
C7_GSE5589_LPS_VS_LPS_AND_IL10_STIM_MACROPHAGE_45MIN_UP	167	Up	0.122701589330302	0.999950235382063
C2_REACTOME_NUCLEAR_IMPORT_OF_REV_PROTEIN	34	Up	0.122705779216981	0.999950235382063
C5_GO_POSITIVE_REGULATION_OF_GENE_EXPRESSION_EPIGENETIC	55	Up	0.12271054126616	0.999950235382063
C5_GO_ANTIGEN_BINDING	36	Down	0.122728715542376	0.999950235382063
C2_REACTOME_SYNTHESIS_OF_UDP_N_ACETYL_GLUCOSAMINE	8	Down	0.122820251647787	0.999950235382063
C2_MARCINIAK_ER_STRESS_RESPONSE_VIA_CHOP	19	Up	0.122841587963173	0.999950235382063
C7_GSE11961_FOLLICULAR_BCELL_VS_MARGINAL_ZONE_BCELL_UP	143	Up	0.122849368723669	0.999950235382063
C2_BRACHAT_RESPONSE_TO_METHOTREXATE_DN	23	Down	0.122922058626963	0.999950235382063
C2_REACTOME_DECTIN_1_MEDIATED_NONCANONICAL_NF_KB_SIGNALING	59	Down	0.122946234244373	0.999950235382063
C2_DANG_MYC_TARGETS_DN	28	Up	0.122973632895492	0.999950235382063
C7_GSE3720_UNSTIM_VS_LPS_STIM_VD2_GAMMADELTA_TCELL_DN	96	Down	0.123019122115182	0.999950235382063
C5_GO_DIVALENT_INORGANIC_CATION_TRANSMEMBRANE_TRANSPORTER_ACTIVITY	19	Up	0.123117437481408	0.999950235382063
C2_PID_FCER1_PATHWAY	53	Up	0.123233517772966	0.999950235382063
C5_GO_ATP_DEPENDENT_MICROTUBULE_MOTOR_ACTIVITY_PLUS_END_DIRECTED	20	Down	0.123343752027215	0.999950235382063
C7_GSE42021_CD24HI_VS_CD24LOW_TCONV_THYMUS_UP	150	Up	0.123356818389472	0.999950235382063
C2_REACTOME_ASYMMETRIC_LOCALIZATION_OF_PCP_PROTEINS	60	Down	0.123465878006076	0.999950235382063
C7_GSE26495_NAIVE_VS_PD1LOW_CD8_TCELL_DN	196	Down	0.123490424096677	0.999950235382063
C5_GO_REGULATION_OF_GLUTAMINE_FAMILY_AMINO_ACID_METABOLIC_PROCESS	4	Down	0.123502186320132	0.999950235382063
C5_GO_MIDBRAIN_DEVELOPMENT	58	Down	0.123514267491298	0.999950235382063
C5_GO_MAINTENANCE_OF_LOCATION_IN_CELL	82	Down	0.123542941387131	0.999950235382063
C7_GSE17721_CPG_VS_GARDIQUIMOD_1H_BMDC_UP	152	Up	0.123575095486813	0.999950235382063
C5_GO_MITOGEN_ACTIVATED_PROTEIN_KINASE_BINDING	26	Up	0.123596195818492	0.999950235382063
C7_GSE10239_NAIVE_VS_KLRG1HIGH_EFF_CD8_TCELL_UP	181	Down	0.123627746574342	0.999950235382063
C5_GO_REGULATION_OF_FATTY_ACID_OXIDATION	24	Up	0.123794220706409	0.999950235382063
C2_KAAB_FAILED_HEART_VENTRICLE_DN	37	Down	0.124126307068	0.999950235382063
C5_GO_FOLATE_TRANSMEMBRANE_TRANSPORT	5	Down	0.124146264437514	0.999950235382063
C5_GO_PHOSPHOLIPASE_A1_ACTIVITY	4	Down	0.12416553107717	0.999950235382063
C7_GSE42021_CD24HI_VS_CD24INT_TREG_THYMUS_UP	159	Up	0.124186845322296	0.999950235382063
C5_GO_MAINTENANCE_OF_SISTER_CHROMATID_COHESION	12	Up	0.124194226996709	0.999950235382063
C2_FUNG_IL2_SIGNALING_2	8	Up	0.124224952187474	0.999950235382063
C2_COLLIS_PRKDC_SUBSTRATES	21	Up	0.124256284476033	0.999950235382063
C7_GSE36476_YOUNG_VS_OLD_DONOR_MEMORY_CD4_TCELL_16H_TSST_ACT_DN	152	Up	0.124259033810385	0.999950235382063
C2_REACTOME_MECP2_REGULATES_TRANSCRIPTION_FACTORS	4	Up	0.124276358297768	0.999950235382063
C5_GO_NODAL_BINDING	1	Up	0.124281143014868	0.999950235382063
C2_REACTOME_DEX_H_BOX_HELICASES_ACTIVATE_TYPE_I_IFN_AND_INFLAMMATORY_CYTOKINES_PRODUCTION	7	Up	0.12429897337071	0.999950235382063
C2_REACTOME_INHIBITION_OF_REPLICATION_INITIATION_OF_DAMAGED_DNA_BY_RB1_E2F1	12	Up	0.124317748464187	0.999950235382063
C2_INAMURA_LUNG_CANCER_SCC_DN	5	Down	0.124401252363058	0.999950235382063
C7_GSE6259_33D1_POS_VS_DEC205_POS_SPLENIC_DC_UP	156	Up	0.124425980648055	0.999950235382063
C7_GSE7852_LN_VS_FAT_TCONV_UP	180	Up	0.124459741756727	0.999950235382063
C5_GO_PLATELET_DENSE_TUBULAR_NETWORK_MEMBRANE	7	Up	0.124519609210999	0.999950235382063
C6_NOTCH_DN.V1_DN	85	Up	0.124530350854908	0.999950235382063
C2_REACTOME_INSULIN_PROCESSING	20	Up	0.124575508966994	0.999950235382063
C5_GO_CARDIAC_PACEMAKER_CELL_DIFFERENTIATION	1	Down	0.124581260509812	0.999950235382063
C5_GO_PATTERN_RECOGNITION_RECEPTOR_SIGNALING_PATHWAY	150	Up	0.12459955905376	0.999950235382063
C5_GO_POSITIVE_REGULATION_OF_CHOLESTEROL_BIOSYNTHETIC_PROCESS	4	Down	0.124646339787003	0.999950235382063
C2_SMID_BREAST_CANCER_LUMINAL_B_UP	97	Down	0.124722572194781	0.999950235382063
C2_REACTOME_TRANSCRIPTIONAL_ACTIVATION_OF_MITOCHONDRIAL_BIOGENESIS	53	Down	0.124760750477945	0.999950235382063
C2_MANALO_HYPOXIA_DN	284	Up	0.124888892915068	0.999950235382063
C5_GO_THORAX_AND_ANTERIOR_ABDOMEN_DETERMINATION	1	Down	0.12491956799701	0.999950235382063
C5_GO_REGULATION_OF_SYNAPSE_STRUCTURAL_PLASTICITY	3	Up	0.124984911150819	0.999950235382063
C2_KEGG_LONG_TERM_DEPRESSION	41	Up	0.125078007696545	0.999950235382063
C2_REACTOME_TRANSLOCATION_OF_ZAP_70_TO_IMMUNOLOGICAL_SYNAPSE	15	Down	0.125149358081511	0.999950235382063
C7_GSE17721_CTRL_VS_LPS_2H_BMDC_DN	149	Up	0.125185560602624	0.999950235382063
C7_GSE2197_IMMUNOSUPPRESSIVE_DNA_VS_UNTREATED_IN_DC_UP	176	Up	0.125210717941509	0.999950235382063
C1_chr4q23	11	Down	0.125245460607291	0.999950235382063
C2_REACTOME_TYROSINE_CATABOLISM	4	Up	0.125351670589583	0.999950235382063
C5_GO_TYROSINE_CATABOLIC_PROCESS	4	Up	0.125351670589583	0.999950235382063
C7_GSE37532_WT_VS_PPARG_KO_VISCERAL_ADIPOSE_TISSUE_TCONV_DN	188	Up	0.125359748129953	0.999950235382063
C7_GSE37532_TREG_VS_TCONV_PPARG_KO_CD4_TCELL_FROM_VISCERAL_ADIPOSE_TISSUE_DN	182	Up	0.125439411044772	0.999950235382063
C5_GO_INTEGRAL_COMPONENT_OF_SYNAPTIC_VESICLE_MEMBRANE	21	Up	0.125475435482445	0.999950235382063
C5_GO_BETA_2_MICROGLOBULIN_BINDING	5	Down	0.125541320157452	0.999950235382063
C2_HANN_RESISTANCE_TO_BCL2_INHIBITOR_UP	18	Up	0.125609422615487	0.999950235382063
C2_REACTOME_VITAMIN_D_CALCIFEROL_METABOLISM	8	Down	0.125732765519754	0.999950235382063
C7_GSE22432_CDC_VS_COMMON_DC_PROGENITOR_DN	177	Up	0.125770485821209	0.999950235382063
C5_GO_TRNA_TRANSPORT	35	Up	0.125932794586652	0.999950235382063
C5_GO_POSITIVE_REGULATION_OF_CELL_GROWTH_INVOLVED_IN_CARDIAC_MUSCLE_CELL_DEVELOPMENT	8	Up	0.125953030969072	0.999950235382063
C7_GSE27786_LSK_VS_ERYTHROBLAST_UP	189	Up	0.12599948790483	0.999950235382063
C5_GO_SODIUM_ION_EXPORT_ACROSS_PLASMA_MEMBRANE	8	Down	0.12606976371772	0.999950235382063
C5_GO_DYSTROGLYCAN_BINDING	6	Down	0.126201793916552	0.999950235382063
C2_KARLSSON_TGFB1_TARGETS_UP	111	Up	0.126406942042171	0.999950235382063
C5_GO_POSITIVE_REGULATION_OF_MITOCHONDRIAL_CALCIUM_ION_CONCENTRATION	8	Down	0.126407465034302	0.999950235382063
C5_GO_SPECTRIN	7	Up	0.126519101466826	0.999950235382063
C5_GO_DIPHOSPHOINOSITOL_POLYPHOSPHATE_DIPHOSPHATASE_ACTIVITY	5	Down	0.126606037125465	0.999950235382063
C5_GO_INTERLEUKIN_1_RECEPTOR_BINDING	8	Up	0.126726327777451	0.999950235382063
C2_REACTOME_CREATION_OF_C4_AND_C2_ACTIVATORS	5	Down	0.126756325094108	0.999950235382063
C2_BILANGES_SERUM_SENSITIVE_VIA_TSC1	10	Up	0.126773068401443	0.999950235382063
C2_REACTOME_BASIGIN_INTERACTIONS	20	Down	0.126816823337427	0.999950235382063
C5_GO_POSITIVE_REGULATION_OF_SARCOMERE_ORGANIZATION	1	Up	0.126926372561019	0.999950235382063
C2_LI_CYTIDINE_ANALOG_PATHWAY	13	Down	0.126931305806491	0.999950235382063
C5_GO_CELL_CELL_ADHESION_MEDIATOR_ACTIVITY	27	Up	0.126978483005789	0.999950235382063
C7_GSE37532_VISCERAL_ADIPOSE_TISSUE_VS_LN_DERIVED_PPARG_KO_TCONV_CD4_TCELL_DN	63	Up	0.127006828444614	0.999950235382063
C5_GO_ASTROCYTE_PROJECTION	9	Down	0.127069902655267	0.999950235382063
C5_GO_REGULATION_OF_SYNAPTIC_VESICLE_CYCLE	64	Down	0.127099365485456	0.999950235382063
C5_GO_NEGATIVE_REGULATION_OF_PROTEIN_MATURATION	21	Up	0.127100185170685	0.999950235382063
C5_GO_POSITIVE_REGULATION_OF_LYMPHOCYTE_CHEMOTAXIS	16	Down	0.127306308053562	0.999950235382063
C5_GO_POSITIVE_REGULATION_OF_GONAD_DEVELOPMENT	3	Down	0.127392674145085	0.999950235382063
C5_GO_REGULATION_OF_TISSUE_REMODELING	47	Down	0.127418160769729	0.999950235382063
C5_GO_REGULATION_OF_INTRACELLULAR_ESTROGEN_RECEPTOR_SIGNALING_PATHWAY	28	Up	0.127480743018034	0.999950235382063
C7_GSE26669_CTRL_VS_COSTIM_BLOCK_MLR_CD4_TCELL_DN	179	Up	0.127609418386376	0.999950235382063
C2_REACTOME_TRAF6_MEDIATED_NF_KB_ACTIVATION	24	Up	0.127690255626785	0.999950235382063
C7_GSE411_WT_VS_SOCS3_KO_MACROPHAGE_IL6_STIM_400MIN_DN	180	Up	0.127714315039178	0.999950235382063
C5_GO_MELANOCYTE_DIFFERENTIATION	11	Up	0.127752779994233	0.999950235382063
C5_GO_BENZODIAZEPINE_RECEPTOR_ACTIVITY	2	Down	0.127756772106062	0.999950235382063
C7_GSE2770_IL4_ACT_VS_ACT_CD4_TCELL_2H_DN	183	Up	0.1277706857821	0.999950235382063
C5_GO_PALMITOYL_COA_HYDROLASE_ACTIVITY	10	Up	0.127874325401296	0.999950235382063
C7_GSE32533_WT_VS_MIR17_OVEREXPRESS_ACT_CD4_TCELL_DN	126	Down	0.127956436805455	0.999950235382063
C5_GO_TOXIN_METABOLIC_PROCESS	14	Down	0.128100188707431	0.999950235382063
C5_GO_REGULATION_OF_INTRACELLULAR_LIPID_TRANSPORT	6	Up	0.128104071631825	0.999950235382063
C5_GO_REGULATION_OF_SYNAPTIC_VESICLE_FUSION_TO_PRESYNAPTIC_ACTIVE_ZONE_MEMBRANE	3	Down	0.128137361992107	0.999950235382063
C2_HARRIS_BRAIN_CANCER_PROGENITORS	15	Down	0.128157191100626	0.999950235382063
C2_PARK_HSC_VS_MULTIPOTENT_PROGENITORS_DN	12	Down	0.128236843210521	0.999950235382063
C5_GO_LIGASE_ACTIVITY_FORMING_CARBON_OXYGEN_BONDS	39	Up	0.128262041797551	0.999950235382063
C2_REACTOME_INTERACTION_BETWEEN_L1_AND_ANKYRINS	17	Down	0.128319384328632	0.999950235382063
C5_GO_NEGATIVE_REGULATION_OF_HYDROGEN_PEROXIDE_MEDIATED_PROGRAMMED_CELL_DEATH	3	Down	0.128357030703653	0.999950235382063
C7_GSE23984_CTRL_VS_HYPOCALEMIC_VITAMIND_ANALOG_TCELL_UP	173	Up	0.128368201405472	0.999950235382063
C5_GO_NAD_P_H_OXIDASE_ACTIVITY	6	Up	0.128425830265087	0.999950235382063
C5_GO_SOMATOSTATIN_RECEPTOR_SIGNALING_PATHWAY	1	Down	0.128495949258273	0.999950235382063
C5_GO_SOMATOSTATIN_RECEPTOR_ACTIVITY	1	Down	0.128495949258273	0.999950235382063
C7_GSE19198_CTRL_VS_IL21_TREATED_TCELL_6H_UP	179	Up	0.128549228567774	0.999950235382063
C2_KEGG_TYROSINE_METABOLISM	19	Up	0.128573346641515	0.999950235382063
C5_GO_LIGASE_ACTIVITY_FORMING_CARBON_CARBON_BONDS	7	Up	0.128642549820879	0.999950235382063
C5_GO_NEGATIVE_REGULATION_OF_ALPHA_BETA_T_CELL_PROLIFERATION	9	Up	0.128868810341882	0.999950235382063
C2_PID_HNF3B_PATHWAY	21	Up	0.129065264308085	0.999950235382063
C2_BIOCARTA_CFTR_PATHWAY	8	Down	0.129121269163293	0.999950235382063
C2_TIEN_INTESTINE_PROBIOTICS_24HR_DN	195	Down	0.129162819699434	0.999950235382063
C5_GO_NUCLEAR_DNA_REPLICATION	52	Up	0.129187318965962	0.999950235382063
C5_GO_IMMUNOGLOBULIN_BINDING	12	Down	0.129242082420619	0.999950235382063
C5_GO_GLUTAMINE_FAMILY_AMINO_ACID_METABOLIC_PROCESS	52	Up	0.129367785989831	0.999950235382063
C2_REACTOME_ASSEMBLY_OF_THE_PRE_REPLICATIVE_COMPLEX	66	Down	0.129388738273578	0.999950235382063
C3_MZF1_02	162	Down	0.129394893614812	0.999950235382063
C5_GO_PHOSPHATIDYLINOSITOL_3_PHOSPHATE_BIOSYNTHETIC_PROCESS	13	Up	0.129402810719049	0.999950235382063
C2_MATZUK_CENTRAL_FOR_FEMALE_FERTILITY	17	Down	0.129605144544874	0.999950235382063
C5_GO_CELLULAR_RESPONSE_TO_HYDROPEROXIDE	4	Down	0.12961098433688	0.999950235382063
C5_GO_GLUCAN_METABOLIC_PROCESS	55	Up	0.129640434317324	0.999950235382063
C7_GSE32533_WT_VS_MIR17_KO_ACT_CD4_TCELL_DN	193	Up	0.129893163842146	0.999950235382063
C5_GO_REGULATION_OF_B_CELL_DIFFERENTIATION	22	Up	0.12990464754672	0.999950235382063
C2_KEGG_PROTEASOME	43	Down	0.129915487807896	0.999950235382063
C5_GO_NEGATIVE_REGULATION_OF_PRODUCTION_OF_MIRNAS_INVOLVED_IN_GENE_SILENCING_BY_MIRNA	8	Down	0.129929562787084	0.999950235382063
C5_GO_TRIGLYCERIDE_RICH_LIPOPROTEIN_PARTICLE_CLEARANCE	5	Down	0.130012697785086	0.999950235382063
C2_REACTOME_TERMINAL_PATHWAY_OF_COMPLEMENT	2	Up	0.130036188546902	0.999950235382063
C5_GO_PRESYNAPTIC_ACTIVE_ZONE_MEMBRANE	18	Down	0.130045818607642	0.999950235382063
C5_GO_POSITIVE_REGULATION_OF_INTERLEUKIN_2_BIOSYNTHETIC_PROCESS	12	Up	0.130125344224638	0.999950235382063
C7_GSE17721_CTRL_VS_CPG_1H_BMDC_DN	130	Up	0.130150288412697	0.999950235382063
C5_GO_B_CELL_PROLIFERATION_INVOLVED_IN_IMMUNE_RESPONSE	4	Up	0.130184729672015	0.999950235382063
[truncated: 19,679 more rows]
