# Supplementary material for: Osteopontin associates with brain TRM-cell transcriptome and compartmentalization in donors with and without multiple sclerosis
Source: iScience. 2022 Dec 9;26(1):105785. doi: 10.1016/j.isci.2022.105785 (PMC9804143; doi:10.1016/j.isci.2022.105785)
Supplement: Data S2. Gene set enrichment analysis results of T cells from different locations, related to Figures 4E and S7 [file mmc3.zip › DataS2_GSEA_Locations/tab.camera.v7.0_CCvsSubWM.txt]

geneset	NGenes	Direction	PValue	FDR
C2_KEGG_RIBOSOME	85	Down	8.3513695144961e-08	0.00181040988335246
C2_REACTOME_NONSENSE_MEDIATED_DECAY_NMD_INDEPENDENT_OF_THE_EXON_JUNCTION_COMPLEX_EJC	93	Down	5.64150451912478e-07	0.00611482674827935
C2_REACTOME_SELENOAMINO_ACID_METABOLISM	110	Down	2.15702238833078e-06	0.0155866437780782
C5_GO_COTRANSLATIONAL_PROTEIN_TARGETING_TO_MEMBRANE	102	Down	7.7141758611529e-06	0.0366102040173704
C5_GO_CYTOSOLIC_RIBOSOME	106	Down	1.04193747496941e-05	0.0366102040173704
C5_GO_ESTABLISHMENT_OF_PROTEIN_LOCALIZATION_TO_ENDOPLASMIC_RETICULUM	115	Down	1.14156822904474e-05	0.0366102040173704
C2_REACTOME_SRP_DEPENDENT_COTRANSLATIONAL_PROTEIN_TARGETING_TO_MEMBRANE	110	Down	1.25347472659469e-05	0.0366102040173704
C2_REACTOME_EUKARYOTIC_TRANSLATION_INITIATION	117	Down	1.35105467358134e-05	0.0366102040173704
C5_GO_CYTOSOLIC_LARGE_RIBOSOMAL_SUBUNIT	58	Down	1.57493036598866e-05	0.0379348227487802
C2_REACTOME_NONSENSE_MEDIATED_DECAY_NMD	113	Down	3.58314852339372e-05	0.0763404624023691
C5_GO_STRUCTURAL_CONSTITUENT_OF_RIBOSOME	154	Down	3.87372029904078e-05	0.0763404624023691
C5_GO_PROTEIN_LOCALIZATION_TO_ENDOPLASMIC_RETICULUM	135	Down	7.21751181554152e-05	0.130384350947758
C2_REACTOME_INFLUENZA_INFECTION	152	Down	0.000137465822093693	0.229229545488236
C5_GO_NUCLEAR_TRANSCRIBED_MRNA_CATABOLIC_PROCESS_NONSENSE_MEDIATED_DECAY	120	Down	0.000173397722775725	0.268493988166583
C5_GO_LIPOPROTEIN_METABOLIC_PROCESS	15	Down	0.000199311795360353	0.288045406654783
C5_GO_LARGE_RIBOSOMAL_SUBUNIT	114	Down	0.000338347505827995	0.458418576958705
C5_GO_RIBOSOMAL_SUBUNIT	183	Down	0.000433142548189367	0.552333185861712
C2_CHNG_MULTIPLE_MYELOMA_HYPERPLOID_UP	50	Down	0.000586561233807432	0.706415245915417
C5_GO_RIBOSOME	220	Down	0.000668881684650838	0.763158797887414
C2_KREPPEL_CD99_TARGETS_DN	7	Up	0.000981907189607538	0.999824390784907
C2_BILANGES_SERUM_AND_RAPAMYCIN_SENSITIVE_GENES	47	Down	0.00103702702411652	0.999824390784907
C2_WATANABE_ULCERATIVE_COLITIS_WITH_CANCER_UP	10	Down	0.00105429251214791	0.999824390784907
C2_GILDEA_METASTASIS	19	Up	0.00106657205065219	0.999824390784907
C2_REACTOME_REGULATION_OF_EXPRESSION_OF_SLITS_AND_ROBOS	158	Down	0.00130109752186923	0.999824390784907
C5_GO_TRIGLYCERIDE_RICH_PLASMA_LIPOPROTEIN_PARTICLE	11	Down	0.00140695462625688	0.999824390784907
C5_GO_POSITIVE_REGULATION_OF_CHOLESTEROL_ESTERIFICATION	5	Down	0.00156613679748051	0.999824390784907
C2_BROWNE_HCMV_INFECTION_2HR_UP	25	Up	0.00164144350720881	0.999824390784907
C5_GO_POLYSOMAL_RIBOSOME	29	Down	0.00171300897915005	0.999824390784907
C7_GSE32423_MEMORY_VS_NAIVE_CD8_TCELL_IL7_IL4_UP	107	Down	0.00193057047589861	0.999824390784907
C5_GO_VIRAL_GENE_EXPRESSION	189	Down	0.00210328972571177	0.999824390784907
C2_MACLACHLAN_BRCA1_TARGETS_DN	12	Down	0.00275212489326156	0.999824390784907
C5_GO_PROTEIN_FOLDING_CHAPERONE	20	Up	0.00290862235739012	0.999824390784907
C5_GO_DENDRITIC_GROWTH_CONE	8	Up	0.00310494364741672	0.999824390784907
C2_PID_GLYPICAN_1PATHWAY	19	Up	0.00350271387637965	0.999824390784907
C5_GO_CHYLOMICRON	5	Down	0.00367232405467803	0.999824390784907
C2_YANAGISAWA_LUNG_CANCER_RECURRENCE	8	Down	0.00402972573755266	0.999824390784907
C2_PECE_MAMMARY_STEM_CELL_UP	125	Down	0.00425215954929423	0.999824390784907
C5_GO_MAMMARY_GLAND_EPITHELIAL_CELL_DIFFERENTIATION	12	Up	0.00441400727531294	0.999824390784907
C2_RUAN_RESPONSE_TO_TNF_UP	9	Up	0.00448682950115706	0.999824390784907
C2_ABE_INNER_EAR	31	Down	0.00456565874280275	0.999824390784907
C5_GO_SELF_PROTEOLYSIS	6	Up	0.00459196737882848	0.999824390784907
C5_GO_UNFOLDED_PROTEIN_BINDING	107	Up	0.00470224344906315	0.999824390784907
C2_REACTOME_RELEASE_OF_APOPTOTIC_FACTORS_FROM_THE_MITOCHONDRIA	5	Down	0.00470632104438418	0.999824390784907
C2_REACTOME_CTLA4_INHIBITORY_SIGNALING	21	Up	0.00488473996902578	0.999824390784907
C2_COWLING_MYCN_TARGETS	25	Up	0.00489054419516594	0.999824390784907
C2_MATZUK_CUMULUS_EXPANSION	5	Down	0.00490654342705566	0.999824390784907
C5_GO_3_BETA_HYDROXY_DELTA5_STEROID_DEHYDROGENASE_ACTIVITY	4	Down	0.00507661178887971	0.999824390784907
C7_GSE14000_TRANSLATED_RNA_VS_MRNA_DC_DN	169	Down	0.00517999855846675	0.999824390784907
C2_REACTOME_ACTIVATION_OF_THE_PHOTOTRANSDUCTION_CASCADE	6	Down	0.0051924866001909	0.999824390784907
C5_GO_RIBOSOMAL_LARGE_SUBUNIT_ASSEMBLY	28	Down	0.00519890403873141	0.999824390784907
C5_GO_REGULATION_OF_LONG_CHAIN_FATTY_ACID_IMPORT_INTO_CELL	5	Up	0.00527090113716175	0.999824390784907
C2_SANSOM_APC_TARGETS_REQUIRE_MYC	195	Down	0.00554514053534897	0.999824390784907
C5_GO_CELLULAR_RESPONSE_TO_SALT_STRESS	6	Up	0.00602257841142461	0.999824390784907
C5_GO_ADHESION_OF_SYMBIONT_TO_HOST	6	Up	0.00666586135685845	0.999824390784907
C2_MCBRYAN_TERMINAL_END_BUD_UP	8	Up	0.00669384174155171	0.999824390784907
C5_GO_NEGATIVE_REGULATION_OF_PHOSPHOLIPASE_ACTIVITY	4	Up	0.0070473806891471	0.999824390784907
C5_GO_ESTABLISHMENT_OF_MITOCHONDRION_LOCALIZATION	19	Down	0.00705696766655386	0.999824390784907
C5_GO_POSITIVE_REGULATION_OF_ANION_TRANSMEMBRANE_TRANSPORT	6	Down	0.00709669409947388	0.999824390784907
C2_REACTOME_REGULATION_OF_GLYCOLYSIS_BY_FRUCTOSE_2_6_BISPHOSPHATE_METABOLISM	9	Up	0.00713260322001774	0.999824390784907
C5_GO_CHAPERONE_COFACTOR_DEPENDENT_PROTEIN_REFOLDING	28	Up	0.00719587269345715	0.999824390784907
C5_GO_POSITIVE_REGULATION_OF_ADENYLATE_CYCLASE_ACTIVITY	6	Up	0.00721317864588049	0.999824390784907
C5_GO_ELASTIN_METABOLIC_PROCESS	5	Up	0.00732514979535493	0.999824390784907
C5_GO_5_3_DNA_HELICASE_ACTIVITY	8	Down	0.00735759310345503	0.999824390784907
C2_BIOCARTA_GCR_PATHWAY	15	Up	0.00743973508746274	0.999824390784907
C2_REACTOME_TRANSLATION	284	Down	0.00748996672959181	0.999824390784907
C5_GO_REGULATION_OF_APOPTOTIC_CELL_CLEARANCE	4	Down	0.00749534341422555	0.999824390784907
C2_REACTOME_ENOS_ACTIVATION	10	Up	0.00772481833193505	0.999824390784907
C5_GO_PROTEIN_TARGETING_TO_MEMBRANE	183	Down	0.0077506528257549	0.999824390784907
C6_RB_DN.V1_UP	115	Down	0.00802528065851833	0.999824390784907
C5_GO_REGULATION_OF_CHOLESTEROL_ESTERIFICATION	7	Down	0.00830865259454625	0.999824390784907
C2_REACTOME_ERKS_ARE_INACTIVATED	13	Up	0.00834610269485569	0.999824390784907
C5_GO_INTRA_S_DNA_DAMAGE_CHECKPOINT	14	Down	0.00882439906757867	0.999824390784907
C2_REACTOME_RRNA_PROCESSING_IN_THE_NUCLEUS_AND_CYTOSOL	187	Down	0.00887499615957218	0.999824390784907
C2_GOERING_BLOOD_HDL_CHOLESTEROL_QTL_CIS	11	Down	0.00889104602701898	0.999824390784907
C2_GREENBAUM_E2A_TARGETS_DN	17	Up	0.00897705299283398	0.999824390784907
C2_PETROVA_ENDOTHELIUM_LYMPHATIC_VS_BLOOD_UP	99	Up	0.00911022089312237	0.999824390784907
C1_chr2q11	61	Down	0.00918692927097483	0.999824390784907
C5_GO_METALLOAMINOPEPTIDASE_ACTIVITY	16	Up	0.0098843247190502	0.999824390784907
C2_REACTOME_MITOCHONDRIAL_UNCOUPLING_PROTEINS	4	Up	0.0101762787021588	0.999824390784907
C5_GO_MUSCLE_CELL_FATE_COMMITMENT	4	Up	0.0104419808275716	0.999824390784907
C5_GO_CHEMOKINE_C_C_MOTIF_LIGAND_5_PRODUCTION	8	Up	0.0104861407733518	0.999824390784907
C2_REACTOME_ACTIVATION_OF_THE_MRNA_UPON_BINDING_OF_THE_CAP_BINDING_COMPLEX_AND_EIFS_AND_SUBSEQUENT_BINDING_TO_43S	59	Down	0.0107448697836079	0.999824390784907
C5_GO_CANNABINOID_SIGNALING_PATHWAY	5	Down	0.0108262876951304	0.999824390784907
C5_GO_ACROSOMAL_MEMBRANE	12	Down	0.0110152036457684	0.999824390784907
C5_GO_PHOSPHATIDYLCHOLINE_STEROL_O_ACYLTRANSFERASE_ACTIVATOR_ACTIVITY	3	Down	0.011056109811285	0.999824390784907
C5_GO_COPI_COATED_VESICLE_BUDDING	6	Up	0.0113728584833652	0.999824390784907
C5_GO_DE_NOVO_PROTEIN_FOLDING	37	Up	0.011444921445409	0.999824390784907
C2_BEGUM_TARGETS_OF_PAX3_FOXO1_FUSION_AND_PAX3	4	Up	0.0115687908000885	0.999824390784907
C5_GO_ZYMOGEN_GRANULE_MEMBRANE	8	Up	0.0116842974864075	0.999824390784907
C5_GO_NEGATIVE_REGULATION_OF_MACROPHAGE_MIGRATION	6	Up	0.0117179160584073	0.999824390784907
C5_GO_CELLULAR_RESPONSE_TO_REACTIVE_NITROGEN_SPECIES	14	Down	0.0119371378532295	0.999824390784907
C5_GO_POSITIVE_REGULATION_OF_PHOSPHOLIPID_TRANSPORT	8	Down	0.0119745994681197	0.999824390784907
C5_GO_CALCIUM_CHANNEL_REGULATOR_ACTIVITY	25	Up	0.0121635585599782	0.999824390784907
C2_TONKS_TARGETS_OF_RUNX1_RUNX1T1_FUSION_ERYTHROCYTE_DN	11	Up	0.012172507089387	0.999824390784907
C5_GO_HAPTOGLOBIN_HEMOGLOBIN_COMPLEX	5	Up	0.012289816591521	0.999824390784907
C5_GO_CYTOSOLIC_PART	220	Down	0.0123618232373474	0.999824390784907
C2_LI_WILMS_TUMOR	6	Down	0.0127633340846712	0.999824390784907
C5_GO_POSITIVE_REGULATION_OF_PODOSOME_ASSEMBLY	10	Up	0.0128757467512802	0.999824390784907
C2_REACTOME_VLDL_CLEARANCE	4	Down	0.0129758137995334	0.999824390784907
C5_GO_PHOSPHATE_ION_BINDING	7	Up	0.0129829296481174	0.999824390784907
C2_REACTOME_RRNA_PROCESSING	197	Down	0.0131107228900034	0.999824390784907
C5_GO_REGULATION_OF_TOLL_LIKE_RECEPTOR_4_SIGNALING_PATHWAY	14	Up	0.0131811546317471	0.999824390784907
C5_GO_REGULATION_OF_PODOSOME_ASSEMBLY	13	Up	0.013574825218257	0.999824390784907
C2_IKEDA_MIR1_TARGETS_UP	50	Up	0.0137821474870859	0.999824390784907
C2_LIU_CMYB_TARGETS_DN	6	Up	0.0138032706693583	0.999824390784907
C5_GO_CHONDROITIN_SULFATE_BINDING	6	Down	0.0139141103188965	0.999824390784907
C5_GO_TOLL_LIKE_RECEPTOR_BINDING	8	Up	0.01395802097621	0.999824390784907
C5_GO_COMPLEMENT_RECEPTOR_MEDIATED_SIGNALING_PATHWAY	4	Up	0.0140264013028919	0.999824390784907
C5_GO_REGULATION_OF_SARCOMERE_ORGANIZATION	3	Up	0.0141762881156669	0.999824390784907
C5_GO_POSITIVE_REGULATION_OF_EPITHELIAL_CELL_PROLIFERATION_INVOLVED_IN_LUNG_MORPHOGENESIS	3	Up	0.0145885531727757	0.999824390784907
C5_GO_EYE_PHOTORECEPTOR_CELL_DEVELOPMENT	19	Up	0.014610578941995	0.999824390784907
C5_GO_CELLULAR_RESPONSE_TO_NITRIC_OXIDE	12	Down	0.0146716011274442	0.999824390784907
C5_GO_MITOCHONDRIAL_RESPIRATORY_CHAIN_COMPLEX_III_ASSEMBLY	9	Down	0.014711899482172	0.999824390784907
C2_REACTOME_HSP90_CHAPERONE_CYCLE_FOR_STEROID_HORMONE_RECEPTORS_SHR	45	Up	0.0148839123056632	0.999824390784907
C2_YAO_TEMPORAL_RESPONSE_TO_PROGESTERONE_CLUSTER_2	34	Up	0.0149409149468193	0.999824390784907
C2_BIOCARTA_PRION_PATHWAY	10	Up	0.015079559177786	0.999824390784907
C5_GO_NON_CANONICAL_WNT_SIGNALING_PATHWAY_VIA_MAPK_CASCADE	3	Down	0.0150840728276059	0.999824390784907
C2_BIOCARTA_HIF_PATHWAY	14	Up	0.0151933624628381	0.999824390784907
C5_GO_PROTEIN_FOLDING_IN_ENDOPLASMIC_RETICULUM	15	Up	0.0151956345829767	0.999824390784907
C5_GO_NUCLEAR_NUCLEOSOME	30	Down	0.0159150064446034	0.999824390784907
C5_GO_POSITIVE_REGULATION_OF_APOPTOTIC_CELL_CLEARANCE	3	Down	0.0160080821560187	0.999824390784907
C6_HINATA_NFKB_IMMU_INF	13	Up	0.0163202732602932	0.999824390784907
C2_REACTOME_THE_CANONICAL_RETINOID_CYCLE_IN_RODS_TWILIGHT_VISION	9	Down	0.0163468368688756	0.999824390784907
C5_GO_GABAERGIC_NEURON_DIFFERENTIATION	3	Up	0.0163491082655084	0.999824390784907
C2_BHATI_G2M_ARREST_BY_2METHOXYESTRADIOL_DN	104	Down	0.0164314895338094	0.999824390784907
C5_GO_MISFOLDED_PROTEIN_BINDING	21	Up	0.0165101299520665	0.999824390784907
C5_GO_OLIGOSACCHARIDE_BIOSYNTHETIC_PROCESS	11	Up	0.0165269725070097	0.999824390784907
C5_GO_NEGATIVE_REGULATION_OF_ENDOPLASMIC_RETICULUM_CALCIUM_ION_CONCENTRATION	6	Down	0.0166175971735619	0.999824390784907
C2_REACTOME_TETRAHYDROBIOPTERIN_BH4_SYNTHESIS_RECYCLING_SALVAGE_AND_REGULATION	10	Up	0.0166914015509645	0.999824390784907
C2_REACTOME_DISEASES_ASSOCIATED_WITH_VISUAL_TRANSDUCTION	3	Down	0.016708457284662	0.999824390784907
C5_GO_REGULATION_OF_FC_RECEPTOR_MEDIATED_STIMULATORY_SIGNALING_PATHWAY	11	Up	0.0169250009679088	0.999824390784907
C1_chr2p21	30	Down	0.0170666883636765	0.999824390784907
C5_GO_MRNA_PSEUDOURIDINE_SYNTHESIS	5	Down	0.0173812181114747	0.999824390784907
C2_LEE_LIVER_CANCER_ACOX1_DN	39	Up	0.017403464896657	0.999824390784907
C5_GO_FIBRINOLYSIS	15	Up	0.0174277552117256	0.999824390784907
C5_GO_CYTOSOLIC_SMALL_RIBOSOMAL_SUBUNIT	43	Down	0.0174936018180566	0.999824390784907
C2_REACTOME_VISUAL_PHOTOTRANSDUCTION	48	Down	0.0175163503687922	0.999824390784907
C6_KRAS.KIDNEY_UP.V1_DN	60	Down	0.0176411080389676	0.999824390784907
C5_GO_REGULATION_OF_LIPOPROTEIN_METABOLIC_PROCESS	3	Down	0.0176896521578376	0.999824390784907
C5_GO_POLYSOME	64	Down	0.0177930219089517	0.999824390784907
C5_GO_INNER_DYNEIN_ARM_ASSEMBLY	9	Up	0.0177979097508655	0.999824390784907
C5_GO_DEATH_RECEPTOR_ACTIVITY	10	Down	0.0179081216248973	0.999824390784907
C5_GO_UBIQUITIN_PROTEIN_TRANSFERASE_REGULATOR_ACTIVITY	17	Down	0.017943218450625	0.999824390784907
C2_PICCALUGA_ANGIOIMMUNOBLASTIC_LYMPHOMA_DN	128	Up	0.01816642628262	0.999824390784907
C7_GSE37416_0H_VS_6H_F_TULARENSIS_LVS_NEUTROPHIL_DN	186	Up	0.0182563554011157	0.999824390784907
C5_GO_INSULIN_RECEPTOR_SUBSTRATE_BINDING	10	Down	0.0183053891369214	0.999824390784907
C5_GO_STEROID_DEHYDROGENASE_ACTIVITY	19	Down	0.0184299535363279	0.999824390784907
C2_REACTOME_ROLE_OF_PHOSPHOLIPIDS_IN_PHAGOCYTOSIS	23	Down	0.0184837345105933	0.999824390784907
C5_GO_CELL_CELL_JUNCTION_ASSEMBLY	69	Down	0.0185671905216035	0.999824390784907
C5_GO_REGULATION_OF_FATTY_ACID_TRANSPORT	17	Up	0.0185938773846776	0.999824390784907
C5_GO_STRIATED_MUSCLE_CELL_APOPTOTIC_PROCESS	29	Down	0.0186662575733142	0.999824390784907
C5_GO_NEGATIVE_REGULATION_OF_SYNAPSE_ASSEMBLY	2	Up	0.0187744809979389	0.999824390784907
C5_GO_RESPONSE_TO_NITRIC_OXIDE	14	Down	0.0192772521433074	0.999824390784907
C5_GO_VESICLE_CARGO_LOADING	23	Up	0.019336769504192	0.999824390784907
C5_GO_CHEMOKINE_C_C_MOTIF_LIGAND_2_SECRETION	5	Up	0.0193439491106792	0.999824390784907
C5_GO_BENZENE_CONTAINING_COMPOUND_METABOLIC_PROCESS	10	Down	0.019374596516696	0.999824390784907
C2_REACTOME_ACTIVATION_OF_KAINATE_RECEPTORS_UPON_GLUTAMATE_BINDING	19	Down	0.019459239778228	0.999824390784907
C5_GO_HMG_BOX_DOMAIN_BINDING	8	Up	0.0194838721919095	0.999824390784907
C2_REACTOME_SIGNALING_BY_ROBO_RECEPTORS	194	Down	0.0194922116283866	0.999824390784907
C5_GO_NEGATIVE_REGULATION_OF_T_CELL_RECEPTOR_SIGNALING_PATHWAY	19	Up	0.0195726868721327	0.999824390784907
C2_BURTON_ADIPOGENESIS_7	32	Up	0.019574407923618	0.999824390784907
C2_REACTOME_FRUCTOSE_METABOLISM	6	Up	0.0198655075647868	0.999824390784907
C5_GO_REGULATION_OF_TAU_PROTEIN_KINASE_ACTIVITY	7	Up	0.0198806611831309	0.999824390784907
C2_BIOCARTA_RHODOPSIN_PATHWAY	4	Down	0.020145835130622	0.999824390784907
C5_GO_NEGATIVE_REGULATION_OF_INTERLEUKIN_1_PRODUCTION	20	Up	0.0201758736242673	0.999824390784907
C5_GO_POSITIVE_REGULATION_OF_GLUCOKINASE_ACTIVITY	4	Up	0.020320560617133	0.999824390784907
C5_GO_INTERLEUKIN_1_RECEPTOR_BINDING	8	Up	0.0203422011207231	0.999824390784907
C2_NIKOLSKY_BREAST_CANCER_1Q21_AMPLICON	31	Down	0.0206959441203379	0.999824390784907
C2_REACTOME_PRESYNAPTIC_FUNCTION_OF_KAINATE_RECEPTORS	15	Down	0.0207478376272498	0.999824390784907
C2_DE_YY1_TARGETS_DN	78	Up	0.02078660407883	0.999824390784907
C5_GO_ACTIN_FILAMENT_BASED_TRANSPORT	8	Down	0.0209146648581353	0.999824390784907
C5_GO_RNA_POLYMERASE_II_TRANSCRIPTION_FACTOR_BINDING	30	Down	0.0209207993049243	0.999824390784907
C2_ICHIBA_GRAFT_VERSUS_HOST_DISEASE_35D_DN	32	Up	0.0209362204567579	0.999824390784907
C2_PID_RHODOPSIN_PATHWAY	11	Down	0.0212271918473116	0.999824390784907
C2_REACTOME_BETA_CATENIN_PHOSPHORYLATION_CASCADE	17	Up	0.0213311804030846	0.999824390784907
C5_GO_MITOCHONDRIAL_DNA_METABOLIC_PROCESS	10	Down	0.0213714904142136	0.999824390784907
C2_BIOCARTA_VOBESITY_PATHWAY	4	Up	0.0214353575636091	0.999824390784907
C5_GO_AMP_METABOLIC_PROCESS	7	Down	0.0215020746449747	0.999824390784907
C5_GO_POSITIVE_REGULATION_OF_MITOCHONDRIAL_CALCIUM_ION_CONCENTRATION	8	Down	0.0215383354754778	0.999824390784907
C5_GO_REGULATION_OF_MIRNA_METABOLIC_PROCESS	7	Up	0.0216109414821314	0.999824390784907
C5_GO_STEROID_DEHYDROGENASE_ACTIVITY_ACTING_ON_THE_CH_OH_GROUP_OF_DONORS_NAD_OR_NADP_AS_ACCEPTOR	16	Down	0.0217078321497734	0.999824390784907
C2_CHEN_HOXA5_TARGETS_6HR_DN	4	Up	0.0218794359842721	0.999824390784907
C7_GSE21678_WT_VS_FOXO1_FOXO3_KO_TREG_UP	173	Up	0.0219270787397379	0.999824390784907
C5_GO_ENDOCARDIAL_CUSHION_MORPHOGENESIS	17	Up	0.0219873074975681	0.999824390784907
C5_GO_POSITIVE_REGULATION_OF_CYCLASE_ACTIVITY	11	Up	0.0223284301623391	0.999824390784907
C5_GO_AXIS_ELONGATION_INVOLVED_IN_SOMITOGENESIS	2	Down	0.0228217438538254	0.999824390784907
C5_GO_SMALL_RIBOSOMAL_SUBUNIT	71	Down	0.0229962198425693	0.999824390784907
C5_GO_DENDRITE_TERMINUS	11	Up	0.0230207155124911	0.999824390784907
C5_GO_TOOTH_MINERALIZATION	10	Up	0.0231837883310514	0.999824390784907
C2_ONDER_CDH1_TARGETS_1_DN	132	Up	0.0236321239500232	0.999824390784907
C5_GO_PEPTIDOGLYCAN_CATABOLIC_PROCESS	3	Down	0.0236913750927932	0.999824390784907
C3_RAAGNYNNCTTY_UNKNOWN	96	Up	0.0237399493289292	0.999824390784907
C5_GO_CALCIUM_ION_EXPORT_ACROSS_PLASMA_MEMBRANE	5	Up	0.0238029937749758	0.999824390784907
C5_GO_RESPONSE_TO_SALT_STRESS	12	Up	0.0240771471491102	0.999824390784907
C5_GO_1_PHOSPHATIDYLINOSITOL_3_KINASE_REGULATOR_ACTIVITY	13	Up	0.0243117144885189	0.999824390784907
C5_GO_REGULATION_OF_GONAD_DEVELOPMENT	8	Down	0.0243663372338425	0.999824390784907
C5_GO_TRANSLATIONAL_INITIATION	186	Down	0.0244271676057421	0.999824390784907
C2_KEGG_NITROGEN_METABOLISM	17	Up	0.0245030289605136	0.999824390784907
C5_GO_COPII_COATED_VESICLE_CARGO_LOADING	14	Up	0.0245861097904909	0.999824390784907
C5_GO_ELASTIC_FIBER_ASSEMBLY	5	Up	0.0246319965236376	0.999824390784907
C5_GO_NEGATIVE_REGULATION_OF_DNA_DEPENDENT_DNA_REPLICATION	25	Down	0.024770034934245	0.999824390784907
C5_GO_REGULATION_OF_MACROPHAGE_ACTIVATION	42	Up	0.0248005514968077	0.999824390784907
C2_REACTOME_NCAM_SIGNALING_FOR_NEURITE_OUT_GROWTH	40	Up	0.0248725763772615	0.999824390784907
C5_GO_MYOBLAST_MIGRATION	8	Up	0.0248986591428051	0.999824390784907
C2_ZHENG_FOXP3_TARGETS_IN_T_LYMPHOCYTE_UP	9	Up	0.0249798155881729	0.999824390784907
C2_SAGIV_CD24_TARGETS_DN	37	Up	0.0250113418573944	0.999824390784907
C5_GO_OXIDOREDUCTASE_ACTIVITY_ACTING_ON_A_HEME_GROUP_OF_DONORS	23	Down	0.025026203421223	0.999824390784907
C5_GO_POSITIVE_REGULATION_OF_ORGAN_GROWTH	35	Up	0.0250660753714282	0.999824390784907
C5_GO_ENERGY_HOMEOSTASIS	24	Down	0.0250739503663868	0.999824390784907
C5_GO_DENDRITE_ARBORIZATION	4	Up	0.025114936404967	0.999824390784907
C5_GO_HYPEROSMOTIC_SALINITY_RESPONSE	5	Up	0.0252042983522751	0.999824390784907
C5_GO_ADENYLATE_CYCLASE_BINDING	9	Up	0.0252225833224842	0.999824390784907
C5_GO_POSITIVE_REGULATION_OF_EPIDERMAL_GROWTH_FACTOR_ACTIVATED_RECEPTOR_ACTIVITY	6	Down	0.025334788427573	0.999824390784907
C2_RUAN_RESPONSE_TO_TNF_TROGLITAZONE_UP	13	Up	0.0257177785994345	0.999824390784907
C5_GO_UBIQUITIN_PROTEIN_TRANSFERASE_INHIBITOR_ACTIVITY	6	Down	0.0257493838990329	0.999824390784907
C5_GO_KINETOCHORE_ASSEMBLY	15	Up	0.0257596684956496	0.999824390784907
C5_GO_RIBOSOMAL_LARGE_SUBUNIT_BIOGENESIS	67	Down	0.0258162391966809	0.999824390784907
C7_GSE14699_NAIVE_VS_ACT_CD8_TCELL_UP	167	Down	0.0260712093571607	0.999824390784907
C2_SHAFFER_IRF4_TARGETS_IN_PLASMA_CELL_VS_MATURE_B_LYMPHOCYTE	58	Up	0.0261667811623686	0.999824390784907
C1_chr11p13	32	Up	0.0262055832187845	0.999824390784907
C5_GO_NEGATIVE_REGULATION_OF_DENDRITIC_SPINE_MORPHOGENESIS	4	Down	0.0267943295392568	0.999824390784907
C5_GO_HEMATOPOIETIC_STEM_CELL_MIGRATION	5	Up	0.0268887384773895	0.999824390784907
C5_GO_ORGANELLE_ENVELOPE_LUMEN	79	Down	0.0269194018907309	0.999824390784907
C5_GO_NEGATIVE_REGULATION_OF_BLOOD_CIRCULATION	23	Up	0.0273909478386276	0.999824390784907
C5_GO_RESPONSE_TO_LEUKEMIA_INHIBITORY_FACTOR	81	Up	0.027479287356863	0.999824390784907
C5_GO_GLUTAMATE_BIOSYNTHETIC_PROCESS	6	Up	0.0275055734293287	0.999824390784907
C2_MOOTHA_VOXPHOS	84	Down	0.0276354568090797	0.999824390784907
C5_GO_POST_EMBRYONIC_EYE_MORPHOGENESIS	3	Down	0.0276993606456854	0.999824390784907
C5_GO_MITOCHONDRIAL_RESPIRATORY_CHAIN_COMPLEX_IV	9	Down	0.0278624418567967	0.999824390784907
C5_GO_PROTEIN_INSERTION_INTO_ER_MEMBRANE	7	Down	0.0279258853430607	0.999824390784907
C5_GO_PHOSPHOLIPID_HOMEOSTASIS	7	Up	0.0283493708471836	0.999824390784907
C5_GO_APICAL_DENDRITE	14	Down	0.0283713527833851	0.999824390784907
C5_GO_NADH_PYROPHOSPHATASE_ACTIVITY	7	Down	0.0284917568570256	0.999824390784907
C2_NAKAJIMA_EOSINOPHIL	17	Up	0.0285944965017976	0.999824390784907
C5_GO_HETEROTYPIC_CELL_CELL_ADHESION	36	Up	0.0286864875893604	0.999824390784907
C5_GO_TRANS_SYNAPTIC_SIGNALING_BY_LIPID	4	Down	0.02869611149612	0.999824390784907
C5_GO_NUCLEAR_TRANSCRIBED_MRNA_CATABOLIC_PROCESS	203	Down	0.0290714275800206	0.999824390784907
C5_GO_AMINO_ACID_CATION_SYMPORTER_ACTIVITY	5	Up	0.0293267976522784	0.999824390784907
C5_GO_HEMOGLOBIN_COMPLEX	5	Up	0.029356753332433	0.999824390784907
C2_NUTT_GBM_VS_AO_GLIOMA_DN	36	Down	0.0296656349561624	0.999824390784907
C5_GO_REFLEX	7	Up	0.0297461393544052	0.999824390784907
C5_GO_TUMOR_NECROSIS_FACTOR_ACTIVATED_RECEPTOR_ACTIVITY	8	Down	0.029980887022398	0.999824390784907
C2_VISALA_RESPONSE_TO_HEAT_SHOCK_AND_AGING_DN	13	Up	0.0300928041337657	0.999824390784907
C5_GO_NEGATIVE_REGULATION_OF_CELL_MATURATION	2	Down	0.0301639390675278	0.999824390784907
C5_GO_MACROPHAGE_CYTOKINE_PRODUCTION	12	Up	0.0302850561275582	0.999824390784907
C6_CSR_EARLY_UP.V1_UP	131	Up	0.0304476175671371	0.999824390784907
C2_REACTOME_METALLOTHIONEINS_BIND_METALS	6	Down	0.0305510029010684	0.999824390784907
C2_REACTOME_VLDL_ASSEMBLY	3	Down	0.030649112687891	0.999824390784907
C5_GO_NEGATIVE_REGULATION_OF_ERK1_AND_ERK2_CASCADE	48	Up	0.0306844605383424	0.999824390784907
C5_GO_REGULATION_OF_DOPAMINERGIC_NEURON_DIFFERENTIATION	4	Down	0.0307713737255043	0.999824390784907
C2_REACTOME_PTK6_PROMOTES_HIF1A_STABILIZATION	4	Up	0.0308532503923586	0.999824390784907
C5_GO_VAGINA_DEVELOPMENT	5	Down	0.0308623975071944	0.999824390784907
C5_GO_REGULATION_OF_HEAT_GENERATION	7	Up	0.031078457429782	0.999824390784907
C2_ZHENG_FOXP3_TARGETS_UP	25	Up	0.0311070258857652	0.999824390784907
C2_YAMANAKA_GLIOBLASTOMA_SURVIVAL_UP	10	Up	0.0311643414320559	0.999824390784907
C5_GO_MITOCHONDRIAL_GENE_EXPRESSION	158	Down	0.0311740945305854	0.999824390784907
C5_GO_NEGATIVE_T_CELL_SELECTION	9	Up	0.0312042541245478	0.999824390784907
C5_GO_OTHER_ORGANISM_MEMBRANE	2	Up	0.031212093959164	0.999824390784907
C2_SCHAEFFER_PROSTATE_DEVELOPMENT_AND_CANCER_BOX2_DN	4	Up	0.0312654449240149	0.999824390784907
C2_TIEN_INTESTINE_PROBIOTICS_6HR_UP	48	Down	0.0312754735941655	0.999824390784907
C2_TONKS_TARGETS_OF_RUNX1_RUNX1T1_FUSION_SUSTAINDED_IN_ERYTHROCYTE_UP	32	Up	0.0312980241106238	0.999824390784907
C5_GO_REGULATION_OF_DEFENSE_RESPONSE_TO_BACTERIUM	9	Up	0.0313239086219033	0.999824390784907
C5_GO_CELL_FATE_COMMITMENT	113	Up	0.0313642888187727	0.999824390784907
C5_GO_EXTRACELLULAR_MATRIX_CONSTITUENT_SECRETION	8	Down	0.0314013055123539	0.999824390784907
C2_SMID_BREAST_CANCER_LUMINAL_A_DN	15	Down	0.0314360989007355	0.999824390784907
C2_CAFFAREL_RESPONSE_TO_THC_8HR_5_DN	11	Up	0.0315902739901934	0.999824390784907
C7_GSE22601_DOUBLE_NEGATIVE_VS_DOUBLE_POSITIVE_THYMOCYTE_UP	140	Down	0.0316762544433027	0.999824390784907
C2_REACTOME_ATTENUATION_PHASE	25	Up	0.0317407057586663	0.999824390784907
C5_GO_POSITIVE_REGULATION_OF_HETEROTYPIC_CELL_CELL_ADHESION	9	Up	0.0317986375993664	0.999824390784907
C5_GO_NEURAL_PLATE_ANTERIOR_POSTERIOR_REGIONALIZATION	4	Up	0.0319046422563971	0.999824390784907
C5_GO_INTRINSIC_COMPONENT_OF_EXTERNAL_SIDE_OF_PLASMA_MEMBRANE	10	Down	0.0319507687486432	0.999824390784907
C5_GO_BEHAVIORAL_RESPONSE_TO_NICOTINE	3	Down	0.0320326640441994	0.999824390784907
C2_CHOW_RASSF1_TARGETS_DN	29	Up	0.0321212609990483	0.999824390784907
C7_GSE7831_CPG_VS_INFLUENZA_STIM_PDC_4H_DN	128	Down	0.0321268471778668	0.999824390784907
C2_REACTOME_ANTIMICROBIAL_PEPTIDES	19	Up	0.0325137043308844	0.999824390784907
C7_GSE2405_0H_VS_9H_A_PHAGOCYTOPHILUM_STIM_NEUTROPHIL_DN	195	Down	0.0326561850211629	0.999824390784907
C5_GO_POSITIVE_REGULATION_OF_ION_TRANSMEMBRANE_TRANSPORT	86	Down	0.0326837629039548	0.999824390784907
C2_PID_ALK2_PATHWAY	6	Up	0.0327036117256879	0.999824390784907
C5_GO_GROWTH_CONE_MEMBRANE	5	Down	0.0328111617501149	0.999824390784907
C5_GO_REGULATION_OF_ORGAN_GROWTH	67	Up	0.0328547339902442	0.999824390784907
C5_GO_OSTEOBLAST_DEVELOPMENT	9	Down	0.0328752724157411	0.999824390784907
C5_GO_VENTRICULAR_SEPTUM_MORPHOGENESIS	29	Up	0.0329190084156656	0.999824390784907
C2_HESSON_TUMOR_SUPPRESSOR_CLUSTER_3P21_3	8	Up	0.0329435282302899	0.999824390784907
C5_GO_REGULATION_OF_NATURAL_KILLER_CELL_CHEMOTAXIS	6	Down	0.0329684455605771	0.999824390784907
C5_GO_POSITIVE_REGULATION_OF_INTRINSIC_APOPTOTIC_SIGNALING_PATHWAY_IN_RESPONSE_TO_DNA_DAMAGE	7	Down	0.0330545444831469	0.999824390784907
C5_GO_POSITIVE_REGULATION_OF_NUCLEAR_CELL_CYCLE_DNA_REPLICATION	6	Up	0.0330789145978489	0.999824390784907
C5_GO_POSITIVE_REGULATION_OF_FC_RECEPTOR_MEDIATED_STIMULATORY_SIGNALING_PATHWAY	7	Up	0.0330916151987078	0.999824390784907
C7_GSE9006_TYPE_1_DIABETES_AT_DX_VS_4MONTH_POST_DX_PBMC_DN	152	Down	0.0331897677569275	0.999824390784907
C7_GSE37532_WT_VS_PPARG_KO_LN_TREG_DN	46	Up	0.0332872646774242	0.999824390784907
C2_TURASHVILI_BREAST_LOBULAR_CARCINOMA_VS_DUCTAL_NORMAL_UP	39	Up	0.0333834160857013	0.999824390784907
C2_REACTOME_CHYLOMICRON_ASSEMBLY	5	Down	0.0337455514025152	0.999824390784907
C5_GO_ENDODERM_FORMATION	26	Up	0.0339331305944278	0.999824390784907
C5_GO_INTERLEUKIN_1_PRODUCTION	67	Up	0.0339738407425121	0.999824390784907
C5_GO_PHOSPHATASE_ACTIVATOR_ACTIVITY	15	Up	0.0341799251173611	0.999824390784907
C2_REACTOME_BETA_DEFENSINS	3	Up	0.0344874433725508	0.999824390784907
C5_GO_REGULATION_OF_ADIPOSE_TISSUE_DEVELOPMENT	6	Up	0.0347166606335028	0.999824390784907
C2_WHITESIDE_CISPLATIN_RESISTANCE_DN	12	Down	0.0348979509495918	0.999824390784907
C5_GO_CELLULAR_RESPONSE_TO_ZINC_ION	13	Down	0.034970989113951	0.999824390784907
C5_GO_HEPARIN_BINDING	77	Up	0.0350483836807763	0.999824390784907
C5_GO_NOREPINEPHRINE_TRANSPORT	11	Down	0.0352135096137754	0.999824390784907
C5_GO_PROTEIN_PHOSPHATASE_ACTIVATOR_ACTIVITY	13	Up	0.0353058630910634	0.999824390784907
C2_GROSS_HIF1A_TARGETS_UP	5	Down	0.0353417245466312	0.999824390784907
C5_GO_POSITIVE_REGULATION_OF_STRIATED_MUSCLE_CELL_APOPTOTIC_PROCESS	11	Down	0.0353478428570674	0.999824390784907
C5_GO_WALKING_BEHAVIOR	17	Up	0.0355467768934098	0.999824390784907
C7_GSE2585_THYMIC_DC_VS_THYMIC_MACROPHAGE_DN	160	Down	0.0357221582972849	0.999824390784907
C7_GSE37605_C57BL6_VS_NOD_FOXP3_IRES_GFP_TREG_UP	52	Down	0.0357516925081609	0.999824390784907
C5_GO_REGULATION_OF_PROTEIN_LOCALIZATION_TO_CILIUM	7	Down	0.0357963373328856	0.999824390784907
C5_GO_ESTABLISHMENT_OF_PROTEIN_LOCALIZATION_TO_MEMBRANE	297	Down	0.0358783694061049	0.999824390784907
C2_REACTOME_INFECTIOUS_DISEASE	358	Down	0.0358966809690693	0.999824390784907
C5_GO_POST_EMBRYONIC_CAMERA_TYPE_EYE_DEVELOPMENT	6	Down	0.0359994304412732	0.999824390784907
C2_LIN_APC_TARGETS	57	Down	0.0361528708597028	0.999824390784907
C5_GO_VOLTAGE_GATED_CALCIUM_CHANNEL_ACTIVITY	23	Up	0.0363773840093758	0.999824390784907
C2_FRIDMAN_SENESCENCE_DN	8	Down	0.0364195532651792	0.999824390784907
C2_REACTOME_CHYLOMICRON_REMODELING	2	Down	0.0364395940003422	0.999824390784907
C5_GO_CHYLOMICRON_REMODELING	2	Down	0.0364395940003422	0.999824390784907
C5_GO_INTERMEDIATE_DENSITY_LIPOPROTEIN_PARTICLE	2	Down	0.0364395940003422	0.999824390784907
C5_GO_POSITIVE_REGULATION_OF_HEAT_GENERATION	6	Up	0.0367025130642716	0.999824390784907
C5_GO_COPII_VESICLE_COAT	15	Up	0.0367328277086323	0.999824390784907
C5_GO_NEGATIVE_REGULATION_OF_INTERLEUKIN_6_PRODUCTION	29	Up	0.0368599261970017	0.999824390784907
C1_chr8p12	18	Up	0.036860323219275	0.999824390784907
C5_GO_REGULATION_OF_FEMALE_GONAD_DEVELOPMENT	7	Down	0.036952264483273	0.999824390784907
C5_GO_G1_TO_G0_TRANSITION	7	Up	0.0369828396576524	0.999824390784907
C2_REACTOME_FORMATION_OF_THE_BETA_CATENIN:TCF_TRANSACTIVATING_COMPLEX	82	Down	0.0370694677626549	0.999824390784907
C5_GO_REGULATION_OF_T_CELL_RECEPTOR_SIGNALING_PATHWAY	36	Up	0.0370859338379965	0.999824390784907
C2_PEDERSEN_METASTASIS_BY_ERBB2_ISOFORM_5	11	Up	0.0370942749358073	0.999824390784907
C2_DACOSTA_UV_RESPONSE_VIA_ERCC3_XPCS_UP	24	Down	0.0372942030789705	0.999824390784907
C5_GO_DEOXYRIBONUCLEOTIDE_BINDING	4	Down	0.0374609098044142	0.999824390784907
C7_GSE21678_WT_VS_FOXO1_FOXO3_KO_TREG_DN	166	Down	0.0375373149142169	0.999824390784907
C2_HESS_TARGETS_OF_HOXA9_AND_MEIS1_DN	59	Up	0.0377553282789361	0.999824390784907
C5_GO_CEREBRAL_CORTEX_GABAERGIC_INTERNEURON_DIFFERENTIATION	2	Up	0.037780315617745	0.999824390784907
C5_GO_GOLGI_MEDIAL_CISTERNA	7	Down	0.0378269419175125	0.999824390784907
C7_GSE41978_KLRG1_HIGH_VS_LOW_EFFECTOR_CD8_TCELL_DN	172	Down	0.0378785384718795	0.999824390784907
C7_GSE37416_12H_VS_48H_F_TULARENSIS_LVS_NEUTROPHIL_DN	146	Down	0.0380762315204794	0.999824390784907
C5_GO_MITOCHONDRION_LOCALIZATION	34	Down	0.0380990982472236	0.999824390784907
C5_GO_NUCLEOTIDE_DIPHOSPHATASE_ACTIVITY	16	Down	0.0381984005603499	0.999824390784907
C2_GILMORE_CORE_NFKB_PATHWAY	13	Up	0.038241875403601	0.999824390784907
C5_GO_ICOSATETRAENOIC_ACID_BINDING	6	Up	0.0383087941632804	0.999824390784907
C5_GO_REGULATION_OF_CHROMATIN_BINDING	20	Down	0.0384589499077952	0.999824390784907
C5_GO_PROTEIN_ANTIGEN_BINDING	6	Up	0.0385144358629039	0.999824390784907
C7_GSE2405_0H_VS_24H_A_PHAGOCYTOPHILUM_STIM_NEUTROPHIL_UP	194	Down	0.0386100934566267	0.999824390784907
C5_GO_LYMPH_VESSEL_MORPHOGENESIS	11	Up	0.0386349596845461	0.999824390784907
C5_GO_POSITIVE_REGULATION_OF_PROTEIN_LOCALIZATION_TO_CILIUM	5	Down	0.0386520972794807	0.999824390784907
C5_GO_CHEMOKINE_SECRETION	13	Up	0.0387584425124035	0.999824390784907
C2_BIOCARTA_ALK_PATHWAY	22	Up	0.0390791558873191	0.999824390784907
C5_GO_PYRUVATE_METABOLIC_PROCESS	20	Up	0.0390798413504631	0.999824390784907
C5_GO_FATTY_ACID_DERIVATIVE_METABOLIC_PROCESS	7	Up	0.0391077550893961	0.999824390784907
C2_LEE_LIVER_CANCER_DENA_UP	35	Up	0.0391221209295258	0.999824390784907
C2_RICKMAN_HEAD_AND_NECK_CANCER_B	23	Down	0.0391332503194944	0.999824390784907
C2_REACTOME_LEUKOTRIENE_RECEPTORS	3	Down	0.0392267434663175	0.999824390784907
C5_GO_GALANIN_RECEPTOR_ACTIVITY	3	Down	0.0392267434663175	0.999824390784907
C2_WANG_BARRETTS_ESOPHAGUS_AND_ESOPHAGUS_CANCER_DN	23	Up	0.0392838813406407	0.999824390784907
C5_GO_T_CELL_RECEPTOR_BINDING	6	Up	0.0393056167142129	0.999824390784907
C5_GO_LUNG_VASCULATURE_DEVELOPMENT	2	Down	0.0393475637997082	0.999824390784907
C5_GO_ACROSIN_BINDING	2	Down	0.0396054454366359	0.999824390784907
C5_GO_REGULATION_OF_VASCULAR_ENDOTHELIAL_GROWTH_FACTOR_RECEPTOR_SIGNALING_PATHWAY	20	Up	0.039794194788469	0.999824390784907
C2_VANDESLUIS_NORMAL_EMBRYOS_UP	3	Down	0.0398478894648844	0.999824390784907
C5_GO_POSITIVE_REGULATION_OF_LONG_TERM_NEURONAL_SYNAPTIC_PLASTICITY	2	Down	0.0398543599865107	0.999824390784907
C5_GO_ATP_DEPENDENT_5_3_DNA_HELICASE_ACTIVITY	6	Down	0.0400276619523532	0.999824390784907
C5_GO_PROTEIN_LOCALIZATION_TO_CILIARY_TRANSITION_ZONE	5	Up	0.0401942748568578	0.999824390784907
C5_GO_DYNEIN_INTERMEDIATE_CHAIN_BINDING	25	Up	0.0401956341870759	0.999824390784907
C2_REACTOME_CONDENSATION_OF_PROPHASE_CHROMOSOMES	67	Down	0.0403172860277949	0.999824390784907
C5_GO_ESTABLISHMENT_OF_BLOOD_BRAIN_BARRIER	6	Down	0.0403958649267641	0.999824390784907
C3_EVI1_03	30	Up	0.0404721134864581	0.999824390784907
C5_GO_OOCYTE_DIFFERENTIATION	35	Down	0.0405462968571291	0.999824390784907
C5_GO_CHEMOKINE_C_X_C_MOTIF_LIGAND_2_PRODUCTION	10	Up	0.040571489652941	0.999824390784907
C2_GUENTHER_GROWTH_SPHERICAL_VS_ADHERENT_UP	10	Up	0.0406443971040949	0.999824390784907
C2_REACTOME_AKT_PHOSPHORYLATES_TARGETS_IN_THE_CYTOSOL	14	Up	0.0407154670241115	0.999824390784907
C7_GSE34156_TLR1_TLR2_LIGAND_VS_NOD2_AND_TLR1_TLR2_LIGAND_24H_TREATED_MONOCYTE_DN	142	Up	0.0408065823315448	0.999824390784907
C2_REACTOME_CHAPERONE_MEDIATED_AUTOPHAGY	14	Up	0.0408788875340127	0.999824390784907
C5_GO_NEGATIVE_REGULATION_OF_UBIQUITIN_PROTEIN_LIGASE_ACTIVITY	9	Down	0.0411643493851119	0.999824390784907
C2_PID_TGFBR_PATHWAY	48	Up	0.0411657106502291	0.999824390784907
C5_GO_NEGATIVE_REGULATION_OF_MACROPHAGE_CHEMOTAXIS	4	Up	0.0412346848223492	0.999824390784907
C5_GO_RIBOSOMAL_SMALL_SUBUNIT_ASSEMBLY	18	Down	0.0413732728284947	0.999824390784907
C5_GO_HEPARAN_SULFATE_PROTEOGLYCAN_BIOSYNTHETIC_PROCESS_ENZYMATIC_MODIFICATION	3	Down	0.0415160410137943	0.999824390784907
C2_REACTOME_RMTS_METHYLATE_HISTONE_ARGININES	73	Down	0.0415517663514452	0.999824390784907
C5_GO_REGULATION_OF_ANTIGEN_RECEPTOR_MEDIATED_SIGNALING_PATHWAY	53	Up	0.0416790167890884	0.999824390784907
C5_GO_TRANSMEMBRANE_RECEPTOR_PROTEIN_PHOSPHATASE_ACTIVITY	8	Up	0.0419522144929495	0.999824390784907
C5_GO_MELANOCYTE_DIFFERENTIATION	11	Up	0.0419776773843622	0.999824390784907
C2_CORRE_MULTIPLE_MYELOMA_DN	28	Up	0.0420328652838787	0.999824390784907
C5_GO_EMBRYONIC_HEMOPOIESIS	14	Up	0.0420540608828883	0.999824390784907
C2_PID_TOLL_ENDOGENOUS_PATHWAY	21	Up	0.0421630695738819	0.999824390784907
C7_GSE5503_MLN_DC_VS_PLN_DC_ACTIVATED_ALLOGENIC_TCELL_UP	167	Down	0.0421922728532355	0.999824390784907
C2_REACTOME_NEGATIVE_REGULATION_OF_TCF_DEPENDENT_SIGNALING_BY_DVL_INTERACTING_PROTEINS	5	Down	0.0422223349317269	0.999824390784907
C5_GO_NUCLEOSIDE_TRIPHOSPHATE_DIPHOSPHATASE_ACTIVITY	10	Down	0.0423238496044972	0.999824390784907
C2_REACTOME_WNT_LIGAND_BIOGENESIS_AND_TRAFFICKING	14	Up	0.0423316908917895	0.999824390784907
C7_GSE29617_CTRL_VS_DAY3_TIV_FLU_VACCINE_PBMC_2008_UP	164	Up	0.0424192239173581	0.999824390784907
C5_GO_STRIATED_MUSCLE_CELL_PROLIFERATION	41	Up	0.042421410241319	0.999824390784907
C2_REACTOME_NEF_MEDIATED_DOWNREGULATION_OF_MHC_CLASS_I_COMPLEX_CELL_SURFACE_EXPRESSION	9	Down	0.0425803055564659	0.999824390784907
C5_GO_NEGATIVE_REGULATION_OF_HEART_CONTRACTION	17	Up	0.0426467374456294	0.999824390784907
C5_GO_NUCLEOSIDE_TRIPHOSPHATE_CATABOLIC_PROCESS	10	Down	0.0427313545545365	0.999824390784907
C2_REACTOME_ARACHIDONATE_PRODUCTION_FROM_DAG	4	Down	0.0427344397265312	0.999824390784907
C2_WAESCH_ANAPHASE_PROMOTING_COMPLEX	10	Down	0.0428599744379526	0.999824390784907
C5_GO_REGULATION_OF_EXTRACELLULAR_MATRIX_ASSEMBLY	5	Down	0.0429426398779508	0.999824390784907
C5_GO_NEURAL_PLATE_REGIONALIZATION	5	Up	0.0429910273258766	0.999824390784907
C2_REACTOME_RUNX2_REGULATES_OSTEOBLAST_DIFFERENTIATION	16	Up	0.0431331798271858	0.999824390784907
C2_KEGG_SYSTEMIC_LUPUS_ERYTHEMATOSUS	107	Down	0.0431578915103922	0.999824390784907
C5_GO_NEGATIVE_REGULATION_OF_JUN_KINASE_ACTIVITY	10	Up	0.0431613607644869	0.999824390784907
C5_GO_CALCIUM_ION_EXPORT	8	Up	0.0432203096366031	0.999824390784907
C5_GO_REGULATION_OF_UBIQUITIN_PROTEIN_TRANSFERASE_ACTIVITY	48	Down	0.0432725485308035	0.999824390784907
C5_GO_FEMALE_GENITALIA_DEVELOPMENT	8	Down	0.0432907947395141	0.999824390784907
C5_GO_PIGMENT_CELL_DIFFERENTIATION	21	Up	0.0433426141639689	0.999824390784907
C2_MATZUK_CENTRAL_FOR_FEMALE_FERTILITY	17	Down	0.0433751166915862	0.999824390784907
C2_REACTOME_OXIDATIVE_STRESS_INDUCED_SENESCENCE	115	Down	0.0434941530359106	0.999824390784907
C6_RB_P130_DN.V1_DN	124	Up	0.0435600501221272	0.999824390784907
C5_GO_LEUKOTRIENE_SIGNALING_PATHWAY	4	Down	0.0437019015968265	0.999824390784907
C5_GO_VERY_LOW_DENSITY_LIPOPROTEIN_PARTICLE_CLEARANCE	5	Down	0.0437644943510288	0.999824390784907
C5_GO_NEGATIVE_REGULATION_OF_DENDRITIC_SPINE_DEVELOPMENT	9	Down	0.0438773081378134	0.999824390784907
C2_REACTOME_REPRODUCTION	114	Down	0.0439423233375232	0.999824390784907
C5_GO_BASIC_AMINO_ACID_TRANSMEMBRANE_TRANSPORT	6	Down	0.0439815506257976	0.999824390784907
C7_GSE45837_WT_VS_GFI1_KO_PDC_DN	197	Down	0.0440090430793781	0.999824390784907
C2_MIYAGAWA_TARGETS_OF_EWSR1_ETS_FUSIONS_DN	144	Up	0.0441776088376083	0.999824390784907
C2_SPIELMAN_LYMPHOBLAST_EUROPEAN_VS_ASIAN_2FC_DN	19	Up	0.044190018768304	0.999824390784907
C7_GSE3039_CD4_TCELL_VS_NKT_CELL_DN	179	Down	0.0442320366529964	0.999824390784907
C5_GO_NEGATIVE_REGULATION_BY_HOST_OF_VIRAL_TRANSCRIPTION	11	Down	0.0443737520942339	0.999824390784907
C2_REACTOME_PHOSPHORYLATION_SITE_MUTANTS_OF_CTNNB1_ARE_NOT_TARGETED_TO_THE_PROTEASOME_BY_THE_DESTRUCTION_COMPLEX	15	Up	0.0444227782523992	0.999824390784907
C5_GO_RRNA_BINDING	61	Down	0.0444814977264867	0.999824390784907
C2_SANSOM_APC_MYC_TARGETS	221	Down	0.0446519059257564	0.999824390784907
C2_MIKKELSEN_ES_LCP_WITH_H3K4ME3	71	Down	0.0448582153643742	0.999824390784907
C5_GO_LOCOMOTORY_EXPLORATION_BEHAVIOR	5	Down	0.0449502993869028	0.999824390784907
C5_GO_UBIQUITIN_LIGASE_INHIBITOR_ACTIVITY	5	Down	0.0449718465981495	0.999824390784907
C5_GO_MITOCHONDRIAL_GENOME_MAINTENANCE	20	Down	0.0452195699448602	0.999824390784907
C2_FIRESTEIN_CTNNB1_PATHWAY	28	Down	0.0452885894222198	0.999824390784907
C2_PID_BETA_CATENIN_DEG_PATHWAY	14	Down	0.0453602755522695	0.999824390784907
C7_GSE21927_SPLEEN_C57BL6_VS_4T1_TUMOR_BALBC_MONOCYTES_UP	176	Down	0.045494378093866	0.999824390784907
C5_GO_OUTER_DYNEIN_ARM_ASSEMBLY	10	Up	0.0454968926493591	0.999824390784907
C5_GO_REGULATION_OF_MICROTUBULE_DEPOLYMERIZATION	19	Down	0.0455019494789483	0.999824390784907
C2_REACTOME_GABA_RECEPTOR_ACTIVATION	23	Down	0.0455357121611501	0.999824390784907
C7_GSE3720_UNSTIM_VS_PMA_STIM_VD1_GAMMADELTA_TCELL_UP	179	Down	0.0456245042354806	0.999824390784907
C5_GO_ATP_DEPENDENT_MICROTUBULE_MOTOR_ACTIVITY_MINUS_END_DIRECTED	14	Up	0.0456269677742963	0.999824390784907
C5_GO_DNA_REPLICATION_CHECKPOINT	14	Down	0.0458823873589716	0.999824390784907
C5_GO_NEGATIVE_REGULATION_OF_DENDRITE_MORPHOGENESIS	9	Down	0.0459735933767197	0.999824390784907
C2_REACTOME_CONVERSION_FROM_APC_C:CDC20_TO_APC_C:CDH1_IN_LATE_ANAPHASE	19	Down	0.0459983354847254	0.999824390784907
C5_GO_MESENCHYMAL_CELL_PROLIFERATION	23	Up	0.0461207244938712	0.999824390784907
C2_REACTOME_MASTL_FACILITATES_MITOTIC_PROGRESSION	10	Up	0.0461377313128769	0.999824390784907
C5_GO_REGULATION_OF_MIDBRAIN_DOPAMINERGIC_NEURON_DIFFERENTIATION	2	Down	0.0462268691644766	0.999824390784907
C5_GO_ELASTIN_CATABOLIC_PROCESS	2	Up	0.0462622450286063	0.999824390784907
C5_GO_MITOCHONDRIAL_DNA_REPLICATION	12	Down	0.0462712739390107	0.999824390784907
C5_GO_POSITIVE_REGULATION_OF_LEUKOCYTE_ADHESION_TO_VASCULAR_ENDOTHELIAL_CELL	11	Up	0.0462963792220934	0.999824390784907
C5_GO_REGULATION_OF_GLIOGENESIS	78	Up	0.0464936651960743	0.999824390784907
C5_GO_OUTER_EAR_MORPHOGENESIS	6	Up	0.0465239853844352	0.999824390784907
C2_NEWMAN_ERCC6_TARGETS_DN	16	Up	0.0465377563655692	0.999824390784907
C5_GO_NEGATIVE_REGULATION_OF_MACROPHAGE_APOPTOTIC_PROCESS	4	Down	0.0465495544390412	0.999824390784907
C2_KORKOLA_CORRELATED_WITH_POU5F1	13	Up	0.0466177292383108	0.999824390784907
C5_GO_G_RICH_STRAND_TELOMERIC_DNA_BINDING	11	Down	0.0466940719519331	0.999824390784907
C7_GSE37301_COMMON_LYMPHOID_PROGENITOR_VS_GRAN_MONO_PROGENITOR_UP	163	Up	0.0468018853156307	0.999824390784907
C5_GO_CULLIN_RING_UBIQUITIN_LIGASE_COMPLEX	143	Down	0.0468558223559901	0.999824390784907
C7_GSE7548_DAY7_VS_DAY28_PCC_IMMUNIZATION_CD4_TCELL_DN	167	Down	0.0468772864638984	0.999824390784907
C5_GO_SEQUENCE_SPECIFIC_SINGLE_STRANDED_DNA_BINDING	15	Down	0.0468829818908318	0.999824390784907
C2_CHICAS_RB1_TARGETS_LOW_SERUM	88	Down	0.0469771421823142	0.999824390784907
C5_GO_CAMERA_TYPE_EYE_PHOTORECEPTOR_CELL_DIFFERENTIATION	8	Up	0.046993274207314	0.999824390784907
C7_GSE32423_CTRL_VS_IL7_IL4_MEMORY_CD8_TCELL_DN	155	Down	0.0470741365683538	0.999824390784907
C5_GO_EYE_PHOTORECEPTOR_CELL_DIFFERENTIATION	25	Up	0.0471373572750476	0.999824390784907
C5_GO_NEGATIVE_REGULATION_OF_NATURAL_KILLER_CELL_MEDIATED_IMMUNITY	14	Up	0.0472378050577132	0.999824390784907
C2_REACTOME_RNA_POLYMERASE_I_PROMOTER_ESCAPE	84	Down	0.0473879314940281	0.999824390784907
C5_GO_CD8_POSITIVE_ALPHA_BETA_T_CELL_ACTIVATION	18	Up	0.0475593885123337	0.999824390784907
C7_GSE11386_NAIVE_VS_MEMORY_BCELL_DN	155	Up	0.0476565384098325	0.999824390784907
C5_GO_RESPIRATORY_CHAIN_COMPLEX_IV	14	Down	0.0477346230997372	0.999824390784907
C2_REACTOME_SMALL_INTERFERING_RNA_SIRNA_BIOGENESIS	9	Up	0.0477926542950257	0.999824390784907
C2_SHAFFER_IRF4_TARGETS_IN_MYELOMA_VS_MATURE_B_LYMPHOCYTE	94	Up	0.0480179048343072	0.999824390784907
C5_GO_INTRACELLULAR_MRNA_LOCALIZATION	12	Up	0.0481395255637574	0.999824390784907
C5_GO_LATERAL_SPROUTING_FROM_AN_EPITHELIUM	5	Up	0.0481745030862372	0.999824390784907
C5_GO_PRODUCTION_OF_SIRNA_INVOLVED_IN_RNA_INTERFERENCE	9	Up	0.0481814659756505	0.999824390784907
C5_GO_POSITIVE_REGULATION_OF_PEROXISOME_PROLIFERATOR_ACTIVATED_RECEPTOR_SIGNALING_PATHWAY	6	Down	0.0484128306032743	0.999824390784907
C1_chr19q12	8	Down	0.0484599331256055	0.999824390784907
C5_GO_POSITIVE_REGULATION_OF_POTASSIUM_ION_TRANSPORT	25	Down	0.0485470835338276	0.999824390784907
C3_CGCAAAA_MIR450	5	Up	0.0486714291565991	0.999824390784907
C5_GO_VESICLE_TRANSPORT_ALONG_ACTIN_FILAMENT	5	Down	0.0486714291565991	0.999824390784907
C2_REACTOME_SYNTHESIS_OF_DOLICHYL_PHOSPHATE	6	Down	0.0487541925192994	0.999824390784907
C5_GO_DEOXYRIBOSE_PHOSPHATE_CATABOLIC_PROCESS	19	Down	0.0489130045372323	0.999824390784907
C5_GO_NATURAL_KILLER_CELL_CHEMOTAXIS	8	Down	0.0491562127182894	0.999824390784907
C5_GO_MESONEPHROS_DEVELOPMENT	51	Up	0.0492856830783199	0.999824390784907
C5_GO_DNA_PACKAGING_COMPLEX	92	Down	0.0492901302772542	0.999824390784907
C5_GO_REGULATION_OF_BRANCHING_INVOLVED_IN_PROSTATE_GLAND_MORPHOGENESIS	2	Up	0.0493660815006504	0.999824390784907
C5_GO_POSITIVE_REGULATION_OF_CARDIAC_MUSCLE_CELL_PROLIFERATION	19	Up	0.0493878854905797	0.999824390784907
C2_IIZUKA_LIVER_CANCER_EARLY_RECURRENCE	10	Up	0.0494570327612036	0.999824390784907
C5_GO_NEUREGULIN_BINDING	4	Down	0.0494818106413492	0.999824390784907
C5_GO_POSITIVE_REGULATION_OF_MYELOID_LEUKOCYTE_CYTOKINE_PRODUCTION_INVOLVED_IN_IMMUNE_RESPONSE	16	Up	0.0496226932971762	0.999824390784907
C5_GO_LUNG_LOBE_DEVELOPMENT	3	Up	0.0497622546323432	0.999824390784907
C2_MENSE_HYPOXIA_UP	88	Up	0.0497674155615263	0.999824390784907
C5_GO_HAPTOGLOBIN_BINDING	4	Up	0.0499647038087929	0.999824390784907
C5_GO_NEGATIVE_REGULATION_OF_COAGULATION	30	Up	0.0499671452427215	0.999824390784907
C5_GO_OBSERVATIONAL_LEARNING	3	Up	0.0500176032319196	0.999824390784907
C2_REACTOME_ETHANOL_OXIDATION	6	Up	0.0500827144721426	0.999824390784907
C5_GO_ETHANOL_OXIDATION	6	Up	0.0500827144721426	0.999824390784907
C5_GO_ALPHA_BETA_T_CELL_ACTIVATION	114	Up	0.0501243719639687	0.999824390784907
C7_GSE17721_LPS_VS_POLYIC_2H_BMDC_UP	162	Up	0.0501387365815561	0.999824390784907
C5_GO_MACROPHAGE_INFLAMMATORY_PROTEIN_1_ALPHA_PRODUCTION	5	Up	0.050148720207135	0.999824390784907
C5_GO_REGULATION_OF_TOLL_LIKE_RECEPTOR_9_SIGNALING_PATHWAY	6	Down	0.0501542224217277	0.999824390784907
C7_GSE29164_UNTREATED_VS_CD8_TCELL_TREATED_MELANOMA_DAY7_UP	182	Down	0.0501784080735541	0.999824390784907
C5_GO_VITAMIN_TRANSPORT	20	Down	0.0501915488464141	0.999824390784907
C2_BOSCO_EPITHELIAL_DIFFERENTIATION_MODULE	17	Down	0.0504607661634143	0.999824390784907
C5_GO_RIBOSOMAL_PROTEIN_IMPORT_INTO_NUCLEUS	8	Down	0.0505677907245652	0.999824390784907
C5_GO_MRNA_SPLICE_SITE_SELECTION	41	Up	0.0507904382051094	0.999824390784907
C5_GO_REGULATION_OF_AMINO_ACID_TRANSPORT	15	Down	0.0507963706542832	0.999824390784907
C5_GO_POSITIVE_REGULATION_OF_FATTY_ACID_TRANSPORT	11	Up	0.0509308638224752	0.999824390784907
C7_GSE10239_MEMORY_VS_KLRG1HIGH_EFF_CD8_TCELL_UP	138	Down	0.0510262987338575	0.999824390784907
C5_GO_POSITIVE_REGULATION_OF_TAU_PROTEIN_KINASE_ACTIVITY	5	Up	0.0510689895893598	0.999824390784907
C5_GO_ACYLGLYCEROL_METABOLIC_PROCESS	40	Down	0.051125160790742	0.999824390784907
C5_GO_CYTOPLASMIC_SIDE_OF_ROUGH_ENDOPLASMIC_RETICULUM_MEMBRANE	5	Down	0.0511489810171259	0.999824390784907
C5_GO_L_LYSINE_TRANSPORT	3	Down	0.0511855225487956	0.999824390784907
C5_GO_MDA_5_SIGNALING_PATHWAY	9	Down	0.0512006715833326	0.999824390784907
C5_GO_PIGMENT_GRANULE	97	Up	0.0512506912153566	0.999824390784907
C5_GO_REGULATION_OF_WOUND_HEALING	78	Up	0.0512926048698211	0.999824390784907
C5_GO_INTRINSIC_APOPTOTIC_SIGNALING_PATHWAY_IN_RESPONSE_TO_HYDROGEN_PEROXIDE	5	Down	0.0513173045237514	0.999824390784907
C5_GO_REGULATION_OF_MACROPHAGE_MIGRATION	22	Up	0.0513544839509524	0.999824390784907
C5_GO_CALMODULIN_DEPENDENT_PROTEIN_PHOSPHATASE_ACTIVITY	5	Down	0.051486091493729	0.999824390784907
C5_GO_CELL_AGGREGATION	8	Down	0.0514961867700773	0.999824390784907
C5_GO_NEGATIVE_REGULATION_OF_NON_CANONICAL_WNT_SIGNALING_PATHWAY	3	Up	0.0515413688713317	0.999824390784907
C5_GO_SPROUTING_ANGIOGENESIS	71	Up	0.0516312803251523	0.999824390784907
C2_LOPEZ_MESOTELIOMA_SURVIVAL_TIME_UP	12	Down	0.0516409020778218	0.999824390784907
C2_MCDOWELL_ACUTE_LUNG_INJURY_UP	33	Up	0.0517551631030891	0.999824390784907
C5_GO_REGULATION_OF_EXTRACELLULAR_MATRIX_CONSTITUENT_SECRETION	6	Down	0.0517712182887316	0.999824390784907
C2_RAY_TARGETS_OF_P210_BCR_ABL_FUSION_DN	14	Up	0.0518601373375254	0.999824390784907
C5_GO_MITOCHONDRIAL_TRANSLATIONAL_TERMINATION	87	Down	0.0522081915671109	0.999824390784907
C5_GO_DETECTION_OF_STIMULUS_INVOLVED_IN_SENSORY_PERCEPTION	53	Up	0.0522542385198932	0.999824390784907
C5_GO_RESPONSE_TO_CORTICOTROPIN_RELEASING_HORMONE	3	Up	0.0523442813055598	0.999824390784907
C2_KEGG_DILATED_CARDIOMYOPATHY	53	Up	0.0523890399288483	0.999824390784907
C5_GO_CELL_TIP	4	Up	0.0524296396235195	0.999824390784907
C5_GO_REGULATION_OF_RESPONSE_TO_FOOD	11	Down	0.0525273160426407	0.999824390784907
C2_REACTOME_ADP_SIGNALLING_THROUGH_P2Y_PURINOCEPTOR_12	15	Down	0.0526310883764039	0.999824390784907
C2_TAKAO_RESPONSE_TO_UVB_RADIATION_UP	82	Down	0.052654960288449	0.999824390784907
C2_SEIDEN_ONCOGENESIS_BY_MET	83	Up	0.0527294230002723	0.999824390784907
C2_HARRIS_HYPOXIA	64	Up	0.0527658067334978	0.999824390784907
C5_GO_RETROGRADE_TRANS_SYNAPTIC_SIGNALING_BY_LIPID	3	Down	0.0528353162497578	0.999824390784907
C5_GO_NEGATIVE_REGULATION_OF_UBIQUITIN_PROTEIN_TRANSFERASE_ACTIVITY	16	Down	0.0528861182133566	0.999824390784907
C2_FIGUEROA_AML_METHYLATION_CLUSTER_2_UP	37	Down	0.0529637427854858	0.999824390784907
C5_GO_NEGATIVE_REGULATION_OF_SMOOTHENED_SIGNALING_PATHWAY_INVOLVED_IN_DORSAL_VENTRAL_NEURAL_TUBE_PATTERNING	6	Up	0.0529955340358879	0.999824390784907
C5_GO_POSITIVE_REGULATION_OF_PRODUCTION_OF_MIRNAS_INVOLVED_IN_GENE_SILENCING_BY_MIRNA	6	Down	0.0530255122182918	0.999824390784907
C2_BOYAULT_LIVER_CANCER_SUBCLASS_G3_DN	34	Down	0.0530811791577781	0.999824390784907
C2_REACTOME_DNA_METHYLATION	57	Down	0.053094796724693	0.999824390784907
C5_GO_SENSORY_PERCEPTION_OF_SOUR_TASTE	2	Up	0.0531708253086064	0.999824390784907
C2_SNIJDERS_AMPLIFIED_IN_HEAD_AND_NECK_TUMORS	27	Up	0.0531794860384655	0.999824390784907
C7_GSE21360_NAIVE_VS_TERTIARY_MEMORY_CD8_TCELL_DN	169	Down	0.0533391167737942	0.999824390784907
C5_GO_VIRION_ATTACHMENT_TO_HOST_CELL	4	Up	0.053475406334934	0.999824390784907
C5_GO_ADHESION_OF_SYMBIONT_TO_HOST_CELL	4	Up	0.053475406334934	0.999824390784907
C2_REACTOME_G_ALPHA_Z_SIGNALLING_EVENTS	29	Down	0.0535282199650501	0.999824390784907
C7_GSE3982_EOSINOPHIL_VS_BCELL_DN	181	Down	0.0536569331127786	0.999824390784907
C5_GO_REGULATION_OF_SPROUTING_ANGIOGENESIS	46	Up	0.0536917590206882	0.999824390784907
C2_REACTOME_NUCLEAR_EVENTS_KINASE_AND_TRANSCRIPTION_FACTOR_ACTIVATION	24	Up	0.0536940140434138	0.999824390784907
C2_REACTOME_MITOCHONDRIAL_TRANSLATION	92	Down	0.0540299818317168	0.999824390784907
C5_GO_CELL_MIGRATION_INVOLVED_IN_SPROUTING_ANGIOGENESIS	35	Up	0.0541146219604343	0.999824390784907
C2_SCIAN_INVERSED_TARGETS_OF_TP53_AND_TP73_DN	29	Up	0.0545684021930263	0.999824390784907
C2_DEN_INTERACT_WITH_LCA5	25	Up	0.0548023939611569	0.999824390784907
C5_GO_NEGATIVE_REGULATION_OF_TUMOR_NECROSIS_FACTOR_SECRETION	4	Up	0.0548141996720755	0.999824390784907
C5_GO_OLFACTORY_RECEPTOR_BINDING	2	Up	0.0548223762600964	0.999824390784907
C5_GO_POSITIVE_REGULATION_OF_RESPIRATORY_BURST	3	Down	0.0548712847408466	0.999824390784907
C5_GO_CARDIAC_EPITHELIAL_TO_MESENCHYMAL_TRANSITION	22	Up	0.0549573925418268	0.999824390784907
C2_REACTOME_METABOLISM_OF_AMINO_ACIDS_AND_DERIVATIVES	301	Down	0.0550810055712041	0.999824390784907
C5_GO_GONADOTROPIN_SECRETION	4	Up	0.0551197277789029	0.999824390784907
C5_GO_SEQUESTERING_OF_ACTIN_MONOMERS	10	Down	0.0551539396031249	0.999824390784907
C2_NIKOLSKY_BREAST_CANCER_19Q13.1_AMPLICON	22	Down	0.0552255881434825	0.999824390784907
C2_HASEGAWA_TUMORIGENESIS_BY_RET_C634R	2	Down	0.0552453045527765	0.999824390784907
C5_GO_NEGATIVE_REGULATION_OF_MICROTUBULE_DEPOLYMERIZATION	15	Down	0.0553330902691329	0.999824390784907
C2_PID_SYNDECAN_2_PATHWAY	27	Up	0.0553892817665283	0.999824390784907
C5_GO_UMP_BIOSYNTHETIC_PROCESS	9	Down	0.0555779110234874	0.999824390784907
C5_GO_ACTIVATION_OF_CYSTEINE_TYPE_ENDOPEPTIDASE_ACTIVITY_INVOLVED_IN_APOPTOTIC_PROCESS_BY_CYTOCHROME_C	6	Down	0.0556415495359253	0.999824390784907
C5_GO_EMBRYONIC_CRANIAL_SKELETON_MORPHOGENESIS	28	Up	0.0556544629038366	0.999824390784907
C5_GO_ATP_BIOSYNTHETIC_PROCESS	42	Down	0.0556980132928062	0.999824390784907
C5_GO_INNER_MITOCHONDRIAL_MEMBRANE_PROTEIN_COMPLEX	131	Down	0.0557170348796762	0.999824390784907
C2_BARRIER_CANCER_RELAPSE_NORMAL_SAMPLE_UP	26	Up	0.0557240573480807	0.999824390784907
C5_GO_REGULATION_OF_GONADOTROPIN_SECRETION	3	Up	0.0557508451549892	0.999824390784907
C7_GSE41978_ID2_KO_VS_ID2_KO_AND_BIM_KO_KLRG1_LOW_EFFECTOR_CD8_TCELL_DN	186	Down	0.055754214701585	0.999824390784907
C5_GO_NUCLEOTIDE_SALVAGE	13	Down	0.0557876340102459	0.999824390784907
C2_BERENJENO_TRANSFORMED_BY_RHOA_FOREVER_DN	22	Up	0.0560022548948791	0.999824390784907
C7_GSE2770_UNTREATED_VS_IL4_TREATED_ACT_CD4_TCELL_2H_UP	149	Down	0.0561055424829042	0.999824390784907
C6_BMI1_DN_MEL18_DN.V1_DN	92	Down	0.0561248058704709	0.999824390784907
C5_GO_NEUROPEPTIDE_RECEPTOR_ACTIVITY	10	Down	0.0563794235761132	0.999824390784907
C5_GO_PRESYNAPTIC_ENDOCYTIC_ZONE	7	Up	0.0565189369112492	0.999824390784907
C5_GO_TETRAPYRROLE_CATABOLIC_PROCESS	5	Down	0.0565258299805987	0.999824390784907
C5_GO_CHECKPOINT_CLAMP_COMPLEX	5	Down	0.056787361681451	0.999824390784907
C5_GO_PHOSPHATIDIC_ACID_BINDING	16	Down	0.056851395887979	0.999824390784907
C5_GO_PROTEIN_KINASE_A_SIGNALING	19	Up	0.0569580193703773	0.999824390784907
C2_NAKAMURA_METASTASIS_MODEL_DN	30	Up	0.057034139183965	0.999824390784907
C5_GO_TRNA_BINDING	55	Down	0.057141558876321	0.999824390784907
C5_GO_MACROPHAGE_ACTIVATION	61	Up	0.05718002509484	0.999824390784907
C5_GO_TRICUSPID_VALVE_DEVELOPMENT	5	Up	0.057243068276794	0.999824390784907
C5_GO_TRICUSPID_VALVE_MORPHOGENESIS	5	Up	0.057243068276794	0.999824390784907
C5_GO_COPPER_ION_BINDING	41	Down	0.057263489732248	0.999824390784907
C2_BIOCARTA_EEA1_PATHWAY	5	Up	0.0573574689466146	0.999824390784907
C2_FOURNIER_ACINAR_DEVELOPMENT_LATE_UP	8	Down	0.0573708635155803	0.999824390784907
C2_MATZUK_IMPLANTATION_AND_UTERINE	11	Down	0.0574189486698491	0.999824390784907
C7_GSE12845_IGD_POS_BLOOD_VS_NAIVE_TONSIL_BCELL_UP	177	Down	0.057490841593423	0.999824390784907
C5_GO_HEPOXILIN_BIOSYNTHETIC_PROCESS	3	Up	0.0575567279715981	0.999824390784907
C7_GSE13887_ACT_CD4_VS_NO_TREATED_CD4_TCELL_UP	66	Up	0.057593351188277	0.999824390784907
C5_GO_REGULATION_OF_RETINAL_GANGLION_CELL_AXON_GUIDANCE	3	Up	0.0576027788669293	0.999824390784907
C5_GO_POSITIVE_REGULATION_OF_SKELETAL_MUSCLE_TISSUE_REGENERATION	3	Up	0.057914424263768	0.999824390784907
C5_GO_REGULATION_OF_SKELETAL_MUSCLE_TISSUE_REGENERATION	3	Up	0.057914424263768	0.999824390784907
C1_chr7p11	12	Down	0.0579657803023192	0.999824390784907
C5_GO_RESPONSE_TO_TEMPERATURE_STIMULUS	189	Up	0.0580314297205073	0.999824390784907
C2_REACTOME_ERCC6_CSB_AND_EHMT2_G9A_POSITIVELY_REGULATE_RRNA_EXPRESSION	70	Down	0.05806612802885	0.999824390784907
C2_AMIT_SERUM_RESPONSE_40_MCF10A	25	Up	0.058170205182803	0.999824390784907
C5_GO_APICAL_JUNCTION_ASSEMBLY	44	Down	0.058191747524766	0.999824390784907
C5_GO_MLL3_4_COMPLEX	11	Up	0.0582806888587931	0.999824390784907
C7_GSE36527_CD62L_HIGH_VS_CD62L_LOW_TREG_CD69_NEG_KLRG1_NEG_DN	139	Down	0.0583263876803603	0.999824390784907
C2_REACTOME_THROMBOXANE_SIGNALLING_THROUGH_TP_RECEPTOR	15	Down	0.058381496762484	0.999824390784907
C2_SINGH_NFE2L2_TARGETS	14	Down	0.0584297818511538	0.999824390784907
C5_GO_GROWTH_INVOLVED_IN_HEART_MORPHOGENESIS	3	Down	0.0584835819989427	0.999824390784907
C2_BIOCARTA_CELL2CELL_PATHWAY	8	Down	0.0584929054022041	0.999824390784907
C2_MCCOLLUM_GELDANAMYCIN_RESISTANCE_DN	2	Down	0.058554976282634	0.999824390784907
C3_GCTTGAA_MIR498	91	Up	0.0586652578968341	0.999824390784907
C2_COLIN_PILOCYTIC_ASTROCYTOMA_VS_GLIOBLASTOMA_DN	21	Up	0.0587428551966784	0.999824390784907
C5_GO_UV_PROTECTION	11	Down	0.0588158571897804	0.999824390784907
C5_GO_APOPTOTIC_PROCESS_INVOLVED_IN_MORPHOGENESIS	17	Down	0.0588451254559249	0.999824390784907
C5_GO_AXONEMAL_DYNEIN_COMPLEX_ASSEMBLY	18	Up	0.0588532314745546	0.999824390784907
C5_GO_CYTOCHROME_COMPLEX_ASSEMBLY	35	Down	0.0590162403434088	0.999824390784907
C3_MEF2_04	13	Down	0.059026700093199	0.999824390784907
C5_GO_POSITIVE_REGULATION_OF_TOOTH_MINERALIZATION	2	Up	0.05930594689807	0.999824390784907
C2_REACTOME_TFAP2_AP_2_FAMILY_REGULATES_TRANSCRIPTION_OF_GROWTH_FACTORS_AND_THEIR_RECEPTORS	6	Up	0.059361894155647	0.999824390784907
C2_MATTHEWS_AP1_TARGETS	13	Up	0.0596776393772393	0.999824390784907
C2_BOHN_PRIMARY_IMMUNODEFICIENCY_SYNDROM_DN	34	Down	0.0597427179115625	0.999824390784907
C2_REACTOME_HSF1_DEPENDENT_TRANSACTIVATION	33	Up	0.059831781478334	0.999824390784907
C2_CAFFAREL_RESPONSE_TO_THC_8HR_5_UP	15	Up	0.0599294888534406	0.999824390784907
C5_GO_PROSTATIC_BUD_FORMATION	2	Up	0.060035554307321	0.999824390784907
C2_REACTOME_SIGNALING_BY_BMP	18	Up	0.060151692770834	0.999824390784907
C5_GO_BLOOD_VESSEL_ENDOTHELIAL_CELL_DIFFERENTIATION	8	Up	0.0601600518667922	0.999824390784907
C2_BIOCARTA_PEPI_PATHWAY	5	Up	0.0601789592979275	0.999824390784907
C5_GO_REACTIVE_NITROGEN_SPECIES_METABOLIC_PROCESS	4	Up	0.060286769498276	0.999824390784907
C5_GO_PENTOSE_PHOSPHATE_SHUNT_NON_OXIDATIVE_BRANCH	6	Up	0.0605241367564608	0.999824390784907
C5_GO_NEURON_CELL_CELL_ADHESION	5	Down	0.0606755936488033	0.999824390784907
C5_GO_BASIC_AMINO_ACID_TRANSPORT	10	Down	0.0607717228371413	0.999824390784907
C5_GO_PDZ_DOMAIN_BINDING	60	Down	0.0607956251582514	0.999824390784907
C7_GSE1925_CTRL_VS_3H_IFNG_STIM_MACROPHAGE_UP	181	Down	0.0609087509581507	0.999824390784907
C2_GRAESSMANN_RESPONSE_TO_MC_AND_SERUM_DEPRIVATION_DN	59	Up	0.0609817142305644	0.999824390784907
C2_ZHAN_MULTIPLE_MYELOMA_MS_DN	39	Down	0.0610005996075687	0.999824390784907
C5_GO_ATRIOVENTRICULAR_VALVE_FORMATION	6	Up	0.0610532653993588	0.999824390784907
C2_ZHAN_MULTIPLE_MYELOMA_SPIKED	13	Down	0.0610751134447455	0.999824390784907
C7_GSE18203_CTRL_VS_INTRATUMORAL_CPG_INJ_MC38_TUMOR_UP	154	Down	0.0611218538358693	0.999824390784907
C5_GO_NEURAL_PLATE_PATTERN_SPECIFICATION	7	Up	0.0611581950319983	0.999824390784907
C5_GO_ATRIAL_CARDIAC_MUSCLE_CELL_TO_AV_NODE_CELL_SIGNALING	10	Down	0.0611882169946029	0.999824390784907
C7_GSE1432_CTRL_VS_IFNG_1H_MICROGLIA_UP	156	Down	0.0613655965414252	0.999824390784907
C5_GO_REGULATION_OF_FC_GAMMA_RECEPTOR_SIGNALING_PATHWAY_INVOLVED_IN_PHAGOCYTOSIS	7	Up	0.0613763518453509	0.999824390784907
C2_BOYAULT_LIVER_CANCER_SUBCLASS_G6_UP	48	Down	0.0614776629488186	0.999824390784907
C5_GO_POSITIVE_REGULATION_OF_LYASE_ACTIVITY	10	Up	0.0616329254788369	0.999824390784907
C2_YAMASHITA_METHYLATED_IN_PROSTATE_CANCER	31	Up	0.0616334778008212	0.999824390784907
C5_GO_RESPONSE_TO_METHYLMERCURY	6	Down	0.0617732361348146	0.999824390784907
C2_REACTOME_PYRUVATE_METABOLISM	28	Up	0.0618112551284829	0.999824390784907
C2_FINETTI_BREAST_CANCER_KINOME_RED	16	Up	0.0618661732632123	0.999824390784907
C7_GSE2405_0H_VS_3H_A_PHAGOCYTOPHILUM_STIM_NEUTROPHIL_DN	80	Up	0.0618783527451659	0.999824390784907
C5_GO_POSITIVE_REGULATION_OF_RECEPTOR_BIOSYNTHETIC_PROCESS	9	Up	0.0619546705019828	0.999824390784907
C5_GO_COMPLEMENT_RECEPTOR_ACTIVITY	2	Up	0.0620728958944075	0.999824390784907
C5_GO_POSITIVE_REGULATION_OF_CANONICAL_WNT_SIGNALING_PATHWAY	106	Up	0.0621488906256713	0.999824390784907
C1_chr3q28	6	Up	0.0621743455366345	0.999824390784907
C5_GO_CHOLESTEROL_CATABOLIC_PROCESS	7	Down	0.0623818615535263	0.999824390784907
C2_REACTOME_NEGATIVE_EPIGENETIC_REGULATION_OF_RRNA_EXPRESSION	101	Down	0.0624636405209586	0.999824390784907
C7_GSE21546_WT_VS_ELK1_KO_DP_THYMOCYTES_UP	160	Down	0.0624964338104574	0.999824390784907
C2_REACTOME_BUTYRATE_RESPONSE_FACTOR_1_BRF1_BINDS_AND_DESTABILIZES_MRNA	17	Up	0.062517020993778	0.999824390784907
C2_GEISS_RESPONSE_TO_DSRNA_UP	35	Up	0.0625404715298186	0.999824390784907
C5_GO_COSTAMERE	13	Down	0.0625902282481154	0.999824390784907
C5_GO_MELANOCORTIN_RECEPTOR_ACTIVITY	2	Down	0.0626024613950753	0.999824390784907
C2_TARTE_PLASMA_CELL_VS_B_LYMPHOCYTE_DN	37	Up	0.0626505529737146	0.999824390784907
C5_GO_HISTONE_DEPHOSPHORYLATION	2	Down	0.0626632203637571	0.999824390784907
C5_GO_CARDIAC_MUSCLE_CELL_PROLIFERATION	35	Up	0.0626895574062566	0.999824390784907
C5_GO_PROTEIN_DISULFIDE_ISOMERASE_ACTIVITY	13	Up	0.0627604767319192	0.999824390784907
C5_GO_VITAMIN_CATABOLIC_PROCESS	4	Down	0.062760956412276	0.999824390784907
C5_GO_ATRIOVENTRICULAR_VALVE_DEVELOPMENT	15	Up	0.0629329212205561	0.999824390784907
C5_GO_GLUCOCORTICOID_METABOLIC_PROCESS	8	Down	0.062956784929365	0.999824390784907
C5_GO_ADRENERGIC_RECEPTOR_BINDING	15	Up	0.0631118514517773	0.999824390784907
C5_GO_POSITIVE_REGULATION_OF_ENDOTHELIAL_CELL_CHEMOTAXIS_BY_VEGF_ACTIVATED_VASCULAR_ENDOTHELIAL_GROWTH_FACTOR_RECEPTOR_SIGNALING_PATHWAY	3	Up	0.0631812324550785	0.999824390784907
C2_REACTOME_CREATINE_METABOLISM	5	Up	0.0632290634269359	0.999824390784907
C5_GO_CREATINE_METABOLIC_PROCESS	5	Up	0.0632290634269359	0.999824390784907
C7_GSE32986_UNSTIM_VS_GMCSF_AND_CURDLAN_HIGHDOSE_STIM_DC_DN	190	Down	0.0632566233649753	0.999824390784907
C5_GO_REGULATION_OF_MESENCHYMAL_CELL_PROLIFERATION	21	Up	0.0634928063594297	0.999824390784907
C2_TOMLINS_METASTASIS_UP	10	Down	0.0635213987316286	0.999824390784907
C5_GO_NEGATIVE_REGULATION_OF_TYPE_B_PANCREATIC_CELL_APOPTOTIC_PROCESS	5	Up	0.0636599553502277	0.999824390784907
C5_GO_BICARBONATE_TRANSMEMBRANE_TRANSPORTER_ACTIVITY	12	Down	0.0640107965059613	0.999824390784907
C5_GO_CRD_MEDIATED_MRNA_STABILITY_COMPLEX	5	Up	0.0641995610810538	0.999824390784907
C5_GO_ECTODERMAL_CELL_DIFFERENTIATION	7	Down	0.0643444740239293	0.999824390784907
C2_BOYAULT_LIVER_CANCER_SUBCLASS_G5_DN	25	Up	0.064355465229514	0.999824390784907
C5_GO_UDP_GALACTOSE_BETA_N_ACETYLGLUCOSAMINE_BETA_1_3_GALACTOSYLTRANSFERASE_ACTIVITY	4	Up	0.0643658579239406	0.999824390784907
C5_GO_PHOSPHATIDYLINOSITOL_5_PHOSPHATE_BINDING	12	Down	0.0644466257666819	0.999824390784907
C2_REACTOME_ABC_TRANSPORTERS_IN_LIPID_HOMEOSTASIS	13	Down	0.0645015436899827	0.999824390784907
C5_GO_ORGANELLAR_RIBOSOME	85	Down	0.0645175628266495	0.999824390784907
C5_GO_TRANSLATIONAL_TERMINATION	102	Down	0.0645911272702297	0.999824390784907
C5_GO_REGULATION_OF_CILIUM_MOVEMENT	10	Up	0.0646597661156448	0.999824390784907
C5_GO_POSITIVE_REGULATION_OF_SIGNALING_RECEPTOR_ACTIVITY	26	Down	0.0649472127173231	0.999824390784907
C5_GO_INTERMEDIATE_FILAMENT_ORGANIZATION	10	Up	0.0649562556704004	0.999824390784907
C2_KIM_GLIS2_TARGETS_DN	5	Down	0.0649574424731384	0.999824390784907
C2_HOLLEMAN_VINCRISTINE_RESISTANCE_ALL_DN	19	Down	0.0650105107303791	0.999824390784907
C5_GO_MYELOID_LEUKOCYTE_CYTOKINE_PRODUCTION	24	Up	0.0653848822398695	0.999824390784907
C5_GO_INTRACILIARY_TRANSPORT_INVOLVED_IN_CILIUM_ASSEMBLY	39	Down	0.0654586987034134	0.999824390784907
C2_KEGG_NOD_LIKE_RECEPTOR_SIGNALING_PATHWAY	51	Up	0.0654873578995026	0.999824390784907
C5_GO_CHAPERONE_MEDIATED_PROTEIN_FOLDING	53	Up	0.0654903833827237	0.999824390784907
C2_FINAK_BREAST_CANCER_SDPP_SIGNATURE	18	Down	0.0656048617328455	0.999824390784907
C2_CHAUHAN_RESPONSE_TO_METHOXYESTRADIOL_UP	46	Up	0.0656628586745399	0.999824390784907
C5_GO_RNA_STEM_LOOP_BINDING	15	Up	0.0656939934890218	0.999824390784907
C5_GO_APOLIPOPROTEIN_A_I_BINDING	5	Up	0.0658015947519175	0.999824390784907
C5_GO_PROTEIN_DNA_COMPLEX	165	Down	0.0658019060973864	0.999824390784907
C5_GO_PYRIMIDINE_NUCLEOSIDE_MONOPHOSPHATE_BIOSYNTHETIC_PROCESS	15	Down	0.0658793776042641	0.999824390784907
C5_GO_MITOCHONDRIAL_FUSION	21	Down	0.0658941515067427	0.999824390784907
C7_GSE2706_UNSTIM_VS_2H_LPS_DC_DN	155	Up	0.0659045587404709	0.999824390784907
C2_REACTOME_MEIOSIS	104	Down	0.0659288801116771	0.999824390784907
C7_GSE4590_PRE_BCELL_VS_SMALL_PRE_BCELL_DN	98	Down	0.0660165349344905	0.999824390784907
C7_GSE3982_EOSINOPHIL_VS_TH2_DN	184	Down	0.0660862949162217	0.999824390784907
C7_GSE22103_UNSTIM_VS_LPS_STIM_NEUTROPHIL_DN	165	Down	0.0661411118247587	0.999824390784907
C2_VALK_AML_WITH_T_8_21_TRANSLOCATION	2	Up	0.066351179578892	0.999824390784907
C5_GO_DOLICHYL_DIPHOSPHATE_BIOSYNTHETIC_PROCESS	7	Down	0.0663661020189807	0.999824390784907
C5_GO_INNER_CELL_MASS_CELL_DIFFERENTIATION	4	Up	0.0666963862743415	0.999824390784907
C5_GO_ALPHA_BETA_T_CELL_DIFFERENTIATION	85	Up	0.0666995170376351	0.999824390784907
C5_GO_INOSITOL_TETRAKISPHOSPHATE_PHOSPHATASE_ACTIVITY	3	Down	0.0668469391133946	0.999824390784907
C7_GSE26030_UNSTIM_VS_RESTIM_TH1_DAY5_POST_POLARIZATION_UP	174	Down	0.066882752698812	0.999824390784907
C5_GO_CD8_POSITIVE_ALPHA_BETA_T_CELL_DIFFERENTIATION	11	Up	0.0669167411769646	0.999824390784907
C5_GO_LEUKOCYTE_AGGREGATION	10	Up	0.0671533818041725	0.999824390784907
C5_GO_NEGATIVE_REGULATION_OF_CALCIUM_ION_TRANSPORT	34	Up	0.0672167871403369	0.999824390784907
C5_GO_SMALL_RIBOSOMAL_SUBUNIT_RRNA_BINDING	11	Down	0.0672589948474432	0.999824390784907
C7_GSE20366_TREG_VS_TCONV_DN	167	Down	0.0673248710492263	0.999824390784907
C2_ZHAN_LATE_DIFFERENTIATION_GENES_DN	14	Up	0.0674213970181477	0.999824390784907
C5_GO_NODAL_SIGNALING_PATHWAY	6	Down	0.0674868575798281	0.999824390784907
C5_GO_NEUROMUSCULAR_SYNAPTIC_TRANSMISSION	13	Down	0.0675461042731377	0.999824390784907
C5_GO_SEMAPHORIN_PLEXIN_SIGNALING_PATHWAY_INVOLVED_IN_NEURON_PROJECTION_GUIDANCE	8	Down	0.067824785205611	0.999824390784907
C5_GO_SEMAPHORIN_RECEPTOR_COMPLEX	8	Down	0.067824785205611	0.999824390784907
C5_GO_SEMAPHORIN_RECEPTOR_ACTIVITY	8	Down	0.067824785205611	0.999824390784907
C5_GO_RESPONSE_TO_PLATELET_AGGREGATION_INHIBITOR	5	Down	0.0679313291803097	0.999824390784907
C5_GO_GABA_RECEPTOR_COMPLEX	2	Down	0.0679925345892082	0.999824390784907
C5_GO_RESPONSE_TO_MERCURY_ION	7	Up	0.0680140308184628	0.999824390784907
C2_CAFFAREL_RESPONSE_TO_THC_UP	32	Up	0.0680598788681191	0.999824390784907
C2_JU_AGING_TERC_TARGETS_UP	7	Up	0.0680990031082511	0.999824390784907
C5_GO_RESPONSE_TO_AMYLOID_BETA	33	Up	0.068129533466333	0.999824390784907
C5_GO_POSITIVE_REGULATION_OF_ENDOTHELIAL_CELL_MIGRATION	70	Up	0.0681588990726266	0.999824390784907
C5_GO_PROTEIN_LOCALIZATION_TO_CYTOPLASMIC_STRESS_GRANULE	7	Up	0.0681755527875453	0.999824390784907
C2_MEISSNER_NPC_ICP_WITH_H3K4ME3	15	Down	0.0682107958446955	0.999824390784907
C2_TIAN_TNF_SIGNALING_VIA_NFKB	22	Up	0.0683047860142444	0.999824390784907
C5_GO_NEGATIVE_REGULATION_OF_FATTY_ACID_TRANSPORT	5	Up	0.0683578975814917	0.999824390784907
C2_REACTOME_MUSCARINIC_ACETYLCHOLINE_RECEPTORS	2	Up	0.068383550033339	0.999824390784907
C5_GO_G_PROTEIN_COUPLED_ACETYLCHOLINE_RECEPTOR_ACTIVITY	2	Up	0.068383550033339	0.999824390784907
C2_YANG_BREAST_CANCER_ESR1_LASER_DN	40	Up	0.0684255051284223	0.999824390784907
C5_GO_REGULATION_OF_ER_TO_GOLGI_VESICLE_MEDIATED_TRANSPORT	13	Up	0.0684382522631014	0.999824390784907
C5_GO_POSITIVE_REGULATION_OF_HISTONE_METHYLATION	33	Up	0.0685326489056425	0.999824390784907
C7_GSE27241_CTRL_VS_DIGOXIN_TREATED_CD4_TCELL_IN_TH17_POLARIZING_CONDITIONS_UP	155	Up	0.0685501722051185	0.999824390784907
C1_chr1p21	30	Down	0.0687153331913367	0.999824390784907
C5_GO_PROTEIN_LOCALIZATION_TO_PHOTORECEPTOR_OUTER_SEGMENT	5	Up	0.0688480981461663	0.999824390784907
C2_REACTOME_OVARIAN_TUMOR_DOMAIN_PROTEASES	35	Down	0.0689566411116848	0.999824390784907
C2_REACTOME_NOTCH2_INTRACELLULAR_DOMAIN_REGULATES_TRANSCRIPTION	10	Up	0.0690271720321346	0.999824390784907
C5_GO_B_CELL_PROLIFERATION_INVOLVED_IN_IMMUNE_RESPONSE	4	Up	0.0692460934927813	0.999824390784907
C5_GO_REGULATION_OF_TOLL_LIKE_RECEPTOR_2_SIGNALING_PATHWAY	9	Up	0.0692938340151954	0.999824390784907
C2_BIOCARTA_LAIR_PATHWAY	12	Up	0.0694172509395307	0.999824390784907
C5_GO_PROTEIN_O_LINKED_GLYCOSYLATION	76	Down	0.0694813250362643	0.999824390784907
C5_GO_REGULATION_OF_RESPONSE_TO_WOUNDING	96	Up	0.0695080370440383	0.999824390784907
C7_GSE37319_WT_VS_RC3H1_KO_CD44LOW_CD8_TCELL_DN	106	Up	0.0696344140302632	0.999824390784907
C2_REACTOME_RNA_POLYMERASE_I_TRANSCRIPTION	104	Down	0.0696774222766176	0.999824390784907
C5_GO_POSITIVE_REGULATION_OF_T_HELPER_2_CELL_DIFFERENTIATION	7	Down	0.0697127950700473	0.999824390784907
C5_GO_MESENCHYMAL_CELL_DIFFERENTIATION_INVOLVED_IN_KIDNEY_DEVELOPMENT	2	Up	0.0697168962915155	0.999824390784907
C2_REACTOME_G_PROTEIN_ACTIVATION	18	Down	0.0698019537063606	0.999824390784907
C2_FIGUEROA_AML_METHYLATION_CLUSTER_2_DN	7	Down	0.069851576776728	0.999824390784907
C2_AMIT_EGF_RESPONSE_20_MCF10A	9	Up	0.0699674100258289	0.999824390784907
C2_THEODOROU_MAMMARY_TUMORIGENESIS	16	Up	0.0699677959482889	0.999824390784907
C2_MARKS_ACETYLATED_NON_HISTONE_PROTEINS	11	Up	0.069981028223722	0.999824390784907
C7_GSE9988_ANTI_TREM1_VS_CTRL_TREATED_MONOCYTES_UP	171	Up	0.0701151991370955	0.999824390784907
C5_GO_CELLULAR_RESPONSE_TO_EPINEPHRINE_STIMULUS	11	Down	0.0701242472472194	0.999824390784907
C2_PID_NFKAPPAB_CANONICAL_PATHWAY	22	Up	0.070125242949638	0.999824390784907
C2_YAO_TEMPORAL_RESPONSE_TO_PROGESTERONE_CLUSTER_13	165	Down	0.0701754819503196	0.999824390784907
C2_PETRETTO_LEFT_VENTRICLE_MASS_QTL_CIS_UP	4	Down	0.0704450886383618	0.999824390784907
C5_GO_ENDOCARDIAL_CUSHION_DEVELOPMENT	22	Up	0.0704811022922832	0.999824390784907
C2_REACTOME_RAF_ACTIVATION	29	Up	0.0705331341259895	0.999824390784907
C5_GO_CELLULAR_RESPONSE_TO_NICOTINE	6	Up	0.0707165797094633	0.999824390784907
C5_GO_INTERMEDIATE_FILAMENT_BUNDLE_ASSEMBLY	3	Up	0.070863460029213	0.999824390784907
C5_GO_MACROPHAGE_FUSION	3	Down	0.0709044664831713	0.999824390784907
C5_GO_CILIUM_MOVEMENT	38	Up	0.0709767852729724	0.999824390784907
C5_GO_OXIDOREDUCTASE_ACTIVITY_ACTING_ON_THE_CH_CH_GROUP_OF_DONORS_OXYGEN_AS_ACCEPTOR	9	Down	0.0710378356095428	0.999824390784907
C5_GO_SKELETAL_MUSCLE_TISSUE_REGENERATION	23	Up	0.0710842671915248	0.999824390784907
C5_GO_WNT_SIGNALING_PATHWAY_INVOLVED_IN_MIDBRAIN_DOPAMINERGIC_NEURON_DIFFERENTIATION	5	Down	0.0711740343302827	0.999824390784907
C5_GO_NEGATIVE_REGULATION_OF_FERTILIZATION	3	Down	0.0711920567632358	0.999824390784907
C5_GO_REGULATION_OF_BINDING_OF_SPERM_TO_ZONA_PELLUCIDA	3	Down	0.0711920567632358	0.999824390784907
C5_GO_RESPIRATORY_ELECTRON_TRANSPORT_CHAIN	107	Down	0.0712759902223484	0.999824390784907
C5_GO_POSITIVE_REGULATION_OF_NON_CANONICAL_WNT_SIGNALING_PATHWAY	6	Down	0.0713372423883545	0.999824390784907
C5_GO_SEMICIRCULAR_CANAL_MORPHOGENESIS	5	Up	0.071347881535286	0.999824390784907
C5_GO_SEMICIRCULAR_CANAL_DEVELOPMENT	5	Up	0.071347881535286	0.999824390784907
C2_NAGASHIMA_EGF_SIGNALING_UP	50	Up	0.0714106431119216	0.999824390784907
C7_GSE18804_SPLEEN_MACROPHAGE_VS_BRAIN_TUMORAL_MACROPHAGE_DN	170	Down	0.0714560711391995	0.999824390784907
C5_GO_HOPS_COMPLEX	13	Down	0.0715328845424523	0.999824390784907
C7_GSE19888_ADENOSINE_A3R_ACT_VS_A3R_ACT_WITH_A3R_INH_PRETREATMENT_IN_MAST_CELL_UP	182	Down	0.0716005324853277	0.999824390784907
C5_GO_POSITIVE_REGULATION_OF_HEART_GROWTH	29	Up	0.0717558141587645	0.999824390784907
C7_GSE17580_UNINFECTED_VS_S_MANSONI_INF_TREG_DN	180	Down	0.0718944587315834	0.999824390784907
C2_FIGUEROA_AML_METHYLATION_CLUSTER_5_UP	9	Down	0.0719348978654501	0.999824390784907
C5_GO_RESPONSE_TO_HEPATOCYTE_GROWTH_FACTOR	13	Up	0.0719705661312121	0.999824390784907
C2_KUROKAWA_LIVER_CANCER_EARLY_RECURRENCE_UP	11	Down	0.0721546870808934	0.999824390784907
C2_AZARE_STAT3_TARGETS	19	Up	0.0722645003743501	0.999824390784907
C5_GO_VENTRICULAR_CARDIAC_MUSCLE_CELL_MEMBRANE_REPOLARIZATION	10	Down	0.0722675742788816	0.999824390784907
C5_GO_RNA_SURVEILLANCE	15	Up	0.0723196258597532	0.999824390784907
C7_GSE12839_CTRL_VS_IL12_TREATED_PBMC_DN	82	Down	0.0723381013711035	0.999824390784907
C2_GALI_TP53_TARGETS_APOPTOTIC_DN	6	Down	0.0723395839121595	0.999824390784907
C2_REACTOME_ACTIVATED_PKN1_STIMULATES_TRANSCRIPTION_OF_AR_ANDROGEN_RECEPTOR_REGULATED_GENES_KLK2_AND_KLK3	58	Down	0.0724305096188632	0.999824390784907
C2_REACTOME_TNFS_BIND_THEIR_PHYSIOLOGICAL_RECEPTORS	19	Down	0.0724603351755192	0.999824390784907
C5_GO_CELL_ADHESION_INVOLVED_IN_HEART_MORPHOGENESIS	3	Up	0.0725328841494435	0.999824390784907
C5_GO_MITOCHONDRIAL_TRANSLATION	133	Down	0.0726862831563021	0.999824390784907
C7_GSE17721_LPS_VS_GARDIQUIMOD_2H_BMDC_UP	157	Up	0.0726992168353755	0.999824390784907
C5_GO_ER_MEMBRANE_INSERTION_COMPLEX	5	Down	0.0727030128186007	0.999824390784907
C5_GO_OLFACTORY_RECEPTOR_ACTIVITY	12	Up	0.0727126063377301	0.999824390784907
C5_GO_CELLULAR_RESPONSE_TO_IRON_ION	9	Down	0.072801960720902	0.999824390784907
C5_GO_TRANSLATIONAL_ELONGATION	126	Down	0.0728372035018378	0.999824390784907
C7_GSE26727_WT_VS_KLF2_KO_LPS_STIM_MACROPHAGE_UP	158	Down	0.0729194483721715	0.999824390784907
C7_GSE2585_CD80_HIGH_VS_LOW_MTEC_DN	123	Down	0.0729664940151427	0.999824390784907
C5_GO_POSITIVE_REGULATION_OF_RIG_I_SIGNALING_PATHWAY	6	Down	0.0731966994601465	0.999824390784907
C5_GO_CALCIUM_DEPENDENT_CELL_CELL_ADHESION_VIA_PLASMA_MEMBRANE_CELL_ADHESION_MOLECULES	11	Down	0.0734426681829425	0.999824390784907
C5_GO_POST_ANAL_TAIL_MORPHOGENESIS	10	Up	0.0735069241609059	0.999824390784907
C2_KEGG_MTOR_SIGNALING_PATHWAY	46	Up	0.0735186535062581	0.999824390784907
C2_REACTOME_METAL_SEQUESTRATION_BY_ANTIMICROBIAL_PROTEINS	3	Up	0.0736683204068816	0.999824390784907
C2_KEGG_PYRIMIDINE_METABOLISM	88	Down	0.0737933552711735	0.999824390784907
C5_GO_CALCIUM_ACTIVATED_PHOSPHOLIPID_SCRAMBLING	2	Down	0.0739324908612245	0.999824390784907
C5_GO_PHARYNGEAL_ARCH_ARTERY_MORPHOGENESIS	6	Up	0.0739732157035288	0.999824390784907
C5_GO_CENTRAL_NERVOUS_SYSTEM_NEURON_DEVELOPMENT	45	Up	0.074011551043011	0.999824390784907
C2_XU_HGF_TARGETS_REPRESSED_BY_AKT1_UP	10	Down	0.0740390734397296	0.999824390784907
C7_GSE37416_0H_VS_3H_F_TULARENSIS_LVS_NEUTROPHIL_DN	185	Up	0.0740786342826534	0.999824390784907
C7_GSE6269_HEALTHY_VS_E_COLI_INF_PBMC_DN	103	Up	0.0740919666880342	0.999824390784907
C2_THEILGAARD_NEUTROPHIL_AT_SKIN_WOUND_UP	68	Up	0.0744672981445133	0.999824390784907
C2_REACTOME_TELOMERE_MAINTENANCE	78	Down	0.0745078655715763	0.999824390784907
C5_GO_CARD_DOMAIN_BINDING	13	Down	0.0745905361794483	0.999824390784907
C5_GO_MIRNA_METABOLIC_PROCESS	20	Up	0.0746282318128381	0.999824390784907
C5_GO_POSITIVE_REGULATION_OF_VASCULAR_PERMEABILITY	6	Down	0.0747066809988425	0.999824390784907
C2_NIKOLSKY_BREAST_CANCER_16Q24_AMPLICON	43	Down	0.0747168894081478	0.999824390784907
C5_GO_NEGATIVE_REGULATION_OF_CHOLESTEROL_STORAGE	8	Up	0.0747244763085271	0.999824390784907
C5_GO_NEGATIVE_REGULATION_OF_MUSCLE_CONTRACTION	13	Up	0.0747347018757639	0.999824390784907
C2_PECE_MAMMARY_STEM_CELL_DN	125	Up	0.0749390496134036	0.999824390784907
C6_KRAS.50_UP.V1_DN	16	Up	0.0749580342396587	0.999824390784907
C5_GO_HEMOGLOBIN_BIOSYNTHETIC_PROCESS	6	Up	0.0749857530020797	0.999824390784907
C7_GSE29615_CTRL_VS_DAY3_LAIV_IFLU_VACCINE_PBMC_UP	146	Up	0.0751357227979648	0.999824390784907
C3_RNTCANNRNNYNATTW_UNKNOWN	39	Up	0.0751522769571466	0.999824390784907
C2_LOPEZ_MESOTHELIOMA_SURVIVAL_DN	10	Up	0.0751584673824467	0.999824390784907
C5_GO_INNER_MITOCHONDRIAL_MEMBRANE_ORGANIZATION	46	Down	0.075200264968131	0.999824390784907
C2_REACTOME_MET_RECEPTOR_ACTIVATION	2	Down	0.0752299915739321	0.999824390784907
C2_REACTOME_SIGNALING_BY_MST1	2	Down	0.0752299915739321	0.999824390784907
C5_GO_NEUTROPHIL_MEDIATED_KILLING_OF_GRAM_NEGATIVE_BACTERIUM	2	Up	0.0752476518670901	0.999824390784907
C5_GO_REGULATION_OF_FEVER_GENERATION	4	Up	0.0752515153466723	0.999824390784907
C7_GSE28237_EARLY_VS_LATE_GC_BCELL_DN	171	Down	0.0752543100064525	0.999824390784907
C2_KEGG_GLYCOLYSIS_GLUCONEOGENESIS	39	Up	0.0752573309846129	0.999824390784907
C5_GO_NOREPINEPHRINE_SECRETION	8	Down	0.0753846567997631	0.999824390784907
C5_GO_ZYMOGEN_GRANULE	10	Up	0.0754023064128902	0.999824390784907
C2_DACOSTA_ERCC3_ALLELE_XPCS_VS_TTD_DN	21	Down	0.0754555794868833	0.999824390784907
C5_GO_ATRIAL_SEPTUM_MORPHOGENESIS	9	Up	0.0754626708225462	0.999824390784907
C7_GSE8921_UNSTIM_VS_TLR1_2_STIM_MONOCYTE_12H_DN	172	Down	0.0754727410042861	0.999824390784907
C7_GSE36527_CD62L_HIGH_CD69_NEG_VS_CD62L_LOW_CD69_POS_TREG_KLRG1_NEG_UP	166	Up	0.0754739358662509	0.999824390784907
C5_GO_POSITIVE_REGULATION_OF_HISTONE_H3_K4_METHYLATION	14	Up	0.0755139715913313	0.999824390784907
C7_GSE37301_HEMATOPOIETIC_STEM_CELL_VS_RAG2_KO_NK_CELL_DN	176	Up	0.0755919809402219	0.999824390784907
C5_GO_POSITIVE_REGULATION_OF_DOUBLE_STRAND_BREAK_REPAIR_VIA_NONHOMOLOGOUS_END_JOINING	12	Down	0.0756213033083408	0.999824390784907
C5_GO_REGULATION_OF_HISTONE_H3_K9_ACETYLATION	10	Up	0.0759072639794558	0.999824390784907
C5_GO_TOOTH_ERUPTION	4	Up	0.0759844494454296	0.999824390784907
C5_GO_CALMODULIN_DEPENDENT_KINASE_SIGNALING_PATHWAY	6	Down	0.0760701587267967	0.999824390784907
C7_GSE37301_COMMON_LYMPHOID_PROGENITOR_VS_PRO_BCELL_UP	131	Up	0.0761664704013012	0.999824390784907
C2_CROONQUIST_NRAS_VS_STROMAL_STIMULATION_DN	77	Up	0.0762299596825928	0.999824390784907
C5_GO_PINOSOME	7	Up	0.0762699850516855	0.999824390784907
C5_GO_MICROTUBULE_SEVERING	8	Down	0.076336023490187	0.999824390784907
C5_GO_INTRINSIC_COMPONENT_OF_THE_CYTOPLASMIC_SIDE_OF_THE_PLASMA_MEMBRANE	4	Down	0.0763468342445693	0.999824390784907
C2_BASSO_CD40_SIGNALING_UP	94	Up	0.0763683750395195	0.999824390784907
C5_GO_RESPONSE_TO_IRON_III_ION	5	Down	0.0763864792432303	0.999824390784907
C2_NIKOLSKY_BREAST_CANCER_17P11_AMPLICON	5	Up	0.0764757365402993	0.999824390784907
C2_TSUNODA_CISPLATIN_RESISTANCE_DN	33	Up	0.0765715222352075	0.999824390784907
C5_GO_POSITIVE_REGULATION_OF_MICROTUBULE_BINDING	6	Up	0.0766476214482272	0.999824390784907
C5_GO_INOSITOL_HEXAKISPHOSPHATE_KINASE_ACTIVITY	4	Up	0.0767106272907581	0.999824390784907
C2_REACTOME_BASE_EXCISION_REPAIR	88	Down	0.0767320028954074	0.999824390784907
C5_GO_REGULATION_OF_EPITHELIAL_TO_MESENCHYMAL_TRANSITION	59	Up	0.0768068771047764	0.999824390784907
C5_GO_NEGATIVE_REGULATION_OF_CELL_CYCLE_G1_S_PHASE_TRANSITION	91	Down	0.0768930771045613	0.999824390784907
C5_GO_LOW_DENSITY_LIPOPROTEIN_PARTICLE	12	Down	0.0769878856568409	0.999824390784907
C5_GO_NUCLEOSIDE_TRIPHOSPHATE_BIOSYNTHETIC_PROCESS	67	Down	0.0770441284743206	0.999824390784907
C5_GO_MITOCHONDRIAL_RESPIRATORY_CHAIN_COMPLEX_ASSEMBLY	96	Down	0.0771480745125855	0.999824390784907
C5_GO_POSITIVE_REGULATION_OF_CHEMOKINE_C_C_MOTIF_LIGAND_5_PRODUCTION	3	Up	0.0772647023331718	0.999824390784907
C1_chr3q11	12	Down	0.0773714353421049	0.999824390784907
C2_BOYLAN_MULTIPLE_MYELOMA_C_D_DN	200	Up	0.0775623183346036	0.999824390784907
C5_GO_NEGATIVE_REGULATION_OF_LIPID_STORAGE	16	Up	0.0777316992233318	0.999824390784907
C5_GO_REGULATION_OF_ENDOTHELIAL_CELL_CHEMOTAXIS	12	Up	0.0777777840697128	0.999824390784907
C5_GO_POSITIVE_REGULATION_OF_GONADOTROPIN_SECRETION	2	Up	0.0778262897910214	0.999824390784907
C5_GO_FOLLICLE_STIMULATING_HORMONE_SECRETION	2	Up	0.0778262897910214	0.999824390784907
C5_GO_REGULATION_OF_RESPONSE_TO_EXTRACELLULAR_STIMULUS	15	Down	0.0778415748272315	0.999824390784907
C5_GO_PEPTIDOGLYCAN_BINDING	6	Down	0.0778853114889179	0.999824390784907
C5_GO_HISTONE_H3_S10_PHOSPHORYLATION	4	Down	0.0780396474198799	0.999824390784907
C5_GO_RETINA_VASCULATURE_DEVELOPMENT_IN_CAMERA_TYPE_EYE	10	Up	0.0780488790477195	0.999824390784907
C2_VECCHI_GASTRIC_CANCER_ADVANCED_VS_EARLY_DN	82	Down	0.0780839658807168	0.999824390784907
C7_GSE9006_HEALTHY_VS_TYPE_2_DIABETES_PBMC_AT_DX_DN	154	Up	0.0782836194941214	0.999824390784907
C5_GO_REGULATION_OF_NEURON_MATURATION	5	Down	0.0782901890817958	0.999824390784907
C1_chr3q13	78	Up	0.0783798575582067	0.999824390784907
C3_TTTNNANAGCYR_UNKNOWN	98	Down	0.0785089549866052	0.999824390784907
C5_GO_ENAMEL_MINERALIZATION	7	Up	0.078636100364794	0.999824390784907
C2_REACTOME_TRANSCRIPTIONAL_REGULATION_BY_MECP2	45	Up	0.0786437971630213	0.999824390784907
C2_BIOCARTA_SALMONELLA_PATHWAY	4	Down	0.0786790712549736	0.999824390784907
C5_GO_CELLULAR_MAGNESIUM_ION_HOMEOSTASIS	4	Down	0.0787047366163628	0.999824390784907
C5_GO_CELL_CELL_SIGNALING_INVOLVED_IN_CARDIAC_CONDUCTION	14	Down	0.0788076996290747	0.999824390784907
C5_GO_RENAL_TUBULE_DEVELOPMENT	44	Up	0.0788989144757613	0.999824390784907
C5_GO_POSITIVE_REGULATION_OF_TRANSMEMBRANE_TRANSPORT	120	Down	0.0791010127433376	0.999824390784907
C2_LIU_CDX2_TARGETS_UP	10	Up	0.0792094481285466	0.999824390784907
C5_GO_CORNIFIED_ENVELOPE	9	Up	0.0792228725560608	0.999824390784907
C5_GO_REGULATION_OF_ANION_TRANSPORT	61	Down	0.0793638117515394	0.999824390784907
C1_chr11p12	5	Up	0.079400181480286	0.999824390784907
C5_GO_DIPEPTIDYL_PEPTIDASE_ACTIVITY	9	Down	0.0795176722373996	0.999824390784907
C5_GO_POSITIVE_REGULATION_OF_KERATINOCYTE_PROLIFERATION	3	Up	0.0796555917188064	0.999824390784907
C5_GO_EKC_KEOPS_COMPLEX	6	Down	0.0796726333791754	0.999824390784907
C5_GO_NEGATIVE_REGULATION_OF_RNA_POLYMERASE_II_REGULATORY_REGION_SEQUENCE_SPECIFIC_DNA_BINDING	4	Down	0.0796850789360231	0.999824390784907
C3_CEBP_C	137	Up	0.0796911959022316	0.999824390784907
C7_GSE22886_DAY1_VS_DAY7_MONOCYTE_IN_CULTURE_UP	173	Up	0.0797377286363149	0.999824390784907
C2_REACTOME_PP2A_MEDIATED_DEPHOSPHORYLATION_OF_KEY_METABOLIC_FACTORS	6	Up	0.0798300724068018	0.999824390784907
C2_REACTOME_METALLOPROTEASE_DUBS	36	Down	0.0798843447636119	0.999824390784907
C2_REACTOME_MAPK_TARGETS_NUCLEAR_EVENTS_MEDIATED_BY_MAP_KINASES	30	Up	0.0799393967066088	0.999824390784907
C7_GSE8621_UNSTIM_VS_LPS_STIM_MACROPHAGE_UP	147	Down	0.0800323249275864	0.999824390784907
C5_GO_PHARYNGEAL_SYSTEM_DEVELOPMENT	14	Up	0.0800942300267484	0.999824390784907
C5_GO_NEGATIVE_REGULATION_OF_SMOOTH_MUSCLE_CONTRACTION	7	Up	0.0800958600417223	0.999824390784907
C5_GO_PULMONARY_VALVE_MORPHOGENESIS	7	Up	0.0801832667409396	0.999824390784907
C5_GO_ADP_RIBOSE_DIPHOSPHATASE_ACTIVITY	5	Down	0.0802323402367377	0.999824390784907
C7_GSE24026_PD1_LIGATION_VS_CTRL_IN_ACT_TCELL_LINE_UP	175	Down	0.0803872713061517	0.999824390784907
C5_GO_NEGATIVE_REGULATION_OF_VASOCONSTRICTION	4	Up	0.0804529588017005	0.999824390784907
C2_LI_CYTIDINE_ANALOG_PATHWAY	13	Down	0.0805161546629811	0.999824390784907
C5_GO_CARDIAC_SEPTUM_MORPHOGENESIS	47	Up	0.0806171842343959	0.999824390784907
C5_GO_POSITIVE_REGULATION_OF_FC_GAMMA_RECEPTOR_SIGNALING_PATHWAY_INVOLVED_IN_PHAGOCYTOSIS	5	Up	0.0806394137729092	0.999824390784907
C2_MIKKELSEN_PLURIPOTENT_STATE_DN	6	Up	0.0808012380878705	0.999824390784907
C5_GO_REGULATION_OF_SMOOTHENED_SIGNALING_PATHWAY_INVOLVED_IN_DORSAL_VENTRAL_NEURAL_TUBE_PATTERNING	8	Up	0.0808118676527009	0.999824390784907
C5_GO_MODULATION_OF_MICROTUBULE_CYTOSKELETON_INVOLVED_IN_CEREBRAL_CORTEX_RADIAL_GLIA_GUIDED_MIGRATION	5	Down	0.0808143865710589	0.999824390784907
C3_ROAZ_01	8	Up	0.0808300806491365	0.999824390784907
C5_GO_SMN_SM_PROTEIN_COMPLEX	16	Down	0.0809116825077795	0.999824390784907
C5_GO_LEARNED_VOCALIZATION_BEHAVIOR_OR_VOCAL_LEARNING	2	Up	0.0809251725545668	0.999824390784907
C7_GSE3565_DUSP1_VS_WT_SPLENOCYTES_POST_LPS_INJECTION_DN	121	Down	0.0810071184443757	0.999824390784907
C2_ONDER_CDH1_SIGNALING_VIA_CTNNB1	53	Up	0.0810469888939448	0.999824390784907
C5_GO_STEROID_CATABOLIC_PROCESS	14	Down	0.0811081144343399	0.999824390784907
C5_GO_CHYLOMICRON_ASSEMBLY	5	Down	0.0811301143981517	0.999824390784907
C2_FOSTER_TOLERANT_MACROPHAGE_UP	119	Up	0.0817701131135442	0.999824390784907
C5_GO_RENAL_ABSORPTION	11	Up	0.0817716655267846	0.999824390784907
C2_NAKAYAMA_FRA2_TARGETS	41	Up	0.0818227554439098	0.999824390784907
C2_REACTOME_ACYL_CHAIN_REMODELLING_OF_PC	14	Up	0.0819117836542985	0.999824390784907
C2_REACTOME_GLUCAGON_TYPE_LIGAND_RECEPTORS	15	Down	0.0819578220713339	0.999824390784907
C5_GO_N_ACYLPHOSPHATIDYLETHANOLAMINE_SPECIFIC_PHOSPHOLIPASE_D_ACTIVITY	5	Down	0.0820123924986232	0.999824390784907
C2_LUCAS_HNF4A_TARGETS_UP	42	Down	0.0820948946675731	0.999824390784907
C2_CHANG_POU5F1_TARGETS_UP	9	Up	0.0821418823068482	0.999824390784907
C5_GO_POSITIVE_REGULATION_OF_APOPTOTIC_PROCESS_INVOLVED_IN_MORPHOGENESIS	5	Down	0.0821897785537856	0.999824390784907
C5_GO_POSITIVE_REGULATION_OF_APOPTOTIC_PROCESS_INVOLVED_IN_DEVELOPMENT	5	Down	0.0821897785537856	0.999824390784907
C5_GO_ANCHORED_COMPONENT_OF_EXTERNAL_SIDE_OF_PLASMA_MEMBRANE	8	Down	0.0822517576947714	0.999824390784907
C5_GO_POSITIVE_REGULATION_OF_TOLL_LIKE_RECEPTOR_4_SIGNALING_PATHWAY	7	Up	0.082363941782552	0.999824390784907
C2_BIOCARTA_ERYTH_PATHWAY	8	Up	0.0823996588952627	0.999824390784907
C7_GSE14413_UNSTIM_VS_IFNB_STIM_L929_CELLS_UP	89	Down	0.0824689505507527	0.999824390784907
C5_GO_BH3_DOMAIN_BINDING	4	Down	0.0824989365426283	0.999824390784907
C5_GO_ACYL_COA_OXIDASE_ACTIVITY	6	Down	0.082599413877162	0.999824390784907
C5_GO_G_PROTEIN_COUPLED_CHEMOATTRACTANT_RECEPTOR_ACTIVITY	20	Up	0.0828275536667288	0.999824390784907
C2_LEE_LIVER_CANCER_HEPATOBLAST	12	Up	0.0828802863142929	0.999824390784907
C2_WONG_ENDOMETRIAL_CANCER_LATE	4	Up	0.082953325781973	0.999824390784907
C2_MONTERO_THYROID_CANCER_POOR_SURVIVAL_DN	9	Up	0.0830641091840704	0.999824390784907
C2_VISALA_AGING_LYMPHOCYTE_UP	8	Down	0.0831703602909959	0.999824390784907
C2_XU_RESPONSE_TO_TRETINOIN_AND_NSC682994_UP	16	Up	0.0831979919113964	0.999824390784907
C5_GO_POSITIVE_REGULATION_OF_NAD_P_H_OXIDASE_ACTIVITY	6	Down	0.0832494277512867	0.999824390784907
C2_BIOCARTA_RACC_PATHWAY	5	Up	0.0835001357702301	0.999824390784907
C5_GO_ENDOTHELIAL_CELL_CHEMOTAXIS	16	Up	0.0838689935088886	0.999824390784907
C2_REACTOME_BIOSYNTHESIS_OF_MARESIN_LIKE_SPMS	1	Down	0.0838931790668054	0.999824390784907
C5_GO_MONOTERPENOID_METABOLIC_PROCESS	1	Down	0.0838931790668054	0.999824390784907
C3_TTGGAGA_MIR5155P_MIR519E	127	Up	0.0838981505624864	0.999824390784907
C7_GSE14413_UNSTIM_VS_IFNB_STIM_NIH3T3_CELLS_UP	124	Down	0.0839025212519646	0.999824390784907
C2_REACTOME_NOTCH4_ACTIVATION_AND_TRANSMISSION_OF_SIGNAL_TO_THE_NUCLEUS	10	Up	0.0839095551089139	0.999824390784907
C5_GO_REGULATION_OF_ADENYLATE_CYCLASE_ACTIVITY	14	Up	0.083952696951145	0.999824390784907
C2_PHONG_TNF_TARGETS_UP	51	Up	0.0840327951684404	0.999824390784907
C5_GO_HISTONE_CITRULLINATION	2	Down	0.0841234947726523	0.999824390784907
C5_GO_PROTEIN_ARGININE_DEIMINASE_ACTIVITY	2	Down	0.0841234947726523	0.999824390784907
C2_BILANGES_SERUM_RESPONSE_TRANSLATION	22	Down	0.0842252833473696	0.999824390784907
C7_GSE3982_EOSINOPHIL_VS_NKCELL_DN	169	Down	0.0842676895563229	0.999824390784907
C5_GO_OXIDOREDUCTASE_ACTIVITY_OXIDIZING_METAL_IONS_OXYGEN_AS_ACCEPTOR	6	Up	0.084473870896725	0.999824390784907
C2_REACTOME_KSRP_KHSRP_BINDS_AND_DESTABILIZES_MRNA	16	Up	0.084505658604521	0.999824390784907
C5_GO_REGULATION_OF_PHOSPHOLIPASE_C_ACTIVITY	26	Up	0.0845404689599231	0.999824390784907
C5_GO_MHC_PROTEIN_COMPLEX_BINDING	22	Up	0.0846545462302153	0.999824390784907
C5_GO_ENDOCARDIAL_CUSHION_FORMATION	14	Up	0.0846676138999503	0.999824390784907
C2_STAEGE_EWING_FAMILY_TUMOR	14	Up	0.0846745789061474	0.999824390784907
C7_GSE19825_NAIVE_VS_IL2RALOW_DAY3_EFF_CD8_TCELL_UP	91	Up	0.084902846287221	0.999824390784907
C5_GO_NEGATIVE_REGULATION_OF_NEUROINFLAMMATORY_RESPONSE	7	Up	0.0850093157543006	0.999824390784907
C5_GO_NITRIC_OXIDE_SYNTHASE_REGULATOR_ACTIVITY	7	Up	0.0850296928506835	0.999824390784907
C5_GO_NEGATIVE_REGULATION_OF_LIPID_LOCALIZATION	28	Up	0.0850368582119184	0.999824390784907
C5_GO_NLS_BEARING_PROTEIN_IMPORT_INTO_NUCLEUS	23	Down	0.0850379509359644	0.999824390784907
C5_GO_IKAPPAB_KINASE_COMPLEX	8	Up	0.0850894470129627	0.999824390784907
C5_GO_NEGATIVE_REGULATION_OF_SMAD_PROTEIN_SIGNAL_TRANSDUCTION	2	Down	0.0851144100322988	0.999824390784907
C1_chrXq28	70	Down	0.0851532697377284	0.999824390784907
C5_GO_MITOCHONDRIAL_MEMBRANE_PART	216	Down	0.0853099277972135	0.999824390784907
C5_GO_REGULATION_OF_ENDOTHELIAL_CELL_MIGRATION	104	Up	0.0853126721636299	0.999824390784907
C2_REACTOME_REGULATION_OF_INSULIN_LIKE_GROWTH_FACTOR_IGF_TRANSPORT_AND_UPTAKE_BY_INSULIN_LIKE_GROWTH_FACTOR_BINDING_PROTEINS_IGFBPS	61	Up	0.0853420335538843	0.999824390784907
C5_GO_AORTA_SMOOTH_MUSCLE_TISSUE_MORPHOGENESIS	1	Up	0.0854120912318318	0.999824390784907
C5_GO_POSITIVE_REGULATION_OF_GROWTH_HORMONE_SECRETION	4	Up	0.0854751162273905	0.999824390784907
C5_GO_ISOPRENOID_BIOSYNTHETIC_PROCESS	18	Down	0.0855982905395829	0.999824390784907
C2_KINNEY_DNMT1_METHYLATION_TARGETS	4	Up	0.0857086605603899	0.999824390784907
C2_REACTOME_BASE_EXCISION_REPAIR_AP_SITE_FORMATION	60	Down	0.0857234078566025	0.999824390784907
C3_FREAC4_01	97	Up	0.0858228460693932	0.999824390784907
C2_REACTOME_G_BETA:GAMMA_SIGNALLING_THROUGH_CDC42	15	Down	0.0859500376058898	0.999824390784907
C5_GO_RRNA_CATABOLIC_PROCESS	19	Up	0.0859794740219643	0.999824390784907
C2_KYNG_NORMAL_AGING_UP	14	Down	0.0859852048420108	0.999824390784907
C2_YAGI_AML_WITH_T_9_11_TRANSLOCATION	109	Up	0.0862833156384807	0.999824390784907
C2_IKEDA_MIR133_TARGETS_DN	3	Up	0.0863370415021589	0.999824390784907
C5_GO_POSITIVE_REGULATION_OF_LAMELLIPODIUM_ASSEMBLY	16	Down	0.0863734691378513	0.999824390784907
C5_GO_REGULATION_OF_APPETITE	11	Down	0.0863845810699724	0.999824390784907
C5_GO_RIBOSOME_ASSEMBLY	59	Down	0.0864109075604939	0.999824390784907
C5_GO_TELOMERIC_DNA_BINDING	37	Down	0.0864702884069082	0.999824390784907
C5_GO_ANKYRIN_BINDING	10	Up	0.0866670596329089	0.999824390784907
C5_GO_CLATHRIN_COMPLEX	8	Down	0.0866869828469255	0.999824390784907
C2_ALONSO_METASTASIS_NEURAL_UP	13	Up	0.0867296952536354	0.999824390784907
C2_TONKS_TARGETS_OF_RUNX1_RUNX1T1_FUSION_SUSTAINED_IN_GRANULOCYTE_DN	6	Up	0.0868764319604597	0.999824390784907
C5_GO_ACTIN_FILAMENT_REORGANIZATION	6	Up	0.0869552061276091	0.999824390784907
C5_GO_SKELETAL_MUSCLE_SATELLITE_CELL_ACTIVATION	1	Up	0.0872074564994643	0.999824390784907
C2_SHEDDEN_LUNG_CANCER_GOOD_SURVIVAL_A5	57	Down	0.0873719822937337	0.999824390784907
C5_GO_CELLULAR_RESPONSE_TO_MECHANICAL_STIMULUS	61	Down	0.0874351102088357	0.999824390784907
C5_GO_CIRCADIAN_SLEEP_WAKE_CYCLE_SLEEP	10	Down	0.087455923563478	0.999824390784907
C5_GO_POSITIVE_REGULATION_OF_METHYLATION_DEPENDENT_CHROMATIN_SILENCING	10	Down	0.0876626641450587	0.999824390784907
C5_GO_PODOSOME_ASSEMBLY	17	Up	0.0877013196468239	0.999824390784907
C2_TERAMOTO_OPN_TARGETS_CLUSTER_5	5	Up	0.0877324511096918	0.999824390784907
C2_GUTIERREZ_MULTIPLE_MYELOMA_UP	34	Up	0.0878505268334405	0.999824390784907
C5_GO_CELL_CELL_CONTACT_ZONE	43	Down	0.0878780655160906	0.999824390784907
C5_GO_ACTIVIN_RECEPTOR_BINDING	2	Up	0.0879232281177324	0.999824390784907
C2_REACTOME_FATTY_ACIDS	3	Up	0.087937734719529	0.999824390784907
C7_GSE21546_WT_VS_SAP1A_KO_AND_ELK1_KO_ANTI_CD3_STIM_DP_THYMOCYTES_UP	152	Up	0.0879532448269112	0.999824390784907
C5_GO_REGULATION_OF_CYCLASE_ACTIVITY	19	Up	0.087978442322144	0.999824390784907
C2_REACTOME_FGFR3B_LIGAND_BINDING_AND_ACTIVATION	1	Up	0.0882877851315716	0.999824390784907
C7_GSE22443_IL2_VS_IL12_TREATED_ACT_CD8_TCELL_DN	182	Down	0.0884206908463739	0.999824390784907
C5_GO_NEGATIVE_REGULATION_OF_BONE_REMODELING	8	Up	0.0885044896392294	0.999824390784907
C5_GO_NEGATIVE_REGULATION_OF_EXTRACELLULAR_MATRIX_ORGANIZATION	8	Down	0.0886123511859239	0.999824390784907
C5_GO_POLY_A_BINDING	18	Up	0.0886146228575305	0.999824390784907
C2_REACTOME_PHASE_2_PLATEAU_PHASE	10	Up	0.088832936500862	0.999824390784907
C7_GSE32533_WT_VS_MIR17_OVEREXPRESS_ACT_CD4_TCELL_DN	126	Down	0.0889492218825378	0.999824390784907
C7_GSE7460_TREG_VS_TCONV_ACT_WITH_TGFB_DN	161	Down	0.0890323521380635	0.999824390784907
C7_GSE29614_CTRL_VS_TIV_FLU_VACCINE_PBMC_2007_UP	68	Up	0.0892044022362195	0.999824390784907
C5_GO_LYMPH_VESSEL_DEVELOPMENT	14	Up	0.0893626547445649	0.999824390784907
C5_GO_ESTABLISHMENT_OF_PROTEIN_LOCALIZATION_TO_POSTSYNAPTIC_MEMBRANE	15	Down	0.0893816343470191	0.999824390784907
C5_GO_NEGATIVE_REGULATION_OF_CYCLIN_DEPENDENT_PROTEIN_KINASE_ACTIVITY	28	Down	0.0894013860052565	0.999824390784907
C2_SARTIPY_NORMAL_AT_INSULIN_RESISTANCE_UP	26	Down	0.08957783750452	0.999824390784907
C5_GO_ASYMMETRIC_STEM_CELL_DIVISION	7	Down	0.0897052887663921	0.999824390784907
C2_REACTOME_G_PROTEIN_GATED_POTASSIUM_CHANNELS	13	Down	0.0897995871823713	0.999824390784907
C5_GO_NEUTRAL_AMINO_ACID_TRANSMEMBRANE_TRANSPORTER_ACTIVITY	18	Up	0.0901609540875783	0.999824390784907
C7_GSE22229_RENAL_TRANSPLANT_VS_HEALTHY_PBMC_DN	168	Down	0.0901811063215386	0.999824390784907
C2_BURTON_ADIPOGENESIS_PEAK_AT_2HR	39	Up	0.0901845786292174	0.999824390784907
C5_GO_DOUBLE_STRAND_BREAK_REPAIR_VIA_BREAK_INDUCED_REPLICATION	4	Up	0.0902017895117381	0.999824390784907
C2_REACTOME_FBXW7_MUTANTS_AND_NOTCH1_IN_CANCER	5	Down	0.0902822804929145	0.999824390784907
C5_GO_POSITIVE_REGULATION_OF_VASCULAR_SMOOTH_MUSCLE_CELL_DIFFERENTIATION	3	Down	0.0903252925699445	0.999824390784907
C5_GO_CHEMOKINE_PRODUCTION	59	Up	0.0905456028185411	0.999824390784907
C5_GO_CANONICAL_WNT_SIGNALING_PATHWAY_INVOLVED_IN_REGULATION_OF_CELL_PROLIFERATION	2	Down	0.0905597801812487	0.999824390784907
C2_YIH_RESPONSE_TO_ARSENITE_C1	19	Up	0.0905636765751007	0.999824390784907
C5_GO_GLUTAMINE_FAMILY_AMINO_ACID_BIOSYNTHETIC_PROCESS	14	Up	0.0906026172160394	0.999824390784907
C1_MT	13	Up	0.090639990012981	0.999824390784907
C2_BIOCARTA_ARAP_PATHWAY	17	Up	0.0906892002388514	0.999824390784907
C2_RAMJAUN_APOPTOSIS_BY_TGFB1_VIA_SMAD4_UP	9	Down	0.0907569164768853	0.999824390784907
C5_GO_REGULATION_OF_TOOTH_MINERALIZATION	3	Up	0.0907588712725453	0.999824390784907
C2_HONRADO_BREAST_CANCER_BRCA1_VS_BRCA2	17	Down	0.0908608692149927	0.999824390784907
C5_GO_POSITIVE_REGULATION_OF_HEXOKINASE_ACTIVITY	5	Up	0.0910638947805023	0.999824390784907
C2_POMEROY_MEDULLOBLASTOMA_DESMOPLASIC_VS_CLASSIC_DN	41	Down	0.0910931585818521	0.999824390784907
C5_GO_PLATELET_DENSE_GRANULE_MEMBRANE	5	Up	0.0912182935828783	0.999824390784907
C5_GO_ARGININE_TRANSPORT	7	Down	0.0913882209096071	0.999824390784907
C5_GO_TUMOR_NECROSIS_FACTOR_BIOSYNTHETIC_PROCESS	19	Up	0.0914513420607468	0.999824390784907
C5_GO_RENAL_SYSTEM_VASCULATURE_DEVELOPMENT	15	Down	0.0916443184067867	0.999824390784907
C5_GO_PROTEIN_FOLDING	194	Up	0.0918021434774403	0.999824390784907
C5_GO_REGULATION_OF_GOLGI_TO_PLASMA_MEMBRANE_PROTEIN_TRANSPORT	7	Up	0.0918860881645222	0.999824390784907
C2_REACTOME_SIRT1_NEGATIVELY_REGULATES_RRNA_EXPRESSION	62	Down	0.0919845108841903	0.999824390784907
C2_REACTOME_SPERM_MOTILITY_AND_TAXES	5	Down	0.0921491112017565	0.999824390784907
C5_GO_SEMAPHORIN_PLEXIN_SIGNALING_PATHWAY	23	Down	0.0921873042389604	0.999824390784907
C5_GO_MYOSIN_LIGHT_CHAIN_BINDING	4	Down	0.0922408331653867	0.999824390784907
C5_GO_CELLULAR_RESPONSE_TO_HEAT	116	Up	0.09239810860722	0.999824390784907
C5_GO_MAMMARY_GLAND_FORMATION	1	Up	0.0924502758384919	0.999824390784907
C7_GSE15735_CTRL_VS_HDAC_INHIBITOR_TREATED_CD4_TCELL_2H_DN	172	Down	0.0924914693826071	0.999824390784907
C5_GO_PYRIMIDINE_NUCLEOTIDE_SALVAGE	5	Down	0.0926304073894961	0.999824390784907
C2_YANG_BREAST_CANCER_ESR1_UP	23	Up	0.0926482968343835	0.999824390784907
C5_GO_ADHERENS_JUNCTION_MAINTENANCE	1	Up	0.0927471576056483	0.999824390784907
C5_GO_MANNOSYL_OLIGOSACCHARIDE_MANNOSIDASE_ACTIVITY	8	Down	0.0928207438677192	0.999824390784907
C5_GO_DOUBLE_STRANDED_RNA_BINDING	71	Up	0.0928249362054415	0.999824390784907
C2_VERHAAK_GLIOBLASTOMA_MESENCHYMAL	184	Up	0.0928488384142022	0.999824390784907
C5_GO_CELL_SURFACE_RECEPTOR_SIGNALING_PATHWAY_INVOLVED_IN_HEART_DEVELOPMENT	16	Up	0.0928716261417693	0.999824390784907
C2_UZONYI_RESPONSE_TO_LEUKOTRIENE_AND_THROMBIN	28	Up	0.0929460529985976	0.999824390784907
C5_GO_DENDRITIC_SPINE_DEVELOPMENT	67	Down	0.0933010614172256	0.999824390784907
C1_chr1q41	26	Up	0.0934245823627595	0.999824390784907
C2_SARTIPY_NORMAL_AT_INSULIN_RESISTANCE_DN	16	Up	0.0936398270335551	0.999824390784907
C2_PARK_OSTEOBLAST_DIFFERENTIATION_BY_PHENYLAMIL_DN	3	Down	0.0936523495775248	0.999824390784907
C1_chr3p12	5	Up	0.0936647950897047	0.999824390784907
C2_IRITANI_MAD1_TARGETS_UP	10	Up	0.0938497728369215	0.999824390784907
C5_GO_HEAT_GENERATION	10	Up	0.0939773627294258	0.999824390784907
C2_REACTOME_METABOLISM_OF_STEROID_HORMONES	19	Down	0.0939969843626105	0.999824390784907
C7_GSE12505_WT_VS_E2_2_HET_PDC_DN	145	Down	0.0940642336206451	0.999824390784907
C7_GSE360_L_MAJOR_VS_T_GONDII_DC_UP	109	Down	0.0941759933616827	0.999824390784907
C5_GO_REGULATION_OF_NEUROINFLAMMATORY_RESPONSE	24	Up	0.0942502360347743	0.999824390784907
C2_BIOCARTA_CDMAC_PATHWAY	16	Up	0.0943708056393719	0.999824390784907
C2_MIZUKAMI_HYPOXIA_DN	5	Up	0.0943903938490789	0.999824390784907
C5_GO_RIBONUCLEOSIDE_TRIPHOSPHATE_BIOSYNTHETIC_PROCESS	57	Down	0.0944074722051089	0.999824390784907
C5_GO_LOW_DENSITY_LIPOPROTEIN_PARTICLE_RECEPTOR_ACTIVITY	8	Down	0.0944719411840333	0.999824390784907
C5_GO_POSITIVE_REGULATION_OF_NATURAL_KILLER_CELL_CHEMOTAXIS	5	Down	0.0947216976025848	0.999824390784907
C7_GSE22611_NOD2_TRANSD_VS_CTRL_TRANSD_HEK293_MDP_STIM_2H_DN	57	Up	0.0947324558816105	0.999824390784907
C5_GO_CARDIAC_MYOFIBRIL	2	Down	0.0948462781020426	0.999824390784907
C2_ENGELMANN_CANCER_PROGENITORS_UP	39	Up	0.0949312621784578	0.999824390784907
C5_GO_T_CELL_LINEAGE_COMMITMENT	22	Up	0.0949781641735358	0.999824390784907
C2_REACTOME_DEPURINATION	53	Down	0.0949960733070239	0.999824390784907
C5_GO_CYTOPLASMIC_TRANSLATION	89	Down	0.0952246397744452	0.999824390784907
C2_BENPORATH_ES_CORE_NINE_CORRELATED	83	Up	0.0952404967195176	0.999824390784907
C5_GO_POSITIVE_REGULATION_OF_CELL_FATE_COMMITMENT	5	Up	0.0954004464778829	0.999824390784907
C5_GO_L_ASPARTATE_TRANSMEMBRANE_TRANSPORTER_ACTIVITY	4	Down	0.0954061148228177	0.999824390784907
C2_REACTOME_HYDROLYSIS_OF_LPC	4	Up	0.0954510985126244	0.999824390784907
C5_GO_FLOOR_PLATE_DEVELOPMENT	2	Up	0.0955084054821956	0.999824390784907
C5_GO_SPHINGOMYELIN_BIOSYNTHETIC_PROCESS	6	Down	0.0958931743306174	0.999824390784907
C7_GSE1460_INTRATHYMIC_T_PROGENITOR_VS_CD4_THYMOCYTE_DN	188	Up	0.0961857910658597	0.999824390784907
C5_GO_MHC_CLASS_II_PROTEIN_COMPLEX_BINDING	16	Up	0.0962111121262862	0.999824390784907
C2_ZHANG_RESPONSE_TO_CANTHARIDIN_DN	66	Down	0.0962890369985459	0.999824390784907
C2_CHARAFE_BREAST_CANCER_BASAL_VS_MESENCHYMAL_DN	34	Down	0.0963179309984357	0.999824390784907
C5_GO_BASIC_AMINO_ACID_TRANSMEMBRANE_TRANSPORTER_ACTIVITY	7	Down	0.0963190645995986	0.999824390784907
C2_REACTOME_CA2PLUS_PATHWAY	49	Down	0.0963412220792798	0.999824390784907
C5_GO_NEGATIVE_REGULATION_OF_CELL_FATE_COMMITMENT	3	Down	0.096426263436447	0.999824390784907
C7_GSE20198_UNTREATED_VS_IFNA_TREATED_ACT_CD4_TCELL_UP	152	Down	0.0964316995264596	0.999824390784907
C2_REACTOME_APOPTOTIC_FACTOR_MEDIATED_RESPONSE	16	Down	0.0966486950951632	0.999824390784907
C2_PID_NFAT_TFPATHWAY	42	Up	0.0967328363924958	0.999824390784907
C5_GO_CENTRAL_NERVOUS_SYSTEM_NEURON_AXONOGENESIS	22	Up	0.0967550539275003	0.999824390784907
C2_WEIGEL_OXIDATIVE_STRESS_BY_TBH_AND_H2O2	31	Down	0.0967592510257401	0.999824390784907
C2_REACTOME_SULFUR_AMINO_ACID_METABOLISM	19	Down	0.0968272572709665	0.999824390784907
C7_GSE24671_BAKIMULC_VS_SENDAI_VIRUS_INFECTED_MOUSE_SPLENOCYTES_DN	184	Down	0.0968478566927019	0.999824390784907
C2_REACTOME_ADP_SIGNALLING_THROUGH_P2Y_PURINOCEPTOR_1	16	Down	0.0968788826147819	0.999824390784907
C5_GO_MONOCYTE_AGGREGATION	3	Up	0.096900779084923	0.999824390784907
C2_LI_WILMS_TUMOR_ANAPLASTIC_DN	5	Up	0.0969452537713186	0.999824390784907
C5_GO_ASYMMETRIC_GLUTAMATERGIC_EXCITATORY_SYNAPSE	2	Down	0.0969954615557723	0.999824390784907
C5_GO_NUCLEOSOMAL_DNA_BINDING	46	Down	0.0970799506380257	0.999824390784907
C5_GO_PHENYLPROPANOID_METABOLIC_PROCESS	1	Up	0.0971385401417673	0.999824390784907
C2_BOYLAN_MULTIPLE_MYELOMA_PCA1_UP	80	Up	0.0972160841373932	0.999824390784907
C5_GO_NEGATIVE_REGULATION_OF_DNA_REPLICATION	36	Down	0.0972460085731077	0.999824390784907
C5_GO_CELLULAR_RESPIRATION	171	Down	0.0972806561905047	0.999824390784907
C2_KIM_ALL_DISORDERS_CALB1_CORR_UP	456	Up	0.0972978256060634	0.999824390784907
C5_GO_NEGATIVE_REGULATION_OF_DENDRITE_DEVELOPMENT	17	Down	0.0973006862401253	0.999824390784907
C5_GO_CELL_FATE_SPECIFICATION_INVOLVED_IN_PATTERN_SPECIFICATION	3	Up	0.097465584144397	0.999824390784907
C5_GO_INTERLEUKIN_2_PRODUCTION	53	Up	0.0975064879295292	0.999824390784907
C7_GSE24574_BCL6_LOW_TFH_VS_NAIVE_CD4_TCELL_UP	159	Down	0.0975388704706377	0.999824390784907
C3_ACCGAGC_MIR423	6	Up	0.0975733174980226	0.999824390784907
C5_GO_PHOSPHATIDYLINOSITOL_BISPHOSPHATE_KINASE_ACTIVITY	5	Down	0.0976095244596432	0.999824390784907
C5_GO_CYCLIC_NUCLEOTIDE_DEPENDENT_PROTEIN_KINASE_ACTIVITY	7	Up	0.0977125861758829	0.999824390784907
C5_GO_PROTEIN_OXIDATION	10	Down	0.0977571758434477	0.999824390784907
C5_GO_VASCULAR_ENDOTHELIAL_GROWTH_FACTOR_SIGNALING_PATHWAY	24	Up	0.0978172079076565	0.999824390784907
C2_BONOME_OVARIAN_CANCER_POOR_SURVIVAL_UP	22	Up	0.097928150574814	0.999824390784907
C5_GO_POSITIVE_REGULATION_OF_CHEMOKINE_C_X_C_MOTIF_LIGAND_2_PRODUCTION	7	Up	0.0979977828437419	0.999824390784907
C5_GO_MITOCHONDRIAL_TRANSCRIPTION	15	Down	0.0980443436197717	0.999824390784907
C2_FIGUEROA_AML_METHYLATION_CLUSTER_6_DN	14	Down	0.0980924619215259	0.999824390784907
C5_GO_EARP_COMPLEX	5	Down	0.0981681336427662	0.999824390784907
C2_REACTOME_POSITIVE_EPIGENETIC_REGULATION_OF_RRNA_EXPRESSION	100	Down	0.0981956345685759	0.999824390784907
C7_GSE27786_NKCELL_VS_NKTCELL_DN	162	Down	0.0981983213253306	0.999824390784907
C7_GSE17721_12H_VS_24H_LPS_BMDC_UP	163	Up	0.0982103730689738	0.999824390784907
C7_GSE42088_UNINF_VS_LEISHMANIA_INF_DC_8H_DN	128	Down	0.0983481366167464	0.999824390784907
C2_GINESTIER_BREAST_CANCER_ZNF217_AMPLIFIED_DN	292	Down	0.0983573826057332	0.999824390784907
C5_GO_NUCLEAR_NCRNA_SURVEILLANCE	6	Up	0.098366223655775	0.999824390784907
C5_GO_SPLICEOSOMAL_TRI_SNRNP_COMPLEX	38	Down	0.0983903001088481	0.999824390784907
C5_GO_LSM2_8_COMPLEX	7	Down	0.0984325549902268	0.999824390784907
C5_GO_LONG_CHAIN_FATTY_ACID_BINDING	10	Up	0.0985786721811202	0.999824390784907
C5_GO_PHOSPHOLIPID_SCRAMBLASE_ACTIVITY	4	Down	0.0985808209489365	0.999824390784907
C5_GO_TRAIL_ACTIVATED_APOPTOTIC_SIGNALING_PATHWAY	7	Down	0.0987079406499178	0.999824390784907
C5_GO_MITOCHONDRIAL_PROTEIN_COMPLEX	255	Down	0.0988722956074508	0.999824390784907
C3_GGGCATT_MIR365	90	Up	0.0989413966541229	0.999824390784907
C7_GSE24634_IL4_VS_CTRL_TREATED_NAIVE_CD4_TCELL_DAY3_UP	154	Up	0.0991372863242334	0.999824390784907
C7_GSE2405_0H_VS_6H_A_PHAGOCYTOPHILUM_STIM_NEUTROPHIL_DN	118	Down	0.0991488306887408	0.999824390784907
C5_GO_POST_EMBRYONIC_ANIMAL_ORGAN_MORPHOGENESIS	5	Down	0.0992654533800042	0.999824390784907
C5_GO_STRUCTURAL_MOLECULE_ACTIVITY	488	Down	0.0993560132307044	0.999824390784907
C5_GO_ACTIN_FILAMENT_SEVERING	9	Down	0.0993957359402326	0.999824390784907
C5_GO_TRNA_METHYLATION	38	Down	0.0994520223734991	0.999824390784907
C5_GO_TELOMERASE_HOLOENZYME_COMPLEX_ASSEMBLY	6	Up	0.0995401246436532	0.999824390784907
C7_GSE40666_STAT1_KO_VS_STAT4_KO_CD8_TCELL_DN	71	Up	0.09956747458997	0.999824390784907
C7_GSE32423_IL7_VS_IL7_IL4_NAIVE_CD8_TCELL_DN	171	Up	0.0995775807018524	0.999824390784907
C2_REACTOME_SENESCENCE_ASSOCIATED_SECRETORY_PHENOTYPE_SASP	102	Down	0.0996299335175299	0.999824390784907
C5_GO_OXIDATIVE_PHOSPHORYLATION	130	Down	0.0996647325485171	0.999824390784907
C2_CUI_TCF21_TARGETS_2_UP	299	Down	0.099729974327595	0.999824390784907
C5_GO_POSITIVE_REGULATION_OF_MYOBLAST_PROLIFERATION	6	Up	0.0997536144479875	0.999824390784907
C2_SASAI_RESISTANCE_TO_NEOPLASTIC_TRANSFROMATION	34	Up	0.0997835327169874	0.999824390784907
C5_GO_REGULATION_OF_THE_FORCE_OF_HEART_CONTRACTION	16	Up	0.0998523692844394	0.999824390784907
C5_GO_REGULATION_OF_LEUKOCYTE_ADHESION_TO_VASCULAR_ENDOTHELIAL_CELL	12	Up	0.0999880749821856	0.999824390784907
C2_RIZ_ERYTHROID_DIFFERENTIATION_12HR	21	Up	0.0999885389132732	0.999824390784907
C5_GO_POSITIVE_REGULATION_OF_VASCULAR_ENDOTHELIAL_GROWTH_FACTOR_RECEPTOR_SIGNALING_PATHWAY	11	Up	0.100012454688925	0.999824390784907
C5_GO_MEMBRANOUS_SEPTUM_MORPHOGENESIS	8	Up	0.100052810616929	0.999824390784907
C5_GO_INTRINSIC_COMPONENT_OF_MITOCHONDRIAL_MEMBRANE	71	Down	0.100218120398937	0.999824390784907
C7_GSE2706_UNSTIM_VS_8H_R848_DC_DN	158	Up	0.100264088655685	0.999824390784907
C2_TONKS_TARGETS_OF_RUNX1_RUNX1T1_FUSION_SUSTAINED_IN_GRANULOCYTE_UP	10	Up	0.100497693792027	0.999824390784907
C2_REACTOME_TICAM1_RIP1_MEDIATED_IKK_COMPLEX_RECRUITMENT	19	Up	0.100515930416944	0.999824390784907
C5_GO_EPITHELIAL_CILIUM_MOVEMENT_INVOLVED_IN_DETERMINATION_OF_LEFT_RIGHT_ASYMMETRY	8	Up	0.100616373439452	0.999824390784907
C7_GSE28726_NAIVE_VS_ACTIVATED_NKTCELL_UP	149	Down	0.100623355942319	0.999824390784907
C2_REACTOME_EFFECTS_OF_PIP2_HYDROLYSIS	21	Down	0.100640756978255	0.999824390784907
C5_GO_CELLULAR_RESPONSE_TO_ETHANOL	8	Down	0.100725040390983	0.999824390784907
C5_GO_POSITIVE_REGULATION_OF_MESENCHYMAL_CELL_PROLIFERATION	15	Up	0.100807840474421	0.999824390784907
C2_PID_INTEGRIN5_PATHWAY	11	Up	0.100888925089531	0.999824390784907
C2_REACTOME_ANTIGEN_PRESENTATION:_FOLDING_ASSEMBLY_AND_PEPTIDE_LOADING_OF_CLASS_I_MHC	25	Up	0.100889325352206	0.999824390784907
C5_GO_INOSITOL_TRISPHOSPHATE_KINASE_ACTIVITY	4	Up	0.100926566289214	0.999824390784907
C5_GO_TRANSCRIPTION_DEPENDENT_TETHERING_OF_RNA_POLYMERASE_II_GENE_DNA_AT_NUCLEAR_PERIPHERY	6	Up	0.100928000676397	0.999824390784907
C5_GO_RAC_GUANYL_NUCLEOTIDE_EXCHANGE_FACTOR_ACTIVITY	13	Down	0.100975100879796	0.999824390784907
C2_REACTOME_MEIOTIC_RECOMBINATION	76	Down	0.10098764795226	0.999824390784907
C5_GO_LEUKOCYTE_ADHESION_TO_VASCULAR_ENDOTHELIAL_CELL	24	Up	0.100995890718563	0.999824390784907
C2_REACTOME_MECP2_REGULATES_TRANSCRIPTION_FACTORS	4	Up	0.101020685523586	0.999824390784907
C7_GSE2585_CTEC_VS_MTEC_THYMUS_UP	165	Down	0.101111522516501	0.999824390784907
C2_REACTOME_CREATION_OF_C4_AND_C2_ACTIVATORS	5	Down	0.101153338300623	0.999824390784907
C5_GO_POSITIVE_REGULATION_OF_ACTIN_CYTOSKELETON_REORGANIZATION	13	Up	0.101167552691184	0.999824390784907
C2_REACTOME_NUCLEOBASE_CATABOLISM	25	Down	0.101274452218853	0.999824390784907
C5_GO_NEGATIVE_REGULATION_OF_LIPASE_ACTIVITY	12	Up	0.101321874138291	0.999824390784907
C5_GO_RECEPTOR_INTERNALIZATION	71	Up	0.10139723336955	0.999824390784907
C5_GO_CELLULAR_RESPONSE_TO_CALCIUM_ION	53	Up	0.10142687037234	0.999824390784907
C2_REACTOME_RUNX1_REGULATES_EXPRESSION_OF_COMPONENTS_OF_TIGHT_JUNCTIONS	3	Down	0.101529794095413	0.999824390784907
C5_GO_HIGH_DENSITY_LIPOPROTEIN_PARTICLE_CLEARANCE	8	Down	0.101553968563723	0.999824390784907
C7_GSE21774_CD62L_POS_CD56_DIM_VS_CD62L_NEG_CD56_DIM_NK_CELL_DN	134	Down	0.101899474848129	0.999824390784907
C2_GROSS_HYPOXIA_VIA_ELK3_ONLY_UP	25	Up	0.101920860234991	0.999824390784907
C5_GO_CEREBRAL_CORTEX_NEURON_DIFFERENTIATION	9	Up	0.101997138974282	0.999824390784907
C2_REACTOME_LYSOSPHINGOLIPID_AND_LPA_RECEPTORS	8	Down	0.102047335975827	0.999824390784907
C3_GATA2_01	74	Up	0.102152868069719	0.999824390784907
C5_GO_CEREBRAL_CORTEX_GABAERGIC_INTERNEURON_DEVELOPMENT	1	Up	0.102207601308906	0.999824390784907
C2_REACTOME_PREFOLDIN_MEDIATED_TRANSFER_OF_SUBSTRATE_TO_CCT_TRIC	24	Up	0.102344892051143	0.999824390784907
C5_GO_POSITIVE_REGULATION_OF_SYNAPTIC_TRANSMISSION_GABAERGIC	7	Down	0.102427002313886	0.999824390784907
C5_GO_U6_SNRNP	10	Down	0.102465914282079	0.999824390784907
C5_GO_REGULATION_OF_EPITHELIAL_CELL_PROLIFERATION_INVOLVED_IN_LUNG_MORPHOGENESIS	4	Up	0.102599657029057	0.999824390784907
C5_GO_PROTEIN_LOCALIZATION_TO_EXTRACELLULAR_REGION	1	Up	0.10269040081047	0.999824390784907
C2_REACTOME_GASTRIN_CREB_SIGNALLING_PATHWAY_VIA_PKC_AND_MAPK	14	Up	0.102756839936234	0.999824390784907
C5_GO_REGULATION_OF_ENDOTHELIAL_TUBE_MORPHOGENESIS	3	Up	0.10276026473012	0.999824390784907
C5_GO_ESTROUS_CYCLE	9	Down	0.102772485314775	0.999824390784907
C2_REACTOME_APC_C:CDC20_MEDIATED_DEGRADATION_OF_CYCLIN_B	23	Down	0.103106762785898	0.999824390784907
C7_GSE27786_LIN_NEG_VS_NKCELL_UP	159	Down	0.103142407275687	0.999824390784907
C2_MAHAJAN_RESPONSE_TO_IL1A_UP	52	Up	0.103149556815235	0.999824390784907
C2_REACTOME_CELLULAR_SENESCENCE	182	Down	0.103246001058611	0.999824390784907
C5_GO_PRIMITIVE_HEMOPOIESIS	5	Up	0.103268616177724	0.999824390784907
C2_KUMAMOTO_RESPONSE_TO_NUTLIN_3A_UP	7	Up	0.103305467068153	0.999824390784907
C5_GO_GARP_COMPLEX	5	Down	0.103467823259568	0.999824390784907
C5_GO_REGULATION_OF_TRIGLYCERIDE_CATABOLIC_PROCESS	5	Up	0.103624557295949	0.999824390784907
C5_GO_LONG_CHAIN_FATTY_ACYL_COA_METABOLIC_PROCESS	4	Up	0.103748625960277	0.999824390784907
C5_GO_SNARE_COMPLEX_ASSEMBLY	17	Down	0.103908901431424	0.999824390784907
C5_GO_ACROSOMAL_VESICLE	58	Down	0.103962587369348	0.999824390784907
C5_GO_NEGATIVE_REGULATION_OF_KERATINOCYTE_DIFFERENTIATION	2	Up	0.103997915426507	0.999824390784907
C5_GO_POSITIVE_REGULATION_OF_LIPID_TRANSPORT	38	Up	0.104017794360176	0.999824390784907
C2_SCHAEFFER_PROSTATE_DEVELOPMENT_AND_CANCER_BOX6_DN	1	Up	0.10418230526134	0.999824390784907
C5_GO_CHAPERONIN_CONTAINING_T_COMPLEX	9	Up	0.104232335548493	0.999824390784907
C2_HAHTOLA_MYCOSIS_FUNGOIDES_CD4_UP	54	Up	0.104374208112237	0.999824390784907
C7_GSE18804_BRAIN_VS_COLON_TUMORAL_MACROPHAGE_UP	129	Up	0.10447033208234	0.999824390784907
C5_GO_ACTIN_MONOMER_BINDING	21	Down	0.104658300897069	0.999824390784907
C2_ZWANG_CLASS_3_TRANSIENTLY_INDUCED_BY_EGF	175	Up	0.10468446924569	0.999824390784907
C5_GO_GAP_JUNCTION_ASSEMBLY	5	Down	0.104755743413518	0.999824390784907
C5_GO_CELL_CELL_JUNCTION_ORGANIZATION	88	Down	0.104769236357418	0.999824390784907
C5_GO_MOTOR_NEURON_MIGRATION	4	Up	0.104802728764788	0.999824390784907
C5_GO_RESPONSE_TO_PHORBOL_13_ACETATE_12_MYRISTATE	3	Down	0.104918648861789	0.999824390784907
C7_GSE29617_CTRL_VS_TIV_FLU_VACCINE_PBMC_2008_UP	156	Up	0.104943259461686	0.999824390784907
C5_GO_CHROMATIN_SILENCING_AT_RDNA	37	Down	0.104982133793376	0.999824390784907
C5_GO_NUCLEUS_LOCALIZATION	19	Up	0.105051634213702	0.999824390784907
C5_GO_POSITIVE_REGULATION_OF_DEFENSE_RESPONSE_TO_BACTERIUM	4	Up	0.105069602394682	0.999824390784907
C3_AP1_Q2	181	Up	0.105103822989448	0.999824390784907
C5_GO_SMOOTHENED_SIGNALING_PATHWAY_INVOLVED_IN_DORSAL_VENTRAL_NEURAL_TUBE_PATTERNING	12	Up	0.105236722647025	0.999824390784907
C2_ROPERO_HDAC2_TARGETS	71	Up	0.105255073654792	0.999824390784907
C5_GO_LARGE_RIBOSOMAL_SUBUNIT_RRNA_BINDING	5	Down	0.105260025617866	0.999824390784907
C2_WINTER_HYPOXIA_METAGENE	190	Up	0.105302927745307	0.999824390784907
C5_GO_COLLATERAL_SPROUTING	17	Up	0.10536607131877	0.999824390784907
C2_LEE_AGING_MUSCLE_UP	28	Up	0.105371541762895	0.999824390784907
C5_GO_REGULATION_OF_TRIGLYCERIDE_METABOLIC_PROCESS	6	Down	0.105433631283195	0.999824390784907
C5_GO_REGULATION_OF_RIBONUCLEASE_ACTIVITY	9	Up	0.105634404145184	0.999824390784907
C1_chr10q25	35	Up	0.105691572822388	0.999824390784907
C2_SCHWAB_TARGETS_OF_BMYB_POLYMORPHIC_VARIANTS_DN	12	Down	0.105825095661088	0.999824390784907
C5_GO_POSITIVE_REGULATION_OF_CARDIAC_MUSCLE_TISSUE_DEVELOPMENT	33	Up	0.10590622153546	0.999824390784907
C7_GSE41867_NAIVE_VS_DAY30_LCMV_ARMSTRONG_MEMORY_CD8_TCELL_UP	192	Down	0.105927454726952	0.999824390784907
C5_GO_ENDOCARDIUM_DEVELOPMENT	7	Up	0.105952528788038	0.999824390784907
C3_ACTGCAG_MIR173P	88	Up	0.10597583451835	0.999824390784907
C2_REACTOME_DISSOLUTION_OF_FIBRIN_CLOT	9	Up	0.106069624933224	0.999824390784907
C5_GO_RESPONSE_TO_COLD	38	Up	0.106121841670699	0.999824390784907
H_HALLMARK_MYOGENESIS	125	Up	0.106320373904343	0.999824390784907
C1_chr18q11	24	Up	0.106324702402188	0.999824390784907
C5_GO_PHOSPHATIDYLINOSITOL_PHOSPHATE_4_PHOSPHATASE_ACTIVITY	8	Up	0.106778775016576	0.999824390784907
C5_GO_LAMININ_COMPLEX	3	Up	0.106827101378155	0.999824390784907
C2_REACTOME_PRC2_METHYLATES_HISTONES_AND_DNA	66	Down	0.107136063628879	0.999824390784907
C5_GO_AMINO_ACID_SODIUM_SYMPORTER_ACTIVITY	4	Up	0.10715825933749	0.999824390784907
C5_GO_INTERLEUKIN_2_SECRETION	9	Up	0.107190699844666	0.999824390784907
C2_REACTOME_MEIOTIC_SYNAPSIS	72	Down	0.107192875899387	0.999824390784907
C5_GO_IGG_BINDING	8	Down	0.107303618628493	0.999824390784907
C5_GO_POSITIVE_REGULATION_OF_HORMONE_SECRETION	70	Up	0.107466989449653	0.999824390784907
C5_GO_PROSTANOID_METABOLIC_PROCESS	9	Down	0.107534220731683	0.999824390784907
C2_GUTIERREZ_WALDENSTROEMS_MACROGLOBULINEMIA_1_DN	7	Up	0.107554109146067	0.999824390784907
C5_GO_AMINE_TRANSPORT	34	Down	0.107607506395397	0.999824390784907
C5_GO_NOTCH_SIGNALING_INVOLVED_IN_HEART_DEVELOPMENT	8	Up	0.107658468680821	0.999824390784907
C5_GO_TUBULAR_ENDOSOME	5	Up	0.107692749876628	0.999824390784907
C5_GO_PARANODAL_JUNCTION_ASSEMBLY	6	Down	0.107698778392776	0.999824390784907
C5_GO_NEGATIVE_REGULATION_OF_ORGANIC_ACID_TRANSPORT	9	Up	0.107835516178512	0.999824390784907
C2_REACTOME_METABOLISM_OF_NITRIC_OXIDE:_ENOS_ACTIVATION_AND_REGULATION	13	Up	0.107842454207387	0.999824390784907
C5_GO_RAC_PROTEIN_SIGNAL_TRANSDUCTION	31	Down	0.108050434257048	0.999824390784907
C2_RHEIN_ALL_GLUCOCORTICOID_THERAPY_UP	72	Up	0.108123927767335	0.999824390784907
C2_JECHLINGER_EPITHELIAL_TO_MESENCHYMAL_TRANSITION_UP	46	Up	0.108220572939088	0.999824390784907
C5_GO_POSITIVE_REGULATION_OF_SUPEROXIDE_ANION_GENERATION	13	Down	0.108230632164942	0.999824390784907
C5_GO_REGULATION_OF_EATING_BEHAVIOR	3	Down	0.108261987502687	0.999824390784907
C5_GO_ION_CHANNEL_REGULATOR_ACTIVITY	63	Up	0.108283159891082	0.999824390784907
C5_GO_NEUROFILAMENT	5	Up	0.108429706850826	0.999824390784907
C3_TTCYRGAA_UNKNOWN	236	Up	0.108445580633401	0.999824390784907
C7_GSE22886_NAIVE_TCELL_VS_NEUTROPHIL_DN	121	Up	0.108594487321889	0.999824390784907
C5_GO_REGULATION_OF_HIGH_DENSITY_LIPOPROTEIN_PARTICLE_CLEARANCE	1	Up	0.1087615042929	0.999824390784907
C5_GO_NEGATIVE_REGULATION_OF_HYDROGEN_PEROXIDE_MEDIATED_PROGRAMMED_CELL_DEATH	3	Down	0.108859511023211	0.999824390784907
C2_SILIGAN_BOUND_BY_EWS_FLT1_FUSION	32	Down	0.108892050801721	0.999824390784907
C5_GO_POSITIVE_REGULATION_OF_VASCULAR_ASSOCIATED_SMOOTH_MUSCLE_CELL_MIGRATION	14	Up	0.108961268380855	0.999824390784907
C7_GSE22886_NAIVE_CD4_TCELL_VS_MEMORY_TCELL_DN	194	Up	0.108982193460162	0.999824390784907
C2_REACTOME_TRAF3_DEPENDENT_IRF_ACTIVATION_PATHWAY	14	Down	0.1090550493295	0.999824390784907
C3_GATA1_04	133	Up	0.109072144327202	0.999824390784907
C7_GSE24671_BAKIMULC_VS_SENDAI_VIRUS_INFECTED_MOUSE_SPLENOCYTES_UP	174	Down	0.109186444991083	0.999824390784907
C7_GSE24634_NAIVE_CD4_TCELL_VS_DAY10_IL4_CONV_TREG_UP	142	Down	0.109226325235982	0.999824390784907
C2_SCHAEFFER_PROSTATE_DEVELOPMENT_AND_CANCER_BOX6_UP	3	Up	0.109323898999366	0.999824390784907
C2_WANG_BARRETTS_ESOPHAGUS_AND_ESOPHAGUS_CANCER_UP	14	Down	0.109422260210496	0.999824390784907
C7_GSE2706_UNSTIM_VS_2H_LPS_AND_R848_DC_DN	162	Up	0.109427773279183	0.999824390784907
C2_YAMASHITA_LIVER_CANCER_WITH_EPCAM_UP	46	Down	0.109672682347532	0.999824390784907
C5_GO_FAT_SOLUBLE_VITAMIN_CATABOLIC_PROCESS	1	Down	0.109777747458594	0.999824390784907
C2_FUJIWARA_PARK2_HEPATOCYTE_PROLIFERATION_UP	4	Up	0.109781652807119	0.999824390784907
C2_REACTOME_HDR_THROUGH_MMEJ_ALT_NHEJ	10	Down	0.109932520219815	0.999824390784907
C7_GSE3720_UNSTIM_VS_LPS_STIM_VD2_GAMMADELTA_TCELL_UP	170	Down	0.109933785204166	0.999824390784907
C7_GSE40274_CTRL_VS_SATB1_TRANSDUCED_ACTIVATED_CD4_TCELL_UP	166	Down	0.110413446881332	0.999824390784907
C2_YIH_RESPONSE_TO_ARSENITE_C2	12	Up	0.110635895611002	0.999824390784907
C5_GO_NEGATIVE_REGULATION_OF_EPITHELIAL_TO_MESENCHYMAL_TRANSITION	18	Up	0.110662727605318	0.999824390784907
C5_GO_POSITIVE_T_CELL_SELECTION	32	Up	0.110667454827439	0.999824390784907
C5_GO_PROTEIN_REFOLDING	34	Up	0.110672136604801	0.999824390784907
C2_WU_HBX_TARGETS_3_UP	18	Down	0.110804988682732	0.999824390784907
C5_GO_CYTOCHROME_COMPLEX	26	Down	0.110822957619725	0.999824390784907
C7_GSE17721_0.5H_VS_12H_POLYIC_BMDC_UP	168	Down	0.110911120826071	0.999824390784907
C7_GSE24671_CTRL_VS_SENDAI_VIRUS_INFECTED_MOUSE_SPLENOCYTES_DN	192	Down	0.110935825435386	0.999824390784907
C5_GO_REGULATION_OF_CELL_CELL_ADHESION_MEDIATED_BY_CADHERIN	7	Down	0.11094072688339	0.999824390784907
C2_MCMURRAY_TP53_HRAS_COOPERATION_RESPONSE_DN	41	Up	0.111027226673816	0.999824390784907
C5_GO_REGULATION_OF_T_CELL_MIGRATION	35	Up	0.111109124814193	0.999824390784907
C5_GO_PHOSPHATIDYLINOSITOL_3_KINASE_REGULATOR_ACTIVITY	15	Up	0.111144396253134	0.999824390784907
C5_GO_ENDOTHELIAL_CELL_MATRIX_ADHESION	1	Down	0.111178732739721	0.999824390784907
C5_GO_NEGATIVE_REGULATION_OF_HEART_RATE	7	Up	0.111243543498844	0.999824390784907
C7_GSE2770_UNTREATED_VS_ACT_CD4_TCELL_48H_DN	161	Down	0.111298459521244	0.999824390784907
C7_GSE13522_WT_VS_IFNG_KO_SKING_T_CRUZI_Y_STRAIN_INF_UP	70	Up	0.111364572671631	0.999824390784907
C5_GO_PERIPHERAL_NERVOUS_SYSTEM_AXON_REGENERATION	5	Down	0.111432615967487	0.999824390784907
C2_REACTOME_ACTIVATION_OF_RAS_IN_B_CELLS	5	Up	0.111447718229078	0.999824390784907
H_HALLMARK_ANGIOGENESIS	19	Up	0.111517995616494	0.999824390784907
C2_BIOCARTA_SAM68_PATHWAY	6	Up	0.111573205004631	0.999824390784907
C2_TERAMOTO_OPN_TARGETS_CLUSTER_7	16	Down	0.111591656555901	0.999824390784907
C2_HERNANDEZ_MITOTIC_ARREST_BY_DOCETAXEL_2_UP	48	Down	0.111602284598885	0.999824390784907
C5_GO_CELL_TRAILING_EDGE	12	Up	0.111824905070942	0.999824390784907
C3_HNF3ALPHA_Q6	132	Up	0.111971380311316	0.999824390784907
C2_KEGG_GLYCOSPHINGOLIPID_BIOSYNTHESIS_LACTO_AND_NEOLACTO_SERIES	17	Up	0.112089854920289	0.999824390784907
C7_GSE34205_HEALTHY_VS_FLU_INF_INFANT_PBMC_UP	171	Down	0.112243140906668	0.999824390784907
C5_GO_ALDOSTERONE_SECRETION	1	Down	0.112316574462079	0.999824390784907
C2_IKEDA_MIR1_TARGETS_DN	4	Down	0.112336005600764	0.999824390784907
C3_GTTRYCATRR_UNKNOWN	121	Up	0.112522841329817	0.999824390784907
C5_GO_CAMP_DEPENDENT_PROTEIN_KINASE_ACTIVITY	6	Up	0.112524218683597	0.999824390784907
C5_GO_NEGATIVE_REGULATION_OF_CYTOKINE_SECRETION	45	Up	0.112584079575448	0.999824390784907
C2_REACTOME_AKT_PHOSPHORYLATES_TARGETS_IN_THE_NUCLEUS	9	Up	0.112602719060436	0.999824390784907
C5_GO_FACIT_COLLAGEN_TRIMER	1	Down	0.112697888982804	0.999824390784907
C2_KEGG_TGF_BETA_SIGNALING_PATHWAY	60	Up	0.112786145712267	0.999824390784907
C7_GSE11924_TH2_VS_TH17_CD4_TCELL_DN	176	Down	0.112838756713336	0.999824390784907
C2_REACTOME_PHOSPHORYLATION_OF_EMI1	6	Down	0.11314788019429	0.999824390784907
C5_GO_NUCLEOSIDE_KINASE_ACTIVITY	9	Down	0.113239512298157	0.999824390784907
C5_GO_POSITIVE_REGULATION_OF_NECROTIC_CELL_DEATH	8	Down	0.113248479058176	0.999824390784907
C5_GO_KIDNEY_EPITHELIUM_DEVELOPMENT	70	Up	0.113283439271014	0.999824390784907
C5_GO_PHOSPHOLIPASE_A2_INHIBITOR_ACTIVITY	3	Up	0.113314764998707	0.999824390784907
C2_GARGALOVIC_RESPONSE_TO_OXIDIZED_PHOSPHOLIPIDS_BLUE_UP	124	Up	0.113434006288041	0.999824390784907
C3_TTANWNANTGGM_UNKNOWN	41	Up	0.113591609562564	0.999824390784907
C5_GO_MHC_CLASS_IB_PROTEIN_BINDING	7	Up	0.113612544220466	0.999824390784907
C2_TOOKER_GEMCITABINE_RESISTANCE_DN	110	Up	0.113658021954796	0.999824390784907
C2_ROZANOV_MMP14_TARGETS_SUBSET	20	Up	0.1136816103069	0.999824390784907
C5_GO_POSITIVE_REGULATION_OF_T_CELL_CYTOKINE_PRODUCTION	17	Down	0.113731707196469	0.999824390784907
C5_GO_STEROID_ESTERIFICATION	10	Down	0.113733527470924	0.999824390784907
C7_GSE21670_STAT3_KO_VS_WT_CD4_TCELL_TGFB_IL6_TREATED_UP	186	Down	0.113845016585454	0.999824390784907
C5_GO_LACRIMAL_GLAND_DEVELOPMENT	4	Up	0.113846110876864	0.999824390784907
C5_GO_POSITIVE_REGULATION_OF_SKELETAL_MUSCLE_CELL_DIFFERENTIATION	3	Up	0.113984253255377	0.999824390784907
C2_REACTOME_GABA_B_RECEPTOR_ACTIVATION	20	Down	0.114009283572059	0.999824390784907
C2_BOUDOUKHA_BOUND_BY_IGF2BP2	88	Down	0.114011937786837	0.999824390784907
C5_GO_RNA_INTERFERENCE	14	Up	0.114029059352969	0.999824390784907
C5_GO_I_SMAD_BINDING	7	Up	0.114088501452515	0.999824390784907
C5_GO_TRIGLYCERIDE_RICH_LIPOPROTEIN_PARTICLE_CLEARANCE	5	Down	0.114100194185705	0.999824390784907
C7_GSE3982_DC_VS_MAC_DN	140	Down	0.114121327935652	0.999824390784907
C5_GO_CCR1_CHEMOKINE_RECEPTOR_BINDING	4	Down	0.11412238503982	0.999824390784907
C2_GRAHAM_NORMAL_QUIESCENT_VS_NORMAL_DIVIDING_UP	48	Up	0.114141589436727	0.999824390784907
C5_GO_ARTERY_MORPHOGENESIS	36	Up	0.114183625900908	0.999824390784907
C1_chr9q34	153	Down	0.114222892993018	0.999824390784907
C5_GO_NEGATIVE_REGULATION_OF_FIBROBLAST_APOPTOTIC_PROCESS	6	Up	0.114333335558472	0.999824390784907
C2_REACTOME_IKK_COMPLEX_RECRUITMENT_MEDIATED_BY_RIP1	22	Up	0.114351190671888	0.999824390784907
C2_DASU_IL6_SIGNALING_DN	6	Up	0.114431395354231	0.999824390784907
C7_GSE22432_PDC_VS_TGFB1_TREATEDCOMMON_DC_PROGENITOR_UP	194	Down	0.114452558625334	0.999824390784907
C2_REACTOME_WNT_MEDIATED_ACTIVATION_OF_DVL	7	Down	0.114475563929803	0.999824390784907
C2_REACTOME_REGULATION_OF_SIGNALING_BY_NODAL	4	Down	0.114485795542354	0.999824390784907
C2_SCHUHMACHER_MYC_TARGETS_DN	7	Down	0.114488483788779	0.999824390784907
C2_MEISSNER_NPC_HCP_WITH_H3K4ME3_AND_H3K27ME3	65	Up	0.114528127109524	0.999824390784907
C5_GO_EPITHELIAL_CELL_PROLIFERATION_INVOLVED_IN_SALIVARY_GLAND_MORPHOGENESIS	3	Up	0.114536157447051	0.999824390784907
C2_CERVERA_SDHB_TARGETS_1_DN	15	Up	0.114634887322352	0.999824390784907
C5_GO_CUL3_RING_UBIQUITIN_LIGASE_COMPLEX	36	Down	0.114736801180158	0.999824390784907
C5_GO_OXIDOREDUCTASE_ACTIVITY_ACTING_ON_THE_ALDEHYDE_OR_OXO_GROUP_OF_DONORS_NAD_OR_NADP_AS_ACCEPTOR	24	Up	0.114762396993946	0.999824390784907
C2_HOLLERN_ADENOMYOEPITHELIAL_BREAST_TUMOR	13	Up	0.114773398698595	0.999824390784907
C2_VALK_AML_CLUSTER_10	24	Up	0.114801474963544	0.999824390784907
C5_GO_ORGANELLE_INNER_MEMBRANE	473	Down	0.114825192891379	0.999824390784907
C2_KEGG_PROSTATE_CANCER	76	Up	0.114876340567352	0.999824390784907
C2_MARSON_FOXP3_TARGETS_STIMULATED_UP	27	Up	0.114906366212978	0.999824390784907
C3_TCGATGG_MIR213	5	Up	0.114979834800492	0.999824390784907
C2_MUELLER_COMMON_TARGETS_OF_AML_FUSIONS_UP	13	Down	0.115074451231853	0.999824390784907
C5_GO_VENTRICULAR_SEPTUM_DEVELOPMENT	47	Up	0.115266452719865	0.999824390784907
C7_GSE15750_DAY6_VS_DAY10_EFF_CD8_TCELL_DN	186	Down	0.115278373861662	0.999824390784907
C5_GO_ESTABLISHMENT_OF_SISTER_CHROMATID_COHESION	8	Up	0.115315007229956	0.999824390784907
C5_GO_POSITIVE_REGULATION_OF_CELL_MIGRATION_INVOLVED_IN_SPROUTING_ANGIOGENESIS	16	Up	0.115329756970318	0.999824390784907
C2_REACTOME_FIBRONECTIN_MATRIX_FORMATION	4	Up	0.115354724333871	0.999824390784907
C2_VALK_AML_CLUSTER_11	32	Up	0.115425737455831	0.999824390784907
C5_GO_CELL_CELL_ADHESION_MEDIATED_BY_CADHERIN	14	Down	0.115431559406047	0.999824390784907
C5_GO_DICARBOXYLIC_ACID_TRANSPORT	52	Down	0.115433795014075	0.999824390784907
C2_GAVIN_FOXP3_TARGETS_CLUSTER_T4	90	Up	0.115438197865951	0.999824390784907
C7_GSE3203_INFLUENZA_INF_VS_IFNB_TREATED_LN_BCELL_DN	169	Down	0.115442542807215	0.999824390784907
C5_GO_NEGATIVE_REGULATION_OF_MYELOID_LEUKOCYTE_MEDIATED_IMMUNITY	8	Down	0.115484509694886	0.999824390784907
C2_GAUSSMANN_MLL_AF4_FUSION_TARGETS_G_DN	27	Up	0.115509066351857	0.999824390784907
C5_GO_REGULATION_OF_RELAXATION_OF_CARDIAC_MUSCLE	4	Up	0.115546582883137	0.999824390784907
C5_GO_GABA_ERGIC_SYNAPSE	31	Down	0.115654898264644	0.999824390784907
C2_VERRECCHIA_RESPONSE_TO_TGFB1_C6	2	Up	0.115721113635164	0.999824390784907
C5_GO_NEGATIVE_REGULATION_OF_GLYCOGEN_METABOLIC_PROCESS	6	Down	0.115754620276485	0.999824390784907
C2_WHITESIDE_CISPLATIN_RESISTANCE_UP	9	Down	0.115849293322179	0.999824390784907
C7_GSE18893_TCONV_VS_TREG_24H_TNF_STIM_UP	194	Down	0.115854509633439	0.999824390784907
C5_GO_NOSE_DEVELOPMENT	6	Down	0.116179448711186	0.999824390784907
C5_GO_PEPTIDYL_GLUTAMIC_ACID_MODIFICATION	21	Down	0.116213830555072	0.999824390784907
C5_GO_REGULATION_OF_MICROGLIAL_CELL_ACTIVATION	16	Up	0.116316951682045	0.999824390784907
C2_REACTOME_RESPIRATORY_ELECTRON_TRANSPORT	99	Down	0.11633652840723	0.999824390784907
C5_GO_FAT_SOLUBLE_VITAMIN_BIOSYNTHETIC_PROCESS	11	Up	0.116416545389773	0.999824390784907
C5_GO_VERY_LONG_CHAIN_FATTY_ACID_CATABOLIC_PROCESS	5	Down	0.116551587655975	0.999824390784907
C7_GSE4984_UNTREATED_VS_GALECTIN1_TREATED_DC_UP	166	Up	0.116558978386489	0.999824390784907
C5_GO_POSITIVE_REGULATION_OF_TOLERANCE_INDUCTION	6	Up	0.116591279851974	0.999824390784907
C2_KEGG_ARGININE_AND_PROLINE_METABOLISM	37	Up	0.116735441243521	0.999824390784907
C2_REACTOME_BETA_OXIDATION_OF_LAUROYL_COA_TO_DECANOYL_COA_COA	5	Down	0.116849141337772	0.999824390784907
C5_GO_POSITIVE_REGULATION_OF_BLOOD_VESSEL_REMODELING	1	Up	0.116852828341395	0.999824390784907
C5_GO_REPLISOME	28	Down	0.11694383007549	0.999824390784907
C5_GO_REGULATION_OF_CELL_MATURATION	11	Down	0.116951054896814	0.999824390784907
C5_GO_G_PROTEIN_BETA_GAMMA_SUBUNIT_COMPLEX_BINDING	12	Up	0.117084331628551	0.999824390784907
C7_GSE16385_MONOCYTE_VS_12H_IFNG_TNF_TREATED_MACROPHAGE_DN	136	Down	0.117112535146284	0.999824390784907
C5_GO_POSITIVE_REGULATION_OF_DNA_DEPENDENT_DNA_REPLICATION	10	Up	0.117125987815047	0.999824390784907
C5_GO_RESPONSE_TO_FORSKOLIN	4	Down	0.117178702764775	0.999824390784907
C5_GO_CYTOKINE_BINDING	86	Up	0.117222350826809	0.999824390784907
C2_BIOCARTA_CLASSIC_PATHWAY	7	Down	0.117240334714746	0.999824390784907
C2_JAEGER_METASTASIS_DN	112	Up	0.117340693725319	0.999824390784907
C7_GSE2706_UNSTIM_VS_2H_R848_DC_DN	156	Up	0.117349530564614	0.999824390784907
C5_GO_GOLGI_VESICLE_BUDDING	73	Up	0.117403274891299	0.999824390784907
C5_GO_PLATELET_ALPHA_GRANULE_LUMEN	46	Up	0.117404366777855	0.999824390784907
C5_GO_CGMP_BIOSYNTHETIC_PROCESS	1	Down	0.117425354668534	0.999824390784907
C5_GO_GUANYLATE_CYCLASE_ACTIVITY	1	Down	0.117425354668534	0.999824390784907
C7_GSE8835_CD4_VS_CD8_TCELL_CLL_PATIENT_DN	151	Down	0.117574775794194	0.999824390784907
C2_BIOCARTA_ERBB3_PATHWAY	2	Down	0.117578510074996	0.999824390784907
C2_REACTOME_MET_ACTIVATES_PTK2_SIGNALING	14	Up	0.117583322075863	0.999824390784907
C5_GO_ORGANELLAR_LARGE_RIBOSOMAL_SUBUNIT	55	Down	0.117593437897558	0.999824390784907
C2_VALK_AML_WITH_EVI1	17	Up	0.117614710003555	0.999824390784907
C2_DASU_IL6_SIGNALING_SCAR_UP	23	Down	0.117670016579897	0.999824390784907
C5_GO_EPITHELIAL_CELL_APOPTOTIC_PROCESS	76	Up	0.117677065090467	0.999824390784907
C5_GO_NEGATIVE_REGULATION_OF_CHEMOKINE_MEDIATED_SIGNALING_PATHWAY	3	Down	0.11774795281539	0.999824390784907
C2_WOOD_EBV_EBNA1_TARGETS_DN	41	Up	0.117888453532341	0.999824390784907
C2_MYLLYKANGAS_AMPLIFICATION_HOT_SPOT_6	6	Down	0.118005830276266	0.999824390784907
C3_ATF6_01	90	Up	0.118076299783873	0.999824390784907
C5_GO_TOLERANCE_INDUCTION_DEPENDENT_UPON_IMMUNE_RESPONSE	4	Up	0.11808138976997	0.999824390784907
C5_GO_CALCIUM_CHANNEL_INHIBITOR_ACTIVITY	8	Up	0.118284984744157	0.999824390784907
C7_GSE4142_GC_BCELL_VS_MEMORY_BCELL_UP	151	Down	0.118524679087544	0.999824390784907
C5_GO_SPERM_EGG_RECOGNITION	29	Down	0.118538814547967	0.999824390784907
C2_REACTOME_PROSTACYCLIN_SIGNALLING_THROUGH_PROSTACYCLIN_RECEPTOR	14	Down	0.11856843233819	0.999824390784907
C5_GO_CIRCADIAN_SLEEP_WAKE_CYCLE	11	Down	0.118607792536374	0.999824390784907
C5_GO_CHROMO_SHADOW_DOMAIN_BINDING	6	Up	0.118739774123535	0.999824390784907
C5_GO_GLUTAMATE_GATED_CALCIUM_ION_CHANNEL_ACTIVITY	1	Up	0.118793928894748	0.999824390784907
C5_GO_ANTRAL_OVARIAN_FOLLICLE_GROWTH	5	Down	0.118837513337962	0.999824390784907
C5_GO_CALCIUM_CATION_ANTIPORTER_ACTIVITY	6	Up	0.11884079022221	0.999824390784907
C5_GO_MEIOTIC_COHESIN_COMPLEX	7	Down	0.118868292277572	0.999824390784907
C7_GSE16385_ROSIGLITAZONE_IFNG_TNF_VS_IL4_STIM_MACROPHAGE_UP	159	Up	0.119007579271501	0.999824390784907
C2_REACTOME_POTASSIUM_CHANNELS	34	Down	0.119017335450614	0.999824390784907
C5_GO_SYNAPTIC_CLEFT	6	Down	0.119057480136398	0.999824390784907
C5_GO_REGULATION_OF_CELL_MIGRATION_INVOLVED_IN_SPROUTING_ANGIOGENESIS	26	Up	0.119069514764093	0.999824390784907
C7_GSE26030_TH1_VS_TH17_RESTIMULATED_DAY5_POST_POLARIZATION_UP	170	Down	0.119258250607087	0.999824390784907
C5_GO_REDUCTION_OF_FOOD_INTAKE_IN_RESPONSE_TO_DIETARY_EXCESS	2	Down	0.119280314607911	0.999824390784907
C5_GO_SPECIFIC_GRANULE_MEMBRANE	73	Up	0.119453206262513	0.999824390784907
C5_GO_PEPTIDYL_LYSINE_OXIDATION	4	Down	0.119544194509581	0.999824390784907
C5_GO_PROTEIN_LYSINE_6_OXIDASE_ACTIVITY	4	Down	0.119544194509581	0.999824390784907
C5_GO_SKELETAL_MUSCLE_ADAPTATION	12	Down	0.119551010641701	0.999824390784907
C5_GO_AMINO_SUGAR_METABOLIC_PROCESS	15	Down	0.119598734679397	0.999824390784907
C5_GO_REGULATION_OF_CHROMATIN_ASSEMBLY_OR_DISASSEMBLY	8	Down	0.119761137917238	0.999824390784907
C5_GO_RNA_DIRECTED_DNA_POLYMERASE_ACTIVITY	5	Down	0.119873580873694	0.999824390784907
C5_GO_TELOMERASE_ACTIVITY	5	Down	0.119873580873694	0.999824390784907
C1_chr12q14	30	Down	0.119929050869764	0.999824390784907
C5_GO_POSITIVE_REGULATION_OF_ENDOTHELIAL_CELL_CHEMOTAXIS	8	Up	0.119998156365182	0.999824390784907
C5_GO_NEPHRON_EPITHELIUM_DEVELOPMENT	54	Up	0.120017088958095	0.999824390784907
C2_LEE_LIVER_CANCER_MYC_TGFA_DN	43	Up	0.120075784935047	0.999824390784907
H_HALLMARK_HEDGEHOG_SIGNALING	25	Up	0.120145928907788	0.999824390784907
C5_GO_NURF_COMPLEX	7	Up	0.120312281562376	0.999824390784907
C5_GO_REGULATION_OF_EXIT_FROM_MITOSIS	18	Down	0.120389651843326	0.999824390784907
C7_GSE17721_PAM3CSK4_VS_GADIQUIMOD_8H_BMDC_UP	181	Down	0.120432505333679	0.999824390784907
C5_GO_PARACRINE_SIGNALING	5	Up	0.120578924900522	0.999824390784907
C5_GO_REGULATION_OF_AUTOPHAGOSOME_MATURATION	11	Down	0.120620104905085	0.999824390784907
C5_GO_SYNAPSE_MATURATION	17	Down	0.120824395062868	0.999824390784907
C2_REACTOME_RET_SIGNALING	27	Up	0.120912977668569	0.999824390784907
C5_GO_STRUCTURAL_CONSTITUENT_OF_PRESYNAPSE	2	Down	0.121078874413746	0.999824390784907
C2_YUAN_ZNF143_PARTNERS	21	Up	0.121116503991457	0.999824390784907
C7_GSE9006_TYPE_1_DIABETES_AT_DX_VS_1MONTH_POST_DX_PBMC_DN	149	Down	0.121248582646653	0.999824390784907
C5_GO_EMBRYONIC_NEUROCRANIUM_MORPHOGENESIS	7	Up	0.121323105900275	0.999824390784907
C7_GSE2585_CD80_HIGH_VS_LOW_MTEC_UP	96	Down	0.121339802120927	0.999824390784907
C2_DAZARD_UV_RESPONSE_CLUSTER_G4	16	Down	0.12164569509943	0.999824390784907
C3_AAGTCCA_MIR422B_MIR422A	53	Up	0.121725069662773	0.999824390784907
C5_GO_POSITIVE_REGULATION_OF_DEFENSE_RESPONSE_TO_VIRUS_BY_HOST	24	Up	0.121830118969203	0.999824390784907
C2_ZERBINI_RESPONSE_TO_SULINDAC_DN	5	Up	0.121869686539013	0.999824390784907
C5_GO_NEGATIVE_REGULATION_OF_CHROMATIN_SILENCING	14	Up	0.121911338958139	0.999824390784907
C5_GO_MONONUCLEAR_CELL_DIFFERENTIATION	30	Up	0.121940093035439	0.999824390784907
C5_GO_POSITIVE_REGULATION_OF_CELL_MIGRATION_BY_VASCULAR_ENDOTHELIAL_GROWTH_FACTOR_SIGNALING_PATHWAY	5	Up	0.121966927471254	0.999824390784907
C2_PID_WNT_SIGNALING_PATHWAY	11	Down	0.121997711381203	0.999824390784907
C5_GO_MESONEPHRIC_TUBULE_MORPHOGENESIS	31	Up	0.122049202528646	0.999824390784907
C5_GO_APOPTOTIC_PROCESS_INVOLVED_IN_HEART_MORPHOGENESIS	3	Up	0.122083396476578	0.999824390784907
C5_GO_HEART_VALVE_DEVELOPMENT	34	Up	0.12210704334263	0.999824390784907
C5_GO_CIRCADIAN_SLEEP_WAKE_CYCLE_REM_SLEEP	3	Down	0.122189129312184	0.999824390784907
C2_REACTOME_ATF4_ACTIVATES_GENES_IN_RESPONSE_TO_ENDOPLASMIC_RETICULUM_STRESS	25	Up	0.122282221185821	0.999824390784907
C7_GSE21546_WT_VS_SAP1A_KO_DP_THYMOCYTES_DN	131	Down	0.122345717606844	0.999824390784907
C2_TSENG_ADIPOGENIC_POTENTIAL_DN	28	Up	0.122716852267138	0.999824390784907
C5_GO_DNA_POLYMERASE_ACTIVITY	28	Down	0.122804486320417	0.999824390784907
C7_GSE5589_UNSTIM_VS_45MIN_LPS_AND_IL10_STIM_MACROPHAGE_UP	181	Down	0.122909599364831	0.999824390784907
C5_GO_NEGATIVE_REGULATION_OF_PEPTIDYL_THREONINE_PHOSPHORYLATION	16	Up	0.122952922031971	0.999824390784907
C7_GSE27291_0H_VS_6H_STIM_GAMMADELTA_TCELL_DN	125	Down	0.122975009371626	0.999824390784907
C2_LEE_AGING_CEREBELLUM_UP	61	Down	0.122984658667469	0.999824390784907
C5_GO_POSTSYNAPTIC_DENSITY_INTRACELLULAR_COMPONENT	15	Down	0.123024498839368	0.999824390784907
C2_BAELDE_DIABETIC_NEPHROPATHY_UP	55	Down	0.123122248683553	0.999824390784907
C2_PID_NFKAPPAB_ATYPICAL_PATHWAY	15	Up	0.123168885086662	0.999824390784907
C5_GO_PROTEIN_LOCALIZATION_TO_CELL_JUNCTION	9	Down	0.123171565502287	0.999824390784907
C5_GO_MITOCHONDRIAL_RESPIRATORY_CHAIN_COMPLEX_IV_ASSEMBLY	20	Down	0.123190453362818	0.999824390784907
C1_chr1p33	16	Down	0.123257482374405	0.999824390784907
C5_GO_1_PHOSPHATIDYLINOSITOL_BINDING	11	Up	0.123344637652289	0.999824390784907
C5_GO_VASCULAR_ASSOCIATED_SMOOTH_MUSCLE_CELL_MIGRATION	17	Up	0.123460542754011	0.999824390784907
C5_GO_MITOCHONDRION_ORGANIZATION	484	Down	0.123540152673484	0.999824390784907
C5_GO_POSITIVE_REGULATION_OF_CHEMOKINE_PRODUCTION	36	Up	0.123556373530788	0.999824390784907
C5_GO_POSITIVE_REGULATION_OF_ION_TRANSPORT	148	Down	0.123570536488644	0.999824390784907
C7_GSE28726_ACT_CD4_TCELL_VS_ACT_NKTCELL_UP	196	Up	0.123593539523995	0.999824390784907
C5_GO_IRIS_MORPHOGENESIS	5	Up	0.123678480113873	0.999824390784907
C2_REACTOME_IKBA_VARIANT_LEADS_TO_EDA_ID	7	Up	0.123721255279886	0.999824390784907
C5_GO_VASCULAR_ENDOTHELIAL_GROWTH_FACTOR_RECEPTOR_2_BINDING	5	Up	0.12395734350083	0.999824390784907
C5_GO_TISSUE_REGENERATION	41	Up	0.124004535426528	0.999824390784907
C5_GO_DNA_REPLICATION_FACTOR_A_COMPLEX	16	Down	0.124227271336388	0.999824390784907
C5_GO_ICOSANOID_BINDING	5	Up	0.124236697306363	0.999824390784907
C5_GO_ARACHIDONIC_ACID_BINDING	5	Up	0.124236697306363	0.999824390784907
C2_REACTOME_TRANSCRIPTIONAL_REGULATION_OF_PLURIPOTENT_STEM_CELLS	14	Up	0.124275045569287	0.999824390784907
C5_GO_POSITIVE_REGULATION_OF_FEAR_RESPONSE	1	Up	0.124318626827727	0.999824390784907
C5_GO_INDOLE_CONTAINING_COMPOUND_METABOLIC_PROCESS	10	Down	0.124455997283795	0.999824390784907
C5_GO_DIPEPTIDASE_ACTIVITY	12	Down	0.124482592810224	0.999824390784907
C5_GO_EPHRIN_RECEPTOR_BINDING	23	Down	0.124494427762052	0.999824390784907
C5_GO_INTRACILIARY_TRANSPORT_PARTICLE_A	7	Down	0.124643851040517	0.999824390784907
C5_GO_FORMATION_OF_PRIMARY_GERM_LAYER	61	Up	0.124666421629511	0.999824390784907
C5_GO_CYTIDYLYLTRANSFERASE_ACTIVITY	8	Down	0.124764587109974	0.999824390784907
C5_GO_POLY_PURINE_TRACT_BINDING	24	Up	0.124799403066016	0.999824390784907
C2_YAO_TEMPORAL_RESPONSE_TO_PROGESTERONE_CLUSTER_4	10	Down	0.124832254811051	0.999824390784907
C2_REACTOME_UBIQUINOL_BIOSYNTHESIS	8	Down	0.124944871073355	0.999824390784907
C5_GO_REGULATION_OF_EPITHELIAL_CELL_APOPTOTIC_PROCESS	55	Up	0.125035795163121	0.999824390784907
C3_GCGCTTT_MIR518B_MIR518C_MIR518D	10	Down	0.125060720988567	0.999824390784907
C2_KEGG_VEGF_SIGNALING_PATHWAY	56	Up	0.125158165815366	0.999824390784907
C2_PARK_TRETINOIN_RESPONSE_AND_PML_RARA_FUSION	29	Up	0.125209492343663	0.999824390784907
C5_GO_NEGATIVE_REGULATION_OF_RESPONSE_TO_OXIDATIVE_STRESS	36	Up	0.125241091258295	0.999824390784907
C5_GO_POSITIVE_REGULATION_OF_INHIBITORY_POSTSYNAPTIC_POTENTIAL	3	Up	0.125265053533123	0.999824390784907
C5_GO_RESPONSE_TO_HEAT	146	Up	0.125283885626323	0.999824390784907
C5_GO_TOLL_LIKE_RECEPTOR_4_SIGNALING_PATHWAY	25	Up	0.125453559239405	0.999824390784907
C5_GO_PYRIMIDINE_RIBONUCLEOTIDE_SALVAGE	4	Down	0.125556424793897	0.999824390784907
C5_GO_HEPARAN_SULFATE_PROTEOGLYCAN_METABOLIC_PROCESS	23	Down	0.125580021889826	0.999824390784907
C7_GSE21033_3H_VS_24H_POLYIC_STIM_DC_DN	127	Down	0.125601880498896	0.999824390784907
C2_REACTOME_SCAVENGING_BY_CLASS_B_RECEPTORS	4	Down	0.125612312057363	0.999824390784907
C5_GO_ATP_SYNTHESIS_COUPLED_ELECTRON_TRANSPORT	91	Down	0.125625891947657	0.999824390784907
C5_GO_U5_SNRNP	19	Down	0.125653955766995	0.999824390784907
C5_GO_MAMMALIAN_OOGENESIS_STAGE	3	Down	0.125848451354936	0.999824390784907
C2_REACTOME_SIGNALING_BY_WNT_IN_CANCER	26	Up	0.125852621977661	0.999824390784907
C5_GO_REGULATION_OF_CELL_CHEMOTAXIS_TO_FIBROBLAST_GROWTH_FACTOR	4	Up	0.125910704897541	0.999824390784907
C5_GO_PHOSPHOLIPASE_BINDING	10	Down	0.125989343942698	0.999824390784907
C5_GO_POLYADENYLATION_DEPENDENT_RNA_CATABOLIC_PROCESS	8	Up	0.126004901791758	0.999824390784907
C5_GO_RENAL_SYSTEM_PROCESS_INVOLVED_IN_REGULATION_OF_BLOOD_VOLUME	6	Up	0.126035452260526	0.999824390784907
C5_GO_REGULATION_OF_GLOMERULAR_FILTRATION	6	Up	0.126035452260526	0.999824390784907
C2_REACTOME_SYNTHESIS_OF_PG	8	Down	0.12604381582732	0.999824390784907
C5_GO_REGULATION_OF_CELL_CYCLE_CHECKPOINT	31	Down	0.126052463008408	0.999824390784907
C5_GO_REGULATION_OF_SOMITOGENESIS	6	Down	0.12614128627023	0.999824390784907
C5_GO_NEPHRON_MORPHOGENESIS	36	Up	0.126251715750258	0.999824390784907
C5_GO_REGULATION_OF_STORE_OPERATED_CALCIUM_CHANNEL_ACTIVITY	7	Up	0.12636548597107	0.999824390784907
C5_GO_PROSTATE_GLAND_GROWTH	4	Up	0.126490412076377	0.999824390784907
C5_GO_REGULATION_OF_FIBROBLAST_MIGRATION	27	Up	0.126552033119611	0.999824390784907
C2_MULLIGHAN_MLL_SIGNATURE_1_UP	342	Down	0.1265817527907	0.999824390784907
C5_GO_DELAYED_RECTIFIER_POTASSIUM_CHANNEL_ACTIVITY	9	Down	0.12669046991572	0.999824390784907
C5_GO_OXIDOREDUCTASE_ACTIVITY_ACTING_ON_NAD_P_H_HEME_PROTEIN_AS_ACCEPTOR	11	Up	0.126751787067665	0.999824390784907
C5_GO_FIBROBLAST_GROWTH_FACTOR_BINDING	16	Up	0.126860299955531	0.999824390784907
C2_MIKKELSEN_ES_ICP_WITH_H3K27ME3	15	Up	0.127006551134131	0.999824390784907
C2_REACTOME_GLUCAGON_LIKE_PEPTIDE_1_GLP1_REGULATES_INSULIN_SECRETION	28	Down	0.127042972781707	0.999824390784907
C5_GO_AEROBIC_ELECTRON_TRANSPORT_CHAIN	18	Down	0.127054076628391	0.999824390784907
C2_CHESLER_BRAIN_D6MIT150_QTL_CIS	3	Up	0.127065207680294	0.999824390784907
C5_GO_OLIGOSACCHARIDE_BINDING	6	Down	0.127066486034699	0.999824390784907
C2_REACTOME_SIGNALING_BY_SCF_KIT	37	Up	0.127087620193285	0.999824390784907
C7_GSE9988_ANTI_TREM1_VS_ANTI_TREM1_AND_LPS_MONOCYTE_UP	189	Down	0.12709681378975	0.999824390784907
C5_GO_DELTA_CATENIN_BINDING	3	Up	0.127130648514056	0.999824390784907
C2_WATANABE_COLON_CANCER_MSI_VS_MSS_DN	31	Down	0.127146157508195	0.999824390784907
C2_KEGG_PYRUVATE_METABOLISM	33	Up	0.127199370327934	0.999824390784907
C5_GO_MESENCHYMAL_CELL_DIFFERENTIATION	132	Up	0.127244475241724	0.999824390784907
C7_GSE37605_TREG_VS_TCONV_C57BL6_FOXP3_IRES_GFP_DN	147	Down	0.127290183837612	0.999824390784907
C2_PLASARI_TGFB1_SIGNALING_VIA_NFIC_10HR_DN	18	Up	0.127413073768519	0.999824390784907
C3_FOXO3_01	169	Up	0.127442104720316	0.999824390784907
C2_KEGG_HYPERTROPHIC_CARDIOMYOPATHY_HCM	50	Up	0.127564100264855	0.999824390784907
C5_GO_STEROID_HORMONE_BINDING	4	Up	0.127618327240191	0.999824390784907
C5_GO_2_ACYLGLYCEROL_O_ACYLTRANSFERASE_ACTIVITY	1	Up	0.127766718941919	0.999824390784907
C5_GO_REGULATION_OF_KERATINOCYTE_PROLIFERATION	15	Up	0.127840889576896	0.999824390784907
C7_GSE22601_DOUBLE_NEGATIVE_VS_IMMATURE_CD4_SP_THYMOCYTE_DN	140	Down	0.127939841878612	0.999824390784907
C5_GO_REGULATION_OF_BLOOD_VOLUME_BY_RENIN_ANGIOTENSIN	4	Down	0.128166283168218	0.999824390784907
C2_REACTOME_RELEASE_OF_HH_NP_FROM_THE_SECRETING_CELL	4	Down	0.128204140552738	0.999824390784907
C1_chr5q13	49	Down	0.128293984831693	0.999824390784907
C5_GO_ALDEHYDE_DEHYDROGENASE_NAD_ACTIVITY	8	Up	0.128369513762218	0.999824390784907
C5_GO_OXYGEN_CARRIER_ACTIVITY	6	Up	0.128395159548156	0.999824390784907
C5_GO_POSITIVE_REGULATION_OF_ANTIGEN_RECEPTOR_MEDIATED_SIGNALING_PATHWAY	20	Up	0.128423322070294	0.999824390784907
C2_NOUSHMEHR_GBM_SOMATIC_MUTATED	6	Down	0.128441167758922	0.999824390784907
C5_GO_HETEROCHROMATIN_ORGANIZATION	16	Down	0.128444653639357	0.999824390784907
C5_GO_ALPHA_N_ACETYLGALACTOSAMINIDE_ALPHA_2_6_SIALYLTRANSFERASE_ACTIVITY	2	Up	0.128513099190482	0.999824390784907
C5_GO_VENTRAL_SPINAL_CORD_INTERNEURON_DIFFERENTIATION	4	Up	0.128526279405505	0.999824390784907
C5_GO_ENDODERM_DEVELOPMENT	40	Up	0.128846182221871	0.999824390784907
C5_GO_INTRINSIC_COMPONENT_OF_MITOCHONDRIAL_INNER_MEMBRANE	44	Down	0.128945427404617	0.999824390784907
C2_WANG_PROSTATE_CANCER_ANDROGEN_INDEPENDENT	51	Down	0.12907712080383	0.999824390784907
C5_GO_REGULATION_OF_HETEROTYPIC_CELL_CELL_ADHESION	15	Up	0.129165950394381	0.999824390784907
C5_GO_LIGASE_ACTIVITY_FORMING_CARBON_CARBON_BONDS	7	Up	0.129309112142977	0.999824390784907
C2_PARK_HSC_AND_MULTIPOTENT_PROGENITORS	39	Down	0.129373361687279	0.999824390784907
C2_PODAR_RESPONSE_TO_ADAPHOSTIN_UP	141	Up	0.129401327324008	0.999824390784907
C5_GO_PROSTATE_GLANDULAR_ACINUS_MORPHOGENESIS	2	Up	0.129463396367534	0.999824390784907
C2_GNATENKO_PLATELET_SIGNATURE	41	Down	0.129820507856216	0.999824390784907
C2_PID_NECTIN_PATHWAY	24	Down	0.12987802385853	0.999824390784907
C5_GO_INHIBITION_OF_CYSTEINE_TYPE_ENDOPEPTIDASE_ACTIVITY_INVOLVED_IN_APOPTOTIC_PROCESS	5	Up	0.12997862317098	0.999824390784907
C5_GO_VINCULIN_BINDING	9	Down	0.130000018092529	0.999824390784907
C5_GO_POSITIVE_REGULATION_OF_RECEPTOR_INTERNALIZATION	14	Up	0.130046779182755	0.999824390784907
C2_REACTOME_INWARDLY_RECTIFYING_KPLUS_CHANNELS	14	Down	0.130174097912645	0.999824390784907
C5_GO_CHAPERONE_MEDIATED_PROTEIN_COMPLEX_ASSEMBLY	17	Up	0.130258353473186	0.999824390784907
C3_FOXD3_01	114	Up	0.130308770927049	0.999824390784907
C5_GO_MALE_MATING_BEHAVIOR	6	Down	0.130338559699776	0.999824390784907
C5_GO_REGULATION_OF_CHLORIDE_TRANSPORT	8	Down	0.130381788740802	0.999824390784907
C5_GO_LUTEINIZING_HORMONE_SECRETION	3	Up	0.130525303453649	0.999824390784907
C5_GO_NEGATIVE_REGULATION_OF_SINGLE_STRANDED_VIRAL_RNA_REPLICATION_VIA_DOUBLE_STRANDED_DNA_INTERMEDIATE	13	Down	0.13060642576207	0.999824390784907
C5_GO_REGULATION_OF_SUPEROXIDE_ANION_GENERATION	15	Down	0.130624471095134	0.999824390784907
C5_GO_PRIMITIVE_STREAK_FORMATION	2	Down	0.130802968848364	0.999824390784907
C2_KEGG_PANCREATIC_CANCER	64	Up	0.130805630928847	0.999824390784907
C7_GSE24574_BCL6_HIGH_TFH_VS_NAIVE_CD4_TCELL_DN	196	Up	0.130842307606099	0.999824390784907
C7_GSE10239_NAIVE_VS_KLRG1HIGH_EFF_CD8_TCELL_DN	185	Down	0.130944830593948	0.999824390784907
C5_GO_SKELETAL_MUSCLE_SATELLITE_CELL_DIFFERENTIATION	2	Up	0.131022691839871	0.999824390784907
C5_GO_PROTEIN_CARBOXYL_O_METHYLTRANSFERASE_ACTIVITY	7	Up	0.131023141139356	0.999824390784907
C5_GO_REGULATION_OF_NEURON_PROJECTION_ARBORIZATION	7	Down	0.131109302884925	0.999824390784907
C2_BYSTRYKH_HEMATOPOIESIS_STEM_CELL_AND_BRAIN_QTL_TRANS	131	Up	0.131113343830219	0.999824390784907
C5_GO_MAP_KINASE_SCAFFOLD_ACTIVITY	6	Up	0.131209586144113	0.999824390784907
C7_GSE17721_0.5H_VS_12H_GARDIQUIMOD_BMDC_DN	175	Up	0.131245885579165	0.999824390784907
C2_PID_EPHA2_FWD_PATHWAY	17	Down	0.131315870111728	0.999824390784907
C2_AKL_HTLV1_INFECTION_DN	60	Up	0.131345067907256	0.999824390784907
C2_GARGALOVIC_RESPONSE_TO_OXIDIZED_PHOSPHOLIPIDS_TURQUOISE_UP	71	Up	0.131351984151364	0.999824390784907
C2_BIOCARTA_IRES_PATHWAY	7	Up	0.131382438288367	0.999824390784907
C5_GO_REGULATION_OF_HEART_GROWTH	47	Up	0.131401707596863	0.999824390784907
C5_GO_NEGATIVE_REGULATION_OF_HUMORAL_IMMUNE_RESPONSE	7	Down	0.131511972086106	0.999824390784907
C2_LIEN_BREAST_CARCINOMA_METAPLASTIC	13	Up	0.131736244525306	0.999824390784907
C2_ZHAN_MULTIPLE_MYELOMA_PR_DN	45	Up	0.131862115888022	0.999824390784907
C5_GO_OXYGEN_METABOLIC_PROCESS	6	Down	0.131881468073669	0.999824390784907
C2_REACTOME_HSF1_ACTIVATION	28	Up	0.131896752960594	0.999824390784907
C2_REACTOME_PURINE_RIBONUCLEOSIDE_MONOPHOSPHATE_BIOSYNTHESIS	12	Up	0.131970624604105	0.999824390784907
C5_GO_REGULATION_OF_MITOCHONDRIAL_FUSION	8	Down	0.132014540791829	0.999824390784907
C5_GO_PRO_B_CELL_DIFFERENTIATION	9	Down	0.132096003455984	0.999824390784907
C5_GO_NEGATIVE_REGULATION_OF_INTRACELLULAR_PROTEIN_TRANSPORT	33	Up	0.13211912386277	0.999824390784907
C7_GSE17721_CTRL_VS_GARDIQUIMOD_6H_BMDC_UP	178	Down	0.132229602384532	0.999824390784907
C5_GO_POSITIVE_REGULATION_OF_MITOCHONDRIAL_MEMBRANE_POTENTIAL	9	Up	0.132234976151893	0.999824390784907
C5_GO_NEURAL_RETINA_DEVELOPMENT	30	Up	0.132456910418675	0.999824390784907
C5_GO_HISTONE_SERINE_PHOSPHORYLATION	9	Down	0.132500602142579	0.999824390784907
C5_GO_EATING_BEHAVIOR	13	Down	0.132510908206344	0.999824390784907
C2_REACTOME_DISEASES_OF_IMMUNE_SYSTEM	21	Up	0.132521430485708	0.999824390784907
C5_GO_RECEPTOR_GUANYLYL_CYCLASE_SIGNALING_PATHWAY	3	Down	0.132541507061076	0.999824390784907
C5_GO_NEGATIVE_REGULATION_OF_INCLUSION_BODY_ASSEMBLY	10	Up	0.132592977883115	0.999824390784907
C2_GAVIN_IL2_RESPONSIVE_FOXP3_TARGETS_UP	16	Up	0.132615673178427	0.999824390784907
C5_GO_REGULATION_OF_MACROPHAGE_CHEMOTAXIS	15	Up	0.132687824155842	0.999824390784907
C5_GO_GROOMING_BEHAVIOR	6	Up	0.132776207901742	0.999824390784907
C5_GO_FLOTILLIN_COMPLEX	6	Down	0.132791946940727	0.999824390784907
C5_GO_LEUKOCYTE_MIGRATION_INVOLVED_IN_INFLAMMATORY_RESPONSE	8	Up	0.132917930934653	0.999824390784907
C2_BIOCARTA_RECK_PATHWAY	5	Up	0.132969135503311	0.999824390784907
C7_GSE25088_CTRL_VS_ROSIGLITAZONE_STIM_STAT6_KO_MACROPHAGE_DN	186	Down	0.132969501879669	0.999824390784907
C3_YWATTWNNRGCT_UNKNOWN	50	Up	0.132980652260617	0.999824390784907
C2_MATZUK_SPERMATOGONIA	11	Down	0.133043692030561	0.999824390784907
C5_GO_EPITHELIAL_TO_MESENCHYMAL_TRANSITION_INVOLVED_IN_ENDOCARDIAL_CUSHION_FORMATION	12	Up	0.133204788926409	0.999824390784907
C5_GO_ENDOTHELIAL_CELL_FATE_COMMITMENT	4	Up	0.133375628093733	0.999824390784907
C5_GO_INTERLEUKIN_1_BETA_PRODUCTION	58	Up	0.133523334360697	0.999824390784907
C5_GO_CUL2_RING_UBIQUITIN_LIGASE_COMPLEX	13	Down	0.133590940666028	0.999824390784907
C2_REACTOME_SODIUM_COUPLED_PHOSPHATE_COTRANSPORTERS	2	Up	0.133709661263099	0.999824390784907
C7_GSE15330_LYMPHOID_MULTIPOTENT_VS_GRANULOCYTE_MONOCYTE_PROGENITOR_IKAROS_KO_DN	172	Down	0.133744660483076	0.999824390784907
C5_GO_PROTEIN_EXIT_FROM_ENDOPLASMIC_RETICULUM	38	Up	0.133785086120139	0.999824390784907
C5_GO_CARDIAC_CELL_FATE_COMMITMENT	2	Up	0.13382137261489	0.999824390784907
C5_GO_CARDIAC_MUSCLE_CELL_FATE_COMMITMENT	2	Up	0.13382137261489	0.999824390784907
C5_GO_PHOSPHATIDYLINOSITOL_3_PHOSPHATE_BINDING	30	Down	0.133966360527706	0.999824390784907
C5_GO_EOSINOPHIL_CHEMOTAXIS	8	Down	0.133989262565666	0.999824390784907
C5_GO_REGULATION_OF_VASCULAR_SMOOTH_MUSCLE_CONTRACTION	5	Up	0.134012607387558	0.999824390784907
C5_GO_MYOSIN_II_BINDING	5	Up	0.134012607387558	0.999824390784907
C5_GO_LIPOPROTEIN_PARTICLE_RECEPTOR_ACTIVITY	10	Down	0.134119021838783	0.999824390784907
C5_GO_EXCITATORY_CHEMICAL_SYNAPTIC_TRANSMISSION	2	Up	0.134184933180666	0.999824390784907
C5_GO_DETECTION_OF_CHEMICAL_STIMULUS_INVOLVED_IN_SENSORY_PERCEPTION_OF_TASTE	14	Up	0.134244392019121	0.999824390784907
C5_GO_LONG_CHAIN_FATTY_ACID_IMPORT_ACROSS_PLASMA_MEMBRANE	5	Up	0.134274462386922	0.999824390784907
C5_GO_ACTIVATION_OF_CYSTEINE_TYPE_ENDOPEPTIDASE_ACTIVITY	12	Up	0.134338468111579	0.999824390784907
C5_GO_MITOCHONDRIAL_DNA_REPAIR	5	Down	0.134501723268533	0.999824390784907
C5_GO_NEGATIVE_REGULATION_OF_CYSTEINE_TYPE_ENDOPEPTIDASE_ACTIVITY	69	Up	0.134558674200476	0.999824390784907
C5_GO_REGULATION_OF_RECEPTOR_INTERNALIZATION	31	Up	0.134586077894014	0.999824390784907
C6_TGFB_UP.V1_UP	126	Up	0.13470620341019	0.999824390784907
C7_GSE15750_WT_VS_TRAF6KO_DAY10_EFF_CD8_TCELL_DN	98	Up	0.1347269116467	0.999824390784907
C7_GSE16385_IFNG_TNF_VS_ROSIGLITAZONE_STIM_MACROPHAGE_DN	80	Up	0.135187482072731	0.999824390784907
C2_REACTOME_PERK_REGULATES_GENE_EXPRESSION	30	Up	0.135294776696581	0.999824390784907
C5_GO_C_C_CHEMOKINE_BINDING	20	Up	0.135337285955742	0.999824390784907
C5_GO_REGULATION_OF_CILIUM_BEAT_FREQUENCY	8	Up	0.135354942040975	0.999824390784907
C5_GO_NEGATIVE_REGULATION_OF_PROTEIN_POLYUBIQUITINATION	8	Down	0.135492099298543	0.999824390784907
C5_GO_HFE_TRANSFERRIN_RECEPTOR_COMPLEX	7	Down	0.135532602145406	0.999824390784907
C7_GSE26351_UNSTIM_VS_WNT_PATHWAY_STIM_HEMATOPOIETIC_PROGENITORS_UP	186	Down	0.135535647888356	0.999824390784907
C5_GO_SELENIUM_BINDING	5	Up	0.135536877197601	0.999824390784907
C6_BCAT_BILD_ET_AL_UP	31	Down	0.135587312389839	0.999824390784907
C2_JI_RESPONSE_TO_FSH_DN	51	Up	0.135753527321627	0.999824390784907
C7_GSE27434_WT_VS_DNMT1_KO_TREG_DN	171	Up	0.135824455170196	0.999824390784907
C5_GO_RECEPTOR_LOCALIZATION_TO_SYNAPSE	37	Down	0.13582533171673	0.999824390784907
C5_GO_MITOCHONDRIAL_MEMBRANE_ORGANIZATION	119	Down	0.135951284112225	0.999824390784907
C5_GO_AMYLOID_BETA_CLEARANCE_BY_TRANSCYTOSIS	7	Up	0.136078740798553	0.999824390784907
C5_GO_MORPHOGENESIS_OF_AN_EPITHELIAL_FOLD	9	Up	0.136120663813536	0.999824390784907
C3_GATA1_05	173	Up	0.136444782699647	0.999824390784907
C5_GO_NEGATIVE_REGULATION_OF_CELL_FATE_SPECIFICATION	1	Down	0.136490480649807	0.999824390784907
C2_REACTOME_MOLYBDENUM_COFACTOR_BIOSYNTHESIS	4	Down	0.136527311513942	0.999824390784907
C5_GO_NEGATIVE_REGULATION_OF_PROTEIN_EXIT_FROM_ENDOPLASMIC_RETICULUM	10	Up	0.136537496186957	0.999824390784907
C7_GSE3982_BASOPHIL_VS_CENT_MEMORY_CD4_TCELL_DN	161	Down	0.136540288260917	0.999824390784907
C2_REACTOME_INTRAFLAGELLAR_TRANSPORT	47	Down	0.136567656407046	0.999824390784907
C2_HADDAD_T_LYMPHOCYTE_AND_NK_PROGENITOR_UP	62	Up	0.136663516815509	0.999824390784907
C5_GO_GUANOSINE_CONTAINING_COMPOUND_BIOSYNTHETIC_PROCESS	12	Up	0.136705770540541	0.999824390784907
C7_GSE28726_NAIVE_VS_ACTIVATED_NKTCELL_DN	198	Up	0.136899599512621	0.999824390784907
C5_GO_NEGATIVE_REGULATION_OF_STRIATED_MUSCLE_CELL_APOPTOTIC_PROCESS	17	Down	0.136904324723874	0.999824390784907
C2_REACTOME_SIGNAL_AMPLIFICATION	20	Down	0.136910234805233	0.999824390784907
C5_GO_NEURON_FATE_SPECIFICATION	4	Up	0.136925279989129	0.999824390784907
C2_PID_ERBB1_INTERNALIZATION_PATHWAY	38	Up	0.136954928908593	0.999824390784907
C5_GO_DNA_METHYLTRANSFERASE_ACTIVITY	5	Down	0.137039005763479	0.999824390784907
C5_GO_CELLULAR_RESPONSE_TO_VASCULAR_ENDOTHELIAL_GROWTH_FACTOR_STIMULUS	37	Up	0.137058076817865	0.999824390784907
C5_GO_VESICLE_TETHERING	7	Down	0.137116622060524	0.999824390784907
C5_GO_REGULATION_OF_LAMELLIPODIUM_MORPHOGENESIS	9	Up	0.137118723663753	0.999824390784907
C2_ZWANG_CLASS_2_TRANSIENTLY_INDUCED_BY_EGF	33	Up	0.137160350775852	0.999824390784907
C5_GO_AUTOCRINE_SIGNALING	3	Up	0.137270252255443	0.999824390784907
C5_GO_COLLATERAL_SPROUTING_IN_ABSENCE_OF_INJURY	2	Up	0.137377364975005	0.999824390784907
C5_GO_RESPIRASOME	92	Down	0.137415296135758	0.999824390784907
C2_BIOCARTA_FXR_PATHWAY	4	Up	0.137503923171188	0.999824390784907
C5_GO_NEGATIVE_REGULATION_OF_CELL_KILLING	18	Up	0.137566886617308	0.999824390784907
C5_GO_SUBSTRATE_DEPENDENT_CELL_MIGRATION	22	Up	0.137636868527317	0.999824390784907
C2_BIOCARTA_ATM_PATHWAY	20	Up	0.137651870756939	0.999824390784907
C2_REACTOME_MET_PROMOTES_CELL_MOTILITY	24	Up	0.137704833262654	0.999824390784907
C5_GO_METHIONINE_BIOSYNTHETIC_PROCESS	10	Down	0.137728485760807	0.999824390784907
C5_GO_SPINAL_CORD_PATTERNING	7	Up	0.137749736816831	0.999824390784907
C5_GO_CATECHOLAMINE_SECRETION	21	Down	0.137794840292676	0.999824390784907
C5_GO_GOLGI_RIBBON_FORMATION	11	Up	0.137857811003946	0.999824390784907
C5_GO_REGULATION_OF_DENDRITIC_SPINE_DEVELOPMENT	53	Down	0.13788720418295	0.999824390784907
C5_GO_EPITHELIAL_TO_MESENCHYMAL_TRANSITION	91	Up	0.137912755673984	0.999824390784907
C7_GSE17721_0.5H_VS_24H_LPS_BMDC_UP	160	Down	0.137941312600582	0.999824390784907
C5_GO_NUCLEOSIDE_PHOSPHATE_CATABOLIC_PROCESS	56	Down	0.138022328258263	0.999824390784907
C7_GSE29618_LAIV_VS_TIV_FLU_VACCINE_DAY7_BCELL_DN	189	Down	0.138119096050796	0.999824390784907
C5_GO_OPIOID_RECEPTOR_ACTIVITY	5	Down	0.13814275201694	0.999824390784907
C5_GO_PARALLEL_FIBER_TO_PURKINJE_CELL_SYNAPSE	4	Up	0.138164670783674	0.999824390784907
C3_MCAATNNNNNGCG_UNKNOWN	71	Up	0.138186768362386	0.999824390784907
C2_REACTOME_PRE_NOTCH_EXPRESSION_AND_PROCESSING	98	Down	0.138236114145572	0.999824390784907
C5_GO_REGULATION_OF_THYROID_HORMONE_MEDIATED_SIGNALING_PATHWAY	3	Down	0.138245396550189	0.999824390784907
C2_GAZDA_DIAMOND_BLACKFAN_ANEMIA_MYELOID_UP	29	Down	0.138346016901785	0.999824390784907
C2_HAN_SATB1_TARGETS_UP	331	Up	0.1384486947869	0.999824390784907
C7_GSE36888_UNTREATED_VS_IL2_TREATED_TCELL_17H_UP	173	Down	0.138464491450733	0.999824390784907
C7_GSE2405_HEAT_KILLED_VS_LIVE_A_PHAGOCYTOPHILUM_STIM_NEUTROPHIL_24H_UP	136	Down	0.138512857538808	0.999824390784907
C5_GO_ISWI_TYPE_COMPLEX	10	Up	0.138531042447931	0.999824390784907
C7_GSE2128_C57BL6_VS_NOD_THYMOCYTE_UP	180	Down	0.138632858877541	0.999824390784907
C2_REACTOME_TRANSCRIPTIONAL_REGULATION_BY_SMALL_RNAS	101	Down	0.138772704657979	0.999824390784907
C7_GSE23505_UNTREATED_VS_4DAY_IL6_IL1_TREATED_CD4_TCELL_UP	191	Down	0.13883353864078	0.999824390784907
C2_SENESE_HDAC3_TARGETS_UP	391	Up	0.138869065812	0.999824390784907
C5_GO_ERK1_AND_ERK2_CASCADE	181	Up	0.13901510812332	0.999824390784907
C5_GO_POSITIVE_REGULATION_OF_THE_FORCE_OF_HEART_CONTRACTION	2	Down	0.139067322364504	0.999824390784907
C5_GO_DITERPENOID_METABOLIC_PROCESS	35	Down	0.139118033789611	0.999824390784907
C2_WU_CELL_MIGRATION	112	Up	0.13913845469098	0.999824390784907
C2_MYLLYKANGAS_AMPLIFICATION_HOT_SPOT_21	4	Down	0.139190635438733	0.999824390784907
C7_GSE9601_UNTREATED_VS_PI3K_INHIBITOR_TREATED_HCMV_INF_MONOCYTE_UP	178	Down	0.139205986793593	0.999824390784907
C5_GO_LYMPHATIC_ENDOTHELIAL_CELL_DIFFERENTIATION	3	Up	0.139225870183366	0.999824390784907
C5_GO_OXALATE_TRANSPORT	5	Down	0.139226386736764	0.999824390784907
C5_GO_OXALATE_TRANSMEMBRANE_TRANSPORTER_ACTIVITY	5	Down	0.139226386736764	0.999824390784907
C5_GO_ACTIN_FILAMENT	73	Up	0.139341363468863	0.999824390784907
C2_REACTOME_FREE_FATTY_ACID_RECEPTORS	1	Up	0.139375454920894	0.999824390784907
C2_SCIAN_CELL_CYCLE_TARGETS_OF_TP53_AND_TP73_DN	21	Down	0.139410463529286	0.999824390784907
C5_GO_NEUTRAL_AMINO_ACID_TRANSPORT	21	Up	0.139435054334119	0.999824390784907
C2_GROSS_HYPOXIA_VIA_HIF1A_UP	70	Down	0.139493430958369	0.999824390784907
C1_chrXq23	10	Down	0.139498860559215	0.999824390784907
C5_GO_MITOCHONDRIAL_ENVELOPE	656	Down	0.13956465234565	0.999824390784907
C5_GO_CALCIUM_SODIUM_ANTIPORTER_ACTIVITY	2	Up	0.139614940070004	0.999824390784907
C7_GSE14000_TRANSLATED_RNA_VS_MRNA_16H_LPS_DC_DN	169	Down	0.139673695675152	0.999824390784907
C2_REACTOME_LIPOPHAGY	7	Up	0.139692773822144	0.999824390784907
C5_GO_POSITIVE_REGULATION_OF_TRIGLYCERIDE_BIOSYNTHETIC_PROCESS	11	Up	0.139716548616532	0.999824390784907
C5_GO_REGULATION_OF_LUTEINIZING_HORMONE_SECRETION	2	Up	0.139759325480575	0.999824390784907
C5_GO_RNA_POLYMERASE_II_GENERAL_TRANSCRIPTION_INITIATION_FACTOR_ACTIVITY	12	Down	0.139780477209647	0.999824390784907
C7_GSE25085_FETAL_LIVER_VS_ADULT_BM_SP4_THYMIC_IMPLANT_UP	185	Down	0.139783032055588	0.999824390784907
C2_JEON_SMAD6_TARGETS_UP	17	Up	0.13985000818567	0.999824390784907
C5_GO_RAN_GTPASE_BINDING	38	Down	0.139883991213235	0.999824390784907
C5_GO_REGULATION_OF_DENDRITIC_SPINE_MORPHOGENESIS	31	Down	0.139945919609311	0.999824390784907
C5_GO_AXONOGENESIS_INVOLVED_IN_INNERVATION	4	Up	0.139979146830068	0.999824390784907
C5_GO_NEGATIVE_REGULATION_OF_MAPK_CASCADE	126	Up	0.140092270763081	0.999824390784907
C7_GSE23695_CD57_POS_VS_NEG_NK_CELL_UP	193	Down	0.140304585950896	0.999824390784907
C5_GO_REGULATION_OF_INCLUSION_BODY_ASSEMBLY	14	Up	0.140323101353775	0.999824390784907
C5_GO_REGULATION_OF_CARDIOCYTE_DIFFERENTIATION	31	Up	0.140333796600865	0.999824390784907
C5_GO_RESPONSE_TO_ERYTHROPOIETIN	5	Down	0.140551659884723	0.999824390784907
C2_PID_CDC42_PATHWAY	64	Down	0.140692938741099	0.999824390784907
C5_GO_REGULATION_OF_CD8_POSITIVE_ALPHA_BETA_T_CELL_ACTIVATION	13	Up	0.14073453533383	0.999824390784907
C5_GO_CRANIAL_NERVE_FORMATION	2	Up	0.140947623684721	0.999824390784907
C5_GO_REGULATION_OF_PHOSPHOLIPASE_A2_ACTIVITY	5	Up	0.140950220898896	0.999824390784907
C5_GO_MACROPINOCYTOSIS	9	Up	0.140954924877455	0.999824390784907
C2_AMIT_DELAYED_EARLY_GENES	18	Up	0.140960140030822	0.999824390784907
C2_HAHTOLA_SEZARY_SYNDROM_UP	92	Up	0.141040261894854	0.999824390784907
C5_GO_CRISTAE_FORMATION	33	Down	0.141544201279808	0.999824390784907
C2_SHIN_B_CELL_LYMPHOMA_CLUSTER_6	8	Up	0.141690731059767	0.999824390784907
C5_GO_FATTY_ACID_DERIVATIVE_TRANSPORT	21	Up	0.141761531938746	0.999824390784907
C3_KRCTCNNNNMANAGC_UNKNOWN	55	Down	0.141766531589387	0.999824390784907
C2_GARGALOVIC_RESPONSE_TO_OXIDIZED_PHOSPHOLIPIDS_BROWN_UP	13	Up	0.141811311703122	0.999824390784907
C5_GO_ARTERY_DEVELOPMENT	51	Up	0.141836570777991	0.999824390784907
C5_GO_NEGATIVE_REGULATION_OF_INTERLEUKIN_6_SECRETION	8	Up	0.141903886769577	0.999824390784907
C5_GO_CYCLIC_NUCLEOTIDE_METABOLIC_PROCESS	2	Up	0.141909688158979	0.999824390784907
C5_GO_KERATIN_FILAMENT_BINDING	3	Up	0.141937901441363	0.999824390784907
C7_GSE10325_CD4_TCELL_VS_MYELOID_DN	168	Down	0.141987224312707	0.999824390784907
C5_GO_SPERM_PART	107	Down	0.141998831076231	0.999824390784907
C5_GO_UBIQUITIN_PROTEIN_TRANSFERASE_ACTIVATOR_ACTIVITY	8	Down	0.142046127356967	0.999824390784907
C5_GO_NEGATIVE_REGULATION_OF_NEUTROPHIL_ACTIVATION	5	Down	0.142078113090708	0.999824390784907
C5_GO_POSITIVE_REGULATION_OF_INTERLEUKIN_2_PRODUCTION	27	Up	0.142089017302805	0.999824390784907
C5_GO_PEPTIDOGLYCAN_MURALYTIC_ACTIVITY	4	Down	0.14209864635438	0.999824390784907
C7_GSE25088_CTRL_VS_IL4_AND_ROSIGLITAZONE_STIM_STAT6_KO_MACROPHAGE_UP	174	Down	0.14212444390387	0.999824390784907
C2_ZHENG_FOXP3_TARGETS_IN_THYMUS_UP	187	Up	0.142185754316782	0.999824390784907
C7_GSE21927_SPLEEN_VS_C26GM_TUMOR_MONOCYTE_BALBC_UP	90	Down	0.142201595381189	0.999824390784907
C5_GO_NEGATIVE_REGULATION_OF_GONADOTROPIN_SECRETION	2	Up	0.142202216459681	0.999824390784907
C5_GO_MITOTIC_DNA_REPLICATION	10	Down	0.142231391633281	0.999824390784907
C5_GO_HISTONE_H3_K9_ACETYLATION	12	Up	0.142232619016313	0.999824390784907
C5_GO_VOLUNTARY_SKELETAL_MUSCLE_CONTRACTION	1	Down	0.142432054254127	0.999824390784907
C5_GO_NEGATIVE_REGULATION_OF_DNA_DAMAGE_RESPONSE_SIGNAL_TRANSDUCTION_BY_P53_CLASS_MEDIATOR	14	Up	0.142442969468214	0.999824390784907
C5_GO_NATURAL_KILLER_CELL_CYTOKINE_PRODUCTION	8	Up	0.142444983565391	0.999824390784907
C2_MIKHAYLOVA_OXIDATIVE_STRESS_RESPONSE_VIA_VHL_DN	6	Up	0.142448603934422	0.999824390784907
C2_REACTOME_TP53_REGULATES_TRANSCRIPTION_OF_GENES_INVOLVED_IN_CYTOCHROME_C_RELEASE	17	Down	0.142504937260116	0.999824390784907
C2_TOMLINS_PROSTATE_CANCER_DN	33	Up	0.142510615430767	0.999824390784907
C5_GO_SUPEROXIDE_GENERATING_NADPH_OXIDASE_ACTIVITY	8	Down	0.142659009943127	0.999824390784907
C5_GO_TROPOMYOSIN_BINDING	10	Up	0.142901893148288	0.999824390784907
C5_GO_REGULATION_OF_GLIAL_CELL_DIFFERENTIATION	42	Up	0.142985707563534	0.999824390784907
C5_GO_NEGATIVE_REGULATION_OF_TRANSFORMING_GROWTH_FACTOR_BETA1_PRODUCTION	5	Down	0.143066107210621	0.999824390784907
C7_GSE13484_UNSTIM_VS_YF17D_VACCINE_STIM_PBMC_DN	180	Up	0.143103048237293	0.999824390784907
C2_WAMUNYOKOLI_OVARIAN_CANCER_LMP_UP	227	Down	0.14312311561673	0.999824390784907
C5_GO_RESPONSE_TO_PROTOZOAN	14	Up	0.143158543931957	0.999824390784907
C2_LEE_CALORIE_RESTRICTION_NEOCORTEX_DN	51	Down	0.143315320818263	0.999824390784907
C5_GO_FIBROBLAST_GROWTH_FACTOR_ACTIVATED_RECEPTOR_ACTIVITY	3	Up	0.143321012661197	0.999824390784907
C7_GOLDRATH_NAIVE_VS_EFF_CD8_TCELL_UP	193	Down	0.143358125199386	0.999824390784907
C5_GO_CARBOHYDRATE_PHOSPHATASE_ACTIVITY	5	Up	0.143378231009342	0.999824390784907
C5_GO_IMMUNOLOGICAL_MEMORY_PROCESS	10	Down	0.14339682834979	0.999824390784907
C5_GO_POSITIVE_REGULATION_OF_EPITHELIAL_TO_MESENCHYMAL_TRANSITION	33	Up	0.143405459828161	0.999824390784907
C5_GO_PHOSPHATIDYLCHOLINE_METABOLIC_PROCESS	26	Up	0.143433413601541	0.999824390784907
C2_FLECHNER_PBL_KIDNEY_TRANSPLANT_OK_VS_DONOR_DN	40	Up	0.143610552175943	0.999824390784907
C5_GO_POSITIVE_REGULATION_OF_AMINE_TRANSPORT	15	Down	0.143740970740894	0.999824390784907
C5_GO_LYMPHANGIOGENESIS	8	Up	0.143833386432217	0.999824390784907
C5_GO_MORPHOGENESIS_OF_AN_ENDOTHELIUM	10	Up	0.143854857769478	0.999824390784907
C2_MORI_SMALL_PRE_BII_LYMPHOCYTE_DN	67	Up	0.143877445803228	0.999824390784907
C2_SEMENZA_HIF1_TARGETS	29	Up	0.143888659187193	0.999824390784907
C5_GO_POSITIVE_REGULATION_OF_CHROMATIN_BINDING	12	Down	0.14413948037191	0.999824390784907
C2_REACTOME_ION_HOMEOSTASIS	35	Up	0.14422740215704	0.999824390784907
C5_GO_TIGHT_JUNCTION_ORGANIZATION	39	Down	0.144261359261555	0.999824390784907
C5_GO_T_HELPER_17_TYPE_IMMUNE_RESPONSE	25	Up	0.144327607778568	0.999824390784907
C5_GO_INTERLEUKIN_5_PRODUCTION	14	Down	0.144353755923653	0.999824390784907
C5_GO_OPSONIN_BINDING	7	Down	0.144398743977405	0.999824390784907
C2_REACTOME_CELLULAR_RESPONSE_TO_HEAT_STRESS	94	Up	0.14444890276367	0.999824390784907
C2_PID_AMB2_NEUTROPHILS_PATHWAY	30	Up	0.144614450307385	0.999824390784907
C7_GSE27291_0H_VS_7D_STIM_GAMMADELTA_TCELL_UP	154	Down	0.144640858439519	0.999824390784907
C7_GSE3982_DC_VS_NEUTROPHIL_UP	179	Down	0.144673359273082	0.999824390784907
C2_REACTOME_DNA_DOUBLE_STRAND_BREAK_REPAIR	156	Down	0.144763508764538	0.999824390784907
C5_GO_RECEPTOR_METABOLIC_PROCESS	135	Up	0.144854429262238	0.999824390784907
C5_GO_MESENCHYMAL_STEM_CELL_DIFFERENTIATION	3	Down	0.144907448872589	0.999824390784907
C5_GO_REGULATION_OF_MESENCHYMAL_STEM_CELL_DIFFERENTIATION	3	Down	0.144907448872589	0.999824390784907
C2_DAZARD_UV_RESPONSE_CLUSTER_G1	52	Down	0.145025705422368	0.999824390784907
C2_BAE_BRCA1_TARGETS_DN	22	Up	0.145076624460732	0.999824390784907
C2_HOFFMAN_CLOCK_TARGETS_UP	3	Up	0.145294057958723	0.999824390784907
C5_GO_INTEGRAL_COMPONENT_OF_PRESYNAPTIC_ACTIVE_ZONE_MEMBRANE	7	Up	0.145360574777001	0.999824390784907
C7_GSE3920_IFNA_VS_IFNG_TREATED_ENDOTHELIAL_CELL_UP	163	Up	0.145361727568122	0.999824390784907
C2_FIGUEROA_AML_METHYLATION_CLUSTER_4_UP	75	Down	0.145363563855845	0.999824390784907
C2_CUI_TCF21_TARGETS_UP	20	Down	0.145378806916521	0.999824390784907
C5_GO_PROTEIN_K29_LINKED_DEUBIQUITINATION	4	Up	0.145595282930122	0.999824390784907
C5_GO_APOPTOTIC_PROCESS_INVOLVED_IN_DEVELOPMENT	21	Down	0.14568814845096	0.999824390784907
C2_PID_BMP_PATHWAY	26	Up	0.14577374212911	0.999824390784907
C2_FIGUEROA_AML_METHYLATION_CLUSTER_7_UP	83	Down	0.145820766683698	0.999824390784907
C5_GO_AMELOGENESIS	13	Up	0.145852698432296	0.999824390784907
C3_HNF3B_01	137	Up	0.145915299129933	0.999824390784907
C2_REACTOME_METHYLATION	10	Down	0.14602005893308	0.999824390784907
C5_GO_ANAPHASE_PROMOTING_COMPLEX	21	Down	0.146078548620356	0.999824390784907
C5_GO_POSITIVE_REGULATION_OF_TRANSCRIPTION_FROM_RNA_POLYMERASE_II_PROMOTER_IN_RESPONSE_TO_OXIDATIVE_STRESS	5	Down	0.146080368828647	0.999824390784907
C7_GSE5142_HTERT_TRANSDUCED_VS_CTRL_CD8_TCELL_LATE_PASSAGE_CLONE_UP	192	Down	0.146082951734992	0.999824390784907
C2_REACTOME_RUNX2_REGULATES_BONE_DEVELOPMENT	19	Up	0.146224577968105	0.999824390784907
C5_GO_ACETYLCHOLINE_RECEPTOR_INHIBITOR_ACTIVITY	2	Up	0.146226714745424	0.999824390784907
C2_CHIBA_RESPONSE_TO_TSA	41	Up	0.146239270111717	0.999824390784907
C5_GO_LOCOMOTION_INVOLVED_IN_LOCOMOTORY_BEHAVIOR	7	Up	0.146342936795068	0.999824390784907
C2_REACTOME_FGFR2B_LIGAND_BINDING_AND_ACTIVATION	4	Up	0.146390505861857	0.999824390784907
C2_REACTOME_FGFR2C_LIGAND_BINDING_AND_ACTIVATION	4	Up	0.146411477568527	0.999824390784907
C5_GO_NEGATIVE_REGULATION_OF_AUTOPHAGOSOME_ASSEMBLY	10	Down	0.146484491299675	0.999824390784907
C5_GO_RE_ENTRY_INTO_MITOTIC_CELL_CYCLE	2	Down	0.146496085668151	0.999824390784907
C5_GO_CARBOXYPEPTIDASE_ACTIVITY	28	Down	0.146509351573998	0.999824390784907
C5_GO_CYTOSKELETAL_ADAPTOR_ACTIVITY	10	Up	0.146536164577322	0.999824390784907
C5_GO_REGULATION_OF_PROTEIN_GLYCOSYLATION	12	Down	0.146591475093022	0.999824390784907
C1_chr14q11	59	Up	0.146600242659773	0.999824390784907
C2_GOLUB_ALL_VS_AML_DN	18	Up	0.146630710177291	0.999824390784907
C5_GO_HETEROCHROMATIN_ASSEMBLY	10	Down	0.146639552965171	0.999824390784907
C5_GO_ENDOSOME_TO_PLASMA_MEMBRANE_PROTEIN_TRANSPORT	10	Down	0.146846497126431	0.999824390784907
C5_GO_RIBOSOMAL_LARGE_SUBUNIT_EXPORT_FROM_NUCLEUS	8	Up	0.146933136681996	0.999824390784907
C5_GO_MRNA_5_SPLICE_SITE_RECOGNITION	21	Up	0.147023897769597	0.999824390784907
C5_GO_POSITIVE_REGULATION_OF_SARCOMERE_ORGANIZATION	1	Up	0.147113104839117	0.999824390784907
C2_SANCHEZ_MDM2_TARGETS	10	Down	0.147144370577312	0.999824390784907
C2_PID_ALK1_PATHWAY	22	Up	0.147293516957858	0.999824390784907
C2_STEIN_ESRRA_TARGETS_RESPONSIVE_TO_ESTROGEN_UP	23	Down	0.14740183109223	0.999824390784907
C2_KEGG_GLYCOSAMINOGLYCAN_DEGRADATION	17	Down	0.147408144336243	0.999824390784907
C5_GO_AUTOLYSOSOME	8	Up	0.147415648159395	0.999824390784907
C7_GSE15330_HSC_VS_GRANULOCYTE_MONOCYTE_PROGENITOR_IKAROS_KO_UP	178	Up	0.147432556669429	0.999824390784907
C5_GO_DEFENSE_RESPONSE_TO_BACTERIUM	106	Up	0.147460276953508	0.999824390784907
C5_GO_PORIN_ACTIVITY	6	Up	0.147551628294595	0.999824390784907
C2_MARTINELLI_IMMATURE_NEUTROPHIL_UP	1	Down	0.147626129559558	0.999824390784907
C5_GO_POSITIVE_REGULATION_OF_HISTONE_DEACETYLATION	14	Down	0.147639540176118	0.999824390784907
C5_GO_ANTIMICROBIAL_HUMORAL_RESPONSE	38	Up	0.147659327336275	0.999824390784907
C7_GSE13485_CTRL_VS_DAY3_YF17D_VACCINE_PBMC_UP	100	Up	0.147668464903278	0.999824390784907
C5_GO_HEPATOCYTE_GROWTH_FACTOR_RECEPTOR_SIGNALING_PATHWAY	9	Up	0.147700882163584	0.999824390784907
C3_GGATCCG_MIR127	9	Down	0.147783471347245	0.999824390784907
C5_GO_NEGATIVE_REGULATION_OF_INTERLEUKIN_1_BETA_PRODUCTION	16	Up	0.147923160212187	0.999824390784907
C2_ENK_UV_RESPONSE_EPIDERMIS_DN	435	Up	0.147977657913246	0.999824390784907
C5_GO_JUXTAPARANODE_REGION_OF_AXON	7	Up	0.148054565154386	0.999824390784907
C2_SCHAEFFER_PROSTATE_DEVELOPMENT_48HR_DN	234	Up	0.148113573214501	0.999824390784907
C5_GO_NEGATIVE_REGULATION_OF_CHROMATIN_BINDING	7	Down	0.148117666907491	0.999824390784907
C2_HUANG_DASATINIB_RESISTANCE_UP	61	Up	0.148234976120465	0.999824390784907
C5_GO_METHIONINE_METABOLIC_PROCESS	6	Down	0.148287002089527	0.999824390784907
C7_GSE17974_2.5H_VS_72H_IL4_AND_ANTI_IL12_ACT_CD4_TCELL_DN	181	Down	0.148387522448763	0.999824390784907
C2_REACTOME_INHIBITION_OF_THE_PROTEOLYTIC_ACTIVITY_OF_APC_C_REQUIRED_FOR_THE_ONSET_OF_ANAPHASE_BY_MITOTIC_SPINDLE_CHECKPOINT_COMPONENTS	20	Down	0.14848662604596	0.999824390784907
C5_GO_CD4_POSITIVE_ALPHA_BETA_T_CELL_ACTIVATION	75	Up	0.148492444396627	0.999824390784907
C2_LEE_CALORIE_RESTRICTION_NEOCORTEX_UP	49	Down	0.148590534754447	0.999824390784907
C7_GSE3982_NEUTROPHIL_VS_TH1_UP	149	Up	0.148632137253318	0.999824390784907
C5_GO_ESTROGEN_RECEPTOR_ACTIVITY	3	Down	0.148661418916918	0.999824390784907
C5_GO_BRUSH_BORDER_MEMBRANE	27	Down	0.148662683013677	0.999824390784907
C5_GO_METANEPHRIC_S_SHAPED_BODY_MORPHOGENESIS	3	Down	0.148735278698386	0.999824390784907
C7_GSE21063_CTRL_VS_ANTI_IGM_STIM_BCELL_NFATC1_KO_8H_DN	196	Down	0.148835781343114	0.999824390784907
C2_BIOCARTA_PLATELETAPP_PATHWAY	6	Up	0.148836071425065	0.999824390784907
C5_GO_INTEGRIN_BIOSYNTHETIC_PROCESS	4	Up	0.14883858871275	0.999824390784907
C1_chr6p24	20	Up	0.148938513229262	0.999824390784907
C1_chr3q25	48	Up	0.14905849391325	0.999824390784907
C5_GO_EXCITATORY_SYNAPSE	17	Up	0.149116378926858	0.999824390784907
C5_GO_RESPONSE_TO_INTERLEUKIN_6	29	Up	0.149232706029705	0.999824390784907
C5_GO_LBD_DOMAIN_BINDING	5	Up	0.149427276240739	0.999824390784907
C5_GO_NUCLEAR_RETENTION_OF_PRE_MRNA_AT_THE_SITE_OF_TRANSCRIPTION	5	Up	0.14944624300545	0.999824390784907
C2_REACTOME_PYRUVATE_METABOLISM_AND_CITRIC_ACID_TCA_CYCLE	52	Up	0.149448486182247	0.999824390784907
C2_TURASHVILI_BREAST_CARCINOMA_DUCTAL_VS_LOBULAR_UP	17	Up	0.149536019578893	0.999824390784907
C7_GSE46468_LUNG_INNATE_LYMPHOID_CELL_VS_SPLEEN_CD4_TCELL_UP	186	Down	0.149579874891407	0.999824390784907
C7_GSE34156_UNTREATED_VS_24H_NOD2_AND_TLR1_TLR2_LIGAND_TREATED_MONOCYTE_DN	87	Down	0.149594806463749	0.999824390784907
C5_GO_ICOSANOID_BIOSYNTHETIC_PROCESS	24	Up	0.14976580209127	0.999824390784907
C5_GO_SOMATIC_MOTOR_NEURON_DIFFERENTIATION	2	Up	0.149788676676313	0.999824390784907
C5_GO_NEGATIVE_REGULATION_OF_PROTEIN_AUTOPHOSPHORYLATION	10	Down	0.149806633106497	0.999824390784907
C7_GSE3982_DC_VS_MAC_LPS_STIM_UP	175	Down	0.149873345665694	0.999824390784907
C5_GO_DENTATE_GYRUS_DEVELOPMENT	8	Down	0.149935355128419	0.999824390784907
C5_GO_POSITIVE_REGULATION_OF_CARDIOCYTE_DIFFERENTIATION	17	Up	0.150025106184371	0.999824390784907
C2_REACTOME_APOPTOTIC_CLEAVAGE_OF_CELL_ADHESION_PROTEINS	3	Down	0.150069550800953	0.999824390784907
C5_GO_PRE_MRNA_5_SPLICE_SITE_BINDING	16	Up	0.150081183948802	0.999824390784907
C2_JOHANSSON_GLIOMAGENESIS_BY_PDGFB_DN	16	Up	0.150334847832876	0.999824390784907
C5_GO_RESPONSE_TO_MUSCLE_ACTIVITY	16	Down	0.150365309453813	0.999824390784907
C2_TIAN_BHLHA15_TARGETS	15	Down	0.150545779939747	0.999824390784907
C5_GO_SAM_COMPLEX	5	Up	0.150568536767702	0.999824390784907
C7_GSE8621_UNSTIM_VS_LPS_PRIMED_AND_LPS_STIM_MACROPHAGE_UP	158	Down	0.150592619429119	0.999824390784907
C5_GO_POSITIVE_REGULATION_OF_MACROPHAGE_CYTOKINE_PRODUCTION	6	Up	0.150596591045456	0.999824390784907
C2_HUANG_FOXA2_TARGETS_UP	38	Up	0.150737680170823	0.999824390784907
C5_GO_FIBROBLAST_MIGRATION	35	Up	0.150754166988601	0.999824390784907
C2_SASSON_FSH_RESPONSE	8	Down	0.150782517263543	0.999824390784907
C5_GO_SITE_OF_DOUBLE_STRAND_BREAK	58	Down	0.150789653346699	0.999824390784907
C2_AMIT_EGF_RESPONSE_60_HELA	42	Up	0.151008639929347	0.999824390784907
C2_XU_RESPONSE_TO_TRETINOIN_UP	15	Down	0.151073539066105	0.999824390784907
C5_GO_RETINAL_CONE_CELL_DIFFERENTIATION	5	Up	0.151103393680563	0.999824390784907
C5_GO_POSITIVE_REGULATION_OF_ATP_BIOSYNTHETIC_PROCESS	9	Down	0.151130061411357	0.999824390784907
C2_COLDREN_GEFITINIB_RESISTANCE_UP	77	Down	0.151232627013619	0.999824390784907
C2_REACTOME_UPTAKE_AND_FUNCTION_OF_DIPHTHERIA_TOXIN	6	Up	0.151273910418132	0.999824390784907
C5_GO_REGULATION_OF_INORGANIC_ANION_TRANSMEMBRANE_TRANSPORT	4	Down	0.151317804739712	0.999824390784907
C2_SIG_CHEMOTAXIS	38	Down	0.151357961046611	0.999824390784907
C1_chr4q31	49	Down	0.151367342251269	0.999824390784907
C5_GO_AUTOPHAGOSOME_MATURATION	34	Down	0.151369253263239	0.999824390784907
C5_GO_NADPH_OXIDASE_COMPLEX	10	Down	0.1516415679944	0.999824390784907
C5_GO_BMP_SIGNALING_PATHWAY_INVOLVED_IN_HEART_DEVELOPMENT	4	Up	0.151726864574746	0.999824390784907
C7_GSE17301_CTRL_VS_48H_ACD3_ACD28_IFNA2_STIM_CD8_TCELL_UP	171	Down	0.151767196769114	0.999824390784907
C5_GO_SCHWANN_CELL_DIFFERENTIATION	26	Up	0.151825626649219	0.999824390784907
C5_GO_MATERNAL_PROCESS_INVOLVED_IN_FEMALE_PREGNANCY	41	Up	0.151836303888239	0.999824390784907
C5_GO_SEROTONIN_UPTAKE	2	Down	0.152055986097104	0.999824390784907
C5_GO_MODULATION_OF_GROWTH_OF_SYMBIONT_INVOLVED_IN_INTERACTION_WITH_HOST	7	Up	0.152118536303152	0.999824390784907
C5_GO_C4_DICARBOXYLATE_TRANSMEMBRANE_TRANSPORTER_ACTIVITY	8	Down	0.152172554492113	0.999824390784907
C5_GO_SENSORY_PERCEPTION_OF_SWEET_TASTE	1	Down	0.152305059278622	0.999824390784907
C5_GO_SENSORY_PERCEPTION_OF_UMAMI_TASTE	1	Down	0.152305059278622	0.999824390784907
C5_GO_NEGATIVE_REGULATION_OF_DNA_REPAIR	32	Down	0.152520908992772	0.999824390784907
C7_GSE40666_STAT1_KO_VS_STAT4_KO_CD8_TCELL_UP	194	Down	0.152637722574491	0.999824390784907
C5_GO_MOLYBDOPTERIN_COFACTOR_BIOSYNTHETIC_PROCESS	5	Down	0.152697369100829	0.999824390784907
C5_GO_RESPONSE_TO_FOOD	20	Down	0.15274515795012	0.999824390784907
C2_GERHOLD_RESPONSE_TO_TZD_UP	3	Down	0.152765454651422	0.999824390784907
C5_GO_MESENCHYME_MORPHOGENESIS	25	Up	0.152908444899349	0.999824390784907
C5_GO_GLOMERULAR_MESANGIUM_DEVELOPMENT	10	Down	0.15293216852722	0.999824390784907
C5_GO_FILTRATION_DIAPHRAGM	5	Down	0.153064048303771	0.999824390784907
C2_GARGALOVIC_RESPONSE_TO_OXIDIZED_PHOSPHOLIPIDS_RED_DN	22	Down	0.153086036000544	0.999824390784907
C5_GO_CELLULAR_PROTEIN_CONTAINING_COMPLEX_LOCALIZATION	20	Down	0.153116267248633	0.999824390784907
C7_GSE25146_UNSTIM_VS_HELIOBACTER_PYLORI_LPS_STIM_AGS_CELL_DN	173	Up	0.15318460682137	0.999824390784907
C1_chr19p13	411	Down	0.153186585643709	0.999824390784907
C7_GSE2770_TGFB_AND_IL4_VS_IL12_TREATED_ACT_CD4_TCELL_6H_DN	185	Down	0.153209416029186	0.999824390784907
C7_GSE39110_DAY3_VS_DAY6_POST_IMMUNIZATION_CD8_TCELL_WITH_IL2_TREATMENT_DN	182	Down	0.153244149807718	0.999824390784907
C5_GO_COLLAGEN_TRIMER	27	Down	0.15329017240019	0.999824390784907
C2_REACTOME_CDC6_ASSOCIATION_WITH_THE_ORC:ORIGIN_COMPLEX	10	Up	0.153306262845064	0.999824390784907
C5_GO_CARDIAC_VENTRICLE_MORPHOGENESIS	37	Up	0.153312415716055	0.999824390784907
C5_GO_CORTICOTROPIN_RELEASING_HORMONE_RECEPTOR_BINDING	2	Up	0.153323396771769	0.999824390784907
C5_GO_DNA_BINDING_BENDING	14	Down	0.153368354942459	0.999824390784907
C5_GO_RECEPTOR_BIOSYNTHETIC_PROCESS	19	Up	0.153494987748122	0.999824390784907
C7_GSE6269_HEALTHY_VS_STAPH_PNEUMO_INF_PBMC_DN	129	Up	0.153545425460218	0.999824390784907
C3_GATA_Q6	109	Up	0.153581470927586	0.999824390784907
C2_ALONSO_METASTASIS_EMT_UP	25	Up	0.153632042270447	0.999824390784907
C3_GATAAGR_GATA_C	163	Up	0.153643208087009	0.999824390784907
C5_GO_INTERFERON_GAMMA_MEDIATED_SIGNALING_PATHWAY	81	Up	0.153816221885839	0.999824390784907
C2_REACTOME_PLASMA_LIPOPROTEIN_CLEARANCE	28	Down	0.153858881552337	0.999824390784907
C5_GO_RESPIRATORY_CHAIN_COMPLEX	79	Down	0.153980322014272	0.999824390784907
C5_GO_POSITIVE_REGULATION_OF_HAIR_FOLLICLE_MATURATION	2	Up	0.154006774596968	0.999824390784907
C5_GO_POSITIVE_REGULATION_OF_VASOCONSTRICTION	14	Up	0.154114308217388	0.999824390784907
C2_LOPEZ_MESOTELIOMA_SURVIVAL_TIME_DN	6	Up	0.15414754511212	0.999824390784907
C2_ZHOU_CELL_CYCLE_GENES_IN_IR_RESPONSE_2HR	4	Up	0.154242569311796	0.999824390784907
C5_GO_POSITIVE_REGULATION_OF_COMPLEMENT_ACTIVATION	2	Down	0.154349330464488	0.999824390784907
C7_GSE21546_WT_VS_SAP1A_KO_ANTI_CD3_STIM_DP_THYMOCYTES_DN	169	Down	0.154520716647669	0.999824390784907
C7_GSE9878_CTRL_VS_EBF_TRANSDUCED_PAX5_KO_PRO_BCELL_UP	148	Down	0.154561275127725	0.999824390784907
C3_AP1_Q6_01	185	Up	0.154589222536547	0.999824390784907
C5_GO_REGULATION_OF_NECROTIC_CELL_DEATH	25	Down	0.154766368980193	0.999824390784907
C5_GO_GROWTH_FACTOR_RECEPTOR_BINDING	83	Up	0.154802770225533	0.999824390784907
C7_GSE41087_WT_VS_FOXP3_MUT_ANTI_CD3_CD28_STIM_CD4_TCELL_UP	167	Up	0.154830772241149	0.999824390784907
C5_GO_OPTIC_NERVE_MORPHOGENESIS	1	Down	0.15499721075863	0.999824390784907
C2_ZHAN_V1_LATE_DIFFERENTIATION_GENES_UP	29	Down	0.155064108172139	0.999824390784907
C5_GO_NCRNA_CATABOLIC_PROCESS	29	Up	0.155093455332554	0.999824390784907
C5_GO_POSTSYNAPTIC_DENSITY_PROTEIN_95_CLUSTERING	5	Up	0.155131791470135	0.999824390784907
C5_GO_REGULATION_OF_POSTSYNAPSE_ORGANIZATION	60	Down	0.155204201902408	0.999824390784907
C2_BYSTRYKH_SCP2_QTL	6	Down	0.155226917878432	0.999824390784907
C5_GO_PRE_MRNA_BINDING	42	Up	0.155292228451059	0.999824390784907
C1_chr12q23	65	Up	0.155362215268947	0.999824390784907
C5_GO_MUSCLE_CELL_MIGRATION	58	Up	0.155403675091778	0.999824390784907
C2_REACTOME_EPIGENETIC_REGULATION_OF_GENE_EXPRESSION	139	Down	0.155425222970806	0.999824390784907
C2_KEGG_LONG_TERM_DEPRESSION	41	Up	0.155434153553611	0.999824390784907
C1_chr16p11	91	Down	0.155449741242554	0.999824390784907
C5_GO_PSEUDOURIDINE_SYNTHASE_ACTIVITY	13	Down	0.155453186283415	0.999824390784907
C2_CHIBA_RESPONSE_TO_TSA_DN	18	Up	0.155529726449172	0.999824390784907
C2_MASRI_RESISTANCE_TO_TAMOXIFEN_AND_AROMATASE_INHIBITORS_UP	6	Down	0.155564285295534	0.999824390784907
C7_GSE4590_LARGE_PRE_BCELL_VS_VPREB_POS_LARGE_PRE_BCELL_UP	157	Up	0.155602462087984	0.999824390784907
C2_DAIRKEE_CANCER_PRONE_RESPONSE_BPA	44	Down	0.155687021426419	0.999824390784907
C7_GSE35543_IN_VIVO_NTREG_VS_IN_VITRO_ITREG_DN	124	Up	0.155710944334283	0.999824390784907
C2_NOUSHMEHR_GBM_SILENCED_BY_METHYLATION	28	Up	0.155823937980099	0.999824390784907
C7_GSE13547_WT_VS_ZFX_KO_BCELL_UP	156	Up	0.155862423655315	0.999824390784907
C5_GO_EOSINOPHIL_MIGRATION	11	Down	0.155955208542158	0.999824390784907
C5_GO_MITOTIC_RECOMBINATION	24	Down	0.156001993261235	0.999824390784907
C5_GO_PROSTANOID_BIOSYNTHETIC_PROCESS	18	Up	0.156046732548411	0.999824390784907
C2_UEDA_CENTRAL_CLOCK	70	Up	0.156050988534084	0.999824390784907
C7_GSE1432_CTRL_VS_IFNG_6H_MICROGLIA_UP	176	Down	0.156094553775272	0.999824390784907
C2_SEKI_INFLAMMATORY_RESPONSE_LPS_DN	11	Down	0.156122476183339	0.999824390784907
C2_REACTOME_TRNA_MODIFICATION_IN_THE_NUCLEUS_AND_CYTOSOL	40	Down	0.15612673977814	0.999824390784907
C5_GO_NEGATIVE_REGULATION_OF_ACTIN_NUCLEATION	7	Down	0.156217582796725	0.999824390784907
C2_KAMIKUBO_MYELOID_MN1_NETWORK	16	Down	0.156448037461444	0.999824390784907
C2_VANHARANTA_UTERINE_FIBROID_DN	50	Up	0.156483205603874	0.999824390784907
C5_GO_MACROPHAGE_MIGRATION	29	Up	0.156492308667472	0.999824390784907
C5_GO_POSITIVE_REGULATION_OF_ADIPOSE_TISSUE_DEVELOPMENT	4	Up	0.156502797247564	0.999824390784907
C5_GO_REGULATION_OF_GAMMA_DELTA_T_CELL_DIFFERENTIATION	5	Up	0.156512201949825	0.999824390784907
C2_WINNEPENNINCKX_MELANOMA_METASTASIS_UP	151	Up	0.156515006815474	0.999824390784907
C5_GO_PROTEIN_KINASE_C_BINDING	37	Up	0.156521388046882	0.999824390784907
C5_GO_POSITIVE_REGULATION_OF_MRNA_CATABOLIC_PROCESS	43	Up	0.156528990267689	0.999824390784907
[truncated: 19,679 more rows]
