# Supplementary material for: Osteopontin associates with brain TRM-cell transcriptome and compartmentalization in donors with and without multiple sclerosis
Source: iScience. 2022 Dec 9;26(1):105785. doi: 10.1016/j.isci.2022.105785 (PMC9804143; doi:10.1016/j.isci.2022.105785)
Supplement: Data S2. Gene set enrichment analysis results of T cells from different locations, related to Figures 4E and S7 [file mmc3.zip › DataS2_GSEA_Locations/tab.camera.v7.0_SubWMvsMedulla.txt]

geneset	NGenes	Direction	PValue	FDR
C2_KEGG_RIBOSOME	85	Down	1.13144983893864e-09	2.27073808828427e-05
C2_REACTOME_NONSENSE_MEDIATED_DECAY_NMD_INDEPENDENT_OF_THE_EXON_JUNCTION_COMPLEX_EJC	93	Down	3.04788685985953e-09	2.27073808828427e-05
C2_REACTOME_SRP_DEPENDENT_COTRANSLATIONAL_PROTEIN_TARGETING_TO_MEMBRANE	110	Down	3.14245514570201e-09	2.27073808828427e-05
C5_GO_COTRANSLATIONAL_PROTEIN_TARGETING_TO_MEMBRANE	102	Down	4.46230383346775e-09	2.41834556254785e-05
C5_GO_NUCLEAR_TRANSCRIBED_MRNA_CATABOLIC_PROCESS_NONSENSE_MEDIATED_DECAY	120	Down	4.676951651689e-08	0.000202773915810628
C2_REACTOME_EUKARYOTIC_TRANSLATION_INITIATION	117	Down	6.93581155130259e-08	0.000250590871348563
C2_REACTOME_NONSENSE_MEDIATED_DECAY_NMD	113	Down	1.34670032729801e-07	0.00041705385278809
C2_REACTOME_SELENOAMINO_ACID_METABOLISM	110	Down	3.52505070953173e-07	0.000955200616015361
C5_GO_CYTOSOLIC_LARGE_RIBOSOMAL_SUBUNIT	58	Down	4.35931900380964e-07	0.00105001463738428
C5_GO_ESTABLISHMENT_OF_PROTEIN_LOCALIZATION_TO_ENDOPLASMIC_RETICULUM	115	Down	5.43990112596965e-07	0.0011792617660877
C5_GO_CYTOSOLIC_RIBOSOME	106	Down	2.00857274492031e-06	0.00395834908767113
C1_MT	13	Up	2.38840279757962e-06	0.00431464965382758
C5_GO_PROTEIN_LOCALIZATION_TO_ENDOPLASMIC_RETICULUM	135	Down	2.87458510645436e-06	0.00479348122597828
C2_REACTOME_REGULATION_OF_EXPRESSION_OF_SLITS_AND_ROBOS	158	Down	3.45198582882535e-06	0.00534515348551971
C2_CHNG_MULTIPLE_MYELOMA_HYPERPLOID_UP	50	Down	3.29555202705881e-05	0.0476273178950539
C2_REACTOME_HSF1_DEPENDENT_TRANSACTIVATION	33	Up	6.12695290486581e-05	0.0830125531698007
C2_REACTOME_ATTENUATION_PHASE	25	Up	8.18347753043889e-05	0.104353779944032
C2_REACTOME_ENDOSOMAL_VACUOLAR_PATHWAY	11	Down	0.000133036651890793	0.160220474427145
C7_GSE2405_0H_VS_9H_A_PHAGOCYTOPHILUM_STIM_NEUTROPHIL_DN	195	Down	0.00015944935348654	0.165934748784572
C5_GO_PROTEIN_TARGETING_TO_MEMBRANE	183	Down	0.0001649351292013	0.165934748784572
C2_REACTOME_ACTIVATION_OF_THE_MRNA_UPON_BINDING_OF_THE_CAP_BINDING_COMPLEX_AND_EIFS_AND_SUBSEQUENT_BINDING_TO_43S	59	Down	0.000172452314151301	0.165934748784572
C5_GO_STRUCTURAL_CONSTITUENT_OF_RIBOSOME	154	Down	0.000176297032190242	0.165934748784572
C5_GO_ONE_CARBON_METABOLIC_PROCESS	22	Up	0.000183009476589715	0.165934748784572
C2_REACTOME_SIGNALING_BY_ROBO_RECEPTORS	194	Down	0.000183708551103872	0.165934748784572
C7_GSE2405_0H_VS_24H_A_PHAGOCYTOPHILUM_STIM_NEUTROPHIL_UP	194	Down	0.0002331196774498	0.202142734710271
C5_GO_POSITIVE_REGULATION_OF_T_CELL_MEDIATED_CYTOTOXICITY	17	Down	0.000376381138559054	0.306791587219724
C5_GO_NUCLEAR_TRANSCRIBED_MRNA_CATABOLIC_PROCESS	203	Down	0.000382109643644827	0.306791587219724
C5_GO_TRANSLATIONAL_INITIATION	186	Down	0.000399169575999122	0.309042788161035
C2_HSIAO_HOUSEKEEPING_GENES	386	Down	0.000538770189070887	0.402740005471679
C5_GO_MHC_PROTEIN_COMPLEX	21	Down	0.000568586017991614	0.410860256600741
C2_ANDERSEN_LIVER_CANCER_KRT19_UP	32	Down	0.000604049790897736	0.411003525117405
C2_BILANGES_SERUM_AND_RAPAMYCIN_SENSITIVE_GENES	47	Down	0.000606703238479424	0.411003525117405
C5_GO_REGULATION_OF_TAU_PROTEIN_KINASE_ACTIVITY	7	Up	0.00072587174058081	0.47683174522154
C2_KIM_LRRC3B_TARGETS	27	Down	0.000758072241059063	0.477026392489226
C2_REACTOME_INFLUENZA_INFECTION	152	Down	0.000770178233099129	0.477026392489226
C7_GSE41978_ID2_KO_VS_ID2_KO_AND_BIM_KO_KLRG1_LOW_EFFECTOR_CD8_TCELL_DN	186	Down	0.000846352419773491	0.497999117663486
C5_GO_CYTOSOLIC_SMALL_RIBOSOMAL_SUBUNIT	43	Down	0.000849984655113432	0.497999117663486
C5_GO_TETRAHYDROFOLATE_METABOLIC_PROCESS	13	Up	0.00087993331879205	0.501978802230896
C5_GO_RESPONSE_TO_HEAT	146	Up	0.00102095107444081	0.5500696668898
C2_TIEN_INTESTINE_PROBIOTICS_6HR_UP	48	Down	0.00102408999348991	0.5500696668898
C2_REACTOME_AKT_PHOSPHORYLATES_TARGETS_IN_THE_CYTOSOL	14	Up	0.00104035687528747	0.5500696668898
C5_GO_MAMMARY_GLAND_MORPHOGENESIS	23	Down	0.00122343835944827	0.631468970383799
C5_GO_TETRAHYDROFOLATE_INTERCONVERSION	10	Up	0.00125306805875749	0.631721148319646
C2_REACTOME_GAP_JUNCTION_DEGRADATION	10	Down	0.00131782910301583	0.649270438526753
C7_GSE41978_KLRG1_HIGH_VS_LOW_EFFECTOR_CD8_TCELL_DN	172	Down	0.00137341377635513	0.661619196529477
C2_REACTOME_CELLULAR_RESPONSE_TO_HEAT_STRESS	94	Up	0.00141235061848559	0.665585580598492
C2_KEGG_ONE_CARBON_POOL_BY_FOLATE	16	Up	0.00145433240086769	0.670787612468292
C5_GO_RIBOSOMAL_SUBUNIT	183	Down	0.00152439905204322	0.678794815087253
C2_BIOCARTA_STATHMIN_PATHWAY	19	Down	0.00153431801546616	0.678794815087253
C2_REACTOME_SCAVENGING_BY_CLASS_F_RECEPTORS	5	Up	0.00167883629342581	0.727876263377695
C2_REACTOME_HSF1_ACTIVATION	28	Up	0.00172817773082808	0.734577193115511
C5_GO_POSITIVE_REGULATION_OF_TAU_PROTEIN_KINASE_ACTIVITY	5	Up	0.00180429774035675	0.752183969527952
C2_STANHILL_HRAS_TRANSFROMATION_UP	7	Up	0.00186467670585157	0.762687955272649
C5_GO_VIRAL_GENE_EXPRESSION	189	Down	0.00190255198629275	0.763768925163967
C2_REACTOME_RRNA_PROCESSING_IN_THE_NUCLEUS_AND_CYTOSOL	187	Down	0.00225493207595021	0.878360972183951
C2_MYLLYKANGAS_AMPLIFICATION_HOT_SPOT_5	6	Down	0.00226903840032758	0.878360972183951
C2_REACTOME_MITOCHONDRIAL_TRNA_AMINOACYLATION	19	Up	0.00234099343102566	0.885914044123231
C5_GO_POSITIVE_REGULATION_OF_DNA_DEPENDENT_DNA_REPLICATION	10	Up	0.0024193304336039	0.885914044123231
C5_GO_REGULATION_OF_CELLULAR_RESPONSE_TO_HEAT	77	Up	0.00243331223936829	0.885914044123231
C5_GO_N_METHYLTRANSFERASE_ACTIVITY	82	Up	0.0026169088351609	0.885914044123231
C2_YAMASHITA_LIVER_CANCER_WITH_EPCAM_UP	46	Down	0.00263192005567346	0.885914044123231
C5_GO_ANTIGEN_PROCESSING_AND_PRESENTATION_OF_EXOGENOUS_PEPTIDE_ANTIGEN_VIA_MHC_CLASS_I_TAP_INDEPENDENT	8	Down	0.00263669557824146	0.885914044123231
C5_GO_POSITIVE_REGULATION_OF_GLYCOGEN_METABOLIC_PROCESS	11	Up	0.00265515121251901	0.885914044123231
C2_REACTOME_REGULATION_OF_HSF1_MEDIATED_HEAT_SHOCK_RESPONSE	77	Up	0.00269653726348628	0.885914044123231
C2_GARGALOVIC_RESPONSE_TO_OXIDIZED_PHOSPHOLIPIDS_MAGENTA_UP	25	Up	0.00280075856356234	0.885914044123231
C2_IIZUKA_LIVER_CANCER_PROGRESSION_L0_L1_DN	17	Down	0.00284696885687358	0.885914044123231
C5_GO_MATING_BEHAVIOR	12	Up	0.00285001167814173	0.885914044123231
C2_REACTOME_HSP90_CHAPERONE_CYCLE_FOR_STEROID_HORMONE_RECEPTORS_SHR	45	Up	0.00285668930172693	0.885914044123231
C2_NGO_MALIGNANT_GLIOMA_1P_LOH	15	Down	0.0028961957101193	0.885914044123231
C5_GO_SAM_COMPLEX	5	Up	0.00293091922028591	0.885914044123231
C5_GO_POLYSOMAL_RIBOSOME	29	Down	0.00293279763476754	0.885914044123231
C5_GO_PEPTIDE_ANTIGEN_BINDING	19	Down	0.00294242140312172	0.885914044123231
C5_GO_CYTOPLASMIC_SIDE_OF_LYSOSOMAL_MEMBRANE	5	Down	0.00304656824525675	0.904705567406519
C2_BILANGES_SERUM_RESPONSE_TRANSLATION	22	Down	0.00322026589110984	0.943363837668637
C5_GO_IMP_BIOSYNTHETIC_PROCESS	9	Up	0.00337218886390975	0.964044651347536
C5_GO_DNA_POLYMERASE_BINDING	17	Up	0.00340843576947731	0.964044651347536
C5_GO_ESTABLISHMENT_OF_PROTEIN_LOCALIZATION_TO_MEMBRANE	297	Down	0.0034423540371591	0.964044651347536
C5_GO_NEUROPEPTIDE_BINDING	5	Down	0.0034687463236972	0.964044651347536
C2_REACTOME_LIPOPHAGY	7	Up	0.00362950263734382	0.98066264366795
C5_GO_MHC_CLASS_I_PROTEIN_COMPLEX	8	Down	0.00370943659625613	0.98066264366795
C5_GO_MAMMARY_GLAND_DUCT_MORPHOGENESIS	17	Down	0.00380450502587272	0.98066264366795
C2_RAY_ALZHEIMERS_DISEASE	9	Down	0.00386582114689323	0.98066264366795
C5_GO_TRNA_SPECIFIC_RIBONUCLEASE_ACTIVITY	14	Up	0.00388766204699743	0.98066264366795
C2_GINESTIER_BREAST_CANCER_20Q13_AMPLIFICATION_DN	167	Up	0.00389041473159474	0.98066264366795
C5_GO_CYCLOHYDROLASE_ACTIVITY	5	Up	0.00397559924781274	0.98066264366795
C5_GO_POSITIVE_REGULATION_OF_ACTIVATION_OF_JANUS_KINASE_ACTIVITY	5	Down	0.0039934273333936	0.98066264366795
C5_GO_MYOBLAST_FUSION	21	Down	0.00399873006327721	0.98066264366795
C5_GO_REGULATION_OF_ESTABLISHMENT_OF_PLANAR_POLARITY	87	Down	0.00401752222922084	0.98066264366795
C2_DER_IFN_ALPHA_RESPONSE_UP	68	Down	0.00402615440937575	0.98066264366795
C2_KRASNOSELSKAYA_ILF3_TARGETS_UP	31	Down	0.00409188508731588	0.982965350430372
C5_GO_HEART_TRABECULA_FORMATION	8	Down	0.00415384600628885	0.982965350430372
C5_GO_CELLULAR_RESPONSE_TO_HEAT	116	Up	0.00421071705563976	0.982965350430372
C2_REACTOME_CONSTITUTIVE_SIGNALING_BY_AKT1_E17K_IN_CANCER	25	Up	0.00421698392794652	0.982965350430372
C2_ABE_INNER_EAR	31	Down	0.00440930854124798	0.999865959575651
C5_GO_PROTEIN_CONTAINING_COMPLEX_REMODELING	14	Down	0.00443805459970751	0.999865959575651
C5_GO_POSITIVE_REGULATION_OF_CELLULAR_EXTRAVASATION	10	Down	0.0045577270120473	0.999865959575651
C2_CHASSOT_SKIN_WOUND	11	Up	0.004687853579837	0.999865959575651
C5_GO_NEUROFIBRILLARY_TANGLE	5	Up	0.00474198488615584	0.999865959575651
C5_GO_LARGE_RIBOSOMAL_SUBUNIT	114	Down	0.00476317190112472	0.999865959575651
C5_GO_HEART_VALVE_FORMATION	8	Down	0.0048359277221988	0.999865959575651
C5_GO_FOLIC_ACID_CONTAINING_COMPOUND_BIOSYNTHETIC_PROCESS	9	Up	0.0048712961744448	0.999865959575651
C2_BIOCARTA_CD40_PATHWAY	15	Up	0.00489710854379192	0.999865959575651
C7_GSE42088_UNINF_VS_LEISHMANIA_INF_DC_4H_DN	181	Down	0.00498683090009195	0.999865959575651
C5_GO_ATRIOVENTRICULAR_VALVE_FORMATION	6	Down	0.00507601394626877	0.999865959575651
C5_GO_HISTONE_H4_R3_METHYLATION	6	Up	0.00510297764091182	0.999865959575651
C2_ZHENG_RESPONSE_TO_ARSENITE_UP	12	Up	0.00517336017506904	0.999865959575651
C5_GO_MICROTUBULE_SEVERING	8	Up	0.00533958956546192	0.999865959575651
C5_GO_RESPONSE_TO_TEMPERATURE_STIMULUS	189	Up	0.00537373048593391	0.999865959575651
C2_HOLLEMAN_ASPARAGINASE_RESISTANCE_B_ALL_UP	26	Down	0.00537951498387489	0.999865959575651
C2_BIOCARTA_PRC2_PATHWAY	13	Up	0.00541095759642068	0.999865959575651
C5_GO_DEPHOSPHORYLATION_OF_RNA_POLYMERASE_II_C_TERMINAL_DOMAIN	5	Up	0.00548813034377637	0.999865959575651
C2_MIZUKAMI_HYPOXIA_DN	5	Down	0.00552454018208613	0.999865959575651
C5_GO_ESTABLISHMENT_OF_PROTEIN_LOCALIZATION_TO_CHROMATIN	8	Down	0.00556472386374848	0.999865959575651
C7_GSE26928_CENTR_MEMORY_VS_CXCR5_POS_CD4_TCELL_DN	128	Up	0.00556737245835257	0.999865959575651
C5_GO_CCR1_CHEMOKINE_RECEPTOR_BINDING	4	Down	0.00583469298452558	0.999865959575651
C2_BIOCARTA_G1_PATHWAY	25	Up	0.00592941531834595	0.999865959575651
C5_GO_FATTY_ACID_SYNTHASE_ACTIVITY	7	Down	0.00595128004091721	0.999865959575651
C2_WIELAND_UP_BY_HBV_INFECTION	96	Down	0.00623301514758441	0.999865959575651
C5_GO_REGULATION_OF_APOPTOTIC_PROCESS_INVOLVED_IN_MORPHOGENESIS	8	Down	0.00624356533114284	0.999865959575651
C5_GO_REGULATION_OF_APOPTOTIC_PROCESS_INVOLVED_IN_DEVELOPMENT	8	Down	0.00624356533114284	0.999865959575651
C5_GO_OLIGOSACCHARIDE_CATABOLIC_PROCESS	10	Up	0.00637237841594849	0.999865959575651
C2_REACTOME_POU5F1_OCT4_SOX2_NANOG_ACTIVATE_GENES_RELATED_TO_PROLIFERATION	4	Down	0.00646386237864579	0.999865959575651
C5_GO_XENOBIOTIC_TRANSPORT	7	Up	0.00653574934085613	0.999865959575651
C5_GO_MYD88_DEPENDENT_TOLL_LIKE_RECEPTOR_SIGNALING_PATHWAY	28	Up	0.00656483203512171	0.999865959575651
C2_BIOCARTA_ATM_PATHWAY	20	Up	0.00690049590547806	0.999865959575651
C3_ACAACCT_MIR453	35	Up	0.00691151936961958	0.999865959575651
C5_GO_REGULATION_OF_TRANSCRIPTION_BY_RNA_POLYMERASE_III	22	Up	0.00699472207531925	0.999865959575651
C5_GO_MICROTUBULE_SEVERING_ATPASE_ACTIVITY	6	Up	0.00705781192782287	0.999865959575651
C5_GO_MATING	17	Up	0.00710621203193898	0.999865959575651
C2_DUNNE_TARGETS_OF_AML1_MTG8_FUSION_UP	42	Down	0.00719651034642309	0.999865959575651
C2_REACTOME_IRF3_MEDIATED_INDUCTION_OF_TYPE_I_IFN	10	Down	0.00724481253362938	0.999865959575651
C2_SCHAEFFER_SOX9_TARGETS_IN_PROSTATE_DEVELOPMENT_UP	11	Down	0.00733147736195675	0.999865959575651
C5_GO_HISTONE_H3_K27_DEMETHYLATION	5	Up	0.00748107578127616	0.999865959575651
C5_GO_HISTONE_DEMETHYLASE_ACTIVITY_H3_K27_SPECIFIC_	5	Up	0.00748107578127616	0.999865959575651
C5_GO_HISTAMINE_PRODUCTION_INVOLVED_IN_INFLAMMATORY_RESPONSE	6	Up	0.00755923661465114	0.999865959575651
C5_GO_POSITIVE_REGULATION_OF_APOPTOTIC_PROCESS_INVOLVED_IN_MORPHOGENESIS	5	Down	0.00761861230254896	0.999865959575651
C5_GO_POSITIVE_REGULATION_OF_APOPTOTIC_PROCESS_INVOLVED_IN_DEVELOPMENT	5	Down	0.00761861230254896	0.999865959575651
C5_GO_REGULATION_OF_GLYCOGEN_METABOLIC_PROCESS	26	Up	0.00761924038958649	0.999865959575651
C5_GO_ANTIGEN_PROCESSING_AND_PRESENTATION_OF_PEPTIDE_ANTIGEN_VIA_MHC_CLASS_IB	8	Down	0.00784002295080773	0.999865959575651
C2_REACTOME_RRNA_PROCESSING	197	Down	0.00795912135864844	0.999865959575651
C5_GO_HISTONE_METHYLTRANSFERASE_ACTIVITY	49	Up	0.00798712510193595	0.999865959575651
C5_GO_ESTABLISHMENT_OR_MAINTENANCE_OF_TRANSMEMBRANE_ELECTROCHEMICAL_GRADIENT	10	Down	0.00801440368227813	0.999865959575651
C5_GO_GRANULAR_COMPONENT	4	Up	0.00802228861176404	0.999865959575651
C2_LUI_THYROID_CANCER_PAX8_PPARG_DN	42	Down	0.00805188034618192	0.999865959575651
C2_HAHTOLA_SEZARY_SYNDROM_DN	41	Down	0.00809009439213005	0.999865959575651
C5_GO_REGULATION_OF_CELLULAR_AMINO_ACID_METABOLIC_PROCESS	55	Down	0.00818144471040013	0.999865959575651
C7_GSE42088_UNINF_VS_LEISHMANIA_INF_DC_2H_DN	183	Down	0.00821236943801094	0.999865959575651
C2_BURTON_ADIPOGENESIS_PEAK_AT_2HR	39	Up	0.00825089999989035	0.999865959575651
C2_KEGG_GRAFT_VERSUS_HOST_DISEASE	35	Down	0.00845075678174187	0.999865959575651
C7_GSE44649_NAIVE_VS_ACTIVATED_CD8_TCELL_MIR155_KO_DN	189	Up	0.00847010141593788	0.999865959575651
C5_GO_ANTIGEN_PROCESSING_AND_PRESENTATION_VIA_MHC_CLASS_IB	10	Down	0.00868785905773268	0.999865959575651
C5_GO_UDP_GALACTOSE_BETA_N_ACETYLGLUCOSAMINE_BETA_1_3_GALACTOSYLTRANSFERASE_ACTIVITY	4	Up	0.00873569810494772	0.999865959575651
C7_GSE32034_UNTREATED_VS_ROSIGLIZATONE_TREATED_LY6C_LOW_MONOCYTE_UP	106	Up	0.00880295724721757	0.999865959575651
C5_GO_POSITIVE_REGULATION_OF_EPIDERMAL_CELL_DIFFERENTIATION	16	Down	0.00881187915546907	0.999865959575651
C5_GO_EPOXIDE_HYDROLASE_ACTIVITY	5	Up	0.00883607691974568	0.999865959575651
C5_GO_POSITIVE_REGULATION_OF_INTRINSIC_APOPTOTIC_SIGNALING_PATHWAY	53	Down	0.00890852332856403	0.999865959575651
C2_GAUSSMANN_MLL_AF4_FUSION_TARGETS_G_DN	27	Up	0.00901835093058817	0.999865959575651
C2_REACTOME_RNA_POLYMERASE_III_TRANSCRIPTION_TERMINATION	22	Down	0.00905759195182867	0.999865959575651
C2_BIOCARTA_AKAPCENTROSOME_PATHWAY	13	Down	0.00906208354623563	0.999865959575651
C5_GO_PEPTIDYL_ARGININE_METHYLATION	12	Up	0.00909012856330046	0.999865959575651
C5_GO_RAGE_RECEPTOR_BINDING	10	Down	0.00916490368435978	0.999865959575651
C5_GO_ENDOLYSOSOME	16	Down	0.00917541571639087	0.999865959575651
C2_LIU_TARGETS_OF_VMYB_VS_CMYB_UP	8	Up	0.00920955728210579	0.999865959575651
C2_REACTOME_IMMUNOREGULATORY_INTERACTIONS_BETWEEN_A_LYMPHOID_AND_A_NON_LYMPHOID_CELL	83	Down	0.00933760948486178	0.999865959575651
C5_GO_RIBONUCLEASE_P_COMPLEX	11	Up	0.00935998442267679	0.999865959575651
C5_GO_MORPHOGENESIS_OF_A_POLARIZED_EPITHELIUM	106	Down	0.00939149955489208	0.999865959575651
C7_GSE39820_CTRL_VS_TGFBETA3_IL6_IL23A_CD4_TCELL_UP	188	Up	0.0094290325751046	0.999865959575651
C2_PID_WNT_SIGNALING_PATHWAY	11	Down	0.00953334640767652	0.999865959575651
C5_GO_SULFUR_AMINO_ACID_TRANSMEMBRANE_TRANSPORTER_ACTIVITY	5	Down	0.00961879610217559	0.999865959575651
C2_REACTOME_PCP_CE_PATHWAY	81	Down	0.0098088192958839	0.999865959575651
C2_LUI_THYROID_CANCER_CLUSTER_4	12	Down	0.00986040909314492	0.999865959575651
C5_GO_NADP_RETINOL_DEHYDROGENASE_ACTIVITY	6	Down	0.00988369836042076	0.999865959575651
C5_GO_EPITHELIAL_CELL_MATURATION	8	Up	0.00995471604847426	0.999865959575651
C2_REACTOME_BH3_ONLY_PROTEINS_ASSOCIATE_WITH_AND_INACTIVATE_ANTI_APOPTOTIC_BCL_2_MEMBERS	9	Down	0.0100168521836036	0.999865959575651
C5_GO_REPRODUCTIVE_BEHAVIOR	18	Up	0.0100782237243033	0.999865959575651
C5_GO_ASSOCIATIVE_LEARNING	46	Down	0.0101762943142659	0.999865959575651
C5_GO_POST_EMBRYONIC_EYE_MORPHOGENESIS	3	Down	0.0101883119422209	0.999865959575651
C2_REACTOME_TRANSLATION	284	Down	0.0102382309338738	0.999865959575651
C5_GO_ROUGH_ENDOPLASMIC_RETICULUM_MEMBRANE	25	Down	0.0102414969244895	0.999865959575651
C5_GO_PULMONARY_VALVE_DEVELOPMENT	10	Down	0.0104326768088819	0.999865959575651
C5_GO_REGULATION_OF_PROTEIN_COMPLEX_STABILITY	9	Up	0.0104568729791729	0.999865959575651
C5_GO_REGULATION_OF_CELLULAR_AMINE_METABOLIC_PROCESS	66	Down	0.0104906550969926	0.999865959575651
C2_ELVIDGE_HIF1A_TARGETS_UP	62	Up	0.0105357352459717	0.999865959575651
C2_PLASARI_TGFB1_TARGETS_1HR_DN	4	Down	0.0107813191478219	0.999865959575651
C5_GO_ESTABLISHMENT_OR_MAINTENANCE_OF_MONOPOLAR_CELL_POLARITY	13	Down	0.0108067314916394	0.999865959575651
C2_TIEN_INTESTINE_PROBIOTICS_2HR_UP	25	Down	0.011018210485412	0.999865959575651
C5_GO_ENDONUCLEASE_COMPLEX	27	Up	0.0112319098672272	0.999865959575651
C2_SCHEIDEREIT_IKK_INTERACTING_PROTEINS	47	Up	0.0112622469360337	0.999865959575651
C5_GO_TELOMERASE_HOLOENZYME_COMPLEX_ASSEMBLY	6	Up	0.0112781873165173	0.999865959575651
C2_BOWIE_RESPONSE_TO_EXTRACELLULAR_MATRIX	17	Down	0.0113317439150229	0.999865959575651
C2_DELACROIX_RAR_TARGETS_DN	18	Down	0.0113861997197414	0.999865959575651
C2_REACTOME_CROSS_PRESENTATION_OF_SOLUBLE_EXOGENOUS_ANTIGENS_ENDOSOMES	46	Down	0.011498464802142	0.999865959575651
C2_KEGG_CELL_ADHESION_MOLECULES_CAMS	80	Down	0.0115049040082124	0.999865959575651
C5_GO_SMALL_RIBOSOMAL_SUBUNIT	71	Down	0.0115832034115677	0.999865959575651
C5_GO_POSITIVE_REGULATION_OF_CALCIUM_ION_DEPENDENT_EXOCYTOSIS	12	Down	0.011716711848562	0.999865959575651
C2_KEGG_BUTANOATE_METABOLISM	25	Up	0.011745036035447	0.999865959575651
C5_GO_MEIOSIS_II_CELL_CYCLE_PROCESS	8	Down	0.0119054115117639	0.999865959575651
C5_GO_PROTEASOME_CORE_COMPLEX_ALPHA_SUBUNIT_COMPLEX	8	Down	0.0119817157845185	0.999865959575651
C5_GO_MIRNA_BINDING	26	Up	0.0120642924351167	0.999865959575651
C5_GO_REGULATION_OF_ANOIKIS	20	Down	0.0120826933852444	0.999865959575651
C6_PGF_UP.V1_DN	106	Down	0.0122887110403291	0.999865959575651
C2_BIOCARTA_IL1R_PATHWAY	26	Up	0.012313677617877	0.999865959575651
C5_GO_GABAERGIC_NEURON_DIFFERENTIATION	3	Down	0.0123689850014417	0.999865959575651
C2_REACTOME_LEADING_STRAND_SYNTHESIS	14	Up	0.0124130178700573	0.999865959575651
C2_KEGG_ANTIGEN_PROCESSING_AND_PRESENTATION	68	Down	0.0125105214017125	0.999865959575651
C5_GO_MOTOR_NEURON_APOPTOTIC_PROCESS	7	Down	0.0125842690507847	0.999865959575651
C5_GO_CORECEPTOR_ACTIVITY_INVOLVED_IN_WNT_SIGNALING_PATHWAY	5	Down	0.0127210830134504	0.999865959575651
C2_BIOCARTA_CTL_PATHWAY	13	Down	0.0127453695972352	0.999865959575651
C2_REACTOME_NEGATIVE_REGULATION_OF_NOTCH4_SIGNALING	54	Down	0.0127750509264988	0.999865959575651
C2_JIANG_AGING_CEREBRAL_CORTEX_DN	41	Down	0.0128414887106596	0.999865959575651
C5_GO_EXTRINSIC_COMPONENT_OF_PRESYNAPTIC_MEMBRANE	3	Up	0.0128542469490383	0.999865959575651
C5_GO_NON_CANONICAL_WNT_SIGNALING_PATHWAY_VIA_MAPK_CASCADE	3	Down	0.0129208408116948	0.999865959575651
C5_GO_REGULATION_OF_ACTIVATION_INDUCED_CELL_DEATH_OF_T_CELLS	5	Down	0.0129246079626073	0.999865959575651
C5_GO_DENDRITIC_CELL_APOPTOTIC_PROCESS	7	Up	0.0129317268925645	0.999865959575651
C2_ZHAN_MULTIPLE_MYELOMA_LB_DN	35	Down	0.0129786622841993	0.999865959575651
C2_MCCOLLUM_GELDANAMYCIN_RESISTANCE_UP	4	Up	0.0130973199507091	0.999865959575651
C5_GO_POSITIVE_REGULATION_OF_NUCLEAR_CELL_CYCLE_DNA_REPLICATION	6	Up	0.0131319573443593	0.999865959575651
C5_GO_REGULATION_OF_KERATINOCYTE_DIFFERENTIATION	24	Down	0.0131705007850572	0.999865959575651
C2_GUENTHER_GROWTH_SPHERICAL_VS_ADHERENT_DN	24	Down	0.0132617219768899	0.999865959575651
C5_GO_PROSTANOID_METABOLIC_PROCESS	9	Down	0.0134043712793368	0.999865959575651
C2_HANN_RESISTANCE_TO_BCL2_INHIBITOR_DN	27	Up	0.0134299970976051	0.999865959575651
C7_GSE37301_MULTIPOTENT_PROGENITOR_VS_PRO_BCELL_DN	172	Up	0.0135721326585894	0.999865959575651
C5_GO_ANTERIOR_HEAD_DEVELOPMENT	5	Up	0.0135729408715959	0.999865959575651
C5_GO_POSITIVE_REGULATION_OF_NOTCH_SIGNALING_PATHWAY	37	Down	0.0135856664330984	0.999865959575651
C2_GNATENKO_PLATELET_SIGNATURE	41	Down	0.013612482357224	0.999865959575651
C5_GO_RETINOL_DEHYDROGENASE_ACTIVITY	7	Down	0.0136243364772128	0.999865959575651
C2_HOFFMAN_CLOCK_TARGETS_DN	5	Down	0.0137008634174861	0.999865959575651
C5_GO_ANTIGEN_PROCESSING_AND_PRESENTATION_OF_ENDOGENOUS_PEPTIDE_ANTIGEN_VIA_MHC_CLASS_I_VIA_ER_PATHWAY	6	Down	0.0137469729889703	0.999865959575651
C2_REACTOME_TRANSCRIPTIONAL_REGULATION_OF_PLURIPOTENT_STEM_CELLS	14	Down	0.0137508231853901	0.999865959575651
C2_REACTOME_RELEASE_OF_APOPTOTIC_FACTORS_FROM_THE_MITOCHONDRIA	5	Down	0.0138765465218309	0.999865959575651
C5_GO_PTERIDINE_CONTAINING_COMPOUND_BIOSYNTHETIC_PROCESS	14	Up	0.0138965943294783	0.999865959575651
C5_GO_PROTEIN_LOCALIZATION_TO_EARLY_ENDOSOME	9	Down	0.013901183743191	0.999865959575651
C5_GO_CELLULAR_SODIUM_ION_HOMEOSTASIS	10	Down	0.0139563930088336	0.999865959575651
C2_KEGG_VALINE_LEUCINE_AND_ISOLEUCINE_DEGRADATION	40	Up	0.013983200863394	0.999865959575651
C5_GO_CELLULAR_RESPONSE_TO_LITHIUM_ION	7	Up	0.0141092428771185	0.999865959575651
C7_GSE18791_UNSTIM_VS_NEWCATSLE_VIRUS_DC_2H_DN	112	Up	0.0141180290200527	0.999865959575651
C2_MALONEY_RESPONSE_TO_17AAG_DN	71	Down	0.0141444073009449	0.999865959575651
C5_GO_RIBONUCLEASE_P_ACTIVITY	9	Up	0.0144338640789572	0.999865959575651
C5_GO_RIBOSOME	220	Down	0.0144642375390447	0.999865959575651
C2_OUYANG_PROSTATE_CANCER_MARKERS	15	Up	0.0145216360617202	0.999865959575651
C5_GO_ENDOLYSOSOME_LUMEN	5	Down	0.0145721771241898	0.999865959575651
C2_BIOCARTA_LEPTIN_PATHWAY	8	Up	0.0146659152017984	0.999865959575651
C2_REACTOME_STING_MEDIATED_INDUCTION_OF_HOST_IMMUNE_RESPONSES	13	Down	0.0147986206352851	0.999865959575651
C5_GO_CELL_SUBSTRATE_JUNCTION	343	Down	0.0148014957917417	0.999865959575651
C5_GO_RESPONSE_TO_LITHIUM_ION	11	Up	0.0148611925609309	0.999865959575651
C5_GO_PERIPHERAL_NERVOUS_SYSTEM_MYELIN_MAINTENANCE	6	Up	0.0149551181652124	0.999865959575651
C2_VANDESLUIS_COMMD1_TARGETS_GROUP_4_DN	8	Down	0.0151384679890489	0.999865959575651
C2_REACTOME_AXON_GUIDANCE	418	Down	0.0151432722609237	0.999865959575651
C5_GO_CARDIAC_VASCULAR_SMOOTH_MUSCLE_CELL_DIFFERENTIATION	5	Down	0.0152051846874371	0.999865959575651
C2_BASSO_HAIRY_CELL_LEUKEMIA_UP	60	Down	0.0153353358275899	0.999865959575651
C5_GO_LATERAL_SPROUTING_FROM_AN_EPITHELIUM	5	Down	0.0154205527190714	0.999865959575651
C2_GALLUZZI_PERMEABILIZE_MITOCHONDRIA	36	Down	0.0154310805729278	0.999865959575651
C3_HOXA3_01	7	Up	0.0154400528953413	0.999865959575651
C5_GO_REGULATION_OF_MORPHOGENESIS_OF_AN_EPITHELIUM	124	Down	0.0155617617827963	0.999865959575651
C2_BIOCARTA_SHH_PATHWAY	11	Down	0.0158972176581271	0.999865959575651
C5_GO_CHAPERONE_BINDING	92	Up	0.0160384757359718	0.999865959575651
C2_REACTOME_ETHANOL_OXIDATION	6	Up	0.0162368533757271	0.999865959575651
C5_GO_ETHANOL_OXIDATION	6	Up	0.0162368533757271	0.999865959575651
C2_LOPEZ_MBD_TARGETS_IMPRINTED_AND_X_LINKED	13	Up	0.0164282435034519	0.999865959575651
C5_GO_REGULATION_OF_HEAT_GENERATION	7	Up	0.0166385947708609	0.999865959575651
C2_BRACHAT_RESPONSE_TO_CAMPTOTHECIN_DN	39	Down	0.0167306972633695	0.999865959575651
C5_GO_PULMONARY_VALVE_MORPHOGENESIS	7	Down	0.0168027032965318	0.999865959575651
C7_GSE9650_NAIVE_VS_EFF_CD8_TCELL_DN	176	Down	0.0168544577835624	0.999865959575651
C2_KEGG_SELENOAMINO_ACID_METABOLISM	22	Up	0.0169340894497393	0.999865959575651
C5_GO_OXYGEN_METABOLIC_PROCESS	6	Down	0.017040074808879	0.999865959575651
C2_WEBER_METHYLATED_ICP_IN_SPERM_UP	2	Down	0.0170546896328061	0.999865959575651
C5_GO_SENSORY_PERCEPTION_OF_SMELL	23	Down	0.0171810850445706	0.999865959575651
C5_GO_S_ADENOSYLMETHIONINE_DEPENDENT_METHYLTRANSFERASE_ACTIVITY	140	Up	0.0173034168301178	0.999865959575651
C2_ICHIBA_GRAFT_VERSUS_HOST_DISEASE_35D_UP	109	Down	0.0174643809303645	0.999865959575651
C2_HALMOS_CEBPA_TARGETS_UP	34	Up	0.0174828081195688	0.999865959575651
C2_REACTOME_TP53_REGULATES_TRANSCRIPTION_OF_GENES_INVOLVED_IN_G1_CELL_CYCLE_ARREST	10	Up	0.0175537453728722	0.999865959575651
C7_GSE43955_1H_VS_60H_ACT_CD4_TCELL_DN	139	Up	0.0175710606384643	0.999865959575651
C5_GO_POSITIVE_REGULATION_OF_OLIGODENDROCYTE_DIFFERENTIATION	10	Up	0.0176024092036501	0.999865959575651
C5_GO_REGULATION_OF_EPIDERMAL_CELL_DIFFERENTIATION	37	Down	0.0176549887132234	0.999865959575651
C5_GO_TETRASPANIN_ENRICHED_MICRODOMAIN	6	Down	0.0176724681468786	0.999865959575651
C2_BIOCARTA_RACCYCD_PATHWAY	25	Up	0.0176903505884184	0.999865959575651
C5_GO_TETRAHYDROFOLATE_BIOSYNTHETIC_PROCESS	7	Up	0.0178990110659422	0.999865959575651
C2_POMEROY_MEDULLOBLASTOMA_DESMOPLASIC_VS_CLASSIC_DN	41	Down	0.0179019383543717	0.999865959575651
C2_PELLICCIOTTA_HDAC_IN_ANTIGEN_PRESENTATION_DN	49	Down	0.0179076076274329	0.999865959575651
C2_WEBER_METHYLATED_ICP_IN_FIBROBLAST	6	Down	0.0179459243593081	0.999865959575651
C5_GO_MANNOSYLTRANSFERASE_ACTIVITY	24	Up	0.0179674018077231	0.999865959575651
C5_GO_POSITIVE_REGULATION_OF_COLLATERAL_SPROUTING	6	Down	0.0183645684700983	0.999865959575651
C5_GO_NEGATIVE_REGULATION_OF_ANOIKIS	14	Down	0.0184581495928647	0.999865959575651
C5_GO_CELL_COMMUNICATION_BY_ELECTRICAL_COUPLING	16	Down	0.0184933987007679	0.999865959575651
C2_REACTOME_SIGNALING_BY_NOTCH4	80	Down	0.0185863524177218	0.999865959575651
C5_GO_HIGH_DENSITY_LIPOPROTEIN_PARTICLE_REMODELING	11	Down	0.0185870179386426	0.999865959575651
C2_KYNG_ENVIRONMENTAL_STRESS_RESPONSE_NOT_BY_UV_IN_WS	10	Up	0.0187337261225282	0.999865959575651
C5_GO_REGULATION_OF_DNA_DUPLEX_UNWINDING	4	Down	0.0188977206510289	0.999865959575651
C5_GO_RESPONSE_TO_HISTAMINE	3	Down	0.0189913537149932	0.999865959575651
C5_GO_PRESYNAPTIC_CYTOSKELETON	2	Down	0.0190588795800665	0.999865959575651
C2_SNIJDERS_AMPLIFIED_IN_HEAD_AND_NECK_TUMORS	27	Up	0.0191491019691763	0.999865959575651
C2_REACTOME_DEFECTIVE_CFTR_CAUSES_CYSTIC_FIBROSIS	59	Down	0.0191567078853689	0.999865959575651
C5_GO_PROMOTER_SPECIFIC_CHROMATIN_BINDING	36	Up	0.0193262304269193	0.999865959575651
C7_GSE21670_STAT3_KO_VS_WT_CD4_TCELL_DN	183	Up	0.0194956198483678	0.999865959575651
C2_BIOCARTA_CK1_PATHWAY	11	Down	0.0194990676528164	0.999865959575651
C2_KAPOSI_LIVER_CANCER_MET_DN	5	Up	0.0195466251574342	0.999865959575651
C2_REACTOME_METABOLISM_OF_AMINO_ACIDS_AND_DERIVATIVES	301	Down	0.0196768346990587	0.999865959575651
C5_GO_EOSINOPHIL_CHEMOTAXIS	8	Down	0.0196785593050599	0.999865959575651
C5_GO_INTRINSIC_COMPONENT_OF_PEROXISOMAL_MEMBRANE	16	Up	0.019697184766414	0.999865959575651
C2_REACTOME_INFECTIOUS_DISEASE	358	Down	0.0198088007311846	0.999865959575651
C5_GO_GUANYL_NUCLEOTIDE_EXCHANGE_FACTOR_COMPLEX	10	Up	0.0198246961645742	0.999865959575651
C5_GO_PROTEIN_METHYLTRANSFERASE_ACTIVITY	77	Up	0.0199107078855117	0.999865959575651
C5_GO_COMMON_MYELOID_PROGENITOR_CELL_PROLIFERATION	5	Up	0.0199575486467256	0.999865959575651
C7_GSE6674_ANTI_IGM_VS_ANTI_IGM_AND_CPG_STIM_BCELL_DN	194	Up	0.0200677360558607	0.999865959575651
C5_GO_CHONDROITIN_SULFATE_BINDING	6	Down	0.0201323563639998	0.999865959575651
C5_GO_REGULATION_OF_T_CELL_MEDIATED_CYTOTOXICITY	24	Down	0.0201453920628645	0.999865959575651
C2_REACTOME_EPH_EPHRIN_SIGNALING	72	Down	0.020169968133433	0.999865959575651
C5_GO_PYRUVATE_DEHYDROGENASE_COMPLEX	7	Up	0.0202567090434568	0.999865959575651
C5_GO_REGULATION_OF_CELL_GROWTH_INVOLVED_IN_CARDIAC_MUSCLE_CELL_DEVELOPMENT	15	Up	0.0203948965537293	0.999865959575651
C5_GO_POSITIVE_REGULATION_OF_VASCULOGENESIS	6	Up	0.0204919093819567	0.999865959575651
C5_GO_ESC_E_Z_COMPLEX	15	Up	0.0205200519646046	0.999865959575651
C2_CAFFAREL_RESPONSE_TO_THC_24HR_3_DN	13	Up	0.0205231630146948	0.999865959575651
C5_GO_MHC_CLASS_II_RECEPTOR_ACTIVITY	7	Down	0.0205865967074846	0.999865959575651
C2_REACTOME_ABC_TRANSPORTER_DISORDERS	66	Down	0.0208583249947485	0.999865959575651
C5_GO_LYSINE_N_METHYLTRANSFERASE_ACTIVITY	54	Up	0.0211012851561163	0.999865959575651
C5_GO_ANTIGEN_PROCESSING_AND_PRESENTATION_OF_EXOGENOUS_PEPTIDE_ANTIGEN_VIA_MHC_CLASS_I	74	Down	0.0211037754291813	0.999865959575651
C5_GO_COLLATERAL_SPROUTING_IN_ABSENCE_OF_INJURY	2	Up	0.0211090241693639	0.999865959575651
C5_GO_BRANCHING_MORPHOGENESIS_OF_AN_EPITHELIAL_TUBE	78	Down	0.0211285674816977	0.999865959575651
C5_GO_AXON_MIDLINE_CHOICE_POINT_RECOGNITION	2	Up	0.0211813558569765	0.999865959575651
C5_GO_POSITIVE_REGULATION_OF_TRANSCRIPTION_BY_RNA_POLYMERASE_III	9	Up	0.0211903978772367	0.999865959575651
C5_GO_GLYCERALDEHYDE_3_PHOSPHATE_DEHYDROGENASE_NADPLUS__NON_PHOSPHORYLATING_ACTIVITY	4	Up	0.0214182712683191	0.999865959575651
C5_GO_NEGATIVE_REGULATION_OF_MACROAUTOPHAGY	29	Up	0.0214436339622603	0.999865959575651
C5_GO_MHC_CLASS_II_PROTEIN_COMPLEX	13	Down	0.0214943250505171	0.999865959575651
C2_LAIHO_COLORECTAL_CANCER_SERRATED_UP	102	Down	0.0214960368209405	0.999865959575651
C3_GTATGAT_MIR154_MIR487	60	Up	0.0215505764749288	0.999865959575651
C5_GO_HEMATOPOIETIC_STEM_CELL_PROLIFERATION	15	Up	0.0215540830923898	0.999865959575651
C2_MATZUK_STEROIDOGENESIS	5	Down	0.0215893694064227	0.999865959575651
C5_GO_GALACTOSE_BINDING	4	Up	0.0216283977140149	0.999865959575651
C5_GO_DNA_CLAMP_LOADER_ACTIVITY	8	Up	0.0217959136774608	0.999865959575651
C2_REACTOME_SYNTHESIS_OF_LEUKOTRIENES_LT_AND_EOXINS_EX	8	Up	0.0218773322582611	0.999865959575651
C2_PECE_MAMMARY_STEM_CELL_UP	125	Down	0.0218879246800179	0.999865959575651
C5_GO_PROTEIN_TARGETING_TO_LYSOSOME	20	Up	0.0221725479288867	0.999865959575651
C2_REACTOME_ACTIVATION_OF_AMPK_DOWNSTREAM_OF_NMDARS	19	Up	0.0221847784864576	0.999865959575651
C5_GO_HISTONE_LYSINE_N_METHYLTRANSFERASE_ACTIVITY	39	Up	0.0226023997232598	0.999865959575651
C5_GO_TRANSITION_METAL_ION_TRANSMEMBRANE_TRANSPORTER_ACTIVITY	31	Up	0.0226128021647386	0.999865959575651
C5_GO_POSITIVE_REGULATION_OF_INTRACELLULAR_ESTROGEN_RECEPTOR_SIGNALING_PATHWAY	7	Up	0.0227531007367905	0.999865959575651
C5_GO_POSITIVE_REGULATION_OF_SYNAPTIC_VESICLE_TRANSPORT	5	Down	0.022921567471353	0.999865959575651
C5_GO_POSITIVE_REGULATION_OF_FIBROBLAST_APOPTOTIC_PROCESS	7	Down	0.0230297438463529	0.999865959575651
C5_GO_GLYCOGEN_BIOSYNTHETIC_PROCESS	35	Up	0.023060949246732	0.999865959575651
C7_GSE37416_12H_VS_24H_F_TULARENSIS_LVS_NEUTROPHIL_DN	172	Up	0.0231249390425432	0.999865959575651
C2_LUI_THYROID_CANCER_CLUSTER_3	27	Down	0.0231718895507704	0.999865959575651
C5_GO_LUNG_VASCULATURE_DEVELOPMENT	2	Down	0.0232045434142559	0.999865959575651
C2_DER_IFN_BETA_RESPONSE_UP	100	Down	0.02325474316166	0.999865959575651
C5_GO_TYPE_I_INTERFERON_SECRETION	8	Up	0.0233248334926753	0.999865959575651
C2_LAU_APOPTOSIS_CDKN2A_DN	3	Up	0.0234116280002662	0.999865959575651
C7_GSE17301_CTRL_VS_48H_ACD3_ACD28_IFNA5_STIM_CD8_TCELL_DN	182	Up	0.0234451369770446	0.999865959575651
C5_GO_MORPHOGENESIS_OF_AN_EPITHELIAL_FOLD	9	Down	0.0234747044591592	0.999865959575651
C5_GO_PROTEASOME_CORE_COMPLEX	19	Down	0.0235291235758475	0.999865959575651
C5_GO_THREONINE_TYPE_PEPTIDASE_ACTIVITY	19	Down	0.0235530463010353	0.999865959575651
C5_GO_REGULATORY_RNA_BINDING	32	Up	0.0235729437401313	0.999865959575651
C5_GO_GALACTOLIPID_BIOSYNTHETIC_PROCESS	3	Up	0.0235942130975615	0.999865959575651
C5_GO_B_1_B_CELL_DIFFERENTIATION	4	Up	0.023606326282968	0.999865959575651
C2_MCCABE_HOXC6_TARGETS_CANCER_UP	17	Down	0.0236537004132565	0.999865959575651
C7_GSE3203_INFLUENZA_INF_VS_IFNB_TREATED_LN_BCELL_UP	126	Up	0.023663266081746	0.999865959575651
C5_GO_GLUCURONOSYLTRANSFERASE_ACTIVITY	11	Up	0.0237261114572909	0.999865959575651
C5_GO_ACTIN_FILAMENT_REORGANIZATION	6	Up	0.02378658701627	0.999865959575651
C2_GENTLES_LEUKEMIC_STEM_CELL_DN	9	Down	0.0237930446112029	0.999865959575651
C7_GSE13946_CTRL_VS_DSS_COLITIS_GD_TCELL_FROM_COLON_DN	161	Up	0.0238351660355848	0.999865959575651
C2_LUI_TARGETS_OF_PAX8_PPARG_FUSION	33	Down	0.023859446102105	0.999865959575651
C2_ZHANG_GATA6_TARGETS_UP	7	Up	0.0239648986550177	0.999865959575651
C2_REACTOME_THE_CANONICAL_RETINOID_CYCLE_IN_RODS_TWILIGHT_VISION	9	Down	0.0240596424868753	0.999865959575651
C7_GSE40666_STAT1_KO_VS_STAT4_KO_CD8_TCELL_UP	194	Up	0.0241157509778786	0.999865959575651
C2_REACTOME_FRUCTOSE_CATABOLISM	4	Up	0.0242789940204528	0.999865959575651
C5_GO_FRUCTOSE_CATABOLIC_PROCESS	4	Up	0.0242789940204528	0.999865959575651
C2_REACTOME_GAP_JUNCTION_ASSEMBLY	14	Up	0.0243019620330372	0.999865959575651
C5_GO_POSITIVE_REGULATION_OF_INHIBITORY_POSTSYNAPTIC_POTENTIAL	3	Up	0.0243757364450867	0.999865959575651
C2_SENGUPTA_NASOPHARYNGEAL_CARCINOMA_WITH_LMP1_DN	73	Down	0.0244214379297361	0.999865959575651
C5_GO_M7G_5_PPPN_DIPHOSPHATASE_ACTIVITY	7	Down	0.0246220461586301	0.999865959575651
C5_GO_RETINA_VASCULATURE_MORPHOGENESIS_IN_CAMERA_TYPE_EYE	5	Down	0.0246234125841489	0.999865959575651
C2_NUTT_GBM_VS_AO_GLIOMA_DN	36	Down	0.0247324949194953	0.999865959575651
C2_REACTOME_BASIGIN_INTERACTIONS	20	Down	0.0247623821339572	0.999865959575651
C5_GO_OLIGOPEPTIDE_BINDING	10	Up	0.0248366072856472	0.999865959575651
C2_WONG_ENDMETRIUM_CANCER_DN	32	Down	0.0248376571894317	0.999865959575651
C2_MACLACHLAN_BRCA1_TARGETS_DN	12	Down	0.0249762955684873	0.999865959575651
C2_FARMER_BREAST_CANCER_CLUSTER_4	8	Down	0.0252180786103993	0.999865959575651
C5_GO_PROTEIN_LOCALIZATION_TO_MEMBRANE	502	Down	0.0254609202437112	0.999865959575651
C2_BIOCARTA_TCYTOTOXIC_PATHWAY	11	Down	0.0255024024924264	0.999865959575651
C5_GO_RELAXATION_OF_SMOOTH_MUSCLE	2	Up	0.0255493259523224	0.999865959575651
C5_GO_RELAXATION_OF_VASCULAR_SMOOTH_MUSCLE	2	Up	0.0255493259523224	0.999865959575651
C5_GO_NEGATIVE_REGULATION_OF_TYPE_I_INTERFERON_MEDIATED_SIGNALING_PATHWAY	7	Down	0.0257171513487521	0.999865959575651
C5_GO_REGULATION_OF_PHOSPHATIDYLINOSITOL_BIOSYNTHETIC_PROCESS	5	Down	0.0257434427542743	0.999865959575651
C2_REACTOME_GLYCOSPHINGOLIPID_METABOLISM	36	Up	0.0257523588410428	0.999865959575651
C2_BIOCARTA_SET_PATHWAY	10	Down	0.0259177401469094	0.999865959575651
C5_GO_NATURAL_KILLER_CELL_PROLIFERATION	9	Down	0.0259467376726698	0.999865959575651
C5_GO_POSITIVE_REGULATION_OF_VIRAL_RELEASE_FROM_HOST_CELL	15	Down	0.0259874067349361	0.999865959575651
C5_GO_CARDIAC_EPITHELIAL_TO_MESENCHYMAL_TRANSITION	22	Down	0.026184501563709	0.999865959575651
C5_GO_REELIN_MEDIATED_SIGNALING_PATHWAY	7	Down	0.0262613226066485	0.999865959575651
C7_GSE31082_DP_VS_CD8_SP_THYMOCYTE_UP	187	Up	0.026308044443053	0.999865959575651
C2_ZHOU_CELL_CYCLE_GENES_IN_IR_RESPONSE_2HR	4	Up	0.0264385943883475	0.999865959575651
C2_HOLLERN_PAPILLARY_BREAST_TUMOR	12	Up	0.026442265477801	0.999865959575651
C5_GO_POSITIVE_THYMIC_T_CELL_SELECTION	11	Down	0.026539425267652	0.999865959575651
C5_GO_TRANSFERASE_ACTIVITY_TRANSFERRING_ONE_CARBON_GROUPS	194	Up	0.0265760067249182	0.999865959575651
C5_GO_ACETYLCHOLINE_RECEPTOR_BINDING	5	Up	0.0269165352172627	0.999865959575651
C2_IKEDA_MIR133_TARGETS_UP	40	Down	0.0271513570651365	0.999865959575651
H_HALLMARK_HEDGEHOG_SIGNALING	25	Down	0.0271517724219359	0.999865959575651
C2_BIOCARTA_MPR_PATHWAY	14	Down	0.0271599940332403	0.999865959575651
C2_PARK_HSC_AND_MULTIPOTENT_PROGENITORS	39	Down	0.0272003297944065	0.999865959575651
C2_BOWIE_RESPONSE_TO_TAMOXIFEN	18	Down	0.0272867060479801	0.999865959575651
C5_GO_CATECHOLAMINE_UPTAKE	8	Down	0.02728677437317	0.999865959575651
C1_chr10p12	34	Down	0.0272987089595052	0.999865959575651
C5_GO_REGULATION_OF_PROTEIN_HETERODIMERIZATION_ACTIVITY	6	Down	0.0275743070220921	0.999865959575651
C5_GO_OXIDATIVE_DNA_DEMETHYLATION	5	Up	0.0276243009198421	0.999865959575651
C5_GO_MODULATION_BY_HOST_OF_VIRAL_RELEASE_FROM_HOST_CELL	5	Down	0.0276432658721018	0.999865959575651
C7_GSE21063_WT_VS_NFATC1_KO_16H_ANTI_IGM_STIM_BCELL_UP	185	Up	0.0276973380973573	0.999865959575651
C5_GO_POST_EMBRYONIC_CAMERA_TYPE_EYE_DEVELOPMENT	6	Down	0.0277727419234779	0.999865959575651
C5_GO_NEGATIVE_REGULATION_OF_LEUKOCYTE_MIGRATION	26	Up	0.0278301485392284	0.999865959575651
C7_GSE26559_TCF1_KO_VS_WT_LIN_NEG_CELL_DN	111	Down	0.0278806861966245	0.999865959575651
C5_GO_RENAL_CONTROL_OF_PERIPHERAL_VASCULAR_RESISTANCE_INVOLVED_IN_REGULATION_OF_SYSTEMIC_ARTERIAL_BLOOD_PRESSURE	2	Down	0.0278888187025856	0.999865959575651
C2_EHRLICH_ICF_SYNDROM_UP	8	Down	0.0278960980633757	0.999865959575651
C5_GO_RIBOSOMAL_LARGE_SUBUNIT_BIOGENESIS	67	Down	0.0279093946641798	0.999865959575651
C5_GO_RIBONUCLEASE_MRP_COMPLEX	5	Up	0.0280393301477845	0.999865959575651
C1_chr6q15	20	Up	0.0280531360427317	0.999865959575651
C5_GO_POSITIVE_REGULATION_OF_NATURAL_KILLER_CELL_CHEMOTAXIS	5	Down	0.0281114274791209	0.999865959575651
H_HALLMARK_REACTIVE_OXYGEN_SPECIES_PATHWAY	45	Down	0.0281925994993695	0.999865959575651
C5_GO_POSITIVE_REGULATION_OF_OSTEOBLAST_PROLIFERATION	6	Up	0.0282215335651712	0.999865959575651
C2_REACTOME_TRAFFICKING_AND_PROCESSING_OF_ENDOSOMAL_TLR	11	Down	0.0282217780144789	0.999865959575651
C7_GSE25123_WT_VS_PPARG_KO_MACROPHAGE_DN	186	Down	0.0283120641386351	0.999865959575651
C7_GSE22886_NAIVE_CD4_TCELL_VS_12H_ACT_TH1_DN	192	Up	0.0285271175778526	0.999865959575651
C5_GO_AXIS_ELONGATION	14	Down	0.0286820703439289	0.999865959575651
C5_GO_SIN3_COMPLEX	13	Down	0.0286950680257046	0.999865959575651
C5_GO_EPIDERMAL_GROWTH_FACTOR_RECEPTOR_BINDING	24	Up	0.0288284100781399	0.999865959575651
C2_BIOCARTA_CSK_PATHWAY	18	Down	0.0289506190892898	0.999865959575651
C5_GO_HISTAMINE_TRANSPORT	10	Up	0.0292533723005656	0.999865959575651
C5_GO_POSITIVE_REGULATION_OF_RELEASE_OF_CYTOCHROME_C_FROM_MITOCHONDRIA	28	Down	0.0292667561317773	0.999865959575651
C2_REACTOME_ACTIVATION_OF_TRKA_RECEPTORS	2	Down	0.0292817452545891	0.999865959575651
C2_REACTOME_NGF_INDEPENDANT_TRKA_ACTIVATION	2	Down	0.0292817452545891	0.999865959575651
C5_GO_REGULATION_OF_OSTEOCLAST_DEVELOPMENT	9	Up	0.0293278514530977	0.999865959575651
C5_GO_POSITIVE_REGULATION_OF_LYMPHOCYTE_MIGRATION	31	Down	0.029401746173631	0.999865959575651
C5_GO_INOSITOL_1_4_5_TRISPHOSPHATE_BINDING	8	Up	0.029433846447173	0.999865959575651
C2_REACTOME_CD209_DC_SIGN_SIGNALING	19	Up	0.0295498916612172	0.999865959575651
C2_CHIANG_LIVER_CANCER_SUBCLASS_INTERFERON_DN	34	Down	0.0295626907474945	0.999865959575651
C5_GO_CELL_COMMUNICATION_BY_ELECTRICAL_COUPLING_INVOLVED_IN_CARDIAC_CONDUCTION	14	Down	0.0295971750532745	0.999865959575651
C2_PID_LKB1_PATHWAY	40	Up	0.0296515061878614	0.999865959575651
C5_GO_DISTAL_TUBULE_DEVELOPMENT	7	Down	0.0298054235967909	0.999865959575651
C5_GO_CALCIUM_ION_REGULATED_EXOCYTOSIS	85	Down	0.0298213291473205	0.999865959575651
C2_SAGIV_CD24_TARGETS_UP	20	Up	0.0298270700309742	0.999865959575651
C2_REACTOME_FBXL7_DOWN_REGULATES_AURKA_DURING_MITOTIC_ENTRY_AND_IN_EARLY_MITOSIS	53	Down	0.0298787401772468	0.999865959575651
C5_GO_GLAND_MORPHOGENESIS	66	Down	0.0300042916272832	0.999865959575651
C5_GO_GLUTAMATE_BIOSYNTHETIC_PROCESS	6	Up	0.0300380522536973	0.999865959575651
C2_REACTOME_ASYMMETRIC_LOCALIZATION_OF_PCP_PROTEINS	60	Down	0.0301855344412582	0.999865959575651
C5_GO_POSITIVE_REGULATION_OF_INTRACELLULAR_STEROID_HORMONE_RECEPTOR_SIGNALING_PATHWAY	8	Up	0.0302356858664396	0.999865959575651
C5_GO_POSITIVE_REGULATION_OF_T_CELL_MEDIATED_IMMUNITY	36	Down	0.0302644496886315	0.999865959575651
C5_GO_REGULATION_OF_PLATELET_AGGREGATION	11	Up	0.0303983412590761	0.999865959575651
C5_GO_CORECEPTOR_ACTIVITY	27	Down	0.0306287873633688	0.999865959575651
C7_GSE17974_CTRL_VS_ACT_IL4_AND_ANTI_IL12_4H_CD4_TCELL_DN	191	Up	0.0307240382958519	0.999865959575651
C5_GO_T_CELL_RECEPTOR_BINDING	6	Down	0.0307252234230682	0.999865959575651
C5_GO_CCR5_CHEMOKINE_RECEPTOR_BINDING	7	Down	0.0308376332303681	0.999865959575651
C2_MOOTHA_TCA	15	Down	0.0308408569460253	0.999865959575651
C7_GSE45881_CXCR6HI_VS_CXCR1LO_COLONIC_LAMINA_PROPRIA_UP	192	Up	0.0308583397557477	0.999865959575651
C2_CROMER_METASTASIS_UP	69	Down	0.0309218786054506	0.999865959575651
C2_KEGG_PROTEASOME	43	Down	0.0310201579351069	0.999865959575651
C5_GO_ANCHORING_JUNCTION	427	Down	0.0310255416905361	0.999865959575651
C5_GO_PROTEASOMAL_UBIQUITIN_INDEPENDENT_PROTEIN_CATABOLIC_PROCESS	22	Down	0.0310349393876365	0.999865959575651
C2_REACTOME_TRANSPORT_OF_CONNEXONS_TO_THE_PLASMA_MEMBRANE	12	Up	0.031126428741821	0.999865959575651
C5_GO_PERICENTRIOLAR_MATERIAL	21	Up	0.0311781026016965	0.999865959575651
C2_REACTOME_RNA_POLYMERASE_III_CHAIN_ELONGATION	18	Down	0.0312799647016727	0.999865959575651
C7_GSE37416_12H_VS_48H_F_TULARENSIS_LVS_NEUTROPHIL_DN	146	Up	0.0312820661933525	0.999865959575651
C5_GO_IRON_ION_BINDING	82	Up	0.031324471297477	0.999865959575651
C2_BIOCARTA_P53_PATHWAY	14	Up	0.0313325928343848	0.999865959575651
C5_GO_ACID_AMINO_ACID_LIGASE_ACTIVITY	13	Up	0.0313456348316316	0.999865959575651
C2_REACTOME_CHOLINE_CATABOLISM	3	Up	0.0314204764780809	0.999865959575651
C5_GO_CHOLINE_CATABOLIC_PROCESS	3	Up	0.0314204764780809	0.999865959575651
C2_ELVIDGE_HIF1A_AND_HIF2A_TARGETS_UP	37	Up	0.0314412646021184	0.999865959575651
C2_HERNANDEZ_MITOTIC_ARREST_BY_DOCETAXEL_2_DN	13	Up	0.0315454766410819	0.999865959575651
C5_GO_REGION_OF_CYTOSOL	20	Up	0.0317066108958005	0.999865959575651
C5_GO_INTRINSIC_COMPONENT_OF_MITOCHONDRIAL_OUTER_MEMBRANE	20	Down	0.0317341452182061	0.999865959575651
C7_GSE1740_MCSF_VS_MCSF_AND_IFNG_DAY2_DERIVED_MACROPHAGE_UP	125	Down	0.0317770817676892	0.999865959575651
C5_GO_PROTEIN_C_LINKED_GLYCOSYLATION	6	Up	0.0318080072328184	0.999865959575651
C5_GO_CYCLIN_CDK_POSITIVE_TRANSCRIPTION_ELONGATION_FACTOR_COMPLEX	8	Up	0.0318331031216611	0.999865959575651
C2_TIEN_INTESTINE_PROBIOTICS_24HR_DN	195	Down	0.0318715847342121	0.999865959575651
C2_VERRECCHIA_RESPONSE_TO_TGFB1_C6	2	Down	0.0320487906677357	0.999865959575651
C2_REACTOME_ASSEMBLY_OF_THE_PRE_REPLICATIVE_COMPLEX	66	Down	0.0320749876083251	0.999865959575651
C2_KORKOLA_CORRELATED_WITH_POU5F1	13	Up	0.0321709749408123	0.999865959575651
C5_GO_MUSCLE_ATROPHY	8	Up	0.0322319727371687	0.999865959575651
C2_SABATES_COLORECTAL_ADENOMA_SIZE_DN	5	Down	0.0322655639459236	0.999865959575651
C2_BIOCARTA_CFTR_PATHWAY	8	Down	0.0322953420263881	0.999865959575651
C2_REACTOME_TGF_BETA_RECEPTOR_SIGNALING_IN_EMT_EPITHELIAL_TO_MESENCHYMAL_TRANSITION	15	Down	0.0323909558174809	0.999865959575651
C2_VANTVEER_BREAST_CANCER_BRCA1_UP	35	Up	0.0324833769602664	0.999865959575651
C5_GO_CELLULAR_MODIFIED_AMINO_ACID_BIOSYNTHETIC_PROCESS	34	Up	0.0325106703704309	0.999865959575651
C2_REACTOME_UPTAKE_AND_FUNCTION_OF_DIPHTHERIA_TOXIN	6	Up	0.0325198094183616	0.999865959575651
C5_GO_CALCIUM_SODIUM_ANTIPORTER_ACTIVITY	2	Up	0.0326142852302441	0.999865959575651
C5_GO_NEGATIVE_REGULATION_OF_VASCULAR_SMOOTH_MUSCLE_CELL_PROLIFERATION	12	Up	0.0326394309666582	0.999865959575651
C5_GO_AUDITORY_RECEPTOR_CELL_MORPHOGENESIS	9	Down	0.0326422599004833	0.999865959575651
C5_GO_ESTABLISHMENT_OR_MAINTENANCE_OF_BIPOLAR_CELL_POLARITY	28	Down	0.0326859626273479	0.999865959575651
C5_GO_TRNA_5_END_PROCESSING	14	Up	0.032698663589944	0.999865959575651
C7_GSE27859_CD11C_INT_F480_HI_MACROPHAGE_VS_CD11C_ING_F480_INT_DC_UP	178	Up	0.0328447057278843	0.999865959575651
C2_BIOCARTA_GABA_PATHWAY	4	Up	0.0328504334503899	0.999865959575651
C2_KEGG_ASCORBATE_AND_ALDARATE_METABOLISM	5	Up	0.0328716570055285	0.999865959575651
C5_GO_CELL_CORTEX_REGION	26	Down	0.0329128120988493	0.999865959575651
C5_GO_NEURAL_NUCLEUS_DEVELOPMENT	45	Down	0.0329153261582906	0.999865959575651
C5_GO_REGULATION_OF_HEMATOPOIETIC_STEM_CELL_PROLIFERATION	5	Up	0.0329157135121963	0.999865959575651
C5_GO_REGULATION_OF_SPINDLE_CHECKPOINT	14	Up	0.0329512915444901	0.999865959575651
C2_KEGG_PROSTATE_CANCER	76	Up	0.0330070629056972	0.999865959575651
C2_RAY_TARGETS_OF_P210_BCR_ABL_FUSION_UP	11	Up	0.033028292340453	0.999865959575651
C5_GO_LUNG_LOBE_DEVELOPMENT	3	Down	0.0330348657364987	0.999865959575651
C2_WELCSH_BRCA1_TARGETS_DN	131	Up	0.033084248272383	0.999865959575651
C5_GO_ISOTYPE_SWITCHING_TO_IGA_ISOTYPES	6	Up	0.033129232438808	0.999865959575651
C1_chr2p25	44	Down	0.033263682018517	0.999865959575651
C1_chr2q12	21	Down	0.0332966389473508	0.999865959575651
C5_GO_RETINAL_METABOLIC_PROCESS	7	Down	0.0333754512628498	0.999865959575651
C5_GO_REGULATION_OF_HYDROGEN_PEROXIDE_BIOSYNTHETIC_PROCESS	5	Down	0.0334260073765867	0.999865959575651
C2_ZHAN_MULTIPLE_MYELOMA_MF_DN	34	Up	0.0335413637320566	0.999865959575651
C5_GO_INTERMEDIATE_FILAMENT_BINDING	7	Up	0.0335814762926706	0.999865959575651
C5_GO_REGULATION_OF_POLYSACCHARIDE_METABOLIC_PROCESS	32	Up	0.0337215727501051	0.999865959575651
C7_GSE40666_NAIVE_VS_EFFECTOR_CD8_TCELL_WITH_IFNA_STIM_90MIN_DN	178	Up	0.0337537064638882	0.999865959575651
C5_GO_HEME_TRANSPORT	8	Down	0.0337562185590724	0.999865959575651
C5_GO_AXIS_ELONGATION_INVOLVED_IN_SOMITOGENESIS	2	Down	0.0338342117560192	0.999865959575651
C2_BIOCARTA_PCAF_PATHWAY	13	Up	0.0339216185790427	0.999865959575651
C1_chr11p11	41	Up	0.0339277325006415	0.999865959575651
C2_PETRETTO_HEART_MASS_QTL_CIS_DN	21	Up	0.0339539396890592	0.999865959575651
C5_GO_ANTIGEN_PROCESSING_AND_PRESENTATION_OF_PEPTIDE_ANTIGEN	170	Down	0.0339767822296559	0.999865959575651
C5_GO_DYNACTIN_BINDING	12	Up	0.0340194281592278	0.999865959575651
C5_GO_REGULATION_OF_VASCULAR_SMOOTH_MUSCLE_CELL_DEDIFFERENTIATION	2	Down	0.0340609852533413	0.999865959575651
C5_GO_MEMBRANE_TO_MEMBRANE_DOCKING	5	Down	0.0340677041349262	0.999865959575651
C5_GO_REGULATION_OF_TISSUE_REMODELING	47	Down	0.0341340962593282	0.999865959575651
C7_GSE2124_CTRL_VS_LYMPHOTOXIN_BETA_TREATED_MLN_UP	110	Down	0.0341773156230418	0.999865959575651
C5_GO_REGULATION_OF_CELL_COMMUNICATION_BY_ELECTRICAL_COUPLING	8	Down	0.0342244566176685	0.999865959575651
C2_GUTIERREZ_MULTIPLE_MYELOMA_UP	34	Down	0.0342387319324352	0.999865959575651
C2_REACTOME_LAGGING_STRAND_SYNTHESIS	20	Up	0.034246831581908	0.999865959575651
C5_GO_CALCIUM_DEPENDENT_PROTEIN_BINDING	40	Down	0.0345466324351037	0.999865959575651
C5_GO_ESTABLISHMENT_OF_PROTEIN_LOCALIZATION_TO_TELOMERE	17	Up	0.034635925982123	0.999865959575651
C5_GO_ANTIGEN_BINDING	36	Down	0.0347066102216634	0.999865959575651
C5_GO_ESTABLISHMENT_OF_EPITHELIAL_CELL_APICAL_BASAL_POLARITY	8	Down	0.0347342173274913	0.999865959575651
C2_REACTOME_REGULATION_OF_APOPTOSIS	52	Down	0.0347826462612392	0.999865959575651
C7_GSE7218_IGM_VS_IGG_SIGNAL_THGOUGH_ANTIGEN_BCELL_UP	171	Up	0.0349185663617163	0.999865959575651
C5_GO_REGULATION_OF_TRANSCRIPTION_FROM_RNA_POLYMERASE_II_PROMOTER_IN_RESPONSE_TO_HYPOXIA	71	Down	0.0349877260906028	0.999865959575651
C2_REACTOME_DEGRADATION_OF_GLI1_BY_THE_PROTEASOME	58	Down	0.0351104069829077	0.999865959575651
C2_REACTOME_HEDGEHOG_LIGAND_BIOGENESIS	60	Down	0.0354182488285674	0.999865959575651
C2_LEE_TARGETS_OF_PTCH1_AND_SUFU_UP	43	Down	0.0354249903667998	0.999865959575651
C2_REACTOME_P75NTR_REGULATES_AXONOGENESIS	6	Down	0.0354356623465934	0.999865959575651
C5_GO_BUD_ELONGATION_INVOLVED_IN_LUNG_BRANCHING	4	Down	0.0354818792119821	0.999865959575651
C2_REACTOME_ZINC_EFFLUX_AND_COMPARTMENTALIZATION_BY_THE_SLC30_FAMILY	4	Up	0.0355016812552732	0.999865959575651
C5_GO_REGULATION_OF_RECEPTOR_INTERNALIZATION	31	Down	0.0355437975211071	0.999865959575651
C2_CERVERA_SDHB_TARGETS_1_DN	15	Up	0.0355846040739687	0.999865959575651
C2_HESS_TARGETS_OF_HOXA9_AND_MEIS1_UP	59	Up	0.0356443420617157	0.999865959575651
C2_ABRAMSON_INTERACT_WITH_AIRE	44	Up	0.0357494467594894	0.999865959575651
C7_GSE45365_NK_CELL_VS_BCELL_UP	183	Up	0.0358402932739593	0.999865959575651
C5_GO_ACTIVIN_RECEPTOR_BINDING	2	Down	0.0358938379307606	0.999865959575651
C2_NAKAJIMA_MAST_CELL	32	Up	0.0359405525548498	0.999865959575651
C5_GO_REGULATION_OF_ER_ASSOCIATED_UBIQUITIN_DEPENDENT_PROTEIN_CATABOLIC_PROCESS	9	Down	0.0360930723619792	0.999865959575651
C5_GO_MANNOSE_METABOLIC_PROCESS	8	Up	0.0363072494080849	0.999865959575651
C5_GO_TRANSLATION_ELONGATION_FACTOR_ACTIVITY	17	Down	0.036400628753588	0.999865959575651
C5_GO_NEGATIVE_REGULATION_OF_ALCOHOL_BIOSYNTHETIC_PROCESS	10	Up	0.0364327811837975	0.999865959575651
C2_KEGG_LYSINE_DEGRADATION	39	Up	0.0364454487061857	0.999865959575651
C1_chr7q35	13	Down	0.0364527396499908	0.999865959575651
C2_REACTOME_KETONE_BODY_METABOLISM	6	Up	0.036483262249046	0.999865959575651
C2_NAKAMURA_CANCER_MICROENVIRONMENT_UP	12	Up	0.0365243761049251	0.999865959575651
C5_GO_NON_CANONICAL_WNT_SIGNALING_PATHWAY	120	Down	0.0366471013127766	0.999865959575651
C2_REACTOME_ORC1_REMOVAL_FROM_CHROMATIN	69	Down	0.0367501077448546	0.999865959575651
C5_GO_REGULATION_OF_MEMBRANE_INVAGINATION	12	Up	0.0367927823476466	0.999865959575651
C2_BIOCARTA_RANKL_PATHWAY	13	Up	0.0369523309904553	0.999865959575651
C2_BROWNE_HCMV_INFECTION_18HR_UP	141	Up	0.0370663118549909	0.999865959575651
C2_REACTOME_TAK1_ACTIVATES_NFKB_BY_PHOSPHORYLATION_AND_ACTIVATION_OF_IKKS_COMPLEX	32	Up	0.0372843419835441	0.999865959575651
C5_GO_HYALURONIC_ACID_BINDING	8	Up	0.0373669827306639	0.999865959575651
C5_GO_CYSTEINE_TYPE_ENDOPEPTIDASE_ACTIVITY_INVOLVED_IN_APOPTOTIC_SIGNALING_PATHWAY	7	Down	0.0374440587070382	0.999865959575651
C5_GO_INHIBIN_BINDING	3	Down	0.0375728891939663	0.999865959575651
C2_REACTOME_FORMATION_OF_TUBULIN_FOLDING_INTERMEDIATES_BY_CCT_TRIC	20	Up	0.0376808684124371	0.999865959575651
C5_GO_STEROID_HYDROXYLASE_ACTIVITY	8	Up	0.0377614491947969	0.999865959575651
C2_REACTOME_ANTIMICROBIAL_PEPTIDES	19	Up	0.0378050862995588	0.999865959575651
C5_GO_REGULATION_OF_PROTEIN_TYROSINE_KINASE_ACTIVITY	65	Down	0.0380053703817809	0.999865959575651
C5_GO_ASPARTATE_TRANSMEMBRANE_TRANSPORT	6	Up	0.0380077430057089	0.999865959575651
C7_GSE6269_FLU_VS_E_COLI_INF_PBMC_DN	88	Down	0.0381553388610722	0.999865959575651
C2_ANASTASSIOU_MULTICANCER_INVASIVENESS_SIGNATURE	31	Down	0.0381610376445321	0.999865959575651
C2_REACTOME_ANTIGEN_PROCESSING_CROSS_PRESENTATION	93	Down	0.0381797433491188	0.999865959575651
C5_GO_CD40_RECEPTOR_COMPLEX	11	Up	0.0381975246873638	0.999865959575651
C2_SCHMIDT_POR_TARGETS_IN_LIMB_BUD_DN	5	Down	0.0382306579893748	0.999865959575651
C2_REACTOME_CITRIC_ACID_CYCLE_TCA_CYCLE	22	Down	0.0382743157367966	0.999865959575651
C5_GO_GAMMA_TUBULIN_BINDING	23	Up	0.0383535127255133	0.999865959575651
C7_GSE40184_HEALTHY_VS_HCV_INFECTED_DONOR_PBMC_UP	151	Up	0.0383773056048412	0.999865959575651
C5_GO_NEGATIVE_REGULATION_OF_KERATINOCYTE_DIFFERENTIATION	2	Down	0.0384814042869656	0.999865959575651
C2_WONG_ENDMETRIUM_CANCER_UP	12	Up	0.0384997957415345	0.999865959575651
C5_GO_POSITIVE_REGULATION_OF_BLOOD_VESSEL_DIAMETER	29	Up	0.0385111000308838	0.999865959575651
C3_MZF1_02	162	Down	0.0385502064306825	0.999865959575651
C5_GO_VERY_LOW_DENSITY_LIPOPROTEIN_PARTICLE_CLEARANCE	5	Down	0.0385700181773371	0.999865959575651
C2_BIOCARTA_REELIN_PATHWAY	7	Down	0.0385947767287852	0.999865959575651
C5_GO_DYSTROGLYCAN_COMPLEX	5	Up	0.0386141961916487	0.999865959575651
C5_GO_MUTLALPHA_COMPLEX_BINDING	5	Up	0.0387026812340303	0.999865959575651
C5_GO_REGULATION_OF_CARDIAC_EPITHELIAL_TO_MESENCHYMAL_TRANSITION	8	Down	0.0387186969515766	0.999865959575651
C2_PARK_APL_PATHOGENESIS_UP	13	Down	0.0387394859843325	0.999865959575651
C2_REACTOME_CELLULAR_RESPONSE_TO_HYPOXIA	69	Down	0.0387743201889655	0.999865959575651
C2_REACTOME_TRIGLYCERIDE_BIOSYNTHESIS	7	Down	0.0387775125396255	0.999865959575651
C5_GO_DE_NOVO_IMP_BIOSYNTHETIC_PROCESS	6	Up	0.03878432390303	0.999865959575651
C5_GO_ARP2_3_COMPLEX_MEDIATED_ACTIN_NUCLEATION	31	Down	0.0388661636264381	0.999865959575651
C5_GO_POSITIVE_REGULATION_OF_OSTEOCLAST_DEVELOPMENT	5	Up	0.0388738175628272	0.999865959575651
C5_GO_CORECEPTOR_ACTIVITY_INVOLVED_IN_WNT_SIGNALING_PATHWAY_PLANAR_CELL_POLARITY_PATHWAY	3	Down	0.0388861483654201	0.999865959575651
C2_PARK_OSTEOBLAST_DIFFERENTIATION_BY_PHENYLAMIL_DN	3	Down	0.0389192661875023	0.999865959575651
C5_GO_POSITIVE_REGULATION_OF_METALLOENDOPEPTIDASE_ACTIVITY	2	Down	0.0389277243643691	0.999865959575651
C5_GO_NEGATIVE_REGULATION_OF_NUCLEASE_ACTIVITY	7	Down	0.0389476632405419	0.999865959575651
C5_GO_REGULATION_OF_SOMATIC_STEM_CELL_POPULATION_MAINTENANCE	3	Down	0.0389855737148601	0.999865959575651
C2_CHANG_POU5F1_TARGETS_UP	9	Up	0.0391714309312725	0.999865959575651
C5_GO_OUTER_MITOCHONDRIAL_MEMBRANE_PROTEIN_COMPLEX	15	Up	0.0392124645695157	0.999865959575651
C2_CHEN_LVAD_SUPPORT_OF_FAILING_HEART_DN	32	Down	0.0392223776342792	0.999865959575651
C5_GO_POSITIVE_REGULATION_OF_NEURON_APOPTOTIC_PROCESS	43	Down	0.0393201690063228	0.999865959575651
C5_GO_NEGATIVE_REGULATION_OF_CD8_POSITIVE_ALPHA_BETA_T_CELL_ACTIVATION	6	Up	0.0393580716856045	0.999865959575651
C5_GO_NEGATIVE_REGULATION_OF_MESENCHYMAL_CELL_APOPTOTIC_PROCESS	3	Down	0.0396160906000072	0.999865959575651
C5_GO_TANGENTIAL_MIGRATION_FROM_THE_SUBVENTRICULAR_ZONE_TO_THE_OLFACTORY_BULB	2	Down	0.0396675500451316	0.999865959575651
C5_GO_OXIDOREDUCTASE_ACTIVITY_ACTING_ON_THE_CH_NH_GROUP_OF_DONORS	20	Up	0.0396910378403049	0.999865959575651
H_HALLMARK_ALLOGRAFT_REJECTION	171	Down	0.0398508124761187	0.999865959575651
C2_REACTOME_VIF_MEDIATED_DEGRADATION_OF_APOBEC3G	53	Down	0.0398599273982874	0.999865959575651
C5_GO_CELLULAR_POTASSIUM_ION_HOMEOSTASIS	8	Down	0.0398732775186381	0.999865959575651
C5_GO_POSITIVE_REGULATION_OF_PEPTIDYL_SERINE_PHOSPHORYLATION	71	Up	0.0399144053362779	0.999865959575651
C2_WILLIAMS_ESR1_TARGETS_UP	17	Down	0.0399979642568136	0.999865959575651
C5_GO_CYTOPLASMIC_TRANSLATION	89	Down	0.0401041778057663	0.999865959575651
C2_CHIANG_LIVER_CANCER_SUBCLASS_PROLIFERATION_UP	156	Down	0.0401318515856412	0.999865959575651
C2_MURAKAMI_UV_RESPONSE_1HR_DN	6	Up	0.0401461247899096	0.999865959575651
C5_GO_COMPLEMENT_RECEPTOR_ACTIVITY	2	Up	0.040156901533014	0.999865959575651
C5_GO_INSULIN_LIKE_GROWTH_FACTOR_RECEPTOR_BINDING	12	Up	0.0402450013333199	0.999865959575651
C5_GO_POSITIVE_REGULATION_OF_B_CELL_DIFFERENTIATION	10	Up	0.0402673927217272	0.999865959575651
C5_GO_MULTIMERIC_RIBONUCLEASE_P_COMPLEX	8	Up	0.0402951997609904	0.999865959575651
C7_GSE17721_PAM3CSK4_VS_CPG_12H_BMDC_DN	161	Up	0.0403610569418386	0.999865959575651
C5_GO_POSITIVE_REGULATION_OF_GLUCOSE_METABOLIC_PROCESS	16	Up	0.0404043074002918	0.999865959575651
C5_GO_REGULATION_OF_PEPTIDYL_SERINE_DEPHOSPHORYLATION	4	Up	0.0404094551395948	0.999865959575651
C5_GO_REPLICATION_FORK_ARREST	5	Down	0.0404234786756293	0.999865959575651
C5_GO_REGULATION_OF_BONE_REMODELING	26	Down	0.0404837667368741	0.999865959575651
C2_KIM_HYPOXIA	15	Up	0.04051739993777	0.999865959575651
C2_REACTOME_EPHA_MEDIATED_GROWTH_CONE_COLLAPSE	19	Down	0.0405395399633189	0.999865959575651
C2_REACTOME_TRNA_PROCESSING_IN_THE_NUCLEUS	56	Up	0.0406161925643478	0.999865959575651
C5_GO_NEGATIVE_REGULATION_OF_RECEPTOR_BINDING	8	Down	0.0406282587772716	0.999865959575651
C7_GSE6674_UNSTIM_VS_ANTI_IGM_AND_CPG_STIM_BCELL_DN	195	Up	0.0407434577750237	0.999865959575651
C2_REACTOME_DECTIN_1_MEDIATED_NONCANONICAL_NF_KB_SIGNALING	59	Down	0.0408066386285162	0.999865959575651
C5_GO_VOLTAGE_GATED_CHLORIDE_CHANNEL_ACTIVITY	8	Down	0.0408292121040348	0.999865959575651
C5_GO_POSITIVE_REGULATION_OF_CAMP_DEPENDENT_PROTEIN_KINASE_ACTIVITY	4	Up	0.0408314556352576	0.999865959575651
C5_GO_APICOLATERAL_PLASMA_MEMBRANE	9	Up	0.0410765834500984	0.999865959575651
C5_GO_EPITHELIAL_CELL_CELL_ADHESION	8	Down	0.0411036522013535	0.999865959575651
C3_ATGTAGC_MIR221_MIR222	99	Up	0.0411257415435356	0.999865959575651
C5_GO_ALCOHOL_DEHYDROGENASE_NADPPLUS_ACTIVITY	9	Down	0.0411692299246879	0.999865959575651
C7_GSE37301_LYMPHOID_PRIMED_MPP_VS_CD4_TCELL_UP	114	Up	0.0412807643462239	0.999865959575651
C5_GO_ISOTYPE_SWITCHING_TO_IGG_ISOTYPES	14	Up	0.0414725819842136	0.999865959575651
C5_GO_RNA_CATABOLIC_PROCESS	365	Down	0.0414763204853492	0.999865959575651
C5_GO_O_ACYLTRANSFERASE_ACTIVITY	36	Up	0.0415792277504339	0.999865959575651
C7_GSE22886_NAIVE_CD4_TCELL_VS_NEUTROPHIL_DN	124	Down	0.041587953950326	0.999865959575651
C2_BARRIER_CANCER_RELAPSE_NORMAL_SAMPLE_DN	31	Up	0.0416656665937212	0.999865959575651
C2_REACTOME_DEGRADATION_OF_DVL	54	Down	0.0417777290297746	0.999865959575651
C5_GO_POSITIVE_REGULATION_OF_GLUCONEOGENESIS_BY_POSITIVE_REGULATION_OF_TRANSCRIPTION_FROM_RNA_POLYMERASE_II_PROMOTER	4	Up	0.0418079031045446	0.999865959575651
C5_GO_PROTEIN_REPAIR	6	Down	0.0418483578578781	0.999865959575651
C2_FLECHNER_BIOPSY_KIDNEY_TRANSPLANT_REJECTED_VS_OK_UP	80	Down	0.0419482906019352	0.999865959575651
C6_JAK2_DN.V1_DN	111	Up	0.0419751808427184	0.999865959575651
C2_TARTE_PLASMA_CELL_VS_B_LYMPHOCYTE_DN	37	Down	0.04205717347246	0.999865959575651
C5_GO_PODOSOME	27	Down	0.042117321118753	0.999865959575651
C5_GO_SINGLE_STRANDED_VIRAL_RNA_REPLICATION_VIA_DOUBLE_STRANDED_DNA_INTERMEDIATE	17	Down	0.0421225723419451	0.999865959575651
C2_REACTOME_RMTS_METHYLATE_HISTONE_ARGININES	73	Up	0.0424008457942472	0.999865959575651
C2_BIOCARTA_PKC_PATHWAY	7	Up	0.0424059666919946	0.999865959575651
C2_ZHENG_FOXP3_TARGETS_IN_T_LYMPHOCYTE_UP	9	Up	0.0424549117454054	0.999865959575651
C5_GO_REGULATION_OF_CALCIUM_ION_DEPENDENT_EXOCYTOSIS	56	Down	0.0425601529212565	0.999865959575651
C5_GO_LIGASE_ACTIVITY_FORMING_CARBON_NITROGEN_BONDS	39	Up	0.0425764612809642	0.999865959575651
C5_GO_REGULATION_OF_MYOBLAST_FUSION	14	Down	0.0426739978398216	0.999865959575651
C5_GO_KERATIN_FILAMENT_BINDING	3	Up	0.0427293719943274	0.999865959575651
C5_GO_SKIN_MORPHOGENESIS	7	Down	0.0427737360760187	0.999865959575651
C5_GO_CTF18_RFC_LIKE_COMPLEX	7	Up	0.0428025812822666	0.999865959575651
C5_GO_EXCITATORY_SYNAPSE_ASSEMBLY	9	Up	0.0429330755937785	0.999865959575651
C2_REACTOME_NEGATIVE_REGULATION_OF_TCF_DEPENDENT_SIGNALING_BY_WNT_LIGAND_ANTAGONISTS	2	Down	0.0429851076566523	0.999865959575651
C2_REACTOME_MISSPLICED_LRP5_MUTANTS_HAVE_ENHANCED_BETA_CATENIN_DEPENDENT_SIGNALING	2	Down	0.0429851076566523	0.999865959575651
C5_GO_CHIASMA_ASSEMBLY	6	Down	0.0430042271918155	0.999865959575651
C5_GO_ANTIGEN_PROCESSING_AND_PRESENTATION	192	Down	0.0431487897184815	0.999865959575651
C5_GO_INDUCTION_OF_POSITIVE_CHEMOTAXIS	6	Down	0.0433195077901144	0.999865959575651
C2_SMID_BREAST_CANCER_ERBB2_DN	2	Down	0.0433578743797112	0.999865959575651
C5_GO_NEURON_PROJECTION_ORGANIZATION	63	Down	0.0434155954375831	0.999865959575651
C5_GO_3_KETO_STEROL_REDUCTASE_ACTIVITY	4	Up	0.0435289176123596	0.999865959575651
C7_GSE26928_CENTR_MEMORY_VS_CXCR5_POS_CD4_TCELL_UP	118	Down	0.0435860092880452	0.999865959575651
C5_GO_CHEMOKINE_SECRETION	13	Down	0.0435961919986053	0.999865959575651
C2_FLOTHO_PEDIATRIC_ALL_THERAPY_RESPONSE_UP	48	Down	0.0436333570712113	0.999865959575651
C2_KUNINGER_IGF1_VS_PDGFB_TARGETS_DN	31	Down	0.0436510567547181	0.999865959575651
C2_REACTOME_ACTIVATED_NTRK2_SIGNALS_THROUGH_FYN	5	Down	0.0436592899147504	0.999865959575651
C5_GO_MESONEPHROS_DEVELOPMENT	51	Down	0.0436839343825311	0.999865959575651
C2_PASTURAL_RIZ1_TARGETS_DN	3	Up	0.0437617337683608	0.999865959575651
C5_GO_PEPTIDYL_ARGININE_MODIFICATION	19	Up	0.0437711691450004	0.999865959575651
C7_GSE5503_MLN_DC_VS_PLN_DC_ACTIVATED_ALLOGENIC_TCELL_DN	160	Up	0.0439761022929323	0.999865959575651
C5_GO_REGULATION_OF_PRESYNAPTIC_CYTOSOLIC_CALCIUM_ION_CONCENTRATION	9	Down	0.04398559117438	0.999865959575651
C2_REACTOME_RA_BIOSYNTHESIS_PATHWAY	12	Down	0.044193533131042	0.999865959575651
C5_GO_PROSTATIC_BUD_FORMATION	2	Down	0.0442364032576225	0.999865959575651
C2_DER_IFN_GAMMA_RESPONSE_UP	65	Down	0.0442977843524633	0.999865959575651
C5_GO_POSITIVE_REGULATION_OF_ISOTYPE_SWITCHING_TO_IGG_ISOTYPES	10	Up	0.0443996167977911	0.999865959575651
C5_GO_GLUTAMINE_FAMILY_AMINO_ACID_CATABOLIC_PROCESS	18	Up	0.0444657717930971	0.999865959575651
C5_GO_TRNA_5_LEADER_REMOVAL	10	Up	0.0446064130366576	0.999865959575651
C2_KEGG_B_CELL_RECEPTOR_SIGNALING_PATHWAY	66	Up	0.0446247564180545	0.999865959575651
C2_REACTOME_VEGFR2_MEDIATED_VASCULAR_PERMEABILITY	25	Up	0.0446672042611683	0.999865959575651
C7_GSE6674_ANTI_IGM_VS_CPG_STIM_BCELL_DN	190	Up	0.0447012465974624	0.999865959575651
C5_GO_POSITIVE_REGULATION_OF_BONE_DEVELOPMENT	8	Up	0.0447544929865393	0.999865959575651
C7_GSE46606_UNSTIM_VS_CD40L_IL2_IL5_3DAY_STIMULATED_IRF4HIGH_SORTED_BCELL_DN	99	Down	0.0447877250621838	0.999865959575651
C7_GSE42021_TREG_PLN_VS_CD24INT_TREG_THYMUS_DN	181	Down	0.0449632743416609	0.999865959575651
C2_JAZAG_TGFB1_SIGNALING_VIA_SMAD4_DN	44	Up	0.0450220065300052	0.999865959575651
C5_GO_MIDBRAIN_DOPAMINERGIC_NEURON_DIFFERENTIATION	6	Down	0.04510175187111	0.999865959575651
C5_GO_POSITIVE_REGULATION_OF_CHOLESTEROL_BIOSYNTHETIC_PROCESS	4	Down	0.0451310574088139	0.999865959575651
C5_GO_INOSITOL_METABOLIC_PROCESS	6	Up	0.0451606806086315	0.999865959575651
C5_GO_REGULATION_OF_MICROTUBULE_MOTOR_ACTIVITY	8	Down	0.0451915319999039	0.999865959575651
C5_GO_REGULATION_OF_DNA_DIRECTED_DNA_POLYMERASE_ACTIVITY	6	Up	0.04520000248534	0.999865959575651
C2_NOJIMA_SFRP2_TARGETS_UP	28	Up	0.0452358691131163	0.999865959575651
C2_RAMJAUN_APOPTOSIS_BY_TGFB1_VIA_SMAD4_UP	9	Down	0.0453185571778137	0.999865959575651
C5_GO_LOW_DENSITY_LIPOPROTEIN_PARTICLE_REMODELING	6	Down	0.0453510038400325	0.999865959575651
C5_GO_SHORT_CHAIN_FATTY_ACID_CATABOLIC_PROCESS	8	Up	0.0453662233657967	0.999865959575651
C5_GO_PROTEIN_FOLDING_CHAPERONE	20	Up	0.0454026242089041	0.999865959575651
C5_GO_REGULATION_OF_ANIMAL_ORGAN_MORPHOGENESIS	163	Down	0.0454064883876398	0.999865959575651
C2_KEGG_LEUKOCYTE_TRANSENDOTHELIAL_MIGRATION	83	Down	0.045524389499225	0.999865959575651
C2_KUMAMOTO_RESPONSE_TO_NUTLIN_3A_DN	10	Down	0.045572189439611	0.999865959575651
C5_GO_AMP_ACTIVATED_PROTEIN_KINASE_ACTIVITY	5	Up	0.0455859801061185	0.999865959575651
C5_GO_MORPHOGENESIS_OF_AN_EPITHELIAL_BUD	6	Down	0.0456807349919739	0.999865959575651
C5_GO_NEPHRON_MORPHOGENESIS	36	Down	0.045752263288815	0.999865959575651
C5_GO_INTRACILIARY_TRANSPORT_PARTICLE_B	18	Up	0.0457904164971536	0.999865959575651
C5_GO_RESPONSE_TO_BACTERIAL_LIPOPROTEIN	5	Up	0.0458263054297089	0.999865959575651
C5_GO_PHOSPHATE_ION_TRANSMEMBRANE_TRANSPORTER_ACTIVITY	5	Up	0.0458628113016909	0.999865959575651
C2_WEIGEL_OXIDATIVE_STRESS_BY_TBH_AND_H2O2	31	Down	0.0458935656413143	0.999865959575651
C5_GO_REGULATION_OF_DNA_TOPOISOMERASE_ATP_HYDROLYZING_ACTIVITY	6	Up	0.046132408998419	0.999865959575651
C5_GO_KINETOCHORE_ASSEMBLY	15	Up	0.0461761761491103	0.999865959575651
C7_GSE24026_PD1_LIGATION_VS_CTRL_IN_ACT_TCELL_LINE_UP	175	Down	0.0463822755638777	0.999865959575651
C5_GO_SPERM_PLASMA_MEMBRANE	2	Up	0.0463921516077896	0.999865959575651
C5_GO_RENAL_TUBULE_DEVELOPMENT	44	Down	0.0464865168848093	0.999865959575651
C5_GO_MESONEPHRIC_TUBULE_MORPHOGENESIS	31	Down	0.0464904502197688	0.999865959575651
C5_GO_POSITIVE_REGULATION_OF_CELL_DIVISION	59	Down	0.0465009173063892	0.999865959575651
C5_GO_SKELETAL_MUSCLE_ADAPTATION	12	Up	0.0466177146608292	0.999865959575651
C2_PID_IL1_PATHWAY	29	Up	0.0466788531413375	0.999865959575651
C2_CASTELLANO_NRAS_TARGETS_UP	50	Down	0.0467144512682521	0.999865959575651
C5_GO_REGULATION_OF_DENDRITIC_CELL_CHEMOTAXIS	8	Up	0.0468365069018292	0.999865959575651
C5_GO_INTERMEDIATE_FILAMENT_BUNDLE_ASSEMBLY	3	Up	0.0468695807328083	0.999865959575651
C5_GO_POSITIVE_REGULATION_OF_TELOMERE_MAINTENANCE	48	Up	0.0468955839441101	0.999865959575651
C5_GO_POSITIVE_REGULATION_OF_TRANSCRIPTION_FROM_RNA_POLYMERASE_II_PROMOTER_IN_RESPONSE_TO_HYPOXIA	5	Down	0.0469321866433694	0.999865959575651
C5_GO_CLATHRIN_COMPLEX	8	Down	0.0469409694626801	0.999865959575651
C5_GO_POSITIVE_REGULATION_OF_PROTEIN_AUTOPHOSPHORYLATION	23	Down	0.0470173524422299	0.999865959575651
C2_REACTOME_MEIOTIC_SYNAPSIS	72	Up	0.0470409628861981	0.999865959575651
C2_REACTOME_INHIBITION_OF_REPLICATION_INITIATION_OF_DAMAGED_DNA_BY_RB1_E2F1	12	Up	0.0470550006579292	0.999865959575651
C5_GO_TOLL_LIKE_RECEPTOR_9_SIGNALING_PATHWAY	18	Up	0.0470588246686962	0.999865959575651
C5_GO_POSITIVE_REGULATION_OF_VIRAL_LIFE_CYCLE	57	Down	0.047071771489416	0.999865959575651
C5_GO_POSITIVE_REGULATION_OF_DNA_REPLICATION	31	Up	0.0470965524314403	0.999865959575651
C2_CHESLER_BRAIN_HIGHEST_EXPRESSION	35	Down	0.0471891193337384	0.999865959575651
C7_GSE17721_LPS_VS_PAM3CSK4_8H_BMDC_UP	169	Up	0.0472123505890655	0.999865959575651
C5_GO_CYCLIN_DEPENDENT_PROTEIN_SERINE_THREONINE_KINASE_REGULATOR_ACTIVITY	42	Up	0.0473285408421981	0.999865959575651
C2_BIOCARTA_ALTERNATIVE_PATHWAY	3	Up	0.047356293114816	0.999865959575651
C2_REACTOME_MISCELLANEOUS_SUBSTRATES	2	Up	0.0474786573581598	0.999865959575651
C5_GO_NEGATIVE_REGULATION_OF_AMYLOID_BETA_CLEARANCE	4	Down	0.0474877550883924	0.999865959575651
C2_REACTOME_TELOMERE_MAINTENANCE	78	Up	0.0475507237023833	0.999865959575651
C5_GO_RRNA_BINDING	61	Down	0.047554132043737	0.999865959575651
C5_GO_RESPONSE_TO_AMYLOID_BETA	33	Down	0.0475635127294765	0.999865959575651
C7_GSE15324_NAIVE_VS_ACTIVATED_ELF4_KO_CD8_TCELL_DN	180	Up	0.0476130737280556	0.999865959575651
C7_GSE22886_DAY0_VS_DAY7_MONOCYTE_IN_CULTURE_DN	188	Up	0.0476185899554881	0.999865959575651
C5_GO_TYPE_I_INTERFERON_RECEPTOR_BINDING	3	Up	0.047729030892849	0.999865959575651
C5_GO_TRNA_AMINOACYLATION_FOR_MITOCHONDRIAL_PROTEIN_TRANSLATION	7	Up	0.0478749785019827	0.999865959575651
C5_GO_ARTERIAL_ENDOTHELIAL_CELL_DIFFERENTIATION	5	Down	0.0479465942161017	0.999865959575651
C5_GO_REGULATION_OF_CHOLESTEROL_EFFLUX	20	Down	0.0480067320377612	0.999865959575651
C7_GSE29949_MICROGLIA_BRAIN_VS_MONOCYTE_BONE_MARROW_UP	127	Up	0.0480163561798038	0.999865959575651
C5_GO_NEUTROPHIL_EXTRAVASATION	7	Down	0.048065557094591	0.999865959575651
C5_GO_TORC1_COMPLEX	7	Up	0.0481483388928956	0.999865959575651
C2_MIKKELSEN_MEF_LCP_WITH_H3K27ME3	18	Down	0.0482122521664074	0.999865959575651
C5_GO_EOSINOPHIL_MIGRATION	11	Down	0.0482336209771917	0.999865959575651
C2_REACTOME_ACTIVATION_OF_APC_C_AND_APC_C:CDC20_MEDIATED_DEGRADATION_OF_MITOTIC_PROTEINS	74	Down	0.0483588103300682	0.999865959575651
C5_GO_TRANS_SYNAPTIC_SIGNALING_BY_TRANS_SYNAPTIC_COMPLEX	3	Up	0.0484320713169825	0.999865959575651
C2_BIOCARTA_RNA_PATHWAY	10	Up	0.048438189593903	0.999865959575651
C5_GO_MORPHOGENESIS_OF_A_BRANCHING_STRUCTURE	102	Down	0.048458970280927	0.999865959575651
C5_GO_SUBSTANTIA_NIGRA_DEVELOPMENT	36	Down	0.0485156584016681	0.999865959575651
C2_REACTOME_METABOLISM_OF_CARBOHYDRATES	224	Up	0.0486592256873995	0.999865959575651
C6_ATM_DN.V1_UP	79	Down	0.0486677832058532	0.999865959575651
C7_GSE19825_NAIVE_VS_IL2RAHIGH_DAY3_EFF_CD8_TCELL_UP	97	Down	0.0486773781974948	0.999865959575651
C1_chr14q31	12	Down	0.0487376982243559	0.999865959575651
C5_GO_PEPTIDYL_ARGININE_N_METHYLATION	10	Up	0.0487616460213174	0.999865959575651
C5_GO_PROTEIN_ARGININE_N_METHYLTRANSFERASE_ACTIVITY	10	Up	0.0487616460213174	0.999865959575651
C7_GSE13485_CTRL_VS_DAY1_YF17D_VACCINE_PBMC_UP	194	Up	0.048767696838385	0.999865959575651
C5_GO_KERATINIZATION	28	Up	0.0488696613273022	0.999865959575651
C5_GO_MITOGEN_ACTIVATED_PROTEIN_KINASE_BINDING	26	Up	0.0490182026763527	0.999865959575651
C2_OUELLET_CULTURED_OVARIAN_CANCER_INVASIVE_VS_LMP_DN	13	Up	0.0491008378678041	0.999865959575651
C2_TSENG_ADIPOGENIC_POTENTIAL_DN	28	Up	0.0491098869659539	0.999865959575651
C5_GO_VOLTAGE_GATED_ANION_CHANNEL_ACTIVITY	14	Down	0.0492960643897241	0.999865959575651
C7_GSE22886_NEUTROPHIL_VS_DC_UP	109	Down	0.0493428407940347	0.999865959575651
C2_KUWANO_RNA_STABILIZED_BY_NO	7	Up	0.0493524372796545	0.999865959575651
C5_GO_SERINE_PHOSPHORYLATION_OF_STAT_PROTEIN	11	Up	0.0494416025324428	0.999865959575651
C2_PARK_HSC_VS_MULTIPOTENT_PROGENITORS_DN	12	Down	0.0494880871556309	0.999865959575651
C5_GO_REGULATION_OF_BROWN_FAT_CELL_DIFFERENTIATION	11	Up	0.0495540620989427	0.999865959575651
C7_GSE45365_NK_CELL_VS_CD11B_DC_MCMV_INFECTION_UP	150	Up	0.0495995368755607	0.999865959575651
C2_REACTOME_HYALURONAN_METABOLISM	13	Up	0.0496077512786233	0.999865959575651
C5_GO_SEROTONIN_TRANSPORT	4	Up	0.0497095972782639	0.999865959575651
C5_GO_ARYLESTERASE_ACTIVITY	4	Down	0.0497535030691887	0.999865959575651
C7_KAECH_NAIVE_VS_DAY8_EFF_CD8_TCELL_DN	188	Down	0.0497924747399221	0.999865959575651
C2_REACTOME_PHOSPHORYLATION_OF_EMI1	6	Down	0.0498259931447709	0.999865959575651
C7_GSE2770_TGFB_AND_IL4_ACT_VS_ACT_CD4_TCELL_2H_UP	178	Down	0.049858177717389	0.999865959575651
C7_GSE27786_BCELL_VS_NKCELL_UP	175	Up	0.0498941841342381	0.999865959575651
C2_GRAESSMANN_RESPONSE_TO_MC_AND_SERUM_DEPRIVATION_DN	59	Up	0.049955671163373	0.999865959575651
C7_GSE21670_UNTREATED_VS_IL6_TREATED_STAT3_KO_CD4_TCELL_DN	189	Up	0.0500101848326569	0.999865959575651
C2_MCCOLLUM_GELDANAMYCIN_RESISTANCE_DN	2	Down	0.0500300410224833	0.999865959575651
C2_REACTOME_RRNA_PROCESSING_IN_THE_MITOCHONDRION	10	Up	0.05003561364551	0.999865959575651
C5_GO_RIBOSOME_ASSEMBLY	59	Down	0.0500811250031661	0.999865959575651
C2_HOLLEMAN_DAUNORUBICIN_ALL_UP	6	Up	0.0501113073892835	0.999865959575651
C2_REACTOME_TRAF6_MEDIATED_NF_KB_ACTIVATION	24	Up	0.0501170258932277	0.999865959575651
C5_GO_COBALT_ION_TRANSPORT	4	Up	0.0502474735927626	0.999865959575651
C5_GO_CHAPERONE_COFACTOR_DEPENDENT_PROTEIN_REFOLDING	28	Up	0.0503228957526693	0.999865959575651
C7_GSE12845_NAIVE_VS_DARKZONE_GC_TONSIL_BCELL_DN	194	Up	0.0503740342492857	0.999865959575651
C5_GO_PHOSPHATE_ION_TRANSMEMBRANE_TRANSPORT	10	Up	0.0505211761327799	0.999865959575651
C2_KAAB_FAILED_HEART_VENTRICLE_DN	37	Down	0.0507537724940419	0.999865959575651
C5_GO_PROTEIN_PALMITOYLATION	29	Down	0.0508890043524202	0.999865959575651
C5_GO_REGULATION_OF_MEIOTIC_NUCLEAR_DIVISION	18	Down	0.0509153635375514	0.999865959575651
C5_GO_CEREBRAL_CORTEX_GABAERGIC_INTERNEURON_DIFFERENTIATION	2	Down	0.0510592253205829	0.999865959575651
C5_GO_NUCLEOTIDE_SUGAR_TRANSMEMBRANE_TRANSPORTER_ACTIVITY	14	Up	0.0511111532502478	0.999865959575651
C5_GO_TRABECULA_FORMATION	14	Down	0.0511249405674959	0.999865959575651
C5_GO_DNA_REPLICATION_SYNTHESIS_OF_RNA_PRIMER	5	Up	0.0511569859266819	0.999865959575651
C2_HOFMANN_CELL_LYMPHOMA_DN	33	Down	0.0512545429831838	0.999865959575651
C5_GO_HYDROLASE_ACTIVITY_ACTING_ON_ETHER_BONDS	9	Up	0.0514298285141579	0.999865959575651
C5_GO_MICROTUBULE_MINUS_END_BINDING	9	Up	0.0514828326225811	0.999865959575651
C5_GO_GLUCAN_METABOLIC_PROCESS	55	Up	0.05160012248644	0.999865959575651
C7_GSE28726_NAIVE_CD4_TCELL_VS_NAIVE_NKTCELL_UP	192	Up	0.0516655280384844	0.999865959575651
C5_GO_NEGATIVE_REGULATION_OF_RUFFLE_ASSEMBLY	4	Up	0.0516815172124359	0.999865959575651
C5_GO_NATURAL_KILLER_CELL_CHEMOTAXIS	8	Down	0.0516974237755625	0.999865959575651
C5_GO_ESTABLISHMENT_OF_GOLGI_LOCALIZATION	8	Down	0.051785671662731	0.999865959575651
C5_GO_INTRACILIARY_TRANSPORT_PARTICLE	26	Up	0.0518196118656649	0.999865959575651
C2_MARCINIAK_ER_STRESS_RESPONSE_VIA_CHOP	19	Up	0.0518245937306181	0.999865959575651
C7_GSE8685_IL2_STARVED_VS_IL21_ACT_IL2_STARVED_CD4_TCELL_UP	179	Up	0.0519232428117652	0.999865959575651
C5_GO_HISTONE_METHYLATION	117	Up	0.0519570414367155	0.999865959575651
C5_GO_POSITIVE_REGULATION_OF_GLYCOPROTEIN_BIOSYNTHETIC_PROCESS	17	Up	0.0519580380738534	0.999865959575651
C7_GSE29164_CD8_TCELL_VS_CD8_TCELL_AND_IL12_TREATED_MELANOMA_DAY7_UP	188	Up	0.051976157415295	0.999865959575651
C2_REICHERT_G1S_REGULATORS_AS_PI3K_TARGETS	6	Up	0.0519772979667188	0.999865959575651
C5_GO_CAVEOLIN_MEDIATED_ENDOCYTOSIS	8	Down	0.0520005128130136	0.999865959575651
C5_GO_NEGATIVE_REGULATION_OF_CELL_CYCLE_ARREST	17	Up	0.0520165205724885	0.999865959575651
C5_GO_RESPONSE_TO_ACIDIC_PH	15	Down	0.0521481829818765	0.999865959575651
C5_GO_TRANSCYTOSIS	16	Down	0.0521795440028559	0.999865959575651
C5_GO_POSITIVE_T_CELL_SELECTION	32	Down	0.0522837610937475	0.999865959575651
C2_REACTOME_GLI_PROTEINS_BIND_PROMOTERS_OF_HH_RESPONSIVE_GENES_TO_PROMOTE_TRANSCRIPTION	3	Down	0.0523336491558609	0.999865959575651
C5_GO_CHAPERONE_MEDIATED_PROTEIN_FOLDING	53	Up	0.052359756027994	0.999865959575651
C5_GO_SPERM_HEAD	5	Up	0.0524023224909451	0.999865959575651
C5_GO_EUKARYOTIC_TRANSLATION_INITIATION_FACTOR_3_COMPLEX	16	Down	0.0524359570613683	0.999865959575651
C5_GO_GOLGI_TRANS_CISTERNA	8	Down	0.0524898221442532	0.999865959575651
C2_TESAR_JAK_TARGETS_MOUSE_ES_D3_DN	2	Down	0.0525770776157332	0.999865959575651
C7_GSE17974_0H_VS_6H_IN_VITRO_ACT_CD4_TCELL_DN	192	Up	0.0526272830829092	0.999865959575651
C5_GO_RETINOIC_ACID_METABOLIC_PROCESS	4	Down	0.0527517061757826	0.999865959575651
C5_GO_NUCLEOTIDE_EXCISION_REPAIR_COMPLEX	12	Up	0.0528646844099723	0.999865959575651
C6_KRAS.AMP.LUNG_UP.V1_DN	66	Up	0.0528766125769259	0.999865959575651
C5_GO_REGULATION_OF_SYNAPSE_STRUCTURAL_PLASTICITY	3	Up	0.0528781962729223	0.999865959575651
C5_GO_HINDLIMB_MORPHOGENESIS	15	Down	0.0529535796137168	0.999865959575651
C2_REACTOME_DOWNREGULATION_OF_ERBB2_SIGNALING	21	Up	0.0529916277908743	0.999865959575651
C5_GO_PURINE_NUCLEOBASE_BIOSYNTHETIC_PROCESS	11	Up	0.0530614525726142	0.999865959575651
C5_GO_SUCCINATE_METABOLIC_PROCESS	7	Down	0.0531449418664396	0.999865959575651
C5_GO_EQUILIBRIOCEPTION	2	Up	0.0531973435808227	0.999865959575651
C5_GO_TRANSMEMBRANE_SIGNALING_RECEPTOR_ACTIVITY	398	Down	0.0532404596369488	0.999865959575651
C2_SUBTIL_PROGESTIN_TARGETS	31	Up	0.0532587537805021	0.999865959575651
C5_GO_HEXOSE_PHOSPHATE_TRANSPORT	5	Up	0.0532658683377561	0.999865959575651
C2_REACTOME_SYNTHESIS_OF_PIPS_AT_THE_LATE_ENDOSOME_MEMBRANE	11	Up	0.0533764838607789	0.999865959575651
C7_GSE32164_ALTERNATIVELY_ACT_M2_VS_CMYC_INHIBITED_MACROPHAGE_UP	185	Down	0.0534815956914469	0.999865959575651
C2_GROSS_HIF1A_TARGETS_UP	5	Up	0.0534898343846326	0.999865959575651
C2_MCLACHLAN_DENTAL_CARIES_UP	191	Down	0.0535156767702637	0.999865959575651
C5_GO_REGULATION_OF_NON_MEMBRANE_SPANNING_PROTEIN_TYROSINE_KINASE_ACTIVITY	6	Down	0.0535297567213932	0.999865959575651
C6_BRCA1_DN.V1_UP	61	Up	0.053608714983482	0.999865959575651
C5_GO_MITOCHONDRIAL_RNA_METABOLIC_PROCESS	23	Up	0.0536392326391567	0.999865959575651
C1_chr3p14	41	Up	0.0537168980881681	0.999865959575651
C5_GO_POSITIVE_REGULATION_OF_HEAT_GENERATION	6	Up	0.0538023438098914	0.999865959575651
C5_GO_REGULATION_OF_TRANSLATIONAL_FIDELITY	17	Up	0.0538612758267384	0.999865959575651
C5_GO_CAJAL_BODY	59	Up	0.05386966135998	0.999865959575651
C2_REACTOME_BASE_EXCISION_REPAIR_AP_SITE_FORMATION	60	Up	0.0538965037640784	0.999865959575651
C2_GROSS_ELK3_TARGETS_UP	20	Up	0.0539171474505389	0.999865959575651
C5_GO_REGULATION_OF_CHLORIDE_TRANSPORT	8	Down	0.0540397012804958	0.999865959575651
C5_GO_BRANCHIOMOTOR_NEURON_AXON_GUIDANCE	3	Down	0.0540688420111328	0.999865959575651
C7_GSE26495_NAIVE_VS_PD1LOW_CD8_TCELL_DN	196	Down	0.0541185202976454	0.999865959575651
C5_GO_NEGATIVE_REGULATION_OF_FERTILIZATION	3	Down	0.0542110217394739	0.999865959575651
C5_GO_REGULATION_OF_BINDING_OF_SPERM_TO_ZONA_PELLUCIDA	3	Down	0.0542110217394739	0.999865959575651
C2_REACTOME_CASPASE_MEDIATED_CLEAVAGE_OF_CYTOSKELETAL_PROTEINS	12	Up	0.0542703142260617	0.999865959575651
C7_GSE37301_PRO_BCELL_VS_GRANULOCYTE_MONOCYTE_PROGENITOR_UP	115	Up	0.0543274734022224	0.999865959575651
C5_GO_DEMETHYLASE_ACTIVITY	33	Up	0.0545015643321036	0.999865959575651
C5_GO_MRNA_PSEUDOURIDINE_SYNTHESIS	5	Down	0.0546637871449635	0.999865959575651
C2_CERVERA_SDHB_TARGETS_1_UP	70	Down	0.0548190120715771	0.999865959575651
C2_NAKAYAMA_SOFT_TISSUE_TUMORS_PCA1_DN	27	Down	0.0548439397430002	0.999865959575651
C5_GO_POSITIVE_REGULATION_OF_PROTEIN_DEACETYLATION	18	Down	0.0549484015215328	0.999865959575651
C5_GO_POSITIVE_REGULATION_OF_ANION_TRANSMEMBRANE_TRANSPORT	6	Down	0.0551130054624279	0.999865959575651
C5_GO_ANTIGEN_PROCESSING_AND_PRESENTATION_OF_ENDOGENOUS_ANTIGEN	15	Down	0.0551679604790777	0.999865959575651
C5_GO_INCLUSION_BODY_ASSEMBLY	20	Up	0.0554449878118987	0.999865959575651
C5_GO_NUCLEOTIDE_SUGAR_TRANSMEMBRANE_TRANSPORT	14	Up	0.0554876913268338	0.999865959575651
C5_GO_OLFACTORY_RECEPTOR_ACTIVITY	12	Down	0.0556424742822504	0.999865959575651
C2_WANG_CLASSIC_ADIPOGENIC_TARGETS_OF_PPARG	16	Up	0.0556828700559839	0.999865959575651
C7_GSE37532_WT_VS_PPARG_KO_VISCERAL_ADIPOSE_TISSUE_TCONV_DN	188	Up	0.0556833814128539	0.999865959575651
C7_GSE19888_ADENOSINE_A3R_INH_VS_ACT_IN_MAST_CELL_UP	173	Up	0.0557006663738051	0.999865959575651
C2_RASHI_RESPONSE_TO_IONIZING_RADIATION_1	34	Up	0.0558568360597399	0.999865959575651
C5_GO_REGULATION_OF_POSTSYNAPTIC_NEUROTRANSMITTER_RECEPTOR_INTERNALIZATION	6	Down	0.0559309093809796	0.999865959575651
C2_WANG_METASTASIS_OF_BREAST_CANCER_ESR1_UP	21	Down	0.0560226779707803	0.999865959575651
C5_GO_MICROTUBULE_NUCLEATION_BY_MICROTUBULE_ORGANIZING_CENTER	8	Up	0.0561924555212593	0.999865959575651
C5_GO_BRANCHING_INVOLVED_IN_MAMMARY_GLAND_DUCT_MORPHOGENESIS	13	Down	0.0564139666058943	0.999865959575651
C5_GO_POSITIVE_REGULATION_OF_T_HELPER_2_CELL_DIFFERENTIATION	7	Down	0.0565408001448563	0.999865959575651
C2_REACTOME_BASE_EXCISION_REPAIR	88	Up	0.056605794961435	0.999865959575651
C2_GARGALOVIC_RESPONSE_TO_OXIDIZED_PHOSPHOLIPIDS_SALMON_DN	11	Up	0.0567051318464091	0.999865959575651
C2_REACTOME_FGFR2B_LIGAND_BINDING_AND_ACTIVATION	4	Down	0.0567765512884915	0.999865959575651
C5_GO_HEART_TRABECULA_MORPHOGENESIS	21	Down	0.0568065827053152	0.999865959575651
C5_GO_REGULATION_OF_PEPTIDYL_SERINE_PHOSPHORYLATION_OF_STAT_PROTEIN	7	Up	0.0569502076381469	0.999865959575651
C7_GSE7852_LN_VS_FAT_TREG_UP	189	Up	0.0569674791990708	0.999865959575651
C2_TOMLINS_METASTASIS_UP	10	Down	0.0569975866574887	0.999865959575651
C5_GO_OTHER_ORGANISM_MEMBRANE	2	Up	0.0570345418041274	0.999865959575651
C5_GO_TRANSCRIPTION_FACTOR_TFIID_COMPLEX	34	Down	0.0570961270721828	0.999865959575651
C5_GO_CELL_CYCLE_DNA_REPLICATION	61	Up	0.0571677452621246	0.999865959575651
C5_GO_RESPONSE_TO_THYROID_HORMONE	15	Down	0.0572157041459608	0.999865959575651
C5_GO_GUANOSINE_CONTAINING_COMPOUND_BIOSYNTHETIC_PROCESS	12	Up	0.0574119902716525	0.999865959575651
C2_JAATINEN_HEMATOPOIETIC_STEM_CELL_DN	187	Down	0.057450978995033	0.999865959575651
C2_VANTVEER_BREAST_CANCER_BRCA1_DN	30	Down	0.0575202237303528	0.999865959575651
C7_GSE17721_0.5H_VS_12H_LPS_BMDC_DN	169	Up	0.0575284487681788	0.999865959575651
C5_GO_ISOPRENOID_CATABOLIC_PROCESS	3	Down	0.0576258157992014	0.999865959575651
C5_GO_FOREBRAIN_NEURON_FATE_COMMITMENT	3	Down	0.0577411153802091	0.999865959575651
C2_WENG_POR_TARGETS_LIVER_DN	14	Up	0.0577802936789112	0.999865959575651
C5_GO_PATCHED_BINDING	4	Down	0.0578441646220021	0.999865959575651
C5_GO_APOPTOTIC_PROCESS_INVOLVED_IN_MORPHOGENESIS	17	Down	0.0579248053693421	0.999865959575651
C2_THEILGAARD_NEUTROPHIL_AT_SKIN_WOUND_UP	68	Down	0.0579855547179766	0.999865959575651
C5_GO_RNA_POLYMERASE_III_COMPLEX	17	Down	0.0580254514131217	0.999865959575651
C5_GO_INTRINSIC_COMPONENT_OF_VACUOLAR_MEMBRANE	5	Up	0.0580745635992764	0.999865959575651
C5_GO_RNA_POLYMERASE_III_ACTIVITY	15	Down	0.0581201939473894	0.999865959575651
C5_GO_RENAL_SYSTEM_DEVELOPMENT	170	Down	0.0581345039203222	0.999865959575651
C2_REACTOME_DEPURINATION	53	Up	0.0582479703655971	0.999865959575651
C7_GSE24634_NAIVE_CD4_TCELL_VS_DAY5_IL4_CONV_TREG_DN	199	Up	0.0582726118667585	0.999865959575651
C2_NEBEN_AML_WITH_FLT3_OR_NRAS_UP	7	Up	0.0583726576390934	0.999865959575651
C5_GO_NEGATIVE_REGULATION_OF_MONOCYTE_DIFFERENTIATION	5	Up	0.0584314229906386	0.999865959575651
C7_GSE17721_CTRL_VS_PAM3CSK4_1H_BMDC_DN	136	Up	0.0585033704692815	0.999865959575651
C5_GO_CELLULAR_RESPONSE_TO_FOLLICLE_STIMULATING_HORMONE_STIMULUS	8	Down	0.0585138546320899	0.999865959575651
C5_GO_PHOSPHORYLASE_KINASE_COMPLEX	5	Up	0.0585209218856505	0.999865959575651
C5_GO_PHOSPHORYLASE_KINASE_ACTIVITY	5	Up	0.0585209218856505	0.999865959575651
C5_GO_CATALYTIC_ACTIVITY_ACTING_ON_A_TRNA	115	Up	0.0586126718047956	0.999865959575651
C5_GO_AXONOGENESIS_INVOLVED_IN_INNERVATION	4	Down	0.0586557798583317	0.999865959575651
C1_chr3p24	27	Down	0.0587993820458709	0.999865959575651
C2_EHRLICH_ICF_SYNDROM_DN	11	Up	0.0588040515453174	0.999865959575651
C7_GSE5542_IFNA_VS_IFNA_AND_IFNG_TREATED_EPITHELIAL_CELLS_6H_UP	155	Up	0.0588211882290738	0.999865959575651
C5_GO_ANGIOTENSIN_ACTIVATED_SIGNALING_PATHWAY	8	Down	0.0588428736197109	0.999865959575651
C5_GO_NEGATIVE_REGULATION_OF_PROTEIN_TYROSINE_KINASE_ACTIVITY	24	Down	0.0588747206670293	0.999865959575651
C7_GSE369_IFNG_KO_VS_WT_LIVER_DN	185	Up	0.0589261554999886	0.999865959575651
C5_GO_C3HC4_TYPE_RING_FINGER_DOMAIN_BINDING	5	Up	0.0589971688715298	0.999865959575651
C2_REACTOME_DNA_DAMAGE_TELOMERE_STRESS_INDUCED_SENESCENCE	76	Up	0.0590842951293635	0.999865959575651
C2_BERENJENO_ROCK_SIGNALING_NOT_VIA_RHOA_UP	15	Up	0.0590913936633257	0.999865959575651
C5_GO_STEROID_HORMONE_SECRETION	10	Down	0.0591416613303487	0.999865959575651
C5_GO_CELLULAR_AMINO_ACID_CATABOLIC_PROCESS	58	Up	0.059165124535188	0.999865959575651
C5_GO_POSITIVE_REGULATION_OF_CARDIAC_MUSCLE_CELL_PROLIFERATION	19	Down	0.0592322602952639	0.999865959575651
C5_GO_CELL_ADHESION_INVOLVED_IN_HEART_MORPHOGENESIS	3	Down	0.0592339610936794	0.999865959575651
C7_GSE27786_NKTCELL_VS_ERYTHROBLAST_UP	188	Up	0.059299094829084	0.999865959575651
C5_GO_MRNA_METHYLTRANSFERASE_ACTIVITY	11	Up	0.0593491514946866	0.999865959575651
C2_REACTOME_PROCESSIVE_SYNTHESIS_ON_THE_LAGGING_STRAND	15	Up	0.0593863689059018	0.999865959575651
C7_GSE24574_BCL6_HIGH_TFH_VS_TFH_CD4_TCELL_DN	191	Down	0.059399898484876	0.999865959575651
C5_GO_NUCLEAR_DNA_REPLICATION	52	Up	0.0595022238094146	0.999865959575651
C7_GSE21063_3H_VS_16H_ANTI_IGM_STIM_BCELL_DN	194	Up	0.0596144627023952	0.999865959575651
C7_GSE41176_WT_VS_TAK1_KO_ANTI_IGM_STIM_BCELL_24H_UP	191	Up	0.0596200385099409	0.999865959575651
C2_TAKEDA_TARGETS_OF_NUP98_HOXA9_FUSION_16D_DN	78	Up	0.0597930715960127	0.999865959575651
C5_GO_ESTABLISHMENT_OF_PROTEIN_LOCALIZATION_TO_VACUOLE	39	Up	0.0598170543023437	0.999865959575651
C5_GO_RECEPTOR_ANTAGONIST_ACTIVITY	5	Down	0.0598269392591664	0.999865959575651
C5_GO_IRON_ION_TRANSMEMBRANE_TRANSPORTER_ACTIVITY	11	Up	0.0598325412446384	0.999865959575651
C5_GO_POSITIVE_REGULATION_OF_ISOTYPE_SWITCHING_TO_IGA_ISOTYPES	4	Up	0.0599883939445849	0.999865959575651
C2_WANG_RECURRENT_LIVER_CANCER_DN	14	Up	0.060003870622899	0.999865959575651
C5_GO_LIPOPOLYSACCHARIDE_BINDING	17	Up	0.0601303586076708	0.999865959575651
C2_BUCKANOVICH_T_LYMPHOCYTE_HOMING_ON_TUMOR_DN	15	Up	0.0601975229803543	0.999865959575651
C5_GO_PRESYNAPTIC_DENSE_CORE_VESICLE_EXOCYTOSIS	2	Down	0.06032947393144	0.999865959575651
C5_GO_DENSE_CORE_GRANULE_EXOCYTOSIS	2	Down	0.06032947393144	0.999865959575651
C5_GO_REGULATION_OF_RIBONUCLEOPROTEIN_COMPLEX_LOCALIZATION	6	Down	0.0603653062434737	0.999865959575651
C2_BIOCARTA_EPONFKB_PATHWAY	9	Up	0.0603903499205038	0.999865959575651
C5_GO_MEMBRANE_HYPERPOLARIZATION	8	Down	0.0604644264643605	0.999865959575651
C5_GO_REGULATION_OF_SKELETAL_MUSCLE_ADAPTATION	8	Up	0.0605829388789156	0.999865959575651
C7_GSE20366_EX_VIVO_VS_HOMEOSTATIC_CONVERSION_TREG_UP	185	Up	0.0606554589810096	0.999865959575651
C5_GO_NEGATIVE_REGULATION_OF_NEUTROPHIL_ACTIVATION	5	Up	0.0607679346604831	0.999865959575651
C2_BIOCARTA_AKAP13_PATHWAY	9	Down	0.0607817105087592	0.999865959575651
C2_FIGUEROA_AML_METHYLATION_CLUSTER_4_DN	11	Up	0.0607969827108324	0.999865959575651
C5_GO_DIPEPTIDE_TRANSMEMBRANE_TRANSPORT	4	Down	0.060856033588925	0.999865959575651
C2_HERNANDEZ_ABERRANT_MITOSIS_BY_DOCETACEL_2NM_DN	14	Up	0.0609927707237962	0.999865959575651
C7_GSE15659_CD45RA_NEG_CD4_TCELL_VS_RESTING_TREG_UP	135	Up	0.0610304984467539	0.999865959575651
C5_GO_CHROMATIN_SILENCING_AT_TELOMERE	7	Up	0.0610882097393553	0.999865959575651
C5_GO_HEAT_ACCLIMATION	5	Up	0.0610920456277181	0.999865959575651
C5_GO_OXIDATIVE_DEMETHYLATION	12	Up	0.0613009067966115	0.999865959575651
C3_GTCGATC_MIR3695P	4	Up	0.0613146449850628	0.999865959575651
C2_BIOCARTA_RB_PATHWAY	10	Up	0.0613297186196189	0.999865959575651
C5_GO_CROSSOVER_JUNCTION_ENDODEOXYRIBONUCLEASE_ACTIVITY	6	Up	0.0614335557284344	0.999865959575651
C2_BIOCARTA_ECM_PATHWAY	18	Down	0.0614738172184853	0.999865959575651
C5_GO_KINETOCHORE_ORGANIZATION	20	Up	0.0614784005855452	0.999865959575651
C7_GSE40225_WT_VS_RIP_B7X_DIABETIC_MOUSE_PANCREATIC_CD8_TCELL_UP	178	Up	0.0615094902579177	0.999865959575651
C2_REACTOME_PROTEIN_REPAIR	6	Down	0.0615522675237604	0.999865959575651
C5_GO_RESPONSE_TO_PROTOZOAN	14	Up	0.0615646590780114	0.999865959575651
C2_RHODES_UNDIFFERENTIATED_CANCER	66	Down	0.0616037388720842	0.999865959575651
C2_HUANG_DASATINIB_RESISTANCE_UP	61	Down	0.0617193629644987	0.999865959575651
C5_GO_SODIUM_ION_EXPORT_ACROSS_PLASMA_MEMBRANE	8	Down	0.0617275617929613	0.999865959575651
C5_GO_LIVER_REGENERATION	26	Up	0.0618550034976926	0.999865959575651
C5_GO_CHAPERONE_MEDIATED_PROTEIN_COMPLEX_ASSEMBLY	17	Up	0.0618865634540241	0.999865959575651
C2_NOUSHMEHR_GBM_GERMLINE_MUTATED	3	Up	0.0618867967226928	0.999865959575651
C7_GSE21063_WT_VS_NFATC1_KO_16H_ANTI_IGM_STIM_BCELL_DN	103	Down	0.0620569761229509	0.999865959575651
C5_GO_PHAGOPHORE_ASSEMBLY_SITE	31	Up	0.0620633776147003	0.999865959575651
C2_CAVARD_LIVER_CANCER_MALIGNANT_VS_BENIGN	19	Down	0.062136195558945	0.999865959575651
C5_GO_LATE_ENDOSOME_LUMEN	3	Down	0.0622052614681075	0.999865959575651
C7_GSE26890_CXCR1_NEG_VS_POS_EFFECTOR_CD8_TCELL_DN	183	Up	0.0622095922178067	0.999865959575651
C7_GSE19512_NAUTRAL_VS_INDUCED_TREG_UP	98	Up	0.0624781318826155	0.999865959575651
C2_REACTOME_ACTIVATION_OF_PPARGC1A_PGC_1ALPHA_BY_PHOSPHORYLATION	5	Up	0.0625919815799049	0.999865959575651
C5_GO_NEGATIVE_REGULATION_OF_HAIR_CYCLE	2	Down	0.0626404300384616	0.999865959575651
C2_REACTOME_THE_ACTIVATION_OF_ARYLSULFATASES	9	Up	0.0627423723471864	0.999865959575651
C2_HELLER_SILENCED_BY_METHYLATION_DN	90	Up	0.0628151799325474	0.999865959575651
C5_GO_TRANSCRIPTION_ELONGATION_FACTOR_COMPLEX	51	Up	0.0628581462366129	0.999865959575651
C5_GO_ACTIVATION_OF_CYSTEINE_TYPE_ENDOPEPTIDASE_ACTIVITY_INVOLVED_IN_APOPTOTIC_PROCESS_BY_CYTOCHROME_C	6	Down	0.0628620392644444	0.999865959575651
C2_GALLUZZI_PREVENT_MITOCHONDIAL_PERMEABILIZATION	19	Down	0.0629566678689253	0.999865959575651
C7_GSE7831_CPG_VS_INFLUENZA_STIM_PDC_4H_DN	128	Down	0.0629994271534876	0.999865959575651
C2_REACTOME_REGULATION_OF_RUNX3_EXPRESSION_AND_ACTIVITY	55	Down	0.0630001883254159	0.999865959575651
C5_GO_DOPAMINE_TRANSPORT	16	Down	0.0630345555761539	0.999865959575651
C5_GO_PHOSPHATIDYLETHANOLAMINE_BINDING	10	Down	0.0631874243429263	0.999865959575651
C2_ZHENG_FOXP3_TARGETS_UP	25	Down	0.0631967720144827	0.999865959575651
C5_GO_CYCLASE_REGULATOR_ACTIVITY	2	Up	0.0631969441331287	0.999865959575651
C2_REACTOME_REGULATION_OF_MITOTIC_CELL_CYCLE	84	Down	0.0632242396613139	0.999865959575651
C7_GSE24634_TEFF_VS_TCONV_DAY5_IN_CULTURE_DN	179	Up	0.0632524629452896	0.999865959575651
C7_GSE21927_BALBC_VS_C57BL6_MONOCYTE_TUMOR_DN	160	Up	0.0633234240528149	0.999865959575651
C5_GO_T_CELL_MEDIATED_CYTOTOXICITY	38	Down	0.0634250895627502	0.999865959575651
C5_GO_ANCHORED_COMPONENT_OF_PRESYNAPTIC_MEMBRANE	3	Down	0.0635051929010617	0.999865959575651
C5_GO_DNA_CATABOLIC_PROCESS_EXONUCLEOLYTIC	5	Up	0.0635544028454491	0.999865959575651
C5_GO_TRANSITION_BETWEEN_FAST_AND_SLOW_FIBER	5	Up	0.0635544028454491	0.999865959575651
C2_SCHAEFFER_PROSTATE_DEVELOPMENT_AND_CANCER_BOX3	4	Down	0.0635646080257578	0.999865959575651
C5_GO_HISTONE_THREONINE_PHOSPHORYLATION	6	Up	0.0636257534123093	0.999865959575651
C5_GO_HISTONE_THREONINE_KINASE_ACTIVITY	6	Up	0.0636257534123093	0.999865959575651
C2_BROWNE_HCMV_INFECTION_24HR_UP	116	Up	0.0636707840340832	0.999865959575651
C2_GOUYER_TUMOR_INVASIVENESS	6	Down	0.0640280082807752	0.999865959575651
C5_GO_CELLULAR_KETONE_BODY_METABOLIC_PROCESS	7	Up	0.0640610185075409	0.999865959575651
C5_GO_VIRAL_RNA_GENOME_REPLICATION	30	Down	0.0641302607090303	0.999865959575651
C2_THUM_SYSTOLIC_HEART_FAILURE_UP	347	Down	0.0641604372959157	0.999865959575651
C5_GO_XENOBIOTIC_CATABOLIC_PROCESS	8	Up	0.0641910912263446	0.999865959575651
C5_GO_DEFINITIVE_ERYTHROCYTE_DIFFERENTIATION	4	Down	0.0642027721495762	0.999865959575651
C5_GO_SYNCYTIUM_FORMATION	31	Down	0.0644076125298558	0.999865959575651
C7_GSE7460_FOXP3_MUT_VS_HET_ACT_TCONV_UP	147	Down	0.0644235428681418	0.999865959575651
C7_GSE21670_TGFB_VS_TGFB_AND_IL6_TREATED_CD4_TCELL_UP	175	Up	0.0644275680148114	0.999865959575651
C5_GO_FAT_CELL_PROLIFERATION	4	Up	0.0644747716358993	0.999865959575651
C5_GO_POSITIVE_REGULATION_OF_CHROMOSOME_SEPARATION	10	Up	0.0644850932796132	0.999865959575651
C5_GO_PROTEIN_TRANSPORT_WITHIN_LIPID_BILAYER	36	Down	0.0645403689455101	0.999865959575651
C5_GO_STORE_OPERATED_CALCIUM_CHANNEL_ACTIVITY	6	Up	0.0645823278905132	0.999865959575651
C5_GO_FEMALE_MATING_BEHAVIOR	5	Up	0.064616459484453	0.999865959575651
C2_REACTOME_METABOLISM_OF_POLYAMINES	58	Down	0.0646700885848936	0.999865959575651
C5_GO_PROXIMAL_DISTAL_PATTERN_FORMATION	10	Down	0.0647337836072053	0.999865959575651
C5_GO_OXIDOREDUCTASE_ACTIVITY_ACTING_ON_PAIRED_DONORS_WITH_INCORPORATION_OR_REDUCTION_OF_MOLECULAR_OXYGEN	88	Up	0.0647835820958754	0.999865959575651
C7_GSE29949_MICROGLIA_BRAIN_VS_CD8_POS_DC_SPLEEN_UP	182	Up	0.0648355053944398	0.999865959575651
C5_GO_INTERLEUKIN_1_ALPHA_PRODUCTION	4	Down	0.064955800522112	0.999865959575651
C5_GO_INTERLEUKIN_1_ALPHA_SECRETION	4	Down	0.064955800522112	0.999865959575651
C2_REACTOME_CARBOXYTERMINAL_POST_TRANSLATIONAL_MODIFICATIONS_OF_TUBULIN	26	Up	0.065216292276538	0.999865959575651
C2_HUANG_GATA2_TARGETS_DN	55	Up	0.065262364344077	0.999865959575651
C5_GO_INHIBITORY_SYNAPSE	10	Up	0.0652877562523314	0.999865959575651
C5_GO_COCHLEA_MORPHOGENESIS	11	Down	0.0654104115264577	0.999865959575651
C2_REACTOME_BIOSYNTHESIS_OF_SPECIALIZED_PRORESOLVING_MEDIATORS_SPMS	10	Up	0.0654370464220781	0.999865959575651
C3_MZF1_01	171	Down	0.065618515991441	0.999865959575651
C2_REACTOME_SLC_TRANSPORTER_DISORDERS	66	Up	0.0656325755500509	0.999865959575651
C2_SATO_SILENCED_EPIGENETICALLY_IN_PANCREATIC_CANCER	26	Down	0.0656661414404422	0.999865959575651
C5_GO_POSITIVE_REGULATION_OF_FATTY_ACID_BETA_OXIDATION	8	Up	0.0656908753874917	0.999865959575651
C5_GO_ENDOSOME_TO_PLASMA_MEMBRANE_PROTEIN_TRANSPORT	10	Down	0.0657432894477489	0.999865959575651
C5_GO_EXOCRINE_PANCREAS_DEVELOPMENT	3	Up	0.0658243999513319	0.999865959575651
C5_GO_NEGATIVE_REGULATION_OF_INTERLEUKIN_8_SECRETION	7	Down	0.0658434484098469	0.999865959575651
C5_GO_FATTY_ACID_ELONGATION_SATURATED_FATTY_ACID	4	Down	0.0659156411801315	0.999865959575651
C5_GO_3_OXO_ARACHIDOYL_COA_SYNTHASE_ACTIVITY	4	Down	0.0659156411801315	0.999865959575651
C2_SCIAN_CELL_CYCLE_TARGETS_OF_TP53_AND_TP73_UP	7	Up	0.0659592995239088	0.999865959575651
C5_GO_NEGATIVE_REGULATION_OF_COFACTOR_METABOLIC_PROCESS	7	Down	0.065975863387872	0.999865959575651
C5_GO_SIGNAL_RECOGNITION_PARTICLE_RECEPTOR_COMPLEX	6	Down	0.0660349205703815	0.999865959575651
C2_BERENJENO_ROCK_SIGNALING_NOT_VIA_RHOA_DN	41	Down	0.0661069398083171	0.999865959575651
C5_GO_LYSOSOMAL_TRANSPORT	90	Up	0.066107907304368	0.999865959575651
C2_REACTOME_SODIUM_COUPLED_PHOSPHATE_COTRANSPORTERS	2	Up	0.0662397448536561	0.999865959575651
C7_GSE45739_UNSTIM_VS_ACD3_ACD28_STIM_NRAS_KO_CD4_TCELL_DN	178	Down	0.0662478325498811	0.999865959575651
C2_HOFMANN_MYELODYSPLASTIC_SYNDROM_HIGH_RISK_DN	11	Down	0.0662886555187746	0.999865959575651
C5_GO_PROTEOGLYCAN_BIOSYNTHETIC_PROCESS	42	Up	0.0663343796780582	0.999865959575651
C2_BIOCARTA_LIS1_PATHWAY	18	Down	0.0664009535765971	0.999865959575651
C5_GO_TORC1_SIGNALING	38	Up	0.0664448968878416	0.999865959575651
C5_GO_BETA_TUBULIN_BINDING	34	Up	0.0665585227697032	0.999865959575651
C7_GSE21927_EL4_VS_MCA203_TUMOR_MONOCYTES_DN	140	Up	0.0665701884427308	0.999865959575651
C5_GO_RIBONUCLEOPROTEIN_COMPLEX_DISASSEMBLY	15	Up	0.0665756587022604	0.999865959575651
C5_GO_HISTONE_ARGININE_N_METHYLTRANSFERASE_ACTIVITY	8	Up	0.0667508089904504	0.999865959575651
C5_GO_TRANSCRIPTION_COREPRESSOR_BINDING	14	Down	0.0668450998115274	0.999865959575651
C5_GO_LONG_CHAIN_FATTY_ACID_BIOSYNTHETIC_PROCESS	16	Up	0.0668837430958303	0.999865959575651
C5_GO_NEGATIVE_REGULATION_OF_REACTIVE_OXYGEN_SPECIES_BIOSYNTHETIC_PROCESS	25	Down	0.066992737220565	0.999865959575651
C7_GSE3920_UNTREATED_VS_IFNB_TREATED_ENDOTHELIAL_CELL_DN	181	Up	0.0670470327612883	0.999865959575651
C7_GSE14415_FOXP3_KO_NATURAL_TREG_VS_TCONV_DN	160	Up	0.067099142321393	0.999865959575651
C5_GO_PHOTORECEPTOR_CELL_MAINTENANCE	19	Up	0.0670999344722817	0.999865959575651
C5_GO_SKELETAL_MUSCLE_TISSUE_GROWTH	4	Up	0.0671684777166929	0.999865959575651
C5_GO_TOXIN_TRANSMEMBRANE_TRANSPORTER_ACTIVITY	4	Down	0.0672925741903534	0.999865959575651
C1_chr5p15	40	Down	0.0672930275263447	0.999865959575651
C2_PID_UPA_UPAR_PATHWAY	24	Down	0.0672977049540685	0.999865959575651
C2_WOTTON_RUNX_TARGETS_DN	20	Up	0.0673020864296117	0.999865959575651
C7_GSE18791_CTRL_VS_NEWCASTLE_VIRUS_DC_10H_UP	195	Up	0.0673537950761921	0.999865959575651
C2_CLAUS_PGR_POSITIVE_MENINGIOMA_DN	9	Up	0.0675556173991624	0.999865959575651
C2_LEE_LIVER_CANCER_SURVIVAL_DN	170	Down	0.0677067413267658	0.999865959575651
C7_GSE7831_1H_VS_4H_CPG_STIM_PDC_UP	167	Up	0.0677485450460819	0.999865959575651
C7_GSE2935_UV_INACTIVATED_VS_LIVE_SENDAI_VIRUS_INF_MACROPHAGE_DN	175	Down	0.0677825235149758	0.999865959575651
C2_HOLLEMAN_VINCRISTINE_RESISTANCE_B_ALL_DN	15	Down	0.0678352866001004	0.999865959575651
C5_GO_REGULATION_OF_SYNAPTIC_VESICLE_PRIMING	5	Down	0.0678604477394074	0.999865959575651
C5_GO_CALCIUM_DEPENDENT_PHOSPHOLIPID_BINDING	25	Down	0.0678871928138758	0.999865959575651
C5_GO_LARGE_RIBOSOMAL_SUBUNIT_RRNA_BINDING	5	Down	0.0679313291803097	0.999865959575651
C2_REACTOME_ACTIVATED_TAK1_MEDIATES_P38_MAPK_ACTIVATION	22	Up	0.0680209288123314	0.999865959575651
C5_GO_REGULATION_OF_CEREBELLAR_GRANULE_CELL_PRECURSOR_PROLIFERATION	2	Down	0.0680250488256265	0.999865959575651
C5_GO_POSITIVE_REGULATION_OF_CEREBELLAR_GRANULE_CELL_PRECURSOR_PROLIFERATION	2	Down	0.0680250488256265	0.999865959575651
C5_GO_GDP_DISSOCIATION_INHIBITOR_ACTIVITY	10	Down	0.0682289669949949	0.999865959575651
C7_GSE40277_GATA1_AND_SATB1_TRANSDUCED_VS_CTRL_CD4_TCELL_DN	166	Up	0.0682600256243196	0.999865959575651
C5_GO_MANGANESE_ION_BINDING	54	Up	0.0684245145024509	0.999865959575651
C5_GO_POSTSYNAPTIC_ACTIN_CYTOSKELETON	3	Down	0.0684915725918596	0.999865959575651
C2_REACTOME_CHONDROITIN_SULFATE_BIOSYNTHESIS	10	Up	0.0686801106327433	0.999865959575651
C5_GO_PIGMENT_ACCUMULATION	11	Down	0.0687095425494954	0.999865959575651
C5_GO_CYTOSOLIC_PART	220	Down	0.0687265729070715	0.999865959575651
C5_GO_NEGATIVE_REGULATION_OF_GLIAL_CELL_DIFFERENTIATION	13	Down	0.0687439027706458	0.999865959575651
C2_MYLLYKANGAS_AMPLIFICATION_HOT_SPOT_2	5	Up	0.0687457355312286	0.999865959575651
C2_MOOTHA_FFA_OXYDATION	23	Up	0.0687670387753319	0.999865959575651
C5_GO_TUMOR_NECROSIS_FACTOR_SECRETION	13	Up	0.0688174255686886	0.999865959575651
C2_MYLLYKANGAS_AMPLIFICATION_HOT_SPOT_25	5	Up	0.0688685856903413	0.999865959575651
C5_GO_POSITIVE_REGULATION_OF_SODIUM_ION_TRANSMEMBRANE_TRANSPORT	14	Down	0.0688741579710718	0.999865959575651
C5_GO_BROWN_FAT_CELL_DIFFERENTIATION	25	Up	0.0691119556713473	0.999865959575651
C2_LEE_LIVER_CANCER_MYC_UP	42	Down	0.069119819893522	0.999865959575651
C5_GO_CELLULAR_RESPONSE_TO_HISTAMINE	2	Down	0.069171126995999	0.999865959575651
C2_HAHTOLA_CTCL_PATHOGENESIS	15	Down	0.069279287495435	0.999865959575651
C5_GO_SODIUM_BICARBONATE_SYMPORTER_ACTIVITY	5	Up	0.0693617914333208	0.999865959575651
C3_GTTGNYNNRGNAAC_UNKNOWN	87	Up	0.0694917149179875	0.999865959575651
C2_HOFMANN_MYELODYSPLASTIC_SYNDROM_RISK_DN	17	Down	0.0695055389176902	0.999865959575651
C5_GO_POSITIVE_REGULATION_OF_CYCLIC_NUCLEOTIDE_PHOSPHODIESTERASE_ACTIVITY	4	Down	0.0695471596128177	0.999865959575651
C5_GO_ARGININE_BINDING	5	Down	0.0695681481754542	0.999865959575651
C5_GO_MEIOTIC_CHROMOSOME_CONDENSATION	6	Up	0.0697233311474613	0.999865959575651
C2_WANG_RESPONSE_TO_FORSKOLIN_UP	18	Down	0.0698432565783116	0.999865959575651
C2_REACTOME_CHROMOSOME_MAINTENANCE	103	Up	0.0698477927982685	0.999865959575651
C7_GSE41978_ID2_KO_VS_BIM_KO_KLRG1_LOW_EFFECTOR_CD8_TCELL_UP	174	Down	0.0698569818861762	0.999865959575651
C5_GO_ENDOSOME_LUMEN	20	Down	0.0698728684660308	0.999865959575651
C5_GO_2_OXOGLUTARATE_DEPENDENT_DIOXYGENASE_ACTIVITY	39	Up	0.0699188170351815	0.999865959575651
C2_MEISSNER_ES_ICP_WITH_H3K4ME3	20	Up	0.0699506850420086	0.999865959575651
C7_GSE22443_NAIVE_VS_ACT_AND_IL12_TREATED_CD8_TCELL_UP	175	Up	0.0699997955270368	0.999865959575651
C5_GO_NITRIC_OXIDE_SYNTHASE_BINDING	10	Down	0.0700770098584766	0.999865959575651
C7_GSE37301_COMMON_LYMPHOID_PROGENITOR_VS_RAG2_KO_NK_CELL_UP	138	Up	0.0701358047546599	0.999865959575651
C5_GO_ALPHA_DNA_POLYMERASE_PRIMASE_COMPLEX	5	Up	0.0701486300685266	0.999865959575651
C5_GO_REGULATION_OF_T_HELPER_2_CELL_DIFFERENTIATION	10	Down	0.0701704799446477	0.999865959575651
C5_GO_SARCOPLASM	48	Up	0.0701750345897383	0.999865959575651
C7_GSE41867_DAY6_VS_DAY8_LCMV_CLONE13_EFFECTOR_CD8_TCELL_DN	187	Up	0.0702977799249865	0.999865959575651
C7_GSE18791_CTRL_VS_NEWCASTLE_VIRUS_DC_12H_UP	195	Up	0.070304211745675	0.999865959575651
C5_GO_AUDITORY_RECEPTOR_CELL_STEREOCILIUM_ORGANIZATION	8	Down	0.0704783140670608	0.999865959575651
C7_GSE2770_TGFB_AND_IL4_VS_IL4_TREATED_ACT_CD4_TCELL_6H_UP	186	Up	0.070480940582286	0.999865959575651
C2_VALK_AML_WITH_T_8_21_TRANSLOCATION	2	Up	0.0705170486589407	0.999865959575651
C7_GSE14699_NAIVE_VS_ACT_CD8_TCELL_DN	172	Up	0.0705550110630785	0.999865959575651
C7_GSE2405_0H_VS_9H_A_PHAGOCYTOPHILUM_STIM_NEUTROPHIL_UP	157	Up	0.0705805522250333	0.999865959575651
C2_REACTOME_TRANSPORT_OF_FATTY_ACIDS	3	Up	0.0706587193625983	0.999865959575651
C5_GO_SYNAPTIC_VESICLE_CYCLE	111	Down	0.0707738238191012	0.999865959575651
C2_REACTOME_DISEASES_OF_METABOLISM	69	Up	0.0708602152543942	0.999865959575651
C5_GO_GTP_METABOLIC_PROCESS	13	Down	0.071015579977459	0.999865959575651
C5_GO_RIBOSOMAL_LARGE_SUBUNIT_ASSEMBLY	28	Down	0.0710576484437567	0.999865959575651
C2_HOFFMANN_SMALL_PRE_BII_TO_IMMATURE_B_LYMPHOCYTE_DN	29	Down	0.0710790340413275	0.999865959575651
C2_REACTOME_RETROGRADE_NEUROTROPHIN_SIGNALLING	12	Down	0.0711117730933983	0.999865959575651
C5_GO_TITIN_BINDING	10	Down	0.0711326404466148	0.999865959575651
C7_GSE42088_UNINF_VS_LEISHMANIA_INF_DC_4H_UP	176	Up	0.071375531764352	0.999865959575651
C7_GSE15330_HSC_VS_LYMPHOID_PRIMED_MULTIPOTENT_PROGENITOR_IKAROS_KO_DN	179	Up	0.0715252233655644	0.999865959575651
C5_GO_RRNA_ADENINE_METHYLTRANSFERASE_ACTIVITY	8	Up	0.0715682496200524	0.999865959575651
C5_GO_SYNAPTIC_VESICLE_EXOCYTOSIS	65	Down	0.0716563351639133	0.999865959575651
C2_KASLER_HDAC7_TARGETS_2_UP	5	Down	0.0717125049362013	0.999865959575651
C5_GO_POSITIVE_REGULATION_OF_INTERLEUKIN_18_PRODUCTION	3	Up	0.0717286896552491	0.999865959575651
C5_GO_AXON_HILLOCK	7	Down	0.0717296777790284	0.999865959575651
C7_GSE2124_CTRL_VS_LYMPHOTOXIN_BETA_TREATED_MLN_DN	163	Up	0.0717819515517046	0.999865959575651
C5_GO_LIGASE_ACTIVITY	130	Up	0.0719553661508037	0.999865959575651
C5_GO_KIDNEY_EPITHELIUM_DEVELOPMENT	70	Down	0.072004883284983	0.999865959575651
C2_REACTOME_SYNTHESIS_OF_KETONE_BODIES	5	Up	0.0720308084460844	0.999865959575651
C5_GO_NEGATIVE_REGULATION_OF_GLIOGENESIS	24	Down	0.0721853652735807	0.999865959575651
C5_GO_DENDRITE_SELF_AVOIDANCE	8	Up	0.0722886591803098	0.999865959575651
C5_GO_REGULATION_OF_CELL_COMMUNICATION_BY_ELECTRICAL_COUPLING_INVOLVED_IN_CARDIAC_CONDUCTION	7	Down	0.0722903934430745	0.999865959575651
C3_ACCGAGC_MIR423	6	Down	0.0723395839121595	0.999865959575651
C5_GO_MYELIN_SHEATH_ABAXONAL_REGION	6	Down	0.0723880624748755	0.999865959575651
C2_ROZANOV_MMP14_TARGETS_DN	21	Down	0.0723927861329258	0.999865959575651
C5_GO_SMOOTH_MUSCLE_ADAPTATION	4	Up	0.0724252435515663	0.999865959575651
C5_GO_SCAVENGER_RECEPTOR_ACTIVITY	28	Up	0.0724415159491795	0.999865959575651
C5_GO_NATURAL_KILLER_CELL_ACTIVATION_INVOLVED_IN_IMMUNE_RESPONSE	13	Up	0.072467975458335	0.999865959575651
C2_MORI_EMU_MYC_LYMPHOMA_BY_ONSET_TIME_DN	17	Down	0.0725674054684106	0.999865959575651
C5_GO_PYRIMIDINE_NUCLEOSIDE_METABOLIC_PROCESS	5	Up	0.0727030128186007	0.999865959575651
C5_GO_REGULATION_OF_DENDRITIC_SPINE_MORPHOGENESIS	31	Down	0.0727659427229736	0.999865959575651
C5_GO_HYDROLASE_ACTIVITY_ACTING_ON_GLYCOSYL_BONDS	93	Up	0.0727694336192015	0.999865959575651
C2_REACTOME_TRAFFICKING_OF_MYRISTOYLATED_PROTEINS_TO_THE_CILIUM	4	Up	0.0728218741340818	0.999865959575651
C7_GSE46606_IRF4HIGH_VS_WT_CD40L_IL2_IL5_DAY3_STIMULATED_BCELL_DN	139	Down	0.0728585323405253	0.999865959575651
C5_GO_ELL_EAF_COMPLEX	4	Up	0.0729544786985286	0.999865959575651
C5_GO_SULFURIC_ESTER_HYDROLASE_ACTIVITY	12	Up	0.0730820454760281	0.999865959575651
C5_GO_POSITIVE_REGULATION_OF_LYMPHOCYTE_CHEMOTAXIS	16	Down	0.0731676122107252	0.999865959575651
C5_GO_COMPLEMENT_COMPONENT_C1Q_BINDING	2	Up	0.0731869794853011	0.999865959575651
C7_GSE411_WT_VS_SOCS3_KO_MACROPHAGE_IL6_STIM_400MIN_DN	180	Up	0.073289495152553	0.999865959575651
C5_GO_POSITIVE_REGULATION_OF_FILOPODIUM_ASSEMBLY	22	Up	0.0733768300359248	0.999865959575651
C2_REACTOME_RUNX2_REGULATES_GENES_INVOLVED_IN_CELL_MIGRATION	6	Up	0.0735006096825304	0.999865959575651
C2_PIEPOLI_LGI1_TARGETS_UP	8	Down	0.0735699841898248	0.999865959575651
C5_GO_NEGATIVE_REGULATION_OF_PEPTIDYL_SERINE_PHOSPHORYLATION	19	Down	0.0735765467160386	0.999865959575651
C5_GO_CUL4_RING_E3_UBIQUITIN_LIGASE_COMPLEX	31	Up	0.0736623912340122	0.999865959575651
C2_LIU_IL13_MEMORY_MODEL_DN	5	Down	0.0737046906080688	0.999865959575651
C5_GO_GANGLIOSIDE_CATABOLIC_PROCESS	4	Up	0.0737542611530154	0.999865959575651
C5_GO_HISTONE_H3_K36_METHYLATION	12	Up	0.0738526831350416	0.999865959575651
C5_GO_CRANIAL_NERVE_DEVELOPMENT	20	Down	0.0740120814007744	0.999865959575651
C5_GO_PRESYNAPTIC_CYTOSOL	9	Up	0.0741464595192889	0.999865959575651
C2_REACTOME_TRANSPORT_OF_BILE_SALTS_AND_ORGANIC_ACIDS_METAL_IONS_AND_AMINE_COMPOUNDS	41	Up	0.0743318706362195	0.999865959575651
C2_PID_ERBB_NETWORK_PATHWAY	8	Up	0.0745452490115805	0.999865959575651
C6_CTIP_DN.V1_DN	66	Down	0.0746837133644618	0.999865959575651
C5_GO_REGULATION_OF_RECEPTOR_BIOSYNTHETIC_PROCESS	16	Up	0.0746892539484392	0.999865959575651
C5_GO_CLATHRIN_COATED_ENDOCYTIC_VESICLE	44	Down	0.0746905201662252	0.999865959575651
C7_GSE27786_CD4_TCELL_VS_ERYTHTROBLAST_UP	195	Up	0.0747550691516651	0.999865959575651
C7_GSE34205_RSV_VS_FLU_INF_INFANT_PBMC_DN	179	Down	0.0749789024875149	0.999865959575651
C2_REACTOME_TELOMERE_C_STRAND_LAGGING_STRAND_SYNTHESIS	24	Up	0.0750018790653906	0.999865959575651
C2_REACTOME_BIOSYNTHESIS_OF_MARESINS	2	Up	0.0750359516034208	0.999865959575651
C5_GO_GLUTATHIONE_CATABOLIC_PROCESS	4	Up	0.0750784487534486	0.999865959575651
C5_GO_ANTERIOR_POSTERIOR_AXIS_SPECIFICATION	21	Up	0.0751090161325565	0.999865959575651
C5_GO_MODIFIED_AMINO_ACID_TRANSMEMBRANE_TRANSPORTER_ACTIVITY	12	Down	0.0751483907156649	0.999865959575651
C2_MOOTHA_VOXPHOS	84	Down	0.0752612989754941	0.999865959575651
C7_GSE16451_IMMATURE_VS_MATURE_NEURON_CELL_LINE_WEST_EQUINE_ENC_VIRUS_DN	193	Up	0.0752621333172368	0.999865959575651
C7_GSE17974_IL4_AND_ANTI_IL12_VS_UNTREATED_4H_ACT_CD4_TCELL_UP	165	Up	0.0753811928799421	0.999865959575651
C5_GO_BONE_MINERALIZATION_INVOLVED_IN_BONE_MATURATION	6	Up	0.0753959295855749	0.999865959575651
C5_GO_CELLULAR_RESPONSE_TO_VITAMIN_D	13	Down	0.075406083189969	0.999865959575651
C5_GO_POSITIVE_REGULATION_OF_INTERFERON_GAMMA_BIOSYNTHETIC_PROCESS	5	Down	0.0754433573384601	0.999865959575651
C2_REACTOME_CD28_DEPENDENT_PI3K_AKT_SIGNALING	22	Up	0.0754636306003915	0.999865959575651
C5_GO_POSITIVE_REGULATION_OF_HISTONE_DEACETYLATION	14	Down	0.0755012796754563	0.999865959575651
C2_REACTOME_RELAXIN_RECEPTORS	2	Down	0.0755306771597588	0.999865959575651
C5_GO_POSITIVE_REGULATION_OF_CELL_GROWTH_INVOLVED_IN_CARDIAC_MUSCLE_CELL_DEVELOPMENT	8	Up	0.0755396693379305	0.999865959575651
C5_GO_ANCHORED_COMPONENT_OF_SYNAPTIC_MEMBRANE	6	Down	0.0755765847528584	0.999865959575651
C1_chrXp22	78	Up	0.0756453147729428	0.999865959575651
C5_GO_OLIGOPEPTIDE_TRANSPORT	8	Down	0.0757035758254276	0.999865959575651
C5_GO_REGULATION_OF_NATURAL_KILLER_CELL_CHEMOTAXIS	6	Down	0.0757173384438192	0.999865959575651
C5_GO_COLUMNAR_CUBOIDAL_EPITHELIAL_CELL_MATURATION	5	Up	0.0757972932937742	0.999865959575651
C2_KEGG_GLYCOSAMINOGLYCAN_DEGRADATION	17	Up	0.0758186707020806	0.999865959575651
C2_WOOD_EBV_EBNA1_TARGETS_UP	93	Up	0.0758319342185637	0.999865959575651
C2_REACTOME_MET_INTERACTS_WITH_TNS_PROTEINS	2	Down	0.0758501185528955	0.999865959575651
C7_GSE27786_LIN_NEG_VS_NKTCELL_UP	175	Up	0.075880230870528	0.999865959575651
C5_GO_PHOSPHATIDYLINOSITOL_METABOLIC_PROCESS	85	Up	0.0759610467255318	0.999865959575651
C2_REACTOME_CD28_CO_STIMULATION	33	Up	0.075964082259321	0.999865959575651
C2_BIOCARTA_CDMAC_PATHWAY	16	Up	0.0761002893819969	0.999865959575651
C5_GO_PTERIDINE_CONTAINING_COMPOUND_METABOLIC_PROCESS	25	Up	0.0761010647963275	0.999865959575651
C5_GO_POSITIVE_REGULATION_OF_CELL_PROLIFERATION_IN_BONE_MARROW	6	Down	0.0761206709308316	0.999865959575651
C5_GO_REGULATION_OF_CHOLESTEROL_METABOLIC_PROCESS	11	Up	0.0761772470291641	0.999865959575651
C5_GO_SKELETAL_MYOFIBRIL_ASSEMBLY	9	Up	0.0761930485078346	0.999865959575651
C5_GO_ALDEHYDE_LYASE_ACTIVITY	7	Up	0.0762047093412805	0.999865959575651
C2_REACTOME_TNFR1_INDUCED_NFKAPPAB_SIGNALING_PATHWAY	30	Up	0.0762261635933879	0.999865959575651
C2_REN_BOUND_BY_E2F	59	Up	0.0762876716115298	0.999865959575651
C2_KEGG_GLYCOSYLPHOSPHATIDYLINOSITOL_GPI_ANCHOR_BIOSYNTHESIS	23	Up	0.0763336365820018	0.999865959575651
C3_YWATTWNNRGCT_UNKNOWN	50	Down	0.0763599917286051	0.999865959575651
C5_GO_RETINAL_BLOOD_VESSEL_MORPHOGENESIS	3	Down	0.0764614636062923	0.999865959575651
C5_GO_NUCLEOTIDE_BINDING_DOMAIN_LEUCINE_RICH_REPEAT_CONTAINING_RECEPTOR_SIGNALING_PATHWAY	35	Up	0.0765452402188056	0.999865959575651
C3_CTACTAG_MIR325	16	Up	0.0765516241959678	0.999865959575651
C3_YNTTTNNNANGCARM_UNKNOWN	32	Down	0.0766688350244273	0.999865959575651
C5_GO_MITOGEN_ACTIVATED_PROTEIN_KINASE_KINASE_KINASE_BINDING	15	Down	0.0766783827688705	0.999865959575651
C2_PID_PLK1_PATHWAY	44	Down	0.0766934357312838	0.999865959575651
C5_GO_POSITIVE_REGULATION_OF_ERK1_AND_ERK2_CASCADE	113	Down	0.0767360510799552	0.999865959575651
C5_GO_CILIARY_NEUROTROPHIC_FACTOR_RECEPTOR_BINDING	4	Down	0.0769371398168796	0.999865959575651
C5_GO_PORE_COMPLEX	12	Down	0.0769387348888134	0.999865959575651
C2_MARTINELLI_IMMATURE_NEUTROPHIL_DN	9	Down	0.0770771020074852	0.999865959575651
C7_GSE16385_ROSIGLITAZONE_IL4_VS_IL4_ALONE_STIM_MACROPHAGE_12H_DN	170	Up	0.0771099709251248	0.999865959575651
C7_GSE25088_ROSIGLITAZONE_VS_IL4_AND_ROSIGLITAZONE_STIM_MACROPHAGE_DAY10_DN	166	Up	0.0772070824854338	0.999865959575651
C5_GO_NEUROTRANSMITTER_RECEPTOR_ACTIVITY	25	Down	0.0772210006634352	0.999865959575651
C5_GO_POSITIVE_REGULATION_OF_MYOTUBE_DIFFERENTIATION	18	Down	0.0772823969654342	0.999865959575651
C5_GO_REGULATION_OF_ODONTOGENESIS	10	Up	0.0772984569262973	0.999865959575651
C5_GO_TELOMERE_CAP_COMPLEX	12	Down	0.0774808021701446	0.999865959575651
C7_GSE5589_IL6_KO_VS_IL10_KO_LPS_STIM_MACROPHAGE_180MIN_DN	153	Up	0.0775037863956821	0.999865959575651
C5_GO_PROTEIN_HETEROTRIMERIZATION	9	Up	0.0775718437870585	0.999865959575651
C7_GSE411_100MIN_VS_400MIN_IL6_STIM_SOCS3_KO_MACROPHAGE_DN	188	Up	0.0776612297973519	0.999865959575651
C2_MARCHINI_TRABECTEDIN_RESISTANCE_UP	17	Down	0.0778958113464655	0.999865959575651
C7_GSE3565_DUSP1_VS_WT_SPLENOCYTES_UP	161	Down	0.0780132467297747	0.999865959575651
C5_GO_POSTSYNAPTIC_CYTOSOL	16	Up	0.0782090703434816	0.999865959575651
C1_chr2q36	20	Up	0.0782428906219537	0.999865959575651
C7_GSE24634_TEFF_VS_TCONV_DAY5_IN_CULTURE_UP	193	Up	0.0783923994950567	0.999865959575651
C5_GO_PLATELET_DENSE_GRANULE	12	Up	0.0784600816656702	0.999865959575651
C5_GO_REGULATION_OF_PROTEIN_HOMOOLIGOMERIZATION	19	Down	0.0784687005550593	0.999865959575651
C5_GO_RESPONSE_TO_MYCOTOXIN	4	Down	0.0785380334703812	0.999865959575651
C2_SCHUHMACHER_MYC_TARGETS_UP	78	Up	0.0787045496424448	0.999865959575651
C2_KEGG_ARGININE_AND_PROLINE_METABOLISM	37	Up	0.0787892441602349	0.999865959575651
C1_chr4p13	5	Up	0.0788035532898714	0.999865959575651
C5_GO_CALCIUM_ION_IMPORT_INTO_CYTOSOL	5	Down	0.0788493178968678	0.999865959575651
C2_GAUSSMANN_MLL_AF4_FUSION_TARGETS_E_DN	16	Down	0.0788716368546929	0.999865959575651
C2_RAFFEL_VEGFA_TARGETS_UP	8	Down	0.0789090374437128	0.999865959575651
C7_GSE31082_DP_VS_CD4_SP_THYMOCYTE_UP	189	Up	0.0789774357919751	0.999865959575651
C5_GO_POSTSYNAPTIC_SIGNAL_TRANSDUCTION	7	Down	0.0791971834147191	0.999865959575651
C5_GO_BRONCHUS_DEVELOPMENT	3	Down	0.0792055812254795	0.999865959575651
C5_GO_RESPONSE_TO_ANGIOTENSIN	20	Down	0.0792075217711677	0.999865959575651
C1_chr12q15	21	Up	0.0792759758803587	0.999865959575651
C5_GO_LIPID_DIGESTION	5	Up	0.0792851609139647	0.999865959575651
C5_GO_OPTIC_NERVE_DEVELOPMENT	4	Down	0.0793098361443335	0.999865959575651
C2_SHARMA_PILOCYTIC_ASTROCYTOMA_LOCATION_UP	19	Up	0.0794593039233189	0.999865959575651
C5_GO_STEREOCILIUM_BUNDLE	35	Up	0.0795127538804799	0.999865959575651
C5_GO_ENDOCYTIC_VESICLE_LUMEN	16	Up	0.0795510461181283	0.999865959575651
C2_DAZARD_UV_RESPONSE_CLUSTER_G1	52	Down	0.079577338553492	0.999865959575651
C2_AIYAR_COBRA1_TARGETS_UP	32	Down	0.0796862832220645	0.999865959575651
C5_GO_HYDROLASE_ACTIVITY_HYDROLYZING_O_GLYCOSYL_COMPOUNDS	71	Up	0.0797042748323474	0.999865959575651
C2_PID_SYNDECAN_2_PATHWAY	27	Down	0.07981096929919	0.999865959575651
C7_GSE33292_DN3_THYMOCYTE_VS_TCELL_LYMPHOMA_FROM_TCF1_KO_UP	175	Up	0.0800150442100134	0.999865959575651
C5_GO_POSITIVE_REGULATION_OF_TRANSCRIPTION_BY_RNA_POLYMERASE_I	22	Up	0.0800391179799533	0.999865959575651
C5_GO_VACUOLAR_TRANSPORT	122	Up	0.0800405027363323	0.999865959575651
C2_SHI_SPARC_TARGETS_DN	9	Down	0.0801778633681591	0.999865959575651
C7_GSE33162_HDAC3_KO_VS_HDAC3_KO_MACROPHAGE_DN	192	Down	0.0802581832647862	0.999865959575651
C5_GO_ANTIFUNGAL_HUMORAL_RESPONSE	2	Up	0.0802714417473794	0.999865959575651
C5_GO_PROTEIN_TARGETING_TO_VACUOLE	34	Up	0.0802845975613809	0.999865959575651
C2_FRASOR_TAMOXIFEN_RESPONSE_DN	11	Up	0.0803885057885308	0.999865959575651
C6_MYC_UP.V1_UP	137	Up	0.0804054728447742	0.999865959575651
C5_GO_REGULATION_OF_MEIOSIS_I	5	Down	0.0804880196611018	0.999865959575651
C2_REACTOME_DEX_H_BOX_HELICASES_ACTIVATE_TYPE_I_IFN_AND_INFLAMMATORY_CYTOKINES_PRODUCTION	7	Up	0.0805434199465509	0.999865959575651
C2_KEGG_ADIPOCYTOKINE_SIGNALING_PATHWAY	52	Up	0.0805635032228802	0.999865959575651
C7_GSE17974_0H_VS_4H_IN_VITRO_ACT_CD4_TCELL_DN	190	Up	0.0806391406582943	0.999865959575651
C5_GO_PHENOL_CONTAINING_COMPOUND_CATABOLIC_PROCESS	3	Up	0.0806529320674255	0.999865959575651
C5_GO_NEGATIVE_REGULATION_OF_PEPTIDYL_TYROSINE_PHOSPHORYLATION	40	Down	0.0806969449974541	0.999865959575651
C2_KIM_BIPOLAR_DISORDER_OLIGODENDROCYTE_DENSITY_CORR_DN	35	Down	0.0807319032322271	0.999865959575651
C5_GO_ORGAN_INDUCTION	5	Up	0.080791039068196	0.999865959575651
C5_GO_T_CELL_EXTRAVASATION	8	Down	0.08079365798868	0.999865959575651
C7_GSE13887_ACT_CD4_VS_NO_TREATED_CD4_TCELL_DN	70	Down	0.0808270681843255	0.999865959575651
C5_GO_GLYCOPROTEIN_COMPLEX	11	Up	0.0808934411930667	0.999865959575651
C2_MANALO_HYPOXIA_DN	284	Up	0.0809843561807104	0.999865959575651
C2_IWANAGA_CARCINOGENESIS_BY_KRAS_PTEN_UP	136	Up	0.0810675321142006	0.999865959575651
C2_REACTOME_APC_C:CDH1_MEDIATED_DEGRADATION_OF_CDC20_AND_OTHER_APC_C:CDH1_TARGETED_PROTEINS_IN_LATE_MITOSIS_EARLY_G1	71	Down	0.0812861685102739	0.999865959575651
C2_REACTOME_DEFECTIVE_TPR_MAY_CONFER_SUSCEPTIBILITY_TOWARDS_THYROID_PAPILLARY_CARCINOMA_TPC	30	Up	0.0814297778075537	0.999865959575651
C2_PID_ERBB2_ERBB3_PATHWAY	42	Up	0.0814443196853694	0.999865959575651
C2_LIEN_BREAST_CARCINOMA_METAPLASTIC	13	Down	0.0814543448490981	0.999865959575651
C7_GSE11924_TH1_VS_TH2_CD4_TCELL_UP	163	Up	0.0814836337934711	0.999865959575651
C5_GO_SPERM_MIDPIECE	13	Up	0.0815282330053879	0.999865959575651
C7_GSE36392_EOSINOPHIL_VS_MAC_IL25_TREATED_LUNG_DN	192	Up	0.0815592217874817	0.999865959575651
C5_GO_HEAT_GENERATION	10	Up	0.0815726872634353	0.999865959575651
C5_GO_ATRIOVENTRICULAR_VALVE_DEVELOPMENT	15	Down	0.0815800137153644	0.999865959575651
C2_DANG_MYC_TARGETS_DN	28	Up	0.081670700518153	0.999865959575651
C2_ZHU_SKIL_TARGETS_UP	17	Up	0.0817209778490748	0.999865959575651
C5_GO_NON_MEMBRANE_SPANNING_PROTEIN_TYROSINE_PHOSPHATASE_ACTIVITY	8	Down	0.0817909533765359	0.999865959575651
C5_GO_NEPHRON_EPITHELIUM_DEVELOPMENT	54	Down	0.0817916415721516	0.999865959575651
C2_KEGG_OTHER_GLYCAN_DEGRADATION	14	Up	0.0818033529009993	0.999865959575651
C2_BANDRES_RESPONSE_TO_CARMUSTIN_MGMT_24HR_DN	19	Up	0.0818235713550007	0.999865959575651
C2_FIGUEROA_AML_METHYLATION_CLUSTER_6_UP	96	Down	0.0818438292540049	0.999865959575651
C7_GSE39820_CTRL_VS_TGFBETA1_IL6_IL23A_CD4_TCELL_UP	191	Up	0.0819542547110014	0.999865959575651
C7_GSE27786_CD8_TCELL_VS_NKTCELL_UP	160	Up	0.0819831559673492	0.999865959575651
C5_GO_REPLICATION_FORK_PROTECTION_COMPLEX	7	Down	0.0820070872940716	0.999865959575651
C5_GO_ANTIGEN_PROCESSING_AND_PRESENTATION_OF_PEPTIDE_ANTIGEN_VIA_MHC_CLASS_I	90	Down	0.082100443422287	0.999865959575651
C5_GO_NEUROTROPHIN_BINDING	7	Down	0.0822150997030855	0.999865959575651
C2_REACTOME_LONG_TERM_POTENTIATION	12	Down	0.082270621693621	0.999865959575651
C5_GO_PLATELET_MORPHOGENESIS	18	Down	0.082286975685577	0.999865959575651
C2_PID_REG_GR_PATHWAY	64	Up	0.0823644004410686	0.999865959575651
C7_GSE15330_WT_VS_IKAROS_KO_LYMPHOID_MULTIPOTENT_PROGENITOR_UP	184	Up	0.0823673508113858	0.999865959575651
C5_GO_VOLTAGE_GATED_CALCIUM_CHANNEL_ACTIVITY_INVOLVED_IN_REGULATION_OF_CYTOSOLIC_CALCIUM_LEVELS	6	Down	0.0824267734055776	0.999865959575651
C5_GO_REGULATION_OF_CELL_DIVISION	124	Down	0.0824522760522811	0.999865959575651
C7_GSE7218_UNSTIM_VS_ANTIGEN_STIM_THROUGH_IGM_BCELL_DN	94	Up	0.0825566673172072	0.999865959575651
TRM_core_signature_UP	13	Down	0.0825719451379913	0.999865959575651
C7_GSE17721_CTRL_VS_POLYIC_1H_BMDC_DN	142	Up	0.0826057154978107	0.999865959575651
C7_GSE13738_RESTING_VS_BYSTANDER_ACTIVATED_CD4_TCELL_UP	159	Up	0.082666695982771	0.999865959575651
C7_GSE23505_UNTREATED_VS_4DAY_IL6_IL1_TGFB_TREATED_CD4_TCELL_DN	188	Up	0.0826724784999442	0.999865959575651
C5_GO_NUCLEOSIDE_MONOPHOSPHATE_CATABOLIC_PROCESS	4	Up	0.0827125148001033	0.999865959575651
C7_GSE21927_UNTREATED_VS_GMCSF_GCSF_TREATED_BONE_MARROW_UP	158	Up	0.0827597618150031	0.999865959575651
C5_GO_CELLULAR_RESPONSE_TO_CHOLESTEROL	14	Down	0.0828860691562466	0.999865959575651
C2_ZHENG_FOXP3_TARGETS_IN_T_LYMPHOCYTE_DN	35	Down	0.0829358459518071	0.999865959575651
C5_GO_HOMOCYSTEINE_METABOLIC_PROCESS	8	Up	0.0830399545418598	0.999865959575651
C2_ZHANG_ADIPOGENESIS_BY_BMP7	12	Up	0.0830893010873924	0.999865959575651
C6_HINATA_NFKB_IMMU_INF	13	Up	0.0831067852872159	0.999865959575651
C2_PID_RAC1_PATHWAY	50	Down	0.0831294170498322	0.999865959575651
C5_GO_TRANSMEMBRANE_RECEPTOR_PROTEIN_PHOSPHATASE_ACTIVITY	8	Down	0.0832915998520921	0.999865959575651
C2_REACTOME_IRE1ALPHA_ACTIVATES_CHAPERONES	48	Up	0.0833071921360155	0.999865959575651
C5_GO_INTERLEUKIN_17_PRODUCTION	25	Down	0.0833949193541459	0.999865959575651
C5_GO_IRON_ION_TRANSMEMBRANE_TRANSPORT	13	Up	0.0834505535416716	0.999865959575651
C5_GO_ENDOCYTIC_RECYCLING	39	Up	0.0836140197136112	0.999865959575651
C2_LIU_VAV3_PROSTATE_CARCINOGENESIS_DN	11	Down	0.0836143252488095	0.999865959575651
C5_GO_RESPONSE_TO_AMINO_ACID_STARVATION	46	Up	0.0836859039772654	0.999865959575651
C2_NEBEN_AML_WITH_FLT3_OR_NRAS_DN	11	Down	0.0837325708891953	0.999865959575651
C5_GO_WNT_ACTIVATED_RECEPTOR_ACTIVITY	9	Down	0.0838360890213156	0.999865959575651
C5_GO_CUTICULAR_PLATE	5	Up	0.0838844915678578	0.999865959575651
C5_GO_REGULATION_OF_MYOSIN_LIGHT_CHAIN_PHOSPHATASE_ACTIVITY	7	Down	0.083884564588727	0.999865959575651
C5_GO_ALDOSTERONE_SECRETION	1	Down	0.0838931790668054	0.999865959575651
C2_HANN_RESISTANCE_TO_BCL2_INHIBITOR_UP	18	Up	0.0839354123165377	0.999865959575651
C5_GO_NEGATIVE_REGULATION_OF_VASCULAR_PERMEABILITY	5	Up	0.0840772058992434	0.999865959575651
C7_GSE26343_WT_VS_NFAT5_KO_MACROPHAGE_LPS_STIM_UP	169	Up	0.0841200089993607	0.999865959575651
C7_GSE32423_IL7_VS_IL7_IL4_MEMORY_CD8_TCELL_DN	167	Up	0.0841603742727791	0.999865959575651
C5_GO_NEGATIVE_REGULATION_OF_WNT_SIGNALING_PATHWAY	138	Down	0.0842770538730619	0.999865959575651
C5_GO_CYSTEINE_TYPE_ENDOPEPTIDASE_ACTIVITY_INVOLVED_IN_APOPTOTIC_PROCESS	12	Down	0.0842918775680776	0.999865959575651
C2_TERAO_AOX4_TARGETS_SKIN_DN	20	Up	0.0844032998496582	0.999865959575651
C2_MIKKELSEN_MEF_ICP_WITH_H3K4ME3_AND_H3K27ME3	18	Up	0.0845189440650077	0.999865959575651
C1_chr2q13	17	Down	0.0845561467030715	0.999865959575651
C5_GO_UMP_BIOSYNTHETIC_PROCESS	9	Down	0.0847559068283794	0.999865959575651
C5_GO_LONG_CHAIN_FATTY_ACID_IMPORT_INTO_CELL	13	Up	0.084779015117618	0.999865959575651
C2_KEGG_ACUTE_MYELOID_LEUKEMIA	51	Up	0.084802123174121	0.999865959575651
C5_GO_NEGATIVE_REGULATION_OF_SINGLE_STRANDED_VIRAL_RNA_REPLICATION_VIA_DOUBLE_STRANDED_DNA_INTERMEDIATE	13	Down	0.0848735171647921	0.999865959575651
C5_GO_MAMMARY_GLAND_INVOLUTION	5	Down	0.0848759437933625	0.999865959575651
C2_REACTOME_EGFR_INTERACTS_WITH_PHOSPHOLIPASE_C_GAMMA	5	Up	0.0849002434498698	0.999865959575651
C7_GSE14000_TRANSLATED_RNA_VS_MRNA_4H_LPS_DC_UP	189	Up	0.0849072374805819	0.999865959575651
C7_GSE11057_EFF_MEM_VS_CENT_MEM_CD4_TCELL_DN	159	Up	0.0849703027152032	0.999865959575651
C5_GO_MCM_COMPLEX	11	Down	0.0850981550767383	0.999865959575651
C5_GO_ASTROCYTE_PROJECTION	9	Down	0.0852367145836835	0.999865959575651
C7_GSE2405_HEAT_KILLED_VS_LIVE_A_PHAGOCYTOPHILUM_STIM_NEUTROPHIL_9H_DN	157	Up	0.0853252169119799	0.999865959575651
C5_GO_CYTOSKELETON_OF_PRESYNAPTIC_ACTIVE_ZONE	1	Down	0.085356471183108	0.999865959575651
C5_GO_NEGATIVE_REGULATION_OF_PLASMINOGEN_ACTIVATION	5	Up	0.0853996275689673	0.999865959575651
C5_GO_POLYSACCHARIDE_BIOSYNTHETIC_PROCESS	55	Up	0.085434302943107	0.999865959575651
C2_CUI_TCF21_TARGETS_DN	22	Up	0.0854370953028834	0.999865959575651
C7_GSE17721_CPG_VS_GARDIQUIMOD_1H_BMDC_UP	152	Up	0.0854548095739964	0.999865959575651
C2_GAVIN_IL2_RESPONSIVE_FOXP3_TARGETS_UP	16	Up	0.0854907701212951	0.999865959575651
C7_GSE19825_NAIVE_VS_IL2RALOW_DAY3_EFF_CD8_TCELL_UP	91	Down	0.0855300922435627	0.999865959575651
C5_GO_NUCLEOLAR_RIBONUCLEASE_P_COMPLEX	6	Up	0.0855349548395221	0.999865959575651
C2_KORKOLA_EMBRYONIC_CARCINOMA_VS_SEMINOMA_DN	11	Up	0.0856269161634246	0.999865959575651
C2_DALESSIO_TSA_RESPONSE	17	Up	0.0856467273478079	0.999865959575651
C5_GO_NEGATIVE_REGULATION_OF_FIBROBLAST_MIGRATION	6	Down	0.0857017182358974	0.999865959575651
C2_REACTOME_FBXW7_MUTANTS_AND_NOTCH1_IN_CANCER	5	Down	0.0857052937077759	0.999865959575651
C5_GO_SMALL_RIBOSOMAL_SUBUNIT_RRNA_BINDING	11	Down	0.0857876700314467	0.999865959575651
C2_PIEPOLI_LGI1_TARGETS_DN	6	Up	0.0858687442979744	0.999865959575651
C2_REACTOME_SIRT1_NEGATIVELY_REGULATES_RRNA_EXPRESSION	62	Up	0.0859046726317956	0.999865959575651
C5_GO_MIDBRAIN_DEVELOPMENT	58	Down	0.0859519594207949	0.999865959575651
C5_GO_FLOOR_PLATE_DEVELOPMENT	2	Down	0.0860753358115551	0.999865959575651
C5_GO_POLYSACCHARIDE_METABOLIC_PROCESS	78	Up	0.086078192723055	0.999865959575651
C7_GSE5589_LPS_VS_LPS_AND_IL6_STIM_MACROPHAGE_45MIN_DN	186	Up	0.0862241473779235	0.999865959575651
C2_MIDORIKAWA_AMPLIFIED_IN_LIVER_CANCER	37	Down	0.0862790109669969	0.999865959575651
C2_BIOCARTA_THELPER_PATHWAY	11	Down	0.0863926703482007	0.999865959575651
C1_chr3q28	6	Up	0.0865955658181004	0.999865959575651
C5_GO_NEGATIVE_REGULATION_OF_MACROPHAGE_CHEMOTAXIS	4	Up	0.0866202540001869	0.999865959575651
C5_GO_FORMATION_OF_QUADRUPLE_SL_U4_U5_U6_SNRNP	7	Down	0.0866209722517632	0.999865959575651
C5_GO_MAINTENANCE_OF_LOCATION_IN_CELL	82	Down	0.0866592990840276	0.999865959575651
C5_GO_N_ACETYLNEURAMINATE_CATABOLIC_PROCESS	6	Down	0.0868089571072308	0.999865959575651
C2_DACOSTA_LOW_DOSE_UV_RESPONSE_VIA_ERCC3_XPCS_DN	9	Down	0.0869097337928672	0.999865959575651
C5_GO_PROTEOGLYCAN_METABOLIC_PROCESS	42	Up	0.0869819750198103	0.999865959575651
C7_GSE10239_NAIVE_VS_KLRG1HIGH_EFF_CD8_TCELL_UP	181	Down	0.0870167473113348	0.999865959575651
C7_GSE32128_INOS_DEPENDENT_VS_INOS_INDEPENDENT_ACTIVATED_TCELL_UP	169	Up	0.08706220503311	0.999865959575651
C5_GO_POLARIZED_EPITHELIAL_CELL_DIFFERENTIATION	12	Down	0.0872355785584817	0.999865959575651
C5_GO_3_5_CYCLIC_GMP_PHOSPHODIESTERASE_ACTIVITY	12	Down	0.0872511247556203	0.999865959575651
C2_BIOCARTA_BAD_PATHWAY	20	Down	0.0873590056461117	0.999865959575651
C5_GO_FUCOSE_BINDING	1	Up	0.0874623547754991	0.999865959575651
C5_GO_EMBRYONIC_HINDLIMB_MORPHOGENESIS	12	Down	0.087500168104027	0.999865959575651
C7_GSE5589_UNSTIM_VS_180MIN_LPS_AND_IL10_STIM_MACROPHAGE_UP	181	Up	0.0875060291098614	0.999865959575651
C2_REACTOME_ASSOCIATION_OF_TRIC_CCT_WITH_TARGET_PROTEINS_DURING_BIOSYNTHESIS	38	Up	0.0876316793507703	0.999865959575651
C5_GO_REGULATION_OF_MICROVILLUS_ASSEMBLY	4	Up	0.0876796487681211	0.999865959575651
C5_GO_IMPORTIN_ALPHA_FAMILY_PROTEIN_BINDING	5	Up	0.0876950247219139	0.999865959575651
C2_HONMA_DOCETAXEL_RESISTANCE	34	Down	0.0877398356346493	0.999865959575651
C5_GO_REGULATION_OF_EXTRACELLULAR_MATRIX_ASSEMBLY	5	Down	0.0879572800789907	0.999865959575651
C1_chr5q12	24	Up	0.087965454845581	0.999865959575651
C7_GSE31082_DN_VS_CD4_SP_THYMOCYTE_DN	181	Up	0.0879936493637434	0.999865959575651
C5_GO_MLL3_4_COMPLEX	11	Up	0.0880146512851025	0.999865959575651
C2_REACTOME_G_PROTEIN_BETA:GAMMA_SIGNALLING	27	Up	0.0880163055130496	0.999865959575651
C5_GO_NEGATIVE_REGULATION_OF_INTERLEUKIN_17_PRODUCTION	11	Down	0.0880310763874435	0.999865959575651
C2_REACTOME_POSITIVE_EPIGENETIC_REGULATION_OF_RRNA_EXPRESSION	100	Up	0.0880889139155348	0.999865959575651
C5_GO_SWI_SNF_COMPLEX	18	Up	0.0881081136261562	0.999865959575651
C3_TTCYRGAA_UNKNOWN	236	Up	0.0881328025516892	0.999865959575651
C5_GO_ANTIGEN_PROCESSING_AND_PRESENTATION_OF_PEPTIDE_OR_POLYSACCHARIDE_ANTIGEN_VIA_MHC_CLASS_II	91	Down	0.0881921153256802	0.999865959575651
C7_GSE3720_UNSTIM_VS_LPS_STIM_VD2_GAMMADELTA_TCELL_DN	96	Down	0.088230266875563	0.999865959575651
C5_GO_RNA_POLYMERASE_II_ACTIVITY	11	Down	0.0882612874567553	0.999865959575651
C2_GENTLES_LEUKEMIC_STEM_CELL_UP	24	Down	0.0882925921357069	0.999865959575651
C2_MYLLYKANGAS_AMPLIFICATION_HOT_SPOT_6	6	Down	0.0884971495614325	0.999865959575651
C2_REACTOME_TOLL_LIKE_RECEPTOR_TLR1:TLR2_CASCADE	90	Up	0.0885421350239951	0.999865959575651
C5_GO_CYTOPLASMIC_SIDE_OF_ROUGH_ENDOPLASMIC_RETICULUM_MEMBRANE	5	Down	0.088584243685701	0.999865959575651
C5_GO_C4_DICARBOXYLATE_TRANSPORT	13	Up	0.0886260425765031	0.999865959575651
C3_GAGCTGG_MIR337	138	Up	0.0886487045234817	0.999865959575651
C5_GO_SEQUENCE_SPECIFIC_MRNA_BINDING	8	Up	0.0886614141719331	0.999865959575651
C5_GO_MPP7_DLG1_LIN7_COMPLEX	4	Down	0.0886646303116732	0.999865959575651
C5_GO_BRANCH_ELONGATION_OF_AN_EPITHELIUM	8	Down	0.0886712293957728	0.999865959575651
C2_REACTOME_TRANSLOCATION_OF_ZAP_70_TO_IMMUNOLOGICAL_SYNAPSE	15	Down	0.0887186299604375	0.999865959575651
C2_SMID_BREAST_CANCER_RELAPSE_IN_LIVER_UP	4	Down	0.0887494705915555	0.999865959575651
C3_HMEF2_Q6	75	Up	0.0888573540778688	0.999865959575651
C5_GO_PROTEIN_INSERTION_INTO_ER_MEMBRANE	7	Up	0.0888679489131913	0.999865959575651
C2_PAL_PRMT5_TARGETS_DN	15	Down	0.0888927193630092	0.999865959575651
C2_KEGG_ARACHIDONIC_ACID_METABOLISM	29	Up	0.0889309880072984	0.999865959575651
C5_GO_NEGATIVE_REGULATION_OF_ALPHA_BETA_T_CELL_ACTIVATION	30	Up	0.088948691398343	0.999865959575651
C5_GO_VOLTAGE_GATED_CALCIUM_CHANNEL_ACTIVITY_INVOLVED_IN_REGULATION_OF_PRESYNAPTIC_CYTOSOLIC_CALCIUM_LEVELS	5	Down	0.0889747666365205	0.999865959575651
C5_GO_POSITIVE_REGULATION_OF_TRANSCRIPTION_OF_NOTCH_RECEPTOR_TARGET	15	Down	0.0889903295917378	0.999865959575651
C2_REACTOME_COMMON_PATHWAY_OF_FIBRIN_CLOT_FORMATION	7	Down	0.0890158773876431	0.999865959575651
C5_GO_CRANIAL_SKELETAL_SYSTEM_DEVELOPMENT	40	Down	0.0890240324589229	0.999865959575651
C2_REACTOME_BRANCHED_CHAIN_AMINO_ACID_CATABOLISM	19	Up	0.0890650731223752	0.999865959575651
C5_GO_BRANCHED_CHAIN_AMINO_ACID_CATABOLIC_PROCESS	19	Up	0.0890650731223752	0.999865959575651
C5_GO_BETA_1_3_GALACTOSYLTRANSFERASE_ACTIVITY	6	Up	0.0891384397635253	0.999865959575651
C5_GO_SEQUESTERING_OF_METAL_ION	8	Down	0.0891433908651072	0.999865959575651
C2_REACTOME_DNA_REPLICATION_PRE_INITIATION	82	Down	0.0891588702729231	0.999865959575651
C5_GO_POSITIVE_REGULATION_OF_DNA_METABOLIC_PROCESS	142	Up	0.0891951609442578	0.999865959575651
C2_MEISSNER_BRAIN_HCP_WITH_H3_UNMETHYLATED	13	Down	0.089215046218049	0.999865959575651
C2_CHOI_ATL_ACUTE_STAGE	3	Up	0.089248635148163	0.999865959575651
C2_KHETCHOUMIAN_TRIM24_TARGETS_DN	2	Up	0.0892742301301803	0.999865959575651
C5_GO_ALPHA_1_3_FUCOSYLTRANSFERASE_ACTIVITY	3	Up	0.0893310862707574	0.999865959575651
C5_GO_TRACHEA_CARTILAGE_DEVELOPMENT	3	Down	0.0893970913302035	0.999865959575651
C7_GSE16451_CTRL_VS_WEST_EQUINE_ENC_VIRUS_MATURE_NEURON_CELL_LINE_UP	171	Up	0.0894092266866679	0.999865959575651
C5_GO_REVERSE_CHOLESTEROL_TRANSPORT	11	Down	0.089436269022524	0.999865959575651
C2_REACTOME_VITAMIN_D_CALCIFEROL_METABOLISM	8	Down	0.0895680867248687	0.999865959575651
C2_RODRIGUES_DCC_TARGETS_UP	3	Up	0.0895788077811232	0.999865959575651
C5_GO_EPITHELIAL_FLUID_TRANSPORT	5	Up	0.0895948726531236	0.999865959575651
C7_GSE17974_CTRL_VS_ACT_IL4_AND_ANTI_IL12_2H_CD4_TCELL_DN	195	Up	0.0896620388420765	0.999865959575651
C5_GO_RESPONSE_TO_STEROL	25	Down	0.0897221133939791	0.999865959575651
C7_GSE19198_CTRL_VS_IL21_TREATED_TCELL_6H_UP	179	Up	0.0897223008571106	0.999865959575651
C5_GO_VASODILATION	16	Up	0.0898221682748784	0.999865959575651
C5_GO_RNA_POLYMERASE_III_GENERAL_TRANSCRIPTION_INITIATION_FACTOR_ACTIVITY	7	Up	0.0898436855639566	0.999865959575651
C2_VERRECCHIA_RESPONSE_TO_TGFB1_C1	16	Up	0.0898696121255316	0.999865959575651
C7_GSE14769_UNSTIM_VS_80MIN_LPS_BMDM_UP	187	Up	0.0899124264649111	0.999865959575651
C5_GO_T_HELPER_2_CELL_DIFFERENTIATION	13	Down	0.0899747871214452	0.999865959575651
C2_MARKS_ACETYLATED_NON_HISTONE_PROTEINS	11	Up	0.0900033798377084	0.999865959575651
C2_MARIADASON_RESPONSE_TO_CURCUMIN_SULINDAC_5	19	Up	0.0900085689460783	0.999865959575651
C5_GO_POSITIVE_REGULATION_OF_CELL_KILLING	48	Down	0.0901423019354987	0.999865959575651
C5_GO_INTRINSIC_APOPTOTIC_SIGNALING_PATHWAY_IN_RESPONSE_TO_HYDROGEN_PEROXIDE	5	Down	0.0901674187023149	0.999865959575651
C5_GO_PRIMARY_AMINE_OXIDASE_ACTIVITY	1	Down	0.0903060917746474	0.999865959575651
C2_GRAHAM_CML_DIVIDING_VS_NORMAL_DIVIDING_UP	6	Down	0.0903509455848158	0.999865959575651
C2_GILDEA_METASTASIS	19	Down	0.0903968558591367	0.999865959575651
C5_GO_VISUAL_BEHAVIOR	36	Down	0.0904436967909265	0.999865959575651
C5_GO_CHONDROCYTE_DEVELOPMENT	20	Up	0.0905056058000167	0.999865959575651
C5_GO_PYRUVATE_DEHYDROGENASE_ACTIVITY	5	Up	0.0905123572833153	0.999865959575651
C5_GO_REGULATION_OF_CIRCADIAN_RHYTHM	69	Down	0.0905594398328078	0.999865959575651
C7_GSE17721_POLYIC_VS_PAM3CSK4_0.5H_BMDC_UP	136	Up	0.0905595134306162	0.999865959575651
C7_GSE2706_LPS_VS_R848_AND_LPS_2H_STIM_DC_DN	76	Up	0.0907266893502125	0.999865959575651
C5_GO_INTEGRAL_COMPONENT_OF_SYNAPTIC_VESICLE_MEMBRANE	21	Up	0.0907968360156618	0.999865959575651
C2_ABE_VEGFA_TARGETS_2HR	25	Down	0.0909091687660546	0.999865959575651
C2_RAMPON_ENRICHED_LEARNING_ENVIRONMENT_EARLY_UP	12	Down	0.091047354686486	0.999865959575651
C5_GO_REGULATION_OF_EPIDERMIS_DEVELOPMENT	52	Down	0.0911425839909373	0.999865959575651
C2_MCCABE_HOXC6_TARGETS_UP	7	Down	0.091269487538048	0.999865959575651
C5_GO_CYCLIN_DEPENDENT_PROTEIN_KINASE_HOLOENZYME_COMPLEX	37	Up	0.0912770021267008	0.999865959575651
C5_GO_QUINONE_BIOSYNTHETIC_PROCESS	16	Down	0.0913023321648327	0.999865959575651
C5_GO_FLUID_TRANSPORT	12	Up	0.0913413774917709	0.999865959575651
C5_GO_CELLULAR_RESPONSE_TO_GLUCOSE_STARVATION	39	Down	0.0913721178007753	0.999865959575651
C2_MONNIER_POSTRADIATION_TUMOR_ESCAPE_UP	353	Up	0.0913794071206514	0.999865959575651
C7_GSE18791_CTRL_VS_NEWCASTLE_VIRUS_DC_14H_UP	193	Up	0.0914012447785359	0.999865959575651
C2_REACTOME_DOWNREGULATION_OF_ERBB2:ERBB3_SIGNALING	12	Up	0.0914099580111971	0.999865959575651
C5_GO_MITOCHONDRIAL_CRISTA	6	Up	0.0914711025075677	0.999865959575651
C7_GSE30962_PRIMARY_VS_SECONDARY_CHRONIC_LCMV_INF_CD8_TCELL_UP	181	Up	0.0914713071922561	0.999865959575651
C2_REACTOME_SIGNALING_BY_FGFR2	58	Down	0.0915349319967173	0.999865959575651
C7_GSE26290_WT_VS_PDK1_KO_ANTI_CD3_AND_IL2_STIM_CD8_TCELL_UP	173	Up	0.091540734439396	0.999865959575651
C7_GSE14000_UNSTIM_VS_4H_LPS_DC_TRANSLATED_RNA_UP	191	Up	0.0916257712347059	0.999865959575651
C5_GO_CUL4A_RING_E3_UBIQUITIN_LIGASE_COMPLEX	12	Up	0.0916523377959514	0.999865959575651
C5_GO_ENDODEOXYRIBONUCLEASE_ACTIVITY_PRODUCING_3_PHOSPHOMONOESTERS	7	Up	0.091821025635395	0.999865959575651
C2_PID_HES_HEY_PATHWAY	38	Down	0.0918623240008092	0.999865959575651
C5_GO_EPHRIN_RECEPTOR_SIGNALING_PATHWAY	66	Down	0.0918647252376835	0.999865959575651
C5_GO_CELLULAR_RESPONSE_TO_STEROL	17	Down	0.0919630791540351	0.999865959575651
C2_SPIELMAN_LYMPHOBLAST_EUROPEAN_VS_ASIAN_2FC_UP	10	Up	0.0920152858141794	0.999865959575651
C5_GO_TYPE_5_METABOTROPIC_GLUTAMATE_RECEPTOR_BINDING	3	Down	0.0921034674861047	0.999865959575651
C2_REACTOME_INTERACTION_WITH_CUMULUS_CELLS_AND_THE_ZONA_PELLUCIDA	3	Down	0.092120375653081	0.999865959575651
C5_GO_MRNA_3_END_PROCESSING	95	Up	0.0922200847332022	0.999865959575651
C5_GO_SYNAPTIC_VESICLE_UNCOATING	4	Down	0.0922408331653867	0.999865959575651
C5_GO_MICROTUBULE_NUCLEATION_BY_INTERPHASE_MICROTUBULE_ORGANIZING_CENTER	6	Up	0.092247665473877	0.999865959575651
C2_REACTOME_COOPERATION_OF_PREFOLDIN_AND_TRIC_CCT_IN_ACTIN_AND_TUBULIN_FOLDING	27	Up	0.0923593456263738	0.999865959575651
C5_GO_ANTIGEN_PROCESSING_AND_PRESENTATION_OF_ENDOGENOUS_PEPTIDE_ANTIGEN	13	Down	0.0924176387705504	0.999865959575651
C5_GO_AMINOACYL_TRNA_EDITING_ACTIVITY	11	Up	0.0924203409777526	0.999865959575651
C5_GO_AMINOACYL_TRNA_METABOLISM_INVOLVED_IN_TRANSLATIONAL_FIDELITY	11	Up	0.0924203409777526	0.999865959575651
C5_GO_SPERM_ANNULUS	5	Down	0.0924350446079155	0.999865959575651
C5_GO_SWI_SNF_SUPERFAMILY_TYPE_COMPLEX	70	Up	0.0924595490524767	0.999865959575651
C7_GSE22229_RENAL_TRANSPLANT_VS_HEALTHY_PBMC_DN	168	Up	0.0925142703469844	0.999865959575651
C7_GSE37532_VISCERAL_ADIPOSE_TISSUE_VS_LN_DERIVED_PPARG_KO_TCONV_CD4_TCELL_DN	63	Up	0.0925393514614927	0.999865959575651
C2_REACTOME_EXPORT_OF_VIRAL_RIBONUCLEOPROTEINS_FROM_NUCLEUS	33	Up	0.0925711834928555	0.999865959575651
C7_GSE11057_PBMC_VS_MEM_CD4_TCELL_UP	127	Down	0.0925865277188049	0.999865959575651
C5_GO_PROTEIN_LOCALIZATION_TO_POSTSYNAPTIC_MEMBRANE	26	Down	0.0926573798622357	0.999865959575651
C5_GO_MHC_CLASS_I_PROTEIN_BINDING	17	Down	0.0926590761951767	0.999865959575651
C5_GO_POSITIVE_REGULATION_OF_PHAGOCYTOSIS_ENGULFMENT	10	Up	0.0927528119011976	0.999865959575651
C5_GO_INOSITOL_TRISPHOSPHATE_KINASE_ACTIVITY	4	Up	0.0927966501266161	0.999865959575651
C5_GO_NEGATIVE_REGULATION_OF_CATECHOLAMINE_SECRETION	3	Up	0.0928668067257971	0.999865959575651
C5_GO_MOLECULAR_TRANSDUCER_ACTIVITY	574	Down	0.0928809195050504	0.999865959575651
C7_GSE6269_HEALTHY_VS_STAPH_PNEUMO_INF_PBMC_DN	129	Down	0.0929504789633362	0.999865959575651
C2_REACTOME_OXIDATIVE_STRESS_INDUCED_SENESCENCE	115	Up	0.0929900119679333	0.999865959575651
C2_HOFFMANN_PRE_BI_TO_LARGE_PRE_BII_LYMPHOCYTE_UP	26	Down	0.0930035686322874	0.999865959575651
C5_GO_FIBROBLAST_APOPTOTIC_PROCESS	18	Down	0.0930316035902335	0.999865959575651
C5_GO_MICOS_COMPLEX	9	Up	0.0930708093498227	0.999865959575651
C5_GO_REGULATION_OF_MOTOR_NEURON_APOPTOTIC_PROCESS	5	Down	0.0933889313405772	0.999865959575651
C2_REACTOME_INTERACTIONS_OF_REV_WITH_HOST_CELLULAR_PROTEINS	37	Up	0.0934387142794101	0.999865959575651
C2_REACTOME_PROGRAMMED_CELL_DEATH	161	Down	0.09350234551177	0.999865959575651
C5_GO_RETINA_DEVELOPMENT_IN_CAMERA_TYPE_EYE	81	Down	0.0935312332541391	0.999865959575651
C5_GO_ELASTIN_CATABOLIC_PROCESS	2	Up	0.0935962644573688	0.999865959575651
C5_GO_TYPE_B_PANCREATIC_CELL_DEVELOPMENT	11	Up	0.0936050680449101	0.999865959575651
C2_BOYLAN_MULTIPLE_MYELOMA_PCA3_DN	55	Down	0.093632055813987	0.999865959575651
C5_GO_POSITIVE_REGULATION_OF_PODOSOME_ASSEMBLY	10	Down	0.0936859328632609	0.999865959575651
C2_REACTOME_IRAK2_MEDIATED_ACTIVATION_OF_TAK1_COMPLEX	10	Up	0.0937132235821832	0.999865959575651
C5_GO_RESPONSE_TO_FRUCTOSE	5	Up	0.0937174146003234	0.999865959575651
C2_PID_BMP_PATHWAY	26	Up	0.0940960807693334	0.999865959575651
C2_REACTOME_TRNA_PROCESSING	103	Up	0.0943239444326558	0.999865959575651
C7_GSE27786_LSK_VS_NEUTROPHIL_UP	183	Up	0.0943496771074456	0.999865959575651
C5_GO_METANEPHROS_DEVELOPMENT	39	Down	0.0944332701163554	0.999865959575651
C7_GSE46468_LUNG_INNATE_LYMPHOID_CELL_VS_SPLEEN_CD4_TCELL_UP	186	Up	0.0944543467039382	0.999865959575651
C2_MIKKELSEN_NPC_LCP_WITH_H3K4ME3	37	Down	0.094667785591642	0.999865959575651
C2_TIAN_TNF_SIGNALING_NOT_VIA_NFKB	19	Up	0.0946806341956136	0.999865959575651
C5_GO_INVADOPODIUM	13	Down	0.0947266138421887	0.999865959575651
C5_GO_NEGATIVE_REGULATION_OF_OLIGODENDROCYTE_DIFFERENTIATION	8	Down	0.0947822043859237	0.999865959575651
C5_GO_REGULATION_OF_DENDRITE_EXTENSION	10	Down	0.0948192745294422	0.999865959575651
C7_GSE17721_LPS_VS_PAM3CSK4_2H_BMDC_UP	162	Up	0.0949645899551227	0.999865959575651
C7_GSE25087_FETAL_VS_ADULT_TCONV_DN	164	Up	0.0950244261750288	0.999865959575651
C5_GO_PYRIMIDINE_NUCLEOBASE_METABOLIC_PROCESS	5	Up	0.0950539325400317	0.999865959575651
C2_REACTOME_N_GLYCAN_TRIMMING_AND_ELONGATION_IN_THE_CIS_GOLGI	5	Down	0.095067241329881	0.999865959575651
C2_BILD_SRC_ONCOGENIC_SIGNATURE	50	Up	0.0950910946785365	0.999865959575651
C7_GSE7348_UNSTIM_VS_LPS_STIM_MACROPHAGE_DN	147	Up	0.095137281165346	0.999865959575651
C5_GO_POSITIVE_REGULATION_OF_REGULATED_SECRETORY_PATHWAY	32	Down	0.0951900690583196	0.999865959575651
C2_YAO_TEMPORAL_RESPONSE_TO_PROGESTERONE_CLUSTER_8	35	Up	0.0951959121320652	0.999865959575651
C2_CALVET_IRINOTECAN_SENSITIVE_VS_RESISTANT_UP	5	Up	0.095200411343777	0.999865959575651
C5_GO_NEUROMUSCULAR_JUNCTION_DEVELOPMENT	31	Up	0.0952289556117947	0.999865959575651
C5_GO_PEPTIDOGLYCAN_RECEPTOR_ACTIVITY	2	Up	0.0952944127889875	0.999865959575651
C5_GO_REGULATION_OF_EPITHELIAL_TUBE_FORMATION	10	Down	0.0953808229856119	0.999865959575651
C5_GO_TRANSFORMING_GROWTH_FACTOR_BETA_ACTIVATION	5	Up	0.0955072694335698	0.999865959575651
C5_GO_LUMENAL_SIDE_OF_MEMBRANE	28	Down	0.09553535901437	0.999865959575651
C5_GO_ADENYLATE_CYCLASE_INHIBITING_ADRENERGIC_RECEPTOR_SIGNALING_PATHWAY	1	Up	0.0956667959496309	0.999865959575651
C7_GSE17974_CTRL_VS_ACT_IL4_AND_ANTI_IL12_48H_CD4_TCELL_UP	168	Up	0.0956743383945209	0.999865959575651
C5_GO_CHROMOSOME_PASSENGER_COMPLEX	5	Down	0.0957078206177069	0.999865959575651
C2_REACTOME_JNK_C_JUN_KINASES_PHOSPHORYLATION_AND_ACTIVATION_MEDIATED_BY_ACTIVATED_HUMAN_TAK1	22	Up	0.0957771747869446	0.999865959575651
C5_GO_POSITIVE_REGULATION_OF_CIRCADIAN_RHYTHM	7	Down	0.0958244478769311	0.999865959575651
C5_GO_REGULATION_OF_METANEPHROS_DEVELOPMENT	10	Down	0.0958338292004478	0.999865959575651
C2_KEGG_VALINE_LEUCINE_AND_ISOLEUCINE_BIOSYNTHESIS	9	Up	0.0959018701302653	0.999865959575651
C2_LEE_EARLY_T_LYMPHOCYTE_UP	90	Down	0.0959369954562539	0.999865959575651
C2_VERRECCHIA_DELAYED_RESPONSE_TO_TGFB1	22	Down	0.0960387527189314	0.999865959575651
C2_REACTOME_SULFIDE_OXIDATION_TO_SULFATE	4	Down	0.0962033300877863	0.999865959575651
C5_GO_SULFIDE_OXIDATION	4	Down	0.0962033300877863	0.999865959575651
C2_REACTOME_FRUCTOSE_METABOLISM	6	Up	0.0962102407253918	0.999865959575651
C2_MIKKELSEN_IPS_ICP_WITH_H3K4ME3_AND_H327ME3	48	Up	0.0963183891068909	0.999865959575651
C2_REACTOME_APOPTOSIS_INDUCED_DNA_FRAGMENTATION	13	Down	0.0963384171509915	0.999865959575651
C5_GO_CELLULAR_RESPONSE_TO_IRON_ION	9	Up	0.0964033352695494	0.999865959575651
C2_ACOSTA_PROLIFERATION_INDEPENDENT_MYC_TARGETS_UP	78	Up	0.0964909890479848	0.999865959575651
C7_GSE28783_CTRL_ANTI_MIR_VS_UNTREATED_ATHEROSCLEROSIS_MACROPHAGE_DN	141	Up	0.0965357210774855	0.999865959575651
C5_GO_ESTABLISHMENT_OF_PROTEIN_LOCALIZATION_TO_POSTSYNAPTIC_MEMBRANE	15	Down	0.0965457609092934	0.999865959575651
C5_GO_VESICLE_MEDIATED_TRANSPORT_IN_SYNAPSE	134	Down	0.0965480091939878	0.999865959575651
C5_GO_DIVALENT_INORGANIC_CATION_TRANSMEMBRANE_TRANSPORTER_ACTIVITY	19	Up	0.0965861147588627	0.999865959575651
C5_GO_ESTABLISHMENT_OF_PLANAR_POLARITY_INVOLVED_IN_NEURAL_TUBE_CLOSURE	10	Down	0.0965957724576951	0.999865959575651
C5_GO_REGULATION_OF_PROTEIN_OLIGOMERIZATION	32	Down	0.0966375450696137	0.999865959575651
C5_GO_INTERFERON_GAMMA_BIOSYNTHETIC_PROCESS	9	Down	0.096640043688531	0.999865959575651
C2_BIOCARTA_MHC_PATHWAY	12	Down	0.0967443503083426	0.999865959575651
C5_GO_UDP_GALACTOSYLTRANSFERASE_ACTIVITY	16	Up	0.0968284916668707	0.999865959575651
C5_GO_ENERGY_RESERVE_METABOLIC_PROCESS	62	Up	0.0968328412599242	0.999865959575651
C2_OHASHI_AURKB_TARGETS	6	Down	0.096846890048868	0.999865959575651
C5_GO_HEMOGLOBIN_BIOSYNTHETIC_PROCESS	6	Down	0.096846890048868	0.999865959575651
C5_GO_EUCHROMATIN	25	Up	0.0970685223830581	0.999865959575651
C7_GSE14769_UNSTIM_VS_120MIN_LPS_BMDM_DN	177	Up	0.0971141501169698	0.999865959575651
C5_GO_CELL_MATURATION	99	Up	0.0971350592722418	0.999865959575651
C2_BRUNEAU_HEART_GREAT_VESSELS_AND_VALVULOGENESIS	6	Down	0.0971972495868376	0.999865959575651
C5_GO_REGULATION_OF_EXTRACELLULAR_MATRIX_CONSTITUENT_SECRETION	6	Down	0.097228031161096	0.999865959575651
C7_GSE7509_UNSTIM_VS_FCGRIIB_STIM_MONOCYTE_DN	160	Up	0.0972882398167704	0.999865959575651
C7_GSE3565_CTRL_VS_LPS_INJECTED_SPLENOCYTES_UP	170	Down	0.0972892749469655	0.999865959575651
C5_GO_NODAL_BINDING	1	Up	0.0972928822839353	0.999865959575651
C5_GO_RESPONSE_TO_INTERLEUKIN_7	36	Up	0.0974557833897135	0.999865959575651
C5_GO_UNFOLDED_PROTEIN_BINDING	107	Up	0.0976992368767916	0.999865959575651
C5_GO_REGULATION_OF_ACTIVATION_OF_JANUS_KINASE_ACTIVITY	7	Down	0.0977011921194304	0.999865959575651
C5_GO_MAINTENANCE_OF_ANIMAL_ORGAN_IDENTITY	3	Up	0.0977844414893273	0.999865959575651
C2_BIOCARTA_TCRA_PATHWAY	12	Down	0.0979070322891781	0.999865959575651
C2_SCHLESINGER_METHYLATED_DE_NOVO_IN_CANCER	44	Down	0.0979156045320892	0.999865959575651
C5_GO_POSITIVE_REGULATION_OF_NF_KAPPAB_TRANSCRIPTION_FACTOR_ACTIVITY	132	Up	0.0979350995660166	0.999865959575651
C5_GO_ANAPHASE_PROMOTING_COMPLEX_DEPENDENT_CATABOLIC_PROCESS	80	Down	0.0979602039075489	0.999865959575651
C5_GO_CELL_FATE_DETERMINATION	15	Down	0.0980368047465874	0.999865959575651
C2_CAFFAREL_RESPONSE_TO_THC_8HR_5_DN	11	Up	0.0980446832906695	0.999865959575651
C5_GO_DETERMINATION_OF_ADULT_LIFESPAN	11	Up	0.0980446832906695	0.999865959575651
C7_GSE22432_CONVENTIONAL_CDC_VS_PLASMACYTOID_PDC_DN	181	Up	0.0982707586957012	0.999865959575651
C7_GSE46606_UNSTIM_VS_CD40L_IL2_IL5_1DAY_STIMULATED_IRF4MID_SORTED_BCELL_UP	186	Up	0.0983692718834032	0.999865959575651
C7_GSE27786_BCELL_VS_NEUTROPHIL_UP	194	Up	0.0984155868560455	0.999865959575651
C2_MARTIN_INTERACT_WITH_HDAC	38	Down	0.0984294610831544	0.999865959575651
C5_GO_OXIDOREDUCTASE_ACTIVITY_ACTING_ON_THE_CH_NH_GROUP_OF_DONORS_NAD_OR_NADP_AS_ACCEPTOR	13	Up	0.0984750896024841	0.999865959575651
C7_GSE41867_DAY15_EFFECTOR_VS_DAY30_MEMORY_CD8_TCELL_LCMV_ARMSTRONG_DN	134	Up	0.0985115569406535	0.999865959575651
C2_SANA_RESPONSE_TO_IFNG_UP	63	Down	0.0985590973113722	0.999865959575651
C5_GO_POSITIVE_REGULATION_OF_NAD_P_H_OXIDASE_ACTIVITY	6	Down	0.098627514386795	0.999865959575651
C5_GO_RECEPTOR_INHIBITOR_ACTIVITY	8	Down	0.0987244349687637	0.999865959575651
C5_GO_REGULATION_OF_NOTCH_SIGNALING_PATHWAY	67	Down	0.0987913471612473	0.999865959575651
C5_GO_NEGATIVE_REGULATION_OF_AMINE_TRANSPORT	7	Up	0.0987998724402099	0.999865959575651
C2_CHIANG_LIVER_CANCER_SUBCLASS_INTERFERON_UP	20	Down	0.0988748912701253	0.999865959575651
C5_GO_GLUTAMINE_FAMILY_AMINO_ACID_BIOSYNTHETIC_PROCESS	14	Up	0.0988868228394021	0.999865959575651
C5_GO_MICROFILAMENT_MOTOR_ACTIVITY	14	Up	0.0988947133948475	0.999865959575651
C7_GSE3920_UNTREATED_VS_IFNG_TREATED_ENDOTHELIAL_CELL_DN	190	Up	0.0989398061701932	0.999865959575651
C1_chr4q26	11	Up	0.098952477567105	0.999865959575651
C2_SCHUETZ_BREAST_CANCER_DUCTAL_INVASIVE_UP	248	Down	0.0991740382478369	0.999865959575651
C5_GO_BASE_EXCISION_REPAIR_AP_SITE_FORMATION	10	Up	0.0992055457887216	0.999865959575651
C7_GSE24972_WT_VS_IRF8_KO_SPLEEN_FOLLICULAR_BCELL_DN	162	Up	0.0992166882941204	0.999865959575651
C5_GO_NEGATIVE_REGULATION_OF_MONONUCLEAR_CELL_MIGRATION	4	Up	0.0992443377594054	0.999865959575651
C5_GO_TOXIC_SUBSTANCE_BINDING	4	Up	0.0993526886386116	0.999865959575651
C5_GO_REGULATION_OF_NUCLEAR_TRANSCRIBED_MRNA_CATABOLIC_PROCESS_DEADENYLATION_DEPENDENT_DECAY	19	Down	0.0994050809443427	0.999865959575651
C2_MCDOWELL_ACUTE_LUNG_INJURY_DN	31	Down	0.0994646091036123	0.999865959575651
C5_GO_DNA_BINDING_BENDING	14	Down	0.0995037969383585	0.999865959575651
C5_GO_THORAX_AND_ANTERIOR_ABDOMEN_DETERMINATION	1	Down	0.0995057660740673	0.999865959575651
C5_GO_LEARNING	80	Down	0.0995166384052787	0.999865959575651
C5_GO_SYNAPTIC_VESICLE_LOCALIZATION	100	Down	0.099547089040343	0.999865959575651
C1_chr1p33	16	Down	0.09955031181375	0.999865959575651
C7_GSE411_WT_VS_SOCS3_KO_MACROPHAGE_UP	184	Up	0.0995752399495538	0.999865959575651
C5_GO_ORNITHINE_TRANSPORT	2	Down	0.0996478477998214	0.999865959575651
C5_GO_L_ORNITHINE_TRANSMEMBRANE_TRANSPORTER_ACTIVITY	2	Down	0.0996478477998214	0.999865959575651
C5_GO_CHAPERONE_COMPLEX	19	Up	0.0997519993624024	0.999865959575651
C2_JI_RESPONSE_TO_FSH_UP	63	Down	0.099752794864697	0.999865959575651
C5_GO_CELLULAR_COMPONENT_MAINTENANCE	36	Down	0.0997553932706492	0.999865959575651
C5_GO_REGULATION_OF_RESPONSE_TO_TUMOR_CELL	9	Up	0.0998205233882094	0.999865959575651
C5_GO_HEME_TRANSPORTER_ACTIVITY	7	Down	0.0999431939959162	0.999865959575651
C2_NIKOLSKY_BREAST_CANCER_6P24_P22_AMPLICON	15	Up	0.100027877389244	0.999865959575651
C7_GSE360_LOW_DOSE_B_MALAYI_VS_M_TUBERCULOSIS_MAC_DN	158	Down	0.100041734613783	0.999865959575651
C2_BHATI_G2M_ARREST_BY_2METHOXYESTRADIOL_DN	104	Down	0.100092652160499	0.999865959575651
C2_STEGER_ADIPOGENESIS_DN	11	Down	0.100103469434542	0.999865959575651
C5_GO_NUCLEAR_PORE	81	Up	0.100104602476064	0.999865959575651
C2_FIGUEROA_AML_METHYLATION_CLUSTER_1_UP	77	Down	0.100162760144611	0.999865959575651
C7_GSE37533_PPARG2_FOXP3_VS_FOXP3_TRANSDUCED_CD4_TCELL_UP	179	Up	0.10019984322857	0.999865959575651
C2_POS_RESPONSE_TO_HISTAMINE_UP	11	Up	0.100212774290563	0.999865959575651
C5_GO_NEGATIVE_REGULATION_OF_LEUKOCYTE_DEGRANULATION	10	Up	0.100295816447546	0.999865959575651
C7_GSE32423_CTRL_VS_IL7_IL4_MEMORY_CD8_TCELL_UP	172	Up	0.100297475104335	0.999865959575651
C2_REACTOME_MITOCHONDRIAL_UNCOUPLING_PROTEINS	4	Up	0.100300888948892	0.999865959575651
C5_GO_AXON_INITIAL_SEGMENT	11	Down	0.100313053980128	0.999865959575651
C2_JACKSON_DNMT1_TARGETS_UP	66	Up	0.100464001600788	0.999865959575651
C5_GO_MESONEPHRIC_DUCT_DEVELOPMENT	3	Down	0.100510367394594	0.999865959575651
C5_GO_NEGATIVE_REGULATION_OF_CHOLESTEROL_BIOSYNTHETIC_PROCESS	6	Up	0.10052267394049	0.999865959575651
C2_LIM_MAMMARY_LUMINAL_PROGENITOR_DN	8	Down	0.100600081458306	0.999865959575651
C5_GO_MISFOLDED_PROTEIN_BINDING	21	Up	0.100774148673917	0.999865959575651
C2_AIYAR_COBRA1_TARGETS_DN	24	Up	0.100819450022029	0.999865959575651
C5_GO_SOMATIC_STEM_CELL_POPULATION_MAINTENANCE	40	Down	0.100914098275491	0.999865959575651
C5_GO_GLYCOLIPID_BIOSYNTHETIC_PROCESS	48	Up	0.100973576779634	0.999865959575651
C2_REACTOME_BICARBONATE_TRANSPORTERS	9	Up	0.101011497657937	0.999865959575651
C5_GO_GLIAL_CELL_PROJECTION	18	Down	0.101127529317379	0.999865959575651
C5_GO_ATPASE_REGULATOR_ACTIVITY	37	Up	0.101144320061683	0.999865959575651
C2_KEGG_FOLATE_BIOSYNTHESIS	7	Up	0.101214179848369	0.999865959575651
C2_FUJIWARA_PARK2_HEPATOCYTE_PROLIFERATION_DN	6	Up	0.101423752037441	0.999865959575651
C2_ONDER_CDH1_TARGETS_3_UP	15	Down	0.101429871378609	0.999865959575651
C5_GO_CYTOPLASMIC_PATTERN_RECOGNITION_RECEPTOR_SIGNALING_PATHWAY	59	Up	0.101505387480356	0.999865959575651
C5_GO_AROMATIC_AMINO_ACID_TRANSMEMBRANE_TRANSPORTER_ACTIVITY	5	Down	0.101587642641916	0.999865959575651
C5_GO_CARDIAC_SEPTUM_MORPHOGENESIS	47	Down	0.101618389020604	0.999865959575651
C2_REACTOME_DEFECTIVE_LFNG_CAUSES_SCDO3	4	Down	0.101618398856935	0.999865959575651
C7_GSE32423_MEMORY_VS_NAIVE_CD8_TCELL_IL7_DN	180	Up	0.101745262029735	0.999865959575651
C2_MAEKAWA_ATF2_TARGETS	11	Down	0.101789956875286	0.999865959575651
C5_GO_NEGATIVE_REGULATION_OF_VASCULATURE_DEVELOPMENT	75	Down	0.101887965696556	0.999865959575651
C2_REACTOME_EXTENSION_OF_TELOMERES	29	Up	0.102204393889835	0.999865959575651
C7_GSE10239_MEMORY_VS_KLRG1HIGH_EFF_CD8_TCELL_UP	138	Down	0.102207552965022	0.999865959575651
C5_GO_ALPHA_N_ACETYLGALACTOSAMINIDE_ALPHA_2_6_SIALYLTRANSFERASE_ACTIVITY	2	Down	0.102312508969344	0.999865959575651
C7_GSE11961_MARGINAL_ZONE_BCELL_VS_MEMORY_BCELL_DAY40_DN	185	Up	0.102405677503866	0.999865959575651
C2_REACTOME_TRNA_PROCESSING_IN_THE_MITOCHONDRION	5	Up	0.102517235910378	0.999865959575651
C7_GSE26030_TH1_VS_TH17_RESTIMULATED_DAY5_POST_POLARIZATION_UP	170	Down	0.102520890852697	0.999865959575651
C5_GO_POSITIVE_REGULATION_BY_HOST_OF_VIRAL_PROCESS	13	Down	0.102522908823554	0.999865959575651
C5_GO_NEGATIVE_REGULATION_OF_T_CELL_MEDIATED_IMMUNITY	17	Up	0.102540557136316	0.999865959575651
C5_GO_POSITIVE_REGULATION_OF_T_CELL_MIGRATION	26	Down	0.102607207265577	0.999865959575651
C2_WENG_POR_TARGETS_GLOBAL_DN	17	Up	0.10263521667721	0.999865959575651
C2_PID_HEDGEHOG_2PATHWAY	14	Down	0.102675511580112	0.999865959575651
C3_FREAC7_01	123	Up	0.10290661266641	0.999865959575651
C2_BIOCARTA_ACETAMINOPHEN_PATHWAY	2	Up	0.102947656167797	0.999865959575651
C5_GO_RNA_POLYMERASE_III_TYPE_1_PROMOTER_DNA_BINDING	5	Up	0.103027131931368	0.999865959575651
C2_OSADA_ASCL1_TARGETS_DN	16	Up	0.103056942316134	0.999865959575651
C5_GO_GPI_ANCHOR_BIOSYNTHETIC_PROCESS	27	Up	0.103146582839767	0.999865959575651
C2_REACTOME_RESPONSE_TO_METAL_IONS	8	Up	0.103194862613892	0.999865959575651
C5_GO_POSITIVE_REGULATION_OF_PROTEIN_TYROSINE_KINASE_ACTIVITY	36	Down	0.103259999202144	0.999865959575651
C5_GO_REGULATION_OF_LONG_CHAIN_FATTY_ACID_IMPORT_INTO_CELL	5	Up	0.103282835135345	0.999865959575651
C2_FUNG_IL2_TARGETS_WITH_STAT5_BINDING_SITES_T1	6	Up	0.10330980558454	0.999865959575651
C2_BIOCARTA_MCALPAIN_PATHWAY	13	Down	0.103329405403539	0.999865959575651
C5_GO_FUCOSE_METABOLIC_PROCESS	7	Up	0.103376955654143	0.999865959575651
C2_BIOCARTA_ION_PATHWAY	4	Up	0.103428447013214	0.999865959575651
C5_GO_TRANSFORMING_GROWTH_FACTOR_BETA2_PRODUCTION	6	Down	0.103542654711032	0.999865959575651
C7_GSE41867_LCMV_ARMSTRONG_VS_CLONE13_DAY15_EFFECTOR_CD8_TCELL_DN	98	Up	0.103604888248806	0.999865959575651
C7_GSE7460_CTRL_VS_TGFB_TREATED_ACT_FOXP3_HET_TCONV_UP	181	Up	0.103667456015476	0.999865959575651
C2_REACTOME_PROTEIN_FOLDING	85	Up	0.103678634193311	0.999865959575651
C5_GO_VENTRICULAR_SEPTUM_MORPHOGENESIS	29	Down	0.103687126771727	0.999865959575651
C7_GSE17721_CTRL_VS_GARDIQUIMOD_12H_BMDC_DN	161	Up	0.103739528593847	0.999865959575651
C5_GO_NEGATIVE_REGULATION_OF_GONAD_DEVELOPMENT	1	Up	0.103823988395835	0.999865959575651
C5_GO_NEGATIVE_REGULATION_OF_FEMALE_GONAD_DEVELOPMENT	1	Up	0.103823988395835	0.999865959575651
C5_GO_POSITIVE_REGULATION_OF_POSTTRANSCRIPTIONAL_GENE_SILENCING	17	Up	0.103828010989941	0.999865959575651
C2_BIOCARTA_ASBCELL_PATHWAY	13	Up	0.103858464880373	0.999865959575651
C2_REACTOME_XENOBIOTICS	7	Up	0.103902407643507	0.999865959575651
C2_REACTOME_RNA_POLYMERASE_I_TRANSCRIPTION	104	Up	0.103922089966269	0.999865959575651
C5_GO_POSITIVE_REGULATION_OF_CALCINEURIN_MEDIATED_SIGNALING	13	Down	0.103969669215551	0.999865959575651
C5_GO_MKS_COMPLEX	11	Up	0.104023629459319	0.999865959575651
C2_NGUYEN_NOTCH1_TARGETS_DN	67	Up	0.104046687365839	0.999865959575651
C5_GO_ADENYLYLTRANSFERASE_ACTIVITY	24	Up	0.104081398895884	0.999865959575651
C5_GO_PROTEASOME_ACCESSORY_COMPLEX	24	Down	0.104135662675114	0.999865959575651
C2_WANG_BARRETTS_ESOPHAGUS_DN	18	Down	0.104159055559394	0.999865959575651
C5_GO_DENDRITIC_SPINE_MAINTENANCE	15	Down	0.104193704508624	0.999865959575651
C2_REACTOME_NUCLEOSOME_ASSEMBLY	69	Up	0.104317609619592	0.999865959575651
C5_GO_MYRISTOYL_COA_HYDROLASE_ACTIVITY	7	Up	0.10434590564742	0.999865959575651
C7_GSE2826_WT_VS_BTK_KO_BCELL_DN	142	Up	0.104493049413833	0.999865959575651
C5_GO_IMMUNOLOGICAL_MEMORY_FORMATION_PROCESS	8	Down	0.1045652501456	0.999865959575651
C2_FINETTI_BREAST_CANCER_KINOME_RED	16	Down	0.104570954541801	0.999865959575651
C2_KEGG_PATHOGENIC_ESCHERICHIA_COLI_INFECTION	46	Down	0.104584104979296	0.999865959575651
C2_MOREIRA_RESPONSE_TO_TSA_DN	13	Down	0.104854097210597	0.999865959575651
C7_GSE17721_CTRL_VS_CPG_1H_BMDC_UP	187	Up	0.104865117161189	0.999865959575651
C2_XU_HGF_SIGNALING_NOT_VIA_AKT1_6HR	23	Up	0.104979254577736	0.999865959575651
C7_GSE31082_DP_VS_CD8_SP_THYMOCYTE_DN	174	Up	0.105221368783848	0.999865959575651
C5_GO_NEGATIVE_REGULATION_OF_CHOLESTEROL_EFFLUX	3	Down	0.105275582897248	0.999865959575651
C2_REACTOME_REELIN_SIGNALLING_PATHWAY	5	Down	0.105310559614485	0.999865959575651
C5_GO_CCR6_CHEMOKINE_RECEPTOR_BINDING	1	Up	0.105328943164358	0.999865959575651
C5_GO_NEGATIVE_REGULATION_OF_PROTEIN_BINDING	76	Down	0.105396778576374	0.999865959575651
C5_GO_POSITIVE_REGULATION_OF_GENE_EXPRESSION_EPIGENETIC	55	Up	0.105449477707288	0.999865959575651
C5_GO_RESPONSE_TO_PH	26	Down	0.105584377670016	0.999865959575651
C5_GO_POSITIVE_REGULATION_OF_DNA_BIOSYNTHETIC_PROCESS	58	Up	0.105590852480213	0.999865959575651
C5_GO_INTERLEUKIN_1_RECEPTOR_ACTIVITY	3	Up	0.10561461917174	0.999865959575651
C2_YEGNASUBRAMANIAN_PROSTATE_CANCER	77	Up	0.10563016735745	0.999865959575651
C2_KEGG_TAURINE_AND_HYPOTAURINE_METABOLISM	5	Up	0.105679317203737	0.999865959575651
C7_GSE23984_CTRL_VS_HYPOCALEMIC_VITAMIND_ANALOG_TCELL_UP	173	Up	0.105761824552112	0.999865959575651
C5_GO_REGULATION_OF_RESPONSE_TO_INTERFERON_GAMMA	24	Up	0.105786263534444	0.999865959575651
C2_PID_ECADHERIN_STABILIZATION_PATHWAY	29	Down	0.105850492237488	0.999865959575651
C7_GSE37533_UNTREATED_VS_PIOGLIZATONE_TREATED_CD4_TCELL_PPARG2_AND_FOXP3_TRASDUCED_DN	166	Up	0.105968085974437	0.999865959575651
C5_GO_VESICLE_TRANSPORT_ALONG_ACTIN_FILAMENT	5	Up	0.106056359233089	0.999865959575651
C5_GO_N_ACETYLGALACTOSAMINE_4_O_SULFOTRANSFERASE_ACTIVITY	2	Up	0.106100668335	0.999865959575651
C5_GO_HEAT_SHOCK_PROTEIN_BINDING	107	Up	0.10615385172197	0.999865959575651
C5_GO_SEQUESTERING_OF_IRON_ION	3	Down	0.106162665615305	0.999865959575651
C2_REACTOME_METABOLISM_OF_FOLATE_AND_PTERINES	16	Up	0.106238112825967	0.999865959575651
C7_GSE15330_LYMPHOID_MULTIPOTENT_VS_MEGAKARYOCYTE_ERYTHROID_PROGENITOR_IKAROS_KO_DN	182	Down	0.106257316025126	0.999865959575651
C5_GO_DITERPENOID_METABOLIC_PROCESS	35	Down	0.106274854802363	0.999865959575651
C5_GO_STEROL_TRANSPORTER_ACTIVITY	28	Down	0.106324021022839	0.999865959575651
C2_PID_NFKAPPAB_CANONICAL_PATHWAY	22	Up	0.106338405316566	0.999865959575651
C5_GO_POSITIVE_REGULATION_OF_PROTEIN_LOCALIZATION_TO_EARLY_ENDOSOME	6	Down	0.106343046589508	0.999865959575651
C2_REACTOME_STABILIZATION_OF_P53	56	Down	0.106397592594484	0.999865959575651
C5_GO_POSITIVE_REGULATION_OF_NITRIC_OXIDE_SYNTHASE_BIOSYNTHETIC_PROCESS	8	Down	0.106414867807853	0.999865959575651
C2_COWLING_MYCN_TARGETS	25	Up	0.106472225472914	0.999865959575651
C5_GO_POSITIVE_REGULATION_OF_PROTEIN_LOCALIZATION_TO_CILIUM	5	Down	0.106492732433876	0.999865959575651
C2_WEST_ADRENOCORTICAL_TUMOR_MARKERS_UP	18	Down	0.106505137933508	0.999865959575651
C5_GO_PARALLEL_FIBER_TO_PURKINJE_CELL_SYNAPSE	4	Down	0.10655115483526	0.999865959575651
C5_GO_MESENCHYMAL_TO_EPITHELIAL_TRANSITION	8	Down	0.106585326707756	0.999865959575651
C5_GO_MEIOTIC_SISTER_CHROMATID_COHESION_CENTROMERIC	5	Down	0.106609338671916	0.999865959575651
C5_GO_WATER_SOLUBLE_VITAMIN_METABOLIC_PROCESS	69	Up	0.106677305111722	0.999865959575651
C5_GO_PYRIMIDINE_DEOXYRIBONUCLEOSIDE_MONOPHOSPHATE_BIOSYNTHETIC_PROCESS	6	Up	0.106727115929842	0.999865959575651
C5_GO_REGULATION_OF_ISOTYPE_SWITCHING_TO_IGE_ISOTYPES	7	Down	0.106781506507265	0.999865959575651
C7_GSE17721_POLYIC_VS_PAM3CSK4_2H_BMDC_DN	141	Up	0.106795689926812	0.999865959575651
C2_REACTOME_ARYL_HYDROCARBON_RECEPTOR_SIGNALLING	5	Up	0.106799039626015	0.999865959575651
C5_GO_CELLULAR_RESPONSE_TO_GONADOTROPIN_STIMULUS	13	Down	0.106806872092469	0.999865959575651
C5_GO_VOLTAGE_GATED_ION_CHANNEL_ACTIVITY	83	Down	0.106887319521487	0.999865959575651
C5_GO_EMBRYONIC_SKELETAL_SYSTEM_DEVELOPMENT	62	Down	0.106967894741277	0.999865959575651
C5_GO_APOPTOTIC_PROCESS_IN_BONE_MARROW_CELL	5	Down	0.107032884835693	0.999865959575651
C7_GSE19941_IL10_KO_VS_IL10_KO_AND_NFKBP50_KO_LPS_STIM_MACROPHAGE_DN	183	Down	0.107177228125218	0.999865959575651
C7_GSE1740_MCSF_VS_MCSF_AND_IFNG_DAY2_DERIVED_MACROPHAGE_DN	184	Up	0.107201446292211	0.999865959575651
C5_GO_TRACHEA_DEVELOPMENT	9	Down	0.107405298369402	0.999865959575651
C3_E2F4DP1_01	201	Up	0.107460395463397	0.999865959575651
C5_GO_MESANGIAL_CELL_DEVELOPMENT	4	Down	0.107537027712992	0.999865959575651
C2_STARK_HYPPOCAMPUS_22Q11_DELETION_UP	40	Up	0.107584073107948	0.999865959575651
C5_GO_NEGATIVE_REGULATION_OF_INCLUSION_BODY_ASSEMBLY	10	Up	0.107668023702758	0.999865959575651
C7_GSE21379_TFH_VS_NON_TFH_CD4_TCELL_DN	98	Up	0.107674189826335	0.999865959575651
C2_REACTOME_SYNTHESIS_OF_PA	26	Up	0.107823487590935	0.999865959575651
C5_GO_DIOXYGENASE_ACTIVITY	69	Up	0.107854803897393	0.999865959575651
C5_GO_NEGATIVE_REGULATION_OF_UBIQUITIN_PROTEIN_TRANSFERASE_ACTIVITY	16	Down	0.107918429929287	0.999865959575651
C2_YANG_BREAST_CANCER_ESR1_UP	23	Up	0.108026183785208	0.999865959575651
C2_BIOCARTA_D4GDI_PATHWAY	12	Down	0.108029402889858	0.999865959575651
C5_GO_POSITIVE_REGULATION_OF_NEUROMUSCULAR_JUNCTION_DEVELOPMENT	3	Down	0.108069792658666	0.999865959575651
C5_GO_ENDONUCLEASE_ACTIVITY_ACTIVE_WITH_EITHER_RIBO_OR_DEOXYRIBONUCLEIC_ACIDS_AND_PRODUCING_5_PHOSPHOMONOESTERS	35	Up	0.1081634615454	0.999865959575651
C7_GSE360_HIGH_VS_LOW_DOSE_B_MALAYI_DC_UP	163	Up	0.1081920375981	0.999865959575651
C5_GO_PCG_PROTEIN_COMPLEX	42	Up	0.108265090814353	0.999865959575651
C5_GO_ENDOLYSOSOME_MEMBRANE	11	Down	0.108268123479055	0.999865959575651
C5_GO_NEGATIVE_REGULATION_OF_CELL_GROWTH_INVOLVED_IN_CARDIAC_MUSCLE_CELL_DEVELOPMENT	7	Up	0.10826930173797	0.999865959575651
C5_GO_DE_NOVO_PROTEIN_FOLDING	37	Up	0.108298079298286	0.999865959575651
C2_REACTOME_CELLULAR_RESPONSES_TO_STRESS	398	Up	0.108361423781069	0.999865959575651
C2_LOPEZ_MESOTHELIOMA_SURVIVAL_UP	10	Down	0.108432340762089	0.999865959575651
C5_GO_TRANSCRIPTION_FACTOR_AP_1_COMPLEX	5	Up	0.108547989426184	0.999865959575651
C7_GSE11057_NAIVE_CD4_VS_PBMC_CD4_TCELL_UP	185	Up	0.108635080641907	0.999865959575651
C5_GO_ASPARTATE_METABOLIC_PROCESS	4	Down	0.108679697037298	0.999865959575651
C2_REACTOME_CELL_SURFACE_INTERACTIONS_AT_THE_VASCULAR_WALL	90	Down	0.108752811907108	0.999865959575651
C2_KEGG_ERBB_SIGNALING_PATHWAY	73	Up	0.108809163976866	0.999865959575651
C5_GO_CHEMOKINE_ACTIVITY	17	Down	0.108900440740306	0.999865959575651
C7_GSE24210_TCONV_VS_TREG_DN	167	Up	0.109114193885036	0.999865959575651
C5_GO_REGULATION_OF_INTRACELLULAR_LIPID_TRANSPORT	6	Up	0.109176141939558	0.999865959575651
C5_GO_MULTICELLULAR_ORGANISMAL_IRON_ION_HOMEOSTASIS	6	Up	0.109176141939558	0.999865959575651
C2_YAGI_AML_RELAPSE_PROGNOSIS	30	Up	0.109249461882225	0.999865959575651
C5_GO_AXON_CHOICE_POINT_RECOGNITION	3	Up	0.109304518278146	0.999865959575651
C2_HASLINGER_B_CLL_WITH_6Q21_DELETION	20	Up	0.109433169318081	0.999865959575651
C2_REACTOME_PREGNENOLONE_BIOSYNTHESIS	10	Down	0.109509590177037	0.999865959575651
C5_GO_POSITIVE_REGULATION_OF_B_CELL_MEDIATED_IMMUNITY	35	Up	0.109548614603607	0.999865959575651
C2_REACTOME_HDL_REMODELING	6	Down	0.109676659572118	0.999865959575651
C2_WUNDER_INFLAMMATORY_RESPONSE_AND_CHOLESTEROL_DN	3	Up	0.109770405925041	0.999865959575651
C2_GAUSSMANN_MLL_AF4_FUSION_TARGETS_A_UP	151	Up	0.109872868808814	0.999865959575651
C5_GO_SEROTONIN_UPTAKE	2	Up	0.109879428173063	0.999865959575651
C5_GO_POSITIVE_REGULATION_OF_SENSORY_PERCEPTION_OF_PAIN	3	Up	0.10996498837658	0.999865959575651
C7_GSE411_UNSTIM_VS_400MIN_IL6_STIM_MACROPHAGE_UP	182	Up	0.110053111998721	0.999865959575651
C2_BIOCARTA_PLCD_PATHWAY	3	Up	0.110081868612137	0.999865959575651
C5_GO_PROTEIN_SELF_ASSOCIATION	47	Down	0.110140731410836	0.999865959575651
C5_GO_INTERFERON_BETA_SECRETION	5	Up	0.110229658886216	0.999865959575651
C2_SCHLOSSER_MYC_AND_SERUM_RESPONSE_SYNERGY	32	Up	0.110232077018324	0.999865959575651
C2_SEIDEN_ONCOGENESIS_BY_MET	83	Down	0.110234088217201	0.999865959575651
C5_GO_PENTOSE_METABOLIC_PROCESS	4	Down	0.110302276958467	0.999865959575651
C2_REACTOME_POST_CHAPERONIN_TUBULIN_FOLDING_PATHWAY	18	Up	0.110356234635462	0.999865959575651
C5_GO_BETA_N_ACETYLGLUCOSAMINYLGLYCOPEPTIDE_BETA_1_4_GALACTOSYLTRANSFERASE_ACTIVITY	4	Down	0.110386430958171	0.999865959575651
C5_GO_FORMATION_OF_CYTOPLASMIC_TRANSLATION_INITIATION_COMPLEX	14	Down	0.110391916912441	0.999865959575651
C5_GO_POSITIVE_REGULATION_OF_KERATINOCYTE_DIFFERENTIATION	11	Down	0.110406726363765	0.999865959575651
C2_REACTOME_ASSEMBLY_OF_COLLAGEN_FIBRILS_AND_OTHER_MULTIMERIC_STRUCTURES	29	Down	0.110572096015974	0.999865959575651
C7_GSE3920_UNTREATED_VS_IFNA_TREATED_FIBROBLAST_DN	187	Up	0.110598283969524	0.999865959575651
C5_GO_EMBRYONIC_SKELETAL_JOINT_MORPHOGENESIS	5	Down	0.110604475862387	0.999865959575651
C5_GO_POSITIVE_REGULATION_OF_EPIDERMIS_DEVELOPMENT	25	Down	0.110632587416131	0.999865959575651
C2_MIKKELSEN_MCV6_LCP_WITH_H3K4ME3	103	Down	0.110670256804026	0.999865959575651
C2_JAERVINEN_AMPLIFIED_IN_LARYNGEAL_CANCER	35	Up	0.110836916236796	0.999865959575651
C3_CCTGTGA_MIR513	98	Up	0.110847191776176	0.999865959575651
C2_REACTOME_WNT5A_DEPENDENT_INTERNALIZATION_OF_FZD2_FZD5_AND_ROR2	10	Down	0.110886231390466	0.999865959575651
C5_GO_REGULATION_OF_GLOMERULUS_DEVELOPMENT	6	Down	0.110915379028339	0.999865959575651
C5_GO_POSITIVE_REGULATION_OF_GLOMERULUS_DEVELOPMENT	6	Down	0.110915379028339	0.999865959575651
C7_GSE42021_CD24HI_VS_CD24LOW_TCONV_THYMUS_UP	150	Up	0.110937544114567	0.999865959575651
C5_GO_CELL_CELL_CONTACT_ZONE	43	Down	0.110984222683869	0.999865959575651
C2_BIOCARTA_AMAN_PATHWAY	10	Up	0.111000697976239	0.999865959575651
C5_GO_REGULATION_OF_KIDNEY_DEVELOPMENT	26	Down	0.111131335546102	0.999865959575651
C1_chr1q22	45	Up	0.111230833096145	0.999865959575651
C5_GO_INTESTINAL_EPITHELIAL_CELL_DEVELOPMENT	8	Up	0.111234761366785	0.999865959575651
C2_REACTOME_PTK6_REGULATES_PROTEINS_INVOLVED_IN_RNA_PROCESSING	4	Down	0.111247701386681	0.999865959575651
C2_MIKKELSEN_MEF_LCP_WITH_H3K4ME3	85	Down	0.111249135546796	0.999865959575651
C2_BIOCARTA_LYM_PATHWAY	12	Down	0.11127633705834	0.999865959575651
C5_GO_ESTABLISHMENT_OR_MAINTENANCE_OF_CELL_POLARITY	152	Down	0.111362135253943	0.999865959575651
C2_AZARE_NEOPLASTIC_TRANSFORMATION_BY_STAT3_DN	6	Up	0.111394740571697	0.999865959575651
C2_MEISSNER_NPC_ICP_WITH_H3_UNMETHYLATED	8	Up	0.111505540716085	0.999865959575651
C5_GO_CYCLIC_NUCLEOTIDE_PHOSPHODIESTERASE_ACTIVITY	21	Down	0.111606224487622	0.999865959575651
C5_GO_CELLULAR_EXTRAVASATION	42	Down	0.111689370695544	0.999865959575651
C5_GO_AMINOACYLASE_ACTIVITY	4	Down	0.111773805007052	0.999865959575651
C5_GO_INOSITOL_PHOSPHATE_BIOSYNTHETIC_PROCESS	28	Up	0.111818975820219	0.999865959575651
C7_GSE3920_UNTREATED_VS_IFNG_TREATED_ENDOTHELIAL_CELL_UP	115	Up	0.111900116510859	0.999865959575651
C5_GO_HEMATOPOIETIC_STEM_CELL_DIFFERENTIATION	68	Down	0.112058536078535	0.999865959575651
C7_GSE11057_EFF_MEM_VS_CENT_MEM_CD4_TCELL_UP	173	Up	0.11206362470947	0.999865959575651
C7_GSE22025_UNTREATED_VS_TGFB1_TREATED_CD4_TCELL_UP	164	Up	0.11210408381577	0.999865959575651
C5_GO_DNA_REPLICATION_FACTOR_A_COMPLEX	16	Down	0.112148624216529	0.999865959575651
C5_GO_POSITIVE_REGULATION_OF_HISTONE_METHYLATION	33	Up	0.112217847152345	0.999865959575651
C7_GSE22886_IGM_MEMORY_BCELL_VS_BLOOD_PLASMA_CELL_DN	196	Up	0.112235484487416	0.999865959575651
C5_GO_HOMOSERINE_METABOLIC_PROCESS	3	Up	0.11232129573322	0.999865959575651
C2_JI_METASTASIS_REPRESSED_BY_STK11	16	Down	0.112375264459352	0.999865959575651
C2_BIOCARTA_ARF_PATHWAY	14	Up	0.112465136365716	0.999865959575651
C2_SARTIPY_NORMAL_AT_INSULIN_RESISTANCE_UP	26	Up	0.112561052952838	0.999865959575651
C5_GO_NEGATIVE_REGULATION_OF_SKELETAL_MUSCLE_CELL_DIFFERENTIATION	2	Down	0.112562859816586	0.999865959575651
C5_GO_POSITIVE_REGULATION_OF_ANOIKIS	6	Down	0.112593380288047	0.999865959575651
C2_GENTILE_UV_RESPONSE_CLUSTER_D5	31	Down	0.112621270898573	0.999865959575651
C5_GO_IGG_BINDING	8	Down	0.112629492166104	0.999865959575651
C5_GO_NEGATIVE_REGULATION_OF_MITOPHAGY	6	Up	0.112648733696121	0.999865959575651
C2_BIOCARTA_SKP2E2F_PATHWAY	8	Up	0.112760208794371	0.999865959575651
C2_REACTOME_FGFR2_LIGAND_BINDING_AND_ACTIVATION	6	Down	0.112870361872871	0.999865959575651
C5_GO_LEUCINE_CATABOLIC_PROCESS	5	Up	0.112920330337754	0.999865959575651
C2_REACTOME_DEFECTIVE_B4GALT7_CAUSES_EDS_PROGEROID_TYPE	6	Down	0.112925822578205	0.999865959575651
C5_GO_SPERMATOPROTEASOME_COMPLEX	5	Down	0.112966118344405	0.999865959575651
C5_GO_PHOSPHATIDYLINOSITOL_BISPHOSPHATE_PHOSPHATASE_ACTIVITY	21	Up	0.113026003776389	0.999865959575651
C5_GO_DOUBLE_STRAND_BREAK_REPAIR_VIA_SYNTHESIS_DEPENDENT_STRAND_ANNEALING	7	Up	0.113048578243486	0.999865959575651
C5_GO_POSITIVE_REGULATION_OF_ER_ASSOCIATED_UBIQUITIN_DEPENDENT_PROTEIN_CATABOLIC_PROCESS	7	Down	0.113061371107885	0.999865959575651
C2_REACTOME_NEGATIVE_REGULATION_OF_FGFR2_SIGNALING	21	Down	0.113074734183583	0.999865959575651
C2_VERRECCHIA_RESPONSE_TO_TGFB1_C3	10	Down	0.11310350072017	0.999865959575651
C5_GO_NEGATIVE_REGULATION_OF_LEUKOCYTE_CHEMOTAXIS	9	Up	0.113105215315017	0.999865959575651
C2_REACTOME_RUNX1_REGULATES_TRANSCRIPTION_OF_GENES_INVOLVED_IN_DIFFERENTIATION_OF_MYELOID_CELLS	6	Up	0.113106218204525	0.999865959575651
C7_GSE27896_HDAC6_KO_VS_WT_TREG_UP	174	Up	0.113296507673142	0.999865959575651
C2_REACTOME_MITOCHONDRIAL_FATTY_ACID_BETA_OXIDATION	34	Up	0.113329601639629	0.999865959575651
C7_GSE36095_WT_VS_HDAC9_KO_TREG_DN	76	Down	0.11337023115476	0.999865959575651
C2_GAVIN_PDE3B_TARGETS	19	Down	0.113384061674082	0.999865959575651
C7_GSE360_L_MAJOR_VS_T_GONDII_DC_DN	131	Up	0.113479376413143	0.999865959575651
C5_GO_PIGMENT_GRANULE_MATURATION	10	Down	0.113510850247335	0.999865959575651
C5_GO_CARDIAC_PACEMAKER_CELL_DIFFERENTIATION	1	Down	0.113673112912943	0.999865959575651
C5_GO_PROTEIN_LOCALIZATION_TO_VACUOLE	52	Up	0.11391283584985	0.999865959575651
C5_GO_CAMP_DEPENDENT_PROTEIN_KINASE_COMPLEX	7	Down	0.114036971060572	0.999865959575651
C5_GO_SEQUESTERING_OF_ACTIN_MONOMERS	10	Down	0.11412670040065	0.999865959575651
C5_GO_WIDE_PORE_CHANNEL_ACTIVITY	11	Down	0.114226900526393	0.999865959575651
C5_GO_PROTEIN_LINEAR_POLYUBIQUITINATION	5	Up	0.114361986948855	0.999865959575651
C7_GSE26928_EFF_MEMORY_VS_CXCR5_POS_CD4_TCELL_DN	151	Up	0.114374447733717	0.999865959575651
C5_GO_MITOCHONDRION_DISTRIBUTION	13	Up	0.114426800776604	0.999865959575651
C5_GO_RNA_POLYMERASE_BINDING	58	Up	0.114468542180205	0.999865959575651
C2_REACTOME_HEDGEHOG_ON_STATE	74	Down	0.114491579096062	0.999865959575651
C5_GO_MESENCHYMAL_CELL_DIFFERENTIATION_INVOLVED_IN_KIDNEY_DEVELOPMENT	2	Down	0.114677222375437	0.999865959575651
C5_GO_POST_EMBRYONIC_ANIMAL_ORGAN_MORPHOGENESIS	5	Down	0.114732381302425	0.999865959575651
C5_GO_PRE_MIRNA_PROCESSING	13	Up	0.114741014650959	0.999865959575651
C5_GO_NEUROFILAMENT	5	Up	0.114747834859981	0.999865959575651
C7_GSE3982_EFF_MEMORY_VS_CENT_MEMORY_CD4_TCELL_UP	152	Down	0.114759576165567	0.999865959575651
C5_GO_SYNAPTIC_VESICLE_RECYCLING	50	Down	0.114765120404158	0.999865959575651
C7_GSE29614_CTRL_VS_DAY7_TIV_FLU_VACCINE_PBMC_UP	84	Down	0.115176592235254	0.999865959575651
C2_KEGG_TYPE_I_DIABETES_MELLITUS	33	Down	0.115186559379455	0.999865959575651
C5_GO_CYTIDINE_TO_URIDINE_EDITING	8	Down	0.115206144713855	0.999865959575651
C3_NF1_Q6	173	Down	0.115325372267588	0.999865959575651
C2_GINESTIER_BREAST_CANCER_ZNF217_AMPLIFIED_DN	292	Up	0.115373329446166	0.999865959575651
C2_REACTOME_EPIGENETIC_REGULATION_OF_GENE_EXPRESSION	139	Up	0.115386964836089	0.999865959575651
C5_GO_INTESTINAL_LIPID_ABSORPTION	4	Up	0.115389589060789	0.999865959575651
C7_GSE3982_BCELL_VS_EFF_MEMORY_CD4_TCELL_UP	168	Up	0.115392197235275	0.999865959575651
C5_GO_REGULATION_OF_MODIFICATION_OF_POSTSYNAPTIC_STRUCTURE	4	Down	0.115424462073304	0.999865959575651
C5_GO_MODULATION_OF_SIGNAL_TRANSDUCTION_IN_OTHER_ORGANISM	5	Down	0.115491533420626	0.999865959575651
C5_GO_PROTEIN_LOCALIZATION_TO_CHROMATIN	27	Down	0.115502966069222	0.999865959575651
C5_GO_MANNOSYLATION	32	Up	0.115519218278059	0.999865959575651
C7_GSE8621_UNSTIM_VS_LPS_PRIMED_AND_LPS_STIM_MACROPHAGE_DN	167	Up	0.115548000207998	0.999865959575651
C2_REACTOME_HOST_INTERACTIONS_WITH_INFLUENZA_FACTORS	42	Up	0.115606104239039	0.999865959575651
C2_RICKMAN_HEAD_AND_NECK_CANCER_B	23	Down	0.115674262407214	0.999865959575651
C7_GSE14413_UNSTIM_VS_IFNB_STIM_L929_CELLS_UP	89	Down	0.115838539414547	0.999865959575651
C7_GSE42021_CD24HI_VS_CD24INT_TREG_THYMUS_UP	159	Up	0.115848582079031	0.999865959575651
C2_BRACHAT_RESPONSE_TO_METHOTREXATE_UP	20	Up	0.115859476248484	0.999865959575651
C2_LEE_NEURAL_CREST_STEM_CELL_DN	75	Down	0.115871860382723	0.999865959575651
C5_GO_CHLORIDE_ION_BINDING	8	Down	0.115982036864749	0.999865959575651
C5_GO_POSITIVE_REGULATION_OF_CARBOHYDRATE_METABOLIC_PROCESS	40	Up	0.116014324821235	0.999865959575651
C2_REACTOME_DEFECTIVE_C1GALT1C1_CAUSES_TN_POLYAGGLUTINATION_SYNDROME_TNPS	5	Down	0.116020609060567	0.999865959575651
C5_GO_LEUKOTRIENE_METABOLIC_PROCESS	6	Up	0.116179448711186	0.999865959575651
C5_GO_REGULATION_OF_POSITIVE_CHEMOTAXIS	13	Down	0.116191413396583	0.999865959575651
C7_GSE15330_LYMPHOID_MULTIPOTENT_VS_MEGAKARYOCYTE_ERYTHROID_PROGENITOR_UP	180	Up	0.116404894693958	0.999865959575651
C5_GO_OXIDATIVE_RNA_DEMETHYLATION	5	Up	0.116410849077051	0.999865959575651
C5_GO_OXIDATIVE_RNA_DEMETHYLASE_ACTIVITY	5	Up	0.116410849077051	0.999865959575651
C5_GO_MULTIVESICULAR_BODY_LUMEN	2	Down	0.116421181116951	0.999865959575651
C2_REACTOME_G_ALPHA_I_SIGNALLING_EVENTS	196	Down	0.116431760193604	0.999865959575651
C2_YAGI_AML_WITH_INV_16_TRANSLOCATION	317	Down	0.116431944257254	0.999865959575651
C2_KYNG_ENVIRONMENTAL_STRESS_RESPONSE_NOT_BY_4NQO_IN_OLD	9	Up	0.116466137773727	0.999865959575651
C2_DAVIES_MULTIPLE_MYELOMA_VS_MGUS_UP	9	Up	0.116500482418753	0.999865959575651
C7_GSE14308_TH2_VS_INDUCED_TREG_DN	176	Up	0.116654108261877	0.999865959575651
C5_GO_PROLACTIN_SECRETION	5	Up	0.116661143372853	0.999865959575651
C5_GO_POSITIVE_REGULATION_OF_INTRINSIC_APOPTOTIC_SIGNALING_PATHWAY_IN_RESPONSE_TO_DNA_DAMAGE	7	Down	0.116662244874522	0.999865959575651
C2_LE_SKI_TARGETS_UP	12	Down	0.116691830031758	0.999865959575651
C5_GO_REGULATION_OF_SYNAPTIC_VESICLE_TRANSPORT	44	Down	0.116814423664465	0.999865959575651
C5_GO_KIDNEY_MORPHOGENESIS	46	Down	0.116816867831045	0.999865959575651
C3_TGCACGA_MIR517A_MIR517C	14	Up	0.116928656676164	0.999865959575651
C5_GO_PROSTAGLANDIN_E_RECEPTOR_ACTIVITY	3	Down	0.11694867266944	0.999865959575651
C5_GO_NEGATIVE_REGULATION_OF_ANION_TRANSMEMBRANE_TRANSPORT	11	Up	0.116951054896814	0.999865959575651
C5_GO_EQUATORIAL_MICROTUBULE_ORGANIZING_CENTER	5	Up	0.117068772906643	0.999865959575651
C7_GSE17721_POLYIC_VS_GARDIQUIMOD_12H_BMDC_UP	154	Up	0.117130361354636	0.999865959575651
C7_GSE27786_BCELL_VS_ERYTHROBLAST_UP	191	Up	0.117152872355655	0.999865959575651
C2_REACTOME_SIGNALING_BY_NOTCH1_T_7_9_NOTCH1:M1580_K2555_TRANSLOCATION_MUTANT	6	Down	0.117175479480254	0.999865959575651
C5_GO_CELLULAR_LIPID_BIOSYNTHETIC_PROCESS	8	Down	0.117190327925344	0.999865959575651
C5_GO_METHYLATION	302	Up	0.117235791783859	0.999865959575651
C5_GO_NEGATIVE_REGULATION_OF_ENDOPLASMIC_RETICULUM_CALCIUM_ION_CONCENTRATION	6	Down	0.117246880280829	0.999865959575651
C2_CHUNG_BLISTER_CYTOTOXICITY_DN	43	Down	0.117259511222545	0.999865959575651
C5_GO_TRANSCRIPTION_BY_RNA_POLYMERASE_I	60	Up	0.117381111788796	0.999865959575651
C5_GO_ATP_DEPENDENT_5_3_DNA_HELICASE_ACTIVITY	6	Down	0.117418381556929	0.999865959575651
C2_KEGG_PROTEIN_EXPORT	23	Down	0.11754066764039	0.999865959575651
C5_GO_INOSITOL_1_3_4_5_TETRAKISPHOSPHATE_BINDING	5	Up	0.117635028249448	0.999865959575651
C2_REACTOME_SWITCHING_OF_ORIGINS_TO_A_POST_REPLICATIVE_STATE	88	Down	0.117773897198647	0.999865959575651
C5_GO_DNA_REPAIR_COMPLEX_ASSEMBLY	5	Up	0.117776927397409	0.999865959575651
C2_SU_LIVER	24	Down	0.117788859406514	0.999865959575651
C2_IVANOVA_HEMATOPOIESIS_STEM_CELL_SHORT_TERM	15	Up	0.11781816032846	0.999865959575651
C7_GSE17974_0H_VS_12H_IN_VITRO_ACT_CD4_TCELL_DN	192	Up	0.117904397081339	0.999865959575651
C5_GO_CALMODULIN_DEPENDENT_PROTEIN_KINASE_ACTIVITY	20	Up	0.117977396395372	0.999865959575651
C2_IM_SREBF1A_TARGETS	5	Down	0.117982129906661	0.999865959575651
C5_GO_THYMUS_DEVELOPMENT	33	Down	0.118137027853383	0.999865959575651
C5_GO_POSITIVE_REGULATION_OF_NATURAL_KILLER_CELL_PROLIFERATION	7	Down	0.118138166723209	0.999865959575651
C5_GO_CCR4_NOT_COMPLEX	16	Down	0.118142635323934	0.999865959575651
C2_TAKEDA_TARGETS_OF_NUP98_HOXA9_FUSION_8D_DN	134	Down	0.118243744382578	0.999865959575651
C2_KEGG_AUTOIMMUNE_THYROID_DISEASE	36	Down	0.118251170735802	0.999865959575651
C2_CHEN_ETV5_TARGETS_TESTIS	19	Up	0.118363263404927	0.999865959575651
C5_GO_REGULATION_OF_MIRNA_METABOLIC_PROCESS	7	Up	0.118443062855262	0.999865959575651
C5_GO_SKELETAL_MUSCLE_SATELLITE_CELL_DIFFERENTIATION	2	Down	0.11849052843998	0.999865959575651
C2_REACTOME_DISPLACEMENT_OF_DNA_GLYCOSYLASE_BY_APEX1	9	Up	0.11870351553777	0.999865959575651
C7_GSE369_PRE_VS_POST_IL6_INJECTION_SOCS3_KO_LIVER_DN	190	Up	0.118721756970637	0.999865959575651
C7_GSE3982_MEMORY_CD4_TCELL_VS_BCELL_DN	165	Up	0.118798097150096	0.999865959575651
C2_NIKOLSKY_BREAST_CANCER_19Q13.1_AMPLICON	22	Up	0.118806481257835	0.999865959575651
C5_GO_REGULATION_OF_CARDIAC_MUSCLE_CELL_MEMBRANE_POTENTIAL	4	Up	0.118864553863722	0.999865959575651
C2_GROSS_HYPOXIA_VIA_ELK3_ONLY_DN	36	Down	0.118874645299983	0.999865959575651
C7_GSE13485_DAY1_VS_DAY3_YF17D_VACCINE_PBMC_UP	50	Down	0.11888875361153	0.999865959575651
C5_GO_POSITIVE_REGULATION_OF_TELOMERASE_ACTIVITY	32	Up	0.119028485190518	0.999865959575651
C5_GO_POSITIVE_REGULATION_OF_CARDIAC_MUSCLE_CONTRACTION	4	Up	0.119060979712935	0.999865959575651
C2_SCHAEFFER_PROSTATE_DEVELOPMENT_AND_CANCER_BOX4_UP	9	Down	0.119087432079385	0.999865959575651
C7_GSE7460_FOXP3_MUT_VS_HET_ACT_TCONV_DN	129	Up	0.119121516312466	0.999865959575651
C5_GO_ORGANIC_ACID_CATABOLIC_PROCESS	187	Up	0.119138822446423	0.999865959575651
C5_GO_POSITIVE_REGULATION_OF_FATTY_ACID_METABOLIC_PROCESS	11	Up	0.119150176627707	0.999865959575651
C5_GO_NEGATIVE_REGULATION_OF_MEIOTIC_NUCLEAR_DIVISION	7	Down	0.119161331048949	0.999865959575651
C2_MORI_PLASMA_CELL_DN	29	Up	0.119190083147004	0.999865959575651
C5_GO_TRIGLYCERIDE_RICH_LIPOPROTEIN_PARTICLE_REMODELING	5	Down	0.119203316389575	0.999865959575651
C5_GO_VERY_LOW_DENSITY_LIPOPROTEIN_PARTICLE_REMODELING	5	Down	0.119203316389575	0.999865959575651
C7_GSE44649_WT_VS_MIR155_KO_ACTIVATED_CD8_TCELL_DN	147	Up	0.119214089685431	0.999865959575651
C2_REACTOME_INTERACTION_BETWEEN_L1_AND_ANKYRINS	17	Down	0.119245934281419	0.999865959575651
C5_GO_NEGATIVE_REGULATION_OF_CYCLIN_DEPENDENT_PROTEIN_KINASE_ACTIVITY	28	Up	0.119300348923062	0.999865959575651
C5_GO_FATTY_ACID_DERIVATIVE_METABOLIC_PROCESS	7	Up	0.119348104842303	0.999865959575651
C7_GSE15767_MED_VS_SCS_MAC_LN_DN	186	Up	0.119362826588607	0.999865959575651
C5_GO_ACETYL_COA_BIOSYNTHETIC_PROCESS	20	Up	0.119368757716478	0.999865959575651
C7_GSE17721_CTRL_VS_GARDIQUIMOD_1H_BMDC_DN	148	Up	0.119395287012109	0.999865959575651
C2_DITTMER_PTHLH_TARGETS_DN	61	Up	0.119440053605008	0.999865959575651
C5_GO_DNA_INTEGRATION	9	Down	0.119460643500797	0.999865959575651
C5_GO_INCLUSION_BODY	69	Up	0.119614567103405	0.999865959575651
C5_GO_MHC_CLASS_II_BIOSYNTHETIC_PROCESS	9	Up	0.119624211383348	0.999865959575651
C5_GO_PROTEIN_METHYLATION	152	Up	0.119628829487614	0.999865959575651
C2_HAHTOLA_MYCOSIS_FUNGOIDES_DN	13	Down	0.119650817287971	0.999865959575651
C5_GO_BLASTOCYST_DEVELOPMENT	79	Down	0.119672826455837	0.999865959575651
C7_GSE29618_BCELL_VS_MDC_DN	183	Down	0.119678795082257	0.999865959575651
C5_GO_POSITIVE_REGULATION_OF_TISSUE_REMODELING	22	Down	0.11971790926913	0.999865959575651
C2_REACTOME_SYNTHESIS_OF_PIPS_AT_THE_EARLY_ENDOSOME_MEMBRANE	16	Up	0.119743577095638	0.999865959575651
C2_KEGG_DRUG_METABOLISM_OTHER_ENZYMES	20	Up	0.119750442737417	0.999865959575651
C7_GSE22589_HIV_VS_HIV_AND_SIV_INFECTED_DC_DN	176	Up	0.119821006255594	0.999865959575651
C2_SIMBULAN_UV_RESPONSE_NORMAL_UP	7	Down	0.1198294336672	0.999865959575651
C5_GO_POSITIVE_REGULATION_OF_CALCIUM_MEDIATED_SIGNALING	35	Down	0.11989527191102	0.999865959575651
C7_GSE17974_CTRL_VS_ACT_IL4_AND_ANTI_IL12_1H_CD4_TCELL_DN	181	Up	0.119922292659707	0.999865959575651
C5_GO_PHOSPHATIDYLINOSITOL_3_PHOSPHATE_BIOSYNTHETIC_PROCESS	13	Up	0.119928336633834	0.999865959575651
C7_GSE46606_UNSTIM_VS_CD40L_IL2_IL5_3DAY_STIMULATED_IRF4_KO_BCELL_DN	181	Up	0.119937177423333	0.999865959575651
C5_GO_REGULATION_OF_INTERLEUKIN_1_MEDIATED_SIGNALING_PATHWAY	5	Up	0.119953570491324	0.999865959575651
C5_GO_CELL_DIFFERENTIATION_INVOLVED_IN_KIDNEY_DEVELOPMENT	27	Down	0.120030267909586	0.999865959575651
C5_GO_CELLULAR_CARBOHYDRATE_BIOSYNTHETIC_PROCESS	60	Up	0.120074194233778	0.999865959575651
C5_GO_BCL_2_FAMILY_PROTEIN_COMPLEX	5	Down	0.120145716120628	0.999865959575651
C5_GO_CEREBELLAR_MOSSY_FIBER	2	Down	0.120151268587521	0.999865959575651
C2_VERRECCHIA_RESPONSE_TO_TGFB1_C5	14	Down	0.120161737350209	0.999865959575651
C7_GSE18791_CTRL_VS_NEWCASTLE_VIRUS_DC_18H_UP	195	Up	0.120237158832344	0.999865959575651
C5_GO_ALDEHYDE_DEHYDROGENASE_NAD_P_PLUS_ACTIVITY	1	Up	0.120248009702697	0.999865959575651
C2_STAMBOLSKY_RESPONSE_TO_VITAMIN_D3_DN	19	Up	0.120272145005964	0.999865959575651
C5_GO_MESENCHYMAL_EPITHELIAL_CELL_SIGNALING	3	Up	0.120275963691116	0.999865959575651
C5_GO_POSITIVE_REGULATION_OF_ENDOPLASMIC_RETICULUM_UNFOLDED_PROTEIN_RESPONSE	11	Down	0.120346050283336	0.999865959575651
C1_chr18q11	24	Down	0.120349436037837	0.999865959575651
C5_GO_NEGATIVE_REGULATION_OF_MONOCYTE_CHEMOTAXIS	3	Up	0.120359563170561	0.999865959575651
C7_GSE12845_IGD_POS_BLOOD_VS_DARKZONE_GC_TONSIL_BCELL_DN	193	Up	0.120399969855373	0.999865959575651
C5_GO_NUCLEOBASE_BIOSYNTHETIC_PROCESS	19	Up	0.120520198105538	0.999865959575651
C5_GO_KETONE_BODY_BIOSYNTHETIC_PROCESS	6	Up	0.120568390948733	0.999865959575651
C5_GO_RECEPTOR_SERINE_THREONINE_KINASE_BINDING	8	Down	0.120598576120155	0.999865959575651
C5_GO_POSITIVE_REGULATION_OF_EPITHELIAL_CELL_DIFFERENTIATION	31	Down	0.120626801908389	0.999865959575651
C5_GO_IRE1_MEDIATED_UNFOLDED_PROTEIN_RESPONSE	61	Up	0.12066751431346	0.999865959575651
C7_GSE7596_AKT_TRANSD_VS_CTRL_CD4_TCONV_WITH_TGFB_DN	79	Down	0.120717240782202	0.999865959575651
C5_GO_TRABECULA_MORPHOGENESIS	30	Down	0.120797882944565	0.999865959575651
C5_GO_NEGATIVE_REGULATION_OF_ALPHA_BETA_T_CELL_PROLIFERATION	9	Up	0.120880138281649	0.999865959575651
C5_GO_GLOBAL_GENOME_NUCLEOTIDE_EXCISION_REPAIR	25	Up	0.120905510633728	0.999865959575651
[truncated: 19,679 more rows]
