# Supplementary material for: Osteopontin associates with brain TRM-cell transcriptome and compartmentalization in donors with and without multiple sclerosis
Source: iScience. 2022 Dec 9;26(1):105785. doi: 10.1016/j.isci.2022.105785 (PMC9804143; doi:10.1016/j.isci.2022.105785)
Supplement: Data S3. DE gene analysis for CD8+ T cells from corpus callosum WM, subcortical WM, and medulla WM/GM of n = 3–5 brain donors, related to Figure 4F [file mmc4.xlsx]

## Sheet: CCvsSubWM)$
original	ensembl_gene_id	hgnc_symbol	entrezgene	description	logFC (CCvsSubWM)	t (CCvsSubWM)	P.Value (CCvsSubWM)	adj.P.Val (CCvsSubWM)	B (CCvsSubWM)

## Sheet: CCvsMedulla)$
original	ensembl_gene_id	hgnc_symbol	entrezgene	description	logFC (CCvsMedulla)	t (CCvsMedulla)	P.Value (CCvsMedulla)	adj.P.Val (CCvsMedulla)	B (CCvsMedulla)
ENSG00000080824	ENSG00000080824	HSP90AA1	3320	heat shock protein 90 alpha family class A member 1 [Source:HGNC Symbol;Acc:HGNC:5253]	1.92995	26.4026	3.17104e-10	7.17671e-06	12.1495
ENSG00000205542	ENSG00000205542	TMSB4X	7114	thymosin beta 4 X-linked [Source:HGNC Symbol;Acc:HGNC:11881]	-0.889309	-13.9044	1.22135e-07	0.00138208	4.8221

## Sheet: SubWMvsMedulla)$
original	ensembl_gene_id	hgnc_symbol	entrezgene	description	logFC (SubWMvsMedulla)	t (SubWMvsMedulla)	P.Value (SubWMvsMedulla)	adj.P.Val (SubWMvsMedulla)	B (SubWMvsMedulla)
ENSG00000080824	ENSG00000080824	HSP90AA1	3320	heat shock protein 90 alpha family class A member 1 [Source:HGNC Symbol;Acc:HGNC:5253]	1.85735	31.589	5.85479e-11	1.32506e-06	12.96
ENSG00000205542	ENSG00000205542	TMSB4X	7114	thymosin beta 4 X-linked [Source:HGNC Symbol;Acc:HGNC:11881]	-0.663015	-11.631	6.12587e-07	0.00693204	2.09493

## Sheet: BrainvsTEM)$
original	ensembl_gene_id	hgnc_symbol	entrezgene	description	logFC (BrainvsTEM)	t (BrainvsTEM)	P.Value (BrainvsTEM)	adj.P.Val (BrainvsTEM)	B (BrainvsTEM)
ENSG00000080824	ENSG00000080824	HSP90AA1	3320	heat shock protein 90 alpha family class A member 1 [Source:HGNC Symbol;Acc:HGNC:5253]	-0.736878	-11.1286	9.08391e-07	0.0205587	2.45639

## Sheet: BrainvsTEMRA)$
original	ensembl_gene_id	hgnc_symbol	entrezgene	description	logFC (BrainvsTEMRA)	t (BrainvsTEMRA)	P.Value (BrainvsTEMRA)	adj.P.Val (BrainvsTEMRA)	B (BrainvsTEMRA)
