# Supplementary material for: Osteopontin associates with brain TRM-cell transcriptome and compartmentalization in donors with and without multiple sclerosis
Source: iScience. 2022 Dec 9;26(1):105785. doi: 10.1016/j.isci.2022.105785 (PMC9804143; doi:10.1016/j.isci.2022.105785)
Supplement: Data S4. DE gene analysis for CD8+ and CD4+ T cells from MS normal-appearing and lesional WM and GM of n = 6 brain donors, related to Figure 5E [file mmc5.xlsx]

## Sheet: GM_Lesions_CD4_vs_CD8)$
original	ensembl_gene_id	hgnc_symbol	entrezgene	description	logFC (GM_Lesions_CD4_vs_CD8)	t (GM_Lesions_CD4_vs_CD8)	P.Value (GM_Lesions_CD4_vs_CD8)	adj.P.Val (GM_Lesions_CD4_vs_CD8)	B (GM_Lesions_CD4_vs_CD8)
ENSG00000008710	ENSG00000008710	PKD1	5310	polycystin 1, transient receptor potential channel interacting [Source:HGNC Symbol;Acc:HGNC:9008]	10.1502	4.20268	0.000291145	0.0480009	-0.296883
ENSG00000011426	ENSG00000011426	ANLN	54443	anillin actin binding protein [Source:HGNC Symbol;Acc:HGNC:14082]	-8.28705	-4.80701	6.06071e-05	0.0214251	1.46658
ENSG00000034713	ENSG00000034713	GABARAPL2	11345	GABA type A receptor associated protein like 2 [Source:HGNC Symbol;Acc:HGNC:13291]	-5.53577	-5.03715	3.33421e-05	0.0148663	1.76614
ENSG00000069188	ENSG00000069188	SDK2	54549	sidekick cell adhesion molecule 2 [Source:HGNC Symbol;Acc:HGNC:19308]	-9.58703	-6.23054	1.57843e-06	0.00237524	4.24169
ENSG00000070081	ENSG00000070081	NUCB2	4925	nucleobindin 2 [Source:HGNC Symbol;Acc:HGNC:8044]	-5.53085	-5.57739	8.27212e-06	0.00585788	3.03381
ENSG00000074855	ENSG00000074855	ANO8	57719	anoctamin 8 [Source:HGNC Symbol;Acc:HGNC:29329]	9.85387	4.66327	8.80662e-05	0.0239537	0.935167
ENSG00000077713	ENSG00000077713	SLC25A43	203427	solute carrier family 25 member 43 [Source:HGNC Symbol;Acc:HGNC:30557]	10.2024	4.49799	0.000135332	0.0316348	0.343306
ENSG00000087274	ENSG00000087274	ADD1	118	adducin 1 [Source:HGNC Symbol;Acc:HGNC:243]	-6.20289	-4.62795	9.65366e-05	0.0246947	1.1432
ENSG00000090470	ENSG00000090470	PDCD7	NA	programmed cell death 7 [Source:HGNC Symbol;Acc:HGNC:8767]	13.3213	6.39258	1.05322e-06	0.00195064	3.84454
ENSG00000092208	ENSG00000092208	GEMIN2	8487	gem nuclear organelle associated protein 2 [Source:HGNC Symbol;Acc:HGNC:10884]	13.574	6.00443	2.78837e-06	0.00301646	2.90684
ENSG00000100321	ENSG00000100321	SYNGR1	9145	synaptogyrin 1 [Source:HGNC Symbol;Acc:HGNC:11498]	-9.36981	-4.87894	5.0275e-05	0.0198682	1.41699
ENSG00000101336	ENSG00000101336	HCK	3055	HCK proto-oncogene, Src family tyrosine kinase [Source:HGNC Symbol;Acc:HGNC:4840]	-9.45318	-4.41182	0.000169286	0.0367282	0.584355
ENSG00000101901	ENSG00000101901	ALG13	79868	ALG13 UDP-N-acetylglucosaminyltransferase subunit [Source:HGNC Symbol;Acc:HGNC:30881]	-7.47626	-4.18644	0.000303636	0.0487377	0.172482
ENSG00000108389	ENSG00000108389	MTMR4	9110	myotubularin related protein 4 [Source:HGNC Symbol;Acc:HGNC:7452]	-10.3479	-4.69316	8.14818e-05	0.0234666	0.868534
ENSG00000109511	ENSG00000109511	ANXA10	11199	annexin A10 [Source:HGNC Symbol;Acc:HGNC:534]	-5.40182	-4.67449	8.55337e-05	0.0236712	1.22943
ENSG00000110092	ENSG00000110092	CCND1	595	cyclin D1 [Source:HGNC Symbol;Acc:HGNC:1582]	8.87697	4.37499	0.000186268	0.0380065	0.452977
ENSG00000112658	ENSG00000112658	SRF	6722	serum response factor [Source:HGNC Symbol;Acc:HGNC:11291]	11.0496	4.77851	6.52666e-05	0.0221327	0.984701
ENSG00000114120	ENSG00000114120	SLC25A36	55186	solute carrier family 25 member 36 [Source:HGNC Symbol;Acc:HGNC:25554]	-8.32446	-4.40886	0.000170592	0.0367282	0.556538
ENSG00000114388	ENSG00000114388	NPRL2	10641	NPR2 like, GATOR1 complex subunit [Source:HGNC Symbol;Acc:HGNC:24969]	-6.66812	-4.57963	0.000109459	0.0266205	1.09874
ENSG00000117748	ENSG00000117748	RPA2	6118	replication protein A2 [Source:HGNC Symbol;Acc:HGNC:10290]	-6.61851	-4.34039	0.000203764	0.0395859	0.498031
ENSG00000118997	ENSG00000118997	DNAH7	56171	dynein axonemal heavy chain 7 [Source:HGNC Symbol;Acc:HGNC:18661]	-6.55073	-4.85855	5.30097e-05	0.0205857	1.56519
ENSG00000125245	ENSG00000125245	GPR18	2841	G protein-coupled receptor 18 [Source:HGNC Symbol;Acc:HGNC:4472]	-10.4089	-6.20296	1.69141e-06	0.00239553	3.35955
ENSG00000127329	ENSG00000127329	PTPRB	5787	protein tyrosine phosphatase receptor type B [Source:HGNC Symbol;Acc:HGNC:9665]	-5.41884	-4.58777	0.000107167	0.0264968	0.987581
ENSG00000128512	ENSG00000128512	DOCK4	9732	dedicator of cytokinesis 4 [Source:HGNC Symbol;Acc:HGNC:19192]	-9.59378	-4.2449	0.000260994	0.0455358	0.228888
ENSG00000131183	ENSG00000131183	SLC34A1	6569	solute carrier family 34 member 1 [Source:HGNC Symbol;Acc:HGNC:11019]	-5.45702	-4.65153	9.07962e-05	0.02429	1.23231
ENSG00000131323	ENSG00000131323	TRAF3	7187	TNF receptor associated factor 3 [Source:HGNC Symbol;Acc:HGNC:12033]	10.0623	4.34591	0.000200866	0.0395859	0.186658
ENSG00000131781	ENSG00000131781	FMO5	2330	flavin containing dimethylaniline monoxygenase 5 [Source:HGNC Symbol;Acc:HGNC:3773]	-7.68586	-4.66119	8.85442e-05	0.0239537	0.976322
ENSG00000134061	ENSG00000134061	CD180	4064	CD180 molecule [Source:HGNC Symbol;Acc:HGNC:6726]	-8.08861	-4.31013	0.000220401	0.0417842	0.412612
ENSG00000134539	ENSG00000134539	KLRD1	3824	killer cell lectin like receptor D1 [Source:HGNC Symbol;Acc:HGNC:6378]	-12.8854	-6.60691	6.19497e-07	0.00149156	5.28384
ENSG00000135919	ENSG00000135919	SERPINE2	5270	serpin family E member 2 [Source:HGNC Symbol;Acc:HGNC:8951]	10.814	6.12143	2.07586e-06	0.00266746	4.06083
ENSG00000139112	ENSG00000139112	GABARAPL1	23710	GABA type A receptor associated protein like 1 [Source:HGNC Symbol;Acc:HGNC:4068]	-9.94358	-4.50654	0.000132358	0.031243	0.400738
ENSG00000140525	ENSG00000140525	FANCI	55215	FA complementation group I [Source:HGNC Symbol;Acc:HGNC:25568]	11.6419	5.95083	3.19339e-06	0.00320363	2.89261
ENSG00000143294	ENSG00000143294	PRCC	NA	proline rich mitotic checkpoint control factor [Source:HGNC Symbol;Acc:HGNC:9343]	-8.60876	-4.4029	0.000173251	0.0368984	0.177897
ENSG00000143994	ENSG00000143994	ABHD1	84696	abhydrolase domain containing 1 [Source:HGNC Symbol;Acc:HGNC:17553]	-7.32733	-4.74899	7.04726e-05	0.0230893	1.17748
ENSG00000145723	ENSG00000145723	GIN1	54826	gypsy retrotransposon integrase 1 [Source:HGNC Symbol;Acc:HGNC:25959]	8.37547	4.80439	6.10205e-05	0.0214251	1.13564
ENSG00000149483	ENSG00000149483	TMEM138	51524	transmembrane protein 138 [Source:HGNC Symbol;Acc:HGNC:26944]	-11.0852	-7.58043	5.95968e-08	0.000318226	6.20233
ENSG00000149499	ENSG00000149499	EML3	256364	EMAP like 3 [Source:HGNC Symbol;Acc:HGNC:26666]	-9.99695	-5.29604	1.70615e-05	0.00933615	1.72182
ENSG00000151500	ENSG00000151500	THYN1	29087	thymocyte nuclear protein 1 [Source:HGNC Symbol;Acc:HGNC:29560]	-6.87487	-5.30025	1.6877e-05	0.00933615	2.53193
ENSG00000152213	ENSG00000152213	ARL11	115761	ADP ribosylation factor like GTPase 11 [Source:HGNC Symbol;Acc:HGNC:24046]	8.02782	4.4448	0.00015539	0.0353776	0.657992
ENSG00000152234	ENSG00000152234	ATP5F1A	498	ATP synthase F1 subunit alpha [Source:HGNC Symbol;Acc:HGNC:823]	-4.07442	-4.79155	6.30915e-05	0.0217008	1.59397
ENSG00000153208	ENSG00000153208	MERTK	10461	MER proto-oncogene, tyrosine kinase [Source:HGNC Symbol;Acc:HGNC:7027]	-9.37816	-5.74211	5.42829e-06	0.00435657	3.31562
ENSG00000153563	ENSG00000153563	CD8A	925	CD8a molecule [Source:HGNC Symbol;Acc:HGNC:1706]	-12.5299	-6.95852	2.6237e-07	0.000701898	6.07643
ENSG00000155621	ENSG00000155621	C9orf85	138241	chromosome 9 open reading frame 85 [Source:HGNC Symbol;Acc:HGNC:28784]	-10.6678	-4.64232	9.29951e-05	0.0246049	0.495979
ENSG00000158014	ENSG00000158014	SLC30A2	7780	solute carrier family 30 member 2 [Source:HGNC Symbol;Acc:HGNC:11013]	6.22256	4.89759	4.78967e-05	0.0198682	1.79845
ENSG00000158055	ENSG00000158055	GRHL3	57822	grainyhead like transcription factor 3 [Source:HGNC Symbol;Acc:HGNC:25839]	-5.52968	-4.29198	0.00023102	0.0424601	0.429604
ENSG00000158195	ENSG00000158195	WASF2	10163	WASP family member 2 [Source:HGNC Symbol;Acc:HGNC:12733]	-5.97302	-4.58533	0.000107849	0.0264968	1.05367
ENSG00000158792	ENSG00000158792	SPATA2L	124044	spermatogenesis associated 2 like [Source:HGNC Symbol;Acc:HGNC:28393]	9.01232	4.21299	0.000283476	0.0473976	0.0092456
ENSG00000158806	ENSG00000158806	NPM2	10361	nucleophosmin/nucleoplasmin 2 [Source:HGNC Symbol;Acc:HGNC:7930]	10.5774	5.65173	6.83816e-06	0.00531104	2.81359
ENSG00000161036	ENSG00000161036	LRWD1	222229	leucine rich repeats and WD repeat domain containing 1 [Source:HGNC Symbol;Acc:HGNC:21769]	12.0173	6.43293	9.52707e-07	0.00191153	4.04812
ENSG00000162430	ENSG00000162430	SELENON	57190	selenoprotein N [Source:HGNC Symbol;Acc:HGNC:15999]	8.36824	4.29341	0.000230164	0.0424601	0.0912815
ENSG00000163701	ENSG00000163701	IL17RE	132014	interleukin 17 receptor E [Source:HGNC Symbol;Acc:HGNC:18439]	9.33426	4.743	7.15786e-05	0.0230893	1.42529
ENSG00000166821	ENSG00000166821	PEX11A	8800	peroxisomal biogenesis factor 11 alpha [Source:HGNC Symbol;Acc:HGNC:8852]	-7.38097	-4.23822	0.000265552	0.0456692	0.191587
ENSG00000167920	ENSG00000167920	KRT10-AS1	147184	KRT10 antisense RNA 1 [Source:HGNC Symbol;Acc:HGNC:28305]	10.2132	4.7205	7.58906e-05	0.0231901	0.725935
ENSG00000168995	ENSG00000168995	SIGLEC7	27036	sialic acid binding Ig like lectin 7 [Source:HGNC Symbol;Acc:HGNC:10876]	-7.58729	-4.27649	0.000240484	0.0428899	0.351271
ENSG00000171861	ENSG00000171861	MRM3	55178	mitochondrial rRNA methyltransferase 3 [Source:HGNC Symbol;Acc:HGNC:18485]	-11.4605	-4.29421	0.000229692	0.0424601	-0.128205
ENSG00000171954	ENSG00000171954	CYP4F22	126410	cytochrome P450 family 4 subfamily F member 22 [Source:HGNC Symbol;Acc:HGNC:26820]	8.30019	4.59534	0.000105077	0.0263535	0.891618
ENSG00000172006	ENSG00000172006	ZNF554	115196	zinc finger protein 554 [Source:HGNC Symbol;Acc:HGNC:26629]	-7.5891	-4.802	6.14002e-05	0.0214251	1.33828
ENSG00000172116	ENSG00000172116	CD8B	926	CD8b molecule [Source:HGNC Symbol;Acc:HGNC:1707]	-13.1061	-9.3119	1.25614e-09	1.51221e-05	10.1708
ENSG00000172819	ENSG00000172819	RARG	5916	retinoic acid receptor gamma [Source:HGNC Symbol;Acc:HGNC:9866]	13.8432	7.10695	1.83386e-07	0.000551924	5.17795
ENSG00000173762	ENSG00000173762	CD7	924	CD7 molecule [Source:HGNC Symbol;Acc:HGNC:1695]	-3.92322	-4.22015	0.000278268	0.0471667	0.284431
ENSG00000175820	ENSG00000175820	CCDC168	643677	coiled-coil domain containing 168 [Source:HGNC Symbol;Acc:HGNC:26851]	-7.56987	-4.44205	0.000156501	0.0353776	0.57887
ENSG00000176095	ENSG00000176095	IP6K1	9807	inositol hexakisphosphate kinase 1 [Source:HGNC Symbol;Acc:HGNC:18360]	12.3806	5.47108	1.08681e-05	0.00688607	2.36479
ENSG00000176170	ENSG00000176170	SPHK1	8877	sphingosine kinase 1 [Source:HGNC Symbol;Acc:HGNC:11240]	-7.18819	-4.63646	9.44234e-05	0.0246947	1.03407
ENSG00000177599	ENSG00000177599	ZNF491	126069	zinc finger protein 491 [Source:HGNC Symbol;Acc:HGNC:23706]	-7.65786	-5.14739	2.50571e-05	0.0123123	2.06105
ENSG00000179071	ENSG00000179071	CCDC89	NA	coiled-coil domain containing 89 [Source:HGNC Symbol;Acc:HGNC:26762]	-9.1327	-9.66409	6.0118e-10	1.44746e-05	10.1146
ENSG00000179820	ENSG00000179820	MYADM	91663	myeloid associated differentiation marker [Source:HGNC Symbol;Acc:HGNC:7544]	-9.25202	-4.62438	9.74373e-05	0.0246947	0.492236
ENSG00000179943	ENSG00000179943	FIZ1	84922	FLT3 interacting zinc finger 1 [Source:HGNC Symbol;Acc:HGNC:25917]	-7.15886	-4.40827	0.00017085	0.0367282	0.590128
ENSG00000180423	ENSG00000180423	HARBI1	283254	harbinger transposase derived 1 [Source:HGNC Symbol;Acc:HGNC:26522]	8.4368	4.84338	5.51401e-05	0.0210731	1.29858
ENSG00000181036	ENSG00000181036	FCRL6	343413	Fc receptor like 6 [Source:HGNC Symbol;Acc:HGNC:31910]	-7.40993	-4.69567	8.09505e-05	0.0234666	1.21523
ENSG00000183785	ENSG00000183785	TUBA8	51807	tubulin alpha 8 [Source:HGNC Symbol;Acc:HGNC:12410]	-6.86604	-5.32977	1.5639e-05	0.00896523	2.42111
ENSG00000183844	ENSG00000183844	FAM3B	54097	FAM3 metabolism regulating signaling molecule B [Source:HGNC Symbol;Acc:HGNC:1253]	-7.431	-5.08893	2.91541e-05	0.0133164	2.05973
ENSG00000184949	ENSG00000184949	FAM227A	646851	family with sequence similarity 227 member A [Source:HGNC Symbol;Acc:HGNC:44197]	-8.49435	-5.90187	3.61537e-06	0.00348189	3.62593
ENSG00000185361	ENSG00000185361	TNFAIP8L1	126282	TNF alpha induced protein 8 like 1 [Source:HGNC Symbol;Acc:HGNC:28279]	9.39166	4.21757	0.000280136	0.0471667	0.080579
ENSG00000186891	ENSG00000186891	TNFRSF18	8784	TNF receptor superfamily member 18 [Source:HGNC Symbol;Acc:HGNC:11914]	13.2628	5.19945	2.18988e-05	0.0112182	1.56311
ENSG00000197386	ENSG00000197386	HTT	3064	huntingtin [Source:HGNC Symbol;Acc:HGNC:4851]	-10.4353	-4.33004	0.000209312	0.0403168	-0.0528835
ENSG00000198026	ENSG00000198026	ZNF335	63925	zinc finger protein 335 [Source:HGNC Symbol;Acc:HGNC:15807]	-10.6062	-5.76877	5.0716e-06	0.00421065	3.1761
ENSG00000204789	ENSG00000204789	ZNF204P	NA	zinc finger protein 204, pseudogene [Source:HGNC Symbol;Acc:HGNC:12995]	9.19157	4.4125	0.000168987	0.0367282	0.279066
ENSG00000205744	ENSG00000205744	DENND1C	79958	DENN domain containing 1C [Source:HGNC Symbol;Acc:HGNC:26225]	-5.54352	-4.69133	8.18704e-05	0.0234666	1.29932
ENSG00000205809	ENSG00000205809	KLRC2	3822	killer cell lectin like receptor C2 [Source:HGNC Symbol;Acc:HGNC:6375]	-9.54398	-4.22245	0.000276621	0.0471667	0.0813715
ENSG00000205810	ENSG00000205810	KLRC3	3823	killer cell lectin like receptor C3 [Source:HGNC Symbol;Acc:HGNC:6376]	-7.501	-4.68204	8.38704e-05	0.0234808	1.0399
ENSG00000212747	ENSG00000212747	RTL8B	441518	retrotransposon Gag like 8B [Source:HGNC Symbol;Acc:HGNC:33156]	-7.2207	-7.41076	8.88619e-08	0.000356588	6.38495
ENSG00000213049	ENSG00000213049	HNRNPA1P34	NA	heterogeneous nuclear ribonucleoprotein A1 pseudogene 34 [Source:HGNC Symbol;Acc:HGNC:48763]	-7.40166	-4.35062	0.000198429	0.0394842	0.447044
ENSG00000213809	ENSG00000213809	KLRK1	22914//100528032	killer cell lectin like receptor K1 [Source:HGNC Symbol;Acc:HGNC:18788]	-8.07123	-5.12816	2.63363e-05	0.012682	2.07355
ENSG00000214688	ENSG00000214688	C10orf105	414152	chromosome 10 open reading frame 105 [Source:HGNC Symbol;Acc:HGNC:20304]	5.03179	4.4573	0.000150425	0.0348248	0.877854
ENSG00000217231	ENSG00000217231	NA	NA	FK506 binding protein 7 (FKBP7) pseudogene	-5.73163	-4.52735	0.000125392	0.0298918	0.931149
ENSG00000220875	ENSG00000220875	H3C9P	NA	H3 clustered histone 9, pseudogene [Source:HGNC Symbol;Acc:HGNC:18982]	7.82202	5.14911	2.49459e-05	0.0123123	2.17857
ENSG00000222012	ENSG00000222012	NA	105375614	novel transcript, antisense to PTPRN2	5.10818	4.29651	0.000228323	0.0424601	0.557847
ENSG00000224289	ENSG00000224289	IFIT6P	NA	interferon induced protein with tetratricopeptide repeats 6, pseudogene [Source:HGNC Symbol;Acc:HGNC:38020]	-8.37093	-5.61216	7.56705e-06	0.0056312	3.14591
ENSG00000225039	ENSG00000225039	LINC01058	NA	long intergenic non-protein coding RNA 1058 [Source:HGNC Symbol;Acc:HGNC:49061]	-6.43803	-5.53677	9.1805e-06	0.00602066	2.90391
ENSG00000225230	ENSG00000225230	NA	NA	novel transcript	-5.77427	-4.55067	0.000118017	0.028415	0.948953
ENSG00000225272	ENSG00000225272	NA	NA	ribosomal protein L21 (RPL21) pseudogene	-6.8047	-5.53374	9.25216e-06	0.00602066	2.89445
ENSG00000226571	ENSG00000226571	NA	NA	novel transcript	-5.85491	-4.28194	0.000237111	0.0426039	0.37282
ENSG00000228058	ENSG00000228058	LINC01736	NA	long intergenic non-protein coding RNA 1736 [Source:HGNC Symbol;Acc:HGNC:52524]	-7.98865	-4.2841	0.000235786	0.0426039	0.390675
ENSG00000228221	ENSG00000228221	LINC00578	100505566	long intergenic non-protein coding RNA 578 [Source:HGNC Symbol;Acc:HGNC:43807]	-7.636	-4.82593	5.76984e-05	0.0213724	1.5043
ENSG00000228816	ENSG00000228816	AK3P5	NA	adenylate kinase 3 pseudogene 5 [Source:HGNC Symbol;Acc:HGNC:39064]	-6.76465	-4.42543	0.000163408	0.0364293	0.565909
ENSG00000229190	ENSG00000229190	NA	NA	novel transcript	5.54884	4.20013	0.000293065	0.0480009	0.289724
ENSG00000230630	ENSG00000230630	DNM3OS	NA	DNM3 opposite strand/antisense RNA [Source:HGNC Symbol;Acc:HGNC:41228]	-7.24498	-5.37242	1.40102e-05	0.00822743	2.56303
ENSG00000231010	ENSG00000231010	NA	NA	novel transcript	12.3419	6.04795	2.49818e-06	0.00286422	3.37331
ENSG00000232186	ENSG00000232186	TERF1P7	NA	TERF1 pseudogene 7 [Source:HGNC Symbol;Acc:HGNC:54603]	8.19913	4.81865	5.88013e-05	0.0214251	1.19713
ENSG00000232518	ENSG00000232518	NA	NA	novel transcript	10.3052	4.73606	7.28822e-05	0.0230893	0.99528
ENSG00000234999	ENSG00000234999	SNRPCP19	NA	small nuclear ribonucleoprotein polypeptide C pseudogene 19 [Source:HGNC Symbol;Acc:HGNC:49834]	-6.88274	-5.80359	4.64114e-06	0.00413869	3.47215
ENSG00000235620	ENSG00000235620	NA	NA	novel transcript	-6.55938	-5.22663	2.04123e-05	0.0106841	2.1635
ENSG00000236457	ENSG00000236457	NA	NA	novel transcript, sense intronic to SMG6	7.34278	6.31313	1.28385e-06	0.00220795	4.6132
ENSG00000236481	ENSG00000236481	LINC02195	NA	long intergenic non-protein coding RNA 2195 [Source:HGNC Symbol;Acc:HGNC:53058]	-7.63906	-4.28698	0.000234037	0.0426039	0.231875
ENSG00000237347	ENSG00000237347	NA	NA	60S ribosomal protein L28 (RPL28) pseudogene	-6.54808	-5.00694	3.606e-05	0.0157858	1.82853
ENSG00000238086	ENSG00000238086	PPP1R26P1	NA	protein phosphatase 1 regulatory subunit 26 pseudogene 1 [Source:HGNC Symbol;Acc:HGNC:42015]	9.68048	5.99143	2.88153e-06	0.00301646	3.71985
ENSG00000238417	ENSG00000238417	RNU7-63P	NA	RNA, U7 small nuclear 63 pseudogene [Source:HGNC Symbol;Acc:HGNC:34159]	-5.76002	-4.32654	0.000211217	0.0403609	0.401193
ENSG00000245648	ENSG00000245648	KLRK1-AS1	101928100	KLRK1 antisense RNA 1 [Source:HGNC Symbol;Acc:HGNC:54868]	-11.1049	-5.41902	1.24257e-05	0.00767112	2.34085
ENSG00000249993	ENSG00000249993	BFSP2-AS1	85003	BFSP2 antisense RNA 1 [Source:HGNC Symbol;Acc:HGNC:28425]	-7.25249	-4.36237	0.000192472	0.0387278	0.372387
ENSG00000251799	ENSG00000251799	NA	NA	Y RNA [Source:RFAM;Acc:RF00019]	-4.7518	-4.34019	0.000203873	0.0395859	0.555387
ENSG00000253269	ENSG00000253269	NA	NA	novel transcript	-5.98888	-5.11902	2.69671e-05	0.0127311	2.14989
ENSG00000253988	ENSG00000253988	NA	NA	novel transcript	-7.17199	-4.73732	7.26434e-05	0.0230893	1.27478
ENSG00000254126	ENSG00000254126	CD8B2	927	CD8b2 molecule [Source:HGNC Symbol;Acc:HGNC:1708]	-8.12038	-6.50807	7.90761e-07	0.00173083	4.40099
ENSG00000254420	ENSG00000254420	NA	NA	novel transcript	-5.06933	-4.88289	4.97617e-05	0.0198682	1.60451
ENSG00000255819	ENSG00000255819	KLRC4-KLRK1	NA	KLRC4-KLRK1 readthrough [Source:HGNC Symbol;Acc:HGNC:48357]	-7.84825	-4.87846	5.03368e-05	0.0198682	1.41375
ENSG00000256039	ENSG00000256039	LINC02446	NA	long intergenic non-protein coding RNA 2446 [Source:HGNC Symbol;Acc:HGNC:53378]	-11.7763	-5.55276	8.81141e-06	0.00602066	2.82537
ENSG00000256913	ENSG00000256913	NA	NA	plakophilin 2 (PKP2) pseudogene	-6.74807	-8.17156	1.52613e-08	0.000122482	7.74091
ENSG00000257489	ENSG00000257489	NA	NA	TBC1 domain family, member 2B (TBC1D2B) pseudogene	-6.67239	-4.25024	0.000257411	0.0452386	0.227938
ENSG00000258168	ENSG00000258168	NA	NA	novel transcript, antisense to PTPRB	-4.03882	-4.39968	0.000174707	0.0368984	0.676308
ENSG00000259330	ENSG00000259330	INAFM2	100505573	InaF motif containing 2 [Source:HGNC Symbol;Acc:HGNC:35165]	-7.05746	-4.9757	3.91047e-05	0.0168129	1.7485
ENSG00000259521	ENSG00000259521	INO80-AS1	NA	INO80 antisense RNA 1 [Source:HGNC Symbol;Acc:HGNC:53138]	7.91603	7.246	1.31438e-07	0.000452091	6.48133
ENSG00000260160	ENSG00000260160	NA	NA	novel transcript	-5.85623	-4.26071	0.000250525	0.0443521	0.2504
ENSG00000260228	ENSG00000260228	NA	102724163	novel transcript, antisense to CDH13	-7.9433	-5.80446	4.63092e-06	0.00413869	3.48889
ENSG00000264911	ENSG00000264911	NA	NA	zinc finger protein pseudogene	5.39894	4.44029	0.000157221	0.0353776	0.828489
ENSG00000266758	ENSG00000266758	MIR3680-2	NA	microRNA 3680-2 [Source:HGNC Symbol;Acc:HGNC:43472]	-4.92624	-4.17835	0.000310055	0.0492474	0.158423
ENSG00000267100	ENSG00000267100	ILF3-DT	147727	ILF3 divergent transcript [Source:HGNC Symbol;Acc:HGNC:27115]	-6.48046	-4.68301	8.36608e-05	0.0234808	1.18605
ENSG00000268499	ENSG00000268499	NA	NA	novel transcript, sense intronic to SIPA1L3	-4.88232	-5.60444	7.71814e-06	0.0056312	3.14969
ENSG00000269313	ENSG00000269313	MAGIX	79917	MAGI family member, X-linked [Source:HGNC Symbol;Acc:HGNC:30006]	13.0607	6.09553	2.21577e-06	0.00266746	3.42699
ENSG00000272954	ENSG00000272954	NA	NA	novel transcript, sense intronic to PPIL2	-6.66383	-5.77556	4.98459e-06	0.00421065	3.40847
ENSG00000273142	ENSG00000273142	LINC02604	NA	long intergenic non-protein coding RNA 2604 [Source:HGNC Symbol;Acc:HGNC:53972]	-7.63044	-4.19152	0.000299674	0.0484245	0.123025
ENSG00000273363	ENSG00000273363	NA	NA	novel transcript	-6.68437	-4.69861	8.03339e-05	0.0234666	1.0102
ENSG00000273576	ENSG00000273576	NA	NA	novel transcript	12.709	6.23525	1.5599e-06	0.00237524	3.66801
ENSG00000274364	ENSG00000274364	NA	NA	novel transcript, sense intronic to HM13	-5.2247	-4.36127	0.00019302	0.0387278	0.517859
ENSG00000276007	ENSG00000276007	NA	NA	novel transcript, antisense WWOX	-5.90639	-4.38766	0.000180241	0.0372986	0.435952
ENSG00000276298	ENSG00000276298	NA	NA	HYDIN, axonemal central pair apparatus protein (HYDIN) pseudogene	8.02826	6.10276	2.17577e-06	0.00266746	4.19532
ENSG00000276564	ENSG00000276564	NA	NA	novel transcript	8.27961	4.71139	7.77101e-05	0.0233878	1.27412
ENSG00000277022	ENSG00000277022	NA	NA	novel transcript	-7.10273	-4.96711	3.99865e-05	0.0168904	1.7136
ENSG00000278000	ENSG00000278000	NA	NA	novel transcript	-7.18195	-5.23321	2.00684e-05	0.0106841	2.34063
ENSG00000278916	ENSG00000278916	CEP83-DT	144486	CEP83 divergent transcript [Source:HGNC Symbol;Acc:HGNC:27055]	9.70691	4.38551	0.000181249	0.0372986	0.34414
ENSG00000278949	ENSG00000278949	NA	NA	novel transcript	10.9455	7.53639	6.6085e-08	0.000318226	6.59472
ENSG00000279069	ENSG00000279069	NA	NA	novel transcript	-6.05623	-4.39242	0.000178029	0.0372732	0.454416
ENSG00000279700	ENSG00000279700	NA	NA	novel transcript	8.80389	4.83624	5.61737e-05	0.0211327	1.21149
ENSG00000283793	ENSG00000283793	MIR6861	NA	microRNA 6861 [Source:HGNC Symbol;Acc:HGNC:50129]	-3.90545	-4.72704	7.46101e-05	0.0231901	1.37789
ENSG00000284654	ENSG00000284654	NA	NA	novel pseudogene	-6.27625	-4.71949	7.609e-05	0.0231901	1.31615
ENSG00000285972	ENSG00000285972	CERNA2	642934	competing endogenous lncRNA 2 for microRNA let-7b [Source:HGNC Symbol;Acc:HGNC:51354]	-5.75992	-4.1773	0.000310903	0.0492474	0.142809
ENSG00000286125	ENSG00000286125	NA	NA	novel transcript (contains ZIM2-AS1 and PEG3-AS1)	-7.59105	-4.75898	6.86653e-05	0.0229619	1.21294
ENSG00000286656	ENSG00000286656	NA	NA	novel transcript	9.81063	4.20366	0.000290403	0.0480009	-0.220905
ENSG00000286659	ENSG00000286659	NA	NA	novel transcript, antisense to POLDIP3	-6.39667	-5.08683	2.93131e-05	0.0133164	2.06805
ENSG00000287110	ENSG00000287110	NA	NA	novel transcript	6.94005	5.38078	1.37116e-05	0.00822743	2.74322
ENSG00000287234	ENSG00000287234	NA	NA	novel transcript	7.15145	4.62757	9.66331e-05	0.0246947	1.06964
ENSG00000287616	ENSG00000287616	NA	NA	novel transcript	-8.56068	-4.23876	0.00026518	0.0456692	0.241441
ENSG00000289537	ENSG00000289537	NA	NA	novel transcript, antisense to SS18L1	7.97223	4.19611	0.000296134	0.0481757	-0.0114236

## Sheet: WM_Lesions_CD4_vs_CD8)$
original	ensembl_gene_id	hgnc_symbol	entrezgene	description	logFC (WM_Lesions_CD4_vs_CD8)	t (WM_Lesions_CD4_vs_CD8)	P.Value (WM_Lesions_CD4_vs_CD8)	adj.P.Val (WM_Lesions_CD4_vs_CD8)	B (WM_Lesions_CD4_vs_CD8)
ENSG00000042317	ENSG00000042317	SPATA7	55812	spermatogenesis associated 7 [Source:HGNC Symbol;Acc:HGNC:20423]	-5.21114	-5.12144	2.6799e-05	0.0328879	2.39493
ENSG00000060138	ENSG00000060138	YBX3	8531	Y-box binding protein 3 [Source:HGNC Symbol;Acc:HGNC:2428]	-9.75355	-8.89054	3.09819e-09	2.4865e-05	9.18296
ENSG00000084693	ENSG00000084693	AGBL5	60509	AGBL carboxypeptidase 5 [Source:HGNC Symbol;Acc:HGNC:26147]	-5.53297	-4.83566	5.62582e-05	0.0495274	1.67338
ENSG00000100413	ENSG00000100413	POLR3H	171568	RNA polymerase III subunit H [Source:HGNC Symbol;Acc:HGNC:30349]	-7.75208	-6.13952	1.98352e-06	0.00682246	4.32269
ENSG00000102245	ENSG00000102245	CD40LG	959	CD40 ligand [Source:HGNC Symbol;Acc:HGNC:11935]	8.79145	5.97376	3.01331e-06	0.00842517	3.86983
ENSG00000114948	ENSG00000114948	ADAM23	8745	ADAM metallopeptidase domain 23 [Source:HGNC Symbol;Acc:HGNC:202]	7.84657	5.12609	2.64777e-05	0.0328879	2.28145
ENSG00000128581	ENSG00000128581	IFT22	64792	intraflagellar transport 22 [Source:HGNC Symbol;Acc:HGNC:21895]	-5.99352	-5.47518	1.0754e-05	0.0199172	3.20202
ENSG00000130545	ENSG00000130545	CRB3	92359	crumbs cell polarity complex component 3 [Source:HGNC Symbol;Acc:HGNC:20237]	-4.73853	-5.09519	2.86849e-05	0.0328879	2.40206
ENSG00000134539	ENSG00000134539	KLRD1	3824	killer cell lectin like receptor D1 [Source:HGNC Symbol;Acc:HGNC:6378]	-9.65993	-5.95631	3.14933e-06	0.00842517	4.1531
ENSG00000138030	ENSG00000138030	KHK	3795	ketohexokinase [Source:HGNC Symbol;Acc:HGNC:6315]	-6.85303	-4.94195	4.26849e-05	0.0428218	1.9079
ENSG00000140548	ENSG00000140548	ZNF710	NA	zinc finger protein 710 [Source:HGNC Symbol;Acc:HGNC:25352]	-7.35767	-5.42426	1.22591e-05	0.021083	3.01372
ENSG00000148737	ENSG00000148737	TCF7L2	6934	transcription factor 7 like 2 [Source:HGNC Symbol;Acc:HGNC:11641]	-6.88814	-4.99064	3.76179e-05	0.0393794	2.00007
ENSG00000153563	ENSG00000153563	CD8A	925	CD8a molecule [Source:HGNC Symbol;Acc:HGNC:1706]	-9.55697	-6.68076	5.16587e-07	0.00207298	5.81499
ENSG00000172116	ENSG00000172116	CD8B	926	CD8b molecule [Source:HGNC Symbol;Acc:HGNC:1707]	-11.8977	-10.4146	1.31733e-10	3.17174e-06	12.2844
ENSG00000176083	ENSG00000176083	ZNF683	257101	zinc finger protein 683 [Source:HGNC Symbol;Acc:HGNC:28495]	-7.57674	-4.88156	4.99328e-05	0.0462397	1.98916
ENSG00000183542	ENSG00000183542	KLRC4	8302	killer cell lectin like receptor C4 [Source:HGNC Symbol;Acc:HGNC:6377]	-6.77034	-4.91125	4.62273e-05	0.0445205	1.76318
ENSG00000189058	ENSG00000189058	APOD	347	apolipoprotein D [Source:HGNC Symbol;Acc:HGNC:612]	-6.1997	-4.8131	5.96542e-05	0.0495274	1.76267
ENSG00000205336	ENSG00000205336	ADGRG1	9289	adhesion G protein-coupled receptor G1 [Source:HGNC Symbol;Acc:HGNC:4512]	-10.4986	-7.0777	1.96754e-07	0.000947448	6.29289
ENSG00000205810	ENSG00000205810	KLRC3	3823	killer cell lectin like receptor C3 [Source:HGNC Symbol;Acc:HGNC:6376]	-5.5799	-5.26174	1.86417e-05	0.0280522	2.68739
ENSG00000213809	ENSG00000213809	KLRK1	22914//100528032	killer cell lectin like receptor K1 [Source:HGNC Symbol;Acc:HGNC:18788]	-7.60194	-5.58799	8.05041e-06	0.0161525	3.06534
ENSG00000233673	ENSG00000233673	ANAPC1P1	NA	ANAPC1 pseudogene 1 [Source:HGNC Symbol;Acc:HGNC:44150]	-5.14178	-5.04686	3.25132e-05	0.0355828	2.02569
ENSG00000245648	ENSG00000245648	KLRK1-AS1	101928100	KLRK1 antisense RNA 1 [Source:HGNC Symbol;Acc:HGNC:54868]	-8.77673	-5.61479	7.51615e-06	0.0161525	3.10982
ENSG00000248366	ENSG00000248366	TRAJ51	NA	T cell receptor alpha joining 51 (pseudogene) [Source:HGNC Symbol;Acc:HGNC:12083]	-3.94963	-5.20945	2.13397e-05	0.0302233	2.65054
ENSG00000254126	ENSG00000254126	CD8B2	927	CD8b2 molecule [Source:HGNC Symbol;Acc:HGNC:1708]	-8.29139	-9.57002	7.30822e-10	8.79801e-06	10.3759
ENSG00000255819	ENSG00000255819	KLRC4-KLRK1	NA	KLRC4-KLRK1 readthrough [Source:HGNC Symbol;Acc:HGNC:48357]	-8.22072	-7.46754	7.77099e-08	0.000467756	7.02429
ENSG00000256039	ENSG00000256039	LINC02446	NA	long intergenic non-protein coding RNA 2446 [Source:HGNC Symbol;Acc:HGNC:53378]	-9.79987	-5.86684	3.95159e-06	0.00951425	3.74033
ENSG00000266801	ENSG00000266801	NA	NA	novel transcript, sense intronic to transmembrane and coiled-coil domains 7 TMCO7	-4.6479	-4.8207	5.84884e-05	0.0495274	1.79513
ENSG00000273363	ENSG00000273363	NA	NA	novel transcript	-4.64567	-5.10975	2.76231e-05	0.0328879	2.35797
ENSG00000287466	ENSG00000287466	NA	NA	novel transcript, antisense to MGMT	-5.84126	-5.3671	1.42037e-05	0.0227988	2.89589

## Sheet: NAGM_CD4_vs_CD8)
original	ensembl_gene_id	hgnc_symbol	entrezgene	description	logFC (NAGM_CD4_vs_CD8)	t (NAGM_CD4_vs_CD8)	P.Value (NAGM_CD4_vs_CD8)	adj.P.Val (NAGM_CD4_vs_CD8)	B (NAGM_CD4_vs_CD8)
ENSG00000004864	ENSG00000004864	SLC25A13	10165	solute carrier family 25 member 13 [Source:HGNC Symbol;Acc:HGNC:10983]	9.54606	4.89482	4.82424e-05	0.0168149	1.73352
ENSG00000008324	ENSG00000008324	SS18L2	51188	SS18 like 2 [Source:HGNC Symbol;Acc:HGNC:15593]	-5.06578	-4.43987	0.000157392	0.0298348	0.880315
ENSG00000010610	ENSG00000010610	CD4	920	CD4 molecule [Source:HGNC Symbol;Acc:HGNC:1678]	10.9497	5.86996	3.92045e-06	0.00393303	3.89151
ENSG00000011304	ENSG00000011304	PTBP1	5725	polypyrimidine tract binding protein 1 [Source:HGNC Symbol;Acc:HGNC:9583]	7.58905	4.70964	7.80636e-05	0.0210272	1.38983
ENSG00000011600	ENSG00000011600	TYROBP	7305	transmembrane immune signaling adaptor TYROBP [Source:HGNC Symbol;Acc:HGNC:12449]	-7.52372	-4.1589	0.000326049	0.0435164	0.040672
ENSG00000035928	ENSG00000035928	RFC1	5981	replication factor C subunit 1 [Source:HGNC Symbol;Acc:HGNC:9969]	-6.5803	-4.83806	5.59082e-05	0.017948	1.53278
ENSG00000040933	ENSG00000040933	INPP4A	3631	inositol polyphosphate-4-phosphatase type I A [Source:HGNC Symbol;Acc:HGNC:6074]	-6.91979	-5.50256	1.00234e-05	0.00669036	2.98081
ENSG00000046651	ENSG00000046651	OFD1	8481	OFD1 centriole and centriolar satellite protein [Source:HGNC Symbol;Acc:HGNC:2567]	-3.48476	-4.41759	0.000166766	0.0304183	0.917572
ENSG00000047644	ENSG00000047644	WWC3	55841	WWC family member 3 [Source:HGNC Symbol;Acc:HGNC:29237]	8.35878	4.15255	0.000331445	0.0436602	0.0511177
ENSG00000057663	ENSG00000057663	ATG5	9474	autophagy related 5 [Source:HGNC Symbol;Acc:HGNC:589]	-8.47836	-4.82349	5.80654e-05	0.0183953	1.55447
ENSG00000060138	ENSG00000060138	YBX3	8531	Y-box binding protein 3 [Source:HGNC Symbol;Acc:HGNC:2428]	-5.07658	-4.0454	0.00043706	0.0489446	-0.0537779
ENSG00000064419	ENSG00000064419	TNPO3	23534	transportin 3 [Source:HGNC Symbol;Acc:HGNC:17103]	6.75406	4.08451	0.000395129	0.0470966	0.062695
ENSG00000064601	ENSG00000064601	CTSA	5476	cathepsin A [Source:HGNC Symbol;Acc:HGNC:9251]	-6.75476	-5.62809	7.26457e-06	0.00561422	3.37625
ENSG00000065526	ENSG00000065526	SPEN	NA	spen family transcriptional repressor [Source:HGNC Symbol;Acc:HGNC:17575]	-5.21969	-4.51278	0.00013023	0.0279959	0.972724
ENSG00000076248	ENSG00000076248	UNG	7374	uracil DNA glycosylase [Source:HGNC Symbol;Acc:HGNC:12572]	7.21205	4.1895	0.000301239	0.0423068	0.2996
ENSG00000076513	ENSG00000076513	ANKRD13A	88455	ankyrin repeat domain 13A [Source:HGNC Symbol;Acc:HGNC:21268]	-7.09584	-4.27674	0.000240328	0.0385758	0.464597
ENSG00000084693	ENSG00000084693	AGBL5	60509	AGBL carboxypeptidase 5 [Source:HGNC Symbol;Acc:HGNC:26147]	-5.43554	-4.19359	0.000298068	0.0422151	0.271083
ENSG00000085998	ENSG00000085998	POMGNT1	55624	protein O-linked mannose N-acetylglucosaminyltransferase 1 (beta 1,2-) [Source:HGNC Symbol;Acc:HGNC:19139]	7.5904	4.20279	0.000291056	0.0422151	0.11388
ENSG00000087095	ENSG00000087095	NLK	51701	nemo like kinase [Source:HGNC Symbol;Acc:HGNC:29858]	6.13925	4.43463	0.000159546	0.0298348	0.832903
ENSG00000088179	ENSG00000088179	PTPN4	NA	protein tyrosine phosphatase non-receptor type 4 [Source:HGNC Symbol;Acc:HGNC:9656]	-4.18777	-4.35661	0.000195368	0.0338409	0.686029
ENSG00000095015	ENSG00000095015	MAP3K1	4214	mitogen-activated protein kinase kinase kinase 1 [Source:HGNC Symbol;Acc:HGNC:6848]	8.65527	4.74284	7.16085e-05	0.0203268	1.36562
ENSG00000095906	ENSG00000095906	NUBP2	10101	nucleotide binding protein 2 [Source:HGNC Symbol;Acc:HGNC:8042]	8.32736	4.53675	0.000122364	0.0267833	0.865697
ENSG00000100084	ENSG00000100084	HIRA	7290	histone cell cycle regulator [Source:HGNC Symbol;Acc:HGNC:4916]	6.7473	5.42023	1.2387e-05	0.00710097	2.92404
ENSG00000100142	ENSG00000100142	POLR2F	5435	RNA polymerase II, I and III subunit F [Source:HGNC Symbol;Acc:HGNC:9193]	-7.47652	-5.26216	1.86215e-05	0.00953934	2.52577
ENSG00000100243	ENSG00000100243	CYB5R3	1727	cytochrome b5 reductase 3 [Source:HGNC Symbol;Acc:HGNC:2873]	-6.41901	-4.05844	0.000422607	0.048584	-0.0963704
ENSG00000100697	ENSG00000100697	DICER1	23405	dicer 1, ribonuclease III [Source:HGNC Symbol;Acc:HGNC:17098]	-7.84193	-4.16259	0.000322956	0.0435164	0.0410466
ENSG00000100722	ENSG00000100722	ZC3H14	79882	zinc finger CCCH-type containing 14 [Source:HGNC Symbol;Acc:HGNC:20509]	9.67514	5.23126	2.01695e-05	0.00986324	2.4396
ENSG00000100890	ENSG00000100890	PRORP	9692	protein only RNase P catalytic subunit [Source:HGNC Symbol;Acc:HGNC:19958]	7.41274	4.47967	0.00014193	0.029459	0.762994
ENSG00000101474	ENSG00000101474	APMAP	57136	adipocyte plasma membrane associated protein [Source:HGNC Symbol;Acc:HGNC:13238]	-8.53744	-6.39556	1.04545e-06	0.0020976	5.13065
ENSG00000101557	ENSG00000101557	USP14	9097	ubiquitin specific peptidase 14 [Source:HGNC Symbol;Acc:HGNC:12612]	7.22995	4.13972	0.000342621	0.0445149	0.0936196
ENSG00000101695	ENSG00000101695	RNF125	54941	ring finger protein 125 [Source:HGNC Symbol;Acc:HGNC:21150]	-7.40033	-4.19655	0.0002958	0.0422151	0.0535006
ENSG00000101782	ENSG00000101782	RIOK3	8780	RIO kinase 3 [Source:HGNC Symbol;Acc:HGNC:11451]	-6.5737	-5.87422	3.87826e-06	0.00393303	3.79285
ENSG00000101901	ENSG00000101901	ALG13	79868	ALG13 UDP-N-acetylglucosaminyltransferase subunit [Source:HGNC Symbol;Acc:HGNC:30881]	-6.99166	-5.00077	3.6642e-05	0.0147038	2.13689
ENSG00000103024	ENSG00000103024	NME3	4832	NME/NM23 nucleoside diphosphate kinase 3 [Source:HGNC Symbol;Acc:HGNC:7851]	-7.16045	-5.40936	1.27384e-05	0.00713264	2.75638
ENSG00000103152	ENSG00000103152	MPG	4350	N-methylpurine DNA glycosylase [Source:HGNC Symbol;Acc:HGNC:7211]	7.58401	4.34372	0.000202012	0.0344954	0.482676
ENSG00000103876	ENSG00000103876	FAH	2184	fumarylacetoacetate hydrolase [Source:HGNC Symbol;Acc:HGNC:3579]	-8.95037	-4.17251	0.000314776	0.0430617	0.0700257
ENSG00000104964	ENSG00000104964	TLE5	166	TLE family member 5, transcriptional modulator [Source:HGNC Symbol;Acc:HGNC:307]	-6.94797	-5.038	3.32691e-05	0.0141889	1.92665
ENSG00000105127	ENSG00000105127	AKAP8	NA	A-kinase anchoring protein 8 [Source:HGNC Symbol;Acc:HGNC:378]	-6.80636	-5.46106	1.11517e-05	0.00671246	2.71121
ENSG00000105655	ENSG00000105655	ISYNA1	51477	inositol-3-phosphate synthase 1 [Source:HGNC Symbol;Acc:HGNC:29821]	-9.96671	-5.719	5.75816e-06	0.00478066	3.52031
ENSG00000107341	ENSG00000107341	UBE2R2	NA	ubiquitin conjugating enzyme E2 R2 [Source:HGNC Symbol;Acc:HGNC:19907]	-6.87041	-4.13829	0.000343887	0.0445149	0.0114373
ENSG00000107551	ENSG00000107551	RASSF4	83937	Ras association domain family member 4 [Source:HGNC Symbol;Acc:HGNC:20793]	6.25175	4.05406	0.00042741	0.0486167	0.00979654
ENSG00000107738	ENSG00000107738	VSIR	64115	V-set immunoregulatory receptor [Source:HGNC Symbol;Acc:HGNC:30085]	-4.82204	-4.42998	0.000161488	0.0298348	0.916202
ENSG00000107854	ENSG00000107854	TNKS2	80351	tankyrase 2 [Source:HGNC Symbol;Acc:HGNC:15677]	-6.23811	-4.59814	0.000104316	0.0241501	1.08492
ENSG00000108599	ENSG00000108599	AKAP10	NA	A-kinase anchoring protein 10 [Source:HGNC Symbol;Acc:HGNC:368]	-6.99259	-4.96943	3.97463e-05	0.0156537	1.80865
ENSG00000109184	ENSG00000109184	DCUN1D4	23142	defective in cullin neddylation 1 domain containing 4 [Source:HGNC Symbol;Acc:HGNC:28998]	-7.02202	-4.31376	0.000218334	0.0362267	0.477435
ENSG00000109943	ENSG00000109943	CRTAM	56253	cytotoxic and regulatory T cell molecule [Source:HGNC Symbol;Acc:HGNC:24313]	-7.25711	-4.04572	0.000436694	0.0489446	-0.0703427
ENSG00000110092	ENSG00000110092	CCND1	595	cyclin D1 [Source:HGNC Symbol;Acc:HGNC:1582]	-7.05011	-4.20809	0.000287094	0.0422151	0.299905
ENSG00000110330	ENSG00000110330	BIRC2	329	baculoviral IAP repeat containing 2 [Source:HGNC Symbol;Acc:HGNC:590]	-6.07727	-5.47219	1.08371e-05	0.00669036	2.97098
ENSG00000110651	ENSG00000110651	CD81	975	CD81 molecule [Source:HGNC Symbol;Acc:HGNC:1701]	-6.42965	-4.45583	0.000150998	0.0298348	0.76724
ENSG00000112893	ENSG00000112893	MAN2A1	4124	mannosidase alpha class 2A member 1 [Source:HGNC Symbol;Acc:HGNC:6824]	8.21761	4.84015	5.56049e-05	0.017948	1.60019
ENSG00000113013	ENSG00000113013	HSPA9	3313	heat shock protein family A (Hsp70) member 9 [Source:HGNC Symbol;Acc:HGNC:5244]	-7.86723	-4.19742	0.000295128	0.0422151	0.314208
ENSG00000113319	ENSG00000113319	RASGRF2	5924	Ras protein specific guanine nucleotide releasing factor 2 [Source:HGNC Symbol;Acc:HGNC:9876]	-8.74246	-5.0047	3.62698e-05	0.0147038	1.82719
ENSG00000113368	ENSG00000113368	LMNB1	4001	lamin B1 [Source:HGNC Symbol;Acc:HGNC:6637]	7.241	4.13145	0.000350027	0.0450295	0.0456911
ENSG00000113845	ENSG00000113845	TIMMDC1	51300	translocase of inner mitochondrial membrane domain containing 1 [Source:HGNC Symbol;Acc:HGNC:1321]	-6.4194	-4.23923	0.000264857	0.0406337	0.212154
ENSG00000114735	ENSG00000114735	HEMK1	51409	HemK methyltransferase family member 1 [Source:HGNC Symbol;Acc:HGNC:24923]	-7.60338	-6.30395	1.31364e-06	0.00223267	4.69771
ENSG00000115425	ENSG00000115425	PECR	55825	peroxisomal trans-2-enoyl-CoA reductase [Source:HGNC Symbol;Acc:HGNC:18281]	7.36043	4.66375	8.79559e-05	0.0222917	1.20632
ENSG00000115993	ENSG00000115993	TRAK2	66008	trafficking kinesin protein 2 [Source:HGNC Symbol;Acc:HGNC:13206]	-7.79654	-4.07011	0.000410084	0.0476986	-0.0480379
ENSG00000116922	ENSG00000116922	C1orf109	54955	chromosome 1 open reading frame 109 [Source:HGNC Symbol;Acc:HGNC:26039]	6.41584	4.69002	8.21497e-05	0.0213033	1.44357
ENSG00000117133	ENSG00000117133	RPF1	NA	ribosome production factor 1 homolog [Source:HGNC Symbol;Acc:HGNC:30350]	7.08063	4.42798	0.000162327	0.0298348	0.718542
ENSG00000117155	ENSG00000117155	SSX2IP	117178	SSX family member 2 interacting protein [Source:HGNC Symbol;Acc:HGNC:16509]	5.84141	4.41072	0.000169768	0.0306972	0.788719
ENSG00000117281	ENSG00000117281	CD160	11126	CD160 molecule [Source:HGNC Symbol;Acc:HGNC:17013]	-9.77791	-5.0907	2.90207e-05	0.0129395	2.0885
ENSG00000117868	ENSG00000117868	ESYT2	57488	extended synaptotagmin 2 [Source:HGNC Symbol;Acc:HGNC:22211]	-4.80777	-4.19521	0.000296826	0.0422151	0.265792
ENSG00000117906	ENSG00000117906	RCN2	5955	reticulocalbin 2 [Source:HGNC Symbol;Acc:HGNC:9935]	6.84331	4.44557	0.000155077	0.0298348	0.786814
ENSG00000118482	ENSG00000118482	PHF3	23469	PHD finger protein 3 [Source:HGNC Symbol;Acc:HGNC:8921]	-4.46993	-4.53957	0.000121471	0.0267833	1.19692
ENSG00000119421	ENSG00000119421	NDUFA8	4702	NADH:ubiquinone oxidoreductase subunit A8 [Source:HGNC Symbol;Acc:HGNC:7692]	-7.4985	-5.361	1.44291e-05	0.00789565	2.54505
ENSG00000119684	ENSG00000119684	MLH3	27030	mutL homolog 3 [Source:HGNC Symbol;Acc:HGNC:7128]	-8.89998	-5.8303	4.33616e-06	0.00398932	3.3843
ENSG00000119718	ENSG00000119718	EIF2B2	8892	eukaryotic translation initiation factor 2B subunit beta [Source:HGNC Symbol;Acc:HGNC:3258]	7.97976	5.07173	3.04831e-05	0.0133444	2.2837
ENSG00000119979	ENSG00000119979	DENND10	404636	DENN domain containing 10 [Source:HGNC Symbol;Acc:HGNC:31793]	7.3505	4.07814	0.000401673	0.0474073	-0.0723169
ENSG00000121289	ENSG00000121289	CEP89	84902	centrosomal protein 89 [Source:HGNC Symbol;Acc:HGNC:25907]	-8.55597	-4.78642	6.39387e-05	0.0192432	1.26122
ENSG00000121807	ENSG00000121807	CCR2	729230	C-C motif chemokine receptor 2 [Source:HGNC Symbol;Acc:HGNC:1603]	-8.7251	-6.95173	2.66724e-07	0.000802738	6.35392
ENSG00000123338	ENSG00000123338	NCKAP1L	3071	NCK associated protein 1 like [Source:HGNC Symbol;Acc:HGNC:4862]	-5.47949	-5.00825	3.59381e-05	0.0147038	2.19812
ENSG00000123411	ENSG00000123411	IKZF4	64375	IKAROS family zinc finger 4 [Source:HGNC Symbol;Acc:HGNC:13179]	7.82017	4.74728	7.07872e-05	0.0203268	1.55439
ENSG00000124701	ENSG00000124701	APOBEC2	10930	apolipoprotein B mRNA editing enzyme catalytic subunit 2 [Source:HGNC Symbol;Acc:HGNC:605]	6.26649	4.46752	0.000146481	0.0297155	0.910336
ENSG00000124782	ENSG00000124782	RREB1	6239	ras responsive element binding protein 1 [Source:HGNC Symbol;Acc:HGNC:10449]	-6.42556	-4.28957	0.000232469	0.0375648	0.462112
ENSG00000125827	ENSG00000125827	TMX4	NA	thioredoxin related transmembrane protein 4 [Source:HGNC Symbol;Acc:HGNC:25237]	-7.36999	-4.93398	4.35774e-05	0.0157805	1.6784
ENSG00000125871	ENSG00000125871	MGME1	92667	mitochondrial genome maintenance exonuclease 1 [Source:HGNC Symbol;Acc:HGNC:16205]	7.78282	4.63199	9.55279e-05	0.023546	1.16736
ENSG00000129460	ENSG00000129460	NGDN	25983	neuroguidin [Source:HGNC Symbol;Acc:HGNC:20271]	-7.51098	-4.29764	0.000227654	0.0370353	0.498154
ENSG00000130958	ENSG00000130958	SLC35D2	11046	solute carrier family 35 member D2 [Source:HGNC Symbol;Acc:HGNC:20799]	-6.61012	-4.75466	6.94413e-05	0.0203268	1.44039
ENSG00000131437	ENSG00000131437	KIF3A	11127	kinesin family member 3A [Source:HGNC Symbol;Acc:HGNC:6319]	-6.72344	-4.5711	0.000111911	0.0256443	0.861446
ENSG00000133030	ENSG00000133030	MPRIP	23164	myosin phosphatase Rho interacting protein [Source:HGNC Symbol;Acc:HGNC:30321]	6.99035	4.18472	0.000304992	0.0424468	0.169493
ENSG00000133313	ENSG00000133313	CNDP2	55748	carnosine dipeptidase 2 [Source:HGNC Symbol;Acc:HGNC:24437]	-7.55339	-4.81133	5.99292e-05	0.0187113	1.65081
ENSG00000134539	ENSG00000134539	KLRD1	3824	killer cell lectin like receptor D1 [Source:HGNC Symbol;Acc:HGNC:6378]	-8.24633	-5.43245	1.20036e-05	0.00704902	3.21682
ENSG00000134982	ENSG00000134982	APC	324	APC regulator of WNT signaling pathway [Source:HGNC Symbol;Acc:HGNC:583]	-7.18747	-5.30547	1.6651e-05	0.00871537	2.53201
ENSG00000135127	ENSG00000135127	BICDL1	92558	BICD family like cargo adaptor 1 [Source:HGNC Symbol;Acc:HGNC:28095]	5.68809	4.72687	7.46433e-05	0.0204287	1.531
ENSG00000135447	ENSG00000135447	PPP1R1A	5502	protein phosphatase 1 regulatory inhibitor subunit 1A [Source:HGNC Symbol;Acc:HGNC:9286]	7.45494	9.06467	2.12742e-09	2.5611e-05	10.6118
ENSG00000135503	ENSG00000135503	ACVR1B	91	activin A receptor type 1B [Source:HGNC Symbol;Acc:HGNC:172]	7.12599	4.0991	0.000380526	0.0460021	0.0468726
ENSG00000135829	ENSG00000135829	DHX9	1660	DExH-box helicase 9 [Source:HGNC Symbol;Acc:HGNC:2750]	-5.8491	-4.17262	0.000314684	0.0430617	0.218643
ENSG00000135945	ENSG00000135945	REV1	51455	REV1 DNA directed polymerase [Source:HGNC Symbol;Acc:HGNC:14060]	-6.23101	-4.09747	0.000382125	0.0460021	-0.000833915
ENSG00000136634	ENSG00000136634	IL10	3586	interleukin 10 [Source:HGNC Symbol;Acc:HGNC:5962]	7.30998	4.10695	0.000372891	0.0460021	0.118841
ENSG00000137070	ENSG00000137070	IL11RA	3590	interleukin 11 receptor subunit alpha [Source:HGNC Symbol;Acc:HGNC:5967]	6.28154	4.23997	0.000264346	0.0406337	0.346488
ENSG00000137098	ENSG00000137098	SPAG8	26206	sperm associated antigen 8 [Source:HGNC Symbol;Acc:HGNC:14105]	6.93737	4.05346	0.000428074	0.0486167	0.0208557
ENSG00000137145	ENSG00000137145	DENND4C	55667	DENN domain containing 4C [Source:HGNC Symbol;Acc:HGNC:26079]	-6.18935	-4.30975	0.00022062	0.0362267	0.506568
ENSG00000137504	ENSG00000137504	CREBZF	58487	CREB/ATF bZIP transcription factor [Source:HGNC Symbol;Acc:HGNC:24905]	-7.5794	-4.40348	0.000172992	0.0308528	0.637438
ENSG00000138018	ENSG00000138018	SELENOI	NA	selenoprotein I [Source:HGNC Symbol;Acc:HGNC:29361]	8.01763	4.36699	0.000190175	0.0331801	0.553269
ENSG00000138311	ENSG00000138311	ZNF365	22891	zinc finger protein 365 [Source:HGNC Symbol;Acc:HGNC:18194]	7.33816	4.46651	0.000146868	0.0297155	0.969293
ENSG00000138642	ENSG00000138642	HERC6	55008	HECT and RLD domain containing E3 ubiquitin protein ligase family member 6 [Source:HGNC Symbol;Acc:HGNC:26072]	6.6916	4.38098	0.000183395	0.0324467	0.679833
ENSG00000138767	ENSG00000138767	CNOT6L	246175	CCR4-NOT transcription complex subunit 6 like [Source:HGNC Symbol;Acc:HGNC:18042]	-6.77064	-4.55492	0.000116721	0.0262644	1.04029
ENSG00000139190	ENSG00000139190	VAMP1	6843	vesicle associated membrane protein 1 [Source:HGNC Symbol;Acc:HGNC:12642]	-5.42504	-4.1632	0.000322449	0.0435164	0.199011
ENSG00000139505	ENSG00000139505	MTMR6	9107	myotubularin related protein 6 [Source:HGNC Symbol;Acc:HGNC:7453]	8.85746	5.81803	4.47363e-06	0.00398932	3.65436
ENSG00000139613	ENSG00000139613	SMARCC2	6601	SWI/SNF related, matrix associated, actin dependent regulator of chromatin subfamily c member 2 [Source:HGNC Symbol;Acc:HGNC:11105]	-4.25422	-4.21599	0.000281281	0.0419601	0.443107
ENSG00000142102	ENSG00000142102	PGGHG	80162	protein-glucosylgalactosylhydroxylysine glucosidase [Source:HGNC Symbol;Acc:HGNC:26210]	-3.87366	-4.21847	0.000279482	0.0419601	0.451265
ENSG00000143486	ENSG00000143486	EIF2D	1939	eukaryotic translation initiation factor 2D [Source:HGNC Symbol;Acc:HGNC:6583]	-7.94583	-4.70276	7.94731e-05	0.0210272	1.27356
ENSG00000144357	ENSG00000144357	UBR3	130507	ubiquitin protein ligase E3 component n-recognin 3 [Source:HGNC Symbol;Acc:HGNC:30467]	6.67698	4.50229	0.000133828	0.028156	0.871584
ENSG00000145241	ENSG00000145241	CENPC	1060	centromere protein C [Source:HGNC Symbol;Acc:HGNC:1854]	-5.16003	-5.10514	2.79545e-05	0.0126992	2.42545
ENSG00000145817	ENSG00000145817	YIPF5	81555	Yip1 domain family member 5 [Source:HGNC Symbol;Acc:HGNC:24877]	8.23864	4.50042	0.000134482	0.028156	0.864079
ENSG00000145868	ENSG00000145868	FBXO38	81545	F-box protein 38 [Source:HGNC Symbol;Acc:HGNC:28844]	7.12352	4.1014	0.000378269	0.0460021	0.0956753
ENSG00000148943	ENSG00000148943	LIN7C	55327	lin-7 homolog C, crumbs cell polarity complex component [Source:HGNC Symbol;Acc:HGNC:17789]	-8.76241	-4.20582	0.000288784	0.0422151	0.163997
ENSG00000149212	ENSG00000149212	SESN3	143686	sestrin 3 [Source:HGNC Symbol;Acc:HGNC:23060]	6.19151	4.32965	0.000209521	0.03517	0.590877
ENSG00000149483	ENSG00000149483	TMEM138	51524	transmembrane protein 138 [Source:HGNC Symbol;Acc:HGNC:26944]	-8.41483	-7.282	1.20626e-07	0.000580861	6.57857
ENSG00000150977	ENSG00000150977	RILPL2	196383	Rab interacting lysosomal protein like 2 [Source:HGNC Symbol;Acc:HGNC:28787]	8.09623	4.2163	0.000281059	0.0419601	0.297015
ENSG00000151287	ENSG00000151287	TEX30	93081	testis expressed 30 [Source:HGNC Symbol;Acc:HGNC:25188]	8.81089	5.82942	4.34597e-06	0.00398932	3.80312
ENSG00000153147	ENSG00000153147	SMARCA5	8467	SWI/SNF related, matrix associated, actin dependent regulator of chromatin, subfamily a, member 5 [Source:HGNC Symbol;Acc:HGNC:11101]	-5.24579	-4.44156	0.000156701	0.0298348	0.881444
ENSG00000153563	ENSG00000153563	CD8A	925	CD8a molecule [Source:HGNC Symbol;Acc:HGNC:1706]	-11.8474	-8.45306	8.10801e-09	4.88041e-05	9.51021
ENSG00000153814	ENSG00000153814	JAZF1	221895	JAZF zinc finger 1 [Source:HGNC Symbol;Acc:HGNC:28917]	-7.34747	-4.07035	0.000409822	0.0476986	-0.0371087
ENSG00000155329	ENSG00000155329	ZCCHC10	54819	zinc finger CCHC-type containing 10 [Source:HGNC Symbol;Acc:HGNC:25954]	-6.70807	-4.73752	7.26049e-05	0.0203268	1.10847
ENSG00000156875	ENSG00000156875	MFSD14A	64645	major facilitator superfamily domain containing 14A [Source:HGNC Symbol;Acc:HGNC:23363]	6.42301	5.57466	8.33017e-06	0.00607774	3.21566
ENSG00000157045	ENSG00000157045	NTAN1	123803	N-terminal asparagine amidase [Source:HGNC Symbol;Acc:HGNC:29909]	4.35381	4.68028	8.4256e-05	0.0215812	1.42239
ENSG00000157881	ENSG00000157881	PANK4	55229	pantothenate kinase 4 (inactive) [Source:HGNC Symbol;Acc:HGNC:19366]	7.62532	6.0221	2.66663e-06	0.00316152	4.2156
ENSG00000158773	ENSG00000158773	USF1	7391	upstream transcription factor 1 [Source:HGNC Symbol;Acc:HGNC:12593]	5.24001	4.23662	0.00026665	0.0406337	0.385918
ENSG00000159256	ENSG00000159256	MORC3	23515	MORC family CW-type zinc finger 3 [Source:HGNC Symbol;Acc:HGNC:23572]	-6.45573	-4.10554	0.00037425	0.0460021	0.0320171
ENSG00000159882	ENSG00000159882	ZNF230	7773	zinc finger protein 230 [Source:HGNC Symbol;Acc:HGNC:13024]	6.06595	4.32814	0.000210345	0.03517	0.626656
ENSG00000160299	ENSG00000160299	PCNT	5116	pericentrin [Source:HGNC Symbol;Acc:HGNC:16068]	-8.12843	-5.78255	4.89666e-06	0.0042106	3.64881
ENSG00000160410	ENSG00000160410	SHKBP1	92799	SH3KBP1 binding protein 1 [Source:HGNC Symbol;Acc:HGNC:19214]	-7.90083	-4.8479	5.44962e-05	0.017948	1.64788
ENSG00000160908	ENSG00000160908	ZNF394	84124	zinc finger protein 394 [Source:HGNC Symbol;Acc:HGNC:18832]	-5.66833	-4.14858	0.000334863	0.0438179	0.0746282
ENSG00000161057	ENSG00000161057	PSMC2	5701	proteasome 26S subunit, ATPase 2 [Source:HGNC Symbol;Acc:HGNC:9548]	-6.00048	-4.44703	0.000154491	0.0298348	0.802116
ENSG00000162813	ENSG00000162813	BPNT1	10380	3'(2'), 5'-bisphosphate nucleotidase 1 [Source:HGNC Symbol;Acc:HGNC:1096]	7.27343	4.72676	7.46656e-05	0.0204287	1.32039
ENSG00000163539	ENSG00000163539	CLASP2	23122	cytoplasmic linker associated protein 2 [Source:HGNC Symbol;Acc:HGNC:17078]	-8.19431	-5.13003	2.62095e-05	0.0121355	1.91982
ENSG00000163666	ENSG00000163666	HESX1	8820	HESX homeobox 1 [Source:HGNC Symbol;Acc:HGNC:4877]	4.67955	4.96401	4.03093e-05	0.0156537	2.16924
ENSG00000163743	ENSG00000163743	RCHY1	NA	ring finger and CHY zinc finger domain containing 1 [Source:HGNC Symbol;Acc:HGNC:17479]	7.58372	4.05739	0.00042375	0.048584	-0.0784766
ENSG00000163872	ENSG00000163872	YEATS2	55689	YEATS domain containing 2 [Source:HGNC Symbol;Acc:HGNC:25489]	6.9836	4.44607	0.000154876	0.0298348	0.672684
ENSG00000163904	ENSG00000163904	SENP2	NA	SUMO specific peptidase 2 [Source:HGNC Symbol;Acc:HGNC:23116]	-10.3463	-5.49113	1.0322e-05	0.00669036	2.57674
ENSG00000164080	ENSG00000164080	RAD54L2	23132	RAD54 like 2 [Source:HGNC Symbol;Acc:HGNC:29123]	-9.33568	-5.61763	7.46169e-06	0.00561422	3.03302
ENSG00000164118	ENSG00000164118	CEP44	80817	centrosomal protein 44 [Source:HGNC Symbol;Acc:HGNC:29356]	6.57468	4.19886	0.000294035	0.0422151	0.287542
ENSG00000164758	ENSG00000164758	MED30	90390	mediator complex subunit 30 [Source:HGNC Symbol;Acc:HGNC:23032]	-8.7797	-5.24089	1.96736e-05	0.00986324	2.35135
ENSG00000165359	ENSG00000165359	INTS6L	203522	integrator complex subunit 6 like [Source:HGNC Symbol;Acc:HGNC:27334]	-7.40049	-4.11198	0.000368079	0.0460021	-0.0292938
ENSG00000165671	ENSG00000165671	NSD1	64324	nuclear receptor binding SET domain protein 1 [Source:HGNC Symbol;Acc:HGNC:14234]	-5.06419	-4.6114	0.00010078	0.023789	1.26764
ENSG00000166181	ENSG00000166181	API5	8539	apoptosis inhibitor 5 [Source:HGNC Symbol;Acc:HGNC:594]	-7.45192	-4.59878	0.000104143	0.0241501	1.06195
ENSG00000166508	ENSG00000166508	MCM7	4176	minichromosome maintenance complex component 7 [Source:HGNC Symbol;Acc:HGNC:6950]	-5.081	-4.21456	0.000282325	0.0419601	0.416866
ENSG00000166888	ENSG00000166888	STAT6	6778	signal transducer and activator of transcription 6 [Source:HGNC Symbol;Acc:HGNC:11368]	-5.3928	-4.24843	0.000258621	0.0406337	0.413047
ENSG00000168724	ENSG00000168724	DNAJC21	134218	DnaJ heat shock protein family (Hsp40) member C21 [Source:HGNC Symbol;Acc:HGNC:27030]	-9.5212	-5.4788	1.06545e-05	0.00669036	2.52635
ENSG00000170310	ENSG00000170310	STX8	9482	syntaxin 8 [Source:HGNC Symbol;Acc:HGNC:11443]	-5.64239	-4.88972	4.88865e-05	0.0168149	1.82089
ENSG00000170832	ENSG00000170832	USP32	84669	ubiquitin specific peptidase 32 [Source:HGNC Symbol;Acc:HGNC:19143]	7.86731	5.62429	7.33558e-06	0.00561422	3.40285
ENSG00000171681	ENSG00000171681	ATF7IP	55729	activating transcription factor 7 interacting protein [Source:HGNC Symbol;Acc:HGNC:20092]	-4.53831	-4.26401	0.000248389	0.0396057	0.537667
ENSG00000172005	ENSG00000172005	MAL	4118	mal, T cell differentiation protein [Source:HGNC Symbol;Acc:HGNC:6817]	10.0154	5.53829	9.14462e-06	0.00629072	3.15826
ENSG00000172116	ENSG00000172116	CD8B	926	CD8b molecule [Source:HGNC Symbol;Acc:HGNC:1707]	-13.0722	-12.1995	4.65723e-12	1.12132e-07	15.509
ENSG00000172403	ENSG00000172403	SYNPO2	171024	synaptopodin 2 [Source:HGNC Symbol;Acc:HGNC:17732]	5.55047	4.24277	0.000262439	0.0406337	0.337891
ENSG00000172716	ENSG00000172716	SLFN11	91607	schlafen family member 11 [Source:HGNC Symbol;Acc:HGNC:26633]	-6.81892	-4.09776	0.00038184	0.0460021	0.0793422
ENSG00000172922	ENSG00000172922	RNASEH2C	84153	ribonuclease H2 subunit C [Source:HGNC Symbol;Acc:HGNC:24116]	-7.09802	-4.08096	0.000398763	0.0472956	-0.068327
ENSG00000172932	ENSG00000172932	ANKRD13D	338692	ankyrin repeat domain 13D [Source:HGNC Symbol;Acc:HGNC:27880]	-6.54742	-4.10971	0.000370236	0.0460021	0.0789118
ENSG00000173992	ENSG00000173992	CCS	9973	copper chaperone for superoxide dismutase [Source:HGNC Symbol;Acc:HGNC:1613]	-8.06031	-6.45308	9.06236e-07	0.00198359	5.17063
ENSG00000174953	ENSG00000174953	DHX36	NA	DEAH-box helicase 36 [Source:HGNC Symbol;Acc:HGNC:14410]	-7.96786	-6.09266	2.23182e-06	0.00316091	3.9361
ENSG00000175348	ENSG00000175348	TMEM9B	56674	TMEM9 domain family member B [Source:HGNC Symbol;Acc:HGNC:1168]	-5.72571	-4.7913	6.31317e-05	0.0192408	1.57076
ENSG00000179094	ENSG00000179094	PER1	5187	period circadian regulator 1 [Source:HGNC Symbol;Acc:HGNC:8845]	-7.57934	-6.00884	2.75748e-06	0.00316152	3.9979
ENSG00000179454	ENSG00000179454	KLHL28	54813	kelch like family member 28 [Source:HGNC Symbol;Acc:HGNC:19741]	-6.49912	-4.34902	0.000199253	0.0342672	0.588457
ENSG00000180875	ENSG00000180875	GREM2	64388	gremlin 2, DAN family BMP antagonist [Source:HGNC Symbol;Acc:HGNC:17655]	6.92811	6.65251	5.53719e-07	0.00133319	5.62185
ENSG00000181036	ENSG00000181036	FCRL6	343413	Fc receptor like 6 [Source:HGNC Symbol;Acc:HGNC:31910]	-6.13808	-4.94821	4.19969e-05	0.0157805	2.01721
ENSG00000181788	ENSG00000181788	SIAH2	6478	siah E3 ubiquitin protein ligase 2 [Source:HGNC Symbol;Acc:HGNC:10858]	7.98281	4.62684	9.68166e-05	0.023546	1.1946
ENSG00000182010	ENSG00000182010	RTKN2	219790	rhotekin 2 [Source:HGNC Symbol;Acc:HGNC:19364]	9.15578	4.62777	9.65828e-05	0.023546	1.04694
ENSG00000182162	ENSG00000182162	P2RY8	286530	P2Y receptor family member 8 [Source:HGNC Symbol;Acc:HGNC:15524]	6.90417	4.11531	0.000364922	0.0460021	0.0803473
ENSG00000184293	ENSG00000184293	CLECL1	160365	C-type lectin like 1 [Source:HGNC Symbol;Acc:HGNC:24462]	-6.14826	-4.43391	0.000159846	0.0298348	0.697598
ENSG00000185261	ENSG00000185261	KIAA0825	285600	KIAA0825 [Source:HGNC Symbol;Acc:HGNC:28532]	6.89116	4.56772	0.0001129	0.0256443	1.1627
ENSG00000185298	ENSG00000185298	CCDC137	339230	coiled-coil domain containing 137 [Source:HGNC Symbol;Acc:HGNC:33451]	-7.41003	-4.70581	7.88459e-05	0.0210272	1.1341
ENSG00000185811	ENSG00000185811	IKZF1	10320	IKAROS family zinc finger 1 [Source:HGNC Symbol;Acc:HGNC:13176]	-4.19858	-4.87355	5.09829e-05	0.017289	1.90134
ENSG00000185947	ENSG00000185947	ZNF267	10308	zinc finger protein 267 [Source:HGNC Symbol;Acc:HGNC:13060]	8.03212	4.94677	4.21541e-05	0.0157805	1.84754
ENSG00000186918	ENSG00000186918	ZNF395	NA	zinc finger protein 395 [Source:HGNC Symbol;Acc:HGNC:18737]	-7.4428	-4.17651	0.000311534	0.0430617	0.050828
ENSG00000196586	ENSG00000196586	MYO6	4646	myosin VI [Source:HGNC Symbol;Acc:HGNC:7605]	-6.92064	-4.24273	0.000262468	0.0406337	0.356496
ENSG00000196967	ENSG00000196967	ZNF585A	199704	zinc finger protein 585A [Source:HGNC Symbol;Acc:HGNC:26305]	-6.14615	-4.47465	0.000143793	0.0295906	0.655622
ENSG00000197409	ENSG00000197409	H3C4	8351	H3 clustered histone 4 [Source:HGNC Symbol;Acc:HGNC:4767]	4.29739	4.45276	0.00015221	0.0298348	0.836538
ENSG00000197841	ENSG00000197841	ZNF181	339318	zinc finger protein 181 [Source:HGNC Symbol;Acc:HGNC:12971]	-6.91986	-4.93103	4.39131e-05	0.0157805	1.7223
ENSG00000197948	ENSG00000197948	FCHSD1	89848	FCH and double SH3 domains 1 [Source:HGNC Symbol;Acc:HGNC:25463]	-6.71176	-4.80694	6.06173e-05	0.0187113	1.44449
ENSG00000198026	ENSG00000198026	ZNF335	63925	zinc finger protein 335 [Source:HGNC Symbol;Acc:HGNC:15807]	-7.07918	-4.8436	5.51086e-05	0.017948	1.71096
ENSG00000198961	ENSG00000198961	PJA2	9867	praja ring finger ubiquitin ligase 2 [Source:HGNC Symbol;Acc:HGNC:17481]	-8.18802	-6.98155	2.48144e-07	0.000802738	6.16264
ENSG00000204054	ENSG00000204054	LINC00963	NA	long intergenic non-protein coding RNA 963 [Source:HGNC Symbol;Acc:HGNC:48716]	8.10314	6.27285	1.41981e-06	0.00223267	4.39849
ENSG00000204406	ENSG00000204406	MBD5	55777	methyl-CpG binding domain protein 5 [Source:HGNC Symbol;Acc:HGNC:20444]	-6.52571	-4.54813	0.0001188	0.0264847	0.836001
ENSG00000205336	ENSG00000205336	ADGRG1	9289	adhesion G protein-coupled receptor G1 [Source:HGNC Symbol;Acc:HGNC:4512]	-9.64042	-6.06448	2.39612e-06	0.00316152	4.35432
ENSG00000205423	ENSG00000205423	CNEP1R1	255919	CTD nuclear envelope phosphatase 1 regulatory subunit 1 [Source:HGNC Symbol;Acc:HGNC:26759]	7.36058	4.09779	0.000381809	0.0460021	0.10031
ENSG00000206561	ENSG00000206561	COLQ	8292	collagen like tail subunit of asymmetric acetylcholinesterase [Source:HGNC Symbol;Acc:HGNC:2226]	8.56916	4.30877	0.000221179	0.0362267	0.403561
ENSG00000213809	ENSG00000213809	KLRK1	22914//100528032	killer cell lectin like receptor K1 [Source:HGNC Symbol;Acc:HGNC:18788]	-8.6204	-6.9012	3.01511e-07	0.000806608	6.05675
ENSG00000214021	ENSG00000214021	TTLL3	26140	tubulin tyrosine ligase like 3 [Source:HGNC Symbol;Acc:HGNC:24483]	-6.24849	-4.32932	0.0002097	0.03517	0.478082
ENSG00000215548	ENSG00000215548	FRG1JP	NA	FSHD region gene 1 family member J, pseudogene [Source:HGNC Symbol;Acc:HGNC:51768]	4.68351	4.10207	0.000377617	0.0460021	-0.11881
ENSG00000221883	ENSG00000221883	ARIH2OS	NA	ARIH2 opposite strand lncRNA [Source:HGNC Symbol;Acc:HGNC:34425]	8.49172	4.93832	4.30894e-05	0.0157805	1.86113
ENSG00000221978	ENSG00000221978	CCNL2	81669	cyclin L2 [Source:HGNC Symbol;Acc:HGNC:20570]	-4.57268	-4.23785	0.000265803	0.0406337	0.492707
ENSG00000224086	ENSG00000224086	PPM1F-AS1	NA	PPM1F antisense RNA 1 [Source:HGNC Symbol;Acc:HGNC:40888]	6.04695	4.06026	0.000420626	0.048584	0.0175867
ENSG00000225721	ENSG00000225721	NA	NA	novel transcript	4.45059	4.03558	0.000448257	0.0499661	0.016238
ENSG00000227240	ENSG00000227240	NA	NA	novel transcript	5.75644	4.16007	0.000325066	0.0435164	0.247588
ENSG00000230148	ENSG00000230148	HOXB-AS1	100874362	HOXB cluster antisense RNA 1 [Source:HGNC Symbol;Acc:HGNC:43744]	6.86839	4.40829	0.000170844	0.0306972	0.768677
ENSG00000232000	ENSG00000232000	CLCN3P1	NA	chloride voltage-gated channel 3 pseudogene 1 [Source:HGNC Symbol;Acc:HGNC:49775]	4.61597	4.90686	4.67577e-05	0.0165557	2.02244
ENSG00000232855	ENSG00000232855	NA	NA	novel transcript	8.82841	4.04552	0.000436924	0.0489446	-0.103776
ENSG00000234028	ENSG00000234028	EIF2AK3-DT	NA	EIF2AK3 divergent transcript [Source:HGNC Symbol;Acc:HGNC:54066]	-6.78503	-4.5134	0.00013002	0.0279959	1.00455
ENSG00000238198	ENSG00000238198	LRIG2-DT	100996251	LRIG2 divergent transcript [Source:HGNC Symbol;Acc:HGNC:54312]	4.28646	4.15209	0.000331844	0.0436602	0.283406
ENSG00000245648	ENSG00000245648	KLRK1-AS1	101928100	KLRK1 antisense RNA 1 [Source:HGNC Symbol;Acc:HGNC:54868]	-7.62862	-4.68938	8.22862e-05	0.0213033	1.30423
ENSG00000249859	ENSG00000249859	PVT1	NA	Pvt1 oncogene [Source:HGNC Symbol;Acc:HGNC:9709]	9.27471	6.27497	1.4123e-06	0.00223267	4.41083
ENSG00000254126	ENSG00000254126	CD8B2	927	CD8b2 molecule [Source:HGNC Symbol;Acc:HGNC:1708]	-7.92164	-8.48625	7.53061e-09	4.88041e-05	8.79446
ENSG00000254802	ENSG00000254802	NA	NA	novel transcript	8.22536	4.74064	7.20196e-05	0.0203268	1.28366
ENSG00000256039	ENSG00000256039	LINC02446	NA	long intergenic non-protein coding RNA 2446 [Source:HGNC Symbol;Acc:HGNC:53378]	-10.2379	-6.25526	1.48368e-06	0.00223267	4.75621
ENSG00000256053	ENSG00000256053	COA8	84334	cytochrome c oxidase assembly factor 8 [Source:HGNC Symbol;Acc:HGNC:20492]	7.8114	4.43287	0.000160279	0.0298348	0.745606
ENSG00000257923	ENSG00000257923	CUX1	1523	cut like homeobox 1 [Source:HGNC Symbol;Acc:HGNC:2557]	-7.64321	-4.18824	0.000302229	0.0423068	0.139044
ENSG00000258471	ENSG00000258471	NA	101929718	novel transcript, antisense to SLC39A2	4.41579	4.07531	0.000404616	0.0475216	0.0447601
ENSG00000259010	ENSG00000259010	NUP50P1	NA	nucleoporin 50 pseudogene 1 [Source:HGNC Symbol;Acc:HGNC:20025]	5.48398	6.97819	2.50174e-07	0.000802738	6.32965
ENSG00000262873	ENSG00000262873	NA	NA	novel transcript	5.37569	4.12971	0.000351603	0.0450295	0.161404
ENSG00000264745	ENSG00000264745	TTC39C-AS1	NA	TTC39C antisense RNA 1 [Source:HGNC Symbol;Acc:HGNC:51321]	7.17649	4.61542	9.9733e-05	0.023789	1.0101
ENSG00000266714	ENSG00000266714	MYO15B	80022	myosin XVB [Source:HGNC Symbol;Acc:HGNC:14083]	-8.99487	-5.55569	8.74554e-06	0.00619313	2.85679
ENSG00000267100	ENSG00000267100	ILF3-DT	147727	ILF3 divergent transcript [Source:HGNC Symbol;Acc:HGNC:27115]	-6.66711	-6.04404	2.52289e-06	0.00316152	4.343
ENSG00000272844	ENSG00000272844	NA	NA	novel transcript, antisense to GTPBP8	8.61086	5.96298	3.09665e-06	0.00338901	4.22813
ENSG00000277778	ENSG00000277778	PGM5P2	595135	phosphoglucomutase 5 pseudogene 2 [Source:HGNC Symbol;Acc:HGNC:18965]	5.24802	4.09093	0.000388629	0.0465523	0.0990035
ENSG00000278703	ENSG00000278703	NA	NA	novel transcript	4.81664	5.30557	1.66467e-05	0.00871537	2.92594
ENSG00000279789	ENSG00000279789	NA	NA	novel transcript, sense intronic to KCTD13	6.66269	5.17325	2.34347e-05	0.0110635	2.42181
ENSG00000280149	ENSG00000280149	NA	NA	TEC	5.48814	4.61165	0.000100715	0.023789	1.30692
ENSG00000285420	ENSG00000285420	PDGFRL2P	NA	platelet derived growth factor receptor like 2, pseudogene [Source:HGNC Symbol;Acc:HGNC:54778]	8.03199	4.37841	0.000184624	0.0324467	0.706125
ENSG00000287644	ENSG00000287644	NA	NA	novel transcript, antisense to RARA	5.53619	4.10416	0.000375584	0.0460021	0.120408
ENSG00000287736	ENSG00000287736	NA	100302522	papillary thyroid carcinoma susceptibility candidate 1 [Source:NCBI gene (formerly Entrezgene);Acc:100302522]	7.44126	4.63552	9.46553e-05	0.023546	1.27635
ENSG00000288093	ENSG00000288093	NA	NA	novel transcript	7.91346	5.03428	3.35909e-05	0.0141889	2.01396
ENSG00000288827	ENSG00000288827	NA	NA	novel transcript, sense intronic to DHX34	-8.09436	-4.77408	6.60226e-05	0.019625	1.22131
ENSG00000288852	ENSG00000288852	NA	NA	novel transcript	9.3995	5.2253	2.04827e-05	0.00986324	2.36142
ENSG00000289023	ENSG00000289023	NA	NA	novel transcript, sense intronic to ATF7IP2	5.88633	4.15761	0.000327137	0.0435164	0.139169
ENSG00000289312	ENSG00000289312	NA	NA	novel transcript	6.88189	4.5091	0.000131482	0.0280149	0.953117

## Sheet: NAWM_CD4_vs_CD8)$
original	ensembl_gene_id	hgnc_symbol	entrezgene	description	logFC (NAWM_CD4_vs_CD8)	t (NAWM_CD4_vs_CD8)	P.Value (NAWM_CD4_vs_CD8)	adj.P.Val (NAWM_CD4_vs_CD8)	B (NAWM_CD4_vs_CD8)
ENSG00000010610	ENSG00000010610	CD4	920	CD4 molecule [Source:HGNC Symbol;Acc:HGNC:1678]	8.20801	4.96965	3.97239e-05	0.0329804	1.9306
ENSG00000060138	ENSG00000060138	YBX3	8531	Y-box binding protein 3 [Source:HGNC Symbol;Acc:HGNC:2428]	-8.41675	-8.10708	1.76663e-08	0.000111303	7.8338
ENSG00000090932	ENSG00000090932	DLL3	10683	delta like canonical Notch ligand 3 [Source:HGNC Symbol;Acc:HGNC:2909]	-2.8433	-4.99046	3.76357e-05	0.0323627	2.22233
ENSG00000101194	ENSG00000101194	SLC17A9	63910	solute carrier family 17 member 9 [Source:HGNC Symbol;Acc:HGNC:16192]	-6.96796	-5.00313	3.64183e-05	0.0323627	1.92103
ENSG00000104368	ENSG00000104368	PLAT	5327	plasminogen activator, tissue type [Source:HGNC Symbol;Acc:HGNC:9051]	6.45664	4.99909	3.68022e-05	0.0323627	1.93736
ENSG00000114923	ENSG00000114923	SLC4A3	6508	solute carrier family 4 member 3 [Source:HGNC Symbol;Acc:HGNC:11029]	-6.17935	-6.05686	2.44259e-06	0.0047472	4.40515
ENSG00000114948	ENSG00000114948	ADAM23	8745	ADAM metallopeptidase domain 23 [Source:HGNC Symbol;Acc:HGNC:202]	6.95905	4.77024	6.66847e-05	0.0469307	1.48659
ENSG00000120436	ENSG00000120436	GPR31	2853	G protein-coupled receptor 31 [Source:HGNC Symbol;Acc:HGNC:4486]	-3.35454	-5.52883	9.36947e-06	0.0125327	3.46242
ENSG00000121769	ENSG00000121769	FABP3	2170	fatty acid binding protein 3 [Source:HGNC Symbol;Acc:HGNC:3557]	-4.49868	-4.91901	4.53049e-05	0.0363602	1.96103
ENSG00000132170	ENSG00000132170	PPARG	5468	peroxisome proliferator activated receptor gamma [Source:HGNC Symbol;Acc:HGNC:9236]	5.86151	5.20857	2.13886e-05	0.0234079	2.69051
ENSG00000134539	ENSG00000134539	KLRD1	3824	killer cell lectin like receptor D1 [Source:HGNC Symbol;Acc:HGNC:6378]	-7.94419	-6.48266	8.4214e-07	0.0028966	5.57411
ENSG00000134545	ENSG00000134545	KLRC1	3821	killer cell lectin like receptor C1 [Source:HGNC Symbol;Acc:HGNC:6374]	-9.66852	-6.03777	2.56318e-06	0.0047472	4.40322
ENSG00000153563	ENSG00000153563	CD8A	925	CD8a molecule [Source:HGNC Symbol;Acc:HGNC:1706]	-6.60091	-5.96943	3.04648e-06	0.00489001	4.51751
ENSG00000163599	ENSG00000163599	CTLA4	1493	cytotoxic T-lymphocyte associated protein 4 [Source:HGNC Symbol;Acc:HGNC:2505]	9.13198	4.83618	5.61818e-05	0.0422715	1.55021
ENSG00000172116	ENSG00000172116	CD8B	926	CD8b molecule [Source:HGNC Symbol;Acc:HGNC:1707]	-9.49759	-10.9395	4.74681e-11	1.14289e-06	13.9148
ENSG00000180611	ENSG00000180611	MB21D2	151963	Mab-21 domain containing 2 [Source:HGNC Symbol;Acc:HGNC:30438]	7.69115	8.08703	1.84911e-08	0.000111303	8.58562
ENSG00000183763	ENSG00000183763	TRAIP	NA	TRAF interacting protein [Source:HGNC Symbol;Acc:HGNC:30764]	-4.78405	-4.76148	6.82217e-05	0.0469307	1.61728
ENSG00000186638	ENSG00000186638	KIF24	347240	kinesin family member 24 [Source:HGNC Symbol;Acc:HGNC:19916]	-3.90987	-6.19384	1.73057e-06	0.00393474	4.89349
ENSG00000203730	ENSG00000203730	TEDDM1	127670	transmembrane epididymal protein 1 [Source:HGNC Symbol;Acc:HGNC:30233]	-4.39441	-5.35987	1.44711e-05	0.0169902	3.02232
ENSG00000205336	ENSG00000205336	ADGRG1	9289	adhesion G protein-coupled receptor G1 [Source:HGNC Symbol;Acc:HGNC:4512]	-7.23055	-5.36547	1.42638e-05	0.0169902	2.87464
ENSG00000213809	ENSG00000213809	KLRK1	22914//100528032	killer cell lectin like receptor K1 [Source:HGNC Symbol;Acc:HGNC:18788]	-7.33861	-7.09305	1.89617e-07	0.000913082	6.46327
ENSG00000215267	ENSG00000215267	AKR1C7P	NA	aldo-keto reductase family 1 member C7, pseudogene [Source:HGNC Symbol;Acc:HGNC:44681]	4.52687	5.14086	2.54846e-05	0.0266779	2.52483
ENSG00000225125	ENSG00000225125	RANP4	NA	RAN pseudogene 4 [Source:HGNC Symbol;Acc:HGNC:39859]	-4.19225	-6.63955	5.71653e-07	0.00229395	5.81612
ENSG00000245648	ENSG00000245648	KLRK1-AS1	101928100	KLRK1 antisense RNA 1 [Source:HGNC Symbol;Acc:HGNC:54868]	-8.02787	-6.00673	2.77223e-06	0.00476765	4.04942
ENSG00000254126	ENSG00000254126	CD8B2	927	CD8b2 molecule [Source:HGNC Symbol;Acc:HGNC:1708]	-6.92526	-8.86657	3.26375e-09	3.92907e-05	9.42295
ENSG00000255819	ENSG00000255819	KLRC4-KLRK1	NA	KLRC4-KLRK1 readthrough [Source:HGNC Symbol;Acc:HGNC:48357]	-6.00921	-5.9307	3.36048e-06	0.0050569	4.04727
ENSG00000256039	ENSG00000256039	LINC02446	NA	long intergenic non-protein coding RNA 2446 [Source:HGNC Symbol;Acc:HGNC:53378]	-8.29829	-6.17868	1.79766e-06	0.00393474	4.64553
ENSG00000260193	ENSG00000260193	LINC02846	NA	long intergenic non-protein coding RNA 2846 [Source:HGNC Symbol;Acc:HGNC:54381]	-3.50983	-4.86618	5.1969e-05	0.0403632	1.92574
ENSG00000260852	ENSG00000260852	FBXL19-AS1	283932	FBXL19 antisense RNA 1 [Source:HGNC Symbol;Acc:HGNC:27557]	-5.17043	-4.81909	5.87338e-05	0.0428525	1.66611
ENSG00000267690	ENSG00000267690	LDLRAD4-AS1	100288122	LDLRAD4 antisense RNA 1 [Source:HGNC Symbol;Acc:HGNC:48592]	4.09903	6.19181	1.73938e-06	0.00393474	5.00659
ENSG00000272799	ENSG00000272799	NA	NA	novel transcript	-3.90996	-5.35066	1.48188e-05	0.0169902	3.0475
ENSG00000278733	ENSG00000278733	NA	NA	novel transcript, antisense to CCDC91	-3.87002	-5.73026	5.595e-06	0.00792417	3.90003
ENSG00000285921	ENSG00000285921	NA	NA	novel transcript	-3.44092	-6.29221	1.35273e-06	0.00393474	5.1313
ENSG00000286981	ENSG00000286981	NA	NA	novel transcript	-3.00417	-5.0846	2.94828e-05	0.0284229	2.44761
ENSG00000287426	ENSG00000287426	NA	NA	novel transcript	3.68345	5.08421	2.95125e-05	0.0284229	2.45741

## Sheet: CD4_NAGM_vs_GM_Lesions)$
original	ensembl_gene_id	hgnc_symbol	entrezgene	description	logFC (CD4_NAGM_vs_GM_Lesions)	t (CD4_NAGM_vs_GM_Lesions)	P.Value (CD4_NAGM_vs_GM_Lesions)	adj.P.Val (CD4_NAGM_vs_GM_Lesions)	B (CD4_NAGM_vs_GM_Lesions)
ENSG00000001036	ENSG00000001036	FUCA2	2519	alpha-L-fucosidase 2 [Source:HGNC Symbol;Acc:HGNC:4008]	10.3409	5.08333	2.95802e-05	0.0106632	1.87492
ENSG00000008282	ENSG00000008282	SYPL1	6856	synaptophysin like 1 [Source:HGNC Symbol;Acc:HGNC:11507]	10.4708	4.29146	0.00023133	0.0292432	-0.0445741
ENSG00000011021	ENSG00000011021	CLCN6	1185	chloride voltage-gated channel 6 [Source:HGNC Symbol;Acc:HGNC:2024]	10.85	4.16049	0.000324714	0.0350851	-0.315223
ENSG00000018189	ENSG00000018189	RUFY3	22902	RUN and FYVE domain containing 3 [Source:HGNC Symbol;Acc:HGNC:30285]	8.97935	4.08852	0.000391061	0.0390687	-0.371834
ENSG00000023892	ENSG00000023892	DEF6	50619	DEF6 guanine nucleotide exchange factor [Source:HGNC Symbol;Acc:HGNC:2760]	-7.92619	-4.37764	0.000184991	0.0264138	0.592867
ENSG00000025772	ENSG00000025772	TOMM34	10953	translocase of outer mitochondrial membrane 34 [Source:HGNC Symbol;Acc:HGNC:15746]	-7.16583	-4.10159	0.000378084	0.0384407	-0.168719
ENSG00000030582	ENSG00000030582	GRN	2896	granulin precursor [Source:HGNC Symbol;Acc:HGNC:4601]	11.704	4.32973	0.000209476	0.0286078	0.0127525
ENSG00000035862	ENSG00000035862	TIMP2	7077	TIMP metallopeptidase inhibitor 2 [Source:HGNC Symbol;Acc:HGNC:11821]	7.3174	4.11267	0.000367416	0.0378046	-0.012044
ENSG00000035928	ENSG00000035928	RFC1	5981	replication factor C subunit 1 [Source:HGNC Symbol;Acc:HGNC:9969]	-7.4184	-4.69024	8.21012e-05	0.016352	1.00381
ENSG00000040933	ENSG00000040933	INPP4A	3631	inositol polyphosphate-4-phosphatase type I A [Source:HGNC Symbol;Acc:HGNC:6074]	-7.9695	-5.53864	9.13642e-06	0.00666599	2.78276
ENSG00000047621	ENSG00000047621	C12orf4	57102	chromosome 12 open reading frame 4 [Source:HGNC Symbol;Acc:HGNC:1184]	13.9301	6.11044	2.1341e-06	0.00336645	3.30899
ENSG00000047644	ENSG00000047644	WWC3	55841	WWC family member 3 [Source:HGNC Symbol;Acc:HGNC:29237]	13.3186	5.50238	1.0028e-05	0.00710127	2.24014
ENSG00000064601	ENSG00000064601	CTSA	5476	cathepsin A [Source:HGNC Symbol;Acc:HGNC:9251]	-6.92978	-4.71913	7.61603e-05	0.0158813	1.19935
ENSG00000065526	ENSG00000065526	SPEN	NA	spen family transcriptional repressor [Source:HGNC Symbol;Acc:HGNC:17575]	-6.46514	-4.79542	6.24603e-05	0.0143468	1.38134
ENSG00000066583	ENSG00000066583	ISOC1	51015	isochorismatase domain containing 1 [Source:HGNC Symbol;Acc:HGNC:24254]	10.5665	4.83654	5.61295e-05	0.0133877	1.52615
ENSG00000074855	ENSG00000074855	ANO8	57719	anoctamin 8 [Source:HGNC Symbol;Acc:HGNC:29329]	-8.36797	-3.95314	0.000554198	0.0474855	-0.44374
ENSG00000076248	ENSG00000076248	UNG	7374	uracil DNA glycosylase [Source:HGNC Symbol;Acc:HGNC:12572]	9.47344	4.24027	0.000264147	0.0310237	0.164483
ENSG00000076650	ENSG00000076650	GPATCH1	55094	G-patch domain containing 1 [Source:HGNC Symbol;Acc:HGNC:24658]	9.14848	4.03702	0.0004466	0.0420031	-0.421227
ENSG00000076685	ENSG00000076685	NT5C2	22978	5'-nucleotidase, cytosolic II [Source:HGNC Symbol;Acc:HGNC:8022]	10.0378	4.07918	0.000400597	0.0395294	-0.363563
ENSG00000077044	ENSG00000077044	DGKD	8527	diacylglycerol kinase delta [Source:HGNC Symbol;Acc:HGNC:2851]	-9.40709	-4.30883	0.000221147	0.0286266	0.132248
ENSG00000080815	ENSG00000080815	PSEN1	5663	presenilin 1 [Source:HGNC Symbol;Acc:HGNC:9508]	-9.73379	-4.2172	0.000280405	0.032615	-0.0799577
ENSG00000082269	ENSG00000082269	FAM135A	57579	family with sequence similarity 135 member A [Source:HGNC Symbol;Acc:HGNC:21084]	8.95172	4.19894	0.000293974	0.0333955	0.134933
ENSG00000085998	ENSG00000085998	POMGNT1	55624	protein O-linked mannose N-acetylglucosaminyltransferase 1 (beta 1,2-) [Source:HGNC Symbol;Acc:HGNC:19139]	11.797	5.43225	1.20096e-05	0.00763359	2.02071
ENSG00000087095	ENSG00000087095	NLK	51701	nemo like kinase [Source:HGNC Symbol;Acc:HGNC:29858]	8.25122	4.76005	6.8475e-05	0.0150788	1.24882
ENSG00000087274	ENSG00000087274	ADD1	118	adducin 1 [Source:HGNC Symbol;Acc:HGNC:243]	6.09618	4.38535	0.000181324	0.0264138	0.591351
ENSG00000088179	ENSG00000088179	PTPN4	NA	protein tyrosine phosphatase non-receptor type 4 [Source:HGNC Symbol;Acc:HGNC:9656]	-4.96014	-4.28036	0.000238083	0.0294348	0.375502
ENSG00000090316	ENSG00000090316	MAEA	10296	macrophage erythroblast attacher, E3 ubiquitin ligase [Source:HGNC Symbol;Acc:HGNC:13731]	-7.93116	-4.15103	0.000332756	0.0356078	0.010419
ENSG00000096872	ENSG00000096872	IFT74	80173	intraflagellar transport 74 [Source:HGNC Symbol;Acc:HGNC:21424]	-8.09558	-4.57533	0.000110689	0.019312	0.730052
ENSG00000099875	ENSG00000099875	MKNK2	2872	MAPK interacting serine/threonine kinase 2 [Source:HGNC Symbol;Acc:HGNC:7111]	-8.39867	-4.83773	5.59559e-05	0.0133877	1.22821
ENSG00000100030	ENSG00000100030	MAPK1	5594	mitogen-activated protein kinase 1 [Source:HGNC Symbol;Acc:HGNC:6871]	-6.49683	-3.97942	0.000517992	0.0453516	-0.406276
ENSG00000100084	ENSG00000100084	HIRA	7290	histone cell cycle regulator [Source:HGNC Symbol;Acc:HGNC:4916]	7.54183	4.70318	7.93866e-05	0.0161982	1.06158
ENSG00000100142	ENSG00000100142	POLR2F	5435	RNA polymerase II, I and III subunit F [Source:HGNC Symbol;Acc:HGNC:9193]	-8.72241	-5.33177	1.55585e-05	0.00797028	2.42015
ENSG00000100479	ENSG00000100479	POLE2	5427	DNA polymerase epsilon 2, accessory subunit [Source:HGNC Symbol;Acc:HGNC:9178]	-7.77357	-4.37441	0.00018655	0.026421	0.410002
ENSG00000101413	ENSG00000101413	RPRD1B	58490	regulation of nuclear pre-mRNA domain containing 1B [Source:HGNC Symbol;Acc:HGNC:16209]	-10.4166	-5.00213	3.65124e-05	0.0118799	1.2221
ENSG00000101474	ENSG00000101474	APMAP	57136	adipocyte plasma membrane associated protein [Source:HGNC Symbol;Acc:HGNC:13238]	-8.13072	-5.1475	2.505e-05	0.00972789	2.27231
ENSG00000101695	ENSG00000101695	RNF125	54941	ring finger protein 125 [Source:HGNC Symbol;Acc:HGNC:21150]	-8.17138	-3.99176	0.000501807	0.0447662	-0.532785
ENSG00000101782	ENSG00000101782	RIOK3	8780	RIO kinase 3 [Source:HGNC Symbol;Acc:HGNC:11451]	-6.28661	-4.62688	9.68058e-05	0.0179137	0.955181
ENSG00000101997	ENSG00000101997	CCDC22	28952	coiled-coil domain containing 22 [Source:HGNC Symbol;Acc:HGNC:28909]	9.42395	4.15145	0.000332392	0.0356078	-0.0874332
ENSG00000102103	ENSG00000102103	PQBP1	10084	polyglutamine binding protein 1 [Source:HGNC Symbol;Acc:HGNC:9330]	-7.42299	-4.25387	0.000254998	0.030096	0.209562
ENSG00000103024	ENSG00000103024	NME3	4832	NME/NM23 nucleoside diphosphate kinase 3 [Source:HGNC Symbol;Acc:HGNC:7851]	-7.54044	-4.80415	6.10587e-05	0.0142729	1.25407
ENSG00000103061	ENSG00000103061	SLC7A6OS	84138	solute carrier family 7 member 6 opposite strand [Source:HGNC Symbol;Acc:HGNC:25807]	8.76065	4.44512	0.000155261	0.0241175	0.341285
ENSG00000103326	ENSG00000103326	CAPN15	6650	calpain 15 [Source:HGNC Symbol;Acc:HGNC:11182]	8.03704	4.14229	0.000340356	0.0359419	-0.063704
ENSG00000104852	ENSG00000104852	SNRNP70	6625	small nuclear ribonucleoprotein U1 subunit 70 [Source:HGNC Symbol;Acc:HGNC:11150]	-7.88476	-4.83633	5.61596e-05	0.0133877	1.24465
ENSG00000104964	ENSG00000104964	TLE5	166	TLE family member 5, transcriptional modulator [Source:HGNC Symbol;Acc:HGNC:307]	-8.34695	-5.21939	2.07981e-05	0.00878519	1.99651
ENSG00000105127	ENSG00000105127	AKAP8	NA	A-kinase anchoring protein 8 [Source:HGNC Symbol;Acc:HGNC:378]	-8.58098	-6.00329	2.79641e-06	0.00336645	3.36003
ENSG00000105355	ENSG00000105355	PLIN3	10226	perilipin 3 [Source:HGNC Symbol;Acc:HGNC:16893]	10.2191	4.36318	0.000192065	0.0268857	0.386136
ENSG00000105419	ENSG00000105419	MEIS3	56917	Meis homeobox 3 [Source:HGNC Symbol;Acc:HGNC:29537]	8.96753	4.68982	8.21914e-05	0.016352	0.972349
ENSG00000105643	ENSG00000105643	ARRDC2	27106	arrestin domain containing 2 [Source:HGNC Symbol;Acc:HGNC:25225]	10.89	6.09641	2.21087e-06	0.00336645	3.22997
ENSG00000106290	ENSG00000106290	TAF6	6878	TATA-box binding protein associated factor 6 [Source:HGNC Symbol;Acc:HGNC:11540]	10.2474	5.34931	1.48703e-05	0.00797028	2.44437
ENSG00000106299	ENSG00000106299	WASL	NA	WASP like actin nucleation promoting factor [Source:HGNC Symbol;Acc:HGNC:12735]	-8.99318	-4.93509	4.34524e-05	0.0125194	1.4373
ENSG00000107551	ENSG00000107551	RASSF4	83937	Ras association domain family member 4 [Source:HGNC Symbol;Acc:HGNC:20793]	11.2838	5.80348	4.6424e-06	0.00399197	3.24715
ENSG00000108599	ENSG00000108599	AKAP10	NA	A-kinase anchoring protein 10 [Source:HGNC Symbol;Acc:HGNC:368]	-9.24762	-5.69925	6.05595e-06	0.00486031	2.92992
ENSG00000109107	ENSG00000109107	ALDOC	230	aldolase, fructose-bisphosphate C [Source:HGNC Symbol;Acc:HGNC:418]	8.48025	4.00853	0.000480603	0.0438287	-0.320629
ENSG00000109929	ENSG00000109929	SC5D	NA	sterol-C5-desaturase [Source:HGNC Symbol;Acc:HGNC:10547]	12.3373	5.23206	2.0128e-05	0.00878519	1.74814
ENSG00000110092	ENSG00000110092	CCND1	595	cyclin D1 [Source:HGNC Symbol;Acc:HGNC:1582]	-9.57208	-4.78786	6.37001e-05	0.0144689	1.28255
ENSG00000110330	ENSG00000110330	BIRC2	329	baculoviral IAP repeat containing 2 [Source:HGNC Symbol;Acc:HGNC:590]	-6.55909	-4.84188	5.53554e-05	0.0133877	1.36367
ENSG00000110651	ENSG00000110651	CD81	975	CD81 molecule [Source:HGNC Symbol;Acc:HGNC:1701]	-6.78975	-3.92417	0.000597005	0.0497374	-0.495734
ENSG00000110955	ENSG00000110955	ATP5F1B	506	ATP synthase F1 subunit beta [Source:HGNC Symbol;Acc:HGNC:830]	-7.66281	-4.27259	0.000242926	0.0294348	0.4735
ENSG00000111540	ENSG00000111540	RAB5B	5869	RAB5B, member RAS oncogene family [Source:HGNC Symbol;Acc:HGNC:9784]	9.2129	4.48703	0.000139244	0.0225006	0.512038
ENSG00000112234	ENSG00000112234	FBXL4	26235	F-box and leucine rich repeat protein 4 [Source:HGNC Symbol;Acc:HGNC:13601]	9.82236	4.03882	0.000444528	0.0419722	-0.266911
ENSG00000112983	ENSG00000112983	BRD8	10902	bromodomain containing 8 [Source:HGNC Symbol;Acc:HGNC:19874]	8.97108	4.17507	0.0003127	0.0343071	-0.0862784
ENSG00000113163	ENSG00000113163	CERT1	10087	ceramide transporter 1 [Source:HGNC Symbol;Acc:HGNC:2205]	-7.58294	-4.12783	0.00035331	0.0366666	-0.0933327
ENSG00000113580	ENSG00000113580	NR3C1	2908	nuclear receptor subfamily 3 group C member 1 [Source:HGNC Symbol;Acc:HGNC:7978]	-7.39667	-4.26	0.000250986	0.030096	0.34116
ENSG00000113845	ENSG00000113845	TIMMDC1	51300	translocase of inner mitochondrial membrane domain containing 1 [Source:HGNC Symbol;Acc:HGNC:1321]	-10.1018	-5.88052	3.81664e-06	0.00382888	3.04261
ENSG00000114383	ENSG00000114383	TUSC2	11334	tumor suppressor 2, mitochondrial calcium regulator [Source:HGNC Symbol;Acc:HGNC:17034]	9.97335	4.11991	0.000360615	0.0372641	-0.344983
ENSG00000114388	ENSG00000114388	NPRL2	10641	NPR2 like, GATOR1 complex subunit [Source:HGNC Symbol;Acc:HGNC:24969]	6.75316	4.3785	0.000184581	0.0264138	0.610192
ENSG00000114544	ENSG00000114544	SLC41A3	54946	solute carrier family 41 member 3 [Source:HGNC Symbol;Acc:HGNC:31046]	-10.0211	-3.93061	0.000587216	0.0494349	-0.685331
ENSG00000114735	ENSG00000114735	HEMK1	51409	HemK methyltransferase family member 1 [Source:HGNC Symbol;Acc:HGNC:24923]	-8.18522	-5.80728	4.59776e-06	0.00399197	3.37704
ENSG00000115661	ENSG00000115661	STK16	8576	serine/threonine kinase 16 [Source:HGNC Symbol;Acc:HGNC:11394]	9.50858	4.25434	0.000254688	0.030096	0.231987
ENSG00000116906	ENSG00000116906	GNPAT	8443	glyceronephosphate O-acyltransferase [Source:HGNC Symbol;Acc:HGNC:4416]	-9.02738	-4.03422	0.000449838	0.042143	-0.248159
ENSG00000116922	ENSG00000116922	C1orf109	54955	chromosome 1 open reading frame 109 [Source:HGNC Symbol;Acc:HGNC:26039]	9.09159	5.29093	1.7288e-05	0.00845153	2.41924
ENSG00000117155	ENSG00000117155	SSX2IP	117178	SSX family member 2 interacting protein [Source:HGNC Symbol;Acc:HGNC:16509]	7.75675	4.61332	0.000100279	0.018018	0.952487
ENSG00000117748	ENSG00000117748	RPA2	6118	replication protein A2 [Source:HGNC Symbol;Acc:HGNC:10290]	6.82815	4.27203	0.000243283	0.0294348	0.29879
ENSG00000117758	ENSG00000117758	STX12	23673	syntaxin 12 [Source:HGNC Symbol;Acc:HGNC:11430]	9.8533	4.56439	0.000113883	0.0195855	0.531979
ENSG00000119421	ENSG00000119421	NDUFA8	4702	NADH:ubiquinone oxidoreductase subunit A8 [Source:HGNC Symbol;Acc:HGNC:7692]	-8.04691	-4.77945	6.51081e-05	0.0146433	1.05997
ENSG00000119922	ENSG00000119922	IFIT2	NA	interferon induced protein with tetratricopeptide repeats 2 [Source:HGNC Symbol;Acc:HGNC:5409]	10.3914	4.20967	0.000285923	0.0330969	-0.0830709
ENSG00000120217	ENSG00000120217	CD274	29126	CD274 molecule [Source:HGNC Symbol;Acc:HGNC:17635]	8.85826	4.5249	0.000126192	0.0212471	0.621154
ENSG00000120675	ENSG00000120675	DNAJC15	29103	DnaJ heat shock protein family (Hsp40) member C15 [Source:HGNC Symbol;Acc:HGNC:20325]	9.53146	4.09807	0.000381537	0.0384407	-0.39655
ENSG00000121644	ENSG00000121644	DESI2	51029	desumoylating isopeptidase 2 [Source:HGNC Symbol;Acc:HGNC:24264]	11.0482	4.29184	0.000231104	0.0292432	0.128182
ENSG00000121807	ENSG00000121807	CCR2	729230	C-C motif chemokine receptor 2 [Source:HGNC Symbol;Acc:HGNC:1603]	-9.6949	-6.75451	4.31149e-07	0.00281926	5.67308
ENSG00000122591	ENSG00000122591	FAM126A	84668	family with sequence similarity 126 member A [Source:HGNC Symbol;Acc:HGNC:24587]	11.7781	4.98127	3.85434e-05	0.0120913	1.17141
ENSG00000123411	ENSG00000123411	IKZF4	64375	IKAROS family zinc finger 4 [Source:HGNC Symbol;Acc:HGNC:13179]	8.75122	4.28646	0.000234352	0.029388	0.37426
ENSG00000123908	ENSG00000123908	AGO2	27161	argonaute RISC catalytic component 2 [Source:HGNC Symbol;Acc:HGNC:3263]	-4.28771	-4.22468	0.000275023	0.0321443	0.26288
ENSG00000124370	ENSG00000124370	MCEE	84693	methylmalonyl-CoA epimerase [Source:HGNC Symbol;Acc:HGNC:16732]	-9.025	-4.27613	0.000240707	0.0294348	0.141882
ENSG00000124571	ENSG00000124571	XPO5	NA	exportin 5 [Source:HGNC Symbol;Acc:HGNC:17675]	12.0171	5.00638	3.61123e-05	0.0118799	1.66761
ENSG00000124635	ENSG00000124635	H2BC11	8970	H2B clustered histone 11 [Source:HGNC Symbol;Acc:HGNC:4761]	9.45869	4.50553	0.000132707	0.0218546	0.612388
ENSG00000124701	ENSG00000124701	APOBEC2	10930	apolipoprotein B mRNA editing enzyme catalytic subunit 2 [Source:HGNC Symbol;Acc:HGNC:605]	9.10413	5.13945	2.55774e-05	0.00977505	1.99151
ENSG00000125089	ENSG00000125089	SH3TC1	54436	SH3 domain and tetratricopeptide repeats 1 [Source:HGNC Symbol;Acc:HGNC:26009]	11.6042	4.9331	4.36777e-05	0.0125194	1.56118
ENSG00000125686	ENSG00000125686	MED1	5469	mediator complex subunit 1 [Source:HGNC Symbol;Acc:HGNC:9234]	9.98577	3.94115	0.000571533	0.0484263	-0.627379
ENSG00000125827	ENSG00000125827	TMX4	NA	thioredoxin related transmembrane protein 4 [Source:HGNC Symbol;Acc:HGNC:25237]	-7.47185	-4.28147	0.000237398	0.0294348	0.160439
ENSG00000125844	ENSG00000125844	RRBP1	6238	ribosome binding protein 1 [Source:HGNC Symbol;Acc:HGNC:10448]	-9.12194	-4.61956	9.86646e-05	0.0179137	0.776452
ENSG00000126749	ENSG00000126749	EMG1	NA	EMG1 N1-specific pseudouridine methyltransferase [Source:HGNC Symbol;Acc:HGNC:16912]	-8.33532	-4.06334	0.0004173	0.0405134	-0.306455
ENSG00000131437	ENSG00000131437	KIF3A	11127	kinesin family member 3A [Source:HGNC Symbol;Acc:HGNC:6319]	-8.879	-5.26363	1.85511e-05	0.00847858	1.90156
ENSG00000131475	ENSG00000131475	VPS25	84313	vacuolar protein sorting 25 homolog [Source:HGNC Symbol;Acc:HGNC:28122]	9.40836	4.27823	0.000239402	0.0294348	0.0844932
ENSG00000131747	ENSG00000131747	TOP2A	7153	DNA topoisomerase II alpha [Source:HGNC Symbol;Acc:HGNC:11989]	9.8412	4.36868	0.000189341	0.0266595	0.349482
ENSG00000131876	ENSG00000131876	SNRPA1	NA	small nuclear ribonucleoprotein polypeptide A' [Source:HGNC Symbol;Acc:HGNC:11152]	-9.08953	-5.03061	3.39126e-05	0.0115002	1.80868
ENSG00000132153	ENSG00000132153	DHX30	22907	DExH-box helicase 30 [Source:HGNC Symbol;Acc:HGNC:16716]	-9.42906	-4.34432	0.000201699	0.0279098	0.430496
ENSG00000132466	ENSG00000132466	ANKRD17	26057	ankyrin repeat domain 17 [Source:HGNC Symbol;Acc:HGNC:23575]	-9.14745	-5.83101	4.32833e-06	0.00399197	3.52479
ENSG00000132680	ENSG00000132680	KHDC4	NA	KH domain containing 4, pre-mRNA splicing factor [Source:HGNC Symbol;Acc:HGNC:29145]	-8.43569	-5.09347	2.88131e-05	0.0106632	1.77095
ENSG00000133103	ENSG00000133103	COG6	57511	component of oligomeric golgi complex 6 [Source:HGNC Symbol;Acc:HGNC:18621]	-8.9538	-4.03886	0.000444489	0.0419722	-0.421497
ENSG00000133302	ENSG00000133302	SLF1	84250	SMC5-SMC6 complex localization factor 1 [Source:HGNC Symbol;Acc:HGNC:25408]	-7.08602	-4.79477	6.25664e-05	0.0143468	1.33905
ENSG00000133313	ENSG00000133313	CNDP2	55748	carnosine dipeptidase 2 [Source:HGNC Symbol;Acc:HGNC:24437]	-7.46663	-4.0421	0.000440796	0.0419488	-0.120904
ENSG00000133641	ENSG00000133641	C12orf29	91298	chromosome 12 open reading frame 29 [Source:HGNC Symbol;Acc:HGNC:25322]	9.68175	4.31906	0.000215359	0.0286078	0.246384
ENSG00000133816	ENSG00000133816	MICAL2	9645	microtubule associated monooxygenase, calponin and LIM domain containing 2 [Source:HGNC Symbol;Acc:HGNC:24693]	11.3467	4.66154	8.8463e-05	0.0169041	0.645203
ENSG00000134107	ENSG00000134107	BHLHE40	8553	basic helix-loop-helix family member e40 [Source:HGNC Symbol;Acc:HGNC:1046]	9.1607	5.3452	1.50289e-05	0.00797028	1.73691
ENSG00000134698	ENSG00000134698	AGO4	192670	argonaute RISC component 4 [Source:HGNC Symbol;Acc:HGNC:18424]	11.1318	4.77606	6.56842e-05	0.0146433	1.02681
ENSG00000134982	ENSG00000134982	APC	324	APC regulator of WNT signaling pathway [Source:HGNC Symbol;Acc:HGNC:583]	-6.91618	-4.3148	0.000217747	0.0286078	0.293818
ENSG00000135049	ENSG00000135049	AGTPBP1	23287	ATP/GTP binding carboxypeptidase 1 [Source:HGNC Symbol;Acc:HGNC:17258]	11.7685	5.43102	1.20479e-05	0.00763359	2.38763
ENSG00000135439	ENSG00000135439	AGAP2	116986	ArfGAP with GTPase domain, ankyrin repeat and PH domain 2 [Source:HGNC Symbol;Acc:HGNC:16921]	-8.21538	-5.00595	3.61523e-05	0.0118799	1.27479
ENSG00000135447	ENSG00000135447	PPP1R1A	5502	protein phosphatase 1 regulatory inhibitor subunit 1A [Source:HGNC Symbol;Acc:HGNC:9286]	8.16799	8.03113	2.10048e-08	0.000505734	8.14333
ENSG00000135596	ENSG00000135596	MICAL1	NA	microtubule associated monooxygenase, calponin and LIM domain containing 1 [Source:HGNC Symbol;Acc:HGNC:20619]	-5.70203	-4.19884	0.000294051	0.0333955	0.229858
ENSG00000135829	ENSG00000135829	DHX9	1660	DExH-box helicase 9 [Source:HGNC Symbol;Acc:HGNC:2750]	-7.56817	-4.75424	6.95162e-05	0.0150788	1.28572
ENSG00000135919	ENSG00000135919	SERPINE2	5270	serpin family E member 2 [Source:HGNC Symbol;Acc:HGNC:8951]	-9.48416	-5.38993	1.33923e-05	0.00797028	2.63958
ENSG00000137070	ENSG00000137070	IL11RA	3590	interleukin 11 receptor subunit alpha [Source:HGNC Symbol;Acc:HGNC:5967]	10.7288	6.07063	2.35922e-06	0.00336645	3.63016
ENSG00000137076	ENSG00000137076	TLN1	7094	talin 1 [Source:HGNC Symbol;Acc:HGNC:11845]	-6.16941	-4.71948	7.6091e-05	0.0158813	1.39244
ENSG00000137098	ENSG00000137098	SPAG8	26206	sperm associated antigen 8 [Source:HGNC Symbol;Acc:HGNC:14105]	8.90739	4.13103	0.000350402	0.0365222	0.0205659
ENSG00000137145	ENSG00000137145	DENND4C	55667	DENN domain containing 4C [Source:HGNC Symbol;Acc:HGNC:26079]	-6.84378	-3.95787	0.000547502	0.0470793	-0.383734
ENSG00000138018	ENSG00000138018	SELENOI	NA	selenoprotein I [Source:HGNC Symbol;Acc:HGNC:29361]	13.4315	5.907	3.56862e-06	0.00382888	3.02735
ENSG00000138640	ENSG00000138640	FAM13A	10144	family with sequence similarity 13 member A [Source:HGNC Symbol;Acc:HGNC:19367]	11.3694	5.19289	2.22739e-05	0.00893814	1.36225
ENSG00000139190	ENSG00000139190	VAMP1	6843	vesicle associated membrane protein 1 [Source:HGNC Symbol;Acc:HGNC:12642]	-9.22876	-6.41965	9.84676e-07	0.00281926	4.56166
ENSG00000139291	ENSG00000139291	TMEM19	55266	transmembrane protein 19 [Source:HGNC Symbol;Acc:HGNC:25605]	-9.07568	-4.09855	0.000381066	0.0384407	-0.169696
ENSG00000139505	ENSG00000139505	MTMR6	9107	myotubularin related protein 6 [Source:HGNC Symbol;Acc:HGNC:7453]	12.3875	6.46999	8.68992e-07	0.00281926	4.22047
ENSG00000140525	ENSG00000140525	FANCI	55215	FA complementation group I [Source:HGNC Symbol;Acc:HGNC:25568]	-8.07378	-4.18303	0.000306328	0.0343045	-0.162669
ENSG00000141424	ENSG00000141424	SLC39A6	25800	solute carrier family 39 member 6 [Source:HGNC Symbol;Acc:HGNC:18607]	10.243	4.43253	0.00016042	0.0245889	0.389637
ENSG00000142046	ENSG00000142046	TMEM91	641649	transmembrane protein 91 [Source:HGNC Symbol;Acc:HGNC:32393]	-8.55267	-3.98825	0.000506364	0.0448758	-0.549519
ENSG00000143294	ENSG00000143294	PRCC	NA	proline rich mitotic checkpoint control factor [Source:HGNC Symbol;Acc:HGNC:9343]	11.4394	6.24502	1.52222e-06	0.00281926	3.51509
ENSG00000143486	ENSG00000143486	EIF2D	1939	eukaryotic translation initiation factor 2D [Source:HGNC Symbol;Acc:HGNC:6583]	-8.78407	-4.45686	0.000150598	0.0235451	0.56958
ENSG00000143578	ENSG00000143578	CREB3L4	148327	cAMP responsive element binding protein 3 like 4 [Source:HGNC Symbol;Acc:HGNC:18854]	-10.2064	-6.62538	5.91943e-07	0.00281926	4.84911
ENSG00000144736	ENSG00000144736	SHQ1	NA	SHQ1, H/ACA ribonucleoprotein assembly factor [Source:HGNC Symbol;Acc:HGNC:25543]	10.9474	5.44841	1.15205e-05	0.00763359	2.53207
ENSG00000144840	ENSG00000144840	RABL3	285282	RAB, member of RAS oncogene family like 3 [Source:HGNC Symbol;Acc:HGNC:18072]	10.9899	5.30577	1.66382e-05	0.00834577	1.69597
ENSG00000145241	ENSG00000145241	CENPC	1060	centromere protein C [Source:HGNC Symbol;Acc:HGNC:1854]	-5.95446	-4.85311	5.37633e-05	0.0133877	1.68849
ENSG00000147224	ENSG00000147224	PRPS1	5631	phosphoribosyl pyrophosphate synthetase 1 [Source:HGNC Symbol;Acc:HGNC:9462]	13.9328	6.02812	2.6264e-06	0.00336645	3.29949
ENSG00000149499	ENSG00000149499	EML3	256364	EMAP like 3 [Source:HGNC Symbol;Acc:HGNC:26666]	10.0789	5.98073	2.96064e-06	0.00339445	3.23782
ENSG00000150977	ENSG00000150977	RILPL2	196383	Rab interacting lysosomal protein like 2 [Source:HGNC Symbol;Acc:HGNC:28787]	11.7235	4.75612	6.91774e-05	0.0150788	1.03342
ENSG00000151176	ENSG00000151176	PLBD2	196463	phospholipase B domain containing 2 [Source:HGNC Symbol;Acc:HGNC:27283]	-9.20425	-4.32239	0.000213503	0.0286078	0.302571
ENSG00000152234	ENSG00000152234	ATP5F1A	498	ATP synthase F1 subunit alpha [Source:HGNC Symbol;Acc:HGNC:823]	4.19143	4.67738	8.48942e-05	0.016352	1.28707
ENSG00000152409	ENSG00000152409	JMY	133746	junction mediating and regulatory protein, p53 cofactor [Source:HGNC Symbol;Acc:HGNC:28916]	-7.3313	-4.17847	0.000309963	0.0343071	-0.153148
ENSG00000154165	ENSG00000154165	GPR15	2838	G protein-coupled receptor 15 [Source:HGNC Symbol;Acc:HGNC:4469]	8.01118	4.86247	5.24717e-05	0.0133877	1.63498
ENSG00000154727	ENSG00000154727	GABPA	2551	GA binding protein transcription factor subunit alpha [Source:HGNC Symbol;Acc:HGNC:4071]	9.66326	4.06988	0.00041032	0.0403236	-0.187718
ENSG00000155090	ENSG00000155090	KLF10	7071	Kruppel like factor 10 [Source:HGNC Symbol;Acc:HGNC:11810]	10.1237	4.00709	0.000482395	0.0438287	-0.41868
ENSG00000155329	ENSG00000155329	ZCCHC10	54819	zinc finger CCHC-type containing 10 [Source:HGNC Symbol;Acc:HGNC:25954]	-7.05584	-4.17651	0.000311532	0.0343071	-0.24089
ENSG00000155621	ENSG00000155621	C9orf85	138241	chromosome 9 open reading frame 85 [Source:HGNC Symbol;Acc:HGNC:28784]	8.92373	4.31325	0.000218625	0.0286078	0.118788
ENSG00000157881	ENSG00000157881	PANK4	55229	pantothenate kinase 4 (inactive) [Source:HGNC Symbol;Acc:HGNC:19366]	9.27717	5.85157	4.10792e-06	0.00395626	3.37801
ENSG00000158014	ENSG00000158014	SLC30A2	7780	solute carrier family 30 member 2 [Source:HGNC Symbol;Acc:HGNC:11013]	-6.11403	-4.43028	0.000161359	0.0245889	0.713049
ENSG00000158195	ENSG00000158195	WASF2	10163	WASP family member 2 [Source:HGNC Symbol;Acc:HGNC:12733]	6.74854	4.97505	3.91709e-05	0.0120913	1.79034
ENSG00000158773	ENSG00000158773	USF1	7391	upstream transcription factor 1 [Source:HGNC Symbol;Acc:HGNC:12593]	7.02779	4.46448	0.000147645	0.0233401	0.598362
ENSG00000158792	ENSG00000158792	SPATA2L	124044	spermatogenesis associated 2 like [Source:HGNC Symbol;Acc:HGNC:28393]	-8.12051	-4.0657	0.000414767	0.04046	-0.188969
ENSG00000159322	ENSG00000159322	ADPGK	83440	ADP dependent glucokinase [Source:HGNC Symbol;Acc:HGNC:25250]	-8.59212	-3.97113	0.000529149	0.046154	-0.373764
ENSG00000159882	ENSG00000159882	ZNF230	7773	zinc finger protein 230 [Source:HGNC Symbol;Acc:HGNC:13024]	8.62282	4.88671	4.92704e-05	0.0133877	1.5563
ENSG00000160199	ENSG00000160199	PKNOX1	5316	PBX/knotted 1 homeobox 1 [Source:HGNC Symbol;Acc:HGNC:9022]	13.8684	5.34979	1.48521e-05	0.00797028	1.90892
ENSG00000160299	ENSG00000160299	PCNT	5116	pericentrin [Source:HGNC Symbol;Acc:HGNC:16068]	-8.41825	-5.22	2.07653e-05	0.00878519	2.26852
ENSG00000160305	ENSG00000160305	DIP2A	23181	disco interacting protein 2 homolog A [Source:HGNC Symbol;Acc:HGNC:17217]	5.62436	4.19698	0.000295464	0.0333985	0.104027
ENSG00000160410	ENSG00000160410	SHKBP1	92799	SH3KBP1 binding protein 1 [Source:HGNC Symbol;Acc:HGNC:19214]	-9.25146	-4.94447	4.24075e-05	0.0125194	1.64781
ENSG00000160584	ENSG00000160584	SIK3	23387	SIK family kinase 3 [Source:HGNC Symbol;Acc:HGNC:29165]	-9.07966	-4.62188	9.80727e-05	0.0179137	0.655608
ENSG00000161057	ENSG00000161057	PSMC2	5701	proteasome 26S subunit, ATPase 2 [Source:HGNC Symbol;Acc:HGNC:9548]	-7.92462	-5.08191	2.96888e-05	0.0106632	1.90851
ENSG00000161638	ENSG00000161638	ITGA5	3678	integrin subunit alpha 5 [Source:HGNC Symbol;Acc:HGNC:6141]	7.07136	4.31476	0.000217769	0.0286078	0.545233
ENSG00000162076	ENSG00000162076	FLYWCH2	114984	FLYWCH family member 2 [Source:HGNC Symbol;Acc:HGNC:25178]	-10.2085	-4.0912	0.000388365	0.0389611	-0.428212
ENSG00000162775	ENSG00000162775	RBM15	64783	RNA binding motif protein 15 [Source:HGNC Symbol;Acc:HGNC:14959]	11.0218	4.32525	0.000211925	0.0286078	0.214612
ENSG00000162813	ENSG00000162813	BPNT1	10380	3'(2'), 5'-bisphosphate nucleotidase 1 [Source:HGNC Symbol;Acc:HGNC:1096]	9.04679	4.71735	7.6514e-05	0.0158813	0.942272
ENSG00000163006	ENSG00000163006	CCDC138	165055	coiled-coil domain containing 138 [Source:HGNC Symbol;Acc:HGNC:26531]	8.01415	4.62547	9.7161e-05	0.0179137	0.992646
ENSG00000163320	ENSG00000163320	CGGBP1	8545	CGG triplet repeat binding protein 1 [Source:HGNC Symbol;Acc:HGNC:1888]	7.74856	4.09802	0.000381581	0.0384407	-0.183582
ENSG00000163510	ENSG00000163510	CWC22	57703	CWC22 spliceosome associated protein homolog [Source:HGNC Symbol;Acc:HGNC:29322]	8.75851	4.02398	0.000461865	0.0427704	-0.410251
ENSG00000163539	ENSG00000163539	CLASP2	23122	cytoplasmic linker associated protein 2 [Source:HGNC Symbol;Acc:HGNC:17078]	-7.72648	-3.99168	0.000501914	0.0447662	-0.550819
ENSG00000163666	ENSG00000163666	HESX1	8820	HESX homeobox 1 [Source:HGNC Symbol;Acc:HGNC:4877]	5.37588	4.60975	0.000101215	0.018034	1.24252
ENSG00000163701	ENSG00000163701	IL17RE	132014	interleukin 17 receptor E [Source:HGNC Symbol;Acc:HGNC:18439]	-9.59041	-4.86458	5.21858e-05	0.0133877	1.67193
ENSG00000163933	ENSG00000163933	RFT1	91869	RFT1 homolog [Source:HGNC Symbol;Acc:HGNC:30220]	8.65915	4.30953	0.000220746	0.0286266	0.344922
ENSG00000164118	ENSG00000164118	CEP44	80817	centrosomal protein 44 [Source:HGNC Symbol;Acc:HGNC:29356]	8.76746	4.40683	0.000171493	0.0256462	0.45077
ENSG00000164284	ENSG00000164284	GRPEL2	134266	GrpE like 2, mitochondrial [Source:HGNC Symbol;Acc:HGNC:21060]	11.12	5.07641	3.01157e-05	0.0106632	1.68126
ENSG00000164758	ENSG00000164758	MED30	90390	mediator complex subunit 30 [Source:HGNC Symbol;Acc:HGNC:23032]	-12.0984	-6.02339	2.65798e-06	0.00336645	3.37088
ENSG00000164808	ENSG00000164808	SPIDR	23514	scaffold protein involved in DNA repair [Source:HGNC Symbol;Acc:HGNC:28971]	8.33154	4.32749	0.0002107	0.0286078	0.177326
ENSG00000165264	ENSG00000165264	NDUFB6	4712	NADH:ubiquinone oxidoreductase subunit B6 [Source:HGNC Symbol;Acc:HGNC:7701]	10.935	6.38589	1.07091e-06	0.00281926	3.5772
ENSG00000165283	ENSG00000165283	STOML2	30968	stomatin like 2 [Source:HGNC Symbol;Acc:HGNC:14559]	11.4715	5.88527	3.77088e-06	0.00382888	2.88739
ENSG00000165671	ENSG00000165671	NSD1	64324	nuclear receptor binding SET domain protein 1 [Source:HGNC Symbol;Acc:HGNC:14234]	-5.67469	-4.3213	0.000214109	0.0286078	0.499605
ENSG00000167523	ENSG00000167523	SPATA33	124045	spermatogenesis associated 33 [Source:HGNC Symbol;Acc:HGNC:26463]	-10.2739	-4.01025	0.000478482	0.0438038	-0.522898
ENSG00000167604	ENSG00000167604	NFKBID	84807	NFKB inhibitor delta [Source:HGNC Symbol;Acc:HGNC:15671]	12.6736	5.2107	2.1271e-05	0.00883005	1.56928
ENSG00000167664	ENSG00000167664	TMIGD2	126259	transmembrane and immunoglobulin domain containing 2 [Source:HGNC Symbol;Acc:HGNC:28324]	-9.47697	-4.20289	0.00029098	0.0333616	0.0415066
ENSG00000168038	ENSG00000168038	ULK4	54986	unc-51 like kinase 4 [Source:HGNC Symbol;Acc:HGNC:15784]	9.76943	4.04663	0.000435676	0.0417919	-0.256249
ENSG00000168060	ENSG00000168060	NAALADL1	10004	N-acetylated alpha-linked acidic dipeptidase like 1 [Source:HGNC Symbol;Acc:HGNC:23536]	11.0745	4.82784	5.7413e-05	0.0135523	1.13379
ENSG00000168092	ENSG00000168092	PAFAH1B2	5049	platelet activating factor acetylhydrolase 1b catalytic subunit 2 [Source:HGNC Symbol;Acc:HGNC:8575]	4.49763	4.20693	0.000287953	0.0331725	0.171216
ENSG00000168803	ENSG00000168803	ADAL	161823	adenosine deaminase like [Source:HGNC Symbol;Acc:HGNC:31853]	8.77177	4.08301	0.00039666	0.0394122	-0.17184
ENSG00000169189	ENSG00000169189	NSMCE1	197370	NSE1 homolog, SMC5-SMC6 complex component [Source:HGNC Symbol;Acc:HGNC:29897]	12.1795	4.97624	3.90505e-05	0.0120913	1.22204
ENSG00000170310	ENSG00000170310	STX8	9482	syntaxin 8 [Source:HGNC Symbol;Acc:HGNC:11443]	-6.11348	-4.43222	0.000160549	0.0245889	0.662664
ENSG00000170525	ENSG00000170525	PFKFB3	5209	6-phosphofructo-2-kinase/fructose-2,6-biphosphatase 3 [Source:HGNC Symbol;Acc:HGNC:8874]	10.1496	4.63521	9.47302e-05	0.0179137	0.790334
ENSG00000171681	ENSG00000171681	ATF7IP	55729	activating transcription factor 7 interacting protein [Source:HGNC Symbol;Acc:HGNC:20092]	-6.18557	-4.94267	4.26053e-05	0.0125194	1.94253
ENSG00000171953	ENSG00000171953	ATPAF2	91647	ATP synthase mitochondrial F1 complex assembly factor 2 [Source:HGNC Symbol;Acc:HGNC:18802]	12.1062	5.74917	5.33141e-06	0.00442636	2.71013
ENSG00000171954	ENSG00000171954	CYP4F22	126410	cytochrome P450 family 4 subfamily F member 22 [Source:HGNC Symbol;Acc:HGNC:26820]	-8.41602	-5.04477	3.269e-05	0.0114069	1.91115
ENSG00000172954	ENSG00000172954	LCLAT1	253558	lysocardiolipin acyltransferase 1 [Source:HGNC Symbol;Acc:HGNC:26756]	8.43299	4.08192	0.000397772	0.0394122	-0.172757
ENSG00000173588	ENSG00000173588	CEP83	51134	centrosomal protein 83 [Source:HGNC Symbol;Acc:HGNC:17966]	10.319	4.86404	5.22585e-05	0.0133877	1.20164
ENSG00000173992	ENSG00000173992	CCS	9973	copper chaperone for superoxide dismutase [Source:HGNC Symbol;Acc:HGNC:1613]	-6.60671	-4.17411	0.000313476	0.0343071	0.125658
ENSG00000174953	ENSG00000174953	DHX36	NA	DEAH-box helicase 36 [Source:HGNC Symbol;Acc:HGNC:14410]	-9.28468	-6.05562	2.45027e-06	0.00336645	3.40238
ENSG00000175213	ENSG00000175213	ZNF408	79797	zinc finger protein 408 [Source:HGNC Symbol;Acc:HGNC:20041]	-9.90119	-5.23009	2.02307e-05	0.00878519	2.14845
ENSG00000175215	ENSG00000175215	CTDSP2	10106	CTD small phosphatase 2 [Source:HGNC Symbol;Acc:HGNC:17077]	11.6963	5.33466	1.54432e-05	0.00797028	2.07334
ENSG00000175348	ENSG00000175348	TMEM9B	56674	TMEM9 domain family member B [Source:HGNC Symbol;Acc:HGNC:1168]	-7.38763	-5.19526	2.21373e-05	0.00893814	2.14119
ENSG00000176087	ENSG00000176087	SLC35A4	NA	solute carrier family 35 member A4 [Source:HGNC Symbol;Acc:HGNC:20753]	12.5659	5.36664	1.42209e-05	0.00797028	2.27628
ENSG00000176438	ENSG00000176438	SYNE3	161176	spectrin repeat containing nuclear envelope family member 3 [Source:HGNC Symbol;Acc:HGNC:19861]	11.7781	4.94092	4.28001e-05	0.0125194	1.20346
ENSG00000178105	ENSG00000178105	DDX10	1662	DEAD-box helicase 10 [Source:HGNC Symbol;Acc:HGNC:2735]	9.48649	4.38292	0.000182472	0.0264138	0.36705
ENSG00000179454	ENSG00000179454	KLHL28	54813	kelch like family member 28 [Source:HGNC Symbol;Acc:HGNC:19741]	-8.79506	-5.28508	1.7551e-05	0.00845153	2.36929
ENSG00000179820	ENSG00000179820	MYADM	91663	myeloid associated differentiation marker [Source:HGNC Symbol;Acc:HGNC:7544]	7.60459	4.30645	0.000222517	0.0286267	0.159304
ENSG00000179899	ENSG00000179899	PHC1P1	NA	polyhomeotic homolog 1 pseudogene 1 [Source:HGNC Symbol;Acc:HGNC:34502]	-6.26707	-4.35946	0.000193928	0.0269897	0.322683
ENSG00000180011	ENSG00000180011	ZADH2	284273	zinc binding alcohol dehydrogenase domain containing 2 [Source:HGNC Symbol;Acc:HGNC:28697]	7.09046	4.50344	0.000133431	0.0218546	0.44195
ENSG00000180423	ENSG00000180423	HARBI1	283254	harbinger transposase derived 1 [Source:HGNC Symbol;Acc:HGNC:26522]	-7.24762	-4.6281	9.6498e-05	0.0179137	1.0478
ENSG00000180730	ENSG00000180730	SHISA2	387914	shisa family member 2 [Source:HGNC Symbol;Acc:HGNC:20366]	8.89098	4.37678	0.000185403	0.0264138	0.45809
ENSG00000180875	ENSG00000180875	GREM2	64388	gremlin 2, DAN family BMP antagonist [Source:HGNC Symbol;Acc:HGNC:17655]	8.32901	6.30947	1.29567e-06	0.00281926	4.37563
ENSG00000182310	ENSG00000182310	SPACA6	147650	sperm acrosome associated 6 [Source:HGNC Symbol;Acc:HGNC:27113]	-6.3674	-4.14582	0.000337265	0.0357723	-0.0843846
ENSG00000184319	ENSG00000184319	RPL23AP82	118433	ribosomal protein L23a pseudogene 82 [Source:HGNC Symbol;Acc:HGNC:33730]	10.1278	4.92459	4.46534e-05	0.0126485	1.03487
ENSG00000184378	ENSG00000184378	ACTRT3	84517	actin related protein T3 [Source:HGNC Symbol;Acc:HGNC:24022]	7.68284	3.95967	0.000544971	0.0470296	-0.268995
ENSG00000184508	ENSG00000184508	HDDC3	374659	HD domain containing 3 [Source:HGNC Symbol;Acc:HGNC:30522]	11.1691	4.84691	5.46369e-05	0.0133877	1.03725
ENSG00000184634	ENSG00000184634	MED12	9968	mediator complex subunit 12 [Source:HGNC Symbol;Acc:HGNC:11957]	9.80428	4.60277	0.000103069	0.0181138	0.588181
ENSG00000184787	ENSG00000184787	UBE2G2	7327	ubiquitin conjugating enzyme E2 G2 [Source:HGNC Symbol;Acc:HGNC:12483]	-6.23765	-4.04342	0.000439297	0.0419488	-0.227836
ENSG00000184863	ENSG00000184863	RBM33	155435	RNA binding motif protein 33 [Source:HGNC Symbol;Acc:HGNC:27223]	-8.24028	-3.94	0.000573224	0.0484263	-0.363139
ENSG00000185261	ENSG00000185261	KIAA0825	285600	KIAA0825 [Source:HGNC Symbol;Acc:HGNC:28532]	9.04323	4.73562	7.29652e-05	0.0156856	1.26637
ENSG00000185298	ENSG00000185298	CCDC137	339230	coiled-coil domain containing 137 [Source:HGNC Symbol;Acc:HGNC:33451]	-8.06126	-4.25473	0.00025443	0.030096	-0.0261239
ENSG00000185344	ENSG00000185344	ATP6V0A2	23545	ATPase H+ transporting V0 subunit a2 [Source:HGNC Symbol;Acc:HGNC:18481]	-8.34831	-4.4698	0.000145617	0.0232186	0.579133
ENSG00000185730	ENSG00000185730	ZNF696	79943	zinc finger protein 696 [Source:HGNC Symbol;Acc:HGNC:25872]	-9.97862	-4.0174	0.000469754	0.0432674	-0.394788
ENSG00000185811	ENSG00000185811	IKZF1	10320	IKAROS family zinc finger 1 [Source:HGNC Symbol;Acc:HGNC:13176]	-4.58306	-4.47499	0.000143666	0.0230603	0.895492
ENSG00000186204	ENSG00000186204	CYP4F12	66002	cytochrome P450 family 4 subfamily F member 12 [Source:HGNC Symbol;Acc:HGNC:18857]	-8.88682	-5.47601	1.07311e-05	0.00738209	3.00054
ENSG00000189067	ENSG00000189067	LITAF	9516	lipopolysaccharide induced TNF factor [Source:HGNC Symbol;Acc:HGNC:16841]	4.7367	4.32333	0.000212987	0.0286078	0.36871
ENSG00000196458	ENSG00000196458	ZNF605	100289635	zinc finger protein 605 [Source:HGNC Symbol;Acc:HGNC:28068]	-8.93695	-4.50735	0.000132082	0.0218546	0.558824
ENSG00000196511	ENSG00000196511	TPK1	27010	thiamin pyrophosphokinase 1 [Source:HGNC Symbol;Acc:HGNC:17358]	8.41443	3.9916	0.000502009	0.0447662	-0.403279
ENSG00000196663	ENSG00000196663	TECPR2	9895	tectonin beta-propeller repeat containing 2 [Source:HGNC Symbol;Acc:HGNC:19957]	10.2972	4.11047	0.000369511	0.0378584	-0.063292
ENSG00000196967	ENSG00000196967	ZNF585A	199704	zinc finger protein 585A [Source:HGNC Symbol;Acc:HGNC:26305]	-8.29131	-4.99414	3.72773e-05	0.011967	1.25837
ENSG00000196968	ENSG00000196968	FUT11	170384	fucosyltransferase 11 [Source:HGNC Symbol;Acc:HGNC:19233]	11.2175	5.63826	7.07789e-06	0.00549724	2.47125
ENSG00000197043	ENSG00000197043	ANXA6	309	annexin A6 [Source:HGNC Symbol;Acc:HGNC:544]	4.16344	4.60728	0.000101866	0.018034	1.14897
ENSG00000197386	ENSG00000197386	HTT	3064	huntingtin [Source:HGNC Symbol;Acc:HGNC:4851]	11.3708	5.14761	2.50432e-05	0.00972789	1.5713
ENSG00000197808	ENSG00000197808	ZNF461	92283	zinc finger protein 461 [Source:HGNC Symbol;Acc:HGNC:21629]	-10.525	-5.27072	1.82145e-05	0.00847858	2.03013
ENSG00000197841	ENSG00000197841	ZNF181	339318	zinc finger protein 181 [Source:HGNC Symbol;Acc:HGNC:12971]	-8.26424	-4.95615	4.11401e-05	0.0125194	1.46562
ENSG00000197857	ENSG00000197857	ZNF44	51710	zinc finger protein 44 [Source:HGNC Symbol;Acc:HGNC:13110]	8.84107	4.50398	0.000133244	0.0218546	0.538851
ENSG00000197948	ENSG00000197948	FCHSD1	89848	FCH and double SH3 domains 1 [Source:HGNC Symbol;Acc:HGNC:25463]	-7.67365	-4.61844	9.89542e-05	0.0179137	0.793364
ENSG00000198932	ENSG00000198932	GPRASP1	9737	G protein-coupled receptor associated sorting protein 1 [Source:HGNC Symbol;Acc:HGNC:24834]	-9.62121	-4.05167	0.000430051	0.0415837	-0.340596
ENSG00000198961	ENSG00000198961	PJA2	9867	praja ring finger ubiquitin ligase 2 [Source:HGNC Symbol;Acc:HGNC:17481]	-7.55138	-5.39545	1.32032e-05	0.00797028	2.66536
ENSG00000203497	ENSG00000203497	PDCD4-AS1	NA	PDCD4 antisense RNA 1 [Source:HGNC Symbol;Acc:HGNC:27425]	-11.0915	-4.69474	8.11479e-05	0.016352	0.746486
ENSG00000203739	ENSG00000203739	PRDX6-AS1	NA	PRDX6 antisense RNA 1 [Source:HGNC Symbol;Acc:HGNC:54870]	-9.48643	-4.86571	5.20326e-05	0.0133877	1.42151
ENSG00000203880	ENSG00000203880	PCMTD2	55251	protein-L-isoaspartate (D-aspartate) O-methyltransferase domain containing 2 [Source:HGNC Symbol;Acc:HGNC:15882]	9.27907	4.04955	0.000432403	0.0416438	-0.391946
ENSG00000204406	ENSG00000204406	MBD5	55777	methyl-CpG binding domain protein 5 [Source:HGNC Symbol;Acc:HGNC:20444]	-7.60023	-4.46273	0.000148317	0.0233401	0.397826
ENSG00000205439	ENSG00000205439	KRTAP12-3	386683	keratin associated protein 12-3 [Source:HGNC Symbol;Acc:HGNC:20531]	6.83477	3.94542	0.000565306	0.048195	-0.276632
ENSG00000213203	ENSG00000213203	GIMAP1	NA	GTPase, IMAP family member 1 [Source:HGNC Symbol;Acc:HGNC:23237]	-10.484	-4.13133	0.000350129	0.0365222	-0.289653
ENSG00000213341	ENSG00000213341	CHUK	1147	component of inhibitor of nuclear factor kappa B kinase complex [Source:HGNC Symbol;Acc:HGNC:1974]	8.53661	4.73097	7.38522e-05	0.0157358	1.16044
ENSG00000213492	ENSG00000213492	NT5C3AP1	NA	NT5C3A pseudogene 1 [Source:HGNC Symbol;Acc:HGNC:18530]	7.12067	4.70806	7.83847e-05	0.0161305	0.792971
ENSG00000215237	ENSG00000215237	NA	NA	chromosome 4 open reading frame 27 (C4orf27) pseudogene	7.11907	4.52769	0.00012528	0.0212421	0.997228
ENSG00000220875	ENSG00000220875	H3C9P	NA	H3 clustered histone 9, pseudogene [Source:HGNC Symbol;Acc:HGNC:18982]	-6.76911	-4.38949	0.000179388	0.0264138	0.595664
ENSG00000221978	ENSG00000221978	CCNL2	81669	cyclin L2 [Source:HGNC Symbol;Acc:HGNC:20570]	-6	-4.68291	8.36811e-05	0.016352	1.43462
ENSG00000222012	ENSG00000222012	NA	105375614	novel transcript, antisense to PTPRN2	-5.22236	-4.02697	0.000458317	0.0426058	-0.0799226
ENSG00000224490	ENSG00000224490	TTC21B-AS1	NA	TTC21B antisense RNA 1 [Source:HGNC Symbol;Acc:HGNC:41115]	-5.98266	-4.39186	0.000178286	0.0264138	0.549435
ENSG00000225975	ENSG00000225975	ZNF567-DT	101927621	ZNF567 divergent transcript [Source:HGNC Symbol;Acc:HGNC:51281]	12.1895	7.12132	1.77161e-07	0.00213275	5.41084
ENSG00000226287	ENSG00000226287	TMEM191A	84222	transmembrane protein 191A (pseudogene) [Source:HGNC Symbol;Acc:HGNC:25317]	-8.06749	-4.18118	0.000307792	0.0343071	-0.207386
ENSG00000227240	ENSG00000227240	NA	NA	novel transcript	6.95554	4.01651	0.000470825	0.0432674	-0.215437
ENSG00000227581	ENSG00000227581	STAU2P1	NA	STAU2 pseudogene 1 [Source:HGNC Symbol;Acc:HGNC:55011]	5.51322	4.49028	0.000138071	0.0224618	0.559743
ENSG00000228878	ENSG00000228878	SEPTIN7-DT	NA	SEPTIN7 divergent transcript [Source:HGNC Symbol;Acc:HGNC:51153]	7.42209	4.02697	0.000458315	0.0426058	-0.246377
ENSG00000231389	ENSG00000231389	HLA-DPA1	3113	major histocompatibility complex, class II, DP alpha 1 [Source:HGNC Symbol;Acc:HGNC:4938]	7.65402	3.96978	0.00053099	0.046154	-0.651033
ENSG00000232000	ENSG00000232000	CLCN3P1	NA	chloride voltage-gated channel 3 pseudogene 1 [Source:HGNC Symbol;Acc:HGNC:49775]	4.83658	4.16775	0.000318671	0.0347178	0.258379
ENSG00000232043	ENSG00000232043	NA	NA	novel transcript, antisense to PTPN1	-8.33979	-4.91915	4.52888e-05	0.0126793	1.4705
ENSG00000233541	ENSG00000233541	RPL31P47	NA	ribosomal protein L31 pseudogene 47 [Source:HGNC Symbol;Acc:HGNC:36124]	10.192	5.34093	1.51953e-05	0.00797028	1.76023
ENSG00000236457	ENSG00000236457	NA	NA	novel transcript, sense intronic to SMG6	-6.10429	-4.87033	5.1412e-05	0.0133877	1.58028
ENSG00000236525	ENSG00000236525	NA	NA	novel transcript	-9.51732	-4.84898	5.43444e-05	0.0133877	1.34991
ENSG00000238086	ENSG00000238086	PPP1R26P1	NA	protein phosphatase 1 regulatory subunit 26 pseudogene 1 [Source:HGNC Symbol;Acc:HGNC:42015]	-7.82592	-4.6777	8.48227e-05	0.016352	1.0877
ENSG00000240005	ENSG00000240005	STIM2-AS1	NA	STIM2 antisense RNA 1 [Source:HGNC Symbol;Acc:HGNC:40879]	6.46343	4.29038	0.000231983	0.0292432	0.33079
ENSG00000240457	ENSG00000240457	RN7SL472P	NA	RNA, 7SL, cytoplasmic 472, pseudogene [Source:HGNC Symbol;Acc:HGNC:46488]	-7.15009	-4.3047	0.000223525	0.0286267	0.281279
ENSG00000240497	ENSG00000240497	NA	NA	novel transcript	8.26492	4.27272	0.000242848	0.0294348	0.262359
ENSG00000246084	ENSG00000246084	LINC02325	101929241	long intergenic non-protein coding RNA 2325 [Source:HGNC Symbol;Acc:HGNC:53245]	10.44	3.94461	0.000566482	0.048195	-0.608361
ENSG00000246526	ENSG00000246526	LINC02481	339988	long intergenic non-protein coding RNA 2481 [Source:HGNC Symbol;Acc:HGNC:27958]	8.54247	4.41044	0.000169894	0.0255658	0.355899
ENSG00000250027	ENSG00000250027	NA	NA	novel transcript	-6.18062	-4.56804	0.000112807	0.01954	0.921198
ENSG00000250948	ENSG00000250948	NA	NA	novel transcript	6.98808	3.9927	0.00050059	0.0447662	-0.238421
ENSG00000251215	ENSG00000251215	GOLGA5P1	NA	golgin A5 pseudogene 1 [Source:HGNC Symbol;Acc:HGNC:43925]	-7.87178	-4.42005	0.000165703	0.0250921	0.582107
ENSG00000253408	ENSG00000253408	IKBKB-DT	NA	IKBKB divergent transcript [Source:HGNC Symbol;Acc:HGNC:55254]	9.25161	3.92759	0.000591786	0.0494737	-0.536796
ENSG00000254370	ENSG00000254370	NA	NA	novel transcript	-6.89736	-4.14779	0.000335547	0.0357477	0.0720093
ENSG00000256030	ENSG00000256030	CBX3P4	NA	chromobox 3 pseudogene 4 [Source:HGNC Symbol;Acc:HGNC:42876]	-8.30096	-3.92786	0.00059139	0.0494737	-0.458969
ENSG00000258471	ENSG00000258471	NA	101929718	novel transcript, antisense to SLC39A2	6.37455	4.907	4.67411e-05	0.0129355	1.58623
ENSG00000259521	ENSG00000259521	INO80-AS1	NA	INO80 antisense RNA 1 [Source:HGNC Symbol;Acc:HGNC:53138]	-7.58718	-6.44682	9.20424e-07	0.00281926	4.76949
ENSG00000259956	ENSG00000259956	RBM15B	NA	RNA binding motif protein 15B [Source:HGNC Symbol;Acc:HGNC:24303]	7.49824	4.13508	0.000346758	0.0364581	0.00242729
ENSG00000261202	ENSG00000261202	TNRC6B-DT	NA	TNRC6B divergent transcript [Source:HGNC Symbol;Acc:HGNC:55373]	-7.00242	-4.53839	0.000121844	0.0208059	0.770916
ENSG00000262265	ENSG00000262265	NA	NA	novel transcript, sense intronic to CDC27	-9.16449	-5.62552	7.3124e-06	0.0055019	2.97697
ENSG00000268093	ENSG00000268093	NA	NA	novel transcript, antisense to SPHK2	7.63498	4.06542	0.000415069	0.04046	-0.360944
ENSG00000268650	ENSG00000268650	NA	102725254	novel transcript, antisense to PDE4C	5.62273	3.98715	0.00050779	0.0448758	-0.25544
ENSG00000269220	ENSG00000269220	LINC00528	200298	long intergenic non-protein coding RNA 528 [Source:HGNC Symbol;Acc:HGNC:26875]	8.96218	3.9801	0.00051709	0.0453516	-0.520204
ENSG00000276298	ENSG00000276298	NA	NA	HYDIN, axonemal central pair apparatus protein (HYDIN) pseudogene	-7.10004	-5.03681	3.33716e-05	0.0114784	1.92011
ENSG00000276564	ENSG00000276564	NA	NA	novel transcript	-7.28807	-3.98636	0.00050883	0.0448758	-0.260522
ENSG00000278703	ENSG00000278703	NA	NA	novel transcript	6.0457	5.26129	1.86637e-05	0.00847858	2.57882
ENSG00000278949	ENSG00000278949	NA	NA	novel transcript	-9.60907	-6.64749	5.606e-07	0.00281926	5.05593
ENSG00000279133	ENSG00000279133	NA	NA	TEC	7.51556	3.96668	0.000535249	0.0463568	-0.385822
ENSG00000280149	ENSG00000280149	NA	NA	TEC	7.42296	4.87231	5.11479e-05	0.0133877	1.63599
ENSG00000285420	ENSG00000285420	PDGFRL2P	NA	platelet derived growth factor receptor like 2, pseudogene [Source:HGNC Symbol;Acc:HGNC:54778]	9.96513	4.3862	0.000180928	0.0264138	0.51123
ENSG00000286408	ENSG00000286408	NA	NA	novel transcript	-7.08933	-4.25573	0.000253775	0.030096	0.21812
ENSG00000287110	ENSG00000287110	NA	NA	novel transcript	-8.23386	-6.27061	1.42778e-06	0.00281926	4.45233
ENSG00000287234	ENSG00000287234	NA	NA	novel transcript	-7.28017	-4.6794	8.44497e-05	0.016352	1.15792
ENSG00000287736	ENSG00000287736	NA	100302522	papillary thyroid carcinoma susceptibility candidate 1 [Source:NCBI gene (formerly Entrezgene);Acc:100302522]	8.49317	4.19049	0.000300472	0.0338059	0.114685
ENSG00000288093	ENSG00000288093	NA	NA	novel transcript	11.8617	6.25887	1.47035e-06	0.00281926	3.93179
ENSG00000288764	ENSG00000288764	NA	NA	novel transcript	5.85632	4.1602	0.000324956	0.0350851	0.130654
ENSG00000288957	ENSG00000288957	NA	NA	novel transcript	8.36508	4.00158	0.000489283	0.0442875	-0.483084
ENSG00000289312	ENSG00000289312	NA	NA	novel transcript	9.92764	5.12891	2.62854e-05	0.00988863	1.84427

## Sheet: CD8_NAGM_vs_GM_Lesions)$
original	ensembl_gene_id	hgnc_symbol	entrezgene	description	logFC (CD8_NAGM_vs_GM_Lesions)	t (CD8_NAGM_vs_GM_Lesions)	P.Value (CD8_NAGM_vs_GM_Lesions)	adj.P.Val (CD8_NAGM_vs_GM_Lesions)	B (CD8_NAGM_vs_GM_Lesions)
ENSG00000011426	ENSG00000011426	ANLN	54443	anillin actin binding protein [Source:HGNC Symbol;Acc:HGNC:14082]	-7.52759	-4.86968	5.14983e-05	0.0399976	1.70542
ENSG00000069188	ENSG00000069188	SDK2	54549	sidekick cell adhesion molecule 2 [Source:HGNC Symbol;Acc:HGNC:19308]	-7.27257	-5.39636	1.31723e-05	0.024396	2.82757
ENSG00000085465	ENSG00000085465	OVGP1	5016	oviductal glycoprotein 1 [Source:HGNC Symbol;Acc:HGNC:8524]	-7.11699	-4.76333	6.78935e-05	0.0467462	1.43742
ENSG00000106723	ENSG00000106723	SPIN1	10927	spindlin 1 [Source:HGNC Symbol;Acc:HGNC:11243]	11.0131	5.19631	2.20772e-05	0.0295307	2.02834
ENSG00000118997	ENSG00000118997	DNAH7	56171	dynein axonemal heavy chain 7 [Source:HGNC Symbol;Acc:HGNC:18661]	-5.99825	-4.91585	4.56786e-05	0.0392787	1.78453
ENSG00000131183	ENSG00000131183	SLC34A1	6569	solute carrier family 34 member 1 [Source:HGNC Symbol;Acc:HGNC:11019]	-7.83688	-7.25197	1.2958e-07	0.000623979	6.51486
ENSG00000153208	ENSG00000153208	MERTK	10461	MER proto-oncogene, tyrosine kinase [Source:HGNC Symbol;Acc:HGNC:7027]	-7.46892	-5.17347	2.34214e-05	0.0295434	2.35014
ENSG00000153531	ENSG00000153531	ADPRHL1	113622	ADP-ribosylhydrolase like 1 [Source:HGNC Symbol;Acc:HGNC:21303]	-5.54956	-4.85022	5.41691e-05	0.0407572	1.70273
ENSG00000154639	ENSG00000154639	CXADR	1525	CXADR Ig-like cell adhesion molecule [Source:HGNC Symbol;Acc:HGNC:2559]	9.81833	5.03308	3.36963e-05	0.0338044	1.7207
ENSG00000161638	ENSG00000161638	ITGA5	3678	integrin subunit alpha 5 [Source:HGNC Symbol;Acc:HGNC:6141]	11.3554	7.63097	5.29498e-08	0.000424957	7.36195
ENSG00000174514	ENSG00000174514	MFSD4A	148808	major facilitator superfamily domain containing 4A [Source:HGNC Symbol;Acc:HGNC:25433]	8.34405	4.87411	5.09094e-05	0.0399976	1.50867
ENSG00000177599	ENSG00000177599	ZNF491	126069	zinc finger protein 491 [Source:HGNC Symbol;Acc:HGNC:23706]	-7.00745	-5.24447	1.94927e-05	0.0295307	2.40039
ENSG00000179071	ENSG00000179071	CCDC89	NA	coiled-coil domain containing 89 [Source:HGNC Symbol;Acc:HGNC:26762]	-8.52517	-10.1035	2.45073e-10	5.90062e-06	11.189
ENSG00000183785	ENSG00000183785	TUBA8	51807	tubulin alpha 8 [Source:HGNC Symbol;Acc:HGNC:12410]	-6.33777	-5.47403	1.07859e-05	0.0232375	2.86478
ENSG00000183844	ENSG00000183844	FAM3B	54097	FAM3 metabolism regulating signaling molecule B [Source:HGNC Symbol;Acc:HGNC:1253]	-6.23657	-4.76299	6.79536e-05	0.0467462	1.49348
ENSG00000184949	ENSG00000184949	FAM227A	646851	family with sequence similarity 227 member A [Source:HGNC Symbol;Acc:HGNC:44197]	-7.5052	-5.76908	5.06764e-06	0.0152517	3.53049
ENSG00000186204	ENSG00000186204	CYP4F12	66002	cytochrome P450 family 4 subfamily F member 12 [Source:HGNC Symbol;Acc:HGNC:18857]	-7.94826	-5.13509	2.58681e-05	0.0296584	2.32095
ENSG00000212747	ENSG00000212747	RTL8B	441518	retrotransposon Gag like 8B [Source:HGNC Symbol;Acc:HGNC:33156]	-6.44365	-7.29748	1.16261e-07	0.000623979	6.44592
ENSG00000224289	ENSG00000224289	IFIT6P	NA	interferon induced protein with tetratricopeptide repeats 6, pseudogene [Source:HGNC Symbol;Acc:HGNC:38020]	-7.71885	-5.78111	4.91462e-06	0.0152517	3.64841
ENSG00000225039	ENSG00000225039	LINC01058	NA	long intergenic non-protein coding RNA 1058 [Source:HGNC Symbol;Acc:HGNC:49061]	-5.59865	-5.33875	1.52812e-05	0.0262804	2.65108
ENSG00000225272	ENSG00000225272	NA	NA	ribosomal protein L21 (RPL21) pseudogene	-6.14891	-5.51875	9.61523e-06	0.0231506	3.00611
ENSG00000230630	ENSG00000230630	DNM3OS	NA	DNM3 opposite strand/antisense RNA [Source:HGNC Symbol;Acc:HGNC:41228]	-5.92021	-4.95223	4.15613e-05	0.0384874	1.86384
ENSG00000232979	ENSG00000232979	NA	NA	pseudogene similar to part of proteasome (prosome, macropain) subunit, beta type, 1 (PSMB1)	6.66332	4.95659	4.10934e-05	0.0384874	1.79354
ENSG00000234999	ENSG00000234999	SNRPCP19	NA	small nuclear ribonucleoprotein polypeptide C pseudogene 19 [Source:HGNC Symbol;Acc:HGNC:49834]	-6.45393	-5.97713	2.9877e-06	0.0119891	3.95985
ENSG00000237347	ENSG00000237347	NA	NA	60S ribosomal protein L28 (RPL28) pseudogene	-6.10589	-5.15543	2.45408e-05	0.0295434	2.24709
ENSG00000253269	ENSG00000253269	NA	NA	novel transcript	-5.31073	-5.06008	3.14178e-05	0.032889	2.1443
ENSG00000256913	ENSG00000256913	NA	NA	plakophilin 2 (PKP2) pseudogene	-6.11937	-8.16529	1.54797e-08	0.000186353	8.02441
ENSG00000258168	ENSG00000258168	NA	NA	novel transcript, antisense to PTPRB	-4.36683	-5.21828	2.08579e-05	0.0295307	2.4779
ENSG00000260228	ENSG00000260228	NA	102724163	novel transcript, antisense to CDH13	-5.95671	-4.92657	4.44244e-05	0.0392787	1.8606
ENSG00000268499	ENSG00000268499	NA	NA	novel transcript, sense intronic to SIPA1L3	-4.28587	-5.44635	1.15816e-05	0.0232375	2.9592
ENSG00000272954	ENSG00000272954	NA	NA	novel transcript, sense intronic to PPIL2	-5.81972	-5.61529	7.50649e-06	0.0200815	3.25402
ENSG00000277022	ENSG00000277022	NA	NA	novel transcript	-6.18542	-4.8715	5.12562e-05	0.0399976	1.65998
ENSG00000278000	ENSG00000278000	NA	NA	novel transcript	-6.36559	-5.212	2.11993e-05	0.0295307	2.44198
ENSG00000286125	ENSG00000286125	NA	NA	novel transcript (contains ZIM2-AS1 and PEG3-AS1)	-6.77403	-4.7666	6.73187e-05	0.0467462	1.36671
ENSG00000286659	ENSG00000286659	NA	NA	novel transcript, antisense to POLDIP3	-5.77531	-5.07102	3.05392e-05	0.032889	2.14108

## Sheet: CD4_NAWM_vs_WM_Lesions)$
original	ensembl_gene_id	hgnc_symbol	entrezgene	description	logFC (CD4_NAWM_vs_WM_Lesions)	t (CD4_NAWM_vs_WM_Lesions)	P.Value (CD4_NAWM_vs_WM_Lesions)	adj.P.Val (CD4_NAWM_vs_WM_Lesions)	B (CD4_NAWM_vs_WM_Lesions)
ENSG00000067221	ENSG00000067221	STOML1	9399	stomatin like 1 [Source:HGNC Symbol;Acc:HGNC:14560]	6.72313	5.5413	9.07435e-06	0.0198621	3.20983
ENSG00000069869	ENSG00000069869	NEDD4	4734	NEDD4 E3 ubiquitin protein ligase [Source:HGNC Symbol;Acc:HGNC:7727]	6.28965	5.7121	5.86045e-06	0.015678	3.52232
ENSG00000104881	ENSG00000104881	PPP1R13L	10848	protein phosphatase 1 regulatory subunit 13 like [Source:HGNC Symbol;Acc:HGNC:18838]	5.89391	5.79227	4.77687e-06	0.0155433	3.93723
ENSG00000134369	ENSG00000134369	NAV1	89796	neuron navigator 1 [Source:HGNC Symbol;Acc:HGNC:15989]	7.17758	5.02347	3.45459e-05	0.032406	2.06979
ENSG00000140548	ENSG00000140548	ZNF710	NA	zinc finger protein 710 [Source:HGNC Symbol;Acc:HGNC:25352]	6.52015	4.82625	5.76501e-05	0.0408248	1.71601
ENSG00000156172	ENSG00000156172	CFAP418	157657	cilia and flagella associated protein 418 [Source:HGNC Symbol;Acc:HGNC:27232]	6.4301	5.25507	1.89657e-05	0.0275965	2.77914
ENSG00000180611	ENSG00000180611	MB21D2	151963	Mab-21 domain containing 2 [Source:HGNC Symbol;Acc:HGNC:30438]	6.43615	5.91959	3.45645e-06	0.0155433	4.16066
ENSG00000204086	ENSG00000204086	RPA4	29935	replication protein A4 [Source:HGNC Symbol;Acc:HGNC:30305]	5.69696	4.98464	3.82081e-05	0.032406	2.12428
ENSG00000211798	ENSG00000211798	TRAV18	NA	T cell receptor alpha variable 18 [Source:HGNC Symbol;Acc:HGNC:12114]	5.09623	5.04419	3.2739e-05	0.032406	2.28809
ENSG00000212195	ENSG00000212195	NA	NA	Small nucleolar RNA U3 [Source:RFAM;Acc:RF00012]	4.4201	5.06479	3.10359e-05	0.032406	2.36405
ENSG00000213871	ENSG00000213871	TAF9BP1	NA	TATA-box binding protein associated factor 9b pseudogene 1 [Source:HGNC Symbol;Acc:HGNC:30687]	4.90748	4.99768	3.69368e-05	0.032406	1.99106
ENSG00000213889	ENSG00000213889	PPM1N	NA	protein phosphatase, Mg2+/Mn2+ dependent 1N (putative) [Source:HGNC Symbol;Acc:HGNC:26845]	6.49015	4.86228	5.24976e-05	0.0383025	1.70403
ENSG00000215267	ENSG00000215267	AKR1C7P	NA	aldo-keto reductase family 1 member C7, pseudogene [Source:HGNC Symbol;Acc:HGNC:44681]	5.46947	5.48149	1.05811e-05	0.0200372	3.22989
ENSG00000219249	ENSG00000219249	AMZ2P2	NA	AMZ2 pseudogene 2 [Source:HGNC Symbol;Acc:HGNC:38072]	5.01194	4.97962	3.87091e-05	0.032406	2.12613
ENSG00000222043	ENSG00000222043	NA	NA	novel transcript	6.37813	5.05305	3.19956e-05	0.032406	2.15973
ENSG00000223861	ENSG00000223861	NA	NA	ribosomal protein S10 (RPS10) pseudogene	5.61775	5.0572	3.16526e-05	0.032406	2.33496
ENSG00000224490	ENSG00000224490	TTC21B-AS1	NA	TTC21B antisense RNA 1 [Source:HGNC Symbol;Acc:HGNC:41115]	4.49053	4.97642	3.9032e-05	0.032406	2.11452
ENSG00000227288	ENSG00000227288	ARID3BP1	NA	ARID3B pseudogene 1 [Source:HGNC Symbol;Acc:HGNC:54553]	4.24008	5.42106	1.23607e-05	0.0200372	3.10586
ENSG00000229672	ENSG00000229672	NA	NA	novel transcript	5.65812	5.21566	2.09999e-05	0.0275965	2.60812
ENSG00000229719	ENSG00000229719	MIR194-2HG	NA	MIR194-2 host gene [Source:HGNC Symbol;Acc:HGNC:51946]	4.83604	5.2016	2.17773e-05	0.0275965	2.68151
ENSG00000233098	ENSG00000233098	CCDC144NL-AS1	440416	CCDC144NL antisense RNA 1 [Source:HGNC Symbol;Acc:HGNC:51340]	3.81609	4.90571	4.68975e-05	0.035286	2.03624
ENSG00000235185	ENSG00000235185	MICOS10-DT	105378614	MICOS10 divergent transcript [Source:HGNC Symbol;Acc:HGNC:55676]	4.80342	5.44233	1.17021e-05	0.0200372	3.21577
ENSG00000236457	ENSG00000236457	NA	NA	novel transcript, sense intronic to SMG6	4.08518	4.95714	4.1035e-05	0.0329333	2.10899
ENSG00000248366	ENSG00000248366	TRAJ51	NA	T cell receptor alpha joining 51 (pseudogene) [Source:HGNC Symbol;Acc:HGNC:12083]	3.70035	4.93336	4.36482e-05	0.0339006	2.03613
ENSG00000253582	ENSG00000253582	OXR1-AS1	NA	OXR1 antisense RNA 1 [Source:HGNC Symbol;Acc:HGNC:55533]	5.34203	6.60259	6.26119e-07	0.00502502	5.69221
ENSG00000255650	ENSG00000255650	FAM222A-AS1	84983	FAM222A antisense RNA 1 [Source:HGNC Symbol;Acc:HGNC:28223]	4.39954	4.80595	6.07742e-05	0.0418074	1.72564
ENSG00000267690	ENSG00000267690	LDLRAD4-AS1	100288122	LDLRAD4 antisense RNA 1 [Source:HGNC Symbol;Acc:HGNC:48592]	4.42697	5.76165	5.16453e-06	0.0155433	3.97556
ENSG00000269303	ENSG00000269303	GRAMD1A-AS1	NA	GRAMD1A antisense RNA 1 [Source:HGNC Symbol;Acc:HGNC:55275]	4.21616	5.79515	4.74196e-06	0.0155433	4.0275
ENSG00000279069	ENSG00000279069	NA	NA	novel transcript	6.30228	6.89675	3.04789e-07	0.00366921	6.00481
ENSG00000279766	ENSG00000279766	NA	NA	TEC	4.5306	5.02985	3.39793e-05	0.032406	2.25562
ENSG00000279838	ENSG00000279838	NA	NA	TEC	6.36251	5.84401	4.18763e-06	0.0155433	4.03817
ENSG00000280407	ENSG00000280407	NA	NA	TEC	5.70131	7.94127	2.58045e-08	0.000621296	8.414
ENSG00000286313	ENSG00000286313	NA	NA	novel transcript, antisense to PDE7B	6.17634	5.64908	6.88456e-06	0.016576	3.6226
ENSG00000286659	ENSG00000286659	NA	NA	novel transcript, antisense to POLDIP3	4.13211	5.23338	2.00596e-05	0.0275965	2.78256
ENSG00000286861	ENSG00000286861	NA	NA	novel transcript, antisense to ARG2	4.98976	5.41723	1.24832e-05	0.0200372	3.08837

## Sheet: CD8_NAWM_vs_WM_Lesions)$
original	ensembl_gene_id	hgnc_symbol	entrezgene	description	logFC (CD8_NAWM_vs_WM_Lesions)	t (CD8_NAWM_vs_WM_Lesions)	P.Value (CD8_NAWM_vs_WM_Lesions)	adj.P.Val (CD8_NAWM_vs_WM_Lesions)	B (CD8_NAWM_vs_WM_Lesions)
ENSG00000047597	ENSG00000047597	XK	NA	X-linked Kx blood group [Source:HGNC Symbol;Acc:HGNC:12811]	4.13228	4.86965	5.15019e-05	0.0494746	1.82401
ENSG00000085831	ENSG00000085831	TTC39A	22996	tetratricopeptide repeat domain 39A [Source:HGNC Symbol;Acc:HGNC:18657]	3.9168	5.05841	3.15541e-05	0.0406852	2.2961
ENSG00000090932	ENSG00000090932	DLL3	10683	delta like canonical Notch ligand 3 [Source:HGNC Symbol;Acc:HGNC:2909]	3.09141	5.05172	3.21061e-05	0.0406852	2.28222
ENSG00000120436	ENSG00000120436	GPR31	2853	G protein-coupled receptor 31 [Source:HGNC Symbol;Acc:HGNC:4486]	3.91669	5.98049	2.9624e-06	0.00891571	4.32647
ENSG00000121769	ENSG00000121769	FABP3	2170	fatty acid binding protein 3 [Source:HGNC Symbol;Acc:HGNC:3557]	4.89769	4.96093	4.06332e-05	0.0444694	1.92704
ENSG00000126583	ENSG00000126583	PRKCG	5582	protein kinase C gamma [Source:HGNC Symbol;Acc:HGNC:9402]	4.31627	5.21	2.13093e-05	0.0366474	2.61031
ENSG00000130202	ENSG00000130202	NECTIN2	5819	nectin cell adhesion molecule 2 [Source:HGNC Symbol;Acc:HGNC:9707]	3.0175	4.83965	5.56774e-05	0.0494746	1.8157
ENSG00000146005	ENSG00000146005	PSD2	84249	pleckstrin and Sec7 domain containing 2 [Source:HGNC Symbol;Acc:HGNC:19092]	-3.50026	-4.82664	5.75927e-05	0.0494746	1.77557
ENSG00000147394	ENSG00000147394	ZNF185	7739	zinc finger protein 185 with LIM domain [Source:HGNC Symbol;Acc:HGNC:12976]	5.46887	4.90067	4.75152e-05	0.0494746	1.90053
ENSG00000164142	ENSG00000164142	FHIP1A	729830	FHF complex subunit HOOK interacting protein 1A [Source:HGNC Symbol;Acc:HGNC:34237]	4.49041	4.83827	5.58782e-05	0.0494746	1.76215
ENSG00000167191	ENSG00000167191	GPRC5B	51704	G protein-coupled receptor class C group 5 member B [Source:HGNC Symbol;Acc:HGNC:13308]	-4.24336	-4.87293	5.10659e-05	0.0494746	1.87798
ENSG00000179921	ENSG00000179921	GPBAR1	151306	G protein-coupled bile acid receptor 1 [Source:HGNC Symbol;Acc:HGNC:19680]	4.06102	5.55109	8.84919e-06	0.0193693	3.3933
ENSG00000186638	ENSG00000186638	KIF24	347240	kinesin family member 24 [Source:HGNC Symbol;Acc:HGNC:19916]	4.16343	6.14853	1.93909e-06	0.00666964	4.62984
ENSG00000203684	ENSG00000203684	IBA57-DT	574432	IBA57 divergent transcript [Source:HGNC Symbol;Acc:HGNC:32062]	3.83305	4.97849	3.88222e-05	0.0444694	2.11732
ENSG00000203730	ENSG00000203730	TEDDM1	127670	transmembrane epididymal protein 1 [Source:HGNC Symbol;Acc:HGNC:30233]	4.72545	5.30436	1.6699e-05	0.0335051	2.7686
ENSG00000225125	ENSG00000225125	RANP4	NA	RAN pseudogene 4 [Source:HGNC Symbol;Acc:HGNC:39859]	4.38336	6.44063	9.34678e-07	0.00450085	5.19311
ENSG00000225230	ENSG00000225230	NA	NA	novel transcript	4.35554	5.17002	2.36313e-05	0.0379314	2.47947
ENSG00000235862	ENSG00000235862	NA	NA	novel transcript	3.68348	5.08856	2.91817e-05	0.0406852	2.36976
ENSG00000253269	ENSG00000253269	NA	NA	novel transcript	3.57614	4.81346	5.95998e-05	0.0494746	1.75472
ENSG00000254419	ENSG00000254419	NA	NA	novel transcript	-4.50587	-5.14461	2.52379e-05	0.0379782	2.21708
ENSG00000258920	ENSG00000258920	FOXN3-AS1	400236	FOXN3 antisense RNA 1 [Source:HGNC Symbol;Acc:HGNC:44290]	-6.10818	-6.55115	7.10852e-07	0.0042788	5.36574
ENSG00000260193	ENSG00000260193	LINC02846	NA	long intergenic non-protein coding RNA 2846 [Source:HGNC Symbol;Acc:HGNC:54381]	4.02984	5.21078	2.12665e-05	0.0366474	2.61275
ENSG00000261758	ENSG00000261758	STAG1-DT	NA	STAG1 divergent transcript [Source:HGNC Symbol;Acc:HGNC:55350]	6.73575	5.80418	4.63418e-06	0.0123975	3.63073
ENSG00000272799	ENSG00000272799	NA	NA	novel transcript	5.26723	6.59265	6.41651e-07	0.0042788	5.55119
ENSG00000278733	ENSG00000278733	NA	NA	novel transcript, antisense to CCDC91	4.98508	6.7508	4.35081e-07	0.0042788	5.8643
ENSG00000280407	ENSG00000280407	NA	NA	TEC	3.66569	4.99885	3.68248e-05	0.0443315	2.12107
ENSG00000285921	ENSG00000285921	NA	NA	novel transcript	3.75989	6.32393	1.24971e-06	0.00501488	5.00428
ENSG00000286000	ENSG00000286000	NA	NA	novel transcript	5.47415	4.80047	6.16455e-05	0.0494746	1.64825
ENSG00000286659	ENSG00000286659	NA	NA	novel transcript, antisense to POLDIP3	5.4971	6.74241	4.44117e-07	0.0042788	5.82244
ENSG00000286981	ENSG00000286981	NA	NA	novel transcript	3.55547	5.5668	8.49969e-06	0.0193693	3.42778

## Sheet: CD4_GM_vs_WM)$
original	ensembl_gene_id	hgnc_symbol	entrezgene	description	logFC (CD4_GM_vs_WM)	t (CD4_GM_vs_WM)	P.Value (CD4_GM_vs_WM)	adj.P.Val (CD4_GM_vs_WM)	B (CD4_GM_vs_WM)
ENSG00000001036	ENSG00000001036	FUCA2	2519	alpha-L-fucosidase 2 [Source:HGNC Symbol;Acc:HGNC:4008]	14.0663	5.33408	1.54663e-05	0.0206879	1.65295
ENSG00000107551	ENSG00000107551	RASSF4	83937	Ras association domain family member 4 [Source:HGNC Symbol;Acc:HGNC:20793]	13.8489	5.40234	1.29709e-05	0.0183706	1.71048
ENSG00000116922	ENSG00000116922	C1orf109	54955	chromosome 1 open reading frame 109 [Source:HGNC Symbol;Acc:HGNC:26039]	12.0793	5.50871	9.86624e-06	0.0174704	2.21371
ENSG00000121807	ENSG00000121807	CCR2	729230	C-C motif chemokine receptor 2 [Source:HGNC Symbol;Acc:HGNC:1603]	-9.4583	-5.16322	2.40513e-05	0.0263219	2.01896
ENSG00000133103	ENSG00000133103	COG6	57511	component of oligomeric golgi complex 6 [Source:HGNC Symbol;Acc:HGNC:18621]	-14.9987	-5.19508	2.21481e-05	0.0263011	0.811755
ENSG00000135447	ENSG00000135447	PPP1R1A	5502	protein phosphatase 1 regulatory inhibitor subunit 1A [Source:HGNC Symbol;Acc:HGNC:9286]	7.60911	5.9907	2.88688e-06	0.00868842	3.75398
ENSG00000135919	ENSG00000135919	SERPINE2	5270	serpin family E member 2 [Source:HGNC Symbol;Acc:HGNC:8951]	-15.5308	-6.57559	6.69234e-07	0.00477022	3.76917
ENSG00000139505	ENSG00000139505	MTMR6	9107	myotubularin related protein 6 [Source:HGNC Symbol;Acc:HGNC:7453]	12.6801	5.1815	2.29398e-05	0.0263011	1.25205
ENSG00000143578	ENSG00000143578	CREB3L4	148327	cAMP responsive element binding protein 3 like 4 [Source:HGNC Symbol;Acc:HGNC:18854]	-13.9452	-6.70889	4.82125e-07	0.00477022	3.73936
ENSG00000149499	ENSG00000149499	EML3	256364	EMAP like 3 [Source:HGNC Symbol;Acc:HGNC:26666]	11.1072	5.0612	3.13263e-05	0.0314268	0.862904
ENSG00000164758	ENSG00000164758	MED30	90390	mediator complex subunit 30 [Source:HGNC Symbol;Acc:HGNC:23032]	-14.5754	-5.57342	8.35659e-06	0.0174704	1.69946
ENSG00000167664	ENSG00000167664	TMIGD2	126259	transmembrane and immunoglobulin domain containing 2 [Source:HGNC Symbol;Acc:HGNC:28324]	-15.6883	-5.14516	2.52022e-05	0.0263824	0.977243
ENSG00000171954	ENSG00000171954	CYP4F22	126410	cytochrome P450 family 4 subfamily F member 22 [Source:HGNC Symbol;Acc:HGNC:26820]	-11.9317	-5.43003	1.20785e-05	0.0183706	1.95189
ENSG00000180423	ENSG00000180423	HARBI1	283254	harbinger transposase derived 1 [Source:HGNC Symbol;Acc:HGNC:26522]	-11.5829	-5.49735	1.01585e-05	0.0174704	1.94318
ENSG00000180875	ENSG00000180875	GREM2	64388	gremlin 2, DAN family BMP antagonist [Source:HGNC Symbol;Acc:HGNC:17655]	9.21727	5.41626	1.25142e-05	0.0183706	2.02555
ENSG00000197808	ENSG00000197808	ZNF461	92283	zinc finger protein 461 [Source:HGNC Symbol;Acc:HGNC:21629]	-16.5828	-6.29568	1.34105e-06	0.00531797	2.66428
ENSG00000224490	ENSG00000224490	TTC21B-AS1	NA	TTC21B antisense RNA 1 [Source:HGNC Symbol;Acc:HGNC:41115]	-10.4732	-5.92273	3.42908e-06	0.00917356	2.69776
ENSG00000225975	ENSG00000225975	ZNF567-DT	101927621	ZNF567 divergent transcript [Source:HGNC Symbol;Acc:HGNC:51281]	12.7794	5.55096	8.85225e-06	0.0174704	1.75562
ENSG00000232043	ENSG00000232043	NA	NA	novel transcript, antisense to PTPN1	-11.4923	-4.93139	4.38718e-05	0.0422521	0.685319
ENSG00000236457	ENSG00000236457	NA	NA	novel transcript, sense intronic to SMG6	-10.1895	-6.2388	1.54612e-06	0.00531797	3.34941
ENSG00000251215	ENSG00000251215	GOLGA5P1	NA	golgin A5 pseudogene 1 [Source:HGNC Symbol;Acc:HGNC:43925]	-12.2768	-5.28556	1.75295e-05	0.0222135	1.59011
ENSG00000259521	ENSG00000259521	INO80-AS1	NA	INO80 antisense RNA 1 [Source:HGNC Symbol;Acc:HGNC:53138]	-8.32967	-5.57265	8.37325e-06	0.0174704	2.48742
ENSG00000262265	ENSG00000262265	NA	NA	novel transcript, sense intronic to CDC27	-13.9248	-6.50719	7.92493e-07	0.00477022	3.51784
ENSG00000278949	ENSG00000278949	NA	NA	novel transcript	-12.0139	-6.25473	1.48567e-06	0.00531797	3.36418
ENSG00000287110	ENSG00000287110	NA	NA	novel transcript	-11.3258	-6.58684	6.50908e-07	0.00477022	4.08205

## Sheet: CD8_GM_vs_WM)$
original	ensembl_gene_id	hgnc_symbol	entrezgene	description	logFC (CD8_GM_vs_WM)	t (CD8_GM_vs_WM)	P.Value (CD8_GM_vs_WM)	adj.P.Val (CD8_GM_vs_WM)	B (CD8_GM_vs_WM)
ENSG00000131183	ENSG00000131183	SLC34A1	6569	solute carrier family 34 member 1 [Source:HGNC Symbol;Acc:HGNC:11019]	-7.73394	-5.23728	1.98581e-05	0.0398437	1.98878
ENSG00000153531	ENSG00000153531	ADPRHL1	113622	ADP-ribosylhydrolase like 1 [Source:HGNC Symbol;Acc:HGNC:21303]	-9.35657	-5.84293	4.1991e-06	0.0126377	2.97356
ENSG00000161638	ENSG00000161638	ITGA5	3678	integrin subunit alpha 5 [Source:HGNC Symbol;Acc:HGNC:6141]	12.3502	6.13023	2.03045e-06	0.00863658	3.78162
ENSG00000179071	ENSG00000179071	CCDC89	NA	coiled-coil domain containing 89 [Source:HGNC Symbol;Acc:HGNC:26762]	-9.62542	-8.34555	1.03106e-08	0.000248248	7.16361
ENSG00000225230	ENSG00000225230	NA	NA	novel transcript	-9.34918	-5.79201	4.78002e-06	0.0127876	2.75796
ENSG00000234999	ENSG00000234999	SNRPCP19	NA	small nuclear ribonucleoprotein polypeptide C pseudogene 19 [Source:HGNC Symbol;Acc:HGNC:49834]	-9.51587	-6.42569	9.69999e-07	0.00592971	3.86856
ENSG00000253269	ENSG00000253269	NA	NA	novel transcript	-8.88687	-6.10708	2.15224e-06	0.00863658	3.44358
ENSG00000256913	ENSG00000256913	NA	NA	plakophilin 2 (PKP2) pseudogene	-6.43705	-6.41946	9.85124e-07	0.00592971	4.0834
ENSG00000259330	ENSG00000259330	INAFM2	100505573	InaF motif containing 2 [Source:HGNC Symbol;Acc:HGNC:35165]	-10.2893	-5.64822	6.89969e-06	0.0166124	2.33545
ENSG00000272954	ENSG00000272954	NA	NA	novel transcript, sense intronic to PPIL2	-7.9353	-5.46506	1.10377e-05	0.0241595	2.21819
ENSG00000278000	ENSG00000278000	NA	NA	novel transcript	-10.1398	-5.94295	3.25776e-06	0.0112053	3.0856
ENSG00000286659	ENSG00000286659	NA	NA	novel transcript, antisense to POLDIP3	-11.2724	-7.0794	1.95948e-07	0.00235892	4.8701
