# Supplementary material for: Osteopontin associates with brain TRM-cell transcriptome and compartmentalization in donors with and without multiple sclerosis
Source: iScience. 2022 Dec 9;26(1):105785. doi: 10.1016/j.isci.2022.105785 (PMC9804143; doi:10.1016/j.isci.2022.105785)
Supplement: Data S5. Gene set enrichment analysis results of MS donors, related to Figure S10A [file mmc6.zip]

Archive with 11 entries (11 files):
- DataS5_GSEA_MS_Donors/GSEA_MS_Donors.xlsx
- DataS5_GSEA_MS_Donors/tab.camera.v7.0_CD4_GM_vs_WM.txt
- DataS5_GSEA_MS_Donors/tab.camera.v7.0_CD4_NAGM_vs_GM_Lesions.txt
- DataS5_GSEA_MS_Donors/tab.camera.v7.0_CD4_NAWM_vs_WM_Lesions.txt
- DataS5_GSEA_MS_Donors/tab.camera.v7.0_CD8_GM_vs_WM.txt
- DataS5_GSEA_MS_Donors/tab.camera.v7.0_CD8_NAGM_vs_GM_Lesions.txt
- DataS5_GSEA_MS_Donors/tab.camera.v7.0_CD8_NAWM_vs_WM_Lesions.txt
- DataS5_GSEA_MS_Donors/tab.camera.v7.0_GM_Lesions_CD4_vs_CD8.txt
- DataS5_GSEA_MS_Donors/tab.camera.v7.0_NAGM_CD4_vs_CD8.txt
- DataS5_GSEA_MS_Donors/tab.camera.v7.0_NAWM_CD4_vs_CD8.txt
- DataS5_GSEA_MS_Donors/tab.camera.v7.0_WM_Lesions_CD4_vs_CD8.txt
