# Supplementary material for: Osteopontin associates with brain TRM-cell transcriptome and compartmentalization in donors with and without multiple sclerosis
Source: iScience. 2022 Dec 9;26(1):105785. doi: 10.1016/j.isci.2022.105785 (PMC9804143; doi:10.1016/j.isci.2022.105785)
Supplement: Data S5. Gene set enrichment analysis results of MS donors, related to Figure S10A [file mmc6.zip › DataS5_GSEA_MS_Donors/GSEA_MS_Donors.xlsx]

## Sheet: GM_Lesions_CD4_vs_CD8
geneset	NGenes	Direction	PValue	FDR

## Sheet: WM_Lesions_CD4_vs_CD8
geneset	NGenes	Direction	PValue	FDR

## Sheet: NAGM_CD4_vs_CD8
geneset	NGenes	Direction	PValue	FDR

## Sheet: NAWM_CD4_vs_CD8
geneset	NGenes	Direction	PValue	FDR
C2_PICCALUGA_ANGIOIMMUNOBLASTIC_LYMPHOMA_DN	115	Up	4.57459e-08	0.00099232
C7_GSE21678_WT_VS_FOXO1_FOXO3_KO_TREG_UP	168	Up	1.3175e-07	0.00142896
C7_GSE17301_ACD3_ACD28_VS_ACD3_ACD28_AND_IFNA2_STIM_CD8_TCELL_DN	184	Up	1.6323e-06	0.0118026
C7_GSE11057_PBMC_VS_MEM_CD4_TCELL_UP	140	Down	2.80691e-06	0.0121957
C2_SPIELMAN_LYMPHOBLAST_EUROPEAN_VS_ASIAN_DN	533	Up	3.17305e-06	0.0121957
C7_GSE28726_NAIVE_VS_ACTIVATED_NKTCELL_DN	177	Up	3.37334e-06	0.0121957
C2_ZHENG_FOXP3_TARGETS_IN_THYMUS_UP	174	Up	4.52804e-06	0.0140318
C7_GSE2706_UNSTIM_VS_2H_LPS_AND_R848_DC_DN	150	Up	5.56097e-06	0.0142881
C7_GSE2706_UNSTIM_VS_2H_LPS_DC_DN	143	Up	6.88292e-06	0.0142881
C7_GSE9988_ANTI_TREM1_AND_LPS_VS_CTRL_TREATED_MONOCYTES_UP	146	Up	6.96775e-06	0.0142881
C7_GSE22886_NAIVE_VS_MEMORY_TCELL_DN	175	Up	7.24547e-06	0.0142881
C7_GSE10239_MEMORY_VS_DAY4.5_EFF_CD8_TCELL_DN	181	Up	1.13313e-05	0.019622
C2_ZHENG_BOUND_BY_FOXP3	406	Up	1.3225e-05	0.019622
C7_GSE21670_UNTREATED_VS_TGFB_TREATED_STAT3_KO_CD4_TCELL_DN	181	Up	1.359e-05	0.019622
C7_GSE16385_ROSIGLITAZONE_IL4_VS_IFNG_TNF_STIM_MACROPHAGE_UP	181	Up	1.37621e-05	0.019622
C2_DOUGLAS_BMI1_TARGETS_DN	270	Up	1.44731e-05	0.019622
C2_PODAR_RESPONSE_TO_ADAPHOSTIN_UP	133	Up	1.71035e-05	0.0215291
C2_SHEN_SMARCA2_TARGETS_UP	392	Up	1.92156e-05	0.0215291
C2_DIAZ_CHRONIC_MEYLOGENOUS_LEUKEMIA_UP	1254	Up	2.18085e-05	0.0215291
C2_CHEN_HOXA5_TARGETS_9HR_UP	195	Up	2.5356e-05	0.0215291
C7_GSE9006_HEALTHY_VS_TYPE_1_DIABETES_PBMC_4MONTH_POST_DX_UP	176	Up	2.74752e-05	0.0215291
C7_GSE9988_ANTI_TREM1_VS_CTRL_TREATED_MONOCYTES_UP	160	Up	2.75973e-05	0.0215291
C7_GSE37416_0H_VS_12H_F_TULARENSIS_LVS_NEUTROPHIL_DN	167	Up	2.80181e-05	0.0215291
C7_GSE7568_IL4_VS_IL4_AND_TGFB_TREATED_MACROPHAGE_24H_DN	165	Up	2.83709e-05	0.0215291
C7_GSE45881_CXCR6HI_VS_CXCR1LO_COLONIC_LAMINA_PROPRIA_UP	181	Up	2.84573e-05	0.0215291
C7_GSE17974_CTRL_VS_ACT_IL4_AND_ANTI_IL12_12H_CD4_TCELL_UP	162	Up	2.88244e-05	0.0215291
C2_MITSIADES_RESPONSE_TO_APLIDIN_UP	373	Up	2.9978e-05	0.0215291
C2_PID_CD40_PATHWAY	27	Up	3.00952e-05	0.0215291
C7_GSE37416_CTRL_VS_24H_F_TULARENSIS_LVS_NEUTROPHIL_DN	174	Up	3.06815e-05	0.0215291
C7_GSE22886_NAIVE_CD4_TCELL_VS_MEMORY_TCELL_DN	179	Up	3.10749e-05	0.0215291
C7_GSE9988_LOW_LPS_VS_CTRL_TREATED_MONOCYTE_UP	139	Up	3.15106e-05	0.0215291
C7_GSE21360_NAIVE_VS_QUATERNARY_MEMORY_CD8_TCELL_DN	181	Up	3.17597e-05	0.0215291
C7_GSE29949_MICROGLIA_BRAIN_VS_CD8_POS_DC_SPLEEN_UP	174	Up	3.36278e-05	0.0216654
C7_GSE9988_ANTI_TREM1_VS_ANTI_TREM1_AND_LPS_MONOCYTE_DN	138	Up	3.46362e-05	0.0216654
C7_GSE44649_NAIVE_VS_ACTIVATED_CD8_TCELL_MIR155_KO_UP	172	Up	3.56223e-05	0.0216654
C2_HAHTOLA_SEZARY_SYNDROM_UP	83	Up	3.59558e-05	0.0216654
C7_GSE11057_NAIVE_VS_CENT_MEMORY_CD4_TCELL_DN	177	Up	3.7603e-05	0.021785
C7_GSE45739_UNSTIM_VS_ACD3_ACD28_STIM_NRAS_KO_CD4_TCELL_UP	185	Up	3.81629e-05	0.021785
C7_GSE29617_CTRL_VS_TIV_FLU_VACCINE_PBMC_2008_UP	145	Up	3.99831e-05	0.0222388
C7_GSE45365_NK_CELL_VS_BCELL_UP	165	Up	4.14533e-05	0.0224801
C7_GSE37416_0H_VS_3H_F_TULARENSIS_LVS_NEUTROPHIL_DN	174	Up	4.71847e-05	0.0236882
C2_REACTOME_DNA_DAMAGE_TELOMERE_STRESS_INDUCED_SENESCENCE	73	Up	4.82272e-05	0.0236882
C7_GSE23114_WT_VS_SLE2C1_MOUSE_SPLEEN_B1A_BCELL_UP	172	Up	4.89733e-05	0.0236882
C7_GSE37301_LYMPHOID_PRIMED_MPP_VS_RAG2_KO_NK_CELL_UP	161	Up	4.9081e-05	0.0236882
C6_PGF_UP.V1_UP	153	Up	4.97293e-05	0.0236882
C3_GGCNRNWCTTYS_UNKNOWN	69	Up	5.0233e-05	0.0236882
C7_GSE9988_LPS_VS_VEHICLE_TREATED_MONOCYTE_UP	138	Up	5.24337e-05	0.0240577
C7_GSE11818_WT_VS_DICER_KO_TREG_DN	137	Up	5.37753e-05	0.0240577
C2_MARTINEZ_RESPONSE_TO_TRABECTEDIN_DN	237	Up	5.46143e-05	0.0240577
C7_GSE9006_TYPE_1_DIABETES_AT_DX_VS_4MONTH_POST_DX_PBMC_UP	163	Up	5.60018e-05	0.0240577
C2_BORCZUK_MALIGNANT_MESOTHELIOMA_UP	283	Up	5.86718e-05	0.0240577
C7_GSE22886_CTRL_VS_LPS_24H_DC_DN	168	Up	5.87627e-05	0.0240577
C7_GSE17974_0H_VS_24H_IN_VITRO_ACT_CD4_TCELL_UP	155	Up	5.91643e-05	0.0240577
C2_MILI_PSEUDOPODIA_HAPTOTAXIS_UP	447	Up	5.98891e-05	0.0240577
C7_GSE28726_NAIVE_CD4_TCELL_VS_NAIVE_NKTCELL_UP	175	Up	6.49451e-05	0.0242926
C7_GSE369_IFNG_KO_VS_WT_LIVER_DN	164	Up	6.56055e-05	0.0242926
C7_GSE3920_UNTREATED_VS_IFNA_TREATED_FIBROBLAST_UP	151	Up	6.65078e-05	0.0242926
C7_GSE37416_0H_VS_6H_F_TULARENSIS_LVS_NEUTROPHIL_DN	168	Up	6.6706e-05	0.0242926
C7_GSE14000_TRANSLATED_RNA_VS_MRNA_DC_UP	179	Up	6.74584e-05	0.0242926
C7_GSE6674_CPG_VS_CPG_AND_ANTI_IGM_STIM_BCELL_DN	174	Up	6.78012e-05	0.0242926
C7_GSE29618_PRE_VS_DAY7_POST_LAIV_FLU_VACCINE_PDC_DN	172	Up	6.85632e-05	0.0242926
C2_REACTOME_DEUBIQUITINATION	239	Up	6.94329e-05	0.0242926
C2_DIRMEIER_LMP1_RESPONSE_EARLY	54	Up	7.2764e-05	0.0250348
C7_GSE26727_WT_VS_KLF2_KO_LPS_STIM_MACROPHAGE_DN	180	Up	7.44255e-05	0.0250348
C2_REACTOME_UB_SPECIFIC_PROCESSING_PROTEASES	169	Up	7.50166e-05	0.0250348
C2_REACTOME_DAP12_INTERACTIONS	34	Down	7.8714e-05	0.0255903
C7_GSE13485_CTRL_VS_DAY1_YF17D_VACCINE_PBMC_UP	173	Up	7.91433e-05	0.0255903
C2_TSAI_RESPONSE_TO_IONIZING_RADIATION	128	Up	8.02203e-05	0.0255903
C7_GSE37416_CTRL_VS_48H_F_TULARENSIS_LVS_NEUTROPHIL_DN	176	Up	8.45258e-05	0.0261861
C2_PHONG_TNF_TARGETS_UP	46	Up	8.51942e-05	0.0261861
C7_GSE9650_GP33_VS_GP276_LCMV_SPECIFIC_EXHAUSTED_CD8_TCELL_DN	175	Up	8.68104e-05	0.0261861
C2_BILD_SRC_ONCOGENIC_SIGNATURE	46	Up	8.70634e-05	0.0261861
C2_BENPORATH_MYC_MAX_TARGETS	658	Up	8.81241e-05	0.0261861
H_HALLMARK_TNFA_SIGNALING_VIA_NFKB	168	Up	8.99866e-05	0.0263782
C7_GSE5542_UNTREATED_VS_IFNG_TREATED_EPITHELIAL_CELLS_24H_UP	176	Up	9.36271e-05	0.026639
C7_GSE17721_0.5H_VS_4H_GARDIQUIMOD_BMDC_DN	155	Up	9.73896e-05	0.026639
C5_GO_PROTEIN_K63_LINKED_DEUBIQUITINATION	30	Up	9.89047e-05	0.026639
C7_GSE1460_CD4_THYMOCYTE_VS_NAIVE_CD4_TCELL_CORD_BLOOD_UP	176	Up	9.92539e-05	0.026639
C7_GSE22886_NAIVE_CD4_TCELL_VS_12H_ACT_TH2_DN	175	Up	9.9505e-05	0.026639
C7_GSE339_EX_VIVO_VS_IN_CULTURE_CD4CD8DN_DC_DN	165	Up	0.000102426	0.026639
C7_GSE14769_UNSTIM_VS_40MIN_LPS_BMDM_DN	159	Up	0.000103111	0.026639
C7_GSE23321_CD8_STEM_CELL_MEMORY_VS_NAIVE_CD8_TCELL_UP	156	Up	0.000104313	0.026639
C2_OUELLET_OVARIAN_CANCER_INVASIVE_VS_LMP_UP	106	Up	0.000104662	0.026639
C7_GSE16450_CTRL_VS_IFNA_12H_STIM_IMMATURE_NEURON_CELL_LINE_UP	188	Up	0.000104982	0.026639
C7_GSE6674_CPG_VS_PL2_3_STIM_BCELL_DN	180	Up	0.000106398	0.026639
C2_BUYTAERT_PHOTODYNAMIC_THERAPY_STRESS_UP	714	Up	0.000106843	0.026639
C7_GSE29617_CTRL_VS_DAY7_TIV_FLU_VACCINE_PBMC_2008_UP	154	Up	0.000106869	0.026639
C7_GSE44649_NAIVE_VS_ACTIVATED_CD8_TCELL_MIR155_KO_DN	178	Up	0.00010819	0.026639
C7_GSE360_CTRL_VS_L_DONOVANI_MAC_DN	157	Up	0.000109297	0.026639
C7_GSE19923_WT_VS_HEB_AND_E2A_KO_DP_THYMOCYTE_DN	170	Up	0.00011113	0.0267848
C6_SIRNA_EIF4GI_DN	78	Up	0.000113498	0.026881
C7_GSE46606_UNSTIM_VS_CD40L_IL2_IL5_1DAY_STIMULATED_IRF4HIGH_SORTED_BCELL_DN	161	Up	0.000114008	0.026881
C7_GSE22886_NAIVE_CD4_TCELL_VS_48H_ACT_TH2_DN	174	Up	0.000118297	0.0273077
C7_GSE10325_LUPUS_CD4_TCELL_VS_LUPUS_BCELL_UP	177	Up	0.000118704	0.0273077
C7_GSE22886_NAIVE_BCELL_VS_BLOOD_PLASMA_CELL_DN	171	Up	0.000120576	0.0273077
C2_ENK_UV_RESPONSE_KERATINOCYTE_DN	412	Up	0.000120853	0.0273077
C7_GSE17721_LPS_VS_POLYIC_6H_BMDC_UP	160	Up	0.000123534	0.0274788
C5_GO_T_CELL_DIFFERENTIATION_INVOLVED_IN_IMMUNE_RESPONSE	57	Up	0.000124144	0.0274788
C1_chr8p11	36	Up	0.000127631	0.027541
C2_NIKOLSKY_BREAST_CANCER_8P12_P11_AMPLICON	36	Up	0.000127631	0.027541
C2_JOHNSTONE_PARVB_TARGETS_3_DN	742	Up	0.000128233	0.027541
C7_GSE3691_IFN_PRODUCING_KILLER_DC_VS_CONVENTIONAL_DC_SPLEEN_UP	179	Up	0.000130728	0.0276461
C7_GSE28408_LY6G_POS_VS_NEG_DC_UP	176	Up	0.000131272	0.0276461
C7_GSE41867_DAY6_EFFECTOR_VS_DAY30_EXHAUSTED_CD8_TCELL_LCMV_CLONE13_DN	176	Up	0.000133108	0.0276535
C2_BOYAULT_LIVER_CANCER_SUBCLASS_G3_UP	164	Up	0.000133857	0.0276535
C2_DEBIASI_APOPTOSIS_BY_REOVIRUS_INFECTION_UP	248	Up	0.000137411	0.0281199
C7_GSE13738_TCR_VS_BYSTANDER_ACTIVATED_CD4_TCELL_DN	176	Up	0.000139529	0.0282292
C7_GSE28726_ACT_CD4_TCELL_VS_ACT_NKTCELL_UP	169	Up	0.000140548	0.0282292
C7_GSE22886_NAIVE_CD4_TCELL_VS_12H_ACT_TH1_DN	176	Up	0.00014964	0.029652
C7_GSE29949_MICROGLIA_VS_DC_BRAIN_UP	165	Up	0.000150365	0.029652
C7_GSE13484_UNSTIM_VS_YF17D_VACCINE_STIM_PBMC_UP	179	Up	0.000155957	0.0303886
C7_GSE17721_0.5H_VS_12H_PAM3CSK4_BMDC_DN	165	Up	0.00015783	0.0303886
C7_GSE21670_STAT3_KO_VS_WT_CD4_TCELL_DN	169	Up	0.000158303	0.0303886
C2_REACTOME_HSP90_CHAPERONE_CYCLE_FOR_STEROID_HORMONE_RECEPTORS_SHR	39	Up	0.00016233	0.0308883
C5_GO_POSITIVE_REGULATION_OF_DEFENSE_RESPONSE_TO_VIRUS_BY_HOST	23	Up	0.000168459	0.0316033
C7_GSE2770_TGFB_AND_IL4_ACT_VS_ACT_CD4_TCELL_6H_DN	174	Up	0.00017175	0.0316033
C2_PICCALUGA_ANGIOIMMUNOBLASTIC_LYMPHOMA_UP	134	Down	0.000172432	0.0316033
C7_GSE10325_CD4_TCELL_VS_MYELOID_UP	181	Up	0.000173244	0.0316033
C5_GO_PROTEIN_MODIFICATION_BY_SMALL_PROTEIN_REMOVAL	236	Up	0.000173372	0.0316033
C7_GSE41867_DAY15_EFFECTOR_VS_DAY30_EXHAUSTED_CD8_TCELL_LCMV_CLONE13_DN	168	Up	0.000175236	0.0316768
C2_SAKAI_CHRONIC_HEPATITIS_VS_LIVER_CANCER_DN	22	Up	0.000186709	0.0327298
C2_PILON_KLF1_TARGETS_DN	1756	Up	0.000189118	0.0327298
C7_GSE17974_0H_VS_1H_IN_VITRO_ACT_CD4_TCELL_DN	171	Up	0.000191412	0.0327298
C7_GSE14769_UNSTIM_VS_60MIN_LPS_BMDM_DN	168	Up	0.000192877	0.0327298
C7_GSE38681_WT_VS_LYL1_KO_LYMPHOID_PRIMED_MULTIPOTENT_PROGENITOR_DN	168	Up	0.000193164	0.0327298
C7_GSE14908_RESTING_VS_HDM_STIM_CD4_TCELL_ATOPIC_PATIENT_DN	174	Up	0.000194312	0.0327298
C2_RODRIGUES_THYROID_CARCINOMA_POORLY_DIFFERENTIATED_UP	563	Up	0.000194326	0.0327298
C7_GSE15930_NAIVE_VS_48H_IN_VITRO_STIM_IL12_CD8_TCELL_DN	182	Up	0.000194622	0.0327298
C7_GSE14769_UNSTIM_VS_80MIN_LPS_BMDM_DN	164	Up	0.000194641	0.0327298
C5_GO_CHROMOSOME_TELOMERIC_REGION	141	Up	0.000199348	0.0332635
C5_GO_HISTONE_H2A_ACETYLATION	16	Up	0.000205115	0.0339645
C7_GSE9988_LOW_LPS_VS_VEHICLE_TREATED_MONOCYTE_UP	139	Up	0.000210309	0.0342752
C7_GSE23505_UNTREATED_VS_4DAY_IL6_IL1_IL23_TREATED_CD4_TCELL_UP	176	Up	0.000210823	0.0342752
C2_SENESE_HDAC1_TARGETS_UP	341	Up	0.000212295	0.0342752
C7_GSE23321_EFFECTOR_MEMORY_VS_NAIVE_CD8_TCELL_DN	165	Up	0.000213311	0.0342752
C2_PYEON_CANCER_HEAD_AND_NECK_VS_CERVICAL_UP	160	Up	0.000218244	0.0343412
C7_GSE27859_MACROPHAGE_VS_CD11C_INT_F480_HI_MACROPHAGE_UP	152	Up	0.000218378	0.0343412
C7_GSE6674_ANTI_IGM_VS_PL2_3_STIM_BCELL_DN	176	Up	0.000218768	0.0343412
C7_GSE6674_UNSTIM_VS_ANTI_IGM_AND_CPG_STIM_BCELL_DN	175	Up	0.000220055	0.0343412
C2_REACTOME_CELLULAR_RESPONSES_TO_STRESS	366	Up	0.000224072	0.0347183
C7_GSE17721_LPS_VS_PAM3CSK4_12H_BMDC_UP	164	Up	0.000225958	0.0347623
C7_GSE24814_STAT5_KO_VS_WT_PRE_BCELL_DN	173	Up	0.000229258	0.0350216
C7_GSE32034_LY6C_HIGH_VS_LOW_MONOCYTE_DN	157	Up	0.000231886	0.0351753
C7_GSE2706_UNSTIM_VS_8H_R848_DC_DN	146	Up	0.000237464	0.0355975
C3_E4F1_Q6	222	Up	0.000237952	0.0355975
C2_GARY_CD5_TARGETS_DN	375	Up	0.000240091	0.0356716
C2_FISCHER_DREAM_TARGETS	868	Up	0.000249001	0.0367437
C7_GSE1432_CTRL_VS_IFNG_1H_MICROGLIA_DN	140	Up	0.000252038	0.036803
C7_GSE46606_UNSTIM_VS_CD40L_IL2_IL5_1DAY_STIMULATED_IRF4MID_SORTED_BCELL_UP	167	Up	0.000253313	0.036803
C2_SCHLOSSER_MYC_TARGETS_REPRESSED_BY_SERUM	139	Up	0.000255476	0.036803
C7_GSE18281_CORTICAL_THYMOCYTE_VS_WHOLE_CORTEX_THYMUS_DN	168	Up	0.000256585	0.036803
C7_GSE369_PRE_VS_POST_IL6_INJECTION_SOCS3_KO_LIVER_UP	165	Up	0.000257885	0.036803
C7_GSE22025_PROGESTERONE_VS_TGFB1_AND_PROGESTERONE_TREATED_CD4_TCELL_UP	175	Up	0.000260246	0.0368243
C2_ZHANG_BREAST_CANCER_PROGENITORS_UP	369	Up	0.000264308	0.0368243
C5_GO_ALPHA_BETA_T_CELL_DIFFERENTIATION	86	Up	0.000266684	0.0368243
C7_GSE22886_NAIVE_CD8_TCELL_VS_MEMORY_TCELL_DN	168	Up	0.000269475	0.0368243
C7_GSE15930_NAIVE_VS_48H_IN_VITRO_STIM_IFNAB_CD8_TCELL_DN	184	Up	0.000269777	0.0368243
C7_GSE15215_CD2_POS_VS_NEG_PDC_DN	180	Up	0.000269879	0.0368243
C7_GSE9988_ANTI_TREM1_AND_LPS_VS_VEHICLE_TREATED_MONOCYTES_UP	142	Up	0.000269918	0.0368243
C7_GSE24634_NAIVE_CD4_TCELL_VS_DAY3_IL4_CONV_TREG_DN	182	Up	0.000276383	0.0374707
C7_GSE46468_LUNG_INNATE_LYMPHOID_CELL_VS_SPLEEN_CD4_TCELL_DN	167	Up	0.000281725	0.0375366
C5_GO_GLYCOLIPID_CATABOLIC_PROCESS	12	Up	0.000281968	0.0375366
C7_GSE11057_PBMC_VS_MEM_CD4_TCELL_DN	171	Up	0.000282061	0.0375366
C2_REACTOME_HATS_ACETYLATE_HISTONES	125	Up	0.000287737	0.0377953
C7_GSE12845_IGD_POS_VS_NEG_BLOOD_BCELL_DN	168	Up	0.000287925	0.0377953
C2_TARTE_PLASMA_CELL_VS_PLASMABLAST_DN	285	Up	0.000289248	0.0377953
C7_GSE15330_HSC_VS_MEGAKARYOCYTE_ERYTHROID_PROGENITOR_IKAROS_KO_UP	175	Up	0.000290975	0.0377953
C2_BIOCARTA_41BB_PATHWAY	18	Up	0.000295166	0.0380562
C2_REACTOME_CELLULAR_SENESCENCE	172	Up	0.000296492	0.0380562
C7_GSE1460_INTRATHYMIC_T_PROGENITOR_VS_CD4_THYMOCYTE_DN	177	Up	0.000298606	0.0381022
C7_GSE22103_UNSTIM_VS_LPS_STIM_NEUTROPHIL_UP	164	Up	0.000302609	0.0383871
C7_GSE17974_2.5H_VS_72H_IL4_AND_ANTI_IL12_ACT_CD4_TCELL_UP	167	Up	0.000304528	0.0384059
C1_chr10p15	26	Up	0.000309423	0.0387977
C2_REACTOME_CHROMATIN_ORGANIZATION	241	Up	0.000311478	0.0388309
C7_GSE17721_POLYIC_VS_GARDIQUIMOD_12H_BMDC_DN	160	Up	0.000313992	0.0388742
C7_GSE17721_0.5H_VS_4H_POLYIC_BMDC_DN	174	Up	0.000315518	0.0388742
C7_GSE23695_CD57_POS_VS_NEG_NK_CELL_DN	177	Up	0.000317202	0.0388742
C5_GO_COPII_COATED_VESICLE_BUDDING	61	Up	0.000323999	0.039291
C5_GO_HEAT_SHOCK_PROTEIN_BINDING	96	Up	0.000325124	0.039291
C7_GSE37416_CTRL_VS_12H_F_TULARENSIS_LVS_NEUTROPHIL_DN	162	Up	0.000326036	0.039291
C2_BIOCARTA_TNFR2_PATHWAY	17	Up	0.000331649	0.0397466
C2_REACTOME_FORMATION_OF_SENESCENCE_ASSOCIATED_HETEROCHROMATIN_FOCI_SAHF	16	Up	0.000343185	0.0407721
C7_GSE23568_ID3_TRANSDUCED_VS_ID3_KO_CD8_TCELL_DN	176	Up	0.000345072	0.0407721
C7_GSE3982_MAST_CELL_VS_TH1_DN	165	Up	0.000348625	0.0407721
C5_GO_TRANSLATION_INITIATION_FACTOR_ACTIVITY	43	Up	0.000354085	0.0407721
C7_GSE17721_0.5H_VS_12H_CPG_BMDC_DN	165	Up	0.000354909	0.0407721
C7_GSE17974_1H_VS_72H_UNTREATED_IN_VITRO_CD4_TCELL_DN	177	Up	0.000355383	0.0407721
C2_REACTOME_CELLULAR_RESPONSES_TO_EXTERNAL_STIMULI	440	Up	0.000355965	0.0407721
C2_REACTOME_MITOTIC_PROPHASE	129	Up	0.00035607	0.0407721
C7_GSE16266_CTRL_VS_HEATSHOCK_AND_LPS_STIM_MEF_UP	180	Up	0.000357122	0.0407721
C7_GSE7852_TREG_VS_TCONV_FAT_UP	175	Up	0.000364233	0.0411665
C7_GSE17974_CTRL_VS_ACT_IL4_AND_ANTI_IL12_72H_CD4_TCELL_UP	174	Up	0.000364372	0.0411665
C7_GSE9988_ANTI_TREM1_VS_LOW_LPS_MONOCYTE_DN	155	Up	0.000368919	0.0414642
C7_GSE21927_SPLEEN_C57BL6_VS_EL4_TUMOR_BALBC_MONOCYTES_DN	171	Up	0.000373028	0.0417011
C7_GSE21360_NAIVE_VS_QUATERNARY_MEMORY_CD8_TCELL_UP	178	Up	0.000377216	0.0417011
C2_LEE_BMP2_TARGETS_DN	723	Up	0.000379773	0.0417011
C7_GSE29949_MICROGLIA_BRAIN_VS_MONOCYTE_BONE_MARROW_DN	168	Up	0.000380579	0.0417011
C3_CAGCTTT_MIR320	182	Up	0.000381262	0.0417011
C7_GSE24574_BCL6_HIGH_TFH_VS_TFH_CD4_TCELL_DN	169	Up	0.000382561	0.0417011
C2_WONG_PROTEASOME_GENE_MODULE	41	Up	0.000386535	0.0418989
C7_GSE9988_LPS_VS_CTRL_TREATED_MONOCYTE_UP	138	Up	0.000388238	0.0418989
C7_GSE6269_FLU_VS_STAPH_AUREUS_INF_PBMC_UP	163	Up	0.000409465	0.0439709
C7_GSE12392_IFNAR_KO_VS_IFNB_KO_CD8_NEG_SPLEEN_DC_UP	161	Up	0.000412014	0.0439796
C7_GSE37532_TREG_VS_TCONV_PPARG_KO_CD4_TCELL_FROM_LN_DN	168	Up	0.000417071	0.0439796
C2_PUJANA_BRCA2_PCC_NETWORK	377	Up	0.000418854	0.0439796
C5_GO_CD4_POSITIVE_ALPHA_BETA_T_CELL_ACTIVATION	72	Up	0.000421494	0.0439796
C7_GSE6674_UNSTIM_VS_ANTI_IGM_AND_CPG_STIM_BCELL_UP	176	Up	0.000421584	0.0439796
C5_GO_H4_H2A_HISTONE_ACETYLTRANSFERASE_COMPLEX	18	Up	0.000421711	0.0439796
C5_GO_NUCLEAR_CHROMOSOME_TELOMERIC_REGION	112	Up	0.000426084	0.0440743
C7_GSE7219_WT_VS_NIK_NFKB2_KO_DC_UP	174	Up	0.000428616	0.0440743
C7_GSE22886_NAIVE_TCELL_VS_NKCELL_UP	164	Up	0.000428715	0.0440743
C5_GO_REGULATION_OF_DEFENSE_RESPONSE_TO_VIRUS_BY_HOST	31	Up	0.000431674	0.0440835
C2_REACTOME_ATTENUATION_PHASE	23	Up	0.000432869	0.0440835
C5_GO_DNA_PACKAGING_COMPLEX	86	Up	0.000437248	0.0443214
C7_GSE17974_CTRL_VS_ACT_IL4_AND_ANTI_IL12_1H_CD4_TCELL_DN	167	Up	0.000448957	0.0451548
C2_AMIT_DELAYED_EARLY_GENES	16	Up	0.000451672	0.0451548
C2_KIM_GERMINAL_CENTER_T_HELPER_UP	56	Up	0.000451714	0.0451548
C7_GSE17974_0.5H_VS_72H_IL4_AND_ANTI_IL12_ACT_CD4_TCELL_UP	172	Up	0.000455522	0.0453266
C7_GSE11057_CD4_CENT_MEM_VS_PBMC_UP	178	Up	0.000457705	0.0453358
C7_GSE22601_DOUBLE_POSITIVE_VS_CD8_SINGLE_POSITIVE_THYMOCYTE_UP	180	Up	0.000459863	0.0453425
C7_GSE16755_CTRL_VS_IFNA_TREATED_MAC_DN	169	Up	0.000465236	0.0456647
C5_GO_CD4_POSITIVE_OR_CD8_POSITIVE_ALPHA_BETA_T_CELL_LINEAGE_COMMITMENT	17	Up	0.000470643	0.0456815
C7_GSE26669_CTRL_VS_COSTIM_BLOCK_MLR_CD4_TCELL_DN	167	Up	0.000471425	0.0456815
C7_GSE27859_DC_VS_CD11C_INT_F480_INT_DC_DN	158	Up	0.000472285	0.0456815
C7_GSE24634_NAIVE_CD4_TCELL_VS_DAY7_IL4_CONV_TREG_DN	188	Up	0.000474612	0.0456815
C7_GSE18791_CTRL_VS_NEWCASTLE_VIRUS_DC_10H_DN	160	Up	0.000477869	0.0456815
C7_GSE36476_CTRL_VS_TSST_ACT_16H_MEMORY_CD4_TCELL_OLD_DN	171	Up	0.000478043	0.0456815
C2_KRIEG_KDM3A_TARGETS_NOT_HYPOXIA	170	Up	0.000481534	0.0458133
C7_GSE24634_TREG_VS_TCONV_POST_DAY7_IL4_CONVERSION_UP	168	Up	0.000485213	0.0459618
C7_GSE37416_0H_VS_24H_F_TULARENSIS_LVS_NEUTROPHIL_DN	161	Up	0.000489465	0.0461629
C7_GSE16385_ROSIGLITAZONE_IFNG_TNF_VS_IL4_STIM_MACROPHAGE_UP	143	Up	0.000495931	0.0462758
C7_GSE19888_CTRL_VS_A3R_INHIBITOR_TREATED_MAST_CELL_DN	171	Up	0.000496276	0.0462758
C2_HIRSCH_CELLULAR_TRANSFORMATION_SIGNATURE_UP	203	Up	0.000497943	0.0462758
C7_GSE34006_UNTREATED_VS_A2AR_AGONIST_TREATED_TREG_UP	177	Up	0.000499497	0.0462758
C5_GO_T_HELPER_17_TYPE_IMMUNE_RESPONSE	24	Up	0.00050377	0.0462758
C7_GSE24142_DN2_VS_DN3_THYMOCYTE_DN	165	Up	0.000503965	0.0462758
C7_GSE36476_CTRL_VS_TSST_ACT_40H_MEMORY_CD4_TCELL_OLD_DN	174	Up	0.000508311	0.0462758
C7_GSE3982_CTRL_VS_IGE_STIM_MAST_CELL_DN	158	Up	0.000510126	0.0462758
C5_GO_REGULATION_OF_T_HELPER_CELL_DIFFERENTIATION	30	Up	0.0005102	0.0462758
C7_GSE22886_UNSTIM_VS_STIM_MEMORY_TCELL_DN	175	Up	0.000513936	0.0462758
C2_NGUYEN_NOTCH1_TARGETS_DN	65	Up	0.000514128	0.0462758
C2_PUIFFE_INVASION_INHIBITED_BY_ASCITES_DN	125	Up	0.000521966	0.0467871
C7_GSE10325_LUPUS_CD4_TCELL_VS_LUPUS_MYELOID_UP	181	Up	0.000524527	0.0468232
C7_GSE29615_CTRL_VS_DAY3_LAIV_IFLU_VACCINE_PBMC_UP	136	Up	0.000530585	0.0471698
C2_JIANG_VHL_TARGETS	73	Up	0.000534794	0.0472732
C7_GSE17974_0H_VS_2H_IN_VITRO_ACT_CD4_TCELL_DN	169	Up	0.000538057	0.0472732
C2_GOLDRATH_HOMEOSTATIC_PROLIFERATION	120	Up	0.000539026	0.0472732
C2_WANG_CLIM2_TARGETS_DN	148	Up	0.000540464	0.0472732
C5_GO_RNA_POLYMERASE_II_SPECIFIC_DNA_BINDING_TRANSCRIPTION_FACTOR_BINDING	216	Up	0.000550373	0.0477485
C2_SCIAN_INVERSED_TARGETS_OF_TP53_AND_TP73_DN	28	Up	0.000553155	0.0477485
C5_GO_T_CELL_ACTIVATION_INVOLVED_IN_IMMUNE_RESPONSE	73	Up	0.000553607	0.0477485
C2_SEIDEN_ONCOGENESIS_BY_MET	77	Up	0.000554704	0.0477485
C7_GSE7596_AKT_TRANSD_VS_CTRL_CD4_TCONV_WITH_TGFB_UP	151	Up	0.000558484	0.0478839
C7_GSE6269_HEALTHY_VS_STAPH_AUREUS_INF_PBMC_UP	155	Up	0.00056543	0.0481305
C7_GSE2770_IL12_VS_TGFB_AND_IL12_TREATED_ACT_CD4_TCELL_6H_DN	166	Up	0.000565798	0.0481305
C2_CAIRO_HEPATOBLASTOMA_CLASSES_UP	521	Up	0.00057415	0.0486203
C7_GSE43955_1H_VS_10H_ACT_CD4_TCELL_UP	158	Up	0.00057943	0.0486203
C5_GO_CHAPERONE_MEDIATED_PROTEIN_FOLDING	49	Up	0.00057984	0.0486203
C5_GO_PROTEIN_MODIFICATION_BY_SMALL_PROTEIN_CONJUGATION_OR_REMOVAL	889	Up	0.000582693	0.0486203
C2_PUJANA_BRCA1_PCC_NETWORK	1328	Up	0.000584839	0.0486203
C5_GO_POSITIVE_REGULATION_OF_INTERLEUKIN_17_PRODUCTION	13	Up	0.000585004	0.0486203
C5_GO_INTERLEUKIN_12_PRODUCTION	39	Up	0.000588149	0.0486952
C7_GSE21927_GMCSF_IL6_VS_GMCSF_GCSF_TREATED_BONE_MARROW_DN	172	Up	0.000594505	0.0490343
C2_DACOSTA_UV_RESPONSE_VIA_ERCC3_COMMON_DN	415	Up	0.000599138	0.0491194
C2_MORI_PRE_BI_LYMPHOCYTE_DN	67	Up	0.000600066	0.0491194
C2_BURTON_ADIPOGENESIS_PEAK_AT_2HR	36	Up	0.000602347	0.0491207
C7_GSE28726_ACT_CD4_TCELL_VS_ACT_VA24NEG_NKTCELL_UP	165	Up	0.000608573	0.0491392
C7_GSE3982_NKCELL_VS_TH2_DN	176	Up	0.000608889	0.0491392
C7_GSE22886_DAY1_VS_DAY7_MONOCYTE_IN_CULTURE_DN	183	Up	0.000609369	0.0491392
C7_GSE22601_IMMATURE_CD4_SINGLE_POSITIVE_VS_CD8_SINGLE_POSITIVE_THYMOCYTE_UP	166	Up	0.000623455	0.0493953
C7_GSE27434_WT_VS_DNMT1_KO_TREG_DN	170	Up	0.000623855	0.0493953
C5_GO_HSP90_PROTEIN_BINDING	33	Up	0.000624794	0.0493953
C2_RAMALHO_STEMNESS_UP	166	Up	0.000628172	0.0493953
C7_GSE28408_LY6G_POS_VS_NEG_DC_DN	175	Up	0.00062903	0.0493953
C7_GSE9988_ANTI_TREM1_VS_VEHICLE_TREATED_MONOCYTES_UP	155	Up	0.000629877	0.0493953
C5_GO_ENDOPLASMIC_RETICULUM_TO_GOLGI_VESICLE_MEDIATED_TRANSPORT	171	Up	0.000634015	0.0493953
C7_GSE22886_UNSTIM_VS_IL15_STIM_NKCELL_DN	180	Up	0.0006357	0.0493953
C2_RODRIGUES_THYROID_CARCINOMA_ANAPLASTIC_UP	589	Up	0.000635966	0.0493953
C2_MARIADASON_RESPONSE_TO_BUTYRATE_SULINDAC_6	42	Up	0.000638788	0.0493953
C7_GSE17974_1.5H_VS_72H_IL4_AND_ANTI_IL12_ACT_CD4_TCELL_UP	167	Up	0.000639592	0.0493953
C2_REACTOME_TRANSPORT_TO_THE_GOLGI_AND_SUBSEQUENT_MODIFICATION	149	Up	0.000639871	0.0493953
C7_GSE36476_CTRL_VS_TSST_ACT_72H_MEMORY_CD4_TCELL_OLD_DN	182	Up	0.000643336	0.0494867
C2_DANG_BOUND_BY_MYC	881	Up	0.000646856	0.0495816
C5_GO_GOLGI_VESICLE_TRANSPORT	301	Up	0.00064947	0.0496067
C2_DAIRKEE_CANCER_PRONE_RESPONSE_BPA	38	Up	0.000656885	0.049997
C5_GO_DNA_BINDING_TRANSCRIPTION_FACTOR_BINDING	270	Up	0.000659807	0.0500438
C7_GSE25146_UNSTIM_VS_HELIOBACTER_PYLORI_LPS_STIM_AGS_CELL_DN	159	Up	0.000666972	0.0502146
C7_GSE37301_COMMON_LYMPHOID_PROGENITOR_VS_GRAN_MONO_PROGENITOR_UP	156	Up	0.00066995	0.0502146
C5_GO_VESICLE_TARGETING_TO_FROM_OR_WITHIN_GOLGI	64	Up	0.000670085	0.0502146
C7_GSE37301_HEMATOPOIETIC_STEM_CELL_VS_RAG2_KO_NK_CELL_DN	169	Up	0.000671319	0.0502146
C7_GSE28726_NAIVE_VS_ACTIVATED_VA24NEG_NKTCELL_UP	167	Up	0.000674929	0.0503112
C7_GSE3982_MAC_VS_TH1_DN	159	Up	0.000684272	0.0504487
C7_GSE25087_FETAL_VS_ADULT_TCONV_UP	169	Up	0.000684738	0.0504487
C2_WANG_RESPONSE_TO_ANDROGEN_UP	21	Up	0.000685043	0.0504487
C7_GSE2770_TGFB_AND_IL4_VS_IL12_TREATED_ACT_CD4_TCELL_2H_DN	169	Up	0.000688613	0.0504487
C2_PUJANA_CHEK2_PCC_NETWORK	644	Up	0.000694263	0.0504487
C2_REACTOME_REGULATION_OF_GENE_EXPRESSION_BY_HYPOXIA_INDUCIBLE_FACTOR	8	Up	0.000695964	0.0504487
C7_GSE36476_CTRL_VS_TSST_ACT_72H_MEMORY_CD4_TCELL_YOUNG_UP	174	Up	0.000698852	0.0504487
C7_GSE28726_ACT_CD4_TCELL_VS_ACT_VA24NEG_NKTCELL_DN	179	Up	0.000703078	0.0504487
C7_GSE17974_0H_VS_48H_IN_VITRO_ACT_CD4_TCELL_UP	156	Up	0.000704432	0.0504487
C7_GSE6259_FLT3L_INDUCED_33D1_POS_DC_VS_BCELL_DN	177	Up	0.000705889	0.0504487
C2_REACTOME_HDL_REMODELING	8	Down	0.000706164	0.0504487
C2_JAZAERI_BREAST_CANCER_BRCA1_VS_BRCA2_UP	39	Up	0.000706301	0.0504487
C7_GSE35685_CD34POS_CD10NEG_CD62LPOS_VS_CD34POS_CD10POS_BONE_MARROW_DN	170	Up	0.000707007	0.0504487
C7_GSE13738_RESTING_VS_BYSTANDER_ACTIVATED_CD4_TCELL_DN	177	Up	0.000722167	0.0513615
C7_GSE4984_LPS_VS_VEHICLE_CTRL_TREATED_DC_DN	178	Up	0.000724543	0.0513621
C7_GSE17721_POLYIC_VS_CPG_8H_BMDC_DN	166	Up	0.000730892	0.0514204
C7_GSE37533_PPARG1_FOXP3_VS_FOXP3_TRANSDUCED_CD4_TCELL_DN	176	Up	0.000733847	0.0514204
C5_GO_CHROMATIN_BINDING	394	Up	0.000735164	0.0514204
C7_GSE15930_NAIVE_VS_72H_IN_VITRO_STIM_CD8_TCELL_DN	181	Up	0.000735198	0.0514204
C5_GO_GOLGI_VESICLE_BUDDING	69	Up	0.000737219	0.0514204
C2_KEGG_N_GLYCAN_BIOSYNTHESIS	39	Up	0.000743068	0.0514999
C7_GSE9006_HEALTHY_VS_TYPE_1_DIABETES_PBMC_1MONTH_POST_DX_UP	169	Up	0.000743626	0.0514999
C5_GO_NUCLEAR_SPECK	301	Up	0.000748803	0.0514999
C2_MARSON_BOUND_BY_FOXP3_UNSTIMULATED	1010	Up	0.000753773	0.0514999
C7_GSE26669_CTRL_VS_COSTIM_BLOCK_MLR_CD8_TCELL_UP	159	Up	0.000754389	0.0514999
C2_PUJANA_ATM_PCC_NETWORK	1099	Up	0.000754416	0.0514999
C7_GSE29618_PRE_VS_DAY7_POST_TIV_FLU_VACCINE_PDC_DN	173	Up	0.000754978	0.0514999
C7_GSE41176_WT_VS_TAK1_KO_ANTI_IGM_STIM_BCELL_24H_UP	178	Up	0.000769322	0.0521659
C2_GRAESSMANN_RESPONSE_TO_MC_AND_DOXORUBICIN_DN	635	Up	0.000773729	0.0521659
C2_ROZANOV_MMP14_CORRELATED	8	Up	0.000774202	0.0521659
C2_REACTOME_CITRIC_ACID_CYCLE_TCA_CYCLE	20	Up	0.000777163	0.0521659
C2_BIOCARTA_CD40_PATHWAY	15	Up	0.00077723	0.0521659
C2_BLALOCK_ALZHEIMERS_DISEASE_DN	959	Up	0.000779849	0.0521659
C7_GSE2770_TGFB_AND_IL4_VS_IL12_TREATED_ACT_CD4_TCELL_48H_DN	172	Up	0.000781575	0.0521659
C7_GSE21546_UNSTIM_VS_ANTI_CD3_STIM_DP_THYMOCYTES_UP	149	Up	0.000784955	0.0522001
C7_GSE40443_INDUCED_VS_TOTAL_TREG_UP	173	Up	0.0007869	0.0522001
C7_GSE28726_ACT_CD4_TCELL_VS_ACT_NKTCELL_DN	178	Up	0.000791156	0.0522468
C7_GSE17721_CPG_VS_GARDIQUIMOD_6H_BMDC_DN	166	Up	0.000792421	0.0522468
C7_GSE15330_WT_VS_IKAROS_KO_HSC_UP	177	Up	0.000814446	0.0535362
C7_GSE15930_NAIVE_VS_48H_IN_VITRO_STIM_CD8_TCELL_DN	185	Up	0.000816958	0.0535391
C7_GSE17721_LPS_VS_CPG_8H_BMDC_DN	170	Up	0.00082435	0.0537501
C5_GO_PROTEIN_MONOUBIQUITINATION	58	Up	0.000825133	0.0537501
C7_GSE34006_A2AR_KO_VS_A2AR_AGONIST_TREATED_TREG_UP	168	Up	0.000828483	0.0538067
C7_GSE20152_SPHK1_KO_VS_WT_HTNFA_OVERXPRESS_ANKLE_UP	155	Up	0.000834373	0.0540275
C7_GSE5503_PLN_DC_VS_SPLEEN_DC_ACTIVATED_ALLOGENIC_TCELL_DN	173	Up	0.000839334	0.0541295
C2_CAFFAREL_RESPONSE_TO_THC_UP	31	Up	0.000840939	0.0541295
C7_GSE6674_UNSTIM_VS_ANTI_IGM_STIM_BCELL_DN	59	Down	0.000847191	0.0543706
C2_DACOSTA_UV_RESPONSE_VIA_ERCC3_DN	757	Up	0.000850849	0.0543948
C7_GSE3920_IFNA_VS_IFNG_TREATED_ENDOTHELIAL_CELL_UP	151	Up	0.000852584	0.0543948
C7_GSE2706_UNSTIM_VS_8H_LPS_DC_DN	152	Up	0.000873201	0.0552442
C2_MARSON_BOUND_BY_FOXP3_STIMULATED	838	Up	0.000874942	0.0552442
C7_GSE23114_PERITONEAL_CAVITY_B1A_BCELL_VS_SPLEEN_BCELL_DN	163	Up	0.000875504	0.0552442
C7_GSE17721_POLYIC_VS_PAM3CSK4_4H_BMDC_DN	166	Up	0.000879805	0.0552442
C7_GSE7568_IL4_TGFB_DEXAMETHASONE_VS_IL4_TGFB_TREATED_MACROPHAGE_UP	156	Up	0.000880697	0.0552442
C2_KEGG_CITRATE_CYCLE_TCA_CYCLE	26	Up	0.000881176	0.0552442
C7_GSE17974_1H_VS_72H_UNTREATED_IN_VITRO_CD4_TCELL_UP	168	Up	0.000884654	0.0553023
C7_GSE27291_0H_VS_7D_STIM_GAMMADELTA_TCELL_UP	145	Up	0.000890647	0.0553993
C7_GSE22601_DOUBLE_NEGATIVE_VS_CD4_SINGLE_POSITIVE_THYMOCYTE_UP	177	Up	0.000891313	0.0553993
C7_GSE22601_IMMATURE_CD4_SINGLE_POSITIVE_VS_CD8_SINGLE_POSITIVE_THYMOCYTE_DN	175	Up	0.000898905	0.0556259
C7_GSE32986_CURDLAN_LOWDOSE_VS_GMCSF_AND_CURDLAN_LOWDOSE_STIM_DC_DN	173	Up	0.000900087	0.0556259
C7_GSE39382_IL3_VS_IL3_IL33_TREATED_MAST_CELL_DN	154	Up	0.000913626	0.0559271
C2_BOQUEST_STEM_CELL_UP	149	Down	0.00091614	0.0559271
C7_GSE17974_CTRL_VS_ACT_IL4_AND_ANTI_IL12_0.5H_CD4_TCELL_DN	162	Up	0.000916483	0.0559271
C7_GSE24634_TREG_VS_TCONV_POST_DAY10_IL4_CONVERSION_UP	181	Up	0.000917739	0.0559271
C7_GSE42724_MEMORY_VS_B1_BCELL_DN	164	Up	0.000917851	0.0559271
C2_KINSEY_TARGETS_OF_EWSR1_FLII_FUSION_UP	1053	Up	0.000927851	0.056378
C7_GSE360_DC_VS_MAC_B_MALAYI_LOW_DOSE_UP	155	Up	0.000935975	0.0564066
C7_GSE36476_YOUNG_VS_OLD_DONOR_MEMORY_CD4_TCELL_40H_TSST_ACT_DN	177	Up	0.000941246	0.0564066
C2_PUJANA_XPRSS_INT_NETWORK	154	Up	0.000941576	0.0564066
C3_CREBP1_Q2	186	Up	0.000942945	0.0564066
C5_GO_T_CELL_LINEAGE_COMMITMENT	20	Up	0.000945712	0.0564066
C7_GSE39820_TGFBETA1_VS_TGFBETA3_IN_IL6_TREATED_CD4_TCELL_UP	181	Up	0.000947217	0.0564066
C7_GSE37416_0H_VS_48H_F_TULARENSIS_LVS_NEUTROPHIL_DN	160	Up	0.00095074	0.0564066
C7_GSE37301_LYMPHOID_PRIMED_MPP_VS_GRAN_MONO_PROGENITOR_UP	157	Up	0.000951707	0.0564066
C7_GSE22886_NAIVE_CD4_TCELL_VS_NEUTROPHIL_UP	179	Up	0.000951726	0.0564066
C2_WEI_MYCN_TARGETS_WITH_E_BOX	639	Up	0.000964429	0.0570038
C7_GSE7568_IL4_VS_IL4_AND_TGFB_TREATED_MACROPHAGE_24H_UP	175	Up	0.000973451	0.0573283
C7_GSE21380_NON_TFH_VS_GERMINAL_CENTER_TFH_CD4_TCELL_DN	172	Up	0.000978524	0.0573283
C7_GSE23568_CTRL_VS_ID3_TRANSDUCED_CD8_TCELL_UP	170	Up	0.000978939	0.0573283
C2_MEISSNER_BRAIN_HCP_WITH_H3K27ME3	69	Down	0.00098049	0.0573283
C7_GSE2770_TGFB_AND_IL4_VS_IL4_TREATED_ACT_CD4_TCELL_6H_DN	168	Up	0.00098522	0.0574381
C7_GSE42021_TCONV_PLN_VS_TREG_PRECURSORS_THYMUS_DN	173	Up	0.000988764	0.0574381
C7_GSE22886_NAIVE_TCELL_VS_MONOCYTE_UP	175	Up	0.000991151	0.0574381
C7_GSE21927_SPLEEN_C57BL6_VS_4T1_TUMOR_BALBC_MONOCYTES_DN	167	Up	0.000997724	0.0574381
C5_GO_SULFOTRANSFERASE_ACTIVITY	20	Down	0.000998084	0.0574381
C7_GSE17974_IL4_AND_ANTI_IL12_VS_UNTREATED_72H_ACT_CD4_TCELL_DN	149	Up	0.00100037	0.0574381
C2_TIEN_INTESTINE_PROBIOTICS_6HR_DN	141	Up	0.0010009	0.0574381
C2_KIM_WT1_TARGETS_DN	390	Up	0.00100637	0.0575995
C5_GO_UBIQUITIN_LIKE_PROTEIN_SPECIFIC_PROTEASE_ACTIVITY	92	Up	0.00101106	0.0577157
C7_GSE32423_MEMORY_VS_NAIVE_CD8_TCELL_IL7_IL4_DN	178	Up	0.00101404	0.0577266
C7_GSE40184_HEALTHY_VS_HCV_INFECTED_DONOR_PBMC_DN	168	Up	0.00101658	0.0577266
C7_GSE14415_NATURAL_TREG_VS_TCONV_UP	145	Up	0.00102078	0.0577743
C7_GSE33424_CD161_INT_VS_NEG_CD8_TCELL_UP	173	Up	0.00102274	0.0577743
C7_GSE27786_CD4_TCELL_VS_NEUTROPHIL_UP	170	Up	0.00103174	0.0580202
C3_ATF_01	196	Up	0.00103245	0.0580202
C7_GSE17721_CPG_VS_GARDIQUIMOD_12H_BMDC_DN	160	Up	0.00103976	0.0582802
H_HALLMARK_UNFOLDED_PROTEIN_RESPONSE	101	Up	0.00105409	0.0589314
C7_GSE32986_UNSTIM_VS_CURDLAN_LOWDOSE_STIM_DC_DN	183	Up	0.00106647	0.0591008
C7_GSE19941_IL10_KO_VS_IL10_KO_AND_NFKBP50_KO_LPS_AND_IL10_STIM_MACROPHAGE_DN	158	Up	0.00106668	0.0591008
C5_GO_TRANSCRIPTION_ELONGATION_FROM_RNA_POLYMERASE_II_PROMOTER	71	Up	0.00106776	0.0591008
C5_GO_VESICLE_TARGETING	81	Up	0.00106802	0.0591008
C7_GSE26343_UNSTIM_VS_LPS_STIM_NFAT5_KO_MACROPHAGE_DN	166	Up	0.00107427	0.0592951
C7_GSE369_SOCS3_KO_VS_WT_LIVER_DN	167	Up	0.00108078	0.0594989
C2_DEURIG_T_CELL_PROLYMPHOCYTIC_LEUKEMIA_DN	284	Up	0.00108372	0.0594989
C7_GSE24574_NAIVE_VS_TCONV_CD4_TCELL_DN	169	Up	0.00108754	0.0594989
C2_RHEIN_ALL_GLUCOCORTICOID_THERAPY_DN	326	Up	0.00109234	0.0594989
C7_GSE24574_BCL6_HIGH_TFH_VS_NAIVE_CD4_TCELL_DN	175	Up	0.00109461	0.0594989
C5_GO_CHROMATIN	458	Up	0.00109556	0.0594989
C7_GSE7548_NAIVE_VS_DAY7_PCC_IMMUNIZATION_CD4_TCELL_DN	172	Up	0.00109716	0.0594989
C7_GSE18791_UNSTIM_VS_NEWCATSLE_VIRUS_DC_6H_DN	159	Up	0.00110498	0.0595011
C5_GO_NCRNA_TRANSCRIPTION	84	Up	0.00110535	0.0595011
C7_GSE24142_EARLY_THYMIC_PROGENITOR_VS_DN3_THYMOCYTE_ADULT_DN	164	Up	0.00110543	0.0595011
C7_GSE40274_CTRL_VS_IRF4_TRANSDUCED_ACTIVATED_CD4_TCELL_DN	138	Up	0.00111689	0.0598372
C7_GSE23925_LIGHT_ZONE_VS_NAIVE_BCELL_UP	153	Up	0.00111719	0.0598372
C7_GSE29164_UNTREATED_VS_CD8_TCELL_AND_IL12_TREATED_MELANOMA_DAY7_UP	182	Up	0.00112114	0.059901
C7_GSE22886_NAIVE_CD4_TCELL_VS_MONOCYTE_UP	177	Up	0.00114272	0.060848
C7_GSE29617_CTRL_VS_DAY3_TIV_FLU_VACCINE_PBMC_2008_UP	149	Up	0.00114448	0.060848
C7_GSE7219_UNSTIM_VS_LPS_AND_ANTI_CD40_STIM_NIK_NFKB2_KO_DC_DN	177	Up	0.00115569	0.0612942
C2_REACTOME_ANTIGEN_PROCESSING:_UBIQUITINATION_PROTEASOME_DEGRADATION	254	Up	0.00116112	0.0613721
C7_GSE17974_CTRL_VS_ACT_IL4_AND_ANTI_IL12_2H_CD4_TCELL_DN	173	Up	0.00116617	0.0613721
C2_BOSCO_ALLERGEN_INDUCED_TH2_ASSOCIATED_MODULE	131	Up	0.00117413	0.0613721
C7_GSE360_L_MAJOR_VS_B_MALAYI_LOW_DOSE_DC_DN	150	Up	0.00117704	0.0613721
C2_REACTOME_ASPARAGINE_N_LINKED_GLYCOSYLATION	248	Up	0.00117924	0.0613721
C7_GSE13738_RESTING_VS_TCR_ACTIVATED_CD4_TCELL_DN	185	Up	0.00117996	0.0613721
C2_SHIN_B_CELL_LYMPHOMA_CLUSTER_2	26	Up	0.00118037	0.0613721
C6_GCNP_SHH_UP_LATE.V1_UP	141	Up	0.00118226	0.0613721
C7_GSE21063_CTRL_VS_ANTI_IGM_STIM_BCELL_NFATC1_KO_8H_UP	161	Up	0.00118263	0.0613721
C2_FLECHNER_BIOPSY_KIDNEY_TRANSPLANT_OK_VS_DONOR_UP	483	Up	0.0012026	0.0621175
C2_ZHU_CMV_24_HR_UP	74	Up	0.00120272	0.0621175
C7_GSE44649_NAIVE_VS_ACTIVATED_CD8_TCELL_DN	174	Up	0.00120847	0.0622511
C5_GO_NUCLEAR_RECEPTOR_BINDING	93	Up	0.00121104	0.0622511
C5_GO_PROTEIN_DEGLYCOSYLATION	27	Up	0.00121909	0.0623708
C2_CAFFAREL_RESPONSE_TO_THC_8HR_5_DN	10	Up	0.00121912	0.0623708
C5_GO_REGULATION_OF_EXTRINSIC_APOPTOTIC_SIGNALING_PATHWAY_VIA_DEATH_DOMAIN_RECEPTORS	47	Up	0.00122482	0.0625149
C2_REACTOME_MITOCHONDRIAL_CALCIUM_ION_TRANSPORT	21	Up	0.00123445	0.0628582
C7_GSE5589_LPS_VS_LPS_AND_IL10_STIM_IL6_KO_MACROPHAGE_180MIN_DN	171	Up	0.00125432	0.0635649
C7_GSE22886_DAY1_VS_DAY7_MONOCYTE_IN_CULTURE_UP	161	Up	0.00125486	0.0635649
C2_BURTON_ADIPOGENESIS_PEAK_AT_8HR	31	Up	0.00126083	0.0635649
C7_GSE3982_BASOPHIL_VS_TH2_DN	167	Up	0.00126367	0.0635649
C5_GO_PROTEIN_ACETYLTRANSFERASE_COMPLEX	78	Up	0.00126483	0.0635649
C7_GSE10147_IL3_VS_IL3_AND_HIVP17_STIM_PDC_UP	156	Up	0.00126687	0.0635649
C5_GO_POST_GOLGI_VESICLE_MEDIATED_TRANSPORT	90	Up	0.0012708	0.0635649
C7_GSE16450_IMMATURE_VS_MATURE_NEURON_CELL_LINE_12H_IFNA_STIM_DN	179	Up	0.00127331	0.0635649
C7_GSE14308_TH2_VS_TH1_UP	169	Up	0.00127748	0.0635649
C7_GSE15733_BM_VS_SPLEEN_MEMORY_CD4_TCELL_DN	165	Up	0.00127763	0.0635649
C2_NAGASHIMA_NRG1_SIGNALING_UP	141	Up	0.00128567	0.0636935
C7_GSE21927_BALBC_VS_C57BL6_MONOCYTE_TUMOR_UP	164	Up	0.00128703	0.0636935
C5_GO_CD4_POSITIVE_ALPHA_BETA_T_CELL_LINEAGE_COMMITMENT	14	Up	0.00129004	0.0636935
C2_CHIANG_LIVER_CANCER_SUBCLASS_UNANNOTATED_DN	164	Up	0.00129196	0.0636935
C2_PUJANA_BREAST_CANCER_WITH_BRCA1_MUTATED_UP	51	Up	0.00129921	0.0637758
C2_PID_HDAC_CLASSII_PATHWAY	30	Up	0.00130156	0.0637758
C7_GSE40493_BCL6_KO_VS_WT_TREG_DN	51	Down	0.00130245	0.0637758
C7_GSE1448_CTRL_VS_ANTI_VBETA5_DP_THYMOCYTE_DN	146	Up	0.00130915	0.0638342
C7_GSE45739_NRAS_KO_VS_WT_UNSTIM_CD4_TCELL_UP	164	Up	0.00131054	0.0638342
C2_REACTOME_M_PHASE	339	Up	0.00132239	0.0638342
C7_GSE13485_DAY1_VS_DAY21_YF17D_VACCINE_PBMC_DN	163	Up	0.001323	0.0638342
C7_GSE41867_NAIVE_VS_DAY8_LCMV_EFFECTOR_CD8_TCELL_DN	187	Up	0.00132365	0.0638342
C2_GARGALOVIC_RESPONSE_TO_OXIDIZED_PHOSPHOLIPIDS_BLUE_UP	115	Up	0.0013252	0.0638342
C2_TIEN_INTESTINE_PROBIOTICS_24HR_UP	494	Up	0.00132797	0.0638342
C7_GSE14413_UNSTIM_VS_IFNB_STIM_NIH3T3_CELLS_DN	123	Up	0.00133078	0.0638342
C5_GO_NUCLEAR_HORMONE_RECEPTOR_BINDING	126	Up	0.00133188	0.0638342
C2_NIKOLSKY_BREAST_CANCER_12Q13_Q21_AMPLICON	37	Up	0.00133541	0.0638342
C2_THEILGAARD_NEUTROPHIL_AT_SKIN_WOUND_UP	65	Up	0.00133601	0.0638342
C7_GSE46025_WT_VS_FOXO1_KO_KLRG1_LOW_CD8_EFFECTOR_TCELL_DN	147	Up	0.00134044	0.063836
C5_GO_PEPTIDYL_LYSINE_MODIFICATION	312	Up	0.00134193	0.063836
C7_GSE39820_CTRL_VS_TGFBETA1_IL6_IL23A_CD4_TCELL_UP	182	Up	0.00134725	0.0639488
C2_REACTOME_ER_TO_GOLGI_ANTEROGRADE_TRANSPORT	126	Up	0.00135943	0.0643794
C7_GSE37534_GW1929_VS_PIOGLITAZONE_TREATED_CD4_TCELL_PPARG1_FOXP3_TRANSDUCED_DN	172	Up	0.00136233	0.0643794
C5_GO_INTRINSIC_COMPONENT_OF_ENDOPLASMIC_RETICULUM_MEMBRANE	126	Up	0.00136523	0.0643794
C2_MARSON_FOXP3_TARGETS_DN	47	Up	0.00137301	0.0644673
C2_LINDSTEDT_DENDRITIC_CELL_MATURATION_B	46	Up	0.00137571	0.0644673
C5_GO_EXTRINSIC_APOPTOTIC_SIGNALING_PATHWAY_VIA_DEATH_DOMAIN_RECEPTORS	68	Up	0.00138253	0.0644673
C5_GO_S_ADENOSYLMETHIONINE_METABOLIC_PROCESS	11	Up	0.00138318	0.0644673
C7_GSE17721_LPS_VS_PAM3CSK4_4H_BMDC_UP	151	Up	0.00138471	0.0644673
C7_GSE43863_TH1_VS_LY6C_INT_CXCR5POS_MEMORY_CD4_TCELL_UP	169	Up	0.00138492	0.0644673
C2_REACTOME_SUMOYLATION_OF_TRANSCRIPTION_COFACTORS	37	Up	0.00138832	0.0644872
C7_GSE42724_MEMORY_BCELL_VS_PLASMABLAST_UP	173	Up	0.00139802	0.0647987
C7_GSE27241_CTRL_VS_DIGOXIN_TREATED_CD4_TCELL_IN_TH17_POLARIZING_CONDITIONS_UP	141	Up	0.00140814	0.0650505
C7_GSE24671_CTRL_VS_SENDAI_VIRUS_INFECTED_MOUSE_SPLENOCYTES_DN	172	Up	0.00140945	0.0650505
C7_GSE3982_DC_VS_NEUTROPHIL_LPS_STIM_UP	170	Up	0.00141648	0.0651151
C2_NAGASHIMA_EGF_SIGNALING_UP	45	Up	0.00141685	0.0651151
C7_GSE30962_PRIMARY_VS_SECONDARY_CHRONIC_LCMV_INF_CD8_TCELL_UP	167	Up	0.00143482	0.0656722
C5_GO_GOLGI_RIBBON_FORMATION	12	Up	0.0014352	0.0656722
C7_GSE10239_NAIVE_VS_DAY4.5_EFF_CD8_TCELL_DN	181	Up	0.00144007	0.0656722
C5_GO_CONDENSIN_COMPLEX	6	Up	0.00144108	0.0656722
C7_GSE8384_CTRL_VS_B_ABORTUS_4H_MAC_CELL_LINE_DN	168	Up	0.00144977	0.0658447
C6_TBK1.DF_DN	244	Up	0.00145094	0.0658447
C7_GSE21063_WT_VS_NFATC1_KO_BCELL_DN	172	Up	0.00145775	0.0659715
C7_GSE22886_UNSTIM_VS_IL2_STIM_NKCELL_DN	174	Up	0.00146095	0.0659715
H_HALLMARK_E2F_TARGETS	184	Up	0.00146978	0.0659715
C7_GSE11864_UNTREATED_VS_CSF1_IFNG_IN_MAC_DN	163	Up	0.00147075	0.0659715
H_HALLMARK_MTORC1_SIGNALING	181	Up	0.00147131	0.0659715
C2_NUYTTEN_EZH2_TARGETS_UP	810	Up	0.00147198	0.0659715
C2_REACTOME_PROCESSING_OF_CAPPED_INTRON_CONTAINING_PRE_MRNA	198	Up	0.00148009	0.0660746
C5_GO_HISTONE_H4_ACETYLATION	59	Up	0.0014814	0.0660746
C7_GSE29618_LAIV_VS_TIV_FLU_VACCINE_DAY7_PDC_UP	178	Up	0.00148523	0.0660746
C5_GO_TRANSLATION_FACTOR_ACTIVITY_RNA_BINDING	69	Up	0.00148683	0.0660746
C2_REACTOME_DNA_REPAIR	299	Up	0.00148951	0.0660746
C2_SHEDDEN_LUNG_CANCER_POOR_SURVIVAL_A6	378	Up	0.00150287	0.0665101
C5_GO_REGULATION_OF_T_HELPER_17_TYPE_IMMUNE_RESPONSE	16	Up	0.0015081	0.0665101
C7_GSE17301_CTRL_VS_48H_IFNA2_STIM_CD8_TCELL_UP	179	Up	0.00150853	0.0665101
C7_GSE1460_DP_VS_CD4_THYMOCYTE_DN	172	Up	0.00152184	0.0666647
C7_GSE26559_TCF1_KO_VS_WT_LIN_NEG_CELL_UP	171	Up	0.00152366	0.0666647
C7_GSE7852_THYMUS_VS_FAT_TREG_UP	177	Up	0.0015274	0.0666647
C7_GSE17186_NAIVE_VS_CD21LOW_TRANSITIONAL_BCELL_UP	171	Up	0.0015302	0.0666647
C2_DER_IFN_BETA_RESPONSE_UP	92	Up	0.0015303	0.0666647
C5_GO_MITOCHONDRIAL_TRANSLATION	116	Up	0.00153122	0.0666647
C2_EINAV_INTERFERON_SIGNATURE_IN_CANCER	25	Up	0.00153355	0.0666647
C7_GSE42021_CD24HI_TREG_VS_CD24HI_TCONV_THYMUS_DN	164	Up	0.00153898	0.0667335
C5_GO_VESICLE_FUSION_WITH_GOLGI_APPARATUS	8	Up	0.00154177	0.0667335
C2_MAYBURD_RESPONSE_TO_L663536_DN	53	Up	0.00154436	0.0667335
C7_GSE35825_IFNA_VS_IFNG_STIM_MACROPHAGE_UP	136	Up	0.00156147	0.0672186
C7_GSE14415_INDUCED_TREG_VS_FOXP3_KO_INDUCED_TREG_IL2_CULTURE_DN	94	Up	0.00156245	0.0672186
C7_GSE45365_CD8A_DC_VS_CD11B_DC_DN	158	Up	0.00157257	0.0672186
C5_GO_EXTRINSIC_COMPONENT_OF_MITOCHONDRIAL_INNER_MEMBRANE	11	Up	0.00157479	0.0672186
C7_GSE2770_IL12_ACT_VS_ACT_CD4_TCELL_2H_DN	162	Up	0.00157536	0.0672186
C2_WELCSH_BRCA1_TARGETS_UP	169	Up	0.00157609	0.0672186
C5_GO_PROTEIN_AUTOUBIQUITINATION	56	Up	0.00157798	0.0672186
C2_CHEN_PDGF_TARGETS	15	Up	0.00158038	0.0672186
C7_GSE45739_UNSTIM_VS_ACD3_ACD28_STIM_WT_CD4_TCELL_UP	155	Up	0.00159155	0.0674538
C7_GSE13484_UNSTIM_VS_YF17D_VACCINE_STIM_PBMC_DN	164	Up	0.00159212	0.0674538
C2_PID_REG_GR_PATHWAY	61	Up	0.00160309	0.0675906
C2_SASSON_RESPONSE_TO_FORSKOLIN_DN	72	Up	0.00160564	0.0675906
C6_BRCA1_DN.V1_UP	67	Down	0.00161375	0.0675906
C2_PID_MYC_PATHWAY	23	Up	0.0016139	0.0675906
C2_RODRIGUES_NTN1_AND_DCC_TARGETS	25	Up	0.00161608	0.0675906
C5_GO_TRANSCRIPTION_COREGULATOR_ACTIVITY	432	Up	0.00162132	0.0675906
C7_GSE411_UNSTIM_VS_400MIN_IL6_STIM_SOCS3_KO_MACROPHAGE_DN	164	Up	0.00162189	0.0675906
C7_GSE15330_HSC_VS_GRANULOCYTE_MONOCYTE_PROGENITOR_IKAROS_KO_UP	167	Up	0.0016225	0.0675906
C7_GSE17974_IL4_AND_ANTI_IL12_VS_UNTREATED_4H_ACT_CD4_TCELL_UP	156	Up	0.00162572	0.0675906
C7_GSE21063_CTRL_VS_ANTI_IGM_STIM_BCELL_NFATC1_KO_8H_DN	178	Up	0.00162651	0.0675906
C2_CAFFAREL_RESPONSE_TO_THC_8HR_5_UP	13	Up	0.00163206	0.0676917
H_HALLMARK_MYC_TARGETS_V1	167	Up	0.00163679	0.0677582
C2_COLLIS_PRKDC_SUBSTRATES	21	Up	0.00164883	0.067826
C5_GO_REGULATION_OF_DNA_TEMPLATED_TRANSCRIPTION_IN_RESPONSE_TO_STRESS	95	Up	0.00164975	0.067826
C7_GSE4984_GALECTIN1_VS_VEHICLE_CTRL_TREATED_DC_DN	162	Up	0.00165066	0.067826
C7_GSE17721_CTRL_VS_LPS_12H_BMDC_DN	153	Up	0.00166144	0.067826
C7_GSE45365_CD8A_DC_VS_CD11B_DC_IFNAR_KO_DN	135	Up	0.00166187	0.067826
C3_GCCATNTTG_YY1_Q6	371	Up	0.00166261	0.067826
C7_GSE3982_EOSINOPHIL_VS_MAC_UP	147	Up	0.00166316	0.067826
C7_GSE22611_UNSTIM_VS_2H_MDP_STIM_MUTANT_NOD2_TRANSDUCED_HEK293T_CELL_DN	174	Up	0.001666	0.067826
C5_GO_PHAGOCYTOSIS_RECOGNITION	8	Down	0.00166657	0.067826
C7_GSE3982_MEMORY_CD4_TCELL_VS_TH2_DN	176	Up	0.00167858	0.0681221
C7_GSE10239_MEMORY_VS_KLRG1HIGH_EFF_CD8_TCELL_DN	180	Up	0.00168013	0.0681221
C7_GSE42021_TREG_PLN_VS_CD24HI_TREG_THYMUS_UP	162	Up	0.00168358	0.0681349
C2_RUTELLA_RESPONSE_TO_HGF_VS_CSF2RB_AND_IL4_DN	211	Up	0.00168722	0.0681549
C7_GSE42088_UNINF_VS_LEISHMANIA_INF_DC_2H_UP	160	Up	0.00170173	0.0686134
C7_GSE37301_MULTIPOTENT_PROGENITOR_VS_RAG2_KO_NK_CELL_DN	157	Up	0.0017057	0.0686456
C5_GO_LYSOSOMAL_LUMEN	66	Up	0.00171248	0.0687911
C5_GO_RNA_LOCALIZATION	188	Up	0.00172898	0.0689077
C7_GSE17974_0H_VS_4H_IN_VITRO_ACT_CD4_TCELL_DN	170	Up	0.00172937	0.0689077
C5_GO_CHROMOSOME	875	Up	0.00173177	0.0689077
C7_GSE37534_UNTREATED_VS_PIOGLITAZONE_TREATED_CD4_TCELL_PPARG1_AND_FOXP3_TRASDUCED_DN	167	Up	0.00173554	0.0689077
C2_KIM_WT1_TARGETS_UP	164	Up	0.0017381	0.0689077
C7_GSE20198_UNTREATED_VS_IL12_IL18_TREATED_ACT_CD4_TCELL_DN	161	Up	0.00173887	0.0689077
C2_BIOCARTA_ASBCELL_PATHWAY	13	Up	0.0017411	0.0689077
C2_KEGG_UBIQUITIN_MEDIATED_PROTEOLYSIS	122	Up	0.00174413	0.0689077
C2_SAKAI_TUMOR_INFILTRATING_MONOCYTES_DN	73	Up	0.00174652	0.0689077
C5_GO_ER_NUCLEUS_SIGNALING_PATHWAY	43	Up	0.00174715	0.0689077
C7_GSE17721_PAM3CSK4_VS_CPG_4H_BMDC_UP	161	Up	0.00175118	0.0689412
C2_ZHU_CMV_ALL_UP	95	Up	0.0017597	0.0690517
C7_GSE17721_POLYIC_VS_CPG_16H_BMDC_DN	154	Up	0.0017617	0.0690517
C7_GSE24726_WT_VS_E2_2_KO_PDC_DN	171	Up	0.00176354	0.0690517
C7_GSE17721_0.5H_VS_4H_LPS_BMDC_DN	144	Up	0.00177083	0.0690813
C5_GO_TRANSCRIPTION_COACTIVATOR_ACTIVITY	254	Up	0.00177701	0.0690813
C2_BROWNE_INTERFERON_RESPONSIVE_GENES	60	Up	0.00178139	0.0690813
C7_GSE16450_IMMATURE_VS_MATURE_NEURON_CELL_LINE_UP	175	Up	0.00178556	0.0690813
C7_GSE37532_WT_VS_PPARG_KO_VISCERAL_ADIPOSE_TISSUE_TREG_UP	168	Up	0.0017887	0.0690813
C5_GO_ZINC_ION_BINDING	565	Up	0.00178938	0.0690813
C7_GSE17721_POLYIC_VS_GARDIQUIMOD_0.5H_BMDC_DN	165	Up	0.00179293	0.0690813
C2_REACTOME_CELL_CYCLE	567	Up	0.00179644	0.0690813
C2_GOTZMANN_EPITHELIAL_TO_MESENCHYMAL_TRANSITION_DN	155	Up	0.00179803	0.0690813
C2_BROCKE_APOPTOSIS_REVERSED_BY_IL6	119	Up	0.00179862	0.0690813
C2_REACTOME_REGULATION_OF_CHOLESTEROL_BIOSYNTHESIS_BY_SREBP_SREBF	53	Up	0.00179932	0.0690813
C5_GO_MULTICELLULAR_ORGANISM_GROWTH	112	Up	0.00180681	0.0692188
C5_GO_MRNA_CIS_SPLICING_VIA_SPLICEOSOME	38	Up	0.00181142	0.0692188
C7_GSE39820_TGFBETA1_IL6_VS_TGFBETA1_IL6_IL23A_TREATED_CD4_TCELL_UP	179	Up	0.00181723	0.0692188
C7_GSE17721_POLYIC_VS_GARDIQUIMOD_4H_BMDC_DN	172	Up	0.001818	0.0692188
C7_GSE21546_ELK1_KO_VS_SAP1A_KO_AND_ELK1_KO_ANTI_CD3_STIM_DP_THYMOCYTES_UP	164	Up	0.00182008	0.0692188
C7_GSE22886_NAIVE_CD4_TCELL_VS_48H_ACT_TH1_DN	174	Up	0.00182205	0.0692188
C7_GSE24634_NAIVE_CD4_TCELL_VS_DAY5_IL4_CONV_TREG_DN	184	Up	0.00183058	0.0694213
C7_GSE20366_EX_VIVO_VS_HOMEOSTATIC_CONVERSION_TREG_UP	175	Up	0.00183764	0.0695675
C7_GSE23925_LIGHT_ZONE_VS_NAIVE_BCELL_DN	173	Up	0.00184794	0.0697409
C2_BROWNE_HCMV_INFECTION_14HR_UP	126	Up	0.00184865	0.0697409
C2_REACTOME_SUMOYLATION_OF_DNA_DAMAGE_RESPONSE_AND_REPAIR_PROTEINS	67	Up	0.00185398	0.0698202
C7_GSE22033_UNTREATED_VS_ROSIGLITAZONE_TREATED_MEF_DN	155	Up	0.00187243	0.0703929
C7_GSE27786_ERYTHROBLAST_VS_NEUTROPHIL_DN	178	Up	0.00188175	0.0704969
C2_OUILLETTE_CLL_13Q14_DELETION_UP	63	Up	0.00188175	0.0704969
C2_GAZIN_EPIGENETIC_SILENCING_BY_KRAS	23	Up	0.00188494	0.0704969
C7_GSE12845_IGD_NEG_BLOOD_VS_NAIVE_TONSIL_BCELL_UP	177	Up	0.0018955	0.0707698
C7_GSE17721_CTRL_VS_GARDIQUIMOD_24H_BMDC_DN	153	Up	0.00190675	0.0708925
C5_GO_RIBONUCLEOPROTEIN_COMPLEX_SUBUNIT_ORGANIZATION	220	Up	0.00190852	0.0708925
C7_GSE22196_HEALTHY_VS_OBESE_MOUSE_SKIN_GAMMADELTA_TCELL_UP	166	Up	0.00190859	0.0708925
C7_GSE9650_EFFECTOR_VS_MEMORY_CD8_TCELL_DN	170	Up	0.00192366	0.0713299
C7_GSE43956_WT_VS_SGK1_KO_TH17_DIFFERENTIATED_CD4_TCELL_DN	160	Up	0.00192904	0.0713382
C7_GSE9006_TYPE_1_DIABETES_AT_DX_VS_1MONTH_POST_DX_PBMC_UP	166	Up	0.00193138	0.0713382
C3_GTGACGY_E4F1_Q6	542	Up	0.00193375	0.0713382
C2_PHONG_TNF_RESPONSE_VIA_P38_COMPLETE	189	Up	0.0019482	0.0716885
C7_GSE22432_PDC_VS_TGFB1_TREATEDCOMMON_DC_PROGENITOR_UP	176	Up	0.00195091	0.0716885
C2_SENGUPTA_NASOPHARYNGEAL_CARCINOMA_DN	203	Down	0.00195316	0.0716885
C3_ACTWSNACTNY_UNKNOWN	82	Up	0.00196789	0.0719047
C5_GO_MITOCHONDRIAL_GENE_EXPRESSION	139	Up	0.00196812	0.0719047
C2_ZWANG_CLASS_3_TRANSIENTLY_INDUCED_BY_EGF	170	Up	0.00197225	0.0719047
C5_GO_NUCLEAR_CHROMOSOME	494	Up	0.00197259	0.0719047
C7_GSE41867_DAY6_VS_DAY8_LCMV_ARMSTRONG_EFFECTOR_CD8_TCELL_UP	164	Up	0.00197562	0.0719047
C7_GSE14000_4H_VS_16H_LPS_DC_DN	169	Up	0.00197913	0.0719082
C5_GO_VESICLE_CARGO_LOADING	16	Up	0.00198508	0.0719082
C5_GO_REGULATION_OF_CD4_POSITIVE_ALPHA_BETA_T_CELL_DIFFERENTIATION	40	Up	0.00198566	0.0719082
C7_GSE24634_NAIVE_CD4_TCELL_VS_DAY10_IL4_CONV_TREG_DN	185	Up	0.00199041	0.0719598
C7_GSE14000_UNSTIM_VS_4H_LPS_DC_TRANSLATED_RNA_UP	170	Up	0.00199755	0.072059
C7_GSE37533_PPARG1_FOXP3_VS_PPARG2_FOXP3_TRANSDUCED_CD4_TCELL_PIOGLITAZONE_TREATED_DN	171	Up	0.00200786	0.072059
C5_GO_NUCLEAR_CHROMATIN	302	Up	0.0020093	0.072059
C2_ACEVEDO_LIVER_CANCER_UP	793	Up	0.00201018	0.072059
C7_GSE24634_TREG_VS_TCONV_POST_DAY5_IL4_CONVERSION_UP	170	Up	0.00201186	0.072059
C2_PATIL_LIVER_CANCER	561	Up	0.00201375	0.072059
C7_GSE1460_INTRATHYMIC_T_PROGENITOR_VS_NAIVE_CD4_TCELL_CORD_BLOOD_UP	183	Up	0.00201831	0.072059
C7_GSE32164_RESTING_DIFFERENTIATED_VS_ALTERNATIVELY_ACT_M2_MACROPHAGE_DN	174	Up	0.00201972	0.072059
C7_GSE14699_NAIVE_VS_ACT_CD8_TCELL_DN	160	Up	0.00202412	0.0720973
C2_BIOCARTA_BBCELL_PATHWAY	9	Up	0.00203317	0.0721252
C7_GSE17974_CTRL_VS_ACT_IL4_AND_ANTI_IL12_4H_CD4_TCELL_DN	162	Up	0.00203585	0.0721252
C7_GSE22886_NAIVE_TCELL_VS_NEUTROPHIL_UP	182	Up	0.00203725	0.0721252
C7_KAECH_DAY8_EFF_VS_MEMORY_CD8_TCELL_DN	167	Up	0.00203907	0.0721252
C7_GSE36826_NORMAL_VS_STAPH_AUREUS_INF_SKIN_UP	168	Up	0.00204153	0.0721252
C5_GO_PROTEIN_MODIFICATION_BY_SMALL_PROTEIN_CONJUGATION	735	Up	0.00205668	0.0725423
C7_GSE36009_UNSTIM_VS_LPS_STIM_DC_DN	179	Up	0.00206966	0.0728816
C7_GSE31082_DN_VS_CD8_SP_THYMOCYTE_UP	171	Up	0.00207889	0.0730351
C2_GRADE_COLON_AND_RECTAL_CANCER_UP	251	Up	0.00208075	0.0730351
C7_GSE21063_WT_VS_NFATC1_KO_16H_ANTI_IGM_STIM_BCELL_UP	169	Up	0.00210191	0.0736587
C5_GO_POSITIVE_REGULATION_OF_CELLULAR_RESPONSE_TO_TRANSFORMING_GROWTH_FACTOR_BETA_STIMULUS	22	Up	0.00210952	0.0738059
C7_GSE17721_CTRL_VS_CPG_1H_BMDC_UP	170	Up	0.00212038	0.0740326
C7_GSE18791_CTRL_VS_NEWCASTLE_VIRUS_DC_12H_UP	174	Up	0.00212282	0.0740326
C7_GSE5960_TH1_VS_ANERGIC_TH1_DN	166	Up	0.00212731	0.0740702
C2_MOOTHA_TCA	14	Up	0.0021321	0.0741179
C7_GSE36476_YOUNG_VS_OLD_DONOR_MEMORY_CD4_TCELL_72H_TSST_ACT_DN	178	Up	0.00213773	0.0741946
C5_GO_TRANSLATIONAL_TERMINATION	88	Up	0.00215113	0.0745405
C5_GO_CATALYTIC_COMPLEX	1135	Up	0.00216355	0.0747451
C7_GSE17721_POLYIC_VS_GARDIQUIMOD_2H_BMDC_DN	156	Up	0.0021728	0.0747451
C7_GSE33162_HDAC3_KO_VS_HDAC3_KO_4H_LPS_STIM_MACROPHAGE_UP	167	Up	0.00217316	0.0747451
C2_REACTOME_SENESCENCE_ASSOCIATED_SECRETORY_PHENOTYPE_SASP	95	Up	0.00217327	0.0747451
C5_GO_CD40_RECEPTOR_COMPLEX	10	Up	0.00218229	0.0747451
C7_GSE2770_IL12_AND_TGFB_VS_IL4_TREATED_ACT_CD4_TCELL_6H_UP	159	Up	0.0021851	0.0747451
C7_GSE7460_WT_VS_FOXP3_HET_ACT_TCONV_DN	164	Up	0.00218692	0.0747451
C7_GSE9006_TYPE_1_VS_TYPE_2_DIABETES_PBMC_AT_DX_DN	171	Up	0.00218743	0.0747451
C5_GO_SOMATIC_DIVERSIFICATION_OF_IMMUNE_RECEPTORS	59	Up	0.00219409	0.0747451
C3_TGAATGT_MIR181A_MIR181B_MIR181C_MIR181D	382	Up	0.00219465	0.0747451
C2_BROWNE_HCMV_INFECTION_6HR_DN	125	Up	0.00219683	0.0747451
C2_PUJANA_BRCA_CENTERED_NETWORK	107	Up	0.00219838	0.0747451
C5_GO_SOMATIC_DIVERSIFICATION_OF_IMMUNE_RECEPTORS_VIA_GERMLINE_RECOMBINATION_WITHIN_A_SINGLE_LOCUS	53	Up	0.00221249	0.0750327
C7_GSE13411_IGM_VS_SWITCHED_MEMORY_BCELL_DN	176	Up	0.00221596	0.0750327
C5_GO_CERAMIDE_CATABOLIC_PROCESS	17	Up	0.00221993	0.0750327
C7_GSE37301_COMMON_LYMPHOID_PROGENITOR_VS_CD4_TCELL_UP	150	Up	0.00222068	0.0750327
C2_TONKS_TARGETS_OF_RUNX1_RUNX1T1_FUSION_MONOCYTE_DN	45	Up	0.00224595	0.0757448
C7_GSE19923_E2A_KO_VS_HEB_AND_E2A_KO_DP_THYMOCYTE_UP	162	Up	0.00225495	0.0757448
C5_GO_CHROMOSOME_ORGANIZATION	972	Up	0.00225574	0.0757448
C7_GSE19888_ADENOSINE_A3R_INH_PRETREAT_AND_ACT_BY_A3R_VS_A3R_INH_AND_TCELL_MEMBRANES_ACT_MAST_CELL_UP	170	Up	0.00226177	0.0757448
C7_GSE34006_A2AR_KO_VS_A2AR_AGONIST_TREATED_TREG_DN	169	Up	0.0022651	0.0757448
C7_GSE22919_RESTING_VS_IL2_IL12_IL15_STIM_NK_CELL_DN	182	Up	0.00226881	0.0757448
C7_GSE6674_ANTI_IGM_VS_ANTI_IGM_AND_CPG_STIM_BCELL_DN	174	Up	0.00226899	0.0757448
C7_GSE18791_CTRL_VS_NEWCASTLE_VIRUS_DC_6H_DN	170	Up	0.00227048	0.0757448
C5_GO_T_HELPER_1_CELL_DIFFERENTIATION	16	Up	0.00227318	0.0757448
C7_GSE34156_NOD2_LIGAND_VS_TLR1_TLR2_LIGAND_6H_TREATED_MONOCYTE_UP	163	Up	0.00227714	0.0757604
C2_HAHTOLA_MYCOSIS_FUNGOIDES_CD4_DN	102	Up	0.0022827	0.0758045
C5_GO_ORGANELLAR_RIBOSOME	75	Up	0.00228546	0.0758045
C2_BIOCARTA_KERATINOCYTE_PATHWAY	41	Up	0.00229328	0.0758077
C2_GARY_CD5_TARGETS_UP	416	Up	0.00229396	0.0758077
C7_GSE32986_UNSTIM_VS_GMCSF_AND_CURDLAN_LOWDOSE_STIM_DC_DN	184	Up	0.00229604	0.0758077
C7_GSE17974_0H_VS_12H_IN_VITRO_ACT_CD4_TCELL_DN	175	Up	0.0023003	0.075833
C5_GO_HISTONE_BINDING	159	Up	0.00230507	0.0758352
C2_KAUFFMANN_DNA_REPAIR_GENES	213	Up	0.00231338	0.0758352
C2_DANG_MYC_TARGETS_DN	26	Up	0.00231407	0.0758352
C7_GSE14000_TRANSLATED_RNA_VS_MRNA_4H_LPS_DC_UP	169	Up	0.00231453	0.0758352
C2_KEGG_SELENOAMINO_ACID_METABOLISM	22	Up	0.00232002	0.0758352
C7_GSE13946_CTRL_VS_DSS_COLITIS_GD_TCELL_FROM_COLON_DN	152	Up	0.00232134	0.0758352
C7_GSE22886_NAIVE_CD8_TCELL_VS_DC_DN	180	Up	0.00233489	0.0761003
C2_REACTOME_RECEPTOR_TYPE_TYROSINE_PROTEIN_PHOSPHATASES	10	Down	0.00233987	0.0761003
C2_REACTOME_CELL_CYCLE_MITOTIC	475	Up	0.00234294	0.0761003
C2_ACEVEDO_LIVER_TUMOR_VS_NORMAL_ADJACENT_TISSUE_UP	701	Up	0.00234404	0.0761003
C7_GSE3565_DUSP1_VS_WT_SPLENOCYTES_DN	160	Up	0.00234865	0.0761003
C7_GSE36826_NORMAL_VS_STAPH_AUREUS_INF_IL1R_KO_SKIN_DN	178	Up	0.00235604	0.0761003
C7_GSE36527_CD69_NEG_VS_POS_TREG_CD62L_LOS_KLRG1_NEG_UP	157	Up	0.00235831	0.0761003
C2_PEDERSEN_METASTASIS_BY_ERBB2_ISOFORM_1	37	Up	0.00235946	0.0761003
C7_GSE2706_LPS_VS_R848_AND_LPS_8H_STIM_DC_DN	118	Up	0.00236266	0.0761003
C5_GO_SWR1_COMPLEX	11	Up	0.00236591	0.0761003
C5_GO_POSITIVE_REGULATION_OF_TRANSCRIPTION_FROM_RNA_POLYMERASE_II_PROMOTER_IN_RESPONSE_TO_STRESS	22	Up	0.00237022	0.0761003
C7_GSE17721_POLYIC_VS_GARDIQUIMOD_1H_BMDC_DN	167	Up	0.00237619	0.0761003
C7_GSE20754_WT_VS_TCF1_KO_MEMORY_CD8_TCELL_UP	158	Up	0.00237855	0.0761003
C3_GTAAGAT_MIR200A	42	Up	0.00237857	0.0761003
C7_GSE3994_WT_VS_PAC1_KO_ACTIVATED_MAST_CELL_DN	159	Up	0.00238594	0.0762235
C7_GSE41176_UNSTIM_VS_ANTI_IGM_STIM_TAK1_KO_BCELL_1H_UP	187	Up	0.00239642	0.0764457
C5_GO_PROTEIN_DNA_COMPLEX	157	Up	0.00240409	0.0765777
C3_GCGSCMNTTT_UNKNOWN	58	Up	0.00241255	0.0767347
C7_GSE24634_TEFF_VS_TCONV_DAY5_IN_CULTURE_UP	179	Up	0.00241732	0.0767739
C7_GSE37301_HEMATOPOIETIC_STEM_CELL_VS_PRO_BCELL_DN	137	Up	0.00242761	0.0769681
C5_GO_POSITIVE_REGULATION_OF_NATURAL_KILLER_CELL_MEDIATED_IMMUNE_RESPONSE_TO_TUMOR_CELL	6	Down	0.00243053	0.0769681
C7_GSE29618_PRE_VS_DAY7_POST_LAIV_FLU_VACCINE_BCELL_UP	164	Up	0.00243591	0.077026
C7_GSE15767_MED_VS_SCS_MAC_LN_DN	163	Up	0.00245701	0.077428
C2_VARELA_ZMPSTE24_TARGETS_UP	35	Up	0.00246137	0.077428
C7_GSE46468_LUNG_INNATE_LYMPHOID_CELL_VS_SPLEEN_CD4_TCELL_UP	169	Up	0.00246148	0.077428
C7_GSE2770_TGFB_AND_IL4_ACT_VS_ACT_CD4_TCELL_6H_UP	176	Up	0.0024629	0.077428
C5_GO_INNER_DYNEIN_ARM_ASSEMBLY	10	Down	0.002469	0.0774327
C2_SESTO_RESPONSE_TO_UV_C2	47	Up	0.00247248	0.0774327
C7_GSE10325_BCELL_VS_LUPUS_BCELL_DN	181	Up	0.00247413	0.0774327
C7_GSE17721_LPS_VS_CPG_4H_BMDC_UP	161	Up	0.00247932	0.0774327
C7_GSE15330_GRANULOCYTE_MONOCYTE_PROGENITOR_VS_PRO_BCELL_DN	174	Up	0.0024833	0.0774327
C2_WEST_ADRENOCORTICAL_TUMOR_UP	266	Up	0.00248447	0.0774327
C5_GO_TELOMERIC_DNA_BINDING	34	Up	0.0025044	0.077942
C7_GSE26030_TH1_VS_TH17_DAY15_POST_POLARIZATION_UP	155	Up	0.00252767	0.0784796
C7_GSE2770_TGFB_AND_IL4_VS_TGFB_AND_IL12_TREATED_ACT_CD4_TCELL_48H_UP	166	Up	0.00253146	0.0784796
C7_GSE36009_WT_VS_NLRP10_KO_DC_LPS_STIM_UP	172	Up	0.00253253	0.0784796
C5_GO_PROTEIN_CONTAINING_COMPLEX_REMODELING	15	Down	0.0025385	0.0785523
C3_USF_Q6	214	Up	0.00255364	0.0789081
C2_REACTOME_COPI_MEDIATED_ANTEROGRADE_TRANSPORT	80	Up	0.00256955	0.0792141
C5_GO_RNA_DEPENDENT_DNA_BIOSYNTHETIC_PROCESS	69	Up	0.00258301	0.0792141
C7_GSE43955_TH0_VS_TGFB_IL6_TH17_ACT_CD4_TCELL_52H_UP	144	Up	0.00258502	0.0792141
C7_GSE21360_SECONDARY_VS_TERTIARY_MEMORY_CD8_TCELL_UP	180	Up	0.00258514	0.0792141
C2_WILCOX_RESPONSE_TO_PROGESTERONE_UP	123	Up	0.00258878	0.0792141
C7_GSE41867_DAY6_EFFECTOR_VS_DAY30_MEMORY_CD8_TCELL_LCMV_ARMSTRONG_DN	181	Up	0.00259844	0.0792141
C7_GSE27786_LIN_NEG_VS_BCELL_UP	160	Up	0.00260165	0.0792141
C7_GSE27786_NKTCELL_VS_ERYTHROBLAST_UP	176	Up	0.0026024	0.0792141
C3_CGTSACG_PAX3_B	119	Up	0.00260529	0.0792141
C7_GSE24574_BCL6_HIGH_TFH_VS_NAIVE_CD4_TCELL_UP	138	Up	0.00260722	0.0792141
C7_GSE10325_MYELOID_VS_LUPUS_MYELOID_DN	168	Up	0.00261099	0.0792141
C7_GSE26290_CTRL_VS_AKT_INHIBITOR_TREATED_ANTI_CD3_AND_IL2_STIM_CD8_TCELL_DN	169	Up	0.00261543	0.0792141
C2_MANALO_HYPOXIA_DN	258	Up	0.0026203	0.0792141
C5_GO_ESTABLISHMENT_OF_RNA_LOCALIZATION	160	Up	0.00262123	0.0792141
C5_GO_RNA_3_END_PROCESSING	117	Up	0.00262195	0.0792141
C7_GSE3982_MAC_VS_NEUTROPHIL_LPS_STIM_UP	169	Up	0.00262364	0.0792141
C5_GO_STEROID_HORMONE_RECEPTOR_BINDING	77	Up	0.00262843	0.0792141
C7_GSE46606_UNSTIM_VS_CD40L_IL2_IL5_3DAY_STIMULATED_IRF4MID_SORTED_BCELL_DN	169	Up	0.00263139	0.0792141
C2_REACTOME_TCR_SIGNALING	98	Up	0.00263292	0.0792141
C3_HIF1_Q3	181	Up	0.00265844	0.079721
C7_GSE9988_LOW_LPS_VS_ANTI_TREM1_AND_LPS_MONOCYTE_DN	154	Up	0.00266306	0.079721
C2_REACTOME_SUMOYLATION	161	Up	0.00266312	0.079721
C7_GSE21670_IL6_VS_TGFB_AND_IL6_TREATED_STAT3_KO_CD4_TCELL_DN	155	Up	0.00266447	0.079721
C2_FOURNIER_ACINAR_DEVELOPMENT_LATE_2	248	Up	0.00268482	0.0801222
C6_VEGF_A_UP.V1_DN	156	Up	0.00268527	0.0801222
C7_GSE17721_LPS_VS_CPG_6H_BMDC_UP	162	Up	0.00270045	0.0801346
C5_GO_MRNA_METABOLIC_PROCESS	433	Up	0.00270086	0.0801346
C7_GSE37301_HEMATOPOIETIC_STEM_CELL_VS_PRO_BCELL_UP	139	Up	0.00270248	0.0801346
C2_HOFFMANN_LARGE_TO_SMALL_PRE_BII_LYMPHOCYTE_UP	134	Up	0.00270305	0.0801346
C2_BIOCARTA_FAS_PATHWAY	29	Up	0.00270415	0.0801346
C2_FERRANDO_T_ALL_WITH_MLL_ENL_FUSION_DN	77	Up	0.0027211	0.0803269
C3_ATCTTGC_MIR31	63	Up	0.0027214	0.0803269
C5_GO_RIBONUCLEOPROTEIN_GRANULE	168	Up	0.00272224	0.0803269
C7_GSE8621_UNSTIM_VS_LPS_STIM_MACROPHAGE_DN	167	Up	0.00272705	0.0803269
C7_GSE20198_IL12_VS_IFNA_TREATED_ACT_CD4_TCELL_UP	173	Up	0.00273256	0.0803269
C2_BROWNE_HCMV_INFECTION_8HR_UP	73	Up	0.00273286	0.0803269
C2_BERENJENO_TRANSFORMED_BY_RHOA_UP	449	Up	0.00276154	0.0809677
C2_AMIT_SERUM_RESPONSE_40_MCF10A	25	Up	0.00276213	0.0809677
C2_REACTOME_RNA_POLYMERASE_II_PRE_TRANSCRIPTION_EVENTS	65	Up	0.00276819	0.0810359
C5_GO_TRANSCRIPTION_FACTOR_BINDING	490	Up	0.00278578	0.0814409
C2_DODD_NASOPHARYNGEAL_CARCINOMA_DN	1157	Up	0.00279032	0.0814414
C5_GO_CHROMATIN_ORGANIZATION	625	Up	0.00279331	0.0814414
C3_CREB_Q4_01	156	Up	0.00280515	0.081677
C5_GO_NEGATIVE_REGULATION_OF_RETINOIC_ACID_RECEPTOR_SIGNALING_PATHWAY	4	Up	0.00281808	0.0819434
C2_REACTOME_PHASE_2_PLATEAU_PHASE	11	Down	0.0028349	0.0822816
C7_GSE2770_IL12_AND_TGFB_ACT_VS_ACT_CD4_TCELL_2H_UP	163	Up	0.00284231	0.0822816
C7_GSE22033_UNTREATED_VS_ROSIGLITAZONE_TREATED_MEF_UP	176	Up	0.00284235	0.0822816
C7_GSE37532_WT_VS_PPARG_KO_LN_TREG_UP	169	Up	0.00284488	0.0822816
C7_GSE3982_NEUTROPHIL_VS_EFF_MEMORY_CD4_TCELL_DN	170	Up	0.0028491	0.082294
C7_GSE17721_0.5H_VS_8H_POLYIC_BMDC_DN	155	Up	0.00285715	0.0823358
C7_GSE3982_MAST_CELL_VS_TH2_DN	167	Up	0.00286317	0.0823358
C2_PID_NFAT_TFPATHWAY	38	Up	0.0028671	0.0823358
C2_BIOCARTA_RANKL_PATHWAY	13	Up	0.00287414	0.0823358
C2_JOHNSTONE_PARVB_TARGETS_2_DN	288	Up	0.00287807	0.0823358
C5_GO_REGULATION_OF_HEART_RATE_BY_CARDIAC_CONDUCTION	20	Down	0.00287894	0.0823358
C7_GSE41176_WT_VS_TAK1_KO_ANTI_IGM_STIM_BCELL_6H_DN	170	Up	0.00287967	0.0823358
C5_GO_MAINTENANCE_OF_PROTEIN_LOCATION_IN_NUCLEUS	19	Up	0.00288092	0.0823358
C7_GSE17721_CTRL_VS_POLYIC_4H_BMDC_UP	179	Up	0.00289288	0.0824199
C5_GO_OXIDOREDUCTASE_ACTIVITY_ACTING_ON_THE_CH_CH_GROUP_OF_DONORS	48	Up	0.00290349	0.0824199
C7_GSE13484_UNSTIM_VS_3H_YF17D_VACCINE_STIM_PBMC_UP	175	Up	0.00290476	0.0824199
C7_GSE29618_BCELL_VS_PDC_DAY7_FLU_VACCINE_UP	161	Up	0.00290958	0.0824199
C7_GSE42021_TREG_PLN_VS_CD24INT_TREG_THYMUS_UP	173	Up	0.00291329	0.0824199
C7_GSE37416_CTRL_VS_6H_F_TULARENSIS_LVS_NEUTROPHIL_DN	155	Up	0.0029157	0.0824199
C7_GSE2770_IL12_AND_TGFB_ACT_VS_ACT_CD4_TCELL_6H_DN	176	Up	0.00292281	0.0824199
C7_GSE41867_DAY6_VS_DAY8_LCMV_ARMSTRONG_EFFECTOR_CD8_TCELL_DN	173	Up	0.00292398	0.0824199
C7_GSE22886_NAIVE_CD8_TCELL_VS_NEUTROPHIL_UP	176	Up	0.00293269	0.0824199
C7_GSE42724_MEMORY_VS_B1_BCELL_UP	160	Up	0.00293291	0.0824199
C2_KAYO_AGING_MUSCLE_DN	98	Up	0.00293412	0.0824199
C7_GSE23925_DARK_ZONE_VS_NAIVE_BCELL_UP	174	Up	0.00293444	0.0824199
C7_GSE17721_POLYIC_VS_CPG_0.5H_BMDC_DN	170	Up	0.00293672	0.0824199
C5_GO_NEGATIVE_REGULATION_OF_CHROMOSOME_ORGANIZATION	123	Up	0.00293981	0.0824199
C7_GSE41867_DAY8_EFFECTOR_VS_DAY30_EXHAUSTED_CD8_TCELL_LCMV_CLONE13_UP	169	Up	0.00294085	0.0824199
H_HALLMARK_OXIDATIVE_PHOSPHORYLATION	177	Up	0.00295045	0.0825821
C5_GO_UBIQUITIN_LIGASE_COMPLEX	237	Up	0.00296704	0.0828839
C2_IWANAGA_E2F1_TARGETS_INDUCED_BY_SERUM	23	Up	0.00297204	0.0828839
C2_PID_CERAMIDE_PATHWAY	41	Up	0.0029727	0.0828839
C7_GSE41867_LCMV_ARMSTRONG_VS_CLONE13_DAY6_EFFECTOR_CD8_TCELL_DN	174	Up	0.00297927	0.0829607
H_HALLMARK_PROTEIN_SECRETION	85	Up	0.00298944	0.0831311
C2_PID_HIV_NEF_PATHWAY	33	Up	0.00300109	0.0831311
C7_GSE14769_UNSTIM_VS_120MIN_LPS_BMDM_DN	161	Up	0.00300131	0.0831311
C2_HORTON_SREBF_TARGETS	22	Up	0.00300473	0.0831311
C7_GSE9988_ANTI_TREM1_VS_LPS_MONOCYTE_DN	155	Up	0.00300765	0.0831311
C5_GO_TRANSFERASE_COMPLEX	656	Up	0.00300839	0.0831311
C5_GO_SYNAPTIC_MEMBRANE_ADHESION	12	Down	0.00301269	0.0831441
C2_KEGG_SPLICEOSOME	100	Up	0.00302088	0.0831751
C7_GSE7768_OVA_ALONE_VS_OVA_WITH_MPL_IMMUNIZED_MOUSE_WHOLE_SPLEEN_6H_DN	161	Up	0.00302442	0.0831751
C7_GSE11924_TFH_VS_TH2_CD4_TCELL_DN	147	Up	0.00302782	0.0831751
C5_GO_CELL_AGING	84	Up	0.00302915	0.0831751
C7_GSE2706_UNSTIM_VS_2H_R848_DC_DN	150	Up	0.0030378	0.0833071
C7_GSE29618_PRE_VS_DAY7_FLU_VACCINE_PDC_DN	180	Up	0.00304181	0.0833119
C7_GSE3982_MAST_CELL_VS_BASOPHIL_DN	162	Up	0.00305721	0.0835705
C7_GSE32986_GMCSF_VS_GMCSF_AND_CURDLAN_LOWDOSE_STIM_DC_UP	180	Up	0.00305896	0.0835705
C5_GO_REGULATION_OF_RNA_METABOLIC_PROCESS	171	Up	0.0030746	0.0838556
C2_REACTOME_CLASS_I_MHC_MEDIATED_ANTIGEN_PROCESSING_PRESENTATION	310	Up	0.00307713	0.0838556
C7_GSE14000_UNSTIM_VS_16H_LPS_DC_DN	177	Up	0.00309179	0.0841218
C2_LIU_SOX4_TARGETS_UP	117	Up	0.00309465	0.0841218
C7_GSE24142_ADULT_VS_FETAL_EARLY_THYMIC_PROGENITOR_DN	159	Up	0.00310028	0.0841693
C7_GSE3982_MAST_CELL_VS_EFF_MEMORY_CD4_TCELL_DN	139	Up	0.00310586	0.0841961
C7_GSE27786_BCELL_VS_MONO_MAC_UP	183	Up	0.00311261	0.0841961
C2_REACTOME_SHC_MEDIATED_CASCADE:FGFR2	12	Down	0.00311291	0.0841961
C2_JI_RESPONSE_TO_FSH_DN	49	Up	0.00311709	0.0842042
C7_GSE11924_TFH_VS_TH1_CD4_TCELL_UP	177	Up	0.00313729	0.0846443
C7_GSE17721_CTRL_VS_GARDIQUIMOD_2H_BMDC_DN	156	Up	0.00315048	0.0848946
C7_GSE37319_WT_VS_RC3H1_KO_CD44LOW_CD8_TCELL_UP	94	Up	0.00315847	0.0848968
C7_GSE5503_LIVER_DC_VS_SPLEEN_DC_ACTIVATED_ALLOGENIC_TCELL_DN	169	Up	0.00316899	0.0848968
C2_MARSON_BOUND_BY_E2F4_UNSTIMULATED	579	Up	0.00316944	0.0848968
C2_WATANABE_RECTAL_CANCER_RADIOTHERAPY_RESPONSIVE_UP	89	Up	0.00316984	0.0848968
C7_GSE18791_CTRL_VS_NEWCASTLE_VIRUS_DC_18H_UP	179	Up	0.00317277	0.0848968
C5_GO_CUL4_RING_E3_UBIQUITIN_LIGASE_COMPLEX	29	Up	0.0031766	0.0848968
C3_GAANYNYGACNY_UNKNOWN	50	Up	0.00317796	0.0848968
C3_ACTGAAA_MIR30A3P_MIR30E3P	152	Up	0.00319	0.0850811
C7_GSE16450_CTRL_VS_IFNA_12H_STIM_MATURE_NEURON_CELL_LINE_DN	172	Up	0.0031927	0.0850811
C2_BURTON_ADIPOGENESIS_1	25	Up	0.00320123	0.0852039
C5_GO_REGULATION_OF_NUCLEOBASE_CONTAINING_COMPOUND_METABOLIC_PROCESS	417	Up	0.00322359	0.0855018
C7_GSE22935_UNSTIM_VS_12H_MBOVIS_BCG_STIM_MACROPHAGE_DN	170	Up	0.00322889	0.0855018
C7_GSE17721_LPS_VS_PAM3CSK4_8H_BMDC_UP	165	Up	0.00323076	0.0855018
C2_YAO_TEMPORAL_RESPONSE_TO_PROGESTERONE_CLUSTER_14	117	Up	0.00323235	0.0855018
C5_GO_ALPHA_BETA_T_CELL_LINEAGE_COMMITMENT	16	Up	0.00323808	0.0855018
C3_GTGTGAG_MIR342	55	Up	0.00324051	0.0855018
C2_REACTOME_DAP12_SIGNALING	27	Down	0.00324153	0.0855018
C5_GO_PROTEIN_DNA_COMPLEX_SUBUNIT_ORGANIZATION	227	Up	0.00324396	0.0855018
C2_REACTOME_FORMATION_OF_TC_NER_PRE_INCISION_COMPLEX	47	Up	0.00325636	0.0857244
C7_GSE17301_IFNA2_VS_IFNA5_STIM_ACD3_ACD28_ACT_CD8_TCELL_UP	174	Up	0.00326139	0.0857527
C7_GSE37534_UNTREATED_VS_GW1929_TREATED_CD4_TCELL_PPARG1_AND_FOXP3_TRASDUCED_DN	165	Up	0.00326884	0.0858446
C3_TAXCREB_01	97	Up	0.00328021	0.0860392
C7_GSE12845_IGD_NEG_BLOOD_VS_DARKZONE_GC_TONSIL_BCELL_DN	184	Up	0.00328493	0.0860588
C5_GO_TELOMERE_CAP_COMPLEX	11	Up	0.00330026	0.0863562
C7_GSE19888_ADENOSINE_A3R_ACT_VS_A3R_ACT_WITH_A3R_INH_PRETREATMENT_IN_MAST_CELL_UP	165	Up	0.00330951	0.0864306
C2_REACTOME_CELL_CYCLE_CHECKPOINTS	252	Up	0.00331107	0.0864306
C7_GSE13493_DP_VS_CD4INTCD8POS_THYMOCYTE_UP	162	Up	0.00331781	0.0864831
C7_GSE45739_UNSTIM_VS_ACD3_ACD28_STIM_NRAS_KO_CD4_TCELL_DN	164	Down	0.00332412	0.0864831
C3_CREB_02	208	Up	0.00332505	0.0864831
C7_GSE2770_IL12_ACT_VS_ACT_CD4_TCELL_48H_UP	166	Up	0.00334334	0.0868547
C5_GO_RIBONUCLEOPROTEIN_COMPLEX_BIOGENESIS	376	Up	0.00337142	0.0874267
C7_GSE17974_0H_VS_0.5H_IN_VITRO_ACT_CD4_TCELL_DN	138	Up	0.00337815	0.0874267
C7_GSE18791_CTRL_VS_NEWCASTLE_VIRUS_DC_4H_DN	152	Up	0.00337946	0.0874267
C2_REACTOME_NONHOMOLOGOUS_END_JOINING_NHEJ	64	Up	0.00338168	0.0874267
C7_GSE37532_VISCERAL_ADIPOSE_TISSUE_VS_LN_DERIVED_PPARG_KO_TREG_CD4_TCELL_UP	167	Up	0.00338551	0.0874267
C5_GO_SNRNA_TRANSCRIPTION	62	Up	0.00340086	0.0875814
C7_GSE40274_IRF4_VS_FOXP3_AND_IRF4_TRANSDUCED_ACTIVATED_CD4_TCELL_UP	155	Up	0.0034016	0.0875814
C7_GSE39820_CTRL_VS_TGFBETA1_IL6_CD4_TCELL_DN	172	Up	0.00340406	0.0875814
C7_GSE5679_PPARG_LIGAND_ROSIGLITAZONE_VS_ROSIGLITAZONE_AND_RARA_AGONIST_AM580_TREATED_DC_UP	173	Up	0.00340851	0.0875814
C2_TSUTSUMI_FBXW8_TARGETS	6	Up	0.00341168	0.0875814
C2_HADDAD_B_LYMPHOCYTE_PROGENITOR	238	Up	0.00342992	0.0879454
C5_GO_NUCLEAR_BODY	597	Up	0.00343934	0.0880693
C2_VERNELL_RETINOBLASTOMA_PATHWAY_UP	57	Up	0.00344361	0.0880693
C2_BOWIE_RESPONSE_TO_EXTRACELLULAR_MATRIX	12	Up	0.00344693	0.0880693
C5_GO_DNA_METABOLIC_PROCESS	719	Up	0.00346706	0.0882508
C7_GSE41867_LCMV_ARMSTRONG_VS_CLONE13_DAY8_EFFECTOR_CD8_TCELL_UP	175	Up	0.0034684	0.0882508
C7_GSE32255_UNSTIM_VS_4H_LPS_STIM_DC_UP	167	Up	0.00346859	0.0882508
C7_GSE18791_UNSTIM_VS_NEWCATSLE_VIRUS_DC_6H_UP	169	Up	0.00347274	0.0882508
C5_GO_GENERAL_TRANSCRIPTION_INITIATION_FACTOR_ACTIVITY	15	Up	0.00347437	0.0882508
C7_GSE32533_WT_VS_MIR17_KO_ACT_CD4_TCELL_DN	181	Up	0.0034877	0.0884114
C2_BIOCARTA_MAPK_PATHWAY	76	Up	0.00348885	0.0884114
C7_GSE15624_3H_VS_6H_HALOFUGINONE_TREATED_CD4_TCELL_DN	118	Up	0.00352403	0.0891634
C7_GSE2770_IL4_ACT_VS_ACT_CD4_TCELL_2H_DN	169	Up	0.00353251	0.0891634
C5_GO_RNA_EXPORT_FROM_NUCLEUS	114	Up	0.00353433	0.0891634
C5_GO_H4_HISTONE_ACETYLTRANSFERASE_COMPLEX	39	Up	0.00353524	0.0891634
C5_GO_NUCLEOPLASM_PART	890	Up	0.00353908	0.0891634
C5_GO_CHROMOSOMAL_REGION	302	Up	0.00355562	0.0894763
C7_GSE42724_NAIVE_BCELL_VS_PLASMABLAST_UP	164	Up	0.00357168	0.0897676
C5_GO_HISTONE_ACETYLTRANSFERASE_BINDING	24	Up	0.00357822	0.0897676
C7_GSE11057_NAIVE_VS_MEMORY_CD4_TCELL_DN	182	Up	0.00357961	0.0897676
C7_GSE3982_MEMORY_CD4_TCELL_VS_TH2_UP	167	Up	0.00359233	0.0898924
C2_XU_RESPONSE_TO_TRETINOIN_AND_NSC682994_DN	13	Up	0.00360034	0.0898924
C7_GSE31082_DN_VS_DP_THYMOCYTE_UP	159	Up	0.00360768	0.0898924
C7_GSE15930_STIM_VS_STIM_AND_TRICHOSTATINA_48H_CD8_T_CELL_UP	167	Up	0.0036079	0.0898924
C5_GO_CYSTEINE_TYPE_PEPTIDASE_ACTIVITY	139	Up	0.00360911	0.0898924
C7_GSE34515_CD16_POS_MONOCYTE_VS_DC_UP	180	Up	0.00361757	0.0898924
C5_GO_RESPONSE_TO_UV	113	Up	0.00361785	0.0898924
C2_REACTOME_INITIAL_TRIGGERING_OF_COMPLEMENT	10	Down	0.00362143	0.0898924
C7_GSE22886_IGG_IGA_MEMORY_BCELL_VS_BLOOD_PLASMA_CELL_DN	175	Up	0.00362962	0.0898924
C7_GSE3982_NEUTROPHIL_VS_BASOPHIL_DN	174	Up	0.00363175	0.0898924
C5_GO_HORMONE_RECEPTOR_BINDING	138	Up	0.00363477	0.0898924
C2_NIKOLSKY_BREAST_CANCER_8Q12_Q22_AMPLICON	86	Up	0.00364365	0.0898924
C2_CHEOK_RESPONSE_TO_MERCAPTOPURINE_UP	10	Up	0.00364528	0.0898924
C2_REACTOME_DNA_DOUBLE_STRAND_BREAK_RESPONSE	69	Up	0.00364553	0.0898924
C7_GSE26343_UNSTIM_VS_LPS_STIM_NFAT5_KO_MACROPHAGE_UP	164	Up	0.00364675	0.0898924
C2_UEDA_CENTRAL_CLOCK	72	Up	0.00365653	0.0899311
C7_GSE27786_CD4_TCELL_VS_ERYTHTROBLAST_UP	177	Up	0.00365661	0.0899311
C7_GSE15930_STIM_VS_STIM_AND_TRICHOSTATINA_48H_CD8_T_CELL_DN	166	Up	0.00366276	0.0899802
C5_GO_DAMAGED_DNA_BINDING	60	Up	0.00367853	0.0902193
C5_GO_ANCHORED_COMPONENT_OF_MEMBRANE	78	Down	0.00368081	0.0902193
C2_REACTOME_REGULATION_OF_HSF1_MEDIATED_HEAT_SHOCK_RESPONSE	69	Up	0.0036937	0.0904049
C7_GSE40493_BCL6_KO_VS_WT_TREG_UP	165	Up	0.00369672	0.0904049
C5_GO_INTRONIC_TRANSCRIPTION_REGULATORY_REGION_DNA_BINDING	8	Up	0.00370845	0.0905898
C2_SEIDEN_MET_SIGNALING	19	Up	0.00371855	0.0906457
C2_RADAEVA_RESPONSE_TO_IFNA1_UP	45	Up	0.0037191	0.0906457
C5_GO_DNA_RECOMBINATION	233	Up	0.00372593	0.0907103
C5_GO_HISTONE_MRNA_CATABOLIC_PROCESS	11	Up	0.00375306	0.0912684
C5_GO_AUTOPHAGOSOME_ORGANIZATION	85	Up	0.00375888	0.091296
C7_GSE17721_CPG_VS_GARDIQUIMOD_24H_BMDC_UP	152	Up	0.00377327	0.091296
C7_GSE14000_4H_VS_16H_LPS_DC_TRANSLATED_RNA_DN	170	Up	0.00377511	0.091296
C7_GSE17974_CTRL_VS_ACT_IL4_AND_ANTI_IL12_24H_CD4_TCELL_UP	168	Up	0.00377785	0.091296
C3_SCGGAAGY_ELK1_02	1067	Up	0.00377991	0.091296
C5_GO_SIGNAL_TRANSDUCTION_BY_P53_CLASS_MEDIATOR	217	Up	0.00378536	0.091296
C5_GO_HSP70_PROTEIN_BINDING	36	Up	0.00379357	0.091296
C7_GSE3565_CTRL_VS_LPS_INJECTED_DUSP1_KO_SPLENOCYTES_DN	154	Up	0.00379529	0.091296
C7_GSE6092_B_BURGDOFERI_VS_B_BURGDORFERI_AND_IFNG_STIM_ENDOTHELIAL_CELL_DN	156	Up	0.00379653	0.091296
C2_WANG_LMO4_TARGETS_UP	290	Up	0.0037966	0.091296
C2_WANG_CISPLATIN_RESPONSE_AND_XPC_DN	171	Up	0.00380233	0.091296
C7_GSE3982_MEMORY_CD4_TCELL_VS_TH1_DN	178	Up	0.0038047	0.091296
C5_GO_FIBROBLAST_APOPTOTIC_PROCESS	15	Up	0.00381284	0.0913222
C7_GSE29949_CD8_NEG_DC_SPLEEN_VS_CD8_POS_DC_SPLEEN_DN	140	Up	0.00381421	0.0913222
C7_GSE15930_NAIVE_VS_24H_IN_VITRO_STIM_IL12_CD8_TCELL_UP	157	Up	0.00382781	0.0915466
C2_CHIARADONNA_NEOPLASTIC_TRANSFORMATION_KRAS_UP	97	Up	0.00383642	0.0915847
C7_GSE15930_NAIVE_VS_72H_IN_VITRO_STIM_IFNAB_CD8_TCELL_DN	186	Up	0.00383906	0.0915847
C5_GO_INSULIN_METABOLIC_PROCESS	5	Up	0.00384207	0.0915847
H_HALLMARK_INTERFERON_ALPHA_RESPONSE	86	Up	0.00385699	0.0918395
C7_GSE15930_STIM_VS_STIM_AND_IL12_72H_CD8_T_CELL_UP	164	Up	0.00386777	0.0919952
C5_GO_HIGH_DENSITY_LIPOPROTEIN_PARTICLE_REMODELING	12	Down	0.00388001	0.0921423
C7_GSE7509_FCGRIIB_VS_TNFA_IL1B_IL6_PGE_STIM_DC_UP	172	Up	0.00388489	0.0921423
C7_GSE1460_DP_THYMOCYTE_VS_NAIVE_CD4_TCELL_CORD_BLOOD_UP	176	Up	0.00388669	0.0921423
C2_BERTUCCI_MEDULLARY_VS_DUCTAL_BREAST_CANCER_UP	181	Up	0.00390734	0.0925305
C7_GSE40273_EOS_KO_VS_WT_TREG_DN	172	Up	0.00391294	0.0925622
C2_RAMASWAMY_METASTASIS_UP	58	Up	0.00392117	0.0926558
C5_GO_OXYGEN_TRANSPORT	6	Up	0.0039263	0.0926761
C5_GO_POSITIVE_REGULATION_OF_VACUOLE_ORGANIZATION	12	Up	0.00395475	0.0931528
C5_GO_MACROAUTOPHAGY	256	Up	0.00395509	0.0931528
C2_REACTOME_DEPURINATION	51	Up	0.0039619	0.093212
C2_PID_TELOMERASE_PATHWAY	57	Up	0.00397514	0.0934189
C5_GO_NEGATIVE_REGULATION_OF_RESPONSE_TO_ENDOPLASMIC_RETICULUM_STRESS	37	Up	0.00398154	0.0934189
C5_GO_COVALENT_CHROMATIN_MODIFICATION	376	Up	0.00399131	0.0934189
C2_KEGG_ADIPOCYTOKINE_SIGNALING_PATHWAY	50	Up	0.00399902	0.0934189
C7_GSE1460_CORD_VS_ADULT_BLOOD_NAIVE_CD4_TCELL_DN	177	Up	0.0040056	0.0934189
C5_GO_TRANSCRIPTION_COUPLED_NUCLEOTIDE_EXCISION_REPAIR	67	Up	0.00401353	0.0934189
C5_GO_REGULATION_OF_CELLULAR_RESPONSE_TO_HEAT	70	Up	0.00401508	0.0934189
C2_WOOD_EBV_EBNA1_TARGETS_UP	84	Up	0.00401841	0.0934189
C7_GSE3982_CTRL_VS_LPS_4H_MAC_UP	158	Up	0.00402168	0.0934189
C2_SEKI_INFLAMMATORY_RESPONSE_LPS_UP	52	Up	0.00402318	0.0934189
C7_GSE13493_CD4INTCD8POS_VS_CD8POS_THYMOCYTE_UP	155	Up	0.00402999	0.0934189
C2_REACTOME_ALPHA_LINOLENIC_OMEGA3_AND_LINOLEIC_OMEGA6_ACID_METABOLISM	11	Up	0.00403671	0.0934189
C5_GO_ALPHA_LINOLENIC_ACID_METABOLIC_PROCESS	11	Up	0.00403671	0.0934189
C7_GSE13485_CTRL_VS_DAY21_YF17D_VACCINE_PBMC_UP	162	Up	0.00403932	0.0934189
C7_GSE21927_SPLENIC_VS_TUMOR_MONOCYTES_FROM_C26GM_TUMOROUS_MICE_BALBC_DN	183	Up	0.00403941	0.0934189
C7_GSE45739_NRAS_KO_VS_WT_ACD3_ACD28_STIM_CD4_TCELL_UP	162	Up	0.0040396	0.0934189
C3_CATTTCA_MIR203	221	Up	0.00404498	0.0934437
C5_GO_PHOSPHATIDYLGLYCEROL_BIOSYNTHETIC_PROCESS	8	Up	0.00405784	0.0935384
C7_GSE17721_CTRL_VS_CPG_6H_BMDC_UP	170	Up	0.00406559	0.0935384
C7_GSE11961_MEMORY_BCELL_DAY7_VS_PLASMA_CELL_DAY7_DN	156	Up	0.0040657	0.0935384
C7_GSE25087_TREG_VS_TCONV_ADULT_UP	176	Up	0.00407494	0.0935384
C7_GSE19374_UNINF_VS_LISTERIA_INFECTED_MACROPHAGE_DN	137	Up	0.00407742	0.0935384
C5_GO_UBIQUITIN_LIKE_PROTEIN_TRANSFERASE_ACTIVITY	337	Up	0.00408213	0.0935384
C7_GSE41867_DAY6_VS_DAY8_LCMV_CLONE13_EFFECTOR_CD8_TCELL_DN	175	Up	0.00408375	0.0935384
C7_GSE37301_COMMON_LYMPHOID_PROGENITOR_VS_RAG2_KO_NK_CELL_UP	137	Up	0.00408963	0.0935384
C7_GSE9316_IL6_KO_VS_IFNG_KO_INVIVO_EXPANDED_CD4_TCELL_DN	162	Up	0.00409387	0.0935384
C5_GO_PROTEIN_STABILIZATION	140	Up	0.00409663	0.0935384
C7_GSE6674_ANTI_IGM_VS_CPG_STIM_BCELL_UP	172	Up	0.00409996	0.0935384
C3_ACAACCT_MIR453	34	Up	0.00410082	0.0935384
C2_KEGG_AMYOTROPHIC_LATERAL_SCLEROSIS_ALS	41	Up	0.00411247	0.0937055
C5_GO_COPII_COATED_VESICLE_CARGO_LOADING	12	Up	0.00412411	0.0938722
C5_GO_PHOSPHOLIPID_HOMEOSTASIS	9	Down	0.00413137	0.093939
C2_BIOCARTA_STRESS_PATHWAY	23	Up	0.00414909	0.0942431
C2_WANG_TUMOR_INVASIVENESS_UP	311	Up	0.00415493	0.0942754
C7_GSE17721_LPS_VS_PAM3CSK4_16H_BMDC_UP	167	Up	0.00415921	0.0942754
C7_GSE24142_ADULT_VS_FETAL_DN3_THYMOCYTE_DN	146	Up	0.00416382	0.0942814
C7_GSE22886_NAIVE_CD4_TCELL_VS_DC_DN	183	Up	0.00417328	0.0943031
C7_GSE17301_CTRL_VS_48H_IFNA2_STIM_CD8_TCELL_DN	157	Up	0.00417637	0.0943031
C7_GSE27786_CD4_TCELL_VS_NKTCELL_UP	167	Up	0.00417782	0.0943031
C5_GO_NEGATIVE_REGULATION_OF_B_CELL_APOPTOTIC_PROCESS	10	Up	0.00418602	0.09439
C7_GSE29618_PRE_VS_DAY7_POST_LAIV_FLU_VACCINE_MDC_DN	160	Up	0.00420013	0.0945116
C5_GO_RETROMER_COMPLEX	18	Up	0.00420324	0.0945116
C7_GSE31082_CD4_VS_CD8_SP_THYMOCYTE_UP	181	Up	0.00420791	0.0945116
C7_GSE3982_EOSINOPHIL_VS_TH1_DN	172	Up	0.00420982	0.0945116
C5_GO_RNA_BINDING	1344	Up	0.00421371	0.0945116
C7_GSE11864_CSF1_IFNG_VS_CSF1_PAM3CYS_IN_MAC_DN	154	Up	0.00421912	0.0945116
C2_FERREIRA_EWINGS_SARCOMA_UNSTABLE_VS_STABLE_UP	132	Up	0.00422616	0.0945116
C2_REACTOME_POST_TRANSLATIONAL_PROTEIN_MODIFICATION	1079	Up	0.00422972	0.0945116
C7_GSE13547_CTRL_VS_ANTI_IGM_STIM_ZFX_KO_BCELL_2H_DN	158	Up	0.00423622	0.0945116
C7_GSE17721_CPG_VS_GARDIQUIMOD_1H_BMDC_UP	154	Up	0.00424232	0.0945116
C7_GSE7568_CTRL_VS_3H_TGFB_TREATED_MACROPHAGES_WITH_IL4_AND_DEXAMETHASONE_DN	168	Up	0.00425191	0.0945116
C7_GSE17721_CTRL_VS_PAM3CSK4_1H_BMDC_UP	166	Up	0.00425246	0.0945116
C7_GSE14308_TH1_VS_INDUCED_TREG_UP	163	Up	0.00425264	0.0945116
C2_REACTOME_CELLULAR_RESPONSE_TO_HEAT_STRESS	87	Up	0.00425409	0.0945116
C7_GSE5542_IFNG_VS_IFNA_AND_IFNG_TREATED_EPITHELIAL_CELLS_24H_UP	164	Up	0.00425758	0.0945116
C1_chr12q14	29	Up	0.00426113	0.0945116
C7_GSE3203_UNTREATED_VS_IFNB_TREATED_LN_BCELL_UP	161	Up	0.00427477	0.0946307
C7_GSE411_100MIN_VS_400MIN_IL6_STIM_MACROPHAGE_DN	175	Up	0.00427522	0.0946307
C7_GSE24671_CTRL_VS_BAKIMULC_INFECTED_MOUSE_SPLENOCYTES_UP	182	Up	0.0042922	0.0948798
C5_GO_IMMUNOGLOBULIN_SECRETION	16	Up	0.00429723	0.0948798
C2_MORI_PLASMA_CELL_UP	41	Up	0.0042996	0.0948798
C7_GSE40666_WT_VS_STAT1_KO_CD8_TCELL_UP	166	Up	0.00430471	0.094896
C2_PID_NFKAPPAB_CANONICAL_PATHWAY	21	Up	0.00434235	0.095154
C7_GSE26495_PD1HIGH_VS_PD1LOW_CD8_TCELL_DN	131	Down	0.00434287	0.095154
C7_GSE17974_IL4_AND_ANTI_IL12_VS_UNTREATED_2H_ACT_CD4_TCELL_UP	138	Up	0.00434357	0.095154
C3_GTTATAT_MIR410	73	Up	0.00434797	0.095154
C5_GO_NEGATIVE_REGULATION_OF_INTERLEUKIN_4_PRODUCTION	3	Up	0.00435704	0.095154
C2_SCHLOSSER_SERUM_RESPONSE_DN	593	Up	0.00436355	0.095154
C7_GSE43863_NAIVE_VS_MEMORY_LY6C_INT_CXCR5POS_CD4_TCELL_D150_LCMV_DN	174	Up	0.00436404	0.095154
C7_GSE2706_UNSTIM_VS_8H_LPS_AND_R848_DC_UP	176	Up	0.00436679	0.095154
C7_GSE2770_TGFB_AND_IL4_VS_TGFB_AND_IL12_TREATED_ACT_CD4_TCELL_6H_DN	167	Up	0.00437011	0.095154
C5_GO_PROTEIN_POLYUBIQUITINATION	255	Up	0.00437215	0.095154
C7_GSE23925_DARK_ZONE_VS_NAIVE_BCELL_DN	146	Up	0.00437261	0.095154
C2_BURTON_ADIPOGENESIS_11	41	Up	0.00437453	0.095154
C7_KAECH_DAY15_EFF_VS_MEMORY_CD8_TCELL_DN	159	Up	0.00438058	0.095154
C2_REACTOME_HIV_LIFE_CYCLE	123	Up	0.00438338	0.095154
C7_GSE25502_WT_VS_KLF13_KO_THYMIC_MEMORY_LIKE_CD8_TCELL_DN	83	Down	0.00438784	0.095154
C5_GO_MITOCHONDRIAL_PROTEIN_COMPLEX	222	Up	0.00439111	0.095154
C7_GSE1432_1H_VS_6H_IFNG_MICROGLIA_DN	180	Up	0.00439187	0.095154
C7_GSE19401_NAIVE_VS_IMMUNIZED_MOUSE_PLN_FOLLICULAR_DC_DN	169	Up	0.00439784	0.095154
C2_MOREAUX_MULTIPLE_MYELOMA_BY_TACI_DN	155	Up	0.00439975	0.095154
C7_GSE17721_0.5H_VS_24H_POLYIC_BMDC_DN	170	Up	0.00440833	0.0952446
C5_GO_OXALOACETATE_METABOLIC_PROCESS	6	Up	0.00441643	0.0953245
C6_PDGF_UP.V1_UP	112	Up	0.00442557	0.0954268
C7_GSE7509_UNSTIM_VS_TNFA_IL1B_IL6_PGE_STIM_DC_UP	177	Up	0.00443159	0.0954617
C5_GO_GASTRO_INTESTINAL_SYSTEM_SMOOTH_MUSCLE_CONTRACTION	6	Down	0.00443717	0.0954696
C7_GSE29949_CD8_POS_DC_SPLEEN_VS_DC_BRAIN_UP	169	Up	0.00444323	0.0954696
C7_GSE22886_NAIVE_BCELL_VS_BM_PLASMA_CELL_UP	169	Up	0.00444515	0.0954696
C7_GSE21546_WT_VS_SAP1A_KO_DP_THYMOCYTES_UP	153	Up	0.00445499	0.0954943
C2_REACTOME_HSF1_ACTIVATION	25	Up	0.00445511	0.0954943
C7_GSE1925_CTRL_VS_3H_IFNG_STIM_MACROPHAGE_UP	172	Up	0.0044623	0.095554
C2_DAZARD_UV_RESPONSE_CLUSTER_G5	9	Up	0.00447514	0.0957223
C7_GSE7348_LPS_VS_TOLERIZED_AND_LPS_STIM_MACROPHAGE_UP	164	Up	0.00447898	0.0957223
C7_GSE26669_CTRL_VS_COSTIM_BLOCK_MLR_CD4_TCELL_UP	158	Up	0.00448899	0.0958417
C7_GSE36009_WT_VS_NLRP10_KO_DC_DN	169	Up	0.00449701	0.0959186
C5_GO_NEGATIVE_REGULATION_OF_TELOMERE_MAINTENANCE_VIA_TELOMERASE	19	Up	0.00450531	0.0959364
C2_AMIT_EGF_RESPONSE_60_HELA	38	Up	0.00451396	0.0959364
C7_GSE10325_CD4_TCELL_VS_BCELL_UP	178	Up	0.00451472	0.0959364
C7_GSE1925_CTRL_VS_IFNG_PRIMED_MACROPHAGE_3H_IFNG_STIM_UP	155	Up	0.00451554	0.0959364
C2_FERRARI_RESPONSE_TO_FENRETINIDE_UP	16	Up	0.00452046	0.0959469
C7_GSE15930_STIM_VS_STIM_AND_IFNAB_72H_CD8_T_CELL_DN	172	Up	0.00453965	0.0962516
C2_PID_TNF_PATHWAY	44	Up	0.00454369	0.0962516
C2_PID_FOXO_PATHWAY	44	Up	0.00457292	0.0966952
C7_GSE2770_IL4_ACT_VS_ACT_CD4_TCELL_6H_DN	170	Up	0.00457354	0.0966952
C2_REACTOME_COPII_MEDIATED_VESICLE_TRANSPORT	59	Up	0.00458453	0.0967713
C2_GRAHAM_NORMAL_QUIESCENT_VS_NORMAL_DIVIDING_DN	76	Up	0.00459379	0.0967713
C2_TARTE_PLASMA_CELL_VS_B_LYMPHOCYTE_UP	71	Up	0.00459623	0.0967713
C7_GSE30971_CTRL_VS_LPS_STIM_MACROPHAGE_WBP7_HET_4H_UP	165	Up	0.00459642	0.0967713
C7_GSE17721_LPS_VS_POLYIC_1H_BMDC_UP	148	Up	0.00459945	0.0967713
C5_GO_REGULATION_OF_SIGNAL_TRANSDUCTION_BY_P53_CLASS_MEDIATOR	146	Up	0.00460903	0.0968363
C7_GSE29618_BCELL_VS_PDC_UP	161	Up	0.00461146	0.0968363
C7_GSE16385_UNTREATED_VS_12H_IL4_TREATED_MACROPHAGE_DN	140	Up	0.00463278	0.0971897
C7_GSE24634_TEFF_VS_TCONV_DAY7_IN_CULTURE_UP	186	Up	0.00464809	0.0974168
C3_CTTTGTA_MIR524	328	Up	0.00465924	0.0975562
C7_GSE15930_NAIVE_VS_24H_IN_VITRO_STIM_CD8_TCELL_UP	151	Up	0.00466751	0.0975563
C2_SHAFFER_IRF4_TARGETS_IN_MYELOMA_VS_MATURE_B_LYMPHOCYTE	92	Up	0.00466874	0.0975563
C7_GSE20727_CTRL_VS_H2O2_TREATED_DC_DN	174	Up	0.00468411	0.0975563
H_HALLMARK_G2M_CHECKPOINT	183	Up	0.00468509	0.0975563
C7_GSE11924_TFH_VS_TH2_CD4_TCELL_UP	177	Up	0.0046879	0.0975563
C7_GSE2706_LPS_VS_R848_AND_LPS_8H_STIM_DC_UP	169	Up	0.00468952	0.0975563
C7_GSE41867_DAY8_VS_DAY15_LCMV_CLONE13_EFFECTOR_CD8_TCELL_DN	171	Up	0.00469073	0.0975563
C7_GSE8868_SPLEEN_VS_INTESTINE_CD11B_POS_CD11C_NEG_DC_DN	151	Up	0.00470041	0.097657
C7_GSE41978_ID2_KO_VS_BIM_KO_KLRG1_LOW_EFFECTOR_CD8_TCELL_UP	167	Up	0.00470856	0.097657
C5_GO_VESICLE_BUDDING_FROM_MEMBRANE	85	Up	0.00470908	0.097657
C2_WIEMANN_TELOMERE_SHORTENING_AND_CHRONIC_LIVER_DAMAGE_UP	7	Up	0.0047266	0.0977697
C7_GSE40274_CTRL_VS_FOXP3_AND_XBP1_TRANSDUCED_ACTIVATED_CD4_TCELL_UP	141	Up	0.00472783	0.0977697
C6_PDGF_ERK_DN.V1_UP	98	Up	0.00472803	0.0977697
C5_GO_NUCLEAR_EXPORT	163	Up	0.0047455	0.0978066
C7_GSE27786_LIN_NEG_VS_NKTCELL_DN	169	Up	0.00475489	0.0978066
C2_TAKAO_RESPONSE_TO_UVB_RADIATION_DN	84	Up	0.00476086	0.0978066
C5_GO_S_ADENOSYLMETHIONINE_DEPENDENT_METHYLTRANSFERASE_ACTIVITY	137	Up	0.00476294	0.0978066
C2_KEGG_MTOR_SIGNALING_PATHWAY	44	Up	0.00476957	0.0978066
C2_BLUM_RESPONSE_TO_SALIRASIB_UP	206	Up	0.00477189	0.0978066
C7_GSE3982_NEUTROPHIL_VS_NKCELL_UP	158	Up	0.00477427	0.0978066
C7_GSE36826_WT_VS_IL1R_KO_SKIN_DN	162	Up	0.00477849	0.0978066
C7_GSE360_HIGH_DOSE_B_MALAYI_VS_M_TUBERCULOSIS_MAC_DN	146	Up	0.0047787	0.0978066
C7_GSE18893_TCONV_VS_TREG_2H_CULTURE_DN	175	Up	0.0047835	0.0978066
C7_GSE22432_MULTIPOTENT_PROGENITOR_VS_PDC_DN	176	Up	0.00479277	0.0978066
C2_PROVENZANI_METASTASIS_UP	158	Up	0.004806	0.0978066
C5_GO_POSITIVE_REGULATION_OF_T_HELPER_CELL_DIFFERENTIATION	18	Up	0.00480833	0.0978066
C7_GSE3982_EOSINOPHIL_VS_CENT_MEMORY_CD4_TCELL_DN	164	Up	0.0048099	0.0978066
C5_GO_ER_TO_GOLGI_TRANSPORT_VESICLE_MEMBRANE	47	Up	0.00481455	0.0978066
C5_GO_MODIFICATION_DEPENDENT_MACROMOLECULE_CATABOLIC_PROCESS	514	Up	0.00481612	0.0978066
C7_GSE27786_CD8_TCELL_VS_MONO_MAC_UP	182	Up	0.00481803	0.0978066
C2_KRIGE_RESPONSE_TO_TOSEDOSTAT_24HR_UP	675	Up	0.00481831	0.0978066
C2_REACTOME_TRANSPORT_OF_THE_SLBP_DEPENDANT_MATURE_MRNA	33	Up	0.00481935	0.0978066
C7_GSE9988_LPS_VS_LPS_AND_ANTI_TREM1_MONOCYTE_DN	156	Up	0.00482023	0.0978066
C7_GSE46606_IRF4HIGH_VS_WT_CD40L_IL2_IL5_DAY1_STIMULATED_BCELL_DN	149	Up	0.00482908	0.0978066
C7_GSE14350_TREG_VS_TEFF_UP	180	Up	0.00482984	0.0978066
C7_GSE17186_MEMORY_VS_CD21HIGH_TRANSITIONAL_BCELL_DN	179	Up	0.00483921	0.0978066
C7_GSE22886_NAIVE_CD8_TCELL_VS_NKCELL_UP	162	Up	0.00483975	0.0978066
C2_BIDUS_METASTASIS_UP	188	Up	0.00484254	0.0978066
C7_GSE17974_0H_VS_6H_IN_VITRO_ACT_CD4_TCELL_UP	158	Up	0.0048674	0.0980581
C5_GO_EXTRINSIC_COMPONENT_OF_ORGANELLE_MEMBRANE	36	Up	0.00486854	0.0980581
C5_GO_PRIMARY_ALCOHOL_CATABOLIC_PROCESS	8	Down	0.00486928	0.0980581
C2_REACTOME_METALLOPROTEASE_DUBS	34	Up	0.00487381	0.0980581
C7_GSE14308_TH17_VS_NATURAL_TREG_UP	168	Up	0.00487759	0.0980581
C5_GO_MITOTIC_CHROMOSOME_CONDENSATION	13	Up	0.00489861	0.0982843
C7_GSE33162_HDAC3_KO_VS_HDAC3_KO_MACROPHAGE_DN	176	Up	0.00491053	0.0982843
C5_GO_IMMUNOGLOBULIN_PRODUCTION	82	Up	0.00491877	0.0982843
C7_GSE17974_0H_VS_2H_IN_VITRO_ACT_CD4_TCELL_UP	161	Up	0.00492064	0.0982843
C7_GSE2770_UNTREATED_VS_IL12_TREATED_ACT_CD4_TCELL_6H_UP	160	Up	0.00492239	0.0982843
C5_GO_DNA_CONFORMATION_CHANGE	240	Up	0.00492265	0.0982843
C7_GSE2706_R848_VS_R848_AND_LPS_8H_STIM_DC_DN	139	Up	0.00492464	0.0982843
C7_GSE369_SOCS3_KO_VS_WT_LIVER_UP	163	Up	0.00492509	0.0982843
C7_GSE6674_UNSTIM_VS_ANTI_IGM_STIM_BCELL_UP	167	Up	0.00493016	0.098295
C7_GSE43863_DAY6_EFF_VS_DAY150_MEM_TH1_CD4_TCELL_UP	166	Up	0.00493849	0.0983707
C5_GO_TRNA_PROCESSING	115	Up	0.00494778	0.0984653
C7_GSE17721_POLYIC_VS_GARDIQUIMOD_24H_BMDC_DN	160	Up	0.00495258	0.0984706
C5_GO_CELL_DIFFERENTIATION_INVOLVED_IN_EMBRYONIC_PLACENTA_DEVELOPMENT	15	Up	0.00496374	0.0985281
C2_MULLIGHAN_NPM1_SIGNATURE_3_DN	126	Up	0.00496456	0.0985281
C5_GO_UBIQUITIN_LIKE_PROTEIN_CONJUGATING_ENZYME_ACTIVITY	35	Up	0.00497231	0.0985918
C2_REACTOME_TRANSCRIPTION_COUPLED_NUCLEOTIDE_EXCISION_REPAIR_TC_NER	72	Up	0.00498214	0.0986964
C2_XU_HGF_TARGETS_INDUCED_BY_AKT1_6HR	15	Up	0.005001	0.0989797
C7_GSE36476_YOUNG_VS_OLD_DONOR_MEMORY_CD4_TCELL_40H_TSST_ACT_UP	92	Down	0.00502442	0.0991202
C2_FAELT_B_CLL_WITH_VH3_21_DN	45	Up	0.00502668	0.0991202
C7_GSE339_EX_VIVO_VS_IN_CULTURE_CD8POS_DC_DN	158	Up	0.00502683	0.0991202
C7_GSE15139_GMCSF_TREATED_VS_UNTREATED_NEUTROPHILS_UP	161	Up	0.0050338	0.0991202
C7_GSE22886_NAIVE_CD4_TCELL_VS_48H_ACT_TH1_UP	177	Up	0.00503435	0.0991202
C3_KRCTCNNNNMANAGC_UNKNOWN	55	Up	0.00503552	0.0991202
C7_GSE22886_DAY0_VS_DAY1_MONOCYTE_IN_CULTURE_DN	171	Up	0.00504651	0.0992464
C7_GSE27291_0H_VS_7D_STIM_GAMMADELTA_TCELL_DN	164	Up	0.00505366	0.0992971
C2_KEGG_RIBOSOME	63	Down	0.00510545	0.0999725
C5_GO_TRNA_METABOLIC_PROCESS	157	Up	0.00510767	0.0999725
C7_GSE22140_GERMFREE_VS_SPF_MOUSE_CD4_TCELL_UP	166	Up	0.00510962	0.0999725
C7_GSE3982_NEUTROPHIL_VS_TH1_DN	175	Up	0.00511369	0.0999725
C7_GSE29164_CD8_TCELL_VS_CD8_TCELL_AND_IL12_TREATED_MELANOMA_DAY3_UP	184	Up	0.00511639	0.0999725
C2_VILIMAS_NOTCH1_TARGETS_DN	17	Down	0.00512851	0.0999725
C7_GSE30971_CTRL_VS_LPS_STIM_MACROPHAGE_WBP7_HET_2H_UP	140	Up	0.00512853	0.0999725
C2_STAMBOLSKY_TARGETS_OF_MUTATED_TP53_UP	37	Up	0.00512955	0.0999725
C2_PHONG_TNF_RESPONSE_VIA_P38_PARTIAL	118	Up	0.00513249	0.0999725
C7_GSE23321_CD8_STEM_CELL_MEMORY_VS_EFFECTOR_MEMORY_CD8_TCELL_UP	157	Up	0.00513412	0.0999725

## Sheet: CD4_NAGM_vs_GM_Lesions
geneset	NGenes	Direction	PValue	FDR
C2_REACTOME_EUKARYOTIC_TRANSLATION_INITIATION	91	Down	2.90374e-06	0.0514966
C5_GO_COTRANSLATIONAL_PROTEIN_TARGETING_TO_MEMBRANE	78	Down	5.30247e-06	0.0514966
C2_KEGG_RIBOSOME	63	Down	7.12451e-06	0.0514966
C2_REACTOME_SRP_DEPENDENT_COTRANSLATIONAL_PROTEIN_TARGETING_TO_MEMBRANE	87	Down	1.07916e-05	0.0514966
C2_BIOCARTA_PRC2_PATHWAY	11	Down	1.18699e-05	0.0514966
C5_GO_VIRAL_GENE_EXPRESSION	153	Down	1.71275e-05	0.0619216
C5_GO_ESTABLISHMENT_OF_PROTEIN_LOCALIZATION_TO_ENDOPLASMIC_RETICULUM	87	Down	2.06638e-05	0.0640341
C2_REACTOME_NONSENSE_MEDIATED_DECAY_NMD_INDEPENDENT_OF_THE_EXON_JUNCTION_COMPLEX_EJC	72	Down	3.8507e-05	0.0918137
C5_GO_NUCLEAR_TRANSCRIBED_MRNA_CATABOLIC_PROCESS_NONSENSE_MEDIATED_DECAY	96	Down	3.87863e-05	0.0918137
C2_REACTOME_SELENOAMINO_ACID_METABOLISM	88	Down	4.23261e-05	0.0918137

## Sheet: CD8_NAGM_vs_GM_Lesions
geneset	NGenes	Direction	PValue	FDR

## Sheet: CD4_NAWM_vs_WM_Lesions
geneset	NGenes	Direction	PValue	FDR
C1_MT	13	Down	2.03548e-06	0.0441536

## Sheet: CD8_NAWM_vs_WM_Lesions
geneset	NGenes	Direction	PValue	FDR
C2_SHEN_SMARCA2_TARGETS_UP	392	Down	7.37976e-09	0.000160082
C7_GSE14000_TRANSLATED_RNA_VS_MRNA_DC_UP	179	Down	2.50745e-08	0.000271958
C2_MILI_PSEUDOPODIA_HAPTOTAXIS_UP	447	Down	1.79302e-07	0.000865901
C2_SPIELMAN_LYMPHOBLAST_EUROPEAN_VS_ASIAN_DN	533	Down	1.81386e-07	0.000865901
C2_DIAZ_CHRONIC_MEYLOGENOUS_LEUKEMIA_UP	1254	Down	1.9959e-07	0.000865901
C7_GSE6269_FLU_VS_STAPH_AUREUS_INF_PBMC_UP	163	Down	3.65638e-07	0.0013219
C5_GO_MITOCHONDRIAL_PROTEIN_COMPLEX	222	Down	4.67059e-07	0.00138571
C2_DOUGLAS_BMI1_TARGETS_DN	270	Down	5.11049e-07	0.00138571
C7_GSE46468_LUNG_INNATE_LYMPHOID_CELL_VS_SPLEEN_CD4_TCELL_UP	169	Down	7.34453e-07	0.0015736
C5_GO_MITOCHONDRIAL_TRANSLATION	116	Down	7.91324e-07	0.0015736
C7_GSE22886_NAIVE_CD8_TCELL_VS_NEUTROPHIL_UP	176	Down	8.15058e-07	0.0015736
C5_GO_MITOCHONDRIAL_GENE_EXPRESSION	139	Down	8.70515e-07	0.0015736
C2_RICKMAN_METASTASIS_UP	286	Down	1.22696e-06	0.00200365
C7_GSE40666_STAT1_KO_VS_STAT4_KO_CD8_TCELL_UP	176	Down	1.29315e-06	0.00200365
C7_GSE17721_CTRL_VS_POLYIC_4H_BMDC_UP	179	Down	1.9055e-06	0.00232268
C7_GSE13484_UNSTIM_VS_YF17D_VACCINE_STIM_PBMC_UP	179	Down	2.03747e-06	0.00232268
C2_PILON_KLF1_TARGETS_DN	1756	Down	2.09e-06	0.00232268
H_HALLMARK_OXIDATIVE_PHOSPHORYLATION	177	Down	2.11739e-06	0.00232268
C7_GSE13485_DAY1_VS_DAY21_YF17D_VACCINE_PBMC_DN	163	Down	2.26235e-06	0.00232268
C5_GO_NUCLEOTIDYLTRANSFERASE_ACTIVITY	103	Down	2.31772e-06	0.00232268
C7_GSE369_IFNG_KO_VS_WT_LIVER_DN	164	Down	2.39479e-06	0.00232268
C7_GSE17974_0H_VS_12H_IN_VITRO_ACT_CD4_TCELL_DN	175	Down	2.40318e-06	0.00232268
C7_GSE22886_NAIVE_CD4_TCELL_VS_NKCELL_DN	183	Down	2.46273e-06	0.00232268
C7_GSE29617_CTRL_VS_TIV_FLU_VACCINE_PBMC_2008_DN	165	Down	2.59606e-06	0.0023464
C7_GSE22886_NAIVE_CD4_TCELL_VS_12H_ACT_TH2_DN	175	Down	2.93012e-06	0.00250227
C7_GSE41867_NAIVE_VS_DAY15_LCMV_EFFECTOR_CD8_TCELL_UP	171	Down	2.99922e-06	0.00250227
C7_GSE22886_NAIVE_CD4_TCELL_VS_MEMORY_TCELL_DN	179	Down	3.22651e-06	0.0025922
C7_GSE13485_CTRL_VS_DAY1_YF17D_VACCINE_PBMC_UP	173	Down	3.48752e-06	0.00268551
C7_GSE27786_LIN_NEG_VS_BCELL_DN	169	Down	3.70139e-06	0.00268551
C7_GSE27786_LSK_VS_ERYTHROBLAST_UP	176	Down	3.71405e-06	0.00268551
C7_GSE13484_UNSTIM_VS_3H_YF17D_VACCINE_STIM_PBMC_UP	175	Down	4.19466e-06	0.00293518
C7_GSE21033_CTRL_VS_POLYIC_STIM_DC_3H_UP	168	Down	4.75453e-06	0.00322298
C7_GSE13547_CTRL_VS_ANTI_IGM_STIM_ZFX_KO_BCELL_2H_DN	158	Down	5.59009e-06	0.00367455
C7_GSE6269_HEALTHY_VS_STAPH_AUREUS_INF_PBMC_UP	155	Down	5.87652e-06	0.00373463
C1_MT	13	Down	6.02582e-06	0.00373463
C2_DACOSTA_UV_RESPONSE_VIA_ERCC3_DN	757	Down	6.53033e-06	0.00392278
C7_GSE10239_MEMORY_VS_DAY4.5_EFF_CD8_TCELL_DN	181	Down	6.79194e-06	0.00392278
C7_GSE23114_WT_VS_SLE2C1_MOUSE_SPLEEN_B1A_BCELL_UP	172	Down	7.18762e-06	0.00392278
C7_GSE21360_SECONDARY_VS_TERTIARY_MEMORY_CD8_TCELL_UP	180	Down	7.35935e-06	0.00392278
C3_NRF2_01	240	Down	7.37822e-06	0.00392278
C7_GSE16450_CTRL_VS_IFNA_12H_STIM_IMMATURE_NEURON_CELL_LINE_UP	188	Down	7.50694e-06	0.00392278
C3_SCGGAAGY_ELK1_02	1067	Down	7.59527e-06	0.00392278
C7_GSE9601_NFKB_INHIBITOR_VS_PI3K_INHIBITOR_TREATED_HCMV_INF_MONOCYTE_UP	169	Down	7.85051e-06	0.00396031
C2_WANG_CLIM2_TARGETS_DN	148	Down	8.22952e-06	0.00397268
C7_GSE6259_FLT3L_INDUCED_33D1_POS_DC_VS_BCELL_DN	177	Down	8.24132e-06	0.00397268
C7_GSE13229_IMM_VS_INTMATURE_NKCELL_DN	178	Down	8.76521e-06	0.00400281
C7_GSE6269_HEALTHY_VS_STAPH_PNEUMO_INF_PBMC_UP	166	Down	8.83433e-06	0.00400281
C7_GSE1460_CORD_VS_ADULT_BLOOD_NAIVE_CD4_TCELL_DN	177	Down	9.07738e-06	0.00400281
C7_GSE9650_NAIVE_VS_EXHAUSTED_CD8_TCELL_UP	168	Down	9.08375e-06	0.00400281
C7_GSE12845_IGD_NEG_BLOOD_VS_NAIVE_TONSIL_BCELL_UP	177	Down	9.22646e-06	0.00400281
C7_GSE21380_NON_TFH_VS_GERMINAL_CENTER_TFH_CD4_TCELL_DN	172	Down	1.02014e-05	0.00427064
C5_GO_CATALYTIC_COMPLEX	1135	Down	1.0303e-05	0.00427064
C7_GSE2770_TGFB_AND_IL4_VS_TGFB_AND_IL12_TREATED_ACT_CD4_TCELL_48H_UP	166	Down	1.04499e-05	0.00427064
C7_GSE21063_3H_VS_16H_ANTI_IGM_STIM_BCELL_DN	183	Down	1.09049e-05	0.00427064
C2_BENPORATH_MYC_MAX_TARGETS	658	Down	1.09694e-05	0.00427064
C2_JOHNSTONE_PARVB_TARGETS_3_DN	742	Down	1.10251e-05	0.00427064
C7_GSE22886_CD8_VS_CD4_NAIVE_TCELL_UP	177	Down	1.28658e-05	0.00459577
C7_GSE17721_POLYIC_VS_GARDIQUIMOD_8H_BMDC_DN	153	Down	1.29043e-05	0.00459577
C7_GSE41176_UNSTIM_VS_ANTI_IGM_STIM_TAK1_KO_BCELL_1H_UP	187	Down	1.29283e-05	0.00459577
C5_GO_RNA_LOCALIZATION	188	Down	1.32825e-05	0.00459577
C2_ENK_UV_RESPONSE_KERATINOCYTE_DN	412	Down	1.34898e-05	0.00459577
C7_GSE41867_DAY6_EFFECTOR_VS_DAY30_EXHAUSTED_CD8_TCELL_LCMV_CLONE13_DN	176	Down	1.35131e-05	0.00459577
C7_GSE7852_THYMUS_VS_FAT_TREG_UP	177	Down	1.37662e-05	0.00459577
C7_GSE21360_NAIVE_VS_QUATERNARY_MEMORY_CD8_TCELL_DN	181	Down	1.3862e-05	0.00459577
C2_JOHNSTONE_PARVB_TARGETS_2_DN	288	Down	1.38898e-05	0.00459577
C5_GO_ORGANELLAR_LARGE_RIBOSOMAL_SUBUNIT	53	Down	1.39831e-05	0.00459577
C7_GSE14000_TRANSLATED_RNA_VS_MRNA_4H_LPS_DC_UP	169	Down	1.49266e-05	0.00462557
C7_GSE36392_EOSINOPHIL_VS_MAC_IL25_TREATED_LUNG_DN	183	Down	1.53309e-05	0.00462557
C2_GARY_CD5_TARGETS_DN	375	Down	1.53816e-05	0.00462557
C7_GSE9650_GP33_VS_GP276_LCMV_SPECIFIC_EXHAUSTED_CD8_TCELL_DN	175	Down	1.56978e-05	0.00462557
C7_GSE43863_TH1_VS_LY6C_INT_CXCR5POS_EFFECTOR_CD4_TCELL_DN	172	Down	1.57568e-05	0.00462557
C7_GSE17721_12H_VS_24H_LPS_BMDC_DN	165	Down	1.5758e-05	0.00462557
C5_GO_TRNA_METABOLIC_PROCESS	157	Down	1.6167e-05	0.00462557
C7_GSE2770_UNTREATED_VS_TGFB_AND_IL12_TREATED_ACT_CD4_TCELL_6H_UP	167	Down	1.63034e-05	0.00462557
C7_GSE33292_DN3_THYMOCYTE_VS_TCELL_LYMPHOMA_FROM_TCF1_KO_UP	160	Down	1.63647e-05	0.00462557
C7_GSE23321_CD8_STEM_CELL_MEMORY_VS_NAIVE_CD8_TCELL_DN	178	Down	1.67309e-05	0.00462557
C7_GSE29164_CD8_TCELL_VS_CD8_TCELL_AND_IL12_TREATED_MELANOMA_DAY7_UP	179	Down	1.68504e-05	0.00462557
C7_GSE45881_CXCR6HI_VS_CXCR1LO_COLONIC_LAMINA_PROPRIA_UP	181	Down	1.72213e-05	0.00462557
C7_GSE24634_NAIVE_CD4_TCELL_VS_DAY3_IL4_CONV_TREG_DN	182	Down	1.7457e-05	0.00462557
C5_GO_TRANSFERASE_COMPLEX	656	Down	1.74586e-05	0.00462557
C7_GSE32034_LY6C_HIGH_VS_LOW_MONOCYTE_DN	157	Down	1.74911e-05	0.00462557
C7_GSE2770_IL12_VS_TGFB_AND_IL12_TREATED_ACT_CD4_TCELL_6H_DN	166	Down	1.75729e-05	0.00462557
C7_GSE14308_TH2_VS_NATURAL_TREG_UP	156	Down	1.76988e-05	0.00462557
C7_GSE11864_UNTREATED_VS_CSF1_IFNG_IN_MAC_DN	163	Down	1.83199e-05	0.00473091
C5_GO_RESPIRATORY_CHAIN_COMPLEX	67	Down	1.87729e-05	0.00475571
C7_GSE14000_UNSTIM_VS_4H_LPS_DC_TRANSLATED_RNA_UP	170	Down	1.88545e-05	0.00475571
C7_GSE21360_NAIVE_VS_QUATERNARY_MEMORY_CD8_TCELL_UP	178	Down	1.92449e-05	0.00479839
C7_GSE20500_CTRL_VS_RETINOIC_ACID_TREATED_CD4_TCELL_UP	179	Down	1.98554e-05	0.00489436
C7_GSE22886_DAY1_VS_DAY7_MONOCYTE_IN_CULTURE_DN	183	Down	2.24081e-05	0.005395
C5_GO_ORGANELLAR_RIBOSOME	75	Down	2.25419e-05	0.005395
C7_GSE9988_ANTI_TREM1_VS_CTRL_TREATED_MONOCYTES_DN	182	Down	2.26389e-05	0.005395
C7_GSE2770_IL4_ACT_VS_ACT_CD4_TCELL_2H_UP	186	Down	2.28812e-05	0.005395
C7_GSE22886_NAIVE_CD4_TCELL_VS_NEUTROPHIL_UP	179	Down	2.3273e-05	0.00540803
C7_GSE16266_CTRL_VS_HEATSHOCK_AND_LPS_STIM_MEF_UP	180	Down	2.35511e-05	0.00540803
C7_GSE40666_WT_VS_STAT4_KO_CD8_TCELL_DN	176	Down	2.38046e-05	0.00540803
C7_GSE22886_NAIVE_CD4_TCELL_VS_48H_ACT_TH2_DN	174	Down	2.39856e-05	0.00540803
C2_MOREAUX_MULTIPLE_MYELOMA_BY_TACI_DN	155	Down	2.43097e-05	0.00540803
C7_GSE41867_DAY15_EFFECTOR_VS_DAY30_EXHAUSTED_CD8_TCELL_LCMV_CLONE13_DN	168	Down	2.47781e-05	0.00540803
C7_GSE17721_0.5H_VS_12H_PAM3CSK4_BMDC_DN	165	Down	2.48067e-05	0.00540803
C7_GSE7768_OVA_WITH_LPS_VS_OVA_WITH_MPL_IMMUNIZED_MOUSE_WHOLE_SPLEEN_6H_UP	161	Down	2.4931e-05	0.00540803
C7_GSE2706_UNSTIM_VS_8H_LPS_AND_R848_DC_UP	176	Down	2.63259e-05	0.00565406
C7_GSE22886_NAIVE_BCELL_VS_BM_PLASMA_CELL_UP	169	Down	2.66769e-05	0.00567012
C2_SCHLOSSER_MYC_TARGETS_REPRESSED_BY_SERUM	139	Down	2.69234e-05	0.00567012
C7_GSE7509_FCGRIIB_VS_TNFA_IL1B_IL6_PGE_STIM_DC_UP	172	Down	2.76304e-05	0.00570095
C7_GSE29164_UNTREATED_VS_CD8_TCELL_AND_IL12_TREATED_MELANOMA_DAY7_UP	182	Down	2.77071e-05	0.00570095
C7_GSE5503_LIVER_DC_VS_MLN_DC_ACTIVATED_ALLOGENIC_TCELL_DN	172	Down	2.78582e-05	0.00570095
C7_GSE3982_EOSINOPHIL_VS_BASOPHIL_DN	164	Down	2.83183e-05	0.00574095
C7_GSE11818_WT_VS_DICER_KO_TREG_DN	137	Down	2.94967e-05	0.00592447
C7_GSE5589_LPS_VS_LPS_AND_IL6_STIM_MACROPHAGE_45MIN_DN	170	Down	3.04817e-05	0.00606615
C7_GSE17721_CPG_VS_GARDIQUIMOD_1H_BMDC_DN	170	Down	3.0866e-05	0.00608677
C7_GSE44649_NAIVE_VS_ACTIVATED_CD8_TCELL_DN	174	Down	3.11803e-05	0.00608993
C2_GRAESSMANN_RESPONSE_TO_MC_AND_DOXORUBICIN_DN	635	Down	3.14435e-05	0.00608993
C2_ZHANG_BREAST_CANCER_PROGENITORS_UP	369	Down	3.18858e-05	0.00609359
C7_GSE27786_NKTCELL_VS_NEUTROPHIL_UP	174	Down	3.20242e-05	0.00609359
C5_GO_NCRNA_PROCESSING	308	Down	3.30878e-05	0.00615663
C7_GSE15215_CD2_POS_VS_NEG_PDC_DN	180	Down	3.31466e-05	0.00615663
C7_GSE22611_UNSTIM_VS_2H_MDP_STIM_MUTANT_NOD2_TRANSDUCED_HEK293T_CELL_DN	174	Down	3.3207e-05	0.00615663
C7_GSE17974_1H_VS_72H_UNTREATED_IN_VITRO_CD4_TCELL_DN	177	Down	3.49443e-05	0.00642383
C7_GSE21927_C26GM_VS_4T1_TUMOR_MONOCYTE_BALBC_DN	178	Down	3.5378e-05	0.00644891
C7_GSE17721_CTRL_VS_LPS_4H_BMDC_UP	170	Down	3.59062e-05	0.00649065
C5_GO_NCRNA_METABOLIC_PROCESS	369	Down	3.64285e-05	0.00653064
C7_GSE9988_ANTI_TREM1_AND_LPS_VS_CTRL_TREATED_MONOCYTES_DN	181	Down	3.80461e-05	0.00676472
C6_PGF_UP.V1_UP	153	Down	3.84865e-05	0.0067803
C7_GSE17721_POLYIC_VS_CPG_0.5H_BMDC_DN	170	Down	3.87588e-05	0.0067803
C7_GSE18281_CORTICAL_THYMOCYTE_VS_WHOLE_CORTEX_THYMUS_DN	168	Down	3.92715e-05	0.00681502
C7_GSE21360_PRIMARY_VS_QUATERNARY_MEMORY_CD8_TCELL_DN	187	Down	4.0148e-05	0.0068163
C7_GSE28726_ACT_CD4_TCELL_VS_ACT_NKTCELL_UP	169	Down	4.13387e-05	0.0068163
C7_GSE22935_UNSTIM_VS_12H_MBOVIS_BCG_STIM_MACROPHAGE_DN	170	Down	4.19735e-05	0.0068163
C5_GO_SNRNA_TRANSCRIPTION	62	Down	4.28511e-05	0.0068163
C7_GSE27786_CD8_TCELL_VS_MONO_MAC_UP	182	Down	4.31623e-05	0.0068163
C7_GSE40493_BCL6_KO_VS_WT_TREG_UP	165	Down	4.35111e-05	0.0068163
C7_GSE38696_LIGHT_ZONE_VS_DARK_ZONE_BCELL_UP	164	Down	4.35365e-05	0.0068163
C7_GSE29618_PRE_VS_DAY7_FLU_VACCINE_BCELL_DN	150	Down	4.35473e-05	0.0068163
C7_GSE7568_IL4_VS_IL4_AND_TGFB_TREATED_MACROPHAGE_24H_UP	175	Down	4.35685e-05	0.0068163
C5_GO_NCRNA_TRANSCRIPTION	84	Down	4.47137e-05	0.0068163
C7_GSE42724_MEMORY_BCELL_VS_PLASMABLAST_DN	173	Down	4.53988e-05	0.0068163
C7_GSE21927_SPLENIC_VS_TUMOR_MONOCYTES_FROM_C26GM_TUMOROUS_MICE_BALBC_DN	183	Down	4.60998e-05	0.0068163
C2_RODRIGUES_THYROID_CARCINOMA_POORLY_DIFFERENTIATED_UP	563	Down	4.61679e-05	0.0068163
C7_GSE41867_NAIVE_VS_DAY30_LCMV_CLONE13_EXHAUSTED_CD8_TCELL_DN	168	Down	4.65527e-05	0.0068163
C5_GO_ESTABLISHMENT_OF_RNA_LOCALIZATION	160	Down	4.66777e-05	0.0068163
C7_GSE22886_NAIVE_CD4_TCELL_VS_12H_ACT_TH1_DN	176	Down	4.69679e-05	0.0068163
C7_GSE22919_RESTING_VS_IL2_IL12_IL15_STIM_NK_CELL_DN	182	Down	4.72261e-05	0.0068163
C7_GSE19401_NAIVE_VS_IMMUNIZED_MOUSE_PLN_FOLLICULAR_DC_DN	169	Down	4.7422e-05	0.0068163
C7_GSE44649_NAIVE_VS_ACTIVATED_CD8_TCELL_MIR155_KO_DN	178	Down	4.77286e-05	0.0068163
C7_GSE17974_CTRL_VS_ACT_IL4_AND_ANTI_IL12_4H_CD4_TCELL_DN	162	Down	4.78857e-05	0.0068163
C7_GSE21927_GMCSF_IL6_VS_GMCSF_GCSF_TREATED_BONE_MARROW_DN	172	Down	4.81357e-05	0.0068163
C2_PUJANA_ATM_PCC_NETWORK	1099	Down	4.81724e-05	0.0068163
C7_GSE6092_CTRL_VS_BORRELIA_BIRGDOFERI_INF_ENDOTHELIAL_CELL_UP	140	Down	4.83991e-05	0.0068163
C7_GSE40666_UNTREATED_VS_IFNA_STIM_CD8_TCELL_90MIN_DN	178	Down	4.85311e-05	0.0068163
C7_GSE1740_MCSF_VS_MCSF_AND_IFNG_DAY2_DERIVED_MACROPHAGE_WITH_IFNA_STIM_UP	178	Down	4.88499e-05	0.0068163
C2_GOLDRATH_HOMEOSTATIC_PROLIFERATION	120	Down	4.89248e-05	0.0068163
C7_GSE3982_NEUTROPHIL_VS_TH1_DN	175	Down	4.89875e-05	0.0068163
C7_GSE22886_NAIVE_BCELL_VS_BLOOD_PLASMA_CELL_DN	171	Down	4.90437e-05	0.0068163
C7_GSE13485_DAY1_VS_DAY3_YF17D_VACCINE_PBMC_DN	179	Down	4.93649e-05	0.0068163
C7_GSE29618_LAIV_VS_TIV_FLU_VACCINE_DAY7_PDC_UP	178	Down	4.94667e-05	0.0068163
C5_GO_INNER_MITOCHONDRIAL_MEMBRANE_PROTEIN_COMPLEX	111	Down	4.98705e-05	0.0068163
C2_DACOSTA_UV_RESPONSE_VIA_ERCC3_COMMON_DN	415	Down	4.98893e-05	0.0068163
C5_GO_OXIDOREDUCTASE_COMPLEX	93	Down	5.1091e-05	0.0068163
H_HALLMARK_PROTEIN_SECRETION	85	Down	5.11779e-05	0.0068163
C2_SCHLOSSER_SERUM_RESPONSE_DN	593	Down	5.11794e-05	0.0068163
C7_GSE3691_IFN_PRODUCING_KILLER_DC_VS_CONVENTIONAL_DC_SPLEEN_UP	179	Down	5.15789e-05	0.0068163
C7_GSE1925_CTRL_VS_IFNG_PRIMED_MACROPHAGE_3H_IFNG_STIM_UP	155	Down	5.21682e-05	0.0068163
C5_GO_CATALYTIC_ACTIVITY_ACTING_ON_RNA	288	Down	5.32249e-05	0.0068163
C7_GSE2770_UNTREATED_VS_TGFB_AND_IL12_TREATED_ACT_CD4_TCELL_48H_DN	165	Down	5.33235e-05	0.0068163
C7_GSE42724_MEMORY_VS_B1_BCELL_UP	160	Down	5.35865e-05	0.0068163
C7_GSE3982_DC_VS_NEUTROPHIL_LPS_STIM_UP	170	Down	5.37e-05	0.0068163
C7_GSE1460_CD4_THYMOCYTE_VS_NAIVE_CD4_TCELL_CORD_BLOOD_UP	176	Down	5.40157e-05	0.0068163
C2_PARENT_MTOR_SIGNALING_UP	474	Down	5.45769e-05	0.0068163
C7_GSE1432_6H_VS_24H_IFNG_MICROGLIA_DN	162	Down	5.45893e-05	0.0068163
C7_GSE9509_LPS_VS_LPS_AND_IL10_STIM_IL10_KO_MACROPHAGE_10MIN_DN	179	Down	5.476e-05	0.0068163
C7_GSE37532_TREG_VS_TCONV_PPARG_KO_CD4_TCELL_FROM_LN_DN	168	Down	5.47843e-05	0.0068163
C3_CETS1P54_01	216	Down	5.49649e-05	0.0068163
C7_GSE7460_WT_VS_FOXP3_HET_ACT_TCONV_DN	164	Down	5.49662e-05	0.0068163
C5_GO_MITOCHONDRIAL_TRANSLATIONAL_TERMINATION	74	Down	5.51564e-05	0.0068163
C3_GABP_B	228	Down	5.56381e-05	0.0068163
C7_GSE10147_IL3_VS_IL3_AND_HIVP17_STIM_PDC_UP	156	Down	5.57102e-05	0.0068163
C7_GSE17721_12H_VS_24H_PAM3CSK4_BMDC_UP	159	Down	5.57485e-05	0.0068163
C7_GSE18791_CTRL_VS_NEWCASTLE_VIRUS_DC_16H_UP	179	Down	5.60015e-05	0.0068163
C2_REACTOME_TRNA_AMINOACYLATION	38	Down	5.62474e-05	0.0068163
C7_GSE6092_B_BURGDOFERI_VS_B_BURGDORFERI_AND_IFNG_STIM_ENDOTHELIAL_CELL_UP	166	Down	5.73527e-05	0.00682173
C7_GSE37416_CTRL_VS_48H_F_TULARENSIS_LVS_NEUTROPHIL_DN	176	Down	5.76646e-05	0.00682173
C7_GSE5503_PLN_DC_VS_SPLEEN_DC_ACTIVATED_ALLOGENIC_TCELL_DN	173	Down	5.76658e-05	0.00682173
C3_CCACACA_MIR147	52	Down	5.77203e-05	0.00682173
C2_KIM_WT1_TARGETS_DN	390	Down	5.78646e-05	0.00682173
C7_GSE23695_CD57_POS_VS_NEG_NK_CELL_UP	180	Down	5.82283e-05	0.0068275
C7_GSE26727_WT_VS_KLF2_KO_LPS_STIM_MACROPHAGE_DN	180	Down	5.92937e-05	0.00687811
C7_GSE26343_WT_VS_NFAT5_KO_MACROPHAGE_UP	179	Down	5.9294e-05	0.00687811
C7_GSE17721_4H_VS_24H_POLYIC_BMDC_DN	161	Down	5.96693e-05	0.00688483
C7_GSE2770_IL12_ACT_VS_ACT_CD4_TCELL_48H_UP	166	Down	6.00961e-05	0.00689738
C7_GSE14308_TH2_VS_INDUCED_TREG_UP	161	Down	6.09499e-05	0.00692518
C2_REACTOME_MITOCHONDRIAL_TRANSLATION	79	Down	6.09948e-05	0.00692518
C7_GSE14769_UNSTIM_VS_240MIN_LPS_BMDM_UP	170	Down	6.15454e-05	0.00692518
C2_OSMAN_BLADDER_CANCER_DN	368	Down	6.16153e-05	0.00692518
C2_OSMAN_BLADDER_CANCER_UP	364	Down	6.27408e-05	0.00694444
C2_REACTOME_NUCLEOTIDE_EXCISION_REPAIR	101	Down	6.27539e-05	0.00694444
C2_BOYAULT_LIVER_CANCER_SUBCLASS_G3_UP	164	Down	6.31195e-05	0.00694444
C5_GO_AMINO_ACID_ACTIVATION	43	Down	6.34391e-05	0.00694444
C7_GSE2706_UNSTIM_VS_2H_R848_DC_UP	160	Down	6.35419e-05	0.00694444
C7_GSE7509_DC_VS_MONOCYTE_WITH_FCGRIIB_STIM_UP	168	Down	6.37075e-05	0.00694444
C7_GSE36009_UNSTIM_VS_LPS_STIM_NLRP10_KO_DC_UP	179	Down	6.48294e-05	0.00703139
C7_GSE21927_SPLEEN_C57BL6_VS_4T1_TUMOR_BALBC_MONOCYTES_DN	167	Down	6.67831e-05	0.00715698
C7_GSE12845_IGD_POS_BLOOD_VS_DARKZONE_GC_TONSIL_BCELL_DN	180	Down	6.68702e-05	0.00715698
C7_GSE3982_NEUTROPHIL_VS_BASOPHIL_DN	174	Down	6.69771e-05	0.00715698
C7_GSE6269_FLU_VS_STREP_PNEUMO_INF_PBMC_UP	152	Down	6.75662e-05	0.00718454
C2_WANG_LMO4_TARGETS_DN	292	Down	6.86432e-05	0.00726345
C7_GSE14415_INDUCED_TREG_VS_FOXP3_KO_INDUCED_TREG_IL2_CULTURE_DN	94	Down	6.91752e-05	0.00728422
C7_GSE7348_LPS_VS_TOLERIZED_AND_LPS_STIM_MACROPHAGE_UP	164	Down	7.02966e-05	0.00736412
C2_DEURIG_T_CELL_PROLYMPHOCYTIC_LEUKEMIA_DN	284	Down	7.14008e-05	0.00736412
C5_GO_PROTEIN_MODIFICATION_BY_SMALL_PROTEIN_CONJUGATION_OR_REMOVAL	889	Down	7.14822e-05	0.00736412
C7_GSE2706_UNSTIM_VS_8H_LPS_DC_UP	169	Down	7.16042e-05	0.00736412
C5_GO_NUCLEAR_PORE	75	Down	7.16314e-05	0.00736412
C7_GSE2770_IL12_VS_IL4_TREATED_ACT_CD4_TCELL_2H_UP	126	Down	7.24552e-05	0.00737554
C7_GSE28726_ACT_CD4_TCELL_VS_ACT_VA24NEG_NKTCELL_UP	165	Down	7.25396e-05	0.00737554
C7_GSE17721_POLYIC_VS_CPG_8H_BMDC_DN	166	Down	7.3258e-05	0.00737554
C3_SREBP1_01	142	Down	7.32843e-05	0.00737554
C7_GSE24814_STAT5_KO_VS_WT_PRE_BCELL_DN	173	Down	7.34426e-05	0.00737554
C2_REACTOME_RESPIRATORY_ELECTRON_TRANSPORT	82	Down	7.38043e-05	0.0073777
C5_GO_RNA_MODIFICATION	143	Down	7.4618e-05	0.00740227
C5_GO_RNA_POLYMERASE_COMPLEX	87	Down	7.47325e-05	0.00740227
C7_GSE9006_TYPE_1_VS_TYPE_2_DIABETES_PBMC_AT_DX_DN	171	Down	7.57712e-05	0.00742615
C7_GSE16385_ROSIGLITAZONE_IL4_VS_IFNG_TNF_STIM_MACROPHAGE_UP	181	Down	7.58935e-05	0.00742615
C7_GSE15930_NAIVE_VS_48H_IN_VITRO_STIM_IL12_CD8_TCELL_DN	182	Down	7.60006e-05	0.00742615
C7_GSE27786_CD4_TCELL_VS_NEUTROPHIL_UP	170	Down	7.67482e-05	0.0074358
C2_PUJANA_BRCA1_PCC_NETWORK	1328	Down	7.6785e-05	0.0074358
C7_GSE37532_VISCERAL_ADIPOSE_TISSUE_VS_LN_DERIVED_PPARG_KO_TCONV_CD4_TCELL_UP	159	Down	7.71634e-05	0.00743923
C2_STARK_PREFRONTAL_CORTEX_22Q11_DELETION_DN	412	Down	7.81822e-05	0.00749094
C7_GSE27786_NKTCELL_VS_ERYTHROBLAST_UP	176	Down	7.83904e-05	0.00749094
C7_GSE17721_CPG_VS_GARDIQUIMOD_6H_BMDC_DN	166	Down	7.88972e-05	0.00750631
C5_GO_POST_GOLGI_VESICLE_MEDIATED_TRANSPORT	90	Down	7.99188e-05	0.00751648
C5_GO_UBIQUITIN_LIGASE_COMPLEX	237	Down	7.99304e-05	0.00751648
C2_RODRIGUES_THYROID_CARCINOMA_ANAPLASTIC_UP	589	Down	8.00436e-05	0.00751648
C7_GSE3982_CTRL_VS_IGE_STIM_MAST_CELL_DN	158	Down	8.09714e-05	0.00757083
C2_HAHTOLA_MYCOSIS_FUNGOIDES_CD4_DN	102	Down	8.16687e-05	0.00760325
C7_GSE19401_PLN_VS_PEYERS_PATCH_FOLLICULAR_DC_DN	172	Down	8.32285e-05	0.00768254
C7_GSE27786_LSK_VS_NKTCELL_DN	157	Down	8.43587e-05	0.00768254
C7_GSE28726_NAIVE_CD4_TCELL_VS_NAIVE_NKTCELL_UP	175	Down	8.43767e-05	0.00768254
C7_GSE360_CTRL_VS_L_DONOVANI_MAC_DN	157	Down	8.45592e-05	0.00768254
C7_GSE37532_VISCERAL_ADIPOSE_TISSUE_VS_LN_DERIVED_PPARG_KO_TREG_CD4_TCELL_UP	167	Down	8.4591e-05	0.00768254
C7_GSE34156_NOD2_LIGAND_VS_NOD2_AND_TLR1_TLR2_LIGAND_24H_TREATED_MONOCYTE_DN	162	Down	8.46453e-05	0.00768254
C7_GSE29618_PRE_VS_DAY7_POST_LAIV_FLU_VACCINE_PDC_DN	172	Down	8.5346e-05	0.00771386
C7_GSE21927_SPLEEN_C57BL6_VS_EL4_TUMOR_BALBC_MONOCYTES_UP	185	Down	8.75751e-05	0.00777515
C7_GSE11924_TFH_VS_TH2_CD4_TCELL_UP	177	Down	8.75874e-05	0.00777515
C5_GO_EXOSOME_RNASE_COMPLEX_	24	Down	8.7697e-05	0.00777515
C7_GSE7400_CTRL_VS_CSF3_IN_VIVO_TREATED_PBMC_UP	173	Down	8.84221e-05	0.00777515
C7_GSE23321_CD8_STEM_CELL_MEMORY_VS_CENTRAL_MEMORY_CD8_TCELL_DN	175	Down	8.87013e-05	0.00777515
C5_GO_ORGANELLE_INNER_MEMBRANE	431	Down	8.9087e-05	0.00777515
C7_GSE21927_SPLEEN_C57BL6_VS_EL4_TUMOR_BALBC_MONOCYTES_DN	171	Down	8.92709e-05	0.00777515
C7_GSE17721_12H_VS_24H_CPG_BMDC_DN	165	Down	8.95452e-05	0.00777515
C2_REACTOME_PROCESSING_OF_CAPPED_INTRON_CONTAINING_PRE_MRNA	198	Down	8.98766e-05	0.00777515
C7_GSE7568_CTRL_VS_3H_TGFB_TREATED_MACROPHAGES_WITH_IL4_AND_DEXAMETHASONE_DN	168	Down	9.01574e-05	0.00777515
C7_GSE24574_BCL6_HIGH_TFH_VS_NAIVE_CD4_TCELL_DN	175	Down	9.07975e-05	0.00777515
C7_GSE22886_IGM_MEMORY_BCELL_VS_BLOOD_PLASMA_CELL_DN	173	Down	9.087e-05	0.00777515
C2_ACEVEDO_LIVER_CANCER_UP	793	Down	9.09277e-05	0.00777515
C2_REACTOME_HIV_LIFE_CYCLE	123	Down	9.1336e-05	0.00777515
C7_GSE37416_CTRL_VS_24H_F_TULARENSIS_LVS_NEUTROPHIL_UP	156	Down	9.14007e-05	0.00777515
C2_MARSON_BOUND_BY_FOXP3_UNSTIMULATED	1010	Down	9.21217e-05	0.00780588
C7_GSE17721_LPS_VS_POLYIC_2H_BMDC_DN	171	Down	9.31214e-05	0.00784552
C7_GSE17721_POLYIC_VS_GARDIQUIMOD_24H_BMDC_DN	160	Down	9.3313e-05	0.00784552
C2_KYNG_RESPONSE_TO_H2O2_VIA_ERCC6_UP	30	Down	9.41124e-05	0.00784565
C5_GO_UBIQUITIN_LIKE_PROTEIN_TRANSFERASE_ACTIVITY	337	Down	9.43389e-05	0.00784565
C5_GO_GOLGI_VESICLE_BUDDING	69	Down	9.43996e-05	0.00784565
C5_GO_MITOCHONDRIAL_MEMBRANE_PART	186	Down	9.50734e-05	0.0078715
C5_GO_RNA_3_END_PROCESSING	117	Down	9.6916e-05	0.00796182
C7_GSE27786_ERYTHROBLAST_VS_NEUTROPHIL_DN	178	Down	9.7306e-05	0.00796182
C7_GSE6674_CPG_VS_PL2_3_STIM_BCELL_DN	180	Down	9.74689e-05	0.00796182
C7_GSE6674_ANTI_IGM_VS_PL2_3_STIM_BCELL_DN	176	Down	9.7851e-05	0.00796182
C7_GSE18791_CTRL_VS_NEWCASTLE_VIRUS_DC_12H_UP	174	Down	9.80965e-05	0.00796182
C2_GRAESSMANN_APOPTOSIS_BY_DOXORUBICIN_DN	1480	Down	9.83665e-05	0.00796182
C5_GO_TRNA_PROCESSING	115	Down	9.92417e-05	0.00798462
C2_VANHARANTA_UTERINE_FIBROID_WITH_7Q_DELETION_UP	57	Down	9.93845e-05	0.00798462
C7_GSE17721_LPS_VS_POLYIC_12H_BMDC_UP	164	Down	0.000100767	0.00803266
C7_GSE40225_WT_VS_RIP_B7X_DIABETIC_MOUSE_PANCREATIC_CD8_TCELL_UP	167	Down	0.00010105	0.00803266
C7_GSE16385_MONOCYTE_VS_12H_ROSIGLITAZONE_IFNG_TNF_TREATED_MACROPHAGE_DN	165	Down	0.000101186	0.00803266
C7_GSE26928_NAIVE_VS_EFF_MEMORY_CD4_TCELL_UP	152	Down	0.000101963	0.00803266
C7_GSE27786_BCELL_VS_NEUTROPHIL_UP	181	Down	0.000102173	0.00803266
C7_GSE29617_CTRL_VS_DAY3_TIV_FLU_VACCINE_PBMC_2008_DN	165	Down	0.000102204	0.00803266
C7_GSE15330_HSC_VS_PRO_BCELL_UP	177	Down	0.000103062	0.00804273
C7_GSE36476_CTRL_VS_TSST_ACT_16H_MEMORY_CD4_TCELL_OLD_DN	171	Down	0.000103074	0.00804273
C5_GO_PROTEIN_POLYUBIQUITINATION	255	Down	0.000103629	0.0080482
C7_GSE27786_LSK_VS_MONO_MAC_UP	170	Down	0.000104631	0.0080482
C2_REACTOME_RESPIRATORY_ELECTRON_TRANSPORT_ATP_SYNTHESIS_BY_CHEMIOSMOTIC_COUPLING_AND_HEAT_PRODUCTION_BY_UNCOUPLING_PROTEINS	102	Down	0.000105011	0.0080482
C2_TIEN_INTESTINE_PROBIOTICS_24HR_UP	494	Down	0.000105199	0.0080482
C7_GSE13738_TCR_VS_BYSTANDER_ACTIVATED_CD4_TCELL_DN	176	Down	0.000105436	0.0080482
C5_GO_TRANSCRIPTION_COUPLED_NUCLEOTIDE_EXCISION_REPAIR	67	Down	0.00010546	0.0080482
C7_GSE19923_WT_VS_HEB_KO_DP_THYMOCYTE_DN	163	Down	0.000105741	0.0080482
C7_GSE17721_LPS_VS_CPG_4H_BMDC_DN	153	Down	0.000106703	0.00809299
C5_GO_TRANSLATIONAL_TERMINATION	88	Down	0.000108023	0.00814575
C2_KEGG_LYSOSOME	109	Down	0.000108149	0.00814575
C7_GSE31082_DN_VS_DP_THYMOCYTE_UP	159	Down	0.000109995	0.00823743
C7_GSE17721_LPS_VS_POLYIC_16H_BMDC_UP	157	Down	0.000110126	0.00823743
C2_LASTOWSKA_NEUROBLASTOMA_COPY_NUMBER_DN	682	Down	0.000112621	0.00839509
C7_GSE22886_NAIVE_TCELL_VS_NEUTROPHIL_UP	182	Down	0.000113741	0.00844954
C7_GSE7548_NAIVE_VS_DAY7_PCC_IMMUNIZATION_CD4_TCELL_DN	172	Down	0.000115566	0.00850865
C7_GSE22589_HEALTHY_VS_HIV_AND_SIV_INFECTED_DC_UP	175	Down	0.000115787	0.00850865
C7_GSE19772_HCMV_INFL_VS_HCMV_INF_MONOCYTES_AND_PI3K_INHIBITION_DN	177	Down	0.000116534	0.00850865
C7_GSE14415_FOXP3_KO_NATURAL_TREG_VS_TCONV_DN	149	Down	0.000116559	0.00850865
C3_AAGWWRNYGGC_UNKNOWN	102	Down	0.000117451	0.00850865
C2_DODD_NASOPHARYNGEAL_CARCINOMA_DN	1157	Down	0.000117808	0.00850865
C5_GO_ENVELOPE	951	Down	0.00011814	0.00850865
C7_GSE17301_ACD3_ACD28_VS_ACD3_ACD28_AND_IFNA2_STIM_CD8_TCELL_DN	184	Down	0.00011838	0.00850865
C7_GSE27786_NKTCELL_VS_MONO_MAC_UP	176	Down	0.000118511	0.00850865
C5_GO_NUCLEOPLASM_PART	890	Down	0.000118547	0.00850865
C7_GSE27241_WT_VS_RORGT_KO_TH17_POLARIZED_CD4_TCELL_TREATED_WITH_DIGOXIN_UP	161	Down	0.000119067	0.00850865
C7_GSE33162_HDAC3_KO_VS_HDAC3_KO_4H_LPS_STIM_MACROPHAGE_UP	167	Down	0.000119243	0.00850865
C5_GO_RNA_POLYMERASE_ACTIVITY	36	Down	0.000120394	0.0085626
C7_GSE8921_3H_VS_24H_TLR1_2_STIM_MONOCYTE_UP	169	Down	0.000121233	0.00859407
C7_GSE28726_NAIVE_VS_ACTIVATED_NKTCELL_DN	177	Down	0.000122378	0.00864701
C7_GSE41867_NAIVE_VS_DAY8_LCMV_EFFECTOR_CD8_TCELL_DN	187	Down	0.000123198	0.00867669
C5_GO_INO80_TYPE_COMPLEX	21	Down	0.000124956	0.00877198
C7_GSE22033_UNTREATED_VS_ROSIGLITAZONE_TREATED_MEF_UP	176	Down	0.000127093	0.00889325
C7_GSE45365_HEALTHY_VS_MCMV_INFECTION_CD8A_DC_UP	170	Down	0.000127556	0.00889693
C3_MGGAAGTG_GABP_B	655	Down	0.000128291	0.0089195
C2_REACTOME_TRANSLATION	241	Down	0.000129385	0.00896686
C3_GGAANCGGAANY_UNKNOWN	89	Down	0.00013032	0.00900285
C7_GSE25088_WT_VS_STAT6_KO_MACROPHAGE_ROSIGLITAZONE_STIM_UP	171	Down	0.000131054	0.00902484
C7_GSE17721_0.5H_VS_4H_POLYIC_BMDC_DN	174	Down	0.000132283	0.00903742
C7_GSE17721_CTRL_VS_CPG_2H_BMDC_UP	168	Down	0.000132355	0.00903742
C7_GSE17721_PAM3CSK4_VS_CPG_4H_BMDC_UP	161	Down	0.000132487	0.00903742
C5_GO_RESPIRASOME	79	Down	0.000132986	0.00904305
C7_GSE14350_TREG_VS_TEFF_IN_IL2RB_KO_UP	179	Down	0.000133616	0.00905749
C7_GSE27786_CD4_TCELL_VS_ERYTHTROBLAST_UP	177	Down	0.000135252	0.00913985
C7_GSE3982_MAST_CELL_VS_NEUTROPHIL_UP	172	Down	0.00013687	0.00915316
C2_REACTOME_METABOLISM_OF_RNA	542	Down	0.000136974	0.00915316
C7_GSE22886_UNSTIM_VS_STIM_MEMORY_TCELL_DN	175	Down	0.000137063	0.00915316
C7_GSE18791_UNSTIM_VS_NEWCATSLE_VIRUS_DC_6H_UP	169	Down	0.000137262	0.00915316
C2_DING_LUNG_CANCER_EXPRESSION_BY_COPY_NUMBER	92	Down	0.000137559	0.00915316
C7_GSE41867_NAIVE_VS_DAY30_LCMV_ARMSTRONG_MEMORY_CD8_TCELL_DN	171	Down	0.000139302	0.00924079
C7_GSE17721_CTRL_VS_PAM3CSK4_4H_BMDC_UP	165	Down	0.000140174	0.0092548
C7_GSE41867_NAIVE_VS_EFFECTOR_CD8_TCELL_UP	174	Down	0.000140366	0.0092548
C2_GRADE_COLON_AND_RECTAL_CANCER_UP	251	Down	0.00014088	0.00926052
C5_GO_POSITIVE_REGULATION_OF_DEFENSE_RESPONSE_TO_VIRUS_BY_HOST	23	Down	0.000142326	0.00930333
C7_GSE3982_CTRL_VS_LPS_4H_MAC_UP	158	Down	0.000142389	0.00930333
C7_GSE2405_S_AUREUS_VS_A_PHAGOCYTOPHILUM_NEUTROPHIL_DN	174	Down	0.000145159	0.00941708
C2_REACTOME_ANTIGEN_PROCESSING:_UBIQUITINATION_PROTEASOME_DEGRADATION	254	Down	0.000145345	0.00941708
C5_GO_MRNA_METABOLIC_PROCESS	433	Down	0.000145432	0.00941708
C7_GSE17721_0.5H_VS_4H_GARDIQUIMOD_BMDC_DN	155	Down	0.000145895	0.00941891
C7_GSE27786_LIN_NEG_VS_ERYTHROBLAST_UP	172	Down	0.000147736	0.00950945
C7_GSE27786_ERYTHROBLAST_VS_MONO_MAC_DN	170	Down	0.000149363	0.00958575
C7_GSE10239_MEMORY_VS_KLRG1HIGH_EFF_CD8_TCELL_DN	180	Down	0.000150115	0.00960559
C7_GSE14308_TH2_VS_NAIVE_CD4_TCELL_DN	152	Down	0.000150945	0.0096303
C7_GSE16385_IFNG_TNF_VS_IL4_STIM_MACROPHAGE_ROSIGLITAZONE_TREATED_DN	163	Down	0.000151955	0.0096568
C5_GO_MITOCHONDRIAL_RESPIRATORY_CHAIN_COMPLEX_ASSEMBLY	81	Down	0.000152687	0.0096568
C7_GSE5503_LIVER_DC_VS_PLN_DC_ACTIVATED_ALLOGENIC_TCELL_DN	177	Down	0.000153054	0.0096568
C7_GSE29164_CD8_TCELL_VS_CD8_TCELL_AND_IL12_TREATED_MELANOMA_DAY3_UP	184	Down	0.000154118	0.0096568
C7_GSE22886_IGG_IGA_MEMORY_BCELL_VS_BLOOD_PLASMA_CELL_DN	175	Down	0.000154501	0.0096568
C5_GO_VESICLE_CARGO_LOADING	16	Down	0.000155013	0.0096568
C7_GSE25123_CTRL_VS_IL4_STIM_MACROPHAGE_UP	172	Down	0.000155018	0.0096568
C5_GO_PROTEIN_EXIT_FROM_ENDOPLASMIC_RETICULUM	37	Down	0.000155698	0.0096568
C7_GSE37533_PPARG1_FOXP3_VS_PPARG2_FOXP3_TRANSDUCED_CD4_TCELL_DN	174	Down	0.000155737	0.0096568
C2_ROZANOV_MMP14_CORRELATED	8	Down	0.000155812	0.0096568
C7_GSE22140_HEALTHY_VS_ARTHRITIC_MOUSE_CD4_TCELL_DN	175	Down	0.000157315	0.00972084
C2_MARTINEZ_RESPONSE_TO_TRABECTEDIN_DN	237	Down	0.000157895	0.00972084
C2_BLALOCK_ALZHEIMERS_DISEASE_DN	959	Down	0.000158565	0.00972084
C7_GSE6090_UNSTIM_VS_DC_SIGN_STIM_DC_UP	153	Down	0.000159195	0.00972084
C2_STEIN_ESRRA_TARGETS	444	Down	0.000159306	0.00972084
C7_GSE46606_DAY1_VS_DAY3_CD40L_IL2_IL5_STIMULATED_IRF4HIGH_BCELL_UP	167	Down	0.000160706	0.00972084
C7_GSE17721_POLYIC_VS_GARDIQUIMOD_12H_BMDC_DN	160	Down	0.000160799	0.00972084
C7_GSE20727_CTRL_VS_H2O2_TREATED_DC_DN	174	Down	0.000161204	0.00972084
C5_GO_ATPASE_COMPLEX	83	Down	0.000161218	0.00972084
C5_GO_NUCLEAR_SPECK	301	Down	0.000161327	0.00972084
C5_GO_VESICLE_TARGETING_TO_FROM_OR_WITHIN_GOLGI	64	Down	0.000163726	0.00983803
C7_GSE15930_NAIVE_VS_48H_IN_VITRO_STIM_CD8_TCELL_DN	185	Down	0.000164179	0.00983803
C7_GSE3982_NEUTROPHIL_VS_BCELL_DN	171	Down	0.000166306	0.00993668
C7_GSE41867_DAY6_VS_DAY8_LCMV_ARMSTRONG_EFFECTOR_CD8_TCELL_DN	173	Down	0.000167239	0.00993668
C2_STEIN_ESRRA_TARGETS_UP	327	Down	0.000167641	0.00993668
C2_MEISSNER_BRAIN_HCP_WITH_H3K27ME3	69	Up	0.00016777	0.00993668
C7_GSE46606_IRF4MID_VS_WT_CD40L_IL2_IL5_DAY3_STIMULATED_BCELL_DN	179	Down	0.000168115	0.00993668
C5_GO_NUCLEOTIDE_EXCISION_REPAIR	101	Down	0.000169261	0.00996633
C7_GSE17721_0.5H_VS_8H_GARDIQUIMOD_BMDC_DN	157	Down	0.000169536	0.00996633
C2_MAYBURD_RESPONSE_TO_L663536_DN	53	Down	0.000170303	0.00998437
C7_GSE22886_NEUTROPHIL_VS_DC_DN	186	Down	0.000171438	0.0100169
C7_GSE37533_UNTREATED_VS_PIOGLIZATONE_TREATED_CD4_TCELL_PPARG2_AND_FOXP3_TRASDUCED_DN	145	Down	0.000171816	0.0100169
C7_GSE25846_IL10_POS_VS_NEG_CD8_TCELL_DAY7_POST_CORONAVIRUS_BRAIN_DN	158	Down	0.000172389	0.0100169
C7_GSE14308_TH1_VS_NAIVE_CD4_TCELL_UP	168	Down	0.000172704	0.0100169
C7_GSE21546_ELK1_KO_VS_SAP1A_KO_AND_ELK1_KO_ANTI_CD3_STIM_DP_THYMOCYTES_UP	164	Down	0.000174242	0.010053
C5_GO_RNA_METABOLIC_PROCESS	962	Down	0.000176851	0.010053
C7_GSE6674_ANTI_IGM_VS_ANTI_IGM_AND_CPG_STIM_BCELL_DN	174	Down	0.00017711	0.010053
C7_GSE37301_MULTIPOTENT_PROGENITOR_VS_LYMPHOID_PRIMED_MPP_UP	147	Down	0.000177125	0.010053
C7_GSE5542_UNTREATED_VS_IFNG_TREATED_EPITHELIAL_CELLS_6H_DN	184	Down	0.000177309	0.010053
C3_ELK1_02	223	Down	0.000178199	0.010053
C7_GSE3982_EOSINOPHIL_VS_TH1_DN	172	Down	0.000178237	0.010053
C5_GO_HISTONE_MRNA_CATABOLIC_PROCESS	11	Down	0.000178509	0.010053
C2_REACTOME_CYTOSOLIC_TRNA_AMINOACYLATION	22	Down	0.000178725	0.010053
C7_GSE33425_CD161_INT_VS_NEG_CD8_TCELL_UP	181	Down	0.00017876	0.010053
C5_GO_GOLGI_VESICLE_TRANSPORT	301	Down	0.000179265	0.010053
C7_GSE29164_UNTREATED_VS_CD8_TCELL_TREATED_MELANOMA_DAY3_UP	174	Down	0.000179485	0.010053
C7_GSE3982_BASOPHIL_VS_TH2_DN	167	Down	0.000179748	0.010053
C7_GSE46606_UNSTIM_VS_CD40L_IL2_IL5_3DAY_STIMULATED_IRF4MID_SORTED_BCELL_UP	176	Down	0.000179815	0.010053
C5_GO_PROTEIN_MODIFICATION_BY_SMALL_PROTEIN_CONJUGATION	735	Down	0.00018216	0.0101213
C7_GSE41867_NAIVE_VS_DAY30_LCMV_ARMSTRONG_MEMORY_CD8_TCELL_UP	171	Down	0.000182503	0.0101213
C7_GSE13306_TREG_VS_TCONV_DN	167	Down	0.000182839	0.0101213
C7_GSE41867_DAY8_EFFECTOR_VS_DAY30_MEMORY_CD8_TCELL_LCMV_ARMSTRONG_UP	174	Down	0.000183354	0.0101213
C7_GSE45365_WT_VS_IFNAR_KO_CD8A_DC_UP	170	Down	0.00018337	0.0101213
C7_GSE22432_MULTIPOTENT_PROGENITOR_VS_PDC_DN	176	Down	0.000184608	0.0101426
C6_TBK1.DF_DN	244	Down	0.000185411	0.0101426
C5_GO_NUCLEOID	40	Down	0.000185659	0.0101426
C7_GSE3982_MAC_VS_BCELL_DN	157	Down	0.000185731	0.0101426
C2_LIU_SOX4_TARGETS_UP	117	Down	0.000186093	0.0101426
C2_EINAV_INTERFERON_SIGNATURE_IN_CANCER	25	Down	0.000187038	0.0101437
C7_GSE29949_MICROGLIA_BRAIN_VS_CD8_POS_DC_SPLEEN_UP	174	Down	0.000187171	0.0101437
C7_GSE17721_CTRL_VS_GARDIQUIMOD_24H_BMDC_DN	153	Down	0.000187926	0.0101437
C7_GSE16522_ANTI_CD3CD28_STIM_VS_UNSTIM_MEMORY_CD8_TCELL_DN	168	Down	0.00018802	0.0101437
C5_GO_VACUOLAR_TRANSPORT	109	Down	0.000188452	0.0101437
C2_MEISSNER_NPC_HCP_WITH_H3K4ME2_AND_H3K27ME3	108	Up	0.000190281	0.0101952
C2_REACTOME_THE_CITRIC_ACID_TCA_CYCLE_AND_RESPIRATORY_ELECTRON_TRANSPORT	146	Down	0.000190349	0.0101952
C7_GSE21670_TGFB_VS_TGFB_AND_IL6_TREATED_STAT3_KO_CD4_TCELL_DN	168	Down	0.000190841	0.0101964
C7_GSE3982_NEUTROPHIL_VS_NKCELL_DN	159	Down	0.000191602	0.0102071
C7_GSE22886_NAIVE_BCELL_VS_DC_DN	186	Down	0.000192428	0.0102071
C7_GSE411_100MIN_VS_400MIN_IL6_STIM_MACROPHAGE_DN	175	Down	0.000193308	0.0102071
C7_GSE20198_IL12_VS_IFNA_TREATED_ACT_CD4_TCELL_UP	173	Down	0.000193468	0.0102071
C5_GO_SPLICEOSOMAL_COMPLEX	137	Down	0.000193537	0.0102071
C7_GSE41867_LCMV_ARMSTRONG_VS_CLONE13_DAY6_EFFECTOR_CD8_TCELL_DN	174	Down	0.000193866	0.0102071
C2_YAO_TEMPORAL_RESPONSE_TO_PROGESTERONE_CLUSTER_14	117	Down	0.000196037	0.0102964
C2_WEI_MYCN_TARGETS_WITH_E_BOX	639	Down	0.000196992	0.0103216
C5_GO_RIBOSOME_BIOGENESIS	220	Down	0.000198042	0.0103505
C7_GSE37416_CTRL_VS_6H_F_TULARENSIS_LVS_NEUTROPHIL_UP	170	Down	0.000198498	0.0103505
C7_GSE27786_BCELL_VS_ERYTHROBLAST_UP	178	Down	0.000199733	0.0103675
C7_GSE16266_LPS_VS_HEATSHOCK_AND_LPS_STIM_MEF_DN	172	Down	0.00019978	0.0103675
C7_GSE16755_CTRL_VS_IFNA_TREATED_MAC_UP	169	Down	0.00020115	0.0103986
C7_GSE41176_UNSTIM_VS_ANTI_IGM_STIM_BCELL_3H_DN	173	Down	0.000201338	0.0103986
C2_REACTOME_TRANSCRIPTION_OF_THE_HIV_GENOME	55	Down	0.000202242	0.0104205
C5_GO_RIBONUCLEOPROTEIN_COMPLEX	707	Down	0.000203719	0.0104486
C7_GSE24292_WT_VS_PPARG_KO_MACROPHAGE_DN	169	Down	0.000203751	0.0104486
C7_GSE29618_PRE_VS_DAY7_FLU_VACCINE_PDC_DN	180	Down	0.000204425	0.0104585
C7_GSE26290_WT_VS_PDK1_KO_ANTI_CD3_AND_IL2_STIM_CD8_TCELL_DN	157	Down	0.000206721	0.010551
C7_GSE44649_NAIVE_VS_ACTIVATED_CD8_TCELL_UP	162	Down	0.000207211	0.0105512
C7_GSE37301_HEMATOPOIETIC_STEM_CELL_VS_PRO_BCELL_DN	137	Down	0.000208099	0.0105716
C7_GSE15330_HSC_VS_MEGAKARYOCYTE_ERYTHROID_PROGENITOR_DN	149	Down	0.000210421	0.0106483
C7_GSE18791_CTRL_VS_NEWCASTLE_VIRUS_DC_18H_UP	179	Down	0.000210959	0.0106483
C7_GSE41867_NAIVE_VS_DAY6_LCMV_ARMSTRONG_EFFECTOR_CD8_TCELL_DN	160	Down	0.00021108	0.0106483
C7_GSE31082_DN_VS_CD8_SP_THYMOCYTE_UP	171	Down	0.000213404	0.0107317
C7_GSE17721_LPS_VS_GARDIQUIMOD_2H_BMDC_DN	169	Down	0.000213801	0.0107317
C5_GO_MITOCHONDRIAL_PART	859	Down	0.00021484	0.0107317
C5_GO_COPII_COATED_VESICLE_BUDDING	61	Down	0.000215187	0.0107317
C5_GO_RNA_POLYADENYLATION	36	Down	0.000215639	0.0107317
C7_GSE557_WT_VS_I_AB_KO_DC_UP	176	Down	0.000217289	0.0107317
C7_GSE13493_DP_VS_CD4INTCD8POS_THYMOCYTE_UP	162	Down	0.000217811	0.0107317
C7_GSE37301_MULTIPOTENT_PROGENITOR_VS_CD4_TCELL_DN	162	Down	0.000217946	0.0107317
C5_GO_MITOCHONDRIAL_ENVELOPE	598	Down	0.000218041	0.0107317
C7_GSE43863_TH1_VS_LY6C_LOW_CXCR5NEG_EFFECTOR_CD4_TCELL_DN	172	Down	0.000218194	0.0107317
C5_GO_RNA_BINDING	1344	Down	0.000218869	0.0107317
C5_GO_ENDOPLASMIC_RETICULUM_TO_GOLGI_VESICLE_MEDIATED_TRANSPORT	171	Down	0.00021909	0.0107317
C7_GSE411_100MIN_VS_400MIN_IL6_STIM_SOCS3_KO_MACROPHAGE_DN	173	Down	0.000219166	0.0107317
C7_GSE360_DC_VS_MAC_B_MALAYI_LOW_DOSE_UP	155	Down	0.000221515	0.0108175
C7_GSE14908_ATOPIC_VS_NONATOPIC_PATIENT_RESTING_CD4_TCELL_DN	166	Down	0.000222404	0.0108175
C7_GSE3920_UNTREATED_VS_IFNG_TREATED_ENDOTHELIAL_CELL_DN	172	Down	0.000222415	0.0108175
C7_GSE7509_DC_VS_MONOCYTE_WITH_FCGRIIB_STIM_DN	169	Down	0.000223562	0.010849
C7_GSE21063_CTRL_VS_ANTI_IGM_STIM_BCELL_NFATC1_KO_8H_DN	178	Down	0.000224857	0.0108875
C7_GSE10094_LCMV_VS_LISTERIA_IND_EFF_CD4_TCELL_UP	175	Down	0.00022556	0.0108972
C7_GSE13485_PRE_VS_POST_YF17D_VACCINATION_PBMC_DN	170	Down	0.000226464	0.0109166
C7_GSE43955_1H_VS_42H_ACT_CD4_TCELL_WITH_TGFB_IL6_UP	167	Down	0.000228347	0.0109759
C7_GSE36527_CD69_NEG_VS_POS_TREG_CD62L_LOS_KLRG1_NEG_DN	174	Down	0.000229156	0.0109759
C7_GSE22432_PDC_VS_TGFB1_TREATEDCOMMON_DC_PROGENITOR_UP	176	Down	0.000229987	0.0109759
C7_GSE21927_BALBC_VS_C57BL6_MONOCYTE_SPLEEN_DN	139	Down	0.00023061	0.0109759
C7_GSE18804_SPLEEN_MACROPHAGE_VS_TUMORAL_MACROPHAGE_DN	158	Down	0.00023104	0.0109759
C7_GSE24634_NAIVE_CD4_TCELL_VS_DAY10_IL4_CONV_TREG_DN	185	Down	0.000231171	0.0109759
C7_GSE17721_LPS_VS_CPG_8H_BMDC_DN	170	Down	0.000231238	0.0109759
C7_GSE17974_0H_VS_6H_IN_VITRO_ACT_CD4_TCELL_DN	171	Down	0.000236882	0.0111923
C7_GSE27786_CD8_TCELL_VS_NEUTROPHIL_UP	175	Down	0.000237759	0.0111923
C2_WANG_TARGETS_OF_MLL_CBP_FUSION_DN	37	Down	0.000237769	0.0111923
C5_GO_ENDOSOMAL_TRANSPORT	187	Down	0.000237859	0.0111923
C7_GSE3982_MAC_VS_NEUTROPHIL_LPS_STIM_UP	169	Down	0.000239617	0.0112506
C7_GSE36009_UNSTIM_VS_LPS_STIM_DC_DN	179	Down	0.000241564	0.0112904
C2_ZHOU_INFLAMMATORY_RESPONSE_LIVE_DN	287	Down	0.000241973	0.0112904
C7_GSE17721_LPS_VS_GARDIQUIMOD_8H_BMDC_DN	164	Down	0.000242027	0.0112904
C7_GSE36009_WT_VS_NLRP10_KO_DC_LPS_STIM_UP	172	Down	0.000243313	0.0113069
C7_GSE22589_HEALTHY_VS_HIV_INFECTED_DC_UP	172	Down	0.000243423	0.0113069
C7_GSE22886_UNSTIM_VS_IL15_STIM_NKCELL_DN	180	Down	0.000244394	0.0113239
C7_GSE17721_0.5H_VS_24H_GARDIQUIMOD_BMDC_DN	169	Down	0.000245084	0.0113239
C2_NIKOLSKY_BREAST_CANCER_12Q13_Q21_AMPLICON	37	Down	0.000245356	0.0113239
C7_GSE15330_WT_VS_IKAROS_KO_GRANULOCYTE_MONOCYTE_PROGENITOR_UP	174	Down	0.000248993	0.0114674
C2_KIM_GASTRIC_CANCER_CHEMOSENSITIVITY	71	Down	0.000251687	0.0114923
C5_GO_TRANSFERASE_ACTIVITY_TRANSFERRING_ONE_CARBON_GROUPS	184	Down	0.000251862	0.0114923
C7_GSE17301_CTRL_VS_48H_IFNA2_STIM_CD8_TCELL_UP	179	Down	0.000251886	0.0114923
C7_GSE9988_LOW_LPS_VS_CTRL_TREATED_MONOCYTE_DN	181	Down	0.000252129	0.0114923
C7_GSE21670_IL6_VS_TGFB_AND_IL6_TREATED_STAT3_KO_CD4_TCELL_DN	155	Down	0.000252183	0.0114923
C2_GRADE_COLON_VS_RECTAL_CANCER_UP	27	Down	0.00025479	0.0115868
C2_REACTOME_RNA_POLYMERASE_III_TRANSCRIPTION_INITIATION_FROM_TYPE_1_PROMOTER	23	Down	0.000256695	0.0115987
C2_DANG_BOUND_BY_MYC	881	Down	0.000256743	0.0115987
C2_DAZARD_RESPONSE_TO_UV_NHEK_DN	265	Down	0.000256809	0.0115987
C5_GO_ENDOSOME_TO_LYSOSOME_TRANSPORT	42	Down	0.000257358	0.0115987
C7_GSE40666_UNTREATED_VS_IFNA_STIM_STAT4_KO_EFFECTOR_CD8_TCELL_90MIN_DN	174	Down	0.000258028	0.0115987
C7_GSE17721_CTRL_VS_LPS_8H_BMDC_UP	164	Down	0.000258259	0.0115987
C7_GSE17721_0.5H_VS_8H_PAM3CSK4_BMDC_DN	156	Down	0.000258873	0.0116022
C5_GO_SWI_SNF_SUPERFAMILY_TYPE_COMPLEX	65	Down	0.000261193	0.0116028
C7_KAECH_NAIVE_VS_MEMORY_CD8_TCELL_UP	168	Down	0.000261672	0.0116028
C7_GSE5099_UNSTIM_VS_MCSF_TREATED_MONOCYTE_DAY7_UP	174	Down	0.000261696	0.0116028
C7_GSE37301_LYMPHOID_PRIMED_MPP_VS_CD4_TCELL_DN	177	Down	0.000262055	0.0116028
C7_GSE13946_CTRL_VS_DSS_COLITIS_GD_TCELL_FROM_COLON_DN	152	Down	0.000262366	0.0116028
C5_GO_HISTONE_BINDING	159	Down	0.000262532	0.0116028
C7_GSE17721_PAM3CSK4_VS_GADIQUIMOD_8H_BMDC_UP	165	Down	0.000263352	0.0116028
C7_GSE17721_POLYIC_VS_GARDIQUIMOD_16H_BMDC_DN	163	Down	0.000265086	0.0116028
C2_ZHENG_BOUND_BY_FOXP3	406	Down	0.000265357	0.0116028
C5_GO_NADH_DEHYDROGENASE_COMPLEX_ASSEMBLY	56	Down	0.000266131	0.0116028
C7_GSE40273_EOS_KO_VS_WT_TREG_DN	172	Down	0.000266196	0.0116028
C7_GSE17721_0.5H_VS_8H_POLYIC_BMDC_DN	155	Down	0.000266386	0.0116028
C7_GSE7509_UNSTIM_VS_TNFA_IL1B_IL6_PGE_STIM_DC_UP	177	Down	0.000266469	0.0116028
C7_GSE22886_NAIVE_TCELL_VS_MONOCYTE_UP	175	Down	0.000266473	0.0116028
C7_GSE2706_UNSTIM_VS_2H_LPS_AND_R848_DC_UP	157	Down	0.000267228	0.0116028
C3_STAT1_02	208	Down	0.000267444	0.0116028
C2_REACTOME_HIV_INFECTION	194	Down	0.00026863	0.011631
C7_GSE22886_NAIVE_CD4_TCELL_VS_DC_DN	183	Down	0.000269827	0.0116344
C5_GO_ZINC_ION_BINDING	565	Down	0.000269922	0.0116344
C7_GSE32423_IL7_VS_IL7_IL4_MEMORY_CD8_TCELL_UP	171	Down	0.000270317	0.0116344
C5_GO_PROTEIN_DEGLYCOSYLATION	27	Down	0.000271577	0.0116654
C3_GCCATNTTG_YY1_Q6	371	Down	0.000272273	0.0116722
C7_GSE32533_WT_VS_MIR17_KO_ACT_CD4_TCELL_DN	181	Down	0.00027416	0.0117299
C7_GSE6674_ANTI_IGM_VS_PL2_3_STIM_BCELL_UP	179	Down	0.000275572	0.0117672
C7_GSE17721_CTRL_VS_CPG_6H_BMDC_UP	170	Down	0.000278094	0.0118204
C2_HOLLMANN_APOPTOSIS_VIA_CD40_DN	226	Down	0.000278201	0.0118204
C5_GO_REGULATION_OF_DEFENSE_RESPONSE_TO_VIRUS_BY_HOST	31	Down	0.000278454	0.0118204
C7_GSE11057_PBMC_VS_MEM_CD4_TCELL_DN	171	Down	0.000279244	0.0118308
C7_GSE15330_HSC_VS_GRANULOCYTE_MONOCYTE_PROGENITOR_UP	168	Down	0.000279885	0.0118348
C2_MOOTHA_MITOCHONDRIA	386	Down	0.000280437	0.0118351
C7_GSE6269_HEALTHY_VS_E_COLI_INF_PBMC_UP	156	Down	0.000282531	0.0119003
C7_GSE24634_TREG_VS_TCONV_POST_DAY5_IL4_CONVERSION_UP	170	Down	0.000283692	0.0119029
C5_GO_LYSOSOMAL_TRANSPORT	83	Down	0.000283871	0.0119029
C7_GSE13411_SWITCHED_MEMORY_BCELL_VS_PLASMA_CELL_UP	177	Down	0.000284238	0.0119029
C7_GSE7568_IL4_TGFB_DEXAMETHASONE_VS_IL4_TGFB_TREATED_MACROPHAGE_UP	156	Down	0.000284801	0.0119035
C6_RB_P107_DN.V1_DN	110	Down	0.000285663	0.0119165
C3_GCGSCMNTTT_UNKNOWN	58	Down	0.000286784	0.0119192
C7_GSE39022_LN_VS_SPLEEN_DC_DN	179	Down	0.000286825	0.0119192
C7_GSE43863_NAIVE_VS_MEMORY_LY6C_INT_CXCR5POS_CD4_TCELL_D150_LCMV_DN	174	Down	0.000289143	0.0119925
C7_GSE17721_LPS_VS_POLYIC_6H_BMDC_UP	160	Down	0.000291845	0.0120815
C2_KEGG_OXIDATIVE_PHOSPHORYLATION	103	Down	0.00029439	0.0121463
C7_GSE37605_C57BL6_VS_NOD_FOXP3_FUSION_GFP_TCONV_DN	164	Down	0.000294529	0.0121463
C5_GO_MITOCHONDRIAL_RESPIRATORY_CHAIN_COMPLEX_I	44	Down	0.000296644	0.0122103
C5_GO_RNA_EXPORT_FROM_NUCLEUS	114	Down	0.000297991	0.0122292
C3_ACTWSNACTNY_UNKNOWN	82	Down	0.000298233	0.0122292
C5_GO_PEPTIDE_BIOSYNTHETIC_PROCESS	524	Down	0.000300424	0.0122625
C5_GO_CATALYTIC_ACTIVITY_ACTING_ON_A_TRNA	103	Down	0.000300519	0.0122625
C7_GSE22935_UNSTIM_VS_12H_MBOVIS_BCG_STIM_MACROPHAGE_UP	181	Down	0.000301004	0.0122625
C2_SAKAI_CHRONIC_HEPATITIS_VS_LIVER_CANCER_UP	73	Down	0.00030191	0.0122625
C7_GSE19401_UNSTIM_VS_PAM2CSK4_STIM_FOLLICULAR_DC_DN	176	Down	0.000302415	0.0122625
C7_GSE24634_NAIVE_CD4_TCELL_VS_DAY5_IL4_CONV_TREG_DN	184	Down	0.000302436	0.0122625
C7_GSE17721_POLYIC_VS_CPG_16H_BMDC_DN	154	Down	0.000303727	0.01227
C5_GO_GENERAL_TRANSCRIPTION_INITIATION_FACTOR_BINDING	37	Down	0.000303752	0.01227
C7_GSE40273_EOS_KO_VS_WT_TREG_UP	169	Down	0.000304499	0.0122705
C7_GSE12001_MIR223_KO_VS_WT_NEUTROPHIL_DN	169	Down	0.000304896	0.0122705
C3_AAAGGGA_MIR204_MIR211	168	Down	0.00030698	0.0123315
C7_GSE21927_BALBC_VS_C57BL6_MONOCYTE_TUMOR_UP	164	Down	0.000309259	0.0124001
C7_GSE17721_12H_VS_24H_GARDIQUIMOD_BMDC_DN	171	Down	0.00031135	0.012434
C2_HAMAI_APOPTOSIS_VIA_TRAIL_UP	561	Down	0.000311449	0.012434
C2_REACTOME_ASPARAGINE_N_LINKED_GLYCOSYLATION	248	Down	0.00031183	0.012434
C5_GO_NCRNA_3_END_PROCESSING	33	Down	0.00031244	0.012434
C7_GSE27859_MACROPHAGE_VS_CD11C_INT_F480_HI_MACROPHAGE_UP	152	Down	0.000313317	0.012434
C7_GSE15930_NAIVE_VS_48H_IN_VITRO_STIM_IFNAB_CD8_TCELL_DN	184	Down	0.000313905	0.012434
C2_OISHI_CHOLANGIOMA_STEM_CELL_LIKE_UP	289	Down	0.000314306	0.012434
C5_GO_PEPTIDE_N_ACETYLTRANSFERASE_ACTIVITY	58	Down	0.000314691	0.012434
C2_MARSON_BOUND_BY_FOXP3_STIMULATED	838	Down	0.000316029	0.0124626
C7_GSE31082_DN_VS_DP_THYMOCYTE_DN	181	Down	0.000317643	0.0124626
C2_MOOTHA_HUMAN_MITODB_6_2002	367	Down	0.000318116	0.0124626
C7_GSE3994_WT_VS_PAC1_KO_ACTIVATED_MAST_CELL_DN	159	Down	0.000318281	0.0124626
C7_GSE25088_CTRL_VS_IL4_AND_ROSIGLITAZONE_STIM_MACROPHAGE_DN	157	Down	0.000318288	0.0124626
C7_GSE17721_CTRL_VS_POLYIC_8H_BMDC_UP	158	Down	0.000319847	0.0125011
C5_GO_LIGASE_ACTIVITY	122	Down	0.00032081	0.0125162
C7_GSE25146_UNSTIM_VS_HELIOBACTER_PYLORI_LPS_STIM_AGS_CELL_DN	159	Down	0.000323156	0.0125472
C2_GRYDER_PAX3FOXO1_ENHANCERS_IN_TADS	800	Down	0.000323524	0.0125472
C7_GSE17721_POLYIC_VS_CPG_2H_BMDC_UP	170	Down	0.000323761	0.0125472
C7_GSE29949_MICROGLIA_BRAIN_VS_MONOCYTE_BONE_MARROW_DN	168	Down	0.000323918	0.0125472
C2_YAO_TEMPORAL_RESPONSE_TO_PROGESTERONE_CLUSTER_17	152	Down	0.000324836	0.0125603
C7_GSE18893_CTRL_VS_TNF_TREATED_TCONV_2H_DN	171	Down	0.000329394	0.0127017
H_HALLMARK_DNA_REPAIR	130	Down	0.000329663	0.0127017
C5_GO_LIGASE_ACTIVITY_FORMING_CARBON_OXYGEN_BONDS	35	Down	0.00033039	0.0127071
C7_GSE14308_NAIVE_CD4_TCELL_VS_INDUCED_TREG_DN	171	Down	0.000331925	0.0127426
C5_GO_TRANSFERASE_ACTIVITY_TRANSFERRING_ALKYL_OR_ARYL_OTHER_THAN_METHYL_GROUPS	43	Down	0.000332987	0.0127426
C7_GSE14415_FOXP3_KO_NATURAL_TREG_VS_TCONV_UP	139	Down	0.000333926	0.0127426
C7_GSE43863_TH1_VS_LY6C_INT_CXCR5POS_MEMORY_CD4_TCELL_UP	169	Down	0.000334302	0.0127426
C2_REACTOME_TRANSCRIPTION_COUPLED_NUCLEOTIDE_EXCISION_REPAIR_TC_NER	72	Down	0.000334785	0.0127426
C7_GSE46468_LUNG_INNATE_LYMPHOID_CELL_VS_SPLEEN_CD4_TCELL_DN	167	Down	0.000335393	0.0127426
C2_REACTOME_DUAL_INCISION_IN_TC_NER	59	Down	0.000335698	0.0127426
C7_GSE17721_CTRL_VS_POLYIC_12H_BMDC_UP	176	Down	0.000336011	0.0127426
C5_GO_NUCLEAR_BODY	597	Down	0.000336995	0.0127576
C2_REACTOME_RNA_POLYMERASE_II_TRANSCRIBES_SNRNA_GENES	68	Down	0.000338211	0.0127813
C7_GSE33425_CD161_HIGH_VS_NEG_CD8_TCELL_UP	161	Down	0.000340162	0.0128126
C7_GSE7768_OVA_ALONE_VS_OVA_WITH_LPS_IMMUNIZED_MOUSE_WHOLE_SPLEEN_6H_UP	164	Down	0.000340221	0.0128126
C2_REACTOME_REGULATION_OF_CHOLESTEROL_BIOSYNTHESIS_BY_SREBP_SREBF	53	Down	0.000341609	0.0128426
C2_ACEVEDO_LIVER_TUMOR_VS_NORMAL_ADJACENT_TISSUE_UP	701	Down	0.000342709	0.0128454
C7_GSE17721_0.5H_VS_8H_POLYIC_BMDC_UP	160	Down	0.000342869	0.0128454
C7_GSE18791_CTRL_VS_NEWCASTLE_VIRUS_DC_4H_UP	172	Down	0.000344983	0.0129024
C7_GSE369_IFNG_KO_VS_WT_LIVER_UP	174	Down	0.000346767	0.0129225
C2_BILD_SRC_ONCOGENIC_SIGNATURE	46	Down	0.000347248	0.0129225
C7_GSE17721_PAM3CSK4_VS_CPG_16H_BMDC_UP	140	Down	0.000347844	0.0129225
C7_GSE3982_EOSINOPHIL_VS_CENT_MEMORY_CD4_TCELL_DN	164	Down	0.000347904	0.0129225
C7_GOLDRATH_EFF_VS_MEMORY_CD8_TCELL_DN	163	Down	0.000349714	0.0129592
C7_GSE36476_YOUNG_VS_OLD_DONOR_MEMORY_CD4_TCELL_72H_TSST_ACT_DN	178	Down	0.000350373	0.0129592
C2_REACTOME_KSRP_KHSRP_BINDS_AND_DESTABILIZES_MRNA	16	Down	0.000350686	0.0129592
C7_GSE16385_IFNG_TNF_VS_UNSTIM_MACROPHAGE_ROSIGLITAZONE_TREATED_DN	180	Down	0.000352565	0.0130065
C7_GSE12963_ENV_NEF_VS_ENV_NEF_AND_VPR_DEFICIENT_HIV1_INF_CD4_TCELL_UP	120	Down	0.000354217	0.0130453
C7_GSE14769_UNSTIM_VS_60MIN_LPS_BMDM_UP	166	Down	0.000355084	0.013055
C2_JIANG_VHL_TARGETS	73	Down	0.000355892	0.0130626
C7_GSE19888_NO_PRETREAT_VS_ADENOSINE_A3R_INHIBITOR_PRETREATED_MAST_CELL_TCELL_MEMBRANES_ACT_DN	169	Down	0.000357173	0.0130674
C5_GO_NADH_DEHYDROGENASE_ACTIVITY	38	Down	0.000357227	0.0130674
C7_GSE22886_NEUTROPHIL_VS_MONOCYTE_DN	179	Down	0.000360017	0.0131473
C3_ACTGAAA_MIR30A3P_MIR30E3P	152	Down	0.000360842	0.0131496
C7_GSE16450_IMMATURE_VS_MATURE_NEURON_CELL_LINE_12H_IFNA_STIM_DN	179	Down	0.000361721	0.0131496
C5_GO_VESICLE_TARGETING	81	Down	0.00036235	0.0131496
C5_GO_PROTEIN_MODIFICATION_BY_SMALL_PROTEIN_REMOVAL	236	Down	0.000363044	0.0131496
C7_GSE17974_IL4_AND_ANTI_IL12_VS_UNTREATED_4H_ACT_CD4_TCELL_UP	156	Down	0.000363113	0.0131496
C5_GO_RRNA_METABOLIC_PROCESS	163	Down	0.000364393	0.013174
C7_GSE17721_POLYIC_VS_CPG_6H_BMDC_DN	152	Down	0.000366063	0.0131801
C2_FISCHER_DREAM_TARGETS	868	Down	0.000366374	0.0131801
C7_GSE22935_24H_VS_48H_MBOVIS_BCG_STIM_MACROPHAGE_DN	164	Down	0.000366385	0.0131801
C5_GO_CYTOPLASMIC_EXOSOME_RNASE_COMPLEX_	12	Down	0.000367254	0.0131895
C7_GSE20152_SPHK1_KO_VS_WT_HTNFA_OVERXPRESS_ANKLE_DN	174	Down	0.00036943	0.0132458
C2_KRIEG_KDM3A_TARGETS_NOT_HYPOXIA	170	Down	0.000372297	0.0133265
C2_KEGG_AMINOACYL_TRNA_BIOSYNTHESIS	36	Down	0.000373051	0.0133315
C7_GSE2770_IL12_AND_TGFB_VS_IL4_TREATED_ACT_CD4_TCELL_6H_UP	159	Down	0.000374057	0.0133455
C7_GSE2770_UNTREATED_VS_IL4_TREATED_ACT_CD4_TCELL_6H_DN	174	Down	0.000375535	0.0133551
C7_GSE7568_IL4_VS_IL4_AND_TGFB_TREATED_MACROPHAGE_24H_DN	165	Down	0.000375558	0.0133551
C5_GO_AMIDE_BIOSYNTHETIC_PROCESS	627	Down	0.000376406	0.0133633
C2_BROWNE_HCMV_INFECTION_6HR_DN	125	Down	0.000377647	0.0133755
C2_LOCKWOOD_AMPLIFIED_IN_LUNG_CANCER	180	Down	0.000377983	0.0133755
C2_PUIFFE_INVASION_INHIBITED_BY_ASCITES_DN	125	Down	0.000379282	0.0133997
C7_GSE17721_CTRL_VS_PAM3CSK4_6H_BMDC_UP	171	Down	0.00038043	0.013417
C7_GSE6092_B_BURGDOFERI_VS_B_BURGDORFERI_AND_IFNG_STIM_ENDOTHELIAL_CELL_DN	156	Down	0.000381695	0.013417
C7_GSE3982_MAST_CELL_VS_MAC_UP	160	Down	0.000382919	0.013417
C7_GSE12392_WT_VS_IFNB_KO_CD8A_POS_SPLEEN_DC_UP	180	Down	0.000382961	0.013417
C7_GSE26559_TCF1_KO_VS_WT_LIN_NEG_CELL_UP	171	Down	0.000383017	0.013417
C2_REACTOME_GLOBAL_GENOME_NUCLEOTIDE_EXCISION_REPAIR_GG_NER	78	Down	0.000383483	0.013417
C7_GSE8678_IL7R_LOW_VS_HIGH_EFF_CD8_TCELL_DN	166	Down	0.000384179	0.0134197
C7_GSE3400_UNTREATED_VS_IFNB_TREATED_MEF_UP	171	Down	0.000385001	0.0134267
C7_GSE2770_TGFB_AND_IL4_ACT_VS_ACT_CD4_TCELL_2H_DN	171	Down	0.000386984	0.0134704
C7_GSE40666_STAT1_KO_VS_STAT4_KO_CD8_TCELL_WITH_IFNA_STIM_90MIN_UP	169	Down	0.000387494	0.0134704
C7_GSE2770_UNTREATED_VS_TGFB_AND_IL12_TREATED_ACT_CD4_TCELL_48H_UP	149	Down	0.00038845	0.013482
C7_GSE27786_NKCELL_VS_ERYTHROBLAST_UP	181	Down	0.000389618	0.0135009
C7_GSE29618_PRE_VS_DAY7_POST_LAIV_FLU_VACCINE_BCELL_UP	164	Down	0.000391157	0.0135074
C7_GSE25890_CTRL_VS_IL33_IL7_TREATED_NUOCYTES_DN	166	Down	0.000391297	0.0135074
C7_GSE22527_ANTI_CD3_INVIVO_VS_UNTREATED_MOUSE_TREG_DN	183	Down	0.000391672	0.0135074
C5_GO_NUCLEAR_ENVELOPE	371	Down	0.000393055	0.0135148
C7_GSE19374_UNINF_VS_LISTERIA_INFECTED_MACROPHAGE_DN	137	Down	0.00039358	0.0135148
C2_REACTOME_TYSND1_CLEAVES_PEROXISOMAL_PROTEINS	7	Down	0.000393757	0.0135148
C7_GSE27786_CD8_TCELL_VS_NKCELL_DN	181	Down	0.000394471	0.013518
C7_GOLDRATH_NAIVE_VS_EFF_CD8_TCELL_UP	171	Down	0.000397805	0.0136107
C7_GSE17721_CTRL_VS_PAM3CSK4_1H_BMDC_UP	166	Down	0.00039877	0.0136223
C7_GSE44649_NAIVE_VS_ACTIVATED_CD8_TCELL_MIR155_KO_UP	172	Down	0.000400249	0.0136258
C7_GSE29618_LAIV_VS_TIV_FLU_VACCINE_DAY7_BCELL_DN	173	Down	0.000400286	0.0136258
C7_GSE17721_CTRL_VS_CPG_1H_BMDC_UP	170	Down	0.000401105	0.0136258
C5_GO_RIBONUCLEOPROTEIN_GRANULE	168	Down	0.000401386	0.0136258
C7_GSE28408_LY6G_POS_VS_NEG_DC_UP	176	Down	0.000403569	0.0136785
C7_GSE14308_TH1_VS_TH17_DN	162	Down	0.000406105	0.0137283
C7_GSE34006_A2AR_KO_VS_A2AR_AGONIST_TREATED_TREG_UP	168	Down	0.000406762	0.0137283
C2_WONG_MITOCHONDRIA_GENE_MODULE	185	Down	0.000407121	0.0137283
C7_GSE40666_UNTREATED_VS_IFNA_STIM_EFFECTOR_CD8_TCELL_90MIN_DN	168	Down	0.000407648	0.0137283
C7_GSE3982_NEUTROPHIL_VS_EFF_MEMORY_CD4_TCELL_DN	170	Down	0.000408205	0.0137283
C7_GSE2770_TGFB_AND_IL4_ACT_VS_ACT_CD4_TCELL_6H_DN	174	Down	0.000410374	0.0137491
C7_GSE22886_UNSTIM_VS_IL2_STIM_NKCELL_UP	165	Down	0.000410716	0.0137491
C2_BURTON_ADIPOGENESIS_11	41	Down	0.000410725	0.0137491
C7_GSE22601_DOUBLE_NEGATIVE_VS_DOUBLE_POSITIVE_THYMOCYTE_DN	181	Down	0.000413771	0.0138298
C7_GSE23568_ID3_TRANSDUCED_VS_ID3_KO_CD8_TCELL_DN	176	Down	0.000415284	0.013859
C7_GSE17721_LPS_VS_PAM3CSK4_8H_BMDC_DN	161	Down	0.000421442	0.0140429
C3_GGCNRNWCTTYS_UNKNOWN	69	Down	0.000422837	0.0140483
C7_GSE13411_IGM_MEMORY_BCELL_VS_PLASMA_CELL_UP	167	Down	0.000422899	0.0140483
C7_GSE41867_DAY6_VS_DAY8_LCMV_ARMSTRONG_EFFECTOR_CD8_TCELL_UP	164	Down	0.000425175	0.0141023
C7_GSE19888_CTRL_VS_T_CELL_MEMBRANES_ACT_MAST_CELL_UP	184	Down	0.00042632	0.0141034
C7_GSE17721_POLYIC_VS_PAM3CSK4_2H_BMDC_UP	168	Down	0.000426932	0.0141034
C7_GSE40273_GATA1_KO_VS_WT_TREG_UP	170	Down	0.000427226	0.0141034
C5_GO_NUCLEAR_EXPORT	163	Down	0.00042781	0.0141034
C7_GSE3982_NEUTROPHIL_VS_CENT_MEMORY_CD4_TCELL_DN	166	Down	0.000431541	0.0142048
C7_GSE18893_TCONV_VS_TREG_2H_TNF_STIM_DN	173	Down	0.000432623	0.0142189
C2_PUJANA_CHEK2_PCC_NETWORK	644	Down	0.000433312	0.01422
C7_GSE27786_CD8_TCELL_VS_ERYTHROBLAST_UP	179	Down	0.000435588	0.0142636
C2_REACTOME_RNA_POLYMERASE_II_PRE_TRANSCRIPTION_EVENTS	65	Down	0.000435957	0.0142636
C7_GSE17301_IFNA2_VS_IFNA2_AND_ACD3_ACD28_STIM_CD8_TCELL_UP	180	Down	0.000440974	0.014406
C7_GSE17721_PAM3CSK4_VS_GADIQUIMOD_2H_BMDC_DN	168	Down	0.000442449	0.0144289
C7_GSE14308_TH17_VS_NATURAL_TREG_UP	168	Down	0.000443003	0.0144289
C7_GSE13484_3H_UNSTIM_VS_YF17D_VACCINE_STIM_PBMC_UP	173	Down	0.000444145	0.0144444
C7_GSE39556_CD8A_DC_VS_NK_CELL_MOUSE_3H_POST_POLYIC_INJ_DN	172	Down	0.000445298	0.0144602
C7_GSE11924_TFH_VS_TH17_CD4_TCELL_UP	174	Down	0.000447409	0.0144887
C2_REACTOME_RNA_POLYMERASE_III_TRANSCRIPTION	34	Down	0.000447512	0.0144887
C7_GSE18791_CTRL_VS_NEWCASTLE_VIRUS_DC_8H_UP	181	Down	0.00044866	0.0145042
C7_GSE22432_MULTIPOTENT_VS_COMMON_DC_PROGENITOR_UNTREATED_DN	169	Down	0.000449726	0.014517
C5_GO_DNA_REPAIR_COMPLEX	34	Down	0.000450712	0.0145273
C7_GSE21063_WT_VS_NFATC1_KO_BCELL_DN	172	Down	0.000455185	0.0146108
C7_GSE3982_EOSINOPHIL_VS_MAST_CELL_DN	167	Down	0.000455407	0.0146108
C5_GO_EXTRINSIC_COMPONENT_OF_MITOCHONDRIAL_INNER_MEMBRANE	11	Down	0.000456048	0.0146108
C5_GO_RIBONUCLEOPROTEIN_COMPLEX_BIOGENESIS	376	Down	0.000456175	0.0146108
C7_GSE39820_TGFBETA1_VS_TGFBETA3_IN_IL6_TREATED_CD4_TCELL_UP	181	Down	0.000457425	0.0146108
C7_GSE37301_LYMPHOID_PRIMED_MPP_VS_RAG2_KO_NK_CELL_UP	161	Down	0.000457533	0.0146108
C7_GSE17721_CPG_VS_GARDIQUIMOD_2H_BMDC_DN	177	Down	0.000459373	0.0146108
C2_FLECHNER_BIOPSY_KIDNEY_TRANSPLANT_OK_VS_DONOR_UP	483	Down	0.000459695	0.0146108
C7_GSE39820_CTRL_VS_TGFBETA1_IL6_IL23A_CD4_TCELL_UP	182	Down	0.000459891	0.0146108
C5_GO_RESPIRATORY_ELECTRON_TRANSPORT_CHAIN	96	Down	0.000460697	0.0146108
C7_GSE45365_CD8A_DC_VS_CD11B_DC_IFNAR_KO_DN	135	Down	0.000460712	0.0146108
C5_GO_MITOCHONDRIAL_MATRIX	401	Down	0.000463723	0.0146779
C7_GSE3982_EOSINOPHIL_VS_NEUTROPHIL_UP	160	Down	0.000464181	0.0146779
C7_GSE9239_CTRL_VS_TNF_INHIBITOR_TREATED_DC_UP	154	Down	0.000466216	0.014695
C7_GSE1460_CD4_THYMOCYTE_VS_THYMIC_STROMAL_CELL_UP	161	Down	0.000466698	0.014695
C7_GSE34392_ST2_KO_VS_WT_DAY8_LCMV_EFFECTOR_CD8_TCELL_UP	170	Down	0.000466756	0.014695
C7_GSE22601_DOUBLE_POSITIVE_VS_CD8_SINGLE_POSITIVE_THYMOCYTE_UP	180	Down	0.000467803	0.0147066
C7_GSE2770_UNTREATED_VS_ACT_CD4_TCELL_48H_UP	162	Down	0.000469554	0.0147196
C2_REACTOME_COPII_MEDIATED_VESICLE_TRANSPORT	59	Down	0.000469571	0.0147196
C7_GSE32986_UNSTIM_VS_GMCSF_AND_CURDLAN_HIGHDOSE_STIM_DC_DN	181	Down	0.000472253	0.0147695
C5_GO_PROTEIN_MONOUBIQUITINATION	58	Down	0.000472524	0.0147695
C7_GSE45739_NRAS_KO_VS_WT_UNSTIM_CD4_TCELL_DN	176	Down	0.000473475	0.0147779
C3_TMTCGCGANR_UNKNOWN	146	Down	0.000474797	0.0147978
C5_GO_EXTRINSIC_COMPONENT_OF_ORGANELLE_MEMBRANE	36	Down	0.00048069	0.0149169
C7_GSE22886_IGG_IGA_MEMORY_BCELL_VS_BM_PLASMA_CELL_UP	177	Down	0.000481205	0.0149169
C2_KEGG_N_GLYCAN_BIOSYNTHESIS	39	Down	0.000482123	0.0149169
C7_GSE22935_WT_VS_MYD88_KO_MACROPHAGE_24H_MBOVIS_BCG_STIM_UP	174	Down	0.000482215	0.0149169
C7_GSE41867_DAY6_VS_DAY8_LCMV_CLONE13_EFFECTOR_CD8_TCELL_DN	175	Down	0.000483124	0.0149169
C7_GSE14308_TH2_VS_INDUCED_TREG_DN	166	Down	0.000483437	0.0149169
C7_GSE11924_TFH_VS_TH1_CD4_TCELL_UP	177	Down	0.000483929	0.0149169
C7_GSE27859_DC_VS_CD11C_INT_F480_INT_DC_DN	158	Down	0.000484119	0.0149169
C7_GSE15330_WT_VS_IKAROS_KO_HSC_UP	177	Down	0.000486268	0.0149619
C7_GSE12198_LOW_IL2_STIM_NK_CELL_VS_HIGH_IL2_STIM_NK_CELL_UP	167	Down	0.000487523	0.0149793
C3_ATTCTTT_MIR186	201	Down	0.000490541	0.0150208
C7_GSE16450_IMMATURE_VS_MATURE_NEURON_CELL_LINE_UP	175	Down	0.00049136	0.0150208
C5_GO_ATP_HYDROLYSIS_COUPLED_CATION_TRANSMEMBRANE_TRANSPORT	46	Down	0.000491565	0.0150208
C5_GO_CULLIN_RING_UBIQUITIN_LIGASE_COMPLEX	133	Down	0.000492024	0.0150208
C7_GSE17721_0.5H_VS_4H_LPS_BMDC_UP	169	Down	0.000492877	0.0150208
C7_GSE27896_HDAC6_KO_VS_WT_TREG_UP	169	Down	0.00049303	0.0150208
C2_AGUIRRE_PANCREATIC_CANCER_COPY_NUMBER_DN	196	Down	0.000494732	0.0150515
C7_GSE13229_MATURE_VS_INTMATURE_NKCELL_DN	162	Down	0.000497215	0.0151059
C7_GSE17721_PAM3CSK4_VS_GADIQUIMOD_6H_BMDC_UP	162	Down	0.00049898	0.0151383
C7_GSE22432_MULTIPOTENT_VS_COMMON_DC_PROGENITOR_UNTREATED_UP	172	Down	0.000500543	0.0151553
C7_GSE16385_MONOCYTE_VS_12H_ROSIGLITAZONE_IL4_TREATED_MACROPHAGE_UP	141	Down	0.000500939	0.0151553
C7_GSE37301_HEMATOPOIETIC_STEM_CELL_VS_PRO_BCELL_UP	139	Down	0.000502387	0.015178
C2_CAIRO_HEPATOBLASTOMA_UP	166	Down	0.000503312	0.0151848
C7_GSE9988_ANTI_TREM1_VS_VEHICLE_TREATED_MONOCYTES_DN	178	Down	0.00050669	0.0152438
C7_GSE22103_UNSTIM_VS_LPS_STIM_NEUTROPHIL_UP	164	Down	0.000507468	0.0152438
C7_GSE17721_CTRL_VS_CPG_8H_BMDC_UP	165	Down	0.00050792	0.0152438
C5_GO_AZUROPHIL_GRANULE	117	Down	0.000508081	0.0152438
C7_GSE21546_ELK1_KO_VS_SAP1A_KO_AND_ELK1_KO_DP_THYMOCYTES_UP	158	Down	0.000509379	0.0152617
C2_KEGG_SPLICEOSOME	100	Down	0.000511706	0.0153103
C7_GSE5589_IL6_KO_VS_IL10_KO_LPS_STIM_MACROPHAGE_45MIN_UP	164	Down	0.000515482	0.015402
C7_GSE2770_TGFB_AND_IL4_VS_IL4_TREATED_ACT_CD4_TCELL_6H_UP	171	Down	0.000517641	0.0154327
C7_GSE14769_UNSTIM_VS_80MIN_LPS_BMDM_UP	167	Down	0.000518076	0.0154327
C7_GSE2770_IL12_AND_TGFB_ACT_VS_ACT_CD4_TCELL_6H_UP	157	Down	0.000518645	0.0154327
C7_GSE3982_EOSINOPHIL_VS_MAC_DN	165	Down	0.000519725	0.0154437
C7_GSE40274_EOS_VS_FOXP3_AND_EOS_TRANSDUCED_ACTIVATED_CD4_TCELL_UP	147	Down	0.000520631	0.0154494
C7_GSE14308_TH2_VS_TH1_UP	169	Down	0.000521455	0.0154527
C2_CAFFAREL_RESPONSE_TO_THC_UP	31	Down	0.000522382	0.0154537
C7_GSE17721_LPS_VS_GARDIQUIMOD_1H_BMDC_DN	166	Down	0.000522911	0.0154537
C2_MARIADASON_RESPONSE_TO_BUTYRATE_SULINDAC_6	42	Down	0.000523979	0.0154642
C7_GSE14000_UNSTIM_VS_4H_LPS_DC_UP	161	Down	0.00052815	0.0155356
C3_RRAGTTGT_UNKNOWN	180	Down	0.000528173	0.0155356
C7_GSE45365_NK_CELL_VS_CD8_TCELL_MCMV_INFECTION_UP	175	Down	0.00052901	0.0155356
C7_GSE14769_UNSTIM_VS_120MIN_LPS_BMDM_UP	183	Down	0.000529263	0.0155356
C7_GSE21033_CTRL_VS_POLYIC_STIM_DC_3H_DN	170	Down	0.000530016	0.0155366
C7_GSE36009_WT_VS_NLRP10_KO_DC_DN	169	Down	0.00053565	0.0156806
C2_HUTTMANN_B_CLL_POOR_SURVIVAL_DN	50	Down	0.000538465	0.0157295
C7_GSE39110_DAY3_VS_DAY6_POST_IMMUNIZATION_CD8_TCELL_WITH_IL2_TREATMENT_DN	165	Down	0.000539469	0.0157295
C7_GSE6259_FLT3L_INDUCED_33D1_POS_DC_VS_BCELL_UP	163	Down	0.000539496	0.0157295
C7_GSE10239_NAIVE_VS_MEMORY_CD8_TCELL_UP	183	Down	0.000544864	0.0158491
C7_GSE24671_CTRL_VS_SENDAI_VIRUS_INFECTED_MOUSE_SPLENOCYTES_DN	172	Down	0.000545058	0.0158491
C7_GSE28408_LY6G_POS_VS_NEG_DC_DN	175	Down	0.000546627	0.0158563
C7_GSE14308_TH2_VS_NAIVE_CD4_TCELL_UP	164	Down	0.000546768	0.0158563
C2_LEE_BMP2_TARGETS_DN	723	Down	0.000549588	0.015876
C7_GSE34515_CD16_NEG_MONOCYTE_VS_DC_DN	170	Down	0.000549625	0.015876
C5_GO_MITOCHONDRION	1275	Down	0.000549644	0.015876
C5_GO_TRANSCRIPTION_BY_RNA_POLYMERASE_III	46	Down	0.000552639	0.0159112
C7_GSE45365_WT_VS_IFNAR_KO_CD8A_DC_MCMV_INFECTION_UP	170	Down	0.000552965	0.0159112
C7_GSE45739_NRAS_KO_VS_WT_ACD3_ACD28_STIM_CD4_TCELL_DN	165	Down	0.000553065	0.0159112
C5_GO_MODIFICATION_DEPENDENT_PROTEIN_BINDING	124	Down	0.000554408	0.0159185
C7_GSE5099_MONOCYTE_VS_ALTERNATIVE_M2_MACROPHAGE_DN	150	Down	0.000554785	0.0159185
C7_GSE37416_CTRL_VS_12H_F_TULARENSIS_LVS_NEUTROPHIL_UP	162	Down	0.000559012	0.0159924
C5_GO_CELLULAR_AMIDE_METABOLIC_PROCESS	751	Down	0.000559594	0.0159924
C7_GSE14308_TH1_VS_NATURAL_TREG_DN	171	Down	0.000560832	0.0159924
C7_GSE36826_NORMAL_VS_STAPH_AUREUS_INF_IL1R_KO_SKIN_DN	178	Down	0.000560856	0.0159924
C5_GO_COPII_VESICLE_COAT	13	Down	0.000561048	0.0159924
C7_GSE17721_0.5H_VS_24H_PAM3CSK4_BMDC_DN	168	Down	0.000563959	0.0160541
C7_GSE41867_DAY8_VS_DAY15_LCMV_CLONE13_EFFECTOR_CD8_TCELL_DN	171	Down	0.000564691	0.0160541
C7_GSE18791_CTRL_VS_NEWCASTLE_VIRUS_DC_14H_UP	182	Down	0.000568047	0.0161284
C7_GSE27786_LSK_VS_BCELL_DN	162	Down	0.00056928	0.0161423
C2_REACTOME_COMPLEX_I_BIOGENESIS	47	Down	0.000574389	0.0162167
C3_ATGCAGT_MIR217	88	Down	0.000574565	0.0162167
C2_WATANABE_RECTAL_CANCER_RADIOTHERAPY_RESPONSIVE_UP	89	Down	0.000574836	0.0162167
C7_GSE1432_CTRL_VS_IFNG_6H_MICROGLIA_UP	173	Down	0.00057568	0.0162167
C6_GCNP_SHH_UP_EARLY.V1_UP	138	Down	0.000576059	0.0162167
C5_GO_PROTEIN_N_LINKED_GLYCOSYLATION	62	Down	0.000576513	0.0162167
C7_GSE41867_NAIVE_VS_DAY15_LCMV_ARMSTRONG_EFFECTOR_CD8_TCELL_UP	173	Down	0.000578814	0.0162167
C7_GSE27786_LIN_NEG_VS_BCELL_UP	160	Down	0.000578836	0.0162167
C7_GSE1460_NAIVE_CD4_TCELL_CORD_BLOOD_VS_THYMIC_STROMAL_CELL_DN	170	Down	0.000579507	0.0162167
C5_GO_REGULATION_OF_DEFENSE_RESPONSE_TO_VIRUS	59	Down	0.000579553	0.0162167
C7_GSE23695_CD57_POS_VS_NEG_NK_CELL_DN	177	Down	0.000580129	0.0162167
C7_GSE3920_UNTREATED_VS_IFNA_TREATED_FIBROBLAST_DN	169	Down	0.000584341	0.0163083
C7_GSE12198_CTRL_VS_HIGH_IL2_STIM_NK_CELL_DN	153	Down	0.000585831	0.0163083
C7_GSE14415_ACT_VS_CTRL_NATURAL_TREG_DN	150	Down	0.00058612	0.0163083
C5_GO_CUL4_RING_E3_UBIQUITIN_LIGASE_COMPLEX	29	Down	0.000587601	0.0163083
C7_GSE4984_GALECTIN1_VS_VEHICLE_CTRL_TREATED_DC_UP	156	Down	0.00058794	0.0163083
C2_SEIDEN_MET_SIGNALING	19	Down	0.000588141	0.0163083
C2_BERTUCCI_MEDULLARY_VS_DUCTAL_BREAST_CANCER_UP	181	Down	0.00058924	0.0163083
C3_RCGCANGCGY_NRF1_Q6	807	Down	0.00058942	0.0163083
C7_GSE10273_LOW_IL7_VS_HIGH_IL7_AND_IRF4_IN_IRF4_8_NULL_PRE_BCELL_DN	170	Down	0.00059216	0.0163385
C5_GO_TRNA_TRANSPORT	32	Down	0.000592485	0.0163385
C5_GO_MITOCHONDRIAL_ELECTRON_TRANSPORT_NADH_TO_UBIQUINONE	44	Down	0.00059277	0.0163385
C5_GO_PROTEIN_ACETYLTRANSFERASE_COMPLEX	78	Down	0.000595504	0.0163917
C5_GO_MACROAUTOPHAGY	256	Down	0.000596875	0.0163917
C7_GSE34205_HEALTHY_VS_RSV_INF_INFANT_PBMC_UP	155	Down	0.00059717	0.0163917
C5_GO_TRANSLATION_INITIATION_FACTOR_ACTIVITY	43	Down	0.000598477	0.0163917
C7_GSE16385_MONOCYTE_VS_MACROPHAGE_UP	141	Down	0.00059848	0.0163917
C5_GO_TRANSCRIPTION_COACTIVATOR_ACTIVITY	254	Down	0.000603719	0.0165141
C7_GSE17721_POLYIC_VS_PAM3CSK4_12H_BMDC_DN	165	Down	0.000604473	0.0165141
C7_GSE27241_WT_VS_RORGT_KO_TH17_POLARIZED_CD4_TCELL_DN	161	Down	0.000607856	0.0165857
C7_GSE14769_40MIN_VS_360MIN_LPS_BMDM_UP	179	Down	0.000609458	0.0165927
C7_GSE22196_HEALTHY_VS_OBESE_MOUSE_SKIN_GAMMADELTA_TCELL_UP	166	Down	0.000609644	0.0165927
C7_GSE11924_TFH_VS_TH2_CD4_TCELL_DN	147	Down	0.000611012	0.0166091
C7_GSE22886_NAIVE_CD8_TCELL_VS_DC_DN	180	Down	0.000611828	0.0166095
C7_GSE3982_MAST_CELL_VS_TH2_DN	167	Down	0.000612559	0.0166095
C7_GSE26928_NAIVE_VS_CENT_MEMORY_CD4_TCELL_UP	154	Down	0.000613945	0.0166235
C2_SCHAEFFER_PROSTATE_DEVELOPMENT_AND_CANCER_BOX4_DN	27	Down	0.00061535	0.0166235
C7_GSE13484_12H_VS_3H_YF17D_VACCINE_STIM_PBMC_UP	176	Down	0.000615373	0.0166235
C7_GSE27786_NKCELL_VS_NEUTROPHIL_UP	169	Down	0.00061619	0.0166249
C7_GSE17721_CTRL_VS_CPG_12H_BMDC_UP	164	Down	0.000622334	0.0167569
C2_LEE_DIFFERENTIATING_T_LYMPHOCYTE	176	Down	0.000622701	0.0167569
C7_GSE12198_NK_VS_NK_ACT_EXPANSION_SYSTEM_DERIVED_NK_CELL_UP	157	Down	0.000623403	0.0167569
C7_GSE12366_PLASMA_CELL_VS_MEMORY_BCELL_DN	163	Down	0.000630036	0.0169143
C5_GO_U2_TYPE_SPLICEOSOMAL_COMPLEX	59	Down	0.000632173	0.0169507
C7_GSE3982_CTRL_VS_PMA_STIM_EOSINOPHIL_UP	153	Down	0.000634862	0.0170018
C5_GO_REGULATION_OF_TELOMERE_MAINTENANCE	73	Down	0.000645388	0.0172623
C7_GSE21546_WT_VS_SAP1A_KO_DP_THYMOCYTES_UP	153	Down	0.000646963	0.0172831
C7_GSE22886_NAIVE_CD4_TCELL_VS_48H_ACT_TH1_DN	174	Down	0.000653787	0.017444
C7_GSE37416_0H_VS_3H_F_TULARENSIS_LVS_NEUTROPHIL_UP	173	Down	0.000656985	0.0174473
C5_GO_BASAL_TRANSCRIPTION_MACHINERY_BINDING	51	Down	0.000657307	0.0174473
C7_GSE21033_CTRL_VS_POLYIC_STIM_DC_12H_DN	170	Down	0.000658015	0.0174473
C7_GSE20198_UNTREATED_VS_IL12_IL18_TREATED_ACT_CD4_TCELL_DN	161	Down	0.00065865	0.0174473
C7_GSE3982_BASOPHIL_VS_TH2_UP	166	Down	0.000658676	0.0174473
C7_GSE27786_LIN_NEG_VS_MONO_MAC_UP	170	Down	0.000659075	0.0174473
C7_GSE2770_IL12_ACT_VS_ACT_CD4_TCELL_2H_DN	162	Down	0.000659543	0.0174473
C5_GO_VACUOLAR_LUMEN	121	Down	0.000661916	0.0174888
C7_GSE22886_TH1_VS_TH2_48H_ACT_DN	178	Down	0.00066478	0.0175431
C5_GO_RNA_SPLICING	352	Down	0.00066748	0.0175754
C7_GSE43863_TH1_VS_LY6C_INT_CXCR5POS_EFFECTOR_CD4_TCELL_UP	174	Down	0.000667626	0.0175754
C7_GSE12845_IGD_POS_VS_NEG_BLOOD_BCELL_DN	168	Down	0.000673291	0.0176924
C7_GSE5679_PPARG_LIGAND_ROSIGLITAZONE_VS_ROSIGLITAZONE_AND_RARA_AGONIST_AM580_TREATED_DC_UP	173	Down	0.000673699	0.0176924
C7_GSE17721_POLYIC_VS_PAM3CSK4_6H_BMDC_DN	163	Down	0.000676705	0.0177299
C7_GSE17721_0.5H_VS_24H_POLYIC_BMDC_DN	170	Down	0.00067788	0.0177299
C5_GO_TRANSLATIONAL_ELONGATION	108	Down	0.000678194	0.0177299
C7_GSE17721_CTRL_VS_GARDIQUIMOD_12H_BMDC_DN	156	Down	0.000678397	0.0177299
C7_GSE17721_CTRL_VS_LPS_6H_BMDC_UP	174	Down	0.000681755	0.0177962
C7_GSE42724_NAIVE_BCELL_VS_PLASMABLAST_UP	164	Down	0.00068396	0.0178323
C5_GO_ACTIVE_ION_TRANSMEMBRANE_TRANSPORTER_ACTIVITY	52	Down	0.000685906	0.0178507
C3_CAGCTTT_MIR320	182	Down	0.000686312	0.0178507
C2_JAZAERI_BREAST_CANCER_BRCA1_VS_BRCA2_UP	39	Down	0.000688211	0.0178777
C7_GSE23505_UNTREATED_VS_4DAY_IL6_IL1_IL23_TREATED_CD4_TCELL_UP	176	Down	0.000688998	0.0178777
C7_GSE27291_0H_VS_7D_STIM_GAMMADELTA_TCELL_UP	145	Down	0.000690412	0.017893
C7_GSE5679_CTRL_VS_PPARG_LIGAND_ROSIGLITAZONE_TREATED_DC_UP	172	Down	0.000693787	0.0179472
C7_GSE37605_TREG_VS_TCONV_C57BL6_FOXP3_IRES_GFP_DN	133	Down	0.000694158	0.0179472
C5_GO_VESICLE_BUDDING_FROM_MEMBRANE	85	Down	0.000697358	0.0179738
C3_HIF1_Q3	181	Down	0.000697434	0.0179738
C7_GSE14308_TH1_VS_INDUCED_TREG_UP	163	Down	0.000697676	0.0179738
C7_GSE37416_12H_VS_24H_F_TULARENSIS_LVS_NEUTROPHIL_DN	159	Down	0.000700488	0.01802
C7_GSE31082_DP_VS_CD4_SP_THYMOCYTE_DN	166	Down	0.000701319	0.01802
C5_GO_RIBOSE_PHOSPHATE_BIOSYNTHETIC_PROCESS	154	Down	0.000702482	0.01802
C7_GSE16385_ROSIGLITAZONE_VS_UNTREATED_IFNG_TNF_STIM_MACROPHAGE_DN	166	Down	0.000702788	0.01802
C7_GSE23321_CENTRAL_VS_EFFECTOR_MEMORY_CD8_TCELL_DN	166	Down	0.000703955	0.0180286
C7_GSE14699_NAIVE_VS_ACT_CD8_TCELL_DN	160	Down	0.000705864	0.0180376
C5_GO_COPII_COATED_VESICLE_CARGO_LOADING	12	Down	0.000705969	0.0180376
C7_GSE12392_CD8A_POS_VS_NEG_SPLEEN_IFNB_KO_DC_UP	168	Down	0.000708291	0.0180756
C7_GSE34006_A2AR_KO_VS_A2AR_AGONIST_TREATED_TREG_DN	169	Down	0.000711487	0.0181358
C7_GSE8685_IL2_ACT_IL2_STARVED_VS_IL15_ACT_IL2_STARVED_CD4_TCELL_UP	161	Down	0.000715083	0.018199
C7_GSE27786_LIN_NEG_VS_NEUTROPHIL_UP	171	Down	0.000715645	0.018199
C7_GSE26669_CTRL_VS_COSTIM_BLOCK_MLR_CD4_TCELL_DN	167	Down	0.000719791	0.0182557
C5_GO_TRNA_MODIFICATION	79	Down	0.00072028	0.0182557
C7_GSE25123_CTRL_VS_IL4_AND_ROSIGLITAZONE_STIM_MACROPHAGE_UP	171	Down	0.000720396	0.0182557
C2_KEGG_HUNTINGTONS_DISEASE	142	Down	0.000721324	0.0182578
C7_GSE4590_LARGE_PRE_BCELL_VS_VPREB_POS_LARGE_PRE_BCELL_UP	153	Down	0.000723165	0.0182821
C2_TIEN_INTESTINE_PROBIOTICS_6HR_DN	141	Down	0.000723967	0.0182821
C7_GSE6674_UNSTIM_VS_ANTI_IGM_AND_CPG_STIM_BCELL_UP	176	Down	0.000728806	0.0183829
C7_GSE34156_UNTREATED_VS_6H_NOD2_AND_TLR1_TLR2_LIGAND_TREATED_MONOCYTE_DN	151	Down	0.000731265	0.0184044
C7_GSE17974_2H_VS_72H_UNTREATED_IN_VITRO_CD4_TCELL_DN	173	Down	0.000731358	0.0184044
C7_GSE9988_LPS_VS_CTRL_TREATED_MONOCYTE_DN	181	Down	0.00073356	0.0184385
C7_GSE35825_IFNA_VS_IFNG_STIM_MACROPHAGE_DN	169	Down	0.000736228	0.0184841
C7_GSE12366_GC_VS_MEMORY_BCELL_DN	174	Down	0.000741947	0.0185887
H_HALLMARK_MYC_TARGETS_V1	167	Down	0.00074211	0.0185887
C7_GSE12845_IGD_NEG_BLOOD_VS_DARKZONE_GC_TONSIL_BCELL_UP	164	Down	0.000746475	0.0186738
C2_REACTOME_MRNA_SPLICING	153	Down	0.000747226	0.0186738
C7_GSE46606_UNSTIM_VS_CD40L_IL2_IL5_1DAY_STIMULATED_IRF4MID_SORTED_BCELL_UP	167	Down	0.000749161	0.0187006
C7_GSE21670_UNTREATED_VS_IL6_TREATED_CD4_TCELL_DN	182	Down	0.000750184	0.0187046
C7_GSE5503_MLN_DC_VS_SPLEEN_DC_ACTIVATED_ALLOGENIC_TCELL_DN	168	Down	0.000756322	0.0188067
C7_GSE339_CD8POS_VS_CD4CD8DN_DC_IN_CULTURE_DN	155	Down	0.00075668	0.0188067
C7_GSE45365_HEALTHY_VS_MCMV_INFECTION_CD11B_DC_UP	147	Down	0.00075912	0.0188067
C2_REACTOME_DNA_DAMAGE_RECOGNITION_IN_GG_NER	34	Down	0.000759796	0.0188067
C7_GSE19401_PAM2CSK4_VS_RETINOIC_ACID_STIM_FOLLICULAR_DC_UP	158	Down	0.000759929	0.0188067
C6_MTOR_UP.N4.V1_DN	151	Down	0.000760106	0.0188067
C2_THEILGAARD_NEUTROPHIL_AT_SKIN_WOUND_DN	204	Down	0.000760987	0.0188067
C7_GSE17301_IFNA2_VS_IFNA5_STIM_ACD3_ACD28_ACT_CD8_TCELL_UP	174	Down	0.000762804	0.0188067
C7_GSE1432_1H_VS_6H_IFNG_MICROGLIA_DN	180	Down	0.00076293	0.0188067
C5_GO_NUCLEOLUS	815	Down	0.000762948	0.0188067
C7_GSE41867_NAIVE_VS_DAY15_LCMV_EFFECTOR_CD8_TCELL_DN	182	Down	0.000765234	0.0188229
C7_GSE22140_GERMFREE_VS_SPF_ARTHRITIC_MOUSE_CD4_TCELL_DN	167	Down	0.00076534	0.0188229
C7_GSE18791_UNSTIM_VS_NEWCATSLE_VIRUS_DC_1H_DN	137	Down	0.000766307	0.0188253
C7_GSE32423_MEMORY_VS_NAIVE_CD8_TCELL_IL7_IL4_DN	178	Down	0.000767885	0.0188373
C2_KEGG_PARKINSONS_DISEASE	100	Down	0.000769273	0.0188373
C7_GSE37532_TREG_VS_TCONV_CD4_TCELL_FROM_VISCERAL_ADIPOSE_TISSUE_DN	157	Down	0.00076941	0.0188373
C7_GSE14769_UNSTIM_VS_360MIN_LPS_BMDM_UP	174	Down	0.000770271	0.0188373
C2_KAUFFMANN_DNA_REPAIR_GENES	213	Down	0.000774525	0.01892
C7_GSE5542_UNTREATED_VS_IFNA_AND_IFNG_TREATED_EPITHELIAL_CELLS_24H_UP	179	Down	0.000775692	0.0189272
C7_GSE36888_UNTREATED_VS_IL2_TREATED_TCELL_2H_UP	167	Down	0.000776757	0.0189319
C2_CAIRO_HEPATOBLASTOMA_CLASSES_UP	521	Down	0.000781101	0.0190164
C7_GSE22611_UNSTIM_VS_2H_MDP_STIM_MUTANT_NOD2_TRANSDUCED_HEK293T_CELL_UP	163	Down	0.000785403	0.0190997
C7_GSE1448_ANTI_VALPHA2_VS_VBETA5_DP_THYMOCYTE_UP	159	Down	0.000788627	0.0191567
C2_BENPORATH_NANOG_TARGETS	792	Down	0.000790228	0.0191646
C7_KAECH_NAIVE_VS_DAY8_EFF_CD8_TCELL_UP	172	Down	0.000790722	0.0191646
C7_GSE1460_INTRATHYMIC_T_PROGENITOR_VS_NAIVE_CD4_TCELL_CORD_BLOOD_UP	183	Down	0.000794698	0.0192395
C7_GSE1460_DP_THYMOCYTE_VS_NAIVE_CD4_TCELL_CORD_BLOOD_UP	176	Down	0.000795942	0.0192481
C5_GO_PH_REDUCTION	42	Down	0.00080116	0.0193527
C5_GO_RIBOSOMAL_LARGE_SUBUNIT_BINDING	11	Down	0.000802356	0.0193601
C2_REACTOME_TRANSPORT_OF_MATURE_MRNAS_DERIVED_FROM_INTRONLESS_TRANSCRIPTS	39	Down	0.000804313	0.0193857
C2_CHIANG_LIVER_CANCER_SUBCLASS_UNANNOTATED_DN	164	Down	0.00080532	0.0193885
C2_STANHILL_HRAS_TRANSFROMATION_UP	7	Up	0.000808087	0.019413
C2_SEIDEN_ONCOGENESIS_BY_MET	77	Down	0.000808131	0.019413
C2_REACTOME_RNA_POLYMERASE_III_TRANSCRIPTION_INITIATION_FROM_TYPE_3_PROMOTER	23	Down	0.000811834	0.0194804
C5_GO_RIBOSOMAL_LARGE_SUBUNIT_BIOGENESIS	52	Down	0.000814993	0.0195346
C7_GSE3982_NEUTROPHIL_VS_TH2_DN	168	Down	0.000815951	0.019536
C2_REACTOME_CLASS_I_MHC_MEDIATED_ANTIGEN_PROCESSING_PRESENTATION	310	Down	0.000817329	0.0195474
C2_MIKKELSEN_NPC_HCP_WITH_H3K27ME3	113	Up	0.000822323	0.0196452
C5_GO_PEPTIDYL_LYSINE_MODIFICATION	312	Down	0.000823372	0.0196486
C7_GSE21927_SPLENIC_C26GM_TUMOROUS_VS_BONE_MARROW_MONOCYTES_DN	146	Down	0.000830725	0.0197598
C7_GSE41867_MEMORY_VS_EXHAUSTED_CD8_TCELL_DAY30_LCMV_DN	162	Down	0.000831568	0.0197598
C7_GSE22919_RESTING_VS_IL2_IL12_IL15_STIM_NK_CELL_UP	171	Down	0.000832031	0.0197598
C7_GSE23505_IL6_IL1_VS_IL6_IL1_TGFB_TREATED_CD4_TCELL_UP	161	Down	0.00083233	0.0197598
C7_GSE43955_1H_VS_10H_ACT_CD4_TCELL_UP	158	Down	0.000832584	0.0197598
C5_GO_CELLULAR_RESPIRATION	155	Down	0.000834639	0.0197869
C7_GSE22140_HEALTHY_VS_ARTHRITIC_GERMFREE_MOUSE_CD4_TCELL_UP	168	Down	0.00083709	0.0198022
C2_KEGG_ALZHEIMERS_DISEASE	129	Down	0.000837109	0.0198022
C2_BUYTAERT_PHOTODYNAMIC_THERAPY_STRESS_UP	714	Down	0.000838064	0.0198031
C7_GSE17721_CTRL_VS_PAM3CSK4_24H_BMDC_DN	154	Down	0.000840931	0.0198303
C3_YY1_Q6	207	Down	0.000842639	0.0198303
C7_GSE21063_CTRL_VS_ANTI_IGM_STIM_BCELL_NFATC1_KO_3H_DN	169	Down	0.000842708	0.0198303
C3_ACTAYRNNNCCCR_UNKNOWN	403	Down	0.000842871	0.0198303
C5_GO_IMP_BIOSYNTHETIC_PROCESS	7	Down	0.000844953	0.0198388
C7_GSE10239_KLRG1INT_VS_KLRG1HIGH_EFF_CD8_TCELL_UP	148	Down	0.000845255	0.0198388
C2_REACTOME_TRANSPORT_OF_THE_SLBP_DEPENDANT_MATURE_MRNA	33	Down	0.000845975	0.0198388
C7_GSE21774_CD56_BRIGHT_VS_DIM_CD62L_POSITIVE_NK_CELL_UP	159	Down	0.000851548	0.0199398
C7_GSE37533_PPARG1_FOXP3_VS_FOXP3_TRANSDUCED_CD4_TCELL_DN	176	Down	0.000852121	0.0199398
C2_NUYTTEN_NIPP1_TARGETS_UP	593	Down	0.000855286	0.0199923
C5_GO_REPLICATION_FORK	62	Down	0.00085674	0.0200047
C7_GSE1460_DP_THYMOCYTE_VS_THYMIC_STROMAL_CELL_UP	153	Down	0.000857957	0.0200116
C7_GSE45365_WT_VS_IFNAR_KO_CD11B_DC_MCMV_INFECTION_UP	155	Down	0.000860371	0.0200464
C2_WAKASUGI_HAVE_ZNF143_BINDING_SITES	54	Down	0.000862617	0.0200531
C7_GSE360_HIGH_VS_LOW_DOSE_B_MALAYI_DC_UP	151	Down	0.000863427	0.0200531
C7_GSE27291_0H_VS_7D_STIM_GAMMADELTA_TCELL_DN	164	Down	0.000863852	0.0200531
C5_GO_TRANSFERASE_COMPLEX_TRANSFERRING_PHOSPHORUS_CONTAINING_GROUPS	212	Down	0.000864359	0.0200531
C2_TIEN_INTESTINE_PROBIOTICS_2HR_DN	77	Down	0.000866691	0.0200673
C7_GSE12845_NAIVE_VS_PRE_GC_TONSIL_BCELL_DN	175	Down	0.000866818	0.0200673
C7_GSE43956_WT_VS_SGK1_KO_TH17_DIFFERENTIATED_CD4_TCELL_DN	160	Down	0.000870155	0.020123
C7_GSE2405_0H_VS_1.5H_A_PHAGOCYTOPHILUM_STIM_NEUTROPHIL_DN	173	Down	0.00087493	0.0202036
C2_VANOEVELEN_MYOGENESIS_SIN3A_TARGETS	182	Down	0.000875502	0.0202036
C7_GSE14413_UNSTIM_VS_IFNB_STIM_NIH3T3_CELLS_DN	123	Down	0.000883095	0.0203572
C7_GSE17721_POLYIC_VS_PAM3CSK4_8H_BMDC_DN	164	Down	0.000884671	0.0203719
C7_GSE42724_B1_BCELL_VS_PLASMABLAST_DN	175	Down	0.000888168	0.0204307
C7_GSE3982_MAC_VS_NEUTROPHIL_UP	170	Down	0.000889583	0.0204416
C7_GSE39864_WT_VS_GATA3_KO_TREG_DN	183	Down	0.000892529	0.0204876
C2_BORCZUK_MALIGNANT_MESOTHELIOMA_UP	283	Down	0.000896992	0.0205682
C5_GO_INTRINSIC_COMPONENT_OF_ENDOPLASMIC_RETICULUM_MEMBRANE	126	Down	0.000898536	0.0205819
C7_GSE18791_CTRL_VS_NEWCASTLE_VIRUS_DC_10H_UP	174	Down	0.000900903	0.0206143
C7_GSE369_SOCS3_KO_VS_WT_LIVER_DN	167	Down	0.000905366	0.0206946
C2_NOUZOVA_TRETINOIN_AND_H4_ACETYLATION	115	Down	0.000909504	0.0207673
C2_FARMER_BREAST_CANCER_APOCRINE_VS_LUMINAL	243	Down	0.000912067	0.020804
C7_GSE17721_POLYIC_VS_GARDIQUIMOD_6H_BMDC_DN	169	Down	0.000913593	0.0208169
C7_GSE30971_CTRL_VS_LPS_STIM_MACROPHAGE_WBP7_HET_4H_DN	161	Down	0.000918865	0.0209004
C7_GSE29618_PRE_VS_DAY7_POST_LAIV_FLU_VACCINE_MONOCYTE_DN	166	Down	0.000919186	0.0209004
C7_GSE6674_UNSTIM_VS_ANTI_IGM_STIM_BCELL_UP	167	Down	0.000922236	0.0209396
C2_PYEON_HPV_POSITIVE_TUMORS_UP	84	Down	0.000923448	0.0209396
C5_GO_PROTEIN_LOCALIZATION_TO_ORGANELLE	721	Down	0.000924534	0.0209396
C7_GSE32423_IL7_VS_IL7_IL4_NAIVE_CD8_TCELL_DN	163	Down	0.000924991	0.0209396
C2_BIOCARTA_CHEMICAL_PATHWAY	18	Down	0.000926297	0.0209396
C7_GSE29164_DAY3_VS_DAY7_CD8_TCELL_AND_IL12_TREATED_MELANOMA_UP	177	Down	0.000926702	0.0209396
C7_GSE1432_1H_VS_24H_IFNG_MICROGLIA_DN	171	Down	0.000931049	0.0210159
C7_GSE41867_NAIVE_VS_DAY6_LCMV_EFFECTOR_CD8_TCELL_DN	183	Down	0.000933495	0.0210202
C5_GO_MULTI_ORGANISM_LOCALIZATION	60	Down	0.000934092	0.0210202
C7_GSE21063_CTRL_VS_ANTI_IGM_STIM_BCELL_NFATC1_KO_16H_DN	161	Down	0.00093478	0.0210202
C7_GSE9006_HEALTHY_VS_TYPE_1_DIABETES_PBMC_1MONTH_POST_DX_UP	169	Down	0.000937022	0.0210202
C7_GSE15330_GRANULOCYTE_MONOCYTE_PROGENITOR_VS_PRO_BCELL_UP	166	Down	0.000937526	0.0210202
C7_GSE29617_DAY3_VS_DAY7_TIV_FLU_VACCINE_PBMC_2008_DN	150	Down	0.000938261	0.0210202
C2_OUILLETTE_CLL_13Q14_DELETION_UP	63	Down	0.000939791	0.0210202
C7_GSE2770_UNTREATED_VS_TGFB_AND_IL4_TREATED_ACT_CD4_TCELL_2H_UP	176	Down	0.00093984	0.0210202
C7_GSE16385_ROSIGLITAZONE_IL4_VS_IL4_ALONE_STIM_MACROPHAGE_12H_UP	175	Down	0.000939959	0.0210202
C7_GSE12845_PRE_GC_VS_DARKZONE_GC_TONSIL_BCELL_DN	166	Down	0.000942952	0.0210654
C7_GSE11961_FOLLICULAR_BCELL_VS_GERMINAL_CENTER_BCELL_DAY7_UP	174	Down	0.000945846	0.0211008
C7_GSE22611_UNSTIM_VS_6H_MDP_STIM_NOD2_TRANSDUCED_HEK293T_CELL_DN	155	Down	0.00094648	0.0211008
C7_GSE13411_IGM_VS_SWITCHED_MEMORY_BCELL_DN	176	Down	0.000950469	0.0211486
C7_GSE17721_CTRL_VS_CPG_4H_BMDC_UP	169	Down	0.000951153	0.0211486
C2_OUELLET_OVARIAN_CANCER_INVASIVE_VS_LMP_UP	106	Down	0.000951548	0.0211486
C5_GO_VESICLE_MEDIATED_TRANSPORT_TO_THE_PLASMA_MEMBRANE	79	Down	0.000954407	0.0211868
C5_GO_PROTEIN_AUTOUBIQUITINATION	56	Down	0.000955222	0.0211868
C5_GO_MRNA_TRANSPORT	121	Down	0.000956679	0.0211974
C7_GSE14908_RESTING_VS_HDM_STIM_CD4_TCELL_NONATOPIC_PATIENT_DN	171	Down	0.000958674	0.0212103
C7_GSE29618_PRE_VS_DAY7_POST_TIV_FLU_VACCINE_PDC_DN	173	Down	0.0009593	0.0212103
C2_REACTOME_TRNA_PROCESSING_IN_THE_NUCLEUS	50	Down	0.000960892	0.0212103
C7_GSE36392_TYPE_2_MYELOID_VS_MAC_IL25_TREATED_LUNG_DN	169	Down	0.000961172	0.0212103
C7_GSE26351_UNSTIM_VS_WNT_PATHWAY_STIM_HEMATOPOIETIC_PROGENITORS_DN	169	Down	0.00096655	0.0213073
C3_ACAACTT_MIR382	58	Down	0.000969669	0.0213544
C7_GSE2770_IL12_VS_IL4_TREATED_ACT_CD4_TCELL_6H_DN	182	Down	0.000970872	0.0213592
C7_GSE5589_UNSTIM_VS_180MIN_LPS_AND_IL10_STIM_MACROPHAGE_UP	171	Down	0.000977883	0.0214916
C7_GSE27786_LIN_NEG_VS_NKTCELL_DN	169	Down	0.000980516	0.0215086
C7_GSE11864_UNTREATED_VS_CSF1_IFNG_PAM3CYS_IN_MAC_UP	165	Down	0.000981608	0.0215086
C5_GO_RAN_GTPASE_BINDING	34	Down	0.000981632	0.0215086
C5_GO_NUCLEOBASE_CONTAINING_COMPOUND_TRANSPORT	196	Down	0.000982807	0.0215127
C3_ELK1_01	227	Down	0.000985949	0.0215349
C7_GSE3203_UNTREATED_VS_IFNB_TREATED_LN_BCELL_UP	161	Down	0.000986028	0.0215349
C7_GSE9960_GRAM_NEG_VS_GRAM_NEG_AND_POS_SEPSIS_PBMC_DN	177	Down	0.000988278	0.0215349
C5_GO_REGULATION_OF_MRNA_CATABOLIC_PROCESS	154	Down	0.000988706	0.0215349
C7_GSE43863_NAIVE_VS_LY6C_INT_CXCR5POS_CD4_EFF_TCELL_D6_LCMV_UP	147	Down	0.000988787	0.0215349
C7_GSE360_CTRL_VS_M_TUBERCULOSIS_MAC_UP	157	Down	0.000989876	0.021537
C5_GO_LATE_ENDOSOME_MEMBRANE	99	Down	0.000992642	0.0215755
C5_GO_EXOCRINE_SYSTEM_DEVELOPMENT	26	Up	0.000999153	0.0216832
C7_GSE17301_CTRL_VS_48H_IFNA2_STIM_CD8_TCELL_DN	157	Down	0.00100015	0.0216832
C7_GSE17721_LPS_VS_POLYIC_24H_BMDC_UP	167	Down	0.00100059	0.0216832
C7_GSE22432_MULTIPOTENT_VS_COMMON_DC_PROGENITOR_UP	164	Down	0.00100288	0.0217045
C5_GO_TRANSCRIPTION_ELONGATION_FROM_RNA_POLYMERASE_II_PROMOTER	71	Down	0.00100358	0.0217045
C7_GSE34006_UNTREATED_VS_A2AR_AGONIST_TREATED_TREG_UP	177	Down	0.00100961	0.0218131
C5_GO_S_ADENOSYLMETHIONINE_DEPENDENT_METHYLTRANSFERASE_ACTIVITY	137	Down	0.0010111	0.0218237
C5_GO_SIGNAL_TRANSDUCTION_BY_P53_CLASS_MEDIATOR	217	Down	0.00101455	0.0218763
C7_GSE411_UNSTIM_VS_100MIN_IL6_STIM_SOCS3_KO_MACROPHAGE_UP	180	Down	0.00101664	0.0218996
C2_WANG_RESPONSE_TO_GSK3_INHIBITOR_SB216763_UP	317	Down	0.0010192	0.021933
C7_GSE41867_DAY6_EFFECTOR_VS_DAY30_MEMORY_CD8_TCELL_LCMV_ARMSTRONG_DN	181	Down	0.00102223	0.0219672
C2_REACTOME_INTERACTIONS_OF_REV_WITH_HOST_CELLULAR_PROTEINS	34	Down	0.00102281	0.0219672
C7_GSE17186_BLOOD_VS_CORD_BLOOD_CD21LOW_TRANSITIONAL_BCELL_UP	178	Down	0.00102526	0.0219981
C2_RODRIGUES_THYROID_CARCINOMA_POORLY_DIFFERENTIATED_DN	646	Down	0.00102832	0.0220419
C7_GSE45365_WT_VS_IFNAR_KO_BCELL_MCMV_INFECTION_UP	132	Down	0.00102951	0.0220455
C3_GTGCAAA_MIR507	92	Down	0.00103273	0.0220926
C7_GSE17974_CTRL_VS_ACT_IL4_AND_ANTI_IL12_12H_CD4_TCELL_DN	169	Down	0.0010351	0.0221036
C7_GSE9650_NAIVE_VS_MEMORY_CD8_TCELL_UP	167	Down	0.00103595	0.0221036
C7_GSE26495_NAIVE_VS_PD1LOW_CD8_TCELL_DN	183	Down	0.0010363	0.0221036
C7_GSE15930_STIM_VS_STIM_AND_TRICHOSTATINA_48H_CD8_T_CELL_DN	166	Down	0.00103868	0.0221327
C7_GSE9960_HEALTHY_VS_GRAM_NEG_SEPSIS_PBMC_UP	176	Down	0.0010447	0.022239
C7_GSE24142_DN2_VS_DN3_THYMOCYTE_FETAL_DN	155	Down	0.00104617	0.0222485
C5_GO_REGULATION_OF_TELOMERE_MAINTENANCE_VIA_TELOMERE_LENGTHENING	57	Down	0.00104969	0.0223016
C7_GSE16386_IL4_VS_IL4_AND_ROSIGLITAZONE_STIM_MACROPHAGE_6H_UP	173	Down	0.00105125	0.0223062
C2_REACTOME_TRNA_PROCESSING	96	Down	0.00105325	0.0223062
C5_GO_POSITIVE_REGULATION_OF_GENE_EXPRESSION_EPIGENETIC	53	Down	0.0010542	0.0223062
C7_GSE17721_0.5H_VS_8H_CPG_BMDC_UP	174	Down	0.00105481	0.0223062
C7_GSE1448_CTRL_VS_ANTI_VALPHA2_DP_THYMOCYTE_UP	152	Down	0.00105505	0.0223062
C3_ATGTTAA_MIR302C	186	Down	0.00105866	0.0223608
C7_GSE22886_CTRL_VS_LPS_24H_DC_UP	182	Down	0.00105998	0.0223669
C3_AGTCTAG_MIR151	15	Down	0.00106175	0.0223824
C5_GO_NUCLEOTIDE_EXCISION_REPAIR_COMPLEX	12	Down	0.00106384	0.0224004
C3_ATCTTGC_MIR31	63	Down	0.00106467	0.0224004
C7_GSE7596_AKT_TRANSD_VS_CTRL_CD4_TCONV_WITH_TGFB_UP	151	Down	0.00106628	0.0224125
C7_GSE15330_HSC_VS_LYMPHOID_PRIMED_MULTIPOTENT_PROGENITOR_IKAROS_KO_DN	171	Down	0.00106847	0.0224368
C7_GSE5542_UNTREATED_VS_IFNG_TREATED_EPITHELIAL_CELLS_24H_UP	176	Down	0.0010716	0.0224807
C7_GSE22886_NAIVE_CD4_TCELL_VS_48H_ACT_TH1_UP	177	Down	0.00107618	0.022555
C7_GSE1791_CTRL_VS_NEUROMEDINU_IN_T_CELL_LINE_12H_UP	170	Down	0.00107845	0.0225809
C7_GSE369_SOCS3_KO_VS_WT_LIVER_UP	163	Down	0.00108151	0.022623
C7_GSE43955_10H_VS_60H_ACT_CD4_TCELL_UP	149	Down	0.00108366	0.0226463
C7_GSE15330_MEGAKARYOCYTE_ERYTHROID_VS_GRANULOCYTE_MONOCYTE_PROGENITOR_IKAROS_KO_UP	163	Down	0.00108545	0.0226618
C5_GO_PEPTIDYL_ASPARAGINE_MODIFICATION	28	Down	0.00108883	0.0226898
C5_GO_DEFENSE_RESPONSE_TO_VIRUS	183	Down	0.00108889	0.0226898
C7_GSE39820_CTRL_VS_TGFBETA3_IL6_IL23A_CD4_TCELL_UP	178	Down	0.00109013	0.0226939
C5_GO_RNA_SPLICING_VIA_TRANSESTERIFICATION_REACTIONS	283	Down	0.0010921	0.0227131
C7_GSE12003_MIR223_KO_VS_WT_BM_PROGENITOR_4D_CULTURE_UP	166	Down	0.00109415	0.0227341
C7_GSE9601_UNTREATED_VS_PI3K_INHIBITOR_TREATED_HCMV_INF_MONOCYTE_DN	130	Down	0.00109932	0.0228092
C7_GSE17721_0.5H_VS_12H_CPG_BMDC_DN	165	Down	0.00109987	0.0228092
C7_GSE42088_UNINF_VS_LEISHMANIA_INF_DC_2H_UP	160	Down	0.00110367	0.0228661
C7_GSE7509_UNSTIM_VS_FCGRIIB_STIM_MONOCYTE_UP	151	Down	0.0011067	0.0229069
C7_GSE23308_WT_VS_MINERALCORTICOID_REC_KO_MACROPHAGE_CORTICOSTERONE_TREATED_UP	173	Down	0.00111058	0.0229563
C7_GSE360_L_DONOVANI_VS_B_MALAYI_HIGH_DOSE_DC_DN	162	Down	0.0011112	0.0229563
C2_BOYAULT_LIVER_CANCER_SUBCLASS_G1_DN	32	Down	0.00111296	0.0229681
C7_GSE22103_UNSTIM_VS_GMCSF_AND_IFNG_STIM_NEUTROPHIL_UP	175	Down	0.00111389	0.0229681
C2_WONG_PROTEASOME_GENE_MODULE	41	Down	0.00111679	0.0230061
C5_GO_PROTEIN_LOCALIZATION_TO_CILIUM	43	Down	0.00112027	0.0230355
C7_GSE17721_LPS_VS_PAM3CSK4_6H_BMDC_DN	164	Down	0.0011221	0.0230355
C7_GSE29618_PRE_VS_DAY7_POST_TIV_FLU_VACCINE_BCELL_DN	162	Down	0.00112322	0.0230355
C7_GSE17721_CTRL_VS_POLYIC_2H_BMDC_UP	152	Down	0.00112349	0.0230355
C7_GSE27786_CD8_TCELL_VS_NKTCELL_UP	154	Down	0.00112407	0.0230355
C2_YUAN_ZNF143_PARTNERS	18	Down	0.00112459	0.0230355
C7_GSE24210_CTRL_VS_IL35_TREATED_TCONV_CD4_TCELL_DN	173	Down	0.00112938	0.0231002
C7_GSE33424_CD161_INT_VS_NEG_CD8_TCELL_UP	173	Down	0.00113008	0.0231002
C5_GO_VACUOLAR_PART	429	Down	0.00113198	0.0231002
C7_GSE17974_0H_VS_72H_IN_VITRO_ACT_CD4_TCELL_DN	167	Down	0.00113201	0.0231002
C7_GSE13485_CTRL_VS_DAY21_YF17D_VACCINE_PBMC_UP	162	Down	0.00113383	0.0231156
C7_GSE11961_MARGINAL_ZONE_BCELL_VS_MEMORY_BCELL_DAY40_DN	170	Down	0.00113859	0.0231796
C7_GSE17721_LPS_VS_PAM3CSK4_4H_BMDC_DN	167	Down	0.0011391	0.0231796
C7_GSE46606_IRF4_KO_VS_WT_CD40L_IL2_IL5_3DAY_STIMULATED_BCELL_DN	152	Down	0.00114169	0.0231951
C7_GSE22025_PROGESTERONE_VS_TGFB1_AND_PROGESTERONE_TREATED_CD4_TCELL_UP	175	Down	0.00114235	0.0231951
C2_WENDT_COHESIN_TARGETS_UP	30	Down	0.00114308	0.0231951
C7_GSE41867_NAIVE_VS_EFFECTOR_CD8_TCELL_DN	176	Down	0.00114627	0.0232382
C2_WANG_LMO4_TARGETS_UP	290	Down	0.00115553	0.0233776
C7_GSE17721_POLYIC_VS_GARDIQUIMOD_8H_BMDC_UP	153	Down	0.00115578	0.0233776
C7_GSE2770_TGFB_AND_IL4_VS_IL12_TREATED_ACT_CD4_TCELL_6H_UP	175	Down	0.00115715	0.0233776
C5_GO_VESICLE_ORGANIZATION	261	Down	0.00115746	0.0233776
C7_GSE7852_LN_VS_FAT_TREG_UP	174	Down	0.00115902	0.0233873
C7_GSE11057_NAIVE_CD4_VS_PBMC_CD4_TCELL_UP	174	Down	0.00116193	0.0234243
C7_GSE13493_CD4INTCD8POS_VS_CD8POS_THYMOCYTE_UP	155	Down	0.00116475	0.023455
C7_GSE15139_GMCSF_TREATED_VS_UNTREATED_NEUTROPHILS_UP	161	Down	0.00116633	0.023455
C2_ACEVEDO_NORMAL_TISSUE_ADJACENT_TO_LIVER_TUMOR_UP	129	Down	0.00116669	0.023455
C7_GSE21927_BALBC_VS_C57BL6_MONOCYTE_TUMOR_DN	147	Down	0.00117133	0.0235263
C7_GSE13484_12H_UNSTIM_VS_YF17D_VACCINE_STIM_PBMC_UP	173	Down	0.00117496	0.023539
C5_GO_NUCLEAR_EXOSOME_RNASE_COMPLEX_	16	Down	0.00117575	0.023539
C7_GSE39820_CTRL_VS_TGFBETA1_IL6_CD4_TCELL_UP	174	Down	0.00117724	0.023539
C7_GSE12198_NK_VS_NK_ACT_EXPANSION_SYSTEM_DERIVED_NK_CELL_DN	173	Down	0.00117818	0.023539
C5_GO_P_BODY	72	Down	0.0011786	0.023539
C5_GO_REGULATION_OF_MITOCHONDRIAL_TRANSLATION	22	Down	0.0011789	0.023539
C7_GSE17721_POLYIC_VS_CPG_1H_BMDC_UP	162	Down	0.00117955	0.023539
C7_GSE19888_CTRL_VS_A3R_INHIBITOR_TREATED_MAST_CELL_DN	171	Down	0.00118297	0.0235854
C7_GSE17721_CTRL_VS_POLYIC_6H_BMDC_UP	165	Down	0.00118714	0.0236461
C5_GO_ENERGY_DERIVATION_BY_OXIDATION_OF_ORGANIC_COMPOUNDS	218	Down	0.00118819	0.0236461
C5_GO_UDP_GLUCOSYLTRANSFERASE_ACTIVITY	9	Down	0.00118971	0.0236545
C7_GSE45365_CD8A_DC_VS_CD11B_DC_DN	158	Down	0.0011922	0.0236716
C7_GSE3982_CTRL_VS_IGE_STIM_MAST_CELL_UP	158	Down	0.00119274	0.0236716
C2_KIM_ALL_DISORDERS_CALB1_CORR_UP	430	Down	0.0011946	0.0236868
C7_GSE25088_CTRL_VS_IL4_AND_ROSIGLITAZONE_STIM_STAT6_KO_MACROPHAGE_UP	157	Down	0.00119597	0.0236921
C7_GSE16385_MONOCYTE_VS_12H_ROSIGLITAZONE_IL4_TREATED_MACROPHAGE_DN	171	Down	0.00119881	0.0237202
C7_GSE8921_UNSTIM_0H_VS_TLR1_2_STIM_MONOCYTE_24H_DN	175	Down	0.00119957	0.0237202
C2_REACTOME_NEDDYLATION	194	Down	0.00120395	0.0237851
C3_ARNT_02	203	Down	0.00120648	0.0238133
C7_GSE9037_WT_VS_IRAK4_KO_LPS_4H_STIM_BMDM_UP	162	Down	0.00120923	0.0238249
C7_GSE40274_IRF4_VS_FOXP3_AND_IRF4_TRANSDUCED_ACTIVATED_CD4_TCELL_UP	155	Down	0.00120926	0.0238249
C5_GO_PROTEIN_CONTAINING_COMPLEX_DISASSEMBLY	257	Down	0.00121216	0.0238604
C7_GSE19888_ADENOSINE_A3R_ACT_VS_A3R_ACT_WITH_A3R_INH_PRETREATMENT_IN_MAST_CELL_UP	165	Down	0.00121335	0.0238622
C7_GSE3982_MEMORY_CD4_TCELL_VS_TH2_UP	167	Down	0.0012155	0.0238697
C7_GSE360_CTRL_VS_T_GONDII_MAC_UP	171	Down	0.00121743	0.0238697
C7_GSE1740_UNSTIM_VS_IFNA_STIMULATED_MCSF_IFNG_DERIVED_MACROPHAGE_DN	162	Down	0.00121894	0.0238697
C7_GSE39820_TGFBETA1_IL6_VS_TGFBETA1_IL6_IL23A_TREATED_CD4_TCELL_DN	145	Down	0.00121919	0.0238697
C7_GSE2770_IL12_AND_TGFB_ACT_VS_ACT_CD4_TCELL_2H_DN	156	Down	0.00121973	0.0238697
C6_MEK_UP.V1_DN	164	Down	0.00122077	0.0238697
C7_GSE46606_IRF4MID_VS_WT_CD40L_IL2_IL5_DAY1_STIMULATED_BCELL_UP	174	Down	0.00122189	0.0238697
C3_ATGTCAC_MIR489	66	Down	0.00122253	0.0238697
C2_KINSEY_TARGETS_OF_EWSR1_FLII_FUSION_UP	1053	Down	0.00122415	0.0238798
C7_GSE4590_SMALL_VS_VPREB_POS_LARGE_PRE_BCELL_UP	157	Down	0.00122616	0.0238975
C2_REACTOME_DNA_REPAIR	299	Down	0.00123018	0.0239036
C2_REACTOME_PROTEIN_LOCALIZATION	133	Down	0.00123053	0.0239036
C7_GSE37532_WT_VS_PPARG_KO_LN_TREG_UP	169	Down	0.001231	0.0239036
C2_GRYDER_PAX3FOXO1_TOP_ENHANCERS	349	Down	0.00123119	0.0239036
C7_GSE17721_POLYIC_VS_PAM3CSK4_8H_BMDC_UP	168	Down	0.00123376	0.0239036
C2_GINESTIER_BREAST_CANCER_ZNF217_AMPLIFIED_UP	60	Down	0.00123433	0.0239036
C7_GSE41176_WT_VS_TAK1_KO_ANTI_IGM_STIM_BCELL_6H_DN	170	Down	0.00123543	0.0239036
C7_GSE27670_BLIMP1_VS_LMP1_TRANSDUCED_GC_BCELL_DN	168	Down	0.00123577	0.0239036
C2_REACTOME_TRANSPORT_TO_THE_GOLGI_AND_SUBSEQUENT_MODIFICATION	149	Down	0.00123729	0.0239036
C6_SIRNA_EIF4GI_UP	80	Down	0.0012375	0.0239036
C7_GSE46025_WT_VS_FOXO1_KO_KLRG1_LOW_CD8_EFFECTOR_TCELL_DN	147	Down	0.00123898	0.023911
C2_REACTOME_RNA_POLYMERASE_III_CHAIN_ELONGATION	16	Down	0.00124071	0.0239231
C2_YAO_TEMPORAL_RESPONSE_TO_PROGESTERONE_CLUSTER_13	143	Down	0.00125247	0.0241285
C2_DACOSTA_UV_RESPONSE_VIA_ERCC3_XPCS_DN	73	Down	0.00125717	0.0241746
C2_FAELT_B_CLL_WITH_VH3_21_DN	45	Down	0.00125775	0.0241746
C2_SCHAEFFER_PROSTATE_DEVELOPMENT_6HR_DN	375	Down	0.00125821	0.0241746
C7_GSE17721_POLYIC_VS_CPG_6H_BMDC_UP	168	Down	0.00126114	0.0241918
C2_PUJANA_BRCA2_PCC_NETWORK	377	Down	0.00126235	0.0241918
C7_GSE41867_LCMV_ARMSTRONG_VS_CLONE13_DAY15_EFFECTOR_CD8_TCELL_UP	168	Down	0.00126264	0.0241918
C7_GSE23114_PERITONEAL_CAVITY_B1A_BCELL_VS_SPLEEN_BCELL_DN	163	Down	0.00126357	0.0241918
C7_GSE6269_FLU_VS_E_COLI_INF_PBMC_UP	147	Down	0.00126535	0.0242041
C2_PECE_MAMMARY_STEM_CELL_DN	116	Down	0.00126644	0.0242041
C7_GSE20198_UNTREATED_VS_IFNA_TREATED_ACT_CD4_TCELL_DN	171	Down	0.00127026	0.0242187
C3_TCANNTGAY_SREBP1_01	359	Down	0.00127034	0.0242187
C5_GO_PROTEIN_LOCALIZATION_TO_NUCLEUS	186	Down	0.00127055	0.0242187
C7_GSE29164_UNTREATED_VS_CD8_TCELL_TREATED_MELANOMA_DAY3_DN	160	Down	0.00127593	0.0242561
C5_GO_PRERIBOSOME	49	Down	0.00127641	0.0242561
C7_GSE37301_GRANULOCYTE_MONOCYTE_PROGENITOR_VS_RAG2_KO_NK_CELL_UP	165	Down	0.00127653	0.0242561
C7_GSE37605_TREG_VS_TCONV_NOD_FOXP3_FUSION_GFP_DN	151	Down	0.00127699	0.0242561
C7_GSE23505_UNTREATED_VS_4DAY_IL6_IL1_TREATED_CD4_TCELL_UP	179	Down	0.00128105	0.024312
C7_GSE9650_NAIVE_VS_EFF_CD8_TCELL_UP	172	Down	0.00128496	0.0243648
C7_GSE13485_DAY1_VS_DAY7_YF17D_VACCINE_PBMC_DN	179	Down	0.00128905	0.024421
C7_GSE39820_TGFBETA3_IL6_VS_TGFBETA3_IL6_IL23A_TREATED_CD4_TCELL_UP	158	Down	0.00129034	0.0244242
C7_GSE1925_CTRL_VS_3H_IFNG_STIM_MACROPHAGE_UP	172	Down	0.00129263	0.0244461
C7_GSE2770_TGFB_AND_IL4_VS_IL4_TREATED_ACT_CD4_TCELL_6H_DN	168	Down	0.0012994	0.0245527
C7_GSE22886_IL2_VS_IL15_STIM_NKCELL_DN	153	Down	0.00130182	0.0245713
C5_GO_VOLUNTARY_MUSCULOSKELETAL_MOVEMENT	6	Down	0.00130346	0.0245713
C7_GSE4590_PRE_BCELL_VS_VPREB_POS_LARGE_PRE_BCELL_DN	145	Down	0.00130468	0.0245713
C7_GSE6269_HEALTHY_VS_FLU_INF_PBMC_UP	139	Down	0.00130491	0.0245713
C7_GSE1791_CTRL_VS_NEUROMEDINU_IN_T_CELL_LINE_6H_DN	179	Down	0.00131326	0.024707
C7_GSE19888_ADENOSINE_A3R_INH_PRETREAT_AND_ACT_BY_A3R_VS_A3R_INH_AND_TCELL_MEMBRANES_ACT_MAST_CELL_DN	171	Down	0.00131642	0.0247292
C7_GSE30971_WBP7_HET_VS_KO_MACROPHAGE_UP	147	Down	0.00131672	0.0247292
C7_GSE9037_CTRL_VS_LPS_4H_STIM_BMDM_DN	158	Down	0.00132552	0.0248566
C7_GSE14415_INDUCED_TREG_VS_TCONV_DN	153	Down	0.00132714	0.0248566
C5_GO_CYSTEINE_TYPE_PEPTIDASE_ACTIVITY	139	Down	0.00132749	0.0248566
C7_GSE11057_CD4_EFF_MEM_VS_PBMC_UP	176	Down	0.00132891	0.0248566
C5_GO_RNA_DEPENDENT_DNA_BIOSYNTHETIC_PROCESS	69	Down	0.00132923	0.0248566
C7_GSE15659_NONSUPPRESSIVE_TCELL_VS_ACTIVATED_TREG_DN	147	Down	0.00133227	0.024892
C7_GSE24142_EARLY_THYMIC_PROGENITOR_VS_DN3_THYMOCYTE_ADULT_DN	164	Down	0.00133427	0.0249017
C7_GSE17580_TREG_VS_TEFF_DN	163	Down	0.00133603	0.0249017
C7_GSE6092_IFNG_VS_IFNG_AND_B_BURGDORFERI_INF_ENDOTHELIAL_CELL_UP	179	Down	0.00133624	0.0249017
C7_GSE6674_ANTI_IGM_VS_CPG_STIM_BCELL_UP	172	Down	0.00133929	0.0249372
C2_REACTOME_VIRAL_MESSENGER_RNA_SYNTHESIS	39	Down	0.0013433	0.0249698
C7_GSE10325_LUPUS_CD4_TCELL_VS_LUPUS_MYELOID_UP	181	Down	0.00134334	0.0249698
C5_GO_REGULATION_OF_CATABOLIC_PROCESS	772	Down	0.00134713	0.0249982
C7_GSE10325_MYELOID_VS_LUPUS_MYELOID_DN	168	Down	0.00134742	0.0249982
C7_GSE15330_HSC_VS_GRANULOCYTE_MONOCYTE_PROGENITOR_IKAROS_KO_DN	173	Down	0.00134832	0.0249982
C7_GSE37532_TREG_VS_TCONV_CD4_TCELL_FROM_LN_UP	159	Down	0.00135423	0.0250704
C2_WANG_TUMOR_INVASIVENESS_UP	311	Down	0.00135463	0.0250704
C7_GSE41867_DAY8_EFFECTOR_VS_DAY30_MEMORY_CD8_TCELL_LCMV_ARMSTRONG_DN	170	Down	0.00135569	0.0250704
C7_GSE32986_UNSTIM_VS_CURDLAN_HIGHDOSE_STIM_DC_DN	182	Down	0.00136017	0.0251319
C7_GSE7831_CPG_VS_INFLUENZA_STIM_PDC_4H_UP	157	Down	0.0013619	0.0251424
C5_GO_MRNA_EXPORT_FROM_NUCLEUS	93	Down	0.00136306	0.0251424
C5_GO_TRANSLATION_FACTOR_ACTIVITY_RNA_BINDING	69	Down	0.00136792	0.0252106
C5_GO_TBP_CLASS_PROTEIN_BINDING	20	Down	0.00137099	0.0252337
C7_GSE2770_IL12_AND_TGFB_ACT_VS_ACT_CD4_TCELL_2H_UP	163	Down	0.00137341	0.0252337
C5_GO_TRANSITION_METAL_ION_BINDING	737	Down	0.00137397	0.0252337
C2_GINESTIER_BREAST_CANCER_20Q13_AMPLIFICATION_DN	153	Down	0.00137409	0.0252337
C2_PATIL_LIVER_CANCER	561	Down	0.00137499	0.0252337
C7_GSE1460_DP_THYMOCYTE_VS_THYMIC_STROMAL_CELL_DN	163	Down	0.00137751	0.0252587
C7_GSE6674_CPG_VS_PL2_3_STIM_BCELL_UP	172	Down	0.00138244	0.0253276
C5_GO_SINGLE_STRANDED_RNA_BINDING	67	Down	0.00138523	0.0253572
C7_GSE13738_RESTING_VS_TCR_ACTIVATED_CD4_TCELL_DN	185	Down	0.00139002	0.0254154
C7_GSE27786_LSK_VS_LIN_NEG_CELL_UP	167	Down	0.00139075	0.0254154
C2_KRIGE_RESPONSE_TO_TOSEDOSTAT_6HR_UP	807	Down	0.00140235	0.025606
C2_MULLIGHAN_MLL_SIGNATURE_2_UP	361	Down	0.00140669	0.0256634
C7_GSE31082_DN_VS_CD4_SP_THYMOCYTE_UP	171	Down	0.00141267	0.025751
C7_GSE6259_FLT3L_INDUCED_DEC205_POS_DC_VS_CD4_TCELL_UP	154	Down	0.00141386	0.025751
C7_GSE14908_RESTING_VS_HDM_STIM_CD4_TCELL_ATOPIC_PATIENT_DN	174	Down	0.00141768	0.0257799
C7_GSE20152_SPHK1_KO_VS_HTNFA_OVEREXPRESS_ANKLE_DN	164	Down	0.00141783	0.0257799
C2_OSWALD_HEMATOPOIETIC_STEM_CELL_IN_COLLAGEN_GEL_DN	236	Down	0.00142119	0.0258194
C7_GSE2770_TGFB_AND_IL4_ACT_VS_ACT_CD4_TCELL_48H_UP	169	Down	0.00142449	0.0258577
C2_GAVIN_FOXP3_TARGETS_CLUSTER_T7	80	Down	0.00142797	0.0258994
C7_GSE5589_UNSTIM_VS_45MIN_LPS_AND_IL6_STIM_MACROPHAGE_DN	175	Down	0.00143066	0.0259264
C2_BROWNE_INTERFERON_RESPONSIVE_GENES	60	Down	0.00143563	0.0259947
C5_GO_CELLULAR_RESPONSE_TO_DNA_DAMAGE_STIMULUS	724	Down	0.00143808	0.0260173
C5_GO_PROTEIN_LOCALIZATION_TO_MICROTUBULE_ORGANIZING_CENTER	29	Down	0.00144404	0.0260745
C5_GO_PHOSPHATIDYLINOSITOL_BIOSYNTHETIC_PROCESS	96	Down	0.00144466	0.0260745
C7_GSE43863_TFH_VS_LY6C_LOW_CXCR5NEG_EFFECTOR_CD4_TCELL_UP	170	Down	0.00144484	0.0260745
C7_GSE26030_UNSTIM_VS_RESTIM_TH17_DAY15_POST_POLARIZATION_UP	153	Down	0.00144828	0.0261148
C7_GSE13522_CTRL_VS_T_CRUZI_Y_STRAIN_INF_SKIN_IFNG_KO_UP	142	Down	0.00144964	0.0261177
C2_BRUINS_UVC_RESPONSE_LATE	885	Down	0.00145411	0.0261764
C2_DER_IFN_BETA_RESPONSE_UP	92	Down	0.00145557	0.0261809
C2_KRIGE_RESPONSE_TO_TOSEDOSTAT_24HR_UP	675	Down	0.00146459	0.0263214
C7_GSE5142_HTERT_TRANSDUCED_VS_CTRL_CD8_TCELL_LATE_PASSAGE_CLONE_UP	175	Down	0.00146583	0.0263219
C7_GSE37532_TREG_VS_TCONV_PPARG_KO_CD4_TCELL_FROM_LN_UP	181	Down	0.00146882	0.0263538
C2_SCHLOSSER_MYC_TARGETS_AND_SERUM_RESPONSE_UP	41	Down	0.00147396	0.0264148
C7_GSE3565_CTRL_VS_LPS_INJECTED_SPLENOCYTES_DN	161	Down	0.00147466	0.0264148
C5_GO_PROCESS_UTILIZING_AUTOPHAGIC_MECHANISM	418	Down	0.00147816	0.0264556
C3_TEL2_Q6	214	Down	0.00148029	0.0264719
C7_GSE27786_BCELL_VS_MONO_MAC_UP	183	Down	0.00148201	0.0264809
C5_GO_RNA_POLYMERASE_III_ACTIVITY	13	Down	0.00148441	0.0265019
C2_DEBIASI_APOPTOSIS_BY_REOVIRUS_INFECTION_UP	248	Down	0.00148971	0.0265747
C7_GSE7852_THYMUS_VS_FAT_TCONV_UP	167	Down	0.00149528	0.0266521
C5_GO_SNRNA_PROCESSING	22	Down	0.00150051	0.0267234
C7_GSE19941_IL10_KO_VS_IL10_KO_AND_NFKBP50_KO_LPS_AND_IL10_STIM_MACROPHAGE_DN	158	Down	0.0015077	0.0268091
C2_VART_KSHV_INFECTION_ANGIOGENIC_MARKERS_DN	74	Up	0.00150811	0.0268091
C7_GSE6674_UNSTIM_VS_ANTI_IGM_AND_CPG_STIM_BCELL_DN	175	Down	0.00150903	0.0268091
C7_GSE6092_UNSTIM_VS_IFNG_STIM_ENDOTHELIAL_CELL_UP	164	Down	0.00151758	0.026917
C2_REACTOME_ORGANELLE_BIOGENESIS_AND_MAINTENANCE	253	Down	0.00151848	0.026917
C5_GO_MITOCHONDRION_ORGANIZATION	436	Down	0.00151992	0.026917
C7_GSE9650_EFFECTOR_VS_EXHAUSTED_CD8_TCELL_UP	171	Down	0.00152062	0.026917
C2_REACTOME_ER_TO_GOLGI_ANTEROGRADE_TRANSPORT	126	Down	0.00152222	0.026917
C7_GSE42021_TREG_PLN_VS_TREG_PRECURSORS_THYMUS_DN	160	Down	0.00152334	0.026917
C5_GO_RNA_POLYMERASE_II_HOLOENZYME	66	Down	0.0015238	0.026917
C2_MOSERLE_IFNA_RESPONSE	28	Down	0.00152503	0.026917
C7_GSE23505_UNTREATED_VS_4DAY_IL6_IL1_TGFB_TREATED_CD4_TCELL_UP	146	Down	0.00153943	0.027149
C7_GSE36891_UNSTIM_VS_PAM_TLR2_STIM_PERITONEAL_MACROPHAGE_DN	150	Down	0.00154153	0.0271639
C7_GSE2770_UNTREATED_VS_IL4_TREATED_ACT_CD4_TCELL_48H_UP	169	Down	0.00154661	0.0272313
C2_BUYTAERT_PHOTODYNAMIC_THERAPY_STRESS_DN	534	Down	0.00154866	0.0272453
C7_GSE17721_4_VS_24H_GARDIQUIMOD_BMDC_DN	172	Down	0.00155055	0.0272565
C7_GSE7348_LPS_VS_TOLERIZED_AND_LPS_STIM_MACROPHAGE_DN	157	Down	0.0015531	0.0272677
C5_GO_VACUOLE_ORGANIZATION	135	Down	0.0015537	0.0272677
C7_GSE2770_TGFB_AND_IL4_VS_IL12_TREATED_ACT_CD4_TCELL_48H_DN	172	Down	0.00156091	0.027372
C7_GSE17974_CTRL_VS_ACT_IL4_AND_ANTI_IL12_48H_CD4_TCELL_DN	168	Down	0.00156271	0.027374
C5_GO_RNA_PHOSPHODIESTER_BOND_HYDROLYSIS_EXONUCLEOLYTIC	38	Down	0.00156354	0.027374
C7_GSE32986_CURDLAN_LOWDOSE_VS_GMCSF_AND_CURDLAN_LOWDOSE_STIM_DC_DN	173	Down	0.00156805	0.0274035
C2_KEGG_NUCLEOTIDE_EXCISION_REPAIR	42	Down	0.00156868	0.0274035
C7_GSE13411_NAIVE_BCELL_VS_PLASMA_CELL_UP	166	Down	0.00156992	0.0274035
C2_MANALO_HYPOXIA_DN	258	Down	0.00157028	0.0274035
C7_GSE9037_CTRL_VS_LPS_4H_STIM_BMDM_UP	161	Down	0.00157226	0.027416
C7_GSE15930_NAIVE_VS_72H_IN_VITRO_STIM_CD8_TCELL_DN	181	Down	0.00157503	0.0274422
C7_GSE16385_UNTREATED_VS_12H_IL4_TREATED_MACROPHAGE_DN	140	Down	0.00157777	0.0274496
C7_GSE4748_CTRL_VS_CYANOBACTERIUM_LPSLIKE_STIM_DC_3H_UP	163	Down	0.00157798	0.0274496
C7_GSE22033_UNTREATED_VS_MRL24_TREATED_MEF_UP	178	Down	0.001582	0.0274973
C2_KAAB_FAILED_HEART_ATRIUM_DN	127	Down	0.00158396	0.0275095
C5_GO_CHROMATIN_BINDING	394	Down	0.0015868	0.0275366
C7_GSE3720_VD1_VS_VD2_GAMMADELTA_TCELL_WITH_LPS_STIM_DN	172	Down	0.00159074	0.0275829
C7_GSE5542_IFNG_VS_IFNA_AND_IFNG_TREATED_EPITHELIAL_CELLS_24H_UP	164	Down	0.0015951	0.0276364
C5_GO_COVALENT_CHROMATIN_MODIFICATION	376	Down	0.00159908	0.0276833
C3_NFMUE1_Q6	219	Down	0.00160344	0.0277366
C2_KEGG_UBIQUITIN_MEDIATED_PROTEOLYSIS	122	Down	0.00160526	0.027746
C7_GSE36009_WT_VS_NLRP10_KO_DC_UP	168	Down	0.00160935	0.0277946
C2_VERHAAK_GLIOBLASTOMA_NEURAL	88	Down	0.0016115	0.0278064
C5_GO_INTRACELLULAR_TRANSPORT	1439	Down	0.0016126	0.0278064
C7_GSE14308_TH17_VS_INDUCED_TREG_UP	175	Down	0.00162079	0.027918
C7_GSE17721_CTRL_VS_PAM3CSK4_8H_BMDC_UP	173	Down	0.00162164	0.027918
C7_GSE3982_CENT_MEMORY_CD4_TCELL_VS_TH1_UP	146	Down	0.00163023	0.0280241
C7_GSE17186_NAIVE_VS_CD21HIGH_TRANSITIONAL_BCELL_CORD_BLOOD_UP	171	Down	0.00163039	0.0280241
C7_GSE8621_UNSTIM_VS_LPS_STIM_MACROPHAGE_DN	167	Down	0.00163239	0.0280363
C7_GSE40685_TREG_VS_FOXP3_KO_TREG_PRECURSOR_DN	161	Down	0.00163456	0.0280428
C5_GO_SNORNA_3_END_PROCESSING	9	Down	0.00163696	0.0280428
C7_GSE23505_IL6_IL1_VS_IL6_IL1_TGFB_TREATED_CD4_TCELL_DN	170	Down	0.00163799	0.0280428
C7_GSE37416_12H_VS_48H_F_TULARENSIS_LVS_NEUTROPHIL_DN	129	Down	0.00163872	0.0280428
C5_GO_DNA_TEMPLATED_TRANSCRIPTION_ELONGATION	94	Down	0.0016402	0.0280428
C7_GSE4142_NAIVE_BCELL_VS_PLASMA_CELL_UP	178	Down	0.00164053	0.0280428
C5_GO_ENERGY_COUPLED_PROTON_TRANSMEMBRANE_TRANSPORT_AGAINST_ELECTROCHEMICAL_GRADIENT	27	Down	0.00164266	0.0280572
C2_NUYTTEN_NIPP1_TARGETS_DN	673	Down	0.00165297	0.0281953
C5_GO_RETROGRADE_TRANSPORT_ENDOSOME_TO_PLASMA_MEMBRANE	24	Down	0.00165335	0.0281953
C7_GSE17721_CTRL_VS_GARDIQUIMOD_1H_BMDC_UP	151	Down	0.00165609	0.0282199
H_HALLMARK_UNFOLDED_PROTEIN_RESPONSE	101	Down	0.0016652	0.0283528
C7_GSE2770_TGFB_AND_IL4_ACT_VS_ACT_CD4_TCELL_2H_UP	160	Down	0.00166721	0.0283648
C2_MONNIER_POSTRADIATION_TUMOR_ESCAPE_UP	327	Down	0.00167662	0.0284486
C7_GSE22886_CD8_TCELL_VS_BCELL_NAIVE_UP	175	Down	0.00167679	0.0284486
C7_GSE17721_CTRL_VS_LPS_2H_BMDC_UP	162	Down	0.00167806	0.0284486
C5_GO_DNA_REPLICATION_FACTOR_C_COMPLEX	6	Down	0.00168134	0.0284486
C7_GSE17974_0H_VS_48H_IN_VITRO_ACT_CD4_TCELL_DN	170	Down	0.00168138	0.0284486
C7_GSE22886_NAIVE_TCELL_VS_NKCELL_DN	173	Down	0.00168154	0.0284486
C5_GO_N_ACETYLTRANSFERASE_ACTIVITY	67	Down	0.00168216	0.0284486
C5_GO_NUCLEAR_TRANSPORT	271	Down	0.00168263	0.0284486
C2_LINDGREN_BLADDER_CANCER_WITH_LOH_IN_CHR9Q	93	Down	0.00168465	0.0284606
C7_GSE12392_WT_VS_IFNB_KO_CD8A_NEG_SPLEEN_DC_UP	171	Down	0.00168659	0.0284713
C7_GSE3982_EOSINOPHIL_VS_BCELL_DN	165	Down	0.00169538	0.0285973
C7_GSE32255_WT_UNSTIM_VS_JMJD2D_KNOCKDOWN_4H_LPS_STIM_DC_UP	165	Down	0.001699	0.0286362
C7_GSE22601_DOUBLE_NEGATIVE_VS_IMMATURE_CD4_SP_THYMOCYTE_UP	170	Down	0.00170622	0.0287354
C7_GSE24634_NAIVE_CD4_TCELL_VS_DAY7_IL4_CONV_TREG_DN	188	Down	0.00170796	0.0287425
C7_GSE20500_CTRL_VS_RARA_ANTAGONIST_TREATED_CD4_TCELL_DN	171	Down	0.0017139	0.0287905
C7_GSE411_UNSTIM_VS_400MIN_IL6_STIM_SOCS3_KO_MACROPHAGE_DN	164	Down	0.00171495	0.0287905
C5_GO_CYTOPLASMIC_STRESS_GRANULE	46	Down	0.00171674	0.0287905
C7_GSE26343_WT_VS_NFAT5_KO_MACROPHAGE_LPS_STIM_DN	164	Down	0.00171731	0.0287905
C7_GSE24574_NAIVE_VS_TCONV_CD4_TCELL_DN	169	Down	0.00171803	0.0287905
C7_GSE22886_NAIVE_CD8_TCELL_VS_NKCELL_DN	171	Down	0.00171878	0.0287905
C7_GSE22601_DOUBLE_NEGATIVE_VS_CD4_SINGLE_POSITIVE_THYMOCYTE_UP	177	Down	0.00172412	0.0288577
C5_GO_GENERAL_TRANSCRIPTION_INITIATION_FACTOR_ACTIVITY	15	Down	0.0017261	0.0288685
C7_GSE6259_DEC205_POS_DC_VS_CD4_TCELL_UP	163	Down	0.00172848	0.028875
C7_GSE42021_TREG_PLN_VS_CD24HI_TREG_THYMUS_DN	168	Down	0.00172915	0.028875
C7_GSE8835_CD4_VS_CD8_TCELL_UP	169	Down	0.00173104	0.0288844
C7_GSE15139_GMCSF_TREATED_VS_UNTREATED_NEUTROPHILS_DN	183	Down	0.00173266	0.0288893
C5_GO_UBIQUITIN_LIKE_PROTEIN_LIGASE_ACTIVITY	180	Down	0.00173444	0.0288966
C5_GO_METHYLATION	284	Down	0.00173818	0.0289246
C7_GSE29617_CTRL_VS_DAY3_TIV_FLU_VACCINE_PBMC_2008_UP	149	Down	0.00173879	0.0289246
C7_GSE41867_LCMV_ARMSTRONG_VS_CLONE13_DAY8_EFFECTOR_CD8_TCELL_DN	157	Down	0.00174314	0.0289646
C7_GSE2585_AIRE_KO_VS_WT_CD80_HIGH_MTEC_UP	168	Down	0.00174481	0.0289646
C3_NFY_Q6_01	198	Down	0.0017452	0.0289646
C2_SASSON_RESPONSE_TO_FORSKOLIN_DN	72	Down	0.0017498	0.0290167
C7_GSE21063_CTRL_VS_ANTI_IGM_STIM_BCELL_3H_DN	152	Down	0.00175101	0.0290167
C7_GSE15330_LYMPHOID_MULTIPOTENT_VS_MEGAKARYOCYTE_ERYTHROID_PROGENITOR_IKAROS_KO_UP	140	Down	0.00175667	0.02907
C7_GSE17974_CTRL_VS_ACT_IL4_AND_ANTI_IL12_24H_CD4_TCELL_DN	168	Down	0.00175691	0.02907
C7_GSE7509_UNSTIM_VS_FCGRIIB_STIM_MONOCYTE_DN	157	Down	0.00176845	0.0292308
C7_GSE28737_WT_VS_BCL6_KO_MARGINAL_ZONE_BCELL_DN	158	Down	0.00176932	0.0292308
C2_IVANOVA_HEMATOPOIESIS_LATE_PROGENITOR	422	Down	0.00177239	0.0292503
C2_REACTOME_BUTYRATE_RESPONSE_FACTOR_1_BRF1_BINDS_AND_DESTABILIZES_MRNA	16	Down	0.00177319	0.0292503
C7_GSE20198_IL12_VS_IL12_IL18_TREATED_ACT_CD4_TCELL_UP	174	Down	0.00177522	0.0292614
C7_GSE11864_CSF1_VS_CSF1_IFNG_IN_MAC_DN	144	Down	0.00177934	0.0293071
C2_IVANOVA_HEMATOPOIESIS_EARLY_PROGENITOR	360	Down	0.00178402	0.0293084
C7_GSE22886_NAIVE_BCELL_VS_BLOOD_PLASMA_CELL_UP	170	Down	0.00178477	0.0293084
C3_TGTATGA_MIR4853P	117	Down	0.00178518	0.0293084
C7_GSE22886_UNSTIM_VS_IL2_STIM_NKCELL_DN	174	Down	0.0017859	0.0293084
C7_GSE40274_CTRL_VS_FOXP3_AND_HELIOS_TRANSDUCED_ACTIVATED_CD4_TCELL_UP	175	Down	0.00178691	0.0293084
C7_GSE46606_IRF4HIGH_VS_IRF4MID_CD40L_IL2_IL5_DAY1_STIMULATED_BCELL_UP	179	Down	0.00178753	0.0293084
C7_GSE11057_CD4_CENT_MEM_VS_PBMC_UP	178	Down	0.00179083	0.0293193
C5_GO_NUCLEAR_MEMBRANE	249	Down	0.00179094	0.0293193
C7_GSE19772_CTRL_VS_HCMV_INF_MONOCYTES_AND_PI3K_INHIBITION_UP	143	Down	0.00179225	0.0293193
C3_ACATTCC_MIR1_MIR206	238	Down	0.00179727	0.0293793
C2_GABRIELY_MIR21_TARGETS	248	Down	0.00180117	0.029403
C7_GSE17322_CD103_POS_VS_CD11B_HIGH_LUNG_DC_DN	165	Down	0.00180143	0.029403
C7_GSE3982_DC_VS_MAC_LPS_STIM_UP	158	Down	0.00180472	0.0294346
C7_GSE21546_UNSTIM_VS_ANTI_CD3_STIM_DP_THYMOCYTES_UP	149	Down	0.00181041	0.0295051
C5_GO_REGULATION_OF_CELLULAR_CATABOLIC_PROCESS	650	Down	0.00181885	0.0296205
C7_GSE32986_GMCSF_VS_GMCSF_AND_CURDLAN_LOWDOSE_STIM_DC_DN	167	Down	0.00182804	0.0297313
C7_GSE7764_IL15_NK_CELL_24H_VS_SPLENOCYTE_UP	168	Down	0.00182839	0.0297313
C7_GSE12845_IGD_NEG_BLOOD_VS_DARKZONE_GC_TONSIL_BCELL_DN	184	Down	0.0018303	0.02974
C7_GSE17721_LPS_VS_PAM3CSK4_24H_BMDC_UP	157	Down	0.00183267	0.0297563
C7_GSE19888_ADENOSINE_A3R_INH_PRETREAT_AND_ACT_BY_A3R_VS_A3R_INH_AND_TCELL_MEMBRANES_ACT_MAST_CELL_UP	170	Down	0.00183432	0.0297607
C5_GO_ASPARTATE_FAMILY_AMINO_ACID_BIOSYNTHETIC_PROCESS	16	Down	0.0018386	0.0298064
C7_GSE14308_TH2_VS_TH1_DN	170	Down	0.0018406	0.0298064
C2_REACTOME_TRANSCRIPTIONAL_REGULATION_BY_TP53	309	Down	0.00184126	0.0298064
C7_GSE14769_20MIN_VS_360MIN_LPS_BMDM_UP	173	Down	0.00184467	0.0298325
C7_GSE45365_NK_CELL_VS_BCELL_MCMV_INFECTION_UP	166	Down	0.00184592	0.0298325
C7_GSE360_L_MAJOR_VS_B_MALAYI_LOW_DOSE_DC_DN	150	Down	0.00184897	0.0298325
C5_GO_NUCLEAR_OUTER_MEMBRANE_ENDOPLASMIC_RETICULUM_MEMBRANE_NETWORK	794	Down	0.00184914	0.0298325
C2_REACTOME_TRISTETRAPROLIN_TTP_ZFP36_BINDS_AND_DESTABILIZES_MRNA	16	Down	0.00184974	0.0298325
C7_GSE43955_TH0_VS_TGFB_IL6_TH17_ACT_CD4_TCELL_42H_UP	163	Down	0.00185257	0.0298558
C2_REACTOME_FORMATION_OF_TC_NER_PRE_INCISION_COMPLEX	47	Down	0.00185821	0.0299101
C7_GSE17721_LPS_VS_CPG_12H_BMDC_UP	166	Down	0.00185869	0.0299101
C7_GSE14350_IL2RB_KO_VS_WT_TEFF_UP	165	Down	0.00186205	0.0299419
C5_GO_ORGANONITROGEN_COMPOUND_BIOSYNTHETIC_PROCESS	1341	Down	0.00186454	0.0299443
C3_AACYNNNNTTCCS_UNKNOWN	78	Down	0.00186543	0.0299443
C7_GSE17721_CPG_VS_GARDIQUIMOD_1H_BMDC_UP	154	Down	0.00186726	0.0299443
C2_MILI_PSEUDOPODIA_HAPTOTAXIS_DN	553	Down	0.00186772	0.0299443
C2_REACTOME_DEUBIQUITINATION	239	Down	0.00187504	0.0300393
C7_GSE7548_NAIVE_VS_DAY28_PCC_IMMUNIZATION_CD4_TCELL_UP	157	Down	0.00187861	0.0300745
C7_GSE27786_LIN_NEG_VS_CD4_TCELL_DN	164	Down	0.00188041	0.030081
C7_GSE11961_FOLLICULAR_BCELL_VS_PLASMA_CELL_DAY7_DN	174	Down	0.00188376	0.0301123
C5_GO_REGULATION_OF_RESPONSE_TO_BIOTIC_STIMULUS	103	Down	0.0018879	0.0301507
C7_GSE3982_CTRL_VS_LPS_1H_NEUTROPHIL_UP	149	Down	0.00189106	0.0301507
C2_HAHTOLA_MYCOSIS_FUNGOIDES_SKIN_UP	152	Down	0.00189282	0.0301507
C7_GSE15330_MEGAKARYOCYTE_ERYTHROID_VS_GRANULOCYTE_MONOCYTE_PROGENITOR_DN	164	Down	0.00189304	0.0301507
C2_AGUIRRE_PANCREATIC_CANCER_COPY_NUMBER_UP	246	Down	0.00189353	0.0301507
C7_GSE22601_DOUBLE_POSITIVE_VS_CD4_SINGLE_POSITIVE_THYMOCYTE_DN	177	Down	0.00189491	0.0301507
C7_GSE41867_LCMV_ARMSTRONG_VS_CLONE13_DAY8_EFFECTOR_CD8_TCELL_UP	175	Down	0.00189588	0.0301507
C7_GSE17721_POLYIC_VS_CPG_4H_BMDC_UP	164	Down	0.00189734	0.0301517
C7_GSE1925_CTRL_VS_IFNG_PRIMED_MACROPHAGE_24H_IFNG_STIM_DN	174	Down	0.00190126	0.030192
C7_GSE43260_BTLA_POS_VS_NEG_INTRATUMORAL_CD8_TCELL_DN	166	Down	0.00190382	0.0302104
C3_TCCCRNNRTGC_UNKNOWN	183	Down	0.00191008	0.0302876
C2_KAYO_AGING_MUSCLE_DN	98	Down	0.00191196	0.0302953
C7_GSE26351_UNSTIM_VS_WNT_PATHWAY_STIM_HEMATOPOIETIC_PROGENITORS_UP	179	Down	0.00191473	0.0303171
C5_GO_AMINOACYL_TRNA_SYNTHETASE_MULTIENZYME_COMPLEX	12	Down	0.00191709	0.030323
C5_GO_TORC1_SIGNALING	34	Down	0.0019179	0.030323
C2_WELCSH_BRCA1_TARGETS_UP	169	Down	0.0019206	0.0303435
C5_GO_MITOCHONDRIAL_RESPIRATORY_CHAIN_COMPLEX_III_ASSEMBLY	9	Down	0.00192376	0.0303655
C7_GSE4142_NAIVE_VS_GC_BCELL_DN	145	Down	0.00192479	0.0303655
C7_GSE43955_10H_VS_60H_ACT_CD4_TCELL_WITH_TGFB_IL6_UP	164	Down	0.00193088	0.0304063
C7_GSE18791_UNSTIM_VS_NEWCATSLE_VIRUS_DC_6H_DN	159	Down	0.00193209	0.0304063
C7_GSE17974_0H_VS_2H_IN_VITRO_ACT_CD4_TCELL_DN	169	Down	0.00193272	0.0304063
C2_BASSO_B_LYMPHOCYTE_NETWORK	129	Down	0.00193299	0.0304063
C2_MILI_PSEUDOPODIA_CHEMOTAXIS_DN	361	Down	0.00193819	0.0304512
C5_GO_RESPIRATORY_CHAIN_COMPLEX_III	10	Down	0.00193864	0.0304512
C7_GSE46606_DAY1_VS_DAY3_CD40L_IL2_IL5_STIMULATED_IRF4MID_BCELL_DN	178	Down	0.00194774	0.0305218
C7_GSE4748_CTRL_VS_LPS_AND_CYANOBACTERIUM_LPSLIKE_STIM_DC_3H_UP	154	Down	0.00194834	0.0305218
C5_GO_DNA_DAMAGE_RESPONSE_DETECTION_OF_DNA_DAMAGE	35	Down	0.00194978	0.0305218
C7_GSE18893_CTRL_VS_TNF_TREATED_TCONV_2H_UP	164	Down	0.00195009	0.0305218
C7_GSE35825_IFNA_VS_IFNG_STIM_MACROPHAGE_UP	136	Down	0.00195082	0.0305218
C7_GSE17721_0.5H_VS_12H_GARDIQUIMOD_BMDC_DN	161	Down	0.00195171	0.0305218
C7_GSE42724_MEMORY_BCELL_VS_PLASMABLAST_UP	173	Down	0.00195299	0.0305218
C7_GSE35685_CD34POS_CD38NEG_VS_CD34POS_CD10NEG_CD62LPOS_BONE_MARROW_UP	176	Down	0.00195839	0.0305842
C7_GSE17721_0.5H_VS_4H_CPG_BMDC_UP	178	Down	0.00196489	0.0306636
C7_GSE14350_TREG_VS_TEFF_UP	180	Down	0.00196739	0.0306805
C7_GSE27859_CD11C_INT_F480_HI_MACROPHAGE_VS_CD11C_ING_F480_INT_DC_UP	171	Down	0.00197268	0.030699
C7_GSE21379_TFH_VS_NON_TFH_SAP_KO_CD4_TCELL_UP	165	Down	0.00197322	0.030699
C7_GSE3982_MAST_CELL_VS_BASOPHIL_DN	162	Down	0.0019736	0.030699
C7_GSE7348_UNSTIM_VS_TOLERIZED_AND_LPS_STIM_MACROPHAGE_UP	154	Down	0.00197424	0.030699
C7_GSE23925_LIGHT_ZONE_VS_NAIVE_BCELL_DN	173	Down	0.00197956	0.0307597
C7_GSE36476_YOUNG_VS_OLD_DONOR_MEMORY_CD4_TCELL_40H_TSST_ACT_DN	177	Down	0.00198381	0.0307608
C5_GO_ATP_SYNTHESIS_COUPLED_ELECTRON_TRANSPORT	79	Down	0.00198438	0.0307608
C5_GO_RNA_METHYLATION	70	Down	0.00198504	0.0307608
C7_GSE20366_EX_VIVO_VS_HOMEOSTATIC_CONVERSION_TREG_UP	175	Down	0.00198732	0.0307608
C5_GO_PURINE_CONTAINING_COMPOUND_BIOSYNTHETIC_PROCESS	158	Down	0.0019876	0.0307608
C7_GSE37533_PPARG1_FOXP3_VS_PPARG2_FOXP3_TRANSDUCED_CD4_TCELL_UP	157	Down	0.00198813	0.0307608
C7_GSE1740_MCSF_VS_MCSF_AND_IFNG_DAY2_DERIVED_MACROPHAGE_DN	171	Down	0.00199336	0.0308196
C2_BENPORATH_OCT4_TARGETS	220	Down	0.00199562	0.0308325
C5_GO_MEMBRANE_FUSION	115	Down	0.00199771	0.0308325
C7_GSE13484_UNSTIM_VS_YF17D_VACCINE_STIM_PBMC_DN	164	Down	0.00200008	0.0308325
C7_GSE3982_EOSINOPHIL_VS_NKCELL_DN	152	Down	0.00200022	0.0308325
C7_GSE29949_CD8_POS_DC_SPLEEN_VS_DC_BRAIN_UP	169	Down	0.00200249	0.0308325
C5_GO_TRNA_BINDING	51	Down	0.00200272	0.0308325
C7_GSE20198_IL12_IL18_VS_IFNA_TREATED_ACT_CD4_TCELL_DN	161	Down	0.00200864	0.0309018
C2_WAKABAYASHI_ADIPOGENESIS_PPARG_BOUND_8D	512	Down	0.00201205	0.0309323
C7_GSE18281_SUBCAPSULAR_VS_PERIMEDULLARY_CORTICAL_REGION_OF_THYMUS_DN	129	Down	0.00201884	0.0310146
C7_GSE17974_2.5H_VS_72H_IL4_AND_ANTI_IL12_ACT_CD4_TCELL_UP	167	Down	0.00202252	0.0310468
C3_TTTTGAG_MIR373	181	Down	0.00202507	0.0310468
C7_GSE41867_DAY6_EFFECTOR_VS_DAY30_MEMORY_CD8_TCELL_LCMV_ARMSTRONG_UP	182	Down	0.00202522	0.0310468
C5_GO_NUCLEOLAR_PART	142	Down	0.0020281	0.0310688
C7_GSE19888_ADENOSINE_A3R_INH_VS_INH_PRETREAT_AND_ACT_WITH_TCELL_MEMBRANES_MAST_CELL_UP	163	Down	0.00203314	0.0311241
C3_GTTTGTT_MIR495	191	Down	0.00203513	0.0311326
C2_LINDGREN_BLADDER_CANCER_CLUSTER_2A_DN	120	Down	0.00203787	0.0311525
C7_GSE10325_BCELL_VS_LUPUS_BCELL_DN	181	Down	0.00204082	0.0311581
C7_GSE21360_PRIMARY_VS_TERTIARY_MEMORY_CD8_TCELL_UP	173	Down	0.0020411	0.0311581
C5_GO_NUCLEAR_HORMONE_RECEPTOR_BINDING	126	Down	0.002046	0.0312109
C7_GSE11924_TH1_VS_TH2_CD4_TCELL_DN	151	Down	0.00205454	0.0313192
C3_GTCNYYATGR_UNKNOWN	89	Down	0.00205895	0.0313629
C5_GO_PROTON_EXPORTING_ATPASE_ACTIVITY	26	Down	0.00206097	0.0313629
C2_RAMALHO_STEMNESS_UP	166	Down	0.00206223	0.0313629
C7_GSE39820_CTRL_VS_TGFBETA3_IL6_CD4_TCELL_UP	166	Down	0.0020632	0.0313629
C7_GSE23502_BM_VS_COLON_TUMOR_HDC_KO_MYELOID_DERIVED_SUPPRESSOR_CELL_DN	174	Down	0.00206696	0.0313982
C7_GSE3982_MAST_CELL_VS_EFF_MEMORY_CD4_TCELL_DN	139	Down	0.0020695	0.0314147
C7_GSE10240_CTRL_VS_IL22_STIM_PRIMARY_BRONCHIAL_EPITHELIAL_CELLS_DN	171	Down	0.00207308	0.0314471
C5_GO_HYDRO_LYASE_ACTIVITY	42	Down	0.00207594	0.0314685
C7_GSE19941_UNSTIM_VS_LPS_STIM_IL10_KO_MACROPHAGE_DN	154	Down	0.0020852	0.0315382
C7_GSE20715_WT_VS_TLR4_KO_6H_OZONE_LUNG_UP	162	Down	0.00208578	0.0315382
C7_GSE28726_NAIVE_VS_ACTIVATED_VA24NEG_NKTCELL_UP	167	Down	0.00208585	0.0315382
C7_GSE40068_CXCR5NEG_BCL6NEG_CD4_TCELL_VS_CXCR5POS_BCL6NEG_TFH_UP	169	Down	0.00208636	0.0315382
C7_GSE17186_CD21LOW_VS_CD21HIGH_TRANSITIONAL_BCELL_CORD_BLOOD_UP	180	Down	0.0020899	0.031544
C7_GSE19888_ADENOSINE_A3R_ACT_VS_TCELL_MEMBRANES_ACT_IN_MAST_CELL_DN	147	Down	0.00209104	0.031544
C7_GSE22601_CD4_SINGLE_POSITIVE_VS_CD8_SINGLE_POSITIVE_THYMOCYTE_DN	168	Down	0.0020911	0.031544
C7_GSE36078_UNTREATED_VS_AD5_T425A_HEXON_INF_MOUSE_LUNG_DC_UP	157	Down	0.00209258	0.0315442
C7_GSE17721_PAM3CSK4_VS_CPG_12H_BMDC_UP	165	Down	0.00209603	0.0315534
C5_GO_RIBOSOMAL_SMALL_SUBUNIT_BIOGENESIS	44	Down	0.00209635	0.0315534
C2_REACTOME_RNA_POLYMERASE_III_TRANSCRIPTION_TERMINATION	21	Down	0.00209754	0.0315534
C7_GSE19825_NAIVE_VS_IL2RAHIGH_DAY3_EFF_CD8_TCELL_DN	178	Down	0.00210305	0.0316142
C7_GSE24726_WT_VS_E2_2_KO_PDC_DAY6_POST_DELETION_UP	173	Down	0.00211273	0.0317377
C7_GSE17721_POLYIC_VS_GARDIQUIMOD_1H_BMDC_DN	167	Down	0.00212518	0.0318747
C7_GSE22611_NOD2_VS_CTRL_TRANSDUCED_HEK293T_CELL_UP	155	Down	0.00212731	0.0318747
C7_GSE17186_MEMORY_VS_CD21HIGH_TRANSITIONAL_BCELL_DN	179	Down	0.00212843	0.0318747
C7_GSE26290_CTRL_VS_AKT_INHIBITOR_TREATED_ANTI_CD3_AND_IL2_STIM_CD8_TCELL_DN	169	Down	0.00212856	0.0318747
C5_GO_CELLULAR_PROTEIN_CATABOLIC_PROCESS	613	Down	0.00213047	0.0318747
C5_GO_CYTOSOLIC_TRANSPORT	132	Down	0.00213182	0.0318747
C7_GSE17721_CTRL_VS_CPG_0.5H_BMDC_UP	167	Down	0.00213521	0.0318747
C7_GSE15767_MED_VS_SCS_MAC_LN_DN	163	Down	0.00213582	0.0318747
C7_GSE9878_CTRL_VS_EBF_TRANSDUCED_PAX5_KO_PRO_BCELL_DN	172	Down	0.00213781	0.0318747
C2_REN_ALVEOLAR_RHABDOMYOSARCOMA_DN	329	Down	0.00214006	0.0318747
C1_chr20p12	26	Down	0.0021414	0.0318747
C7_GSE37301_LYMPHOID_PRIMED_MPP_VS_COMMON_LYMPHOID_PROGENITOR_UP	143	Down	0.00214167	0.0318747
C7_GSE6259_33D1_POS_VS_DEC205_POS_FLT3L_INDUCED_SPLENIC_DC_DN	165	Down	0.00214352	0.0318747
C7_GSE23568_CTRL_VS_ID3_TRANSDUCED_CD8_TCELL_UP	170	Down	0.0021445	0.0318747
C5_GO_RNA_POLYMERASE_I_COMPLEX	8	Down	0.00214614	0.0318747
C7_GSE7852_TREG_VS_TCONV_FAT_DN	171	Down	0.00214756	0.0318747
C7_GSE9650_EXHAUSTED_VS_MEMORY_CD8_TCELL_DN	173	Down	0.00214764	0.0318747
C2_FORTSCHEGGER_PHF8_TARGETS_DN	604	Down	0.0021483	0.0318747
C5_GO_RESPONSE_TO_UV	113	Down	0.00215072	0.0318889
C7_GSE4590_PRE_BCELL_VS_LARGE_PRE_BCELL_DN	149	Down	0.00215368	0.0319109
C2_BENPORATH_SOX2_TARGETS	597	Down	0.00215612	0.0319253
C7_GSE2770_UNTREATED_VS_IL12_TREATED_ACT_CD4_TCELL_48H_DN	161	Down	0.00216237	0.031996
C3_GTGACGY_E4F1_Q6	542	Down	0.00216448	0.0320054
C7_GSE7460_CTRL_VS_TGFB_TREATED_ACT_TREG_UP	175	Down	0.00216851	0.0320431
C2_BYSTRYKH_HEMATOPOIESIS_STEM_CELL_AND_BRAIN_QTL_CIS	57	Down	0.00217448	0.0321095
C7_GSE360_DC_VS_MAC_UP	163	Down	0.00217928	0.0321585
C7_GSE3982_MEMORY_CD4_TCELL_VS_TH1_UP	166	Down	0.00218363	0.0322008
C2_REACTOME_EXPORT_OF_VIRAL_RIBONUCLEOPROTEINS_FROM_NUCLEUS	30	Down	0.00219637	0.0323666
C7_GSE18791_UNSTIM_VS_NEWCATSLE_VIRUS_DC_10H_UP	167	Down	0.00220075	0.0324091
C7_GSE3565_DUSP1_VS_WT_SPLENOCYTES_DN	160	Down	0.00220937	0.032514
C3_GCTCTTG_MIR335	66	Down	0.00221218	0.0325333
C7_GSE24671_CTRL_VS_BAKIMULC_INFECTED_MOUSE_SPLENOCYTES_UP	182	Down	0.00221556	0.0325368
C7_GSE21670_TGFB_VS_IL6_TREATED_CD4_TCELL_DN	138	Down	0.00221613	0.0325368
C7_GSE27786_CD4_VS_CD8_TCELL_DN	162	Down	0.00221769	0.0325368
C3_AAAGGAT_MIR501	87	Down	0.00221841	0.0325368
C5_GO_ENDOSOME_ORGANIZATION	64	Down	0.00222087	0.0325436
C7_GSE27786_LSK_VS_NEUTROPHIL_UP	167	Down	0.00222188	0.0325436
C5_GO_CARBON_OXYGEN_LYASE_ACTIVITY	56	Down	0.00222896	0.0326252
C5_GO_PRIMARY_ACTIVE_TRANSMEMBRANE_TRANSPORTER_ACTIVITY	92	Down	0.0022309	0.0326316
C7_GSE1112_OT1_VS_HY_CD8AB_THYMOCYTE_RTOC_CULTURE_DN	175	Down	0.00223319	0.0326431
C7_GSE360_LOW_DOSE_B_MALAYI_VS_M_TUBERCULOSIS_DC_UP	170	Down	0.00223675	0.0326731
C5_GO_PROTEIN_CATABOLIC_PROCESS	718	Down	0.0022397	0.0326865
C7_GSE14000_4H_VS_16H_LPS_DC_DN	169	Down	0.00224189	0.0326865
C2_SAKAI_TUMOR_INFILTRATING_MONOCYTES_DN	73	Down	0.00224219	0.0326865
C5_GO_POSITIVE_REGULATION_OF_MITOCHONDRIAL_TRANSLATION	14	Down	0.00224431	0.0326954
C7_GSE45739_UNSTIM_VS_ACD3_ACD28_STIM_NRAS_KO_CD4_TCELL_UP	185	Down	0.00224804	0.0327278
C5_GO_DAMAGED_DNA_BINDING	60	Down	0.00225898	0.032865
C7_GSE25087_FETAL_VS_ADULT_TCONV_DN	154	Down	0.00226379	0.0329087
C2_REACTOME_NUCLEAR_IMPORT_OF_REV_PROTEIN	31	Down	0.00226501	0.0329087
C7_GSE24634_TREG_VS_TCONV_POST_DAY3_IL4_CONVERSION_UP	167	Down	0.00226886	0.0329425
C7_GSE5503_LIVER_DC_VS_SPLEEN_DC_ACTIVATED_ALLOGENIC_TCELL_DN	169	Down	0.00228103	0.0330971
C5_GO_SNRNA_3_END_PROCESSING	16	Down	0.00228442	0.0331241
C2_REACTOME_BRANCHED_CHAIN_AMINO_ACID_CATABOLISM	19	Down	0.00229198	0.0331893
C5_GO_BRANCHED_CHAIN_AMINO_ACID_CATABOLIC_PROCESS	19	Down	0.00229198	0.0331893
C7_GSE34156_NOD2_LIGAND_VS_TLR1_TLR2_LIGAND_24H_TREATED_MONOCYTE_DN	157	Down	0.00229459	0.033205
C7_GSE2405_HEAT_KILLED_LYSATE_VS_LIVE_A_PHAGOCYTOPHILUM_STIM_NEUTROPHIL_9H_DN	169	Down	0.00229743	0.033224
C7_GSE24081_CONTROLLER_VS_PROGRESSOR_HIV_SPECIFIC_CD8_TCELL_DN	155	Down	0.00230748	0.033347
C3_AATGGAG_MIR136	51	Down	0.00231081	0.033373
C5_GO_EXONUCLEASE_ACTIVITY	71	Down	0.00231426	0.0333839
C7_GSE8921_UNSTIM_VS_TLR1_2_STIM_MONOCYTE_6H_UP	158	Down	0.00231465	0.0333839
C7_GSE37534_UNTREATED_VS_PIOGLITAZONE_TREATED_CD4_TCELL_PPARG1_AND_FOXP3_TRASDUCED_DN	167	Down	0.00232233	0.0334724
C7_GSE22611_NOD2_VS_CTRL_TRANSDUCED_HEK293T_CELL_DN	157	Down	0.00232574	0.0334993
C7_GSE3982_MAC_VS_BASOPHIL_DN	159	Down	0.00233862	0.0336406
C7_GSE17721_PAM3CSK4_VS_CPG_1H_BMDC_UP	144	Down	0.00233865	0.0336406
C6_PDGF_ERK_DN.V1_UP	98	Down	0.0023444	0.033701
C2_REACTOME_REGULATION_OF_TP53_ACTIVITY	139	Down	0.0023528	0.0337993
C7_GSE23308_CTRL_VS_CORTICOSTERONE_TREATED_MACROPHAGE_MINERALCORTICOID_REC_KO_UP	176	Down	0.00235486	0.0338066
C5_GO_PROTEIN_LOCALIZATION_TO_GOLGI_APPARATUS	26	Down	0.00235661	0.0338092
C7_GSE16451_IMMATURE_VS_MATURE_NEURON_CELL_LINE_WEST_EQUINE_ENC_VIRUS_DN	175	Down	0.00236546	0.0338929
C7_GSE35825_UNTREATED_VS_IFNG_STIM_MACROPHAGE_DN	175	Down	0.00236556	0.0338929
C2_REACTOME_LEADING_STRAND_SYNTHESIS	14	Down	0.00236959	0.0339282
C5_GO_THIOESTER_BIOSYNTHETIC_PROCESS	46	Down	0.00237423	0.0339644
C7_GSE17721_CTRL_VS_GARDIQUIMOD_4H_BMDC_UP	171	Down	0.00237525	0.0339644
C7_GSE17721_CPG_VS_GARDIQUIMOD_8H_BMDC_DN	163	Down	0.00237946	0.0340022
C7_GSE27786_NKCELL_VS_MONO_MAC_UP	178	Down	0.00238138	0.0340071
C3_CCGNMNNTNACG_UNKNOWN	70	Down	0.00238621	0.0340538
C5_GO_NCRNA_EXPORT_FROM_NUCLEUS	35	Down	0.00238948	0.0340682
C5_GO_CYSTEINE_TYPE_ENDOPEPTIDASE_ACTIVITY	77	Down	0.00239037	0.0340682
C5_GO_NUCLEAR_TRANSCRIBED_MRNA_CATABOLIC_PROCESS_DEADENYLATION_DEPENDENT_DECAY	61	Down	0.00239397	0.0340923
C2_CHEN_HOXA5_TARGETS_9HR_UP	195	Down	0.0023954	0.0340923
C2_BLALOCK_ALZHEIMERS_DISEASE_INCIPIENT_UP	301	Down	0.0023971	0.0340923
C2_GARY_CD5_TARGETS_UP	416	Down	0.00239848	0.0340923
C7_GSE29164_DAY3_VS_DAY7_UNTREATED_MELANOMA_DN	176	Down	0.00240144	0.0340923
C7_GSE41867_DAY8_EFFECTOR_VS_DAY30_EXHAUSTED_CD8_TCELL_LCMV_CLONE13_UP	169	Down	0.00240148	0.0340923
C7_GSE17721_LPS_VS_GARDIQUIMOD_16H_BMDC_DN	172	Down	0.00240563	0.0341288
C7_GSE9601_UNTREATED_VS_NFKB_INHIBITOR_TREATED_HCMV_INF_MONOCYTE_DN	168	Down	0.00241319	0.0342
C2_STAMBOLSKY_TARGETS_OF_MUTATED_TP53_UP	37	Down	0.0024138	0.0342
C2_KEGG_OTHER_GLYCAN_DEGRADATION	14	Down	0.0024174	0.0342287
C7_GSE24634_TEFF_VS_TCONV_DAY5_IN_CULTURE_UP	179	Down	0.00242186	0.0342694
C3_CTTTGTA_MIR524	328	Down	0.00243142	0.0343657
C5_GO_ENDODEOXYRIBONUCLEASE_ACTIVITY	32	Down	0.00243183	0.0343657
C7_GSE22601_IMMATURE_CD4_SINGLE_POSITIVE_VS_DOUBLE_POSITIVE_THYMOCYTE_DN	174	Down	0.00244218	0.0344894
C7_GSE37416_CTRL_VS_12H_F_TULARENSIS_LVS_NEUTROPHIL_DN	162	Down	0.00244578	0.0345177
C7_GSE46606_IRF4HIGH_VS_IRF4MID_CD40L_IL2_IL5_DAY3_STIMULATED_BCELL_DN	160	Down	0.002452	0.034583
C7_GSE6674_UNSTIM_VS_ANTI_IGM_STIM_BCELL_DN	59	Up	0.00245871	0.0346512
C5_GO_QUINONE_BIOSYNTHETIC_PROCESS	14	Down	0.00246018	0.0346512
C7_GSE2706_2H_VS_8H_R848_STIM_DC_DN	140	Down	0.00246162	0.0346512
C3_GATTGGY_NFY_Q6_01	904	Down	0.00246452	0.034665
C7_GSE2770_IL12_ACT_VS_ACT_CD4_TCELL_48H_DN	167	Down	0.00246596	0.034665
C5_GO_TRANSCRIPTION_COREGULATOR_ACTIVITY	432	Down	0.00246948	0.034665
C2_WEI_MIR34A_TARGETS	121	Down	0.00247053	0.034665
C7_GSE13306_TREG_VS_TCONV_LAMINA_PROPRIA_DN	136	Down	0.00247059	0.034665
C7_GSE17186_NAIVE_VS_CD21LOW_TRANSITIONAL_BCELL_DN	178	Down	0.00247621	0.0346841
C7_GSE10273_HIGH_VS_LOW_IL7_TREATED_IRF4_8_NULL_PRE_BCELL_UP	173	Down	0.00247715	0.0346841
C2_SCHLOSSER_MYC_TARGETS_AND_SERUM_RESPONSE_DN	34	Down	0.00247745	0.0346841
C7_GSE4142_NAIVE_BCELL_VS_PLASMA_CELL_DN	159	Down	0.00247835	0.0346841
C7_GSE13484_UNSTIM_VS_12H_YF17D_VACCINE_STIM_PBMC_DN	157	Down	0.00248232	0.0347172
C7_GSE5589_WT_VS_IL10_KO_LPS_STIM_MACROPHAGE_45MIN_DN	166	Down	0.0024883	0.0347784
C3_TGAATGT_MIR181A_MIR181B_MIR181C_MIR181D	382	Down	0.00249494	0.0348488
C2_MORI_PRE_BI_LYMPHOCYTE_DN	67	Down	0.00249715	0.0348572
C5_GO_INTRACELLULAR_PROTEIN_TRANSPORT	926	Down	0.00250167	0.0348692
C2_BLUM_RESPONSE_TO_SALIRASIB_UP	206	Down	0.00250178	0.0348692
C3_GCAAAAA_MIR129	140	Down	0.00250283	0.0348692
C2_KEGG_RNA_POLYMERASE	23	Down	0.00250526	0.0348796
C5_GO_POSITIVE_REGULATION_OF_PEPTIDASE_ACTIVITY	136	Down	0.00250739	0.0348796
C5_GO_POSITIVE_REGULATION_OF_CYSTEINE_TYPE_ENDOPEPTIDASE_ACTIVITY	105	Down	0.00250895	0.0348796
C7_GSE6259_DEC205_POS_DC_VS_BCELL_DN	151	Down	0.00251315	0.0348796
C5_GO_OTHER_ORGANISM	54	Down	0.00251326	0.0348796
C7_GSE32986_GMCSF_AND_CURDLAN_LOWDOSE_VS_GMCSF_AND_CURDLAN_HIGHDOSE_STIM_DC_UP	179	Down	0.00251537	0.0348796
C3_GTAAGAT_MIR200A	42	Down	0.00251797	0.0348796
C2_KRIGE_RESPONSE_TO_TOSEDOSTAT_24HR_DN	827	Down	0.00252082	0.0348796
C5_GO_NUCLEAR_RECEPTOR_BINDING	93	Down	0.00252112	0.0348796
C7_GSE17721_LPS_VS_CPG_1H_BMDC_UP	164	Down	0.00252239	0.0348796
C7_GSE11961_MARGINAL_ZONE_BCELL_VS_MEMORY_BCELL_DAY7_UP	153	Down	0.00252279	0.0348796
C5_GO_NUCLEOSIDE_BISPHOSPHATE_BIOSYNTHETIC_PROCESS	61	Down	0.00252287	0.0348796
C5_GO_MODIFICATION_DEPENDENT_MACROMOLECULE_CATABOLIC_PROCESS	514	Down	0.00252549	0.034886
C5_GO_RESPONSE_TO_VIRUS	246	Down	0.00252655	0.034886
C7_GSE17974_1.5H_VS_72H_IL4_AND_ANTI_IL12_ACT_CD4_TCELL_DN	173	Down	0.00253018	0.0349128
C7_GSE29617_CTRL_VS_DAY7_TIV_FLU_VACCINE_PBMC_2008_DN	164	Down	0.00253171	0.0349128
C2_REACTOME_DNA_DAMAGE_BYPASS	45	Down	0.00254028	0.0350087
C7_GSE36888_STAT5_AB_KNOCKIN_VS_WT_TCELL_IL2_TREATED_6H_UP	156	Down	0.002542	0.0350102
C3_XBP1_01	94	Down	0.00254922	0.0350874
C2_KRIGE_RESPONSE_TO_TOSEDOSTAT_6HR_DN	753	Down	0.00256218	0.0352052
C7_GSE15330_WT_VS_IKAROS_KO_HSC_DN	163	Down	0.00256219	0.0352052
C5_GO_INTRINSIC_COMPONENT_OF_ORGANELLE_MEMBRANE	301	Down	0.00256265	0.0352052
C7_GSE2770_TGFB_AND_IL4_VS_IL12_TREATED_ACT_CD4_TCELL_48H_UP	165	Down	0.00256911	0.0352716
C2_STEIN_ESRRA_TARGETS_DN	85	Down	0.0025716	0.0352835
C7_GSE17974_CTRL_VS_ACT_IL4_AND_ANTI_IL12_2H_CD4_TCELL_DN	173	Down	0.00257469	0.0353035
C7_GSE20366_TREG_VS_NAIVE_CD4_TCELL_HOMEOSTATIC_CONVERSION_DN	173	Down	0.00258401	0.035409
C5_GO_AUTOPHAGOSOME_ORGANIZATION	85	Down	0.00258597	0.0354114
C2_CHEOK_RESPONSE_TO_MERCAPTOPURINE_UP	10	Down	0.00258745	0.0354114
C7_GSE17721_0.5H_VS_8H_LPS_BMDC_UP	167	Down	0.00259115	0.0354396
C7_GSE15930_STIM_VS_STIM_AND_IFNAB_48H_CD8_T_CELL_DN	165	Down	0.00259285	0.0354406
C2_SENESE_HDAC2_TARGETS_UP	86	Down	0.00259753	0.0354683
C7_GSE42724_NAIVE_VS_MEMORY_BCELL_DN	163	Down	0.00259836	0.0354683
C7_GSE5589_LPS_VS_LPS_AND_IL10_STIM_IL10_KO_MACROPHAGE_45MIN_UP	169	Down	0.00260074	0.0354683
C5_GO_ORGANOPHOSPHATE_BIOSYNTHETIC_PROCESS	449	Down	0.00260158	0.0354683
C5_GO_REGULATION_OF_NUCLEOBASE_CONTAINING_COMPOUND_METABOLIC_PROCESS	417	Down	0.00260432	0.0354683
C5_GO_MRNA_BINDING	189	Down	0.00260469	0.0354683
C7_GSE17721_POLYIC_VS_GARDIQUIMOD_1H_BMDC_UP	148	Down	0.00260842	0.0354968
C7_GSE17721_0.5H_VS_8H_CPG_BMDC_DN	168	Down	0.00261051	0.035503
C7_GSE339_EX_VIVO_VS_IN_CULTURE_CD4CD8DN_DC_UP	178	Down	0.00261372	0.0355243
C5_GO_VACUOLAR_MEMBRANE	326	Down	0.00261701	0.0355468
C5_GO_CATALYTIC_ACTIVITY_ACTING_ON_DNA	156	Down	0.00262672	0.035641
C7_GSE45365_NK_CELL_VS_CD8A_DC_MCMV_INFECTION_DN	135	Down	0.00262723	0.035641
C7_GSE17974_CTRL_VS_ACT_IL4_AND_ANTI_IL12_72H_CD4_TCELL_DN	170	Down	0.0026319	0.035682
C7_GSE17974_1H_VS_72H_UNTREATED_IN_VITRO_CD4_TCELL_UP	168	Down	0.00263468	0.0356974
C7_GSE25088_WT_VS_STAT6_KO_MACROPHAGE_IL4_STIM_UP	171	Down	0.00263982	0.0357304
C7_GSE27291_6H_VS_7D_STIM_GAMMADELTA_TCELL_UP	147	Down	0.00264041	0.0357304
C7_GSE3982_CENT_MEMORY_CD4_TCELL_VS_TH2_UP	154	Down	0.00264517	0.0357599
C5_GO_RNA_POLYMERASE_III_COMPLEX	15	Down	0.00264761	0.0357599
C7_GSE15330_WT_VS_IKAROS_KO_MEGAKARYOCYTE_ERYTHROID_PROGENITOR_UP	161	Down	0.00264922	0.0357599
C7_GSE25085_FETAL_LIVER_VS_FETAL_BM_SP4_THYMIC_IMPLANT_UP	174	Down	0.00265003	0.0357599
C5_GO_CHROMOSOME	875	Down	0.00265748	0.0357599
C7_GSE10325_CD4_TCELL_VS_MYELOID_UP	181	Down	0.0026581	0.0357599
C7_GSE17974_0.5H_VS_72H_UNTREATED_IN_VITRO_CD4_TCELL_DN	174	Down	0.00266003	0.0357599
C7_GSE33513_TCF7_KO_VS_HET_EARLY_THYMIC_PROGENITOR_DN	159	Down	0.00266011	0.0357599
C2_MOREAUX_B_LYMPHOCYTE_MATURATION_BY_TACI_DN	63	Down	0.00266036	0.0357599
C5_GO_DNA_BINDING_TRANSCRIPTION_FACTOR_BINDING	270	Down	0.00266056	0.0357599
C7_GSE26495_NAIVE_VS_PD1HIGH_CD8_TCELL_DN	187	Down	0.00266073	0.0357599
C5_GO_MRNA_3_END_PROCESSING	82	Down	0.002663	0.0357664
C7_GSE19825_CD24LOW_VS_IL2RA_HIGH_DAY3_EFF_CD8_TCELL_DN	172	Down	0.00266481	0.0357664
C5_GO_CELLULAR_MACROMOLECULE_CATABOLIC_PROCESS	919	Down	0.00266616	0.0357664
C7_GSE24671_BAKIMULC_VS_SENDAI_VIRUS_INFECTED_MOUSE_SPLENOCYTES_DN	169	Down	0.0026738	0.0358468
C2_REACTOME_RESOLUTION_OF_ABASIC_SITES_AP_SITES	37	Down	0.00267583	0.0358518
C5_GO_EXORIBONUCLEASE_ACTIVITY	35	Down	0.00268273	0.0359009
C7_GSE34156_UNTREATED_VS_24H_TLR1_TLR2_LIGAND_TREATED_MONOCYTE_DN	156	Down	0.0026828	0.0359009
C3_USF_Q6	214	Down	0.00268988	0.0359734
C7_GSE12845_IGD_NEG_BLOOD_VS_NAIVE_TONSIL_BCELL_DN	161	Down	0.00269581	0.0360305
C7_GSE41176_UNSTIM_VS_ANTI_IGM_STIM_BCELL_1H_DN	167	Down	0.00269927	0.0360545
C7_GSE2770_TGFB_AND_IL4_ACT_VS_ACT_CD4_TCELL_6H_UP	176	Down	0.00270193	0.0360679
C5_GO_CHROMOSOME_ORGANIZATION	972	Down	0.00270688	0.0360811
H_HALLMARK_INTERFERON_ALPHA_RESPONSE	86	Down	0.00270697	0.0360811
C5_GO_VESICLE_FUSION_WITH_GOLGI_APPARATUS	8	Down	0.00270792	0.0360811
C7_GSE24634_IL4_VS_CTRL_TREATED_NAIVE_CD4_TCELL_DAY5_DN	155	Down	0.00271618	0.0361149
C5_GO_RNA_POLYMERASE_II_SPECIFIC_DNA_BINDING_TRANSCRIPTION_FACTOR_BINDING	216	Down	0.00271909	0.0361149
C7_GSE2770_UNTREATED_VS_ACT_CD4_TCELL_2H_DN	157	Down	0.0027206	0.0361149
C7_GSE2770_UNTREATED_VS_IL4_TREATED_ACT_CD4_TCELL_6H_UP	160	Down	0.00272071	0.0361149
C7_GSE26928_EFF_MEMORY_VS_CXCR5_POS_CD4_TCELL_DN	143	Down	0.00272093	0.0361149
C3_AACTGAC_MIR223	79	Down	0.00272192	0.0361149
C5_GO_METHYLATED_HISTONE_BINDING	53	Down	0.0027221	0.0361149
C7_GSE3565_CTRL_VS_LPS_INJECTED_DUSP1_KO_SPLENOCYTES_DN	154	Down	0.00272689	0.036139
C2_BLALOCK_ALZHEIMERS_DISEASE_UP	1311	Down	0.00272737	0.036139
C7_GSE17721_LPS_VS_PAM3CSK4_16H_BMDC_UP	167	Down	0.00272892	0.036139
C7_GSE18893_CTRL_VS_TNF_TREATED_TREG_2H_UP	170	Down	0.00273592	0.0362096
C5_GO_DNA_HELICASE_COMPLEX	12	Down	0.00273936	0.0362298
C7_GSE21670_TGFB_VS_TGFB_AND_IL6_TREATED_CD4_TCELL_DN	170	Down	0.00274079	0.0362298
C7_GSE411_UNSTIM_VS_400MIN_IL6_STIM_MACROPHAGE_DN	168	Down	0.00275116	0.0363448
C7_GSE8515_CTRL_VS_IL6_4H_STIM_MAC_UP	152	Down	0.00275765	0.0364038
C7_GSE17186_MEMORY_VS_CD21LOW_TRANSITIONAL_BCELL_UP	170	Down	0.00275904	0.0364038
C2_HIRSCH_CELLULAR_TRANSFORMATION_SIGNATURE_UP	203	Down	0.00276066	0.0364038
C2_BYSTRYKH_HEMATOPOIESIS_STEM_CELL_QTL_TRANS	567	Down	0.00276472	0.0364352
C7_GSE3982_EOSINOPHIL_VS_EFF_MEMORY_CD4_TCELL_DN	164	Down	0.00276727	0.0364357
C7_GSE3982_MAST_CELL_VS_BASOPHIL_UP	158	Down	0.00276812	0.0364357
C7_GSE13173_UNTREATED_VS_IL12_TREATED_ACT_CD8_TCELL_DN	129	Down	0.00277467	0.0364998
C7_GSE3982_MAC_VS_TH1_DN	159	Down	0.00278031	0.0365354
C5_GO_CILIARY_TRANSITION_ZONE	51	Down	0.00278075	0.0365354
C2_ZHAN_MULTIPLE_MYELOMA_CD1_AND_CD2_UP	81	Down	0.00278519	0.0365716
C7_GSE5589_WT_VS_IL10_KO_LPS_AND_IL10_STIM_MACROPHAGE_180MIN_UP	137	Down	0.00278735	0.0365779
C7_GSE11924_TFH_VS_TH17_CD4_TCELL_DN	151	Down	0.0027949	0.0366548
C2_REACTOME_RNA_POLYMERASE_II_TRANSCRIPTION_PRE_INITIATION_AND_PROMOTER_OPENING	36	Down	0.00279678	0.0366573
C5_GO_RECYCLING_ENDOSOME	137	Down	0.00280248	0.036705
C5_GO_DNA_REPAIR	477	Down	0.00280534	0.036705
C7_GSE1460_INTRATHYMIC_T_PROGENITOR_VS_NAIVE_CD4_TCELL_ADULT_BLOOD_DN	161	Down	0.0028055	0.036705
C7_GSE36888_STAT5_AB_KNOCKIN_VS_WT_TCELL_IL2_TREATED_17H_UP	172	Down	0.00281714	0.036835
C5_GO_MACROMOLECULE_METHYLATION	241	Down	0.00282214	0.0368638
C7_GSE23321_CD8_STEM_CELL_MEMORY_VS_EFFECTOR_MEMORY_CD8_TCELL_UP	157	Down	0.00282273	0.0368638
C7_GSE26928_NAIVE_VS_CXCR5_POS_CD4_TCELL_UP	145	Down	0.00282526	0.0368746
C7_GSE4142_GC_BCELL_VS_MEMORY_BCELL_UP	148	Down	0.00282706	0.0368758
C7_GSE17721_0.5H_VS_4H_PAM3CSK4_BMDC_DN	158	Down	0.00282973	0.0368885
C2_REACTOME_CHROMATIN_ORGANIZATION	241	Down	0.00284127	0.036997
C7_GSE32986_UNSTIM_VS_GMCSF_STIM_DC_UP	175	Down	0.00284147	0.036997
C2_KYNG_WERNER_SYNDROM_AND_NORMAL_AGING_UP	65	Down	0.00284974	0.0370797
C5_GO_POSITIVE_REGULATION_OF_CELLULAR_RESPIRATION	7	Up	0.00285255	0.0370797
C2_MARSON_BOUND_BY_E2F4_UNSTIMULATED	579	Down	0.00285294	0.0370797
C2_REACTOME_DEFECTS_IN_VITAMIN_AND_COFACTOR_METABOLISM	20	Down	0.00285675	0.037107
C7_GSE24142_DN2_VS_DN3_THYMOCYTE_DN	165	Down	0.00286214	0.0371547
C2_WAKABAYASHI_ADIPOGENESIS_PPARG_RXRA_BOUND_8D	684	Down	0.00287602	0.0373015
C7_GSE15330_WT_VS_IKAROS_KO_LYMPHOID_MULTIPOTENT_PROGENITOR_UP	168	Down	0.00287689	0.0373015
C2_MONNIER_POSTRADIATION_TUMOR_ESCAPE_DN	309	Down	0.00288114	0.0373025
C7_GSE3720_VD1_VS_VD2_GAMMADELTA_TCELL_WITH_LPS_STIM_UP	156	Down	0.00288237	0.0373025
C5_GO_TRANSCRIPTION_PREINITIATION_COMPLEX_ASSEMBLY	38	Down	0.00288331	0.0373025
C7_GSE11864_CSF1_IFNG_VS_CSF1_IFNG_PAM3CYS_IN_MAC_UP	173	Down	0.00288384	0.0373025
C7_GSE13547_WT_VS_ZFX_KO_BCELL_ANTI_IGM_STIM_12H_DN	141	Down	0.00289532	0.0374165
C5_GO_REGULATION_OF_AUTOPHAGY	271	Down	0.00289611	0.0374165
C2_PROVENZANI_METASTASIS_UP	158	Down	0.00290394	0.0374894
C2_YAGI_AML_WITH_T_9_11_TRANSLOCATION	106	Down	0.00290649	0.0374894
C2_UEDA_PERIFERAL_CLOCK	136	Down	0.00290897	0.0374894
C3_ATTACAT_MIR3803P	75	Down	0.002909	0.0374894
C3_ATGAAGG_MIR205	134	Down	0.00291039	0.0374894
C5_GO_PROTEIN_K63_LINKED_DEUBIQUITINATION	30	Down	0.00292675	0.0376778
C3_NRF1_Q6	218	Down	0.00293595	0.0377697
C7_GSE411_WT_VS_SOCS3_KO_MACROPHAGE_UP	176	Down	0.00293811	0.0377697
C3_TAGGTCA_MIR192_MIR215	36	Down	0.00294062	0.0377697
C7_GSE11386_NAIVE_VS_MEMORY_BCELL_DN	150	Down	0.00294086	0.0377697
C5_GO_CELLULAR_MACROMOLECULE_LOCALIZATION	1476	Down	0.00294614	0.0378152
C5_GO_PRECATALYTIC_SPLICEOSOME	31	Down	0.0029485	0.0378162
C7_GSE34515_CD16_NEG_VS_POS_MONOCYTE_DN	161	Down	0.00295157	0.0378162
C2_BRUINS_UVC_RESPONSE_EARLY_LATE	241	Down	0.00295169	0.0378162
C5_GO_ADENYLYLTRANSFERASE_ACTIVITY	22	Down	0.00295366	0.0378162
C7_GSE21927_SPLEEN_MONOCYTE_VS_GMCSF_GCSF_BONE_MARROW_DN	156	Down	0.00295493	0.0378162
C7_GSE10240_IL22_VS_IL17_STIM_PRIMARY_BRONCHIAL_EPITHELIAL_CELLS_UP	179	Down	0.00295763	0.037825
C7_GSE13547_CTRL_VS_ANTI_IGM_STIM_BCELL_12H_DN	154	Down	0.00295911	0.037825
C2_KOINUMA_TARGETS_OF_SMAD2_OR_SMAD3	670	Down	0.0029717	0.0379635
C1_chr11q22	31	Down	0.00297489	0.037982
C7_GSE40184_HEALTHY_VS_HCV_INFECTED_DONOR_PBMC_DN	168	Down	0.00299849	0.0382471
C2_PAL_PRMT5_TARGETS_UP	151	Down	0.00299968	0.0382471
C2_BOSCO_INTERFERON_INDUCED_ANTIVIRAL_MODULE	70	Down	0.00300095	0.0382471
C5_GO_EXONUCLEASE_ACTIVITY_ACTIVE_WITH_EITHER_RIBO_OR_DEOXYRIBONUCLEIC_ACIDS_AND_PRODUCING_5_PHOSPHOMONOESTERS	51	Down	0.00300391	0.0382623
C7_GSE38697_LIGHT_ZONE_VS_DARK_ZONE_BCELL_DN	80	Up	0.00301574	0.0383531
C2_REACTOME_HOST_INTERACTIONS_OF_HIV_FACTORS	115	Down	0.00301607	0.0383531
C7_GSE360_L_DONOVANI_VS_B_MALAYI_LOW_DOSE_MAC_DN	158	Down	0.00301634	0.0383531
C7_GSE20152_SPHK1_KO_VS_HTNFA_OVEREXPRESS_ANKLE_UP	145	Down	0.00302519	0.0384431
C7_GSE17721_POLYIC_VS_GARDIQUIMOD_4H_BMDC_DN	172	Down	0.00303301	0.0385199
C2_SMITH_TERT_TARGETS_UP	121	Down	0.00303795	0.0385318
C7_GSE8384_CTRL_VS_B_ABORTUS_4H_MAC_CELL_LINE_UP	172	Down	0.00303837	0.0385318
C3_GTATGAT_MIR154_MIR487	56	Down	0.00303928	0.0385318
C5_GO_TELOMERASE_RNA_BINDING	20	Down	0.00304457	0.0385764
C5_GO_REGULATION_OF_MACROAUTOPHAGY	146	Down	0.00305111	0.0386366
C7_GSE2770_UNTREATED_VS_ACT_CD4_TCELL_2H_UP	177	Down	0.00305863	0.0387093
C7_GSE42021_CD24INT_VS_CD24LOW_TCONV_THYMUS_DN	157	Down	0.00306929	0.0388216
C7_GSE17721_PAM3CSK4_VS_GADIQUIMOD_12H_BMDC_UP	152	Down	0.00307226	0.0388341
C7_GSE29949_CD8_NEG_DC_SPLEEN_VS_DC_BRAIN_DN	165	Down	0.00307386	0.0388341
C7_GSE18281_MEDULLARY_THYMOCYTE_VS_WHOLE_MEDULLA_THYMUS_UP	148	Down	0.00308003	0.0388741
C7_GSE9037_CTRL_VS_LPS_1H_STIM_IRAK4_KO_BMDM_UP	158	Down	0.00308092	0.0388741
C2_ONKEN_UVEAL_MELANOMA_UP	688	Down	0.0030824	0.0388741
C2_WALLACE_PROSTATE_CANCER_RACE_DN	62	Down	0.00308796	0.0389216
C2_DAUER_STAT3_TARGETS_DN	41	Down	0.00309935	0.0389954
C7_GSE25123_WT_VS_PPARG_KO_MACROPHAGE_IL4_AND_ROSIGLITAZONE_STIM_DN	168	Down	0.00310091	0.0389954
H_HALLMARK_ADIPOGENESIS	162	Down	0.00310221	0.0389954
C7_GSE3039_CD4_TCELL_VS_NKT_CELL_UP	173	Down	0.00310322	0.0389954
C7_GSE12845_NAIVE_VS_DARKZONE_GC_TONSIL_BCELL_DN	179	Down	0.003105	0.0389954
C7_GSE19825_NAIVE_VS_IL2RALOW_DAY3_EFF_CD8_TCELL_DN	171	Down	0.00310632	0.0389954
C7_GSE22103_LPS_VS_GMCSF_AND_IFNG_STIM_NEUTROPHIL_DN	172	Down	0.0031064	0.0389954
C5_GO_REGULATION_OF_CYSTEINE_TYPE_ENDOPEPTIDASE_ACTIVITY	171	Down	0.00311452	0.0390748
C7_GSE3039_ALPHAALPHA_CD8_TCELL_VS_B1_BCELL_UP	169	Down	0.00311925	0.039104
C7_GSE5589_LPS_VS_LPS_AND_IL10_STIM_IL6_KO_MACROPHAGE_180MIN_DN	171	Down	0.00312046	0.039104
C7_GSE20198_UNTREATED_VS_IL12_TREATED_ACT_CD4_TCELL_UP	166	Down	0.00312703	0.0391637
C7_GSE1460_INTRATHYMIC_T_PROGENITOR_VS_CD4_THYMOCYTE_DN	177	Down	0.00313175	0.0392002
C7_GSE17721_0.5H_VS_4H_GARDIQUIMOD_BMDC_UP	163	Down	0.00313472	0.0392148
C7_GSE15735_2H_VS_12H_HDAC_INHIBITOR_TREATED_CD4_TCELL_DN	169	Down	0.00314143	0.0392536
C7_GSE17721_PAM3CSK4_VS_GADIQUIMOD_1H_BMDC_DN	168	Down	0.00314144	0.0392536
C5_GO_CELLULAR_PROTEIN_COMPLEX_DISASSEMBLY	166	Down	0.00315216	0.0393647
C7_GSE46606_IRF4HIGH_VS_WT_CD40L_IL2_IL5_DAY1_STIMULATED_BCELL_UP	182	Down	0.00315606	0.0393853
C7_GSE360_T_GONDII_VS_B_MALAYI_HIGH_DOSE_MAC_DN	159	Down	0.00315779	0.0393853
C6_RB_P130_DN.V1_DN	115	Down	0.00315925	0.0393853
C7_GSE11864_UNTREATED_VS_CSF1_IFNG_PAM3CYS_IN_MAC_DN	150	Down	0.00316808	0.0394727
C5_GO_RIBOSOME	178	Down	0.00317562	0.039544
C5_GO_PEROXISOME_ORGANIZATION	66	Down	0.00317789	0.0395495
C7_GSE10147_IL3_AND_HIVP17_VS_IL3_AND_CPG_STIM_PDC_DN	136	Down	0.00318114	0.0395672
C2_REACTOME_MRNA_DECAY_BY_3_TO_5_EXORIBONUCLEASE	14	Down	0.00318915	0.0395923
C7_GSE7568_CTRL_VS_24H_TGFB_TREATED_MACROPHAGES_WITH_IL4_AND_DEXAMETHASONE_UP	171	Down	0.0031907	0.0395923
C7_GSE21546_ELK1_KO_VS_SAP1A_KO_AND_ELK1_KO_DP_THYMOCYTES_DN	168	Down	0.00319346	0.0395923
C2_TARTE_PLASMA_CELL_VS_B_LYMPHOCYTE_UP	71	Down	0.00319419	0.0395923
C7_KAECH_DAY15_EFF_VS_MEMORY_CD8_TCELL_DN	159	Down	0.00319464	0.0395923
C7_GSE13547_WT_VS_ZFX_KO_BCELL_ANTI_IGM_STIM_2H_UP	162	Down	0.00319477	0.0395923
C7_GSE15330_HSC_VS_MEGAKARYOCYTE_ERYTHROID_PROGENITOR_IKAROS_KO_UP	175	Down	0.00319615	0.0395923
C7_GSE31082_DN_VS_CD4_SP_THYMOCYTE_DN	176	Down	0.00319976	0.0395923
C2_LAIHO_COLORECTAL_CANCER_SERRATED_UP	94	Down	0.00320127	0.0395923
C7_GSE23984_CTRL_VS_HYPOCALEMIC_VITAMIND_ANALOG_TCELL_UP	161	Down	0.00320237	0.0395923
C5_GO_AZUROPHIL_GRANULE_LUMEN	68	Down	0.0032039	0.0395923
C5_GO_CELLULAR_RESPONSE_TO_VIRUS	38	Down	0.00320689	0.0395923
C7_GSE41176_WT_VS_TAK1_KO_ANTI_IGM_STIM_BCELL_3H_DN	167	Down	0.00320716	0.0395923
C3_AAGCACT_MIR520F	197	Down	0.00320871	0.0395923
C2_REACTOME_CYTOSOLIC_SENSORS_OF_PATHOGEN_ASSOCIATED_DNA	55	Down	0.0032145	0.0396346
C7_GSE21033_CTRL_VS_POLYIC_STIM_DC_24H_UP	148	Down	0.00321579	0.0396346
C7_GSE5542_IFNG_VS_IFNA_TREATED_EPITHELIAL_CELLS_24H_UP	179	Down	0.00322173	0.0396853
C7_GSE3039_ALPHABETA_CD8_TCELL_VS_B1_BCELL_UP	171	Down	0.00322451	0.039697
C7_GSE37301_MULTIPOTENT_PROGENITOR_VS_RAG2_KO_NK_CELL_DN	157	Down	0.00322948	0.0397356
C7_GSE3203_INFLUENZA_INF_VS_IFNB_TREATED_LN_BCELL_UP	121	Down	0.00323934	0.0398054
C7_GSE46143_CTRL_VS_LMP2A_TRANSDUCED_CD10_POS_GC_BCELL_DN	175	Down	0.0032394	0.0398054
C7_GSE20198_IL12_VS_IL12_IL18_TREATED_ACT_CD4_TCELL_DN	174	Down	0.00324066	0.0398054
C2_REACTOME_TRANSPORT_OF_MATURE_TRANSCRIPT_TO_CYTOPLASM	71	Down	0.00324424	0.039824
C7_GSE21670_STAT3_KO_VS_WT_CD4_TCELL_TGFB_TREATED_UP	176	Down	0.00324741	0.039824
C5_GO_MACROMOLECULE_CATABOLIC_PROCESS	1074	Down	0.00324768	0.039824
C7_GSE4984_GALECTIN1_VS_LPS_STIM_DC_UP	157	Down	0.00325001	0.03983
C7_GSE23502_BM_VS_COLON_TUMOR_MYELOID_DERIVED_SUPPRESSOR_CELL_DN	164	Down	0.00325282	0.0398421
C7_GSE26890_CXCR1_NEG_VS_POS_EFFECTOR_CD8_TCELL_UP	180	Down	0.00325638	0.0398631
C2_MYLLYKANGAS_AMPLIFICATION_HOT_SPOT_25	5	Down	0.00326499	0.0399122
C7_GSE18893_TCONV_VS_TREG_2H_CULTURE_UP	169	Down	0.00326511	0.0399122
C7_GSE2770_IL4_ACT_VS_ACT_CD4_TCELL_2H_DN	169	Down	0.00326591	0.0399122
C7_GSE4984_GALECTIN1_VS_VEHICLE_CTRL_TREATED_DC_DN	162	Down	0.00327841	0.0400424
C7_GSE41176_WT_VS_TAK1_KO_ANTI_IGM_STIM_BCELL_24H_UP	178	Down	0.00328297	0.0400755
C7_GSE1925_CTRL_VS_24H_IFNG_STIM_IFNG_PRIMED_MACROPHAGE_DN	172	Down	0.00329033	0.0401428
C2_SCHAEFFER_PROSTATE_DEVELOPMENT_6HR_UP	116	Down	0.00329569	0.0401855
C3_TGCCTTA_MIR124A	437	Down	0.00329782	0.040189
C5_GO_PHOTORECEPTOR_CELL_OUTER_SEGMENT_ORGANIZATION	6	Down	0.00330064	0.040193
C7_GSE17721_PAM3CSK4_VS_CPG_6H_BMDC_UP	161	Down	0.00330324	0.040193
C7_GSE24574_BCL6_HIGH_TFH_VS_TFH_CD4_TCELL_DN	169	Down	0.00330371	0.040193
C7_GSE17721_12H_VS_24H_POLYIC_BMDC_DN	165	Down	0.00330598	0.0401981
C7_GSE22103_LPS_VS_GMCSF_AND_IFNG_STIM_NEUTROPHIL_UP	175	Down	0.00331423	0.0402529
C7_GSE10147_IL3_VS_IL3_AND_CPG_STIM_PDC_DN	152	Down	0.0033148	0.0402529
C5_GO_PROTEASOME_BINDING	14	Down	0.00331605	0.0402529
C7_GSE17721_LPS_VS_CPG_16H_BMDC_UP	149	Down	0.0033206	0.0402855
C7_GSE11973_MIR223_KOVS_WT_BONE_MARROW_NEUTROPHIL_DN	158	Down	0.00332942	0.0403643
C5_GO_TRANSPORT_OF_VIRUS	48	Down	0.00333082	0.0403643
C7_GSE21670_STAT3_KO_VS_WT_CD4_TCELL_IL6_TREATED_UP	155	Down	0.00333873	0.0404376
C7_GSE17721_LPS_VS_GARDIQUIMOD_6H_BMDC_DN	163	Down	0.00334622	0.0404968
C7_GSE17721_LPS_VS_PAM3CSK4_12H_BMDC_DN	157	Down	0.00334857	0.0404968
C7_GSE17974_CTRL_VS_ACT_IL4_AND_ANTI_IL12_72H_CD4_TCELL_UP	174	Down	0.00334922	0.0404968
C7_GSE3039_NKT_CELL_VS_B1_BCELL_DN	171	Down	0.0033526	0.0405151
C7_GSE7548_NAIVE_VS_DAY7_PCC_IMMUNIZATION_CD4_TCELL_UP	170	Down	0.00337412	0.0407525
C7_GSE40274_CTRL_VS_FOXP3_AND_SATB1_TRANSDUCED_ACTIVATED_CD4_TCELL_UP	152	Down	0.00338281	0.0408347
C7_GSE40685_NAIVE_CD4_TCELL_VS_TREG_DN	160	Down	0.00339151	0.0409089
C5_GO_DNA_METABOLIC_PROCESS	719	Down	0.00339346	0.0409089
C5_GO_VESICLE_MEDIATED_TRANSPORT_BETWEEN_ENDOSOMAL_COMPARTMENTS	34	Down	0.00339462	0.0409089
C2_PHONG_TNF_RESPONSE_VIA_P38_COMPLETE	189	Down	0.00340346	0.0409927
C7_GSE27786_LSK_VS_BCELL_UP	162	Down	0.00341659	0.0411101
C2_ALONSO_METASTASIS_UP	160	Down	0.00341699	0.0411101
C5_GO_TETHERING_COMPLEX	51	Down	0.00341969	0.0411197
C7_GSE21033_3H_VS_24H_POLYIC_STIM_DC_DN	117	Down	0.00342713	0.0411863
C5_GO_PROTEIN_SUMOYLATION	64	Down	0.00343585	0.041249
C5_GO_PEPTIDASE_COMPLEX	68	Down	0.00343782	0.041249
C7_GSE27786_BCELL_VS_NKTCELL_UP	170	Down	0.00343805	0.041249
C7_GSE26351_WNT_VS_BMP_PATHWAY_STIM_HEMATOPOIETIC_PROGENITORS_DN	173	Down	0.00343995	0.041249
C7_GSE46606_UNSTIM_VS_CD40L_IL2_IL5_3DAY_STIMULATED_IRF4_KO_BCELL_DN	169	Down	0.00344531	0.0412904
C2_LINDGREN_BLADDER_CANCER_CLUSTER_1_UP	95	Down	0.00344836	0.0413042
C7_GSE14000_UNSTIM_VS_16H_LPS_DC_UP	164	Down	0.00345222	0.0413276
C7_GSE1460_INTRATHYMIC_T_PROGENITOR_VS_NAIVE_CD4_TCELL_CORD_BLOOD_DN	134	Down	0.00345623	0.0413527
C5_GO_RNA_POLYMERASE_II_PREINITIATION_COMPLEX_ASSEMBLY	24	Down	0.00346345	0.0414149
C7_GSE18791_CTRL_VS_NEWCASTLE_VIRUS_DC_6H_UP	172	Down	0.00346525	0.0414149
C7_GSE21927_UNTREATED_VS_GMCSF_GCSF_TREATED_BONE_MARROW_UP	152	Down	0.00347606	0.0415213
C2_MIKKELSEN_ES_HCP_WITH_H3K27ME3	7	Up	0.00348325	0.0415762
C5_GO_NUCLEOTIDE_EXCISION_REPAIR_DNA_INCISION	36	Down	0.00348449	0.0415762
C7_GSE37605_C57BL6_VS_NOD_FOXP3_IRES_GFP_TREG_DN	148	Down	0.00349543	0.0416807
C7_GSE15930_NAIVE_VS_72H_IN_VITRO_STIM_IL12_CD8_TCELL_DN	177	Down	0.00349709	0.0416807
C7_GSE5589_UNSTIM_VS_45MIN_LPS_AND_IL10_STIM_MACROPHAGE_UP	168	Down	0.00350157	0.0417112
C2_REACTOME_DEADENYLATION_DEPENDENT_MRNA_DECAY	48	Down	0.00351131	0.0418042
C2_IVANOVA_HEMATOPOIESIS_INTERMEDIATE_PROGENITOR	109	Down	0.00351724	0.0418313
C7_GSE20727_CTRL_VS_H2O2_TREATED_DC_UP	172	Down	0.00351744	0.0418313
C7_GSE41867_NAIVE_VS_DAY8_LCMV_EFFECTOR_CD8_TCELL_UP	167	Down	0.00353202	0.0419638
C5_GO_MITOCHONDRION_MORPHOGENESIS	18	Down	0.00353245	0.0419638
C7_GSE2585_CTEC_VS_THYMIC_MACROPHAGE_DN	168	Down	0.00353598	0.0419828
C7_GSE8868_SPLEEN_VS_INTESTINE_CD11B_POS_CD11C_NEG_DC_UP	160	Down	0.00354011	0.0420088
C7_GSE1925_3H_VS_24H_IFNG_STIM_IFNG_PRIMED_MACROPHAGE_UP	164	Down	0.00354478	0.0420412
C5_GO_ER_UBIQUITIN_LIGASE_COMPLEX	5	Down	0.00354716	0.0420464
C2_WANG_CISPLATIN_RESPONSE_AND_XPC_DN	171	Down	0.00356174	0.0421762
C5_GO_ERROR_PRONE_TRANSLESION_SYNTHESIS	19	Down	0.00356199	0.0421762
C7_GSE11961_FOLLICULAR_BCELL_VS_MEMORY_BCELL_DAY40_UP	144	Down	0.00356431	0.0421806
C7_GSE22886_NAIVE_CD4_TCELL_VS_MONOCYTE_UP	177	Down	0.00356981	0.0422226
C7_GSE17721_PAM3CSK4_VS_CPG_8H_BMDC_UP	149	Down	0.00357187	0.0422239
C7_GSE36891_UNSTIM_VS_PAM_TLR2_STIM_PERITONEAL_MACROPHAGE_UP	175	Down	0.00358196	0.0422957
C7_GSE15659_CD45RA_NEG_CD4_TCELL_VS_RESTING_TREG_DN	140	Down	0.00358262	0.0422957
C2_NUYTTEN_EZH2_TARGETS_UP	810	Down	0.00358497	0.0422957
C7_GSE24726_WT_VS_E2_2_KO_PDC_DN	171	Down	0.00358857	0.0422957
C5_GO_RIBONUCLEOPROTEIN_COMPLEX_BINDING	110	Down	0.00358877	0.0422957
C3_GAANYNYGACNY_UNKNOWN	50	Down	0.00359192	0.0422957
C5_GO_PROTEIN_LOCALIZATION_TO_CELL_SURFACE	44	Down	0.00359303	0.0422957
C5_GO_UBIQUITIN_LIKE_PROTEIN_BINDING	84	Down	0.00359353	0.0422957
C7_GSE5542_IFNA_VS_IFNA_AND_IFNG_TREATED_EPITHELIAL_CELLS_6H_DN	160	Down	0.00359687	0.0423119
C7_GSE15330_LYMPHOID_MULTIPOTENT_VS_MEGAKARYOCYTE_ERYTHROID_PROGENITOR_UP	162	Down	0.00360219	0.0423417
C7_GSE15330_HSC_VS_MEGAKARYOCYTE_ERYTHROID_PROGENITOR_UP	143	Down	0.00360351	0.0423417
C7_GSE37416_0H_VS_3H_F_TULARENSIS_LVS_NEUTROPHIL_DN	174	Down	0.00360718	0.0423417
C7_GSE2405_S_AUREUS_VS_UNTREATED_NEUTROPHIL_UP	166	Down	0.0036072	0.0423417
C7_GSE14415_TCONV_VS_FOXP3_KO_INDUCED_TREG_UP	154	Down	0.00361022	0.0423542
C7_GSE10856_CTRL_VS_TNFRSF6B_IN_MACROPHAGE_DN	145	Down	0.00361448	0.0423622
C2_REACTOME_UB_SPECIFIC_PROCESSING_PROTEASES	169	Down	0.00361484	0.0423622
C2_GENTILE_UV_RESPONSE_CLUSTER_D7	31	Down	0.00361677	0.0423622
C7_GSE5589_IL6_KO_VS_IL10_KO_LPS_STIM_MACROPHAGE_45MIN_DN	156	Down	0.00362508	0.0424367
C2_CARDOSO_RESPONSE_TO_GAMMA_RADIATION_AND_3AB	10	Down	0.00363816	0.0425477
C5_GO_METHYLTRANSFERASE_COMPLEX	104	Down	0.00363848	0.0425477
C7_GSE10422_WT_VS_BAFF_TRANSGENIC_LN_BCELL_UP	151	Down	0.00364178	0.0425501
C5_GO_RNA_POLYMERASE_II_INTRONIC_TRANSCRIPTION_REGULATORY_REGION_SEQUENCE_SPECIFIC_DNA_BINDING	7	Down	0.00364261	0.0425501
C5_GO_MLL1_2_COMPLEX	27	Down	0.00365026	0.0426016
C7_GSE18791_UNSTIM_VS_NEWCATSLE_VIRUS_DC_18H_UP	172	Down	0.00365168	0.0426016
C7_GSE15330_MEGAKARYOCYTE_ERYTHROID_PROGENITOR_VS_PRO_BCELL_DN	171	Down	0.00365291	0.0426016
C2_KEGG_APOPTOSIS	75	Down	0.00365946	0.0426381
C7_GSE17721_CTRL_VS_PAM3CSK4_2H_BMDC_UP	166	Down	0.00365997	0.0426381
C7_GSE17974_2H_VS_72H_UNTREATED_IN_VITRO_CD4_TCELL_UP	162	Down	0.0036657	0.0426819
C2_MARTORIATI_MDM4_TARGETS_FETAL_LIVER_DN	398	Down	0.00369246	0.0429253
C5_GO_REGULATION_OF_RNA_METABOLIC_PROCESS	171	Down	0.00369308	0.0429253
C2_HEDENFALK_BREAST_CANCER_BRACX_DN	19	Down	0.00369365	0.0429253
C7_GSE17721_POLYIC_VS_PAM3CSK4_4H_BMDC_DN	166	Down	0.00369639	0.0429253
C5_GO_GOLGI_TO_PLASMA_MEMBRANE_TRANSPORT	53	Down	0.0036965	0.0429253
C7_GSE2770_TGFB_AND_IL4_VS_TGFB_AND_IL12_TREATED_ACT_CD4_TCELL_2H_DN	169	Down	0.00370618	0.0430146
C5_GO_LARGE_RIBOSOMAL_SUBUNIT	98	Down	0.00370899	0.0430243
C2_KRISHNAN_FURIN_TARGETS_UP	5	Up	0.00371284	0.043037
C5_GO_POSITIVE_REGULATION_OF_SMOOTH_MUSCLE_CONTRACTION	16	Up	0.00371406	0.043037
C7_GSE22443_NAIVE_VS_ACT_AND_IL12_TREATED_CD8_TCELL_DN	147	Down	0.00372131	0.0430981
C5_GO_TRANSLATION_REGULATOR_ACTIVITY_NUCLEIC_ACID_BINDING	84	Down	0.0037248	0.0431154
C7_GSE13485_CTRL_VS_DAY3_YF17D_VACCINE_PBMC_DN	173	Down	0.00372968	0.0431489
C5_GO_TRANSCRIPTION_ELONGATION_FACTOR_COMPLEX	45	Down	0.00373968	0.0432416
C5_GO_TELOMERE_MAINTENANCE_VIA_TELOMERE_LENGTHENING	75	Down	0.00374319	0.0432591
C7_GSE24634_TEFF_VS_TCONV_DAY5_IN_CULTURE_DN	164	Down	0.0037513	0.0433297
C7_GSE37534_GW1929_VS_ROSIGLITAZONE_TREATED_CD4_TCELL_PPARG1_FOXP3_TRANSDUCED_DN	160	Down	0.00375509	0.0433504
C5_GO_LYSOSOMAL_LUMEN	66	Down	0.00375953	0.0433584
C5_GO_NUCLEOSIDE_PHOSPHATE_BIOSYNTHETIC_PROCESS	220	Down	0.00376117	0.0433584
C2_REACTOME_POST_TRANSLATIONAL_PROTEIN_MODIFICATION	1079	Down	0.00376178	0.0433584
C7_GSE46606_UNSTIM_VS_CD40L_IL2_IL5_3DAY_STIMULATED_IRF4HIGH_SORTED_BCELL_UP	152	Down	0.0037657	0.0433805
C5_GO_ATPASE_ACTIVITY_COUPLED_TO_TRANSMEMBRANE_MOVEMENT_OF_IONS_ROTATIONAL_MECHANISM	29	Down	0.00378684	0.0435919
C7_GSE11864_UNTREATED_VS_CSF1_IN_MAC_DN	162	Down	0.00378932	0.0435919
C2_REACTOME_SUMOYLATION_OF_SUMOYLATION_PROTEINS	31	Down	0.00379007	0.0435919
C2_FAELT_B_CLL_WITH_VH_REARRANGEMENTS_DN	44	Down	0.00379264	0.0435983
C5_GO_PEPTIDYL_LYSINE_ACETYLATION	129	Down	0.00379553	0.0436084
C7_GSE27786_LSK_VS_CD4_TCELL_UP	167	Down	0.00380342	0.0436457
C1_chr12p11	26	Down	0.0038054	0.0436457
C7_GSE17721_CTRL_VS_GARDIQUIMOD_6H_BMDC_UP	165	Down	0.00380749	0.0436457
C2_WHITFIELD_CELL_CYCLE_G1_S	110	Down	0.00381043	0.0436457
C2_REACTOME_SUMOYLATION_OF_DNA_DAMAGE_RESPONSE_AND_REPAIR_PROTEINS	67	Down	0.0038113	0.0436457
C7_GSE2770_UNTREATED_VS_IL4_TREATED_ACT_CD4_TCELL_2H_DN	175	Down	0.00381267	0.0436457
C7_GSE22886_NAIVE_TCELL_VS_NKCELL_UP	164	Down	0.00381286	0.0436457
C7_GSE2770_IL12_AND_TGFB_ACT_VS_ACT_CD4_TCELL_6H_DN	176	Down	0.00381628	0.0436618
C2_CHOI_ATL_STAGE_PREDICTOR	43	Down	0.00382768	0.0437472
C7_GSE17721_CPG_VS_GARDIQUIMOD_0.5H_BMDC_UP	139	Down	0.00382847	0.0437472
C7_GSE17721_CPG_VS_GARDIQUIMOD_24H_BMDC_UP	152	Down	0.00382979	0.0437472
C7_GSE37301_COMMON_LYMPHOID_PROGENITOR_VS_RAG2_KO_NK_CELL_UP	137	Down	0.00383916	0.0438122
C5_GO_ER_TO_GOLGI_TRANSPORT_VESICLE_MEMBRANE	47	Down	0.00384084	0.0438122
C5_GO_REGULATION_OF_CELLULAR_AMIDE_METABOLIC_PROCESS	313	Down	0.00384155	0.0438122
C7_GSE11961_MEMORY_BCELL_DAY7_VS_GERMINAL_CENTER_BCELL_DAY40_UP	152	Down	0.00385595	0.0439533
C7_GSE24102_GRANULOCYSTIC_MDSC_VS_NEUTROPHIL_UP	165	Down	0.00388033	0.044208
C2_KIM_BIPOLAR_DISORDER_OLIGODENDROCYTE_DENSITY_CORR_UP	559	Down	0.00388691	0.0442391
C2_CHOW_RASSF1_TARGETS_UP	22	Down	0.00388824	0.0442391
C2_BYSTRYKH_HEMATOPOIESIS_STEM_CELL_AND_BRAIN_QTL_TRANS	120	Down	0.00388937	0.0442391
C3_CATGTAA_MIR496	129	Down	0.00389121	0.0442391
C7_GSE3982_MAST_CELL_VS_CENT_MEMORY_CD4_TCELL_DN	145	Down	0.00390029	0.0443135
C5_GO_RNA_PHOSPHODIESTER_BOND_HYDROLYSIS	116	Down	0.00390277	0.0443135
C7_GSE17974_0.5H_VS_72H_UNTREATED_IN_VITRO_CD4_TCELL_UP	159	Down	0.00390396	0.0443135
C7_GSE17721_LPS_VS_POLYIC_4H_BMDC_UP	145	Down	0.00390792	0.0443135
C5_GO_GENERATION_OF_PRECURSOR_METABOLITES_AND_ENERGY	391	Down	0.00391113	0.0443135
C7_GSE41867_NAIVE_VS_DAY6_LCMV_ARMSTRONG_EFFECTOR_CD8_TCELL_UP	161	Down	0.00391347	0.0443135
C7_GSE8685_IL2_STARVED_VS_IL15_ACT_IL2_STARVED_CD4_TCELL_DN	172	Down	0.00391404	0.0443135
C6_JAK2_DN.V1_DN	110	Down	0.0039141	0.0443135
C5_GO_DNA_BIOSYNTHETIC_PROCESS	161	Down	0.00391641	0.0443165
C2_HOLLMANN_APOPTOSIS_VIA_CD40_UP	176	Down	0.00392313	0.0443694
C2_LIU_COMMON_CANCER_GENES	54	Down	0.00393856	0.0445208
C7_GSE16385_ROSIGLITAZONE_IFNG_TNF_VS_IL4_STIM_MACROPHAGE_DN	163	Down	0.00394559	0.0445713
C7_GSE42021_CD24INT_TREG_VS_CD24INT_TCONV_THYMUS_UP	175	Down	0.00394715	0.0445713
C7_GSE32986_UNSTIM_VS_GMCSF_AND_CURDLAN_LOWDOSE_STIM_DC_DN	184	Down	0.00395295	0.044583
C2_MULLIGHAN_NPM1_SIGNATURE_3_DN	126	Down	0.00395837	0.044583
C7_GSE46606_UNSTIM_VS_CD40L_IL2_IL5_DAY1_STIMULATED_BCELL_UP	172	Down	0.00395959	0.044583
C2_REACTOME_TRANSLESION_SYNTHESIS_BY_POLH	17	Down	0.00395996	0.044583
C5_GO_ERROR_FREE_TRANSLESION_SYNTHESIS	17	Down	0.00395996	0.044583
C5_GO_HISTONE_DEMETHYLASE_ACTIVITY_H3_K9_SPECIFIC_	11	Down	0.00396155	0.044583
C7_GSE14308_TH17_VS_NAIVE_CD4_TCELL_DN	141	Down	0.00396335	0.044583
C7_GSE21670_STAT3_KO_VS_WT_CD4_TCELL_TGFB_IL6_TREATED_DN	173	Down	0.00396567	0.044583
C5_GO_ATPASE_ACTIVITY_COUPLED_TO_MOVEMENT_OF_SUBSTANCES	100	Down	0.00396668	0.044583
C5_GO_RIBONUCLEOPROTEIN_COMPLEX_SUBUNIT_ORGANIZATION	220	Down	0.0039725	0.0446254
C5_GO_POLYADENYLATION_DEPENDENT_SNORNA_3_END_PROCESSING	5	Down	0.00400814	0.0450024
C7_GSE30962_PRIMARY_VS_SECONDARY_ACUTE_LCMV_INF_CD8_TCELL_DN	143	Down	0.00401878	0.0450803
C7_GSE37533_PPARG2_FOXP3_VS_FOXP3_TRANSDUCED_CD4_TCELL_DN	175	Down	0.00402086	0.0450803
C7_GSE2770_IL4_ACT_VS_ACT_CD4_TCELL_48H_UP	163	Down	0.00402319	0.0450803
C2_ZHAN_MULTIPLE_MYELOMA_MS_DN	36	Down	0.0040234	0.0450803
C7_GSE17580_UNINFECTED_VS_S_MANSONI_INF_TREG_UP	159	Down	0.00403056	0.0451373
C7_GSE5589_WT_VS_IL10_KO_LPS_STIM_MACROPHAGE_180MIN_UP	147	Down	0.00403272	0.0451382
C7_GSE37534_UNTREATED_VS_GW1929_TREATED_CD4_TCELL_PPARG1_AND_FOXP3_TRASDUCED_DN	165	Down	0.00403608	0.0451484
C7_GSE43863_TH1_VS_LY6C_LOW_CXCR5NEG_EFFECTOR_CD4_TCELL_UP	171	Down	0.0040378	0.0451484
C2_ZHU_CMV_24_HR_UP	74	Down	0.00404186	0.0451705
C5_GO_PROTEIN_DEPHOSPHORYLATION	242	Down	0.00405612	0.0453066
C7_GSE27786_NEUTROPHIL_VS_MONO_MAC_DN	161	Down	0.00407489	0.0454928
C3_CATTTCA_MIR203	221	Down	0.00408102	0.0455234
C7_GSE13738_RESTING_VS_BYSTANDER_ACTIVATED_CD4_TCELL_UP	146	Down	0.00408183	0.0455234
C5_GO_ENDOMEMBRANE_SYSTEM_ORGANIZATION	335	Down	0.00410431	0.0457507
C7_GSE39820_TGFBETA1_VS_TGFBETA3_IN_IL6_IL23A_TREATED_CD4_TCELL_UP	151	Down	0.0041074	0.0457615
C7_GSE17721_0.5H_VS_8H_LPS_BMDC_DN	156	Down	0.00411078	0.0457757
C5_GO_PROTEIN_TARGETING_TO_VACUOLE	31	Down	0.00411362	0.0457838
C7_GSE1460_NAIVE_CD4_TCELL_ADULT_BLOOD_VS_THYMIC_STROMAL_CELL_UP	146	Down	0.00411668	0.0457944
C5_GO_GTPASE_INHIBITOR_ACTIVITY	11	Down	0.00412071	0.0458111
C5_GO_RIBOSOMAL_SUBUNIT	147	Down	0.00412241	0.0458111
C2_MIKKELSEN_MEF_HCP_WITH_H3K27ME3	197	Up	0.00413575	0.0459359
C7_GSE34515_CD16_NEG_MONOCYTE_VS_DC_UP	164	Down	0.00414434	0.0459918
C5_GO_PROTEIN_ACYLATION	187	Down	0.00414503	0.0459918
C7_GSE3720_VD1_VS_VD2_GAMMADELTA_TCELL_WITH_PMA_STIM_UP	172	Down	0.00415166	0.0460183
C3_YRTCANNRCGC_UNKNOWN	48	Down	0.00415166	0.0460183
C5_GO_INTRINSIC_COMPONENT_OF_GOLGI_MEMBRANE	52	Down	0.00415652	0.0460325
C7_GSE32423_CTRL_VS_IL7_IL4_MEMORY_CD8_TCELL_UP	164	Down	0.00415852	0.0460325
C2_GAZDA_DIAMOND_BLACKFAN_ANEMIA_ERYTHROID_DN	365	Down	0.00416063	0.0460325
C5_GO_1_PHOSPHATIDYLINOSITOL_4_PHOSPHATE_3_KINASE_ACTIVITY	6	Down	0.00416143	0.0460325
C5_GO_GOLGI_ASSOCIATED_VESICLE_MEMBRANE	85	Down	0.00416374	0.0460346
C7_GSE17721_12H_VS_24H_PAM3CSK4_BMDC_DN	163	Down	0.00416861	0.0460649
C7_GOLDRATH_NAIVE_VS_MEMORY_CD8_TCELL_UP	169	Down	0.00417177	0.0460764
C1_chr2p11	36	Down	0.00417396	0.0460772
C2_REACTOME_LAGGING_STRAND_SYNTHESIS	20	Down	0.00417857	0.0461045
C5_GO_ENDOPLASMIC_RETICULUM_MANNOSE_TRIMMING	14	Down	0.00418135	0.0461117
C2_RATTENBACHER_BOUND_BY_CELF1	308	Down	0.00418527	0.0461315
C7_GSE15659_NAIVE_CD4_TCELL_VS_RESTING_TREG_DN	127	Down	0.00419195	0.0461378
C6_SIRNA_EIF4GI_DN	78	Down	0.00419329	0.0461378
C5_GO_S_ADENOSYLMETHIONINE_METABOLIC_PROCESS	11	Down	0.00419366	0.0461378
C2_VANTVEER_BREAST_CANCER_BRCA1_UP	31	Down	0.0041953	0.0461378
C7_KAECH_NAIVE_VS_DAY15_EFF_CD8_TCELL_UP	162	Down	0.00419648	0.0461378
C7_GSE38681_WT_VS_LYL1_KO_LYMPHOID_PRIMED_MULTIPOTENT_PROGENITOR_DN	168	Down	0.00420092	0.0461633
C7_GSE2826_WT_VS_BTK_KO_BCELL_UP	158	Down	0.00420609	0.0461793
C2_KIM_WT1_TARGETS_12HR_DN	160	Down	0.00420663	0.0461793
C7_GSE22886_DAY0_VS_DAY7_MONOCYTE_IN_CULTURE_DN	188	Down	0.00421602	0.046259
C7_GSE3982_EOSINOPHIL_VS_TH2_DN	167	Down	0.0042262	0.0463371
C7_GSE2706_2H_VS_8H_R848_AND_LPS_STIM_DC_UP	172	Down	0.00422937	0.0463371
C7_GSE12392_WT_VS_IFNB_KO_CD8A_NEG_SPLEEN_DC_DN	169	Down	0.00422955	0.0463371
C7_GSE7568_IL4_TGFB_DEXAMETHASONE_VS_IL4_TGFB_TREATED_MACROPHAGE_DN	173	Down	0.00423389	0.0463612
C7_GSE3982_DC_VS_NEUTROPHIL_UP	166	Down	0.00423719	0.046374
C5_GO_PROTEOLYSIS	1195	Down	0.00425767	0.0465632
C2_SENESE_HDAC1_TARGETS_UP	341	Down	0.00425878	0.0465632
C5_GO_OUTER_MEMBRANE	167	Down	0.00426338	0.0465901
C2_HADDAD_B_LYMPHOCYTE_PROGENITOR	238	Down	0.00426777	0.0465946
C7_GSE5589_UNSTIM_VS_45MIN_LPS_AND_IL6_STIM_MACROPHAGE_UP	176	Down	0.00426809	0.0465946
C7_GSE42021_CD24INT_TREG_VS_CD24INT_TCONV_THYMUS_DN	136	Down	0.00427085	0.0466013
C7_GSE11057_EFF_MEM_VS_CENT_MEM_CD4_TCELL_UP	161	Down	0.00428318	0.0467118
C7_GSE360_CTRL_VS_B_MALAYI_LOW_DOSE_MAC_UP	158	Down	0.00428529	0.0467118
C5_GO_REGULATION_OF_MRNA_PROCESSING	105	Down	0.00428898	0.0467272
C2_REACTOME_MITOCHONDRIAL_BIOGENESIS	86	Down	0.00429126	0.0467272
C7_GSE9988_LOW_LPS_VS_ANTI_TREM1_AND_LPS_MONOCYTE_DN	154	Down	0.00429316	0.0467272
C2_REACTOME_TRANSLESION_SYNTHESIS_BY_POLK	16	Down	0.00429678	0.0467431
C7_GSE37416_12H_VS_48H_F_TULARENSIS_LVS_NEUTROPHIL_UP	169	Down	0.00430122	0.0467679
C7_GSE36891_POLYIC_TLR3_VS_PAM_TLR2_STIM_PERITONEAL_MACROPHAGE_DN	152	Down	0.00430634	0.0467906
C2_NUYTTEN_EZH2_TARGETS_DN	871	Down	0.00430965	0.0467906
C2_REACTOME_MITOCHONDRIAL_TRNA_AMINOACYLATION	19	Down	0.00430977	0.0467906
C2_MULLIGHAN_NPM1_MUTATED_SIGNATURE_1_DN	101	Down	0.00431504	0.0468243
[truncated: 1,520 more rows]

## Sheet: CD4_GM_vs_WM
geneset	NGenes	Direction	PValue	FDR

## Sheet: CD8_GM_vs_WM
geneset	NGenes	Direction	PValue	FDR
