# Supplementary material for: Osteopontin associates with brain TRM-cell transcriptome and compartmentalization in donors with and without multiple sclerosis
Source: iScience. 2022 Dec 9;26(1):105785. doi: 10.1016/j.isci.2022.105785 (PMC9804143; doi:10.1016/j.isci.2022.105785)
Supplement: Data S5. Gene set enrichment analysis results of MS donors, related to Figure S10A [file mmc6.zip › DataS5_GSEA_MS_Donors/tab.camera.v7.0_CD4_GM_vs_WM.txt]

geneset	NGenes	Direction	PValue	FDR
C2_BIOCARTA_PRC2_PATHWAY	11	Down	0.000236036022956496	0.999999999835881
C5_GO_NEGATIVE_REGULATION_BY_HOST_OF_VIRAL_TRANSCRIPTION	8	Down	0.000943223408172383	0.999999999835881
C2_REACTOME_EUKARYOTIC_TRANSLATION_INITIATION	91	Down	0.000958914212741611	0.999999999835881
C1_chr3q11	9	Up	0.00105646520357807	0.999999999835881
C5_GO_REGULATION_OF_CORE_PROMOTER_BINDING	5	Down	0.00126699795285283	0.999999999835881
C2_REACTOME_CREB_PHOSPHORYLATION	6	Down	0.00129877325513481	0.999999999835881
C2_REACTOME_APOPTOSIS_INDUCED_DNA_FRAGMENTATION	12	Down	0.00131208949315215	0.999999999835881
C2_REACTOME_SIGNALING_BY_FGFR	63	Down	0.00161481386281526	0.999999999835881
C2_REACTOME_SIGNALING_BY_FGFR_IN_DISEASE	49	Down	0.00173360014319232	0.999999999835881
C5_GO_NEGATIVE_REGULATION_OF_MAST_CELL_ACTIVATION_INVOLVED_IN_IMMUNE_RESPONSE	6	Down	0.0017902215034109	0.999999999835881
C5_GO_COBALAMIN_METABOLIC_PROCESS	16	Up	0.00196202322974283	0.999999999835881
C5_GO_PROTEIN_O_LINKED_GLYCOSYLATION_VIA_SERINE	7	Down	0.00217923610502639	0.999999999835881
C5_GO_DECIDUALIZATION	17	Down	0.00241557369646925	0.999999999835881
C5_GO_RESPONSE_TO_ANTIMETABOLITE	9	Up	0.00243505863924206	0.999999999835881
C2_CARD_MIR302A_TARGETS	57	Down	0.00254095500503464	0.999999999835881
C5_GO_NEGATIVE_REGULATION_OF_VIRAL_TRANSCRIPTION	18	Down	0.00261589780173231	0.999999999835881
C2_YORDY_RECIPROCAL_REGULATION_BY_ETS1_AND_SP100_DN	52	Up	0.00263747054169057	0.999999999835881
C5_GO_REGULATION_OF_VIRAL_TRANSCRIPTION	51	Down	0.00268715151563574	0.999999999835881
C5_GO_COTRANSLATIONAL_PROTEIN_TARGETING_TO_MEMBRANE	78	Down	0.00276984454343224	0.999999999835881
C7_GSE14000_TRANSLATED_RNA_VS_MRNA_DC_DN	146	Down	0.00277220480921191	0.999999999835881
C2_BIOCARTA_MCALPAIN_PATHWAY	13	Down	0.00295245237542932	0.999999999835881
C5_GO_NEUTRAL_AMINO_ACID_TRANSPORT	25	Up	0.00307113710685769	0.999999999835881
C2_REACTOME_O2_CO2_EXCHANGE_IN_ERYTHROCYTES	8	Up	0.00316735443540557	0.999999999835881
C5_GO_MDA_5_SIGNALING_PATHWAY	8	Down	0.00317291502758115	0.999999999835881
C2_REACTOME_TRANSCRIPTIONAL_REGULATION_BY_E2F6	29	Down	0.00331605712096228	0.999999999835881
C5_GO_CYTOSOLIC_LARGE_RIBOSOMAL_SUBUNIT	45	Down	0.00337969152256293	0.999999999835881
C5_GO_NUCLEOSOME_POSITIONING	12	Down	0.0036224604765436	0.999999999835881
C2_REACTOME_SPRY_REGULATION_OF_FGF_SIGNALING	14	Down	0.00374603183458969	0.999999999835881
C2_BIOCARTA_DREAM_PATHWAY	10	Down	0.00394117235208776	0.999999999835881
C2_STAMBOLSKY_RESPONSE_TO_VITAMIN_D3_DN	19	Up	0.0041132265594375	0.999999999835881
C2_REACTOME_COBALAMIN_CBL_VITAMIN_B12_TRANSPORT_AND_METABOLISM	15	Up	0.00413973169760723	0.999999999835881
C2_GARGALOVIC_RESPONSE_TO_OXIDIZED_PHOSPHOLIPIDS_RED_UP	14	Up	0.00434956367075516	0.999999999835881
C5_GO_NEGATIVE_REGULATION_OF_RELEASE_OF_CYTOCHROME_C_FROM_MITOCHONDRIA	18	Down	0.00440230731366066	0.999999999835881
C2_CHEN_ETV5_TARGETS_TESTIS	18	Up	0.00440796901653727	0.999999999835881
C5_GO_OXIDOREDUCTASE_ACTIVITY_ACTING_ON_NAD_P_H_HEME_PROTEIN_AS_ACCEPTOR	10	Up	0.0044227035283534	0.999999999835881
C5_GO_ESCRT_III_COMPLEX	8	Down	0.00442452231063675	0.999999999835881
C5_GO_REGULATION_OF_DNA_LIGATION	5	Down	0.00466542422629784	0.999999999835881
C7_GSE5463_CTRL_VS_DEXAMETHASONE_TREATED_THYMOCYTE_DN	163	Down	0.00471060879648154	0.999999999835881
C2_PID_DELTA_NP63_PATHWAY	33	Up	0.00472468933816627	0.999999999835881
C5_GO_APICAL_PROTEIN_LOCALIZATION	6	Up	0.00476420901161665	0.999999999835881
C5_GO_NEGATIVE_REGULATION_OF_MYELOID_LEUKOCYTE_MEDIATED_IMMUNITY	8	Down	0.00482097950877442	0.999999999835881
C2_REACTOME_INFLAMMASOMES	20	Down	0.00486031805594286	0.999999999835881
C2_REACTOME_JOSEPHIN_DOMAIN_DUBS	10	Down	0.00502326419068649	0.999999999835881
C2_VANTVEER_BREAST_CANCER_METASTASIS_UP	46	Down	0.00502548852008967	0.999999999835881
C5_GO_MAGNESIUM_ION_HOMEOSTASIS	5	Up	0.00517513777850827	0.999999999835881
C1_chr14q21	25	Down	0.00529524115462635	0.999999999835881
C5_GO_POSITIVE_REGULATION_OF_DENDRITIC_CELL_CYTOKINE_PRODUCTION	6	Up	0.00534855445321613	0.999999999835881
C5_GO_REGULATION_OF_MDA_5_SIGNALING_PATHWAY	5	Down	0.00539988099772656	0.999999999835881
C5_GO_VIRAL_GENE_EXPRESSION	153	Down	0.00543932339950031	0.999999999835881
C2_CONRAD_GERMLINE_STEM_CELL	5	Down	0.00546751383085226	0.999999999835881
C5_GO_INTRINSIC_COMPONENT_OF_VACUOLAR_MEMBRANE	5	Up	0.00561704454793271	0.999999999835881
C2_KEGG_RIBOSOME	63	Down	0.00565370377721716	0.999999999835881
C5_GO_POSITIVE_REGULATION_OF_PROTEIN_EXIT_FROM_ENDOPLASMIC_RETICULUM	9	Down	0.00578592375906306	0.999999999835881
C5_GO_RESPONSE_TO_OXYGEN_GLUCOSE_DEPRIVATION	9	Up	0.0058187574173035	0.999999999835881
C2_REACTOME_SIGNALING_BY_FGFR2_IIIA_TM	16	Down	0.00581886817909782	0.999999999835881
C2_REACTOME_NONSENSE_MEDIATED_DECAY_NMD_INDEPENDENT_OF_THE_EXON_JUNCTION_COMPLEX_EJC	72	Down	0.00582845321821071	0.999999999835881
C5_GO_GAP_JUNCTION_CHANNEL_ACTIVITY	4	Down	0.00594799029327676	0.999999999835881
C2_REACTOME_SRP_DEPENDENT_COTRANSLATIONAL_PROTEIN_TARGETING_TO_MEMBRANE	87	Down	0.00611142355193677	0.999999999835881
C5_GO_EXTRACELLULAR_MATRIX_DISASSEMBLY	46	Down	0.00615237542748802	0.999999999835881
C2_REACTOME_DEADENYLATION_OF_MRNA	23	Down	0.00616151511074762	0.999999999835881
C5_GO_PROTEIN_POLY_ADP_RIBOSYLATION	7	Down	0.00618170770676858	0.999999999835881
C3_YAATNANRNNNCAG_UNKNOWN	48	Down	0.00624148225667259	0.999999999835881
C5_GO_POSITIVE_REGULATION_OF_MESENCHYMAL_CELL_PROLIFERATION	17	Down	0.00625542015048389	0.999999999835881
C5_GO_POSITIVE_REGULATION_OF_HUMORAL_IMMUNE_RESPONSE	7	Down	0.00628487939716257	0.999999999835881
C5_GO_NOREPINEPHRINE_METABOLIC_PROCESS	4	Down	0.00629822147418299	0.999999999835881
C2_DEBOSSCHER_NFKB_TARGETS_REPRESSED_BY_GLUCOCORTICOIDS	12	Down	0.00632753086510519	0.999999999835881
C2_REACTOME_THE_NLRP3_INFLAMMASOME	15	Down	0.00635199243040581	0.999999999835881
C2_IYENGAR_RESPONSE_TO_ADIPOCYTE_FACTORS	5	Down	0.00640798219333867	0.999999999835881
C5_GO_ESTABLISHMENT_OF_PROTEIN_LOCALIZATION_TO_ENDOPLASMIC_RETICULUM	87	Down	0.00646124629009473	0.999999999835881
C5_GO_CYTOSOLIC_RIBOSOME	81	Down	0.00658090620852585	0.999999999835881
C5_GO_SNRNA_BINDING	39	Down	0.00662178461138908	0.999999999835881
C5_GO_POSITIVE_REGULATION_OF_VIRAL_TRANSCRIPTION	33	Down	0.00662905549163189	0.999999999835881
C5_GO_PHOSPHATIDYLINOSITOL_4_PHOSPHATE_BINDING	22	Down	0.00672925190221994	0.999999999835881
C5_GO_NUCLEAR_TRANSCRIBED_MRNA_POLY_A_TAIL_SHORTENING	32	Down	0.0068574354975774	0.999999999835881
C5_GO_NARROW_PORE_CHANNEL_ACTIVITY	6	Down	0.00687489460783514	0.999999999835881
C5_GO_RRNA_BASE_METHYLATION	9	Down	0.00689868405044542	0.999999999835881
C5_GO_METALLOAMINOPEPTIDASE_ACTIVITY	15	Down	0.00720336183738159	0.999999999835881
C2_REACTOME_DEFECTS_IN_COBALAMIN_B12_METABOLISM	12	Up	0.0072500338186317	0.999999999835881
C5_GO_NEGATIVE_REGULATION_OF_EXOCYTOSIS	25	Down	0.00731551442079819	0.999999999835881
C5_GO_PROTEIN_HEXAMERIZATION	12	Down	0.00732236944467617	0.999999999835881
C5_GO_REGULATION_OF_HISTONE_H4_K16_ACETYLATION	6	Down	0.00732310903816029	0.999999999835881
C5_GO_SULFUR_AMINO_ACID_METABOLIC_PROCESS	10	Up	0.00748435952238584	0.999999999835881
C5_GO_NON_MEMBRANE_SPANNING_PROTEIN_TYROSINE_PHOSPHATASE_ACTIVITY	7	Down	0.00748734473141745	0.999999999835881
C5_GO_HOMOCYSTEINE_METABOLIC_PROCESS	7	Up	0.00760748563126259	0.999999999835881
C2_BIOCARTA_PCAF_PATHWAY	13	Down	0.00765469693432873	0.999999999835881
C2_BIOCARTA_CDMAC_PATHWAY	14	Down	0.00791459035251828	0.999999999835881
C2_BIOCARTA_CREB_PATHWAY	19	Down	0.00808143115259353	0.999999999835881
C2_REACTOME_PREGNENOLONE_BIOSYNTHESIS	9	Down	0.00813312690197631	0.999999999835881
C2_REACTOME_SIGNALING_BY_FGFR2	55	Down	0.00824698801567074	0.999999999835881
C5_GO_REGULATION_OF_MICROTUBULE_DEPOLYMERIZATION	16	Down	0.00826181020001718	0.999999999835881
C2_PID_REG_GR_PATHWAY	61	Down	0.00835243496767874	0.999999999835881
C2_GROSS_HYPOXIA_VIA_ELK3_AND_HIF1A_UP	114	Down	0.00839972132910117	0.999999999835881
C2_REACTOME_DEFECTIVE_EXT2_CAUSES_EXOSTOSES_2	6	Up	0.00843769692514354	0.999999999835881
C2_REACTOME_SYNTHESIS_OF_UDP_N_ACETYL_GLUCOSAMINE	8	Up	0.00864900678074421	0.999999999835881
C5_GO_POSITIVE_REGULATION_OF_DEVELOPMENTAL_GROWTH	110	Down	0.00867139363280987	0.999999999835881
C5_GO_REGULATION_OF_NUCLEAR_TRANSCRIBED_MRNA_POLY_A_TAIL_SHORTENING	14	Down	0.00867874297023088	0.999999999835881
C2_MATZUK_FERTILIZATION	6	Down	0.00880549682956803	0.999999999835881
C2_YAO_TEMPORAL_RESPONSE_TO_PROGESTERONE_CLUSTER_5	21	Down	0.00884000335132844	0.999999999835881
C5_GO_HAPTOGLOBIN_HEMOGLOBIN_COMPLEX	4	Up	0.00886890504493906	0.999999999835881
C5_GO_NEGATIVE_REGULATION_OF_SEQUESTERING_OF_TRIGLYCERIDE	5	Down	0.00891314388361306	0.999999999835881
C2_REACTOME_FGFR2_ALTERNATIVE_SPLICING	24	Down	0.00894114409821277	0.999999999835881
C5_GO_ACTIN_FILAMENT_DEPOLYMERIZATION	42	Up	0.00895858546724365	0.999999999835881
C5_GO_DEAD_H_BOX_RNA_HELICASE_BINDING	8	Up	0.00899544424980684	0.999999999835881
C2_REACTOME_NUCLEOTIDE_BINDING_DOMAIN_LEUCINE_RICH_REPEAT_CONTAINING_RECEPTOR_NLR_SIGNALING_PATHWAYS	52	Down	0.00907373003943274	0.999999999835881
C2_LIN_TUMOR_ESCAPE_FROM_IMMUNE_ATTACK	12	Down	0.00907809505436684	0.999999999835881
C2_REACTOME_STAT5_ACTIVATION	6	Down	0.0090971590117392	0.999999999835881
C2_REACTOME_PIWI_INTERACTING_RNA_PIRNA_BIOGENESIS	19	Down	0.00915646127936587	0.999999999835881
C2_REACTOME_SODIUM_COUPLED_PHOSPHATE_COTRANSPORTERS	3	Down	0.00944089927522704	0.999999999835881
C5_GO_PHOSPHOPROTEIN_BINDING	64	Down	0.00944698726856331	0.999999999835881
C5_GO_NEGATIVE_REGULATION_OF_LEUKOCYTE_DEGRANULATION	10	Down	0.00951425003723482	0.999999999835881
C5_GO_CELL_BODY_MEMBRANE	16	Down	0.00952296875176884	0.999999999835881
C5_GO_MIDBODY_ABSCISSION	13	Down	0.00958300603318691	0.999999999835881
C5_GO_POSITIVE_REGULATION_OF_ANION_TRANSMEMBRANE_TRANSPORT	7	Down	0.00971353827912454	0.999999999835881
C2_KEGG_RNA_POLYMERASE	23	Down	0.00987597786710741	0.999999999835881
C2_BIOCARTA_BTG2_PATHWAY	10	Down	0.0100351337439834	0.999999999835881
C2_PEPPER_CHRONIC_LYMPHOCYTIC_LEUKEMIA_DN	10	Up	0.0101946055156303	0.999999999835881
C5_GO_MITOCHONDRIAL_RESPIRATORY_CHAIN_COMPLEX_III_ASSEMBLY	9	Down	0.0104619725119525	0.999999999835881
C2_REACTOME_SYNTHESIS_OF_12_EICOSATETRAENOIC_ACID_DERIVATIVES	6	Down	0.0105035161319097	0.999999999835881
C5_GO_CHROMATIN_SILENCING_COMPLEX	6	Down	0.0105121886118156	0.999999999835881
C3_GCGCCTT_MIR525_MIR524	9	Down	0.0106160826393695	0.999999999835881
C5_GO_CELLULAR_RESPONSE_TO_ARSENIC_CONTAINING_SUBSTANCE	15	Down	0.0106491289112024	0.999999999835881
C2_CHNG_MULTIPLE_MYELOMA_HYPERPLOID_UP	42	Down	0.0106556756313152	0.999999999835881
C2_PID_TELOMERASE_PATHWAY	57	Down	0.0106636856455008	0.999999999835881
C5_GO_ENDODERMAL_CELL_FATE_COMMITMENT	6	Down	0.0108019774289753	0.999999999835881
C5_GO_REGULATION_OF_TRANSCRIPTION_REGULATORY_REGION_DNA_BINDING	32	Down	0.0108396990903833	0.999999999835881
C5_GO_MITOTIC_DNA_REPLICATION	11	Down	0.0109213000854807	0.999999999835881
C2_CHANDRAN_METASTASIS_TOP50_DN	35	Down	0.0109970806807428	0.999999999835881
C5_GO_CELL_PROLIFERATION_INVOLVED_IN_METANEPHROS_DEVELOPMENT	5	Down	0.0111325868663425	0.999999999835881
C5_GO_POSITIVE_REGULATION_OF_PATHWAY_RESTRICTED_SMAD_PROTEIN_PHOSPHORYLATION	26	Up	0.0113805059955067	0.999999999835881
C2_REACTOME_FORMATION_OF_SENESCENCE_ASSOCIATED_HETEROCHROMATIN_FOCI_SAHF	16	Down	0.0113944897087065	0.999999999835881
C5_GO_NEUROTRANSMITTER_RECEPTOR_LOCALIZATION_TO_POSTSYNAPTIC_SPECIALIZATION_MEMBRANE	10	Down	0.011449350021184	0.999999999835881
C2_BIOCARTA_CARDIACEGF_PATHWAY	14	Down	0.0117496273735287	0.999999999835881
C2_TRAYNOR_RETT_SYNDROM_UP	20	Down	0.0117760679246648	0.999999999835881
C5_GO_WATER_HOMEOSTASIS	33	Down	0.0118026037274816	0.999999999835881
C2_BIOCARTA_FREE_PATHWAY	8	Down	0.0118370320199151	0.999999999835881
C2_REACTOME_REGULATION_OF_CYTOSKELETAL_REMODELING_AND_CELL_SPREADING_BY_IPP_COMPLEX_COMPONENTS	6	Up	0.0119943278766815	0.999999999835881
C5_GO_NEGATIVE_REGULATION_OF_DENDRITE_DEVELOPMENT	16	Down	0.0120454490390701	0.999999999835881
C7_GSE32034_UNTREATED_VS_ROSIGLIZATONE_TREATED_LY6C_LOW_MONOCYTE_UP	104	Up	0.0120527836832357	0.999999999835881
C5_GO_PROGESTERONE_RECEPTOR_SIGNALING_PATHWAY	6	Down	0.0120588561250598	0.999999999835881
C5_GO_PRE_SNORNP_COMPLEX	4	Down	0.0120770282814853	0.999999999835881
C5_GO_PORPHYRIN_CONTAINING_COMPOUND_METABOLIC_PROCESS	6	Down	0.0122901244872505	0.999999999835881
C5_GO_MITOTIC_CYTOKINETIC_PROCESS	19	Down	0.0124363623708758	0.999999999835881
C5_GO_REGULATION_OF_PROTEIN_EXIT_FROM_ENDOPLASMIC_RETICULUM	20	Down	0.0125388481719368	0.999999999835881
C5_GO_RESPONSE_TO_HYDROXYUREA	7	Up	0.0125959541627232	0.999999999835881
C5_GO_POSITIVE_REGULATION_OF_VIRAL_PROCESS	85	Down	0.0127190170688311	0.999999999835881
C3_GNCF_01	51	Up	0.0127205075770659	0.999999999835881
C5_GO_POSITIVE_REGULATION_OF_MULTI_ORGANISM_PROCESS	134	Down	0.012734917176045	0.999999999835881
C5_GO_PORIN_ACTIVITY	5	Up	0.0127899592850025	0.999999999835881
C5_GO_POSITIVE_REGULATION_OF_ANOIKIS	7	Down	0.0129321932968688	0.999999999835881
C5_GO_GLYCEROPHOSPHODIESTER_PHOSPHODIESTERASE_ACTIVITY	4	Up	0.0129349487679664	0.999999999835881
C2_GALI_TP53_TARGETS_APOPTOTIC_DN	6	Up	0.0129428444682202	0.999999999835881
C2_PID_TNF_PATHWAY	44	Down	0.0129747021130933	0.999999999835881
C5_GO_NEGATIVE_REGULATION_OF_ACTIN_FILAMENT_POLYMERIZATION	42	Up	0.013128072729719	0.999999999835881
C5_GO_POSITIVE_REGULATION_OF_DNA_LIGATION	4	Down	0.0131504838082884	0.999999999835881
C5_GO_LAYER_FORMATION_IN_CEREBRAL_CORTEX	9	Down	0.0134774761668495	0.999999999835881
C2_REACTOME_GRB2:SOS_PROVIDES_LINKAGE_TO_MAPK_SIGNALING_FOR_INTEGRINS	10	Down	0.0135597673210635	0.999999999835881
C5_GO_POSITIVE_REGULATION_OF_RIG_I_SIGNALING_PATHWAY	6	Down	0.0135889647220714	0.999999999835881
C2_SCHAEFFER_PROSTATE_DEVELOPMENT_AND_CANCER_BOX5_UP	6	Up	0.0136194954112654	0.999999999835881
C5_GO_POSITIVE_REGULATION_OF_HEART_GROWTH	29	Down	0.0136463972697084	0.999999999835881
C5_GO_SPLICEOSOMAL_TRI_SNRNP_COMPLEX_ASSEMBLY	21	Down	0.0136937386856394	0.999999999835881
C7_GSE31082_DN_VS_DP_THYMOCYTE_DN	181	Down	0.0137955749066232	0.999999999835881
C5_GO_POSITIVE_REGULATION_OF_FERTILIZATION	7	Down	0.0138475263075549	0.999999999835881
C2_REACTOME_SPERM_MOTILITY_AND_TAXES	5	Up	0.0138713761720843	0.999999999835881
C5_GO_PHOSPHATIDIC_ACID_BINDING	17	Down	0.0138823622127126	0.999999999835881
C2_REACTOME_ALPHA_LINOLENIC_OMEGA3_AND_LINOLEIC_OMEGA6_ACID_METABOLISM	11	Down	0.0139558328033725	0.999999999835881
C5_GO_ALPHA_LINOLENIC_ACID_METABOLIC_PROCESS	11	Down	0.0139558328033725	0.999999999835881
C2_WANG_TNF_TARGETS	14	Down	0.0139892130037613	0.999999999835881
C5_GO_CYTOCHROME_B5_REDUCTASE_ACTIVITY_ACTING_ON_NAD_P_H	6	Up	0.0140376299796054	0.999999999835881
C2_GAUSSMANN_MLL_AF4_FUSION_TARGETS_F_DN	20	Down	0.0141570667615258	0.999999999835881
C2_REACTOME_RSK_ACTIVATION	5	Down	0.0142468783945606	0.999999999835881
C2_PID_CD40_PATHWAY	27	Down	0.0142863490164669	0.999999999835881
C5_GO_POSITIVE_REGULATION_OF_T_HELPER_1_CELL_DIFFERENTIATION	4	Up	0.0143808925873031	0.999999999835881
C5_GO_PROTEIN_ADP_RIBOSYLASE_ACTIVITY	14	Down	0.0145953422736615	0.999999999835881
C5_GO_RENAL_WATER_HOMEOSTASIS	19	Down	0.0146822562965708	0.999999999835881
C7_GSE41978_ID2_KO_VS_ID2_KO_AND_BIM_KO_KLRG1_LOW_EFFECTOR_CD8_TCELL_DN	160	Down	0.0147494224828053	0.999999999835881
C5_GO_HOMOSERINE_METABOLIC_PROCESS	3	Up	0.0147554463450558	0.999999999835881
C2_DAZARD_UV_RESPONSE_CLUSTER_G5	9	Down	0.0147923489373861	0.999999999835881
C5_GO_NEGATIVE_REGULATION_OF_MAST_CELL_ACTIVATION	9	Down	0.0148416016920487	0.999999999835881
C5_GO_WATER_SOLUBLE_VITAMIN_BIOSYNTHETIC_PROCESS	8	Up	0.0149058405727055	0.999999999835881
C5_GO_DNA_TOPOISOMERASE_ACTIVITY	6	Up	0.0149482596543615	0.999999999835881
C5_GO_NEGATIVE_REGULATION_OF_GENE_SILENCING	26	Down	0.0149848184856918	0.999999999835881
C5_GO_U1_SNRNA_BINDING	4	Down	0.0150127546509972	0.999999999835881
C5_GO_NEGATIVE_REGULATION_OF_ACTIN_FILAMENT_DEPOLYMERIZATION	31	Up	0.0151988858903035	0.999999999835881
C2_BRACHAT_RESPONSE_TO_CAMPTOTHECIN_UP	23	Down	0.0152090268230684	0.999999999835881
C5_GO_NEGATIVE_REGULATION_OF_CHROMATIN_ORGANIZATION	48	Down	0.0152340121906922	0.999999999835881
C5_GO_NEGATIVE_REGULATION_OF_MAST_CELL_DEGRANULATION	4	Down	0.0152883945190212	0.999999999835881
C5_GO_SYNDECAN_BINDING	4	Up	0.0153542476951558	0.999999999835881
C5_GO_NUCLEAR_TRANSCRIBED_MRNA_CATABOLIC_PROCESS_NONSENSE_MEDIATED_DECAY	96	Down	0.0154822650443917	0.999999999835881
C5_GO_NEGATIVE_REGULATION_OF_HISTONE_DEACETYLATION	3	Up	0.0154864404797528	0.999999999835881
C2_PID_EPO_PATHWAY	31	Down	0.0156979724684373	0.999999999835881
C2_KEGG_BLADDER_CANCER	34	Down	0.0157410914269739	0.999999999835881
C2_REACTOME_MRNA_CAPPING	25	Down	0.015853253179343	0.999999999835881
C5_GO_P38MAPK_CASCADE	34	Down	0.015924423790399	0.999999999835881
C7_GSE21380_NON_TFH_VS_TFH_CD4_TCELL_DN	173	Down	0.0159583418617371	0.999999999835881
C5_GO_ENDOSOME_TO_LYSOSOME_TRANSPORT_VIA_MULTIVESICULAR_BODY_SORTING_PATHWAY	6	Down	0.0159857979062869	0.999999999835881
C5_GO_POSITIVE_REGULATION_OF_CYTOLYSIS	4	Down	0.016132827436852	0.999999999835881
C5_GO_MEIOTIC_SPINDLE	4	Down	0.0161516312104694	0.999999999835881
C5_GO_REGULATION_OF_LIPOPROTEIN_LIPASE_ACTIVITY	16	Down	0.0162049291899623	0.999999999835881
C5_GO_CHROMATIN_ORGANIZATION_INVOLVED_IN_REGULATION_OF_TRANSCRIPTION	108	Down	0.0162071794378075	0.999999999835881
C1_chr12q22	20	Down	0.0162841769238794	0.999999999835881
C5_GO_HYDROGEN_PEROXIDE_CATABOLIC_PROCESS	17	Up	0.0164323315349561	0.999999999835881
C5_GO_POSITIVE_REGULATION_OF_CARDIAC_MUSCLE_TISSUE_DEVELOPMENT	32	Down	0.0164508399494224	0.999999999835881
C2_NUNODA_RESPONSE_TO_DASATINIB_IMATINIB_UP	25	Down	0.0165601276064292	0.999999999835881
C5_GO_EUKARYOTIC_INITIATION_FACTOR_4E_BINDING	6	Down	0.0165603091289065	0.999999999835881
C2_PID_CDC42_PATHWAY	64	Down	0.016833140534861	0.999999999835881
C2_REACTOME_METABOLISM_OF_FAT_SOLUBLE_VITAMINS	23	Up	0.016927052118318	0.999999999835881
C5_GO_REGULATION_OF_DNA_BINDING	84	Down	0.0170329723307074	0.999999999835881
C5_GO_NEGATIVE_REGULATION_OF_GENE_EXPRESSION_EPIGENETIC	112	Down	0.0171863659468987	0.999999999835881
C2_MARKS_HDAC_TARGETS_DN	14	Down	0.0172201716238413	0.999999999835881
C2_REACTOME_TIGHT_JUNCTION_INTERACTIONS	12	Down	0.0172977471207074	0.999999999835881
C3_GTTATAT_MIR410	73	Down	0.0173632091738332	0.999999999835881
C5_GO_ATG1_ULK1_KINASE_COMPLEX	6	Down	0.0174465704292853	0.999999999835881
C5_GO_LONG_TERM_SYNAPTIC_POTENTIATION	50	Down	0.0174620518543927	0.999999999835881
C2_REACTOME_SIGNALING_BY_FGFR2_IN_DISEASE	30	Down	0.0174880880217903	0.999999999835881
C5_GO_PENTOSE_PHOSPHATE_SHUNT	14	Up	0.0175762168743426	0.999999999835881
C5_GO_OUTER_EAR_MORPHOGENESIS	7	Down	0.0176988861637892	0.999999999835881
C5_GO_HAPTOGLOBIN_BINDING	3	Up	0.0177867844273502	0.999999999835881
C5_GO_MRNA_CIS_SPLICING_VIA_SPLICEOSOME	38	Down	0.0177889361297208	0.999999999835881
C5_GO_UDP_N_ACETYLGLUCOSAMINE_BIOSYNTHETIC_PROCESS	10	Up	0.0178288486565691	0.999999999835881
C2_TERAO_AOX4_TARGETS_SKIN_DN	17	Down	0.0178489431880551	0.999999999835881
C5_GO_REGULATION_OF_FERTILIZATION	11	Down	0.0178613300250505	0.999999999835881
C5_GO_TRANSFORMING_GROWTH_FACTOR_BETA_RECEPTOR_ACTIVITY_TYPE_I	5	Up	0.0179919936633784	0.999999999835881
C5_GO_TRANSLATIONAL_INITIATION	154	Down	0.0179969726024301	0.999999999835881
C5_GO_SERINE_TRANSPORT	5	Up	0.0181614786475933	0.999999999835881
C2_PICCALUGA_ANGIOIMMUNOBLASTIC_LYMPHOMA_DN	115	Down	0.0182413263734544	0.999999999835881
C2_REACTOME_REGULATION_OF_TNFR1_SIGNALING	28	Down	0.0182463395840049	0.999999999835881
C5_GO_NEGATIVE_REGULATION_OF_INTERLEUKIN_5_PRODUCTION	5	Up	0.0183230030792257	0.999999999835881
C3_TCGATGG_MIR213	5	Down	0.0183479642888521	0.999999999835881
C2_SUZUKI_RESPONSE_TO_TSA_AND_DECITABINE_1A	13	Up	0.018380857268479	0.999999999835881
C5_GO_SODIUM_PHOSPHATE_SYMPORTER_ACTIVITY	4	Down	0.0184291308885648	0.999999999835881
C5_GO_VIRAL_BUDDING_VIA_HOST_ESCRT_COMPLEX	17	Down	0.0184361638631887	0.999999999835881
C5_GO_O_ACETYLTRANSFERASE_ACTIVITY	5	Down	0.0187545932813579	0.999999999835881
C2_AMIT_EGF_RESPONSE_480_MCF10A	31	Down	0.0188613516085679	0.999999999835881
C5_GO_POSITIVE_REGULATION_OF_CELL_GROWTH_INVOLVED_IN_CARDIAC_MUSCLE_CELL_DEVELOPMENT	8	Down	0.0189311358550786	0.999999999835881
C5_GO_GAP_JUNCTION_HEMI_CHANNEL_ACTIVITY	2	Down	0.0190308493401229	0.999999999835881
C2_GARGALOVIC_RESPONSE_TO_OXIDIZED_PHOSPHOLIPIDS_MAGENTA_DN	10	Down	0.0191542398378674	0.999999999835881
C2_REACTOME_INTERLEUKIN_23_SIGNALING	8	Up	0.0192919718518452	0.999999999835881
C5_GO_INTERLEUKIN_23_MEDIATED_SIGNALING_PATHWAY	8	Up	0.0192919718518452	0.999999999835881
C5_GO_SRP_DEPENDENT_COTRANSLATIONAL_PROTEIN_TARGETING_TO_MEMBRANE_SIGNAL_SEQUENCE_RECOGNITION	4	Down	0.0193204382894351	0.999999999835881
C2_REACTOME_FORMATION_OF_TC_NER_PRE_INCISION_COMPLEX	47	Down	0.0194368282076268	0.999999999835881
C5_GO_OXIDOREDUCTASE_ACTIVITY_ACTING_ON_PEROXIDE_AS_ACCEPTOR	34	Up	0.0197518062107375	0.999999999835881
C2_PID_AP1_PATHWAY	56	Down	0.019788027263088	0.999999999835881
C5_GO_PROTEIN_SIDE_CHAIN_DEGLUTAMYLATION	3	Up	0.0200227922159632	0.999999999835881
C5_GO_FEMALE_MEIOSIS_CHROMOSOME_SEGREGATION	5	Up	0.0200322556046195	0.999999999835881
C5_GO_PROTEIN_SERINE_THREONINE_PHOSPHATASE_INHIBITOR_ACTIVITY	5	Up	0.0201776723421134	0.999999999835881
C2_REACTOME_NEGATIVE_REGULATION_OF_FGFR4_SIGNALING	21	Down	0.020198721872087	0.999999999835881
C5_GO_RNA_CAPPING	29	Down	0.0202113322341515	0.999999999835881
C5_GO_FUNGIFORM_PAPILLA_MORPHOGENESIS	3	Down	0.0203455597105837	0.999999999835881
C5_GO_REGULATION_OF_RECEPTOR_BINDING	15	Up	0.0204888860522631	0.999999999835881
C2_FOURNIER_ACINAR_DEVELOPMENT_LATE_DN	19	Down	0.0205365019376599	0.999999999835881
C5_GO_APOPTOTIC_DNA_FRAGMENTATION	17	Down	0.0205386856281377	0.999999999835881
C2_REACTOME_FREE_FATTY_ACIDS_REGULATE_INSULIN_SECRETION	8	Down	0.0205501685742797	0.999999999835881
C2_NIKOLSKY_BREAST_CANCER_20Q11_AMPLICON	26	Down	0.0205983295139962	0.999999999835881
C5_GO_PROTEIN_LINEAR_POLYUBIQUITINATION	3	Down	0.0206277518754851	0.999999999835881
C5_GO_REGULATION_OF_COLLAGEN_BIOSYNTHETIC_PROCESS	24	Down	0.020678153581254	0.999999999835881
C5_GO_REGULATION_OF_NUCLEAR_TRANSCRIBED_MRNA_CATABOLIC_PROCESS_DEADENYLATION_DEPENDENT_DECAY	15	Down	0.020870040239967	0.999999999835881
C5_GO_ORNITHINE_TRANSPORT	4	Down	0.0208806230456667	0.999999999835881
C5_GO_RNA_CAP_BINDING	17	Down	0.0209087214320203	0.999999999835881
C2_CASTELLANO_NRAS_TARGETS_DN	11	Down	0.0210709359668411	0.999999999835881
C2_MIKKELSEN_ES_LCP_WITH_H3K27ME3	6	Down	0.0210980359516861	0.999999999835881
C5_GO_EXTRACELLULAR_MEMBRANE_BOUNDED_ORGANELLE	2	Up	0.0211988582549345	0.999999999835881
C5_GO_NEGATIVE_REGULATION_OF_FERTILIZATION	3	Down	0.0212995061452409	0.999999999835881
C5_GO_REGULATION_OF_BINDING_OF_SPERM_TO_ZONA_PELLUCIDA	3	Down	0.0212995061452409	0.999999999835881
C2_REACTOME_PROCESSIVE_SYNTHESIS_ON_THE_C_STRAND_OF_THE_TELOMERE	11	Up	0.0213523870976593	0.999999999835881
C5_GO_T_CELL_CYTOKINE_PRODUCTION	35	Down	0.0213630937794522	0.999999999835881
C5_GO_HISTONE_METHYLATION	111	Down	0.021409993371879	0.999999999835881
C2_REACTOME_NONSENSE_MEDIATED_DECAY_NMD	90	Down	0.0214275482396843	0.999999999835881
C2_REACTOME_REGULATION_OF_EXPRESSION_OF_SLITS_AND_ROBOS	125	Down	0.0214933050550874	0.999999999835881
C5_GO_PURINE_NUCLEOBASE_TRANSPORT	4	Up	0.0217071908052372	0.999999999835881
C2_BASSO_CD40_SIGNALING_DN	52	Down	0.0219926789877625	0.999999999835881
C5_GO_POSITIVE_REGULATION_OF_B_CELL_DIFFERENTIATION	10	Down	0.0220223810751884	0.999999999835881
C2_BILANGES_SERUM_RESPONSE_TRANSLATION	17	Down	0.0220633419929872	0.999999999835881
C5_GO_ANTERIOR_HEAD_DEVELOPMENT	5	Up	0.0220690719096551	0.999999999835881
C5_GO_ZYMOGEN_GRANULE_MEMBRANE	6	Down	0.0221355981853279	0.999999999835881
C5_GO_REGULATION_OF_BILE_ACID_BIOSYNTHETIC_PROCESS	6	Down	0.022209224998975	0.999999999835881
C3_TTGGAGA_MIR5155P_MIR519E	116	Down	0.0224632544598817	0.999999999835881
C5_GO_COBALAMIN_BINDING	9	Up	0.022498398376751	0.999999999835881
C5_GO_DNA_CATABOLIC_PROCESS_ENDONUCLEOLYTIC	23	Down	0.0224986279988356	0.999999999835881
C5_GO_GLYCINE_TRANSPORT	7	Up	0.0226243979227392	0.999999999835881
C2_REACTOME_SELENOAMINO_ACID_METABOLISM	88	Down	0.0226459782593099	0.999999999835881
C7_GSE42021_CD24HI_VS_CD24INT_TREG_THYMUS_DN	173	Down	0.022667187865794	0.999999999835881
C3_CAAGGAT_MIR362	48	Up	0.0227197240633036	0.999999999835881
C5_GO_HEMOGLOBIN_COMPLEX	4	Up	0.0227433063660474	0.999999999835881
C3_GGCAGCT_MIR22	181	Down	0.0228221410716188	0.999999999835881
C5_GO_ESTABLISHMENT_OF_EPITHELIAL_CELL_POLARITY	20	Down	0.0228285592906983	0.999999999835881
C5_GO_FATTY_ACYL_COA_METABOLIC_PROCESS	4	Up	0.0229045004534126	0.999999999835881
C5_GO_POSITIVE_REGULATION_OF_GENE_EXPRESSION_EPIGENETIC	53	Down	0.0229116354133496	0.999999999835881
C5_GO_FEMALE_MEIOSIS_I	7	Down	0.0229433799077387	0.999999999835881
C5_GO_REGULATION_OF_URINE_VOLUME	8	Down	0.0229757690693127	0.999999999835881
C5_GO_ARP2_3_COMPLEX_MEDIATED_ACTIN_NUCLEATION	27	Down	0.0232684208393909	0.999999999835881
C5_GO_ER_UBIQUITIN_LIGASE_COMPLEX	5	Up	0.0233010357693236	0.999999999835881
C5_GO_RDNA_HETEROCHROMATIN	4	Down	0.0233983857206772	0.999999999835881
C5_GO_NEGATIVE_REGULATION_OF_EPITHELIAL_CELL_APOPTOTIC_PROCESS	24	Down	0.0234370357001112	0.999999999835881
C2_REACTOME_DEX_H_BOX_HELICASES_ACTIVATE_TYPE_I_IFN_AND_INFLAMMATORY_CYTOKINES_PRODUCTION	6	Down	0.0235396497586492	0.999999999835881
C2_MADAN_DPPA4_TARGETS	29	Down	0.0237057309856325	0.999999999835881
C2_RAY_TARGETS_OF_P210_BCR_ABL_FUSION_UP	12	Up	0.0237735848630797	0.999999999835881
C5_GO_CELLULAR_RESPONSE_TO_GONADOTROPIN_STIMULUS	13	Up	0.024084749640196	0.999999999835881
C5_GO_INTERLEUKIN_17_RECEPTOR_ACTIVITY	6	Down	0.0241095873893921	0.999999999835881
C7_GSE17721_POLYIC_VS_PAM3CSK4_0.5H_BMDC_UP	129	Down	0.024112912616279	0.999999999835881
C5_GO_GOLGI_CISTERNA	84	Down	0.0241300302371005	0.999999999835881
C2_CHIANG_LIVER_CANCER_SUBCLASS_POLYSOMY7_UP	46	Up	0.0241774654452644	0.999999999835881
C1_chr14q23	44	Down	0.0242677201655262	0.999999999835881
C5_GO_ACETYLGALACTOSAMINYLTRANSFERASE_ACTIVITY	26	Down	0.0243062891563695	0.999999999835881
C2_BIOCARTA_MPR_PATHWAY	13	Down	0.0243752732949528	0.999999999835881
C5_GO_SMOOTHENED_SIGNALING_PATHWAY_INVOLVED_IN_VENTRAL_SPINAL_CORD_PATTERNING	3	Up	0.0243779116055218	0.999999999835881
C5_GO_MRNA_5_SPLICE_SITE_RECOGNITION	16	Down	0.0244336634869353	0.999999999835881
C5_GO_POSITIVE_REGULATION_OF_T_CELL_CYTOKINE_PRODUCTION	17	Down	0.0244675156701227	0.999999999835881
C5_GO_L_GLUTAMATE_IMPORT	10	Down	0.0244917768191791	0.999999999835881
C2_OUYANG_PROSTATE_CANCER_PROGRESSION_UP	17	Down	0.0245585329737009	0.999999999835881
C5_GO_ACETYL_COA_C_ACYLTRANSFERASE_ACTIVITY	6	Down	0.0246584013703399	0.999999999835881
C2_MODY_HIPPOCAMPUS_PRENATAL	33	Down	0.0247991425706425	0.999999999835881
C5_GO_BICARBONATE_TRANSMEMBRANE_TRANSPORTER_ACTIVITY	11	Down	0.0248144946422409	0.999999999835881
C5_GO_LENS_DEVELOPMENT_IN_CAMERA_TYPE_EYE	47	Up	0.0250436222855882	0.999999999835881
C2_DAIRKEE_CANCER_PRONE_RESPONSE_BPA_E2	98	Down	0.0250973026593563	0.999999999835881
C2_REACTOME_TNF_SIGNALING	38	Down	0.0251269655466663	0.999999999835881
C2_DAIRKEE_CANCER_PRONE_RESPONSE_E2	20	Up	0.0252189090887976	0.999999999835881
C5_GO_POSITIVE_REGULATION_OF_MAPKKK_CASCADE_BY_FIBROBLAST_GROWTH_FACTOR_RECEPTOR_SIGNALING_PATHWAY	2	Down	0.0252540696414243	0.999999999835881
C2_SABATES_COLORECTAL_ADENOMA_SIZE_UP	15	Down	0.0252794844321696	0.999999999835881
C2_LEE_LIVER_CANCER_E2F1_DN	43	Down	0.0252835269689614	0.999999999835881
C5_GO_TRANSCRIPTION_COACTIVATOR_BINDING	17	Down	0.0253419659551646	0.999999999835881
C5_GO_HISTONE_H4_DEACETYLATION	9	Down	0.0253710843623212	0.999999999835881
C2_REACTOME_DEFECTS_IN_VITAMIN_AND_COFACTOR_METABOLISM	20	Up	0.0254788032469117	0.999999999835881
C5_GO_RNA_POLYMERASE_II_ACTIVATING_TRANSCRIPTION_FACTOR_BINDING	30	Down	0.0256746645283474	0.999999999835881
C2_REACTOME_PENTOSE_PHOSPHATE_PATHWAY	13	Up	0.0257355725017746	0.999999999835881
C5_GO_POTASSIUM_ION_LEAK_CHANNEL_ACTIVITY	5	Down	0.0257599162790438	0.999999999835881
C5_GO_REGULATION_OF_CHEMOKINE_C_X_C_MOTIF_LIGAND_2_PRODUCTION	7	Down	0.0258671482684548	0.999999999835881
C5_GO_POLYSOME_BINDING	4	Down	0.0258761366616644	0.999999999835881
C2_PID_FGF_PATHWAY	41	Down	0.0259070674126021	0.999999999835881
C5_GO_DISRUPTION_OF_CELLS_OF_OTHER_ORGANISM_INVOLVED_IN_SYMBIOTIC_INTERACTION	6	Up	0.025930065998585	0.999999999835881
C2_MORI_LARGE_PRE_BII_LYMPHOCYTE_DN	48	Down	0.0259393316211486	0.999999999835881
C2_LU_TUMOR_ANGIOGENESIS_UP	21	Down	0.025944114076256	0.999999999835881
C2_BUCKANOVICH_T_LYMPHOCYTE_HOMING_ON_TUMOR_DN	16	Up	0.0259818916228133	0.999999999835881
C5_GO_C21_STEROID_HORMONE_BIOSYNTHETIC_PROCESS	17	Down	0.026031225551816	0.999999999835881
C2_LIU_TOPBP1_TARGETS	11	Up	0.0260422079417649	0.999999999835881
C5_GO_NEGATIVE_REGULATION_OF_STEM_CELL_POPULATION_MAINTENANCE	3	Up	0.0260733641272043	0.999999999835881
C7_GSE22919_RESTING_VS_IL2_IL12_IL15_STIM_NK_CELL_UP	171	Down	0.0261048951548851	0.999999999835881
C5_GO_RNA_POLYMERASE_I_COMPLEX	8	Down	0.0261292337883507	0.999999999835881
C2_CROMER_TUMORIGENESIS_DN	24	Up	0.0261658690873124	0.999999999835881
C2_MYLLYKANGAS_AMPLIFICATION_HOT_SPOT_29	4	Down	0.0261708053818448	0.999999999835881
C5_GO_TRANSCRIPTION_DEPENDENT_TETHERING_OF_RNA_POLYMERASE_II_GENE_DNA_AT_NUCLEAR_PERIPHERY	6	Down	0.0262112073047541	0.999999999835881
C5_GO_LYSOSOMAL_LUMEN_ACIDIFICATION	7	Up	0.026246770997477	0.999999999835881
C3_MEIS1BHOXA9_01	77	Up	0.0263206344191148	0.999999999835881
C2_BIOCARTA_PLCE_PATHWAY	8	Down	0.0263519466635336	0.999999999835881
C5_GO_NUCLEAR_HETEROCHROMATIN	28	Down	0.0264406697734512	0.999999999835881
C2_REACTOME_MET_ACTIVATES_PTPN11	4	Down	0.0265069774643457	0.999999999835881
C5_GO_REGULATION_OF_PROTEIN_FOLDING	10	Up	0.0266432554679501	0.999999999835881
C5_GO_HAIR_FOLLICLE_PLACODE_FORMATION	4	Down	0.0266473378540745	0.999999999835881
C2_REACTOME_REGULATION_OF_RUNX1_EXPRESSION_AND_ACTIVITY	16	Down	0.026653521315835	0.999999999835881
C2_SU_SALIVARY_GLAND	5	Down	0.0266841256369283	0.999999999835881
C5_GO_SOLUTE_PROTON_ANTIPORTER_ACTIVITY	15	Down	0.0267639950552402	0.999999999835881
C5_GO_BETA_2_ADRENERGIC_RECEPTOR_BINDING	5	Down	0.0267967586906206	0.999999999835881
C2_LI_WILMS_TUMOR_ANAPLASTIC_UP	15	Up	0.0268287506675028	0.999999999835881
C5_GO_WD40_REPEAT_DOMAIN_BINDING	3	Down	0.026867851273391	0.999999999835881
C5_GO_GOLGI_CISTERNA_MEMBRANE	63	Down	0.0268783276217208	0.999999999835881
C5_GO_REGULATION_OF_NUCLEAR_CELL_CYCLE_DNA_REPLICATION	14	Down	0.0270086608220001	0.999999999835881
C2_OHM_EMBRYONIC_CARCINOMA_DN	5	Up	0.0270188856093191	0.999999999835881
C2_REACTOME_DNA_DAMAGE_RECOGNITION_IN_GG_NER	34	Down	0.0271048359203043	0.999999999835881
C5_GO_POSITIVE_REGULATION_OF_CELL_CYCLE_G1_S_PHASE_TRANSITION	37	Down	0.0271203039438276	0.999999999835881
C5_GO_ORGANELLE_MEMBRANE_CONTACT_SITE	15	Down	0.0272590532849437	0.999999999835881
C1_chr19q12	7	Down	0.0272888754792135	0.999999999835881
C2_REACTOME_CREB1_PHOSPHORYLATION_THROUGH_THE_ACTIVATION_OF_ADENYLATE_CYCLASE	8	Down	0.0273969869637783	0.999999999835881
C5_GO_EXOCYTIC_INSERTION_OF_NEUROTRANSMITTER_RECEPTOR_TO_PLASMA_MEMBRANE	4	Down	0.0274233890530471	0.999999999835881
C2_REACTOME_TNFR1_INDUCED_NFKAPPAB_SIGNALING_PATHWAY	26	Down	0.0274688618334006	0.999999999835881
C7_GSE41867_DAY6_EFFECTOR_VS_DAY30_MEMORY_CD8_TCELL_LCMV_ARMSTRONG_UP	182	Down	0.0274751100122949	0.999999999835881
C5_GO_NEGATIVE_REGULATION_OF_TYPE_B_PANCREATIC_CELL_APOPTOTIC_PROCESS	4	Down	0.0274831183652834	0.999999999835881
C2_KASLER_HDAC7_TARGETS_2_UP	5	Down	0.0276412912167936	0.999999999835881
C5_GO_TRNA_THIO_MODIFICATION	4	Up	0.0276780143133352	0.999999999835881
C5_GO_PROTEIN_HETEROTRIMERIZATION	10	Up	0.0277742646351346	0.999999999835881
C5_GO_NEGATIVE_REGULATION_OF_NUCLEASE_ACTIVITY	7	Down	0.0277950374913999	0.999999999835881
C5_GO_FIBROBLAST_PROLIFERATION	66	Down	0.0278326637361169	0.999999999835881
C7_GSE42021_TREG_PLN_VS_CD24INT_TREG_THYMUS_DN	167	Down	0.0278631471891784	0.999999999835881
C7_GSE2405_0H_VS_9H_A_PHAGOCYTOPHILUM_STIM_NEUTROPHIL_DN	168	Down	0.0278963665780679	0.999999999835881
C5_GO_NEGATIVE_REGULATION_OF_NOTCH_SIGNALING_PATHWAY	25	Up	0.0279343682671188	0.999999999835881
C2_REACTOME_ACTIVATION_OF_THE_AP_1_FAMILY_OF_TRANSCRIPTION_FACTORS	9	Down	0.0279770099497838	0.999999999835881
C2_HOFFMAN_CLOCK_TARGETS_DN	4	Down	0.0279903024330253	0.999999999835881
C2_NELSON_RESPONSE_TO_ANDROGEN_DN	13	Up	0.0281379279650061	0.999999999835881
C5_GO_HISTONE_H3_K27_METHYLATION	17	Down	0.0281434389296143	0.999999999835881
C5_GO_PROTEIN_PHOSPHATASE_ACTIVATOR_ACTIVITY	12	Up	0.028148910837813	0.999999999835881
C7_GSE16450_IMMATURE_VS_MATURE_NEURON_CELL_LINE_6H_IFNA_STIM_UP	135	Down	0.0281506692253467	0.999999999835881
C5_GO_MAIN_AXON	45	Down	0.0282052415982055	0.999999999835881
C5_GO_NEGATIVE_REGULATION_OF_MICROTUBULE_DEPOLYMERIZATION	13	Down	0.0282573827042921	0.999999999835881
C2_PID_PS1_PATHWAY	38	Down	0.028277438179556	0.999999999835881
C2_LEE_DIFFERENTIATING_T_LYMPHOCYTE	176	Down	0.0284080193217128	0.999999999835881
C5_GO_REGULATION_OF_HISTONE_UBIQUITINATION	9	Down	0.0284486521385707	0.999999999835881
C5_GO_OTOLITH_DEVELOPMENT	2	Down	0.0284871648485171	0.999999999835881
C5_GO_FATTY_ACID_ELONGATION_SATURATED_FATTY_ACID	4	Down	0.028567289531106	0.999999999835881
C5_GO_3_OXO_ARACHIDOYL_COA_SYNTHASE_ACTIVITY	4	Down	0.028567289531106	0.999999999835881
C2_PID_IL2_STAT5_PATHWAY	29	Down	0.0285793400158711	0.999999999835881
C2_REACTOME_INFLUENZA_INFECTION	125	Down	0.0288342267954839	0.999999999835881
C2_FIGUEROA_AML_METHYLATION_CLUSTER_6_DN	13	Up	0.0288640024672758	0.999999999835881
C2_PYEON_HPV_POSITIVE_TUMORS_DN	3	Down	0.0289158796983108	0.999999999835881
C2_PID_RHOA_PATHWAY	40	Down	0.0289679362897177	0.999999999835881
C5_GO_RECEPTOR_SERINE_THREONINE_KINASE_BINDING	9	Up	0.0289780731737362	0.999999999835881
C5_GO_NADPH_BINDING	14	Up	0.029063511217818	0.999999999835881
C5_GO_REGULATION_OF_EXTRACELLULAR_MATRIX_DISASSEMBLY	15	Down	0.0291020903566537	0.999999999835881
C5_GO_REGULATION_OF_ACUTE_INFLAMMATORY_RESPONSE	28	Down	0.0292511784785354	0.999999999835881
C2_PID_AMB2_NEUTROPHILS_PATHWAY	33	Down	0.0292689501700703	0.999999999835881
C5_GO_SUCCINYL_COA_METABOLIC_PROCESS	5	Down	0.0293853136418076	0.999999999835881
C5_GO_SUPEROXIDE_GENERATING_NADPH_OXIDASE_ACTIVITY	8	Down	0.0294512023119978	0.999999999835881
C2_REACTOME_NTRK2_ACTIVATES_RAC1	4	Up	0.0295658505165264	0.999999999835881
C2_REACTOME_GLYCEROPHOSPHOLIPID_CATABOLISM	7	Up	0.0296268984957996	0.999999999835881
C5_GO_TASTE_RECEPTOR_ACTIVITY	4	Up	0.0296455277113034	0.999999999835881
C5_GO_VIRION_ASSEMBLY	32	Down	0.0297015069317664	0.999999999835881
C5_GO_SINGLE_STRANDED_DNA_DEPENDENT_ATPASE_ACTIVITY	12	Down	0.0297866823464545	0.999999999835881
C5_GO_WATER_SOLUBLE_VITAMIN_METABOLIC_PROCESS	66	Up	0.0298715063326985	0.999999999835881
C2_NATSUME_RESPONSE_TO_INTERFERON_BETA_DN	45	Down	0.0299915268346692	0.999999999835881
C5_GO_SOLUTE_CATION_ANTIPORTER_ACTIVITY	23	Down	0.0300196879946135	0.999999999835881
C2_REACTOME_TNF_RECEPTOR_SUPERFAMILY_TNFSF_MEMBERS_MEDIATING_NON_CANONICAL_NF_KB_PATHWAY	14	Down	0.030117012844633	0.999999999835881
C5_GO_TRANSMEMBRANE_RECEPTOR_PROTEIN_SERINE_THREONINE_KINASE_BINDING	7	Up	0.0301218654278824	0.999999999835881
C5_GO_NEGATIVE_REGULATION_OF_CALCIUM_MEDIATED_SIGNALING	24	Up	0.030126545961308	0.999999999835881
C5_GO_ACROSOMAL_MEMBRANE	11	Down	0.0301492629854774	0.999999999835881
C2_BIOCARTA_RAN_PATHWAY	5	Down	0.0302127768644273	0.999999999835881
C2_ZHAN_MULTIPLE_MYELOMA_CD2_DN	38	Down	0.0302818155738632	0.999999999835881
C2_REACTOME_ACTIVATION_OF_THE_MRNA_UPON_BINDING_OF_THE_CAP_BINDING_COMPLEX_AND_EIFS_AND_SUBSEQUENT_BINDING_TO_43S	43	Down	0.0303717972892097	0.999999999835881
C5_GO_FIBROBLAST_GROWTH_FACTOR_RECEPTOR_SIGNALING_PATHWAY	70	Down	0.0303794379652922	0.999999999835881
C5_GO_NEGATIVE_REGULATION_OF_REGULATED_SECRETORY_PATHWAY	19	Down	0.0305345926730626	0.999999999835881
C2_WENG_POR_TARGETS_GLOBAL_DN	19	Down	0.0305580577281366	0.999999999835881
C2_KANG_FLUOROURACIL_RESISTANCE_DN	11	Up	0.0306990475993435	0.999999999835881
C2_LUDWICZEK_TREATING_IRON_OVERLOAD	5	Down	0.0307461511810981	0.999999999835881
C2_FARMER_BREAST_CANCER_CLUSTER_7	15	Up	0.0309100679401595	0.999999999835881
C5_GO_POSITIVE_REGULATION_OF_NEUROTRANSMITTER_UPTAKE	3	Down	0.031116188193884	0.999999999835881
C3_PAX5_02	14	Down	0.031194641849464	0.999999999835881
C5_GO_PROTEIN_RETENTION_IN_GOLGI_APPARATUS	5	Down	0.0313819357875932	0.999999999835881
C2_HEIDENBLAD_AMPLICON_12P11_12_UP	32	Up	0.0314870949328813	0.999999999835881
C5_GO_HISTONE_METHYLTRANSFERASE_ACTIVITY_H3_K36_SPECIFIC_	8	Down	0.0316599820478918	0.999999999835881
C7_GSE38696_LIGHT_ZONE_VS_DARK_ZONE_BCELL_UP	164	Down	0.0318270566169136	0.999999999835881
C5_GO_INORGANIC_PHOSPHATE_TRANSMEMBRANE_TRANSPORTER_ACTIVITY	4	Down	0.0318790156178512	0.999999999835881
C2_MASRI_RESISTANCE_TO_TAMOXIFEN_AND_AROMATASE_INHIBITORS_UP	8	Up	0.0319148290214312	0.999999999835881
C5_GO_POSITIVE_REGULATION_OF_MRNA_CATABOLIC_PROCESS	37	Down	0.031939974345425	0.999999999835881
C5_GO_POSITIVE_REGULATION_OF_ORGAN_GROWTH	33	Down	0.0322126961430808	0.999999999835881
C5_GO_EXONUCLEOLYTIC_TRIMMING_INVOLVED_IN_RRNA_PROCESSING	7	Up	0.0322799331440385	0.999999999835881
C5_GO_PATTERN_SPECIFICATION_INVOLVED_IN_KIDNEY_DEVELOPMENT	3	Up	0.0323455974606616	0.999999999835881
C5_GO_HISTONE_H3_K36_METHYLATION	12	Down	0.0324222875642799	0.999999999835881
C6_ATM_DN.V1_UP	81	Up	0.0324441804778535	0.999999999835881
C2_CORRE_MULTIPLE_MYELOMA_UP	47	Up	0.032468238378205	0.999999999835881
C3_SEF1_C	2	Down	0.0324871421839922	0.999999999835881
C2_LIU_TARGETS_OF_VMYB_VS_CMYB_UP	9	Up	0.0327716861910839	0.999999999835881
C2_TURASHVILI_BREAST_NORMAL_DUCTAL_VS_LOBULAR_DN	6	Up	0.0330075873816448	0.999999999835881
C5_GO_PULMONARY_ARTERY_MORPHOGENESIS	5	Up	0.0330391199881479	0.999999999835881
C2_MEISSNER_BRAIN_HCP_WITH_H3K4ME2_AND_H3K27ME3	28	Down	0.0330546593735109	0.999999999835881
C5_GO_NEGATIVE_REGULATION_OF_PROTEIN_TYROSINE_KINASE_ACTIVITY	25	Down	0.0333017950857278	0.999999999835881
C5_GO_CYTOPLASMIC_UBIQUITIN_LIGASE_COMPLEX	11	Up	0.0333856867347354	0.999999999835881
C2_LIANG_HEMATOPOIESIS_STEM_CELL_NUMBER_SMALL_VS_HUGE_DN	26	Down	0.0334254469447489	0.999999999835881
C5_GO_VESICLE_DOCKING	50	Up	0.0334548066794763	0.999999999835881
C2_FLECHNER_PBL_KIDNEY_TRANSPLANT_REJECTED_VS_OK_DN	43	Down	0.0335886855158798	0.999999999835881
C5_GO_GTPASE_INHIBITOR_ACTIVITY	11	Down	0.0336100233255327	0.999999999835881
C5_GO_NEUTROPHIL_MEDIATED_KILLING_OF_SYMBIONT_CELL	3	Up	0.0336370103858191	0.999999999835881
C5_GO_REGULATION_OF_ACROSOME_REACTION	7	Down	0.0337320191677762	0.999999999835881
C5_GO_ASCENDING_AORTA_DEVELOPMENT	4	Up	0.0337765681628783	0.999999999835881
C5_GO_REGULATION_OF_GLUCONEOGENESIS	34	Down	0.0337895652093359	0.999999999835881
C2_ABRAHAM_ALPC_VS_MULTIPLE_MYELOMA_UP	23	Down	0.0339389581737694	0.999999999835881
C2_VANDESLUIS_NORMAL_EMBRYOS_UP	3	Up	0.0341073052084672	0.999999999835881
C2_BIOCARTA_CARM1_PATHWAY	11	Down	0.0341151166752675	0.999999999835881
C7_GSE41978_KLRG1_HIGH_VS_LOW_EFFECTOR_CD8_TCELL_DN	153	Down	0.0345916544508772	0.999999999835881
C2_FIGUEROA_AML_METHYLATION_CLUSTER_5_DN	20	Up	0.0347623645390375	0.999999999835881
C7_GSE40666_STAT1_KO_VS_STAT4_KO_CD8_TCELL_WITH_IFNA_STIM_90MIN_UP	169	Down	0.0347747818139607	0.999999999835881
C5_GO_RESPONSE_TO_GONADOTROPIN	20	Up	0.0348719307195597	0.999999999835881
C2_MYLLYKANGAS_AMPLIFICATION_HOT_SPOT_9	8	Down	0.0349338206221032	0.999999999835881
C2_TONKS_TARGETS_OF_RUNX1_RUNX1T1_FUSION_GRANULOCYTE_DN	12	Up	0.0349538332082419	0.999999999835881
C2_PARENT_MTOR_SIGNALING_DN	30	Down	0.0349635178423527	0.999999999835881
C5_GO_HISTONE_METHYLTRANSFERASE_ACTIVITY	48	Down	0.0350184484086637	0.999999999835881
C2_REACTOME_ASSEMBLY_OF_ACTIVE_LPL_AND_LIPC_LIPASE_COMPLEXES	12	Down	0.0351145125184954	0.999999999835881
C5_GO_BERGMANN_GLIAL_CELL_DIFFERENTIATION	7	Down	0.0352074295632867	0.999999999835881
C2_MARZEC_IL2_SIGNALING_UP	99	Down	0.0352871391756335	0.999999999835881
C2_PRAMOONJAGO_SOX4_TARGETS_UP	45	Down	0.0353532736738432	0.999999999835881
C5_GO_URETERIC_BUD_ELONGATION	5	Up	0.0353996810197996	0.999999999835881
C7_GSE24671_CTRL_VS_SENDAI_VIRUS_INFECTED_MOUSE_SPLENOCYTES_DN	172	Down	0.0355365242484656	0.999999999835881
C5_GO_CARD_DOMAIN_BINDING	14	Up	0.0357559428285886	0.999999999835881
C7_GSE17721_0.5H_VS_8H_POLYIC_BMDC_UP	160	Down	0.035834174258675	0.999999999835881
C2_THEILGAARD_NEUTROPHIL_AT_SKIN_WOUND_DN	204	Down	0.0358645013427371	0.999999999835881
C5_GO_ENDOCYTIC_VESICLE_LUMEN	14	Up	0.03586785940474	0.999999999835881
C5_GO_REGULATION_OF_CILIUM_ASSEMBLY	41	Up	0.0358894416703842	0.999999999835881
C5_GO_NODAL_SIGNALING_PATHWAY	7	Up	0.0359164598967379	0.999999999835881
C5_GO_HYPOTONIC_RESPONSE	6	Down	0.0360458801674206	0.999999999835881
C5_GO_ION_ANTIPORTER_ACTIVITY	39	Down	0.0361519141888109	0.999999999835881
C5_GO_SIGNAL_RECOGNITION_PARTICLE	10	Down	0.036186571216686	0.999999999835881
C2_SESTO_RESPONSE_TO_UV_C0	88	Down	0.0362853243397972	0.999999999835881
C2_BROWNE_HCMV_INFECTION_4HR_UP	33	Down	0.0363164199436198	0.999999999835881
C5_GO_TRANSCRIPTIONAL_REPRESSOR_COMPLEX	64	Down	0.0363708523354923	0.999999999835881
C2_REACTOME_LINOLEIC_ACID_LA_METABOLISM	6	Down	0.0364444986615637	0.999999999835881
C2_BIOCARTA_SPRY_PATHWAY	14	Down	0.0366531469825865	0.999999999835881
C2_REACTOME_FRUCTOSE_METABOLISM	7	Down	0.036718516740173	0.999999999835881
C7_GSE42088_UNINF_VS_LEISHMANIA_INF_DC_4H_DN	161	Down	0.0367882015620391	0.999999999835881
C5_GO_RNA_GUANINE_N7_METHYLATION	5	Down	0.0369490925008992	0.999999999835881
C2_REACTOME_VOLTAGE_GATED_POTASSIUM_CHANNELS	20	Down	0.0370023411833679	0.999999999835881
C5_GO_POLYUBIQUITIN_MODIFICATION_DEPENDENT_PROTEIN_BINDING	43	Down	0.0370404365326702	0.999999999835881
C3_PAX8_01	27	Up	0.0371536030432283	0.999999999835881
C5_GO_POSITIVE_REGULATION_OF_GLIAL_CELL_PROLIFERATION	13	Down	0.0372862783328386	0.999999999835881
C5_GO_POSTSYNAPTIC_CYTOSOL	16	Down	0.0373320363392904	0.999999999835881
C5_GO_RESPONSE_TO_FRUCTOSE	6	Down	0.0373367951369515	0.999999999835881
C5_GO_LONG_CHAIN_FATTY_ACID_BIOSYNTHETIC_PROCESS	19	Down	0.0373502839263301	0.999999999835881
C5_GO_ASPARTATE_TRANSMEMBRANE_TRANSPORT	6	Up	0.0374470016090948	0.999999999835881
C5_GO_MODULATION_OF_TRANSCRIPTION_IN_OTHER_ORGANISM_INVOLVED_IN_SYMBIOTIC_INTERACTION	21	Down	0.0375365944902116	0.999999999835881
C2_REACTOME_RUNX1_INTERACTS_WITH_CO_FACTORS_WHOSE_PRECISE_EFFECT_ON_RUNX1_TARGETS_IS_NOT_KNOWN	30	Down	0.0376020172208874	0.999999999835881
C5_GO_DNA_LIGATION	15	Down	0.0376459407261799	0.999999999835881
C5_GO_NEGATIVE_REGULATION_OF_EPITHELIAL_CELL_DIFFERENTIATION_INVOLVED_IN_KIDNEY_DEVELOPMENT	3	Down	0.0377182477247757	0.999999999835881
C5_GO_DITERPENOID_METABOLIC_PROCESS	38	Up	0.0378296759369443	0.999999999835881
C2_UROSEVIC_RESPONSE_TO_IMIQUIMOD	16	Down	0.0378389297057562	0.999999999835881
C5_GO_PEPTIDYL_ARGININE_METHYLATION_TO_ASYMMETRICAL_DIMETHYL_ARGININE	5	Down	0.0378851509047797	0.999999999835881
C5_GO_REGULATION_OF_VENTRICULAR_CARDIAC_MUSCLE_CELL_MEMBRANE_DEPOLARIZATION	4	Down	0.0379151518746651	0.999999999835881
C5_GO_BMP_SIGNALING_PATHWAY_INVOLVED_IN_HEART_DEVELOPMENT	3	Up	0.0379691153174831	0.999999999835881
C2_HOFMANN_CELL_LYMPHOMA_UP	44	Down	0.0381443240648371	0.999999999835881
C7_GSE2128_C57BL6_VS_NOD_THYMOCYTE_MIMETOPE_NEGATIVE_SELECTION_UP	113	Up	0.0382433265754948	0.999999999835881
C5_GO_POSITIVE_REGULATION_OF_GROWTH	171	Down	0.0383869910901986	0.999999999835881
C5_GO_POSITIVE_REGULATION_OF_PRODUCTION_OF_MIRNAS_INVOLVED_IN_GENE_SILENCING_BY_MIRNA	8	Up	0.0384416892027859	0.999999999835881
C5_GO_CATION_CATION_ANTIPORTER_ACTIVITY	18	Down	0.0385130214940933	0.999999999835881
C5_GO_SRP_DEPENDENT_COTRANSLATIONAL_PROTEIN_TARGETING_TO_MEMBRANE_TRANSLOCATION	9	Down	0.038569086090385	0.999999999835881
C2_REACTOME_FRS2_MEDIATED_ACTIVATION	9	Down	0.0386255508946378	0.999999999835881
C5_GO_DENTINOGENESIS	4	Down	0.0386964181221447	0.999999999835881
C5_GO_POSITIVE_REGULATION_OF_KERATINOCYTE_DIFFERENTIATION	12	Up	0.0387489111423129	0.999999999835881
C5_GO_INSULIN_RESPONSIVE_COMPARTMENT	7	Down	0.0388406033979726	0.999999999835881
C2_REACTOME_TNFR1_INDUCED_PROAPOPTOTIC_SIGNALING	12	Down	0.0389280675708672	0.999999999835881
C5_GO_NEGATIVE_REGULATION_OF_TRANSCRIPTION_BY_COMPETITIVE_PROMOTER_BINDING	6	Down	0.0389539402779544	0.999999999835881
C5_GO_CYSTEINE_BIOSYNTHETIC_PROCESS	4	Up	0.0389777773162805	0.999999999835881
C2_PID_INTEGRIN_A9B1_PATHWAY	15	Down	0.039094297124986	0.999999999835881
C2_REACTOME_FGFR2_MUTANT_RECEPTOR_ACTIVATION	20	Down	0.0391495793330403	0.999999999835881
C2_REACTOME_REACTIONS_SPECIFIC_TO_THE_COMPLEX_N_GLYCAN_SYNTHESIS_PATHWAY	7	Up	0.0391564148378377	0.999999999835881
C7_GSE21670_UNTREATED_VS_TGFB_IL6_TREATED_STAT3_KO_CD4_TCELL_DN	175	Down	0.0392628680207197	0.999999999835881
C5_GO_RNA_7_METHYLGUANOSINE_CAP_BINDING	10	Down	0.0392673435673479	0.999999999835881
C5_GO_POSITIVE_REGULATION_OF_MITOTIC_CELL_CYCLE	122	Down	0.039278713908225	0.999999999835881
C2_BIOCARTA_DEATH_PATHWAY	29	Down	0.0393192543975561	0.999999999835881
C5_GO_HEMOGLOBIN_BINDING	3	Up	0.0394097882629603	0.999999999835881
C5_GO_SURFACTANT_HOMEOSTASIS	5	Down	0.0395021660692207	0.999999999835881
C5_GO_POSITIVE_REGULATION_OF_CELL_CYCLE_PHASE_TRANSITION	77	Down	0.0395324963842771	0.999999999835881
C2_FLECHNER_BIOPSY_KIDNEY_TRANSPLANT_REJECTED_VS_OK_UP	72	Down	0.039618898475009	0.999999999835881
C2_AMIT_EGF_RESPONSE_20_HELA	10	Down	0.0397149259427138	0.999999999835881
C5_GO_SWI_SNF_COMPLEX	16	Down	0.0398344344079398	0.999999999835881
C5_GO_NUCLEOTIDE_TRANSMEMBRANE_TRANSPORT	6	Up	0.0399092134520865	0.999999999835881
C5_GO_CHONDROITIN_SULFATE_BIOSYNTHETIC_PROCESS	16	Down	0.0399579944486999	0.999999999835881
C7_GSE27241_WT_VS_RORGT_KO_TH17_POLARIZED_CD4_TCELL_DN	161	Down	0.0399689039438734	0.999999999835881
C3_ATGCACG_MIR517B	15	Down	0.0400250315780663	0.999999999835881
C2_BIOCARTA_TERT_PATHWAY	7	Down	0.0400759036543051	0.999999999835881
C5_GO_CYTOPLASMIC_STRESS_GRANULE	46	Down	0.0402116729079475	0.999999999835881
C2_OUILLETTE_CLL_13Q14_DELETION_UP	63	Down	0.0402950527921548	0.999999999835881
C2_TSENG_IRS1_TARGETS_UP	76	Down	0.0404167058983078	0.999999999835881
C5_GO_PARALLEL_FIBER_TO_PURKINJE_CELL_SYNAPSE	6	Up	0.0404447174499461	0.999999999835881
C5_GO_RESPONSE_TO_WATER_DEPRIVATION	5	Down	0.0404989801418294	0.999999999835881
C5_GO_NEGATIVE_REGULATION_OF_MICROTUBULE_POLYMERIZATION_OR_DEPOLYMERIZATION	24	Down	0.0405814621729212	0.999999999835881
C2_SMID_BREAST_CANCER_LUMINAL_A_DN	15	Up	0.0406924736265466	0.999999999835881
C2_DER_IFN_GAMMA_RESPONSE_DN	9	Down	0.0406964930846711	0.999999999835881
C2_REACTOME_CLEC7A_INFLAMMASOME_PATHWAY	6	Down	0.0407147461534177	0.999999999835881
C3_TACGGGT_MIR99A_MIR100_MIR99B	16	Down	0.0408884587366675	0.999999999835881
C2_REACTOME_RHO_GTPASES_ACTIVATE_WASPS_AND_WAVES	33	Down	0.0409333408563315	0.999999999835881
C5_GO_MYOBLAST_FATE_COMMITMENT	3	Down	0.0409453478096555	0.999999999835881
C5_GO_PHOSPHOSERINE_RESIDUE_BINDING	5	Down	0.0409460350398735	0.999999999835881
C3_STAT3_01	17	Up	0.0409986328662669	0.999999999835881
C5_GO_POSITIVE_REGULATION_OF_PROTEIN_SUMOYLATION	10	Up	0.0410967113131123	0.999999999835881
C7_GSE28737_FOLLICULAR_VS_MARGINAL_ZONE_BCELL_UP	169	Down	0.0413778010349936	0.999999999835881
C5_GO_REGULATION_OF_T_HELPER_1_CELL_DIFFERENTIATION	8	Up	0.041441803659135	0.999999999835881
C2_SMID_BREAST_CANCER_ERBB2_UP	86	Up	0.0414526446338769	0.999999999835881
C5_GO_NEGATIVE_REGULATION_OF_HISTONE_H4_ACETYLATION	4	Down	0.0414827285443997	0.999999999835881
C3_HFH3_01	125	Down	0.0415238800065765	0.999999999835881
C5_GO_PYRIMIDINE_RIBONUCLEOSIDE_TRIPHOSPHATE_BIOSYNTHETIC_PROCESS	12	Up	0.0415584661751869	0.999999999835881
C2_PID_HIV_NEF_PATHWAY	33	Down	0.0415722544691277	0.999999999835881
C5_GO_PEPTIDE_DISULFIDE_OXIDOREDUCTASE_ACTIVITY	14	Down	0.0416024764146294	0.999999999835881
C5_GO_LIPOPROTEIN_CATABOLIC_PROCESS	10	Up	0.0418027414045012	0.999999999835881
C5_GO_REGULATION_OF_T_CELL_CYTOKINE_PRODUCTION	27	Down	0.0418389095787488	0.999999999835881
C5_GO_ACTIVATION_OF_PROTEIN_KINASE_A_ACTIVITY	11	Down	0.041937649323388	0.999999999835881
C5_GO_CHROMO_SHADOW_DOMAIN_BINDING	6	Down	0.0419430752048235	0.999999999835881
C5_GO_PHOSPHATIDYLINOSITOL_3_5_BISPHOSPHATE_BINDING	20	Down	0.0420286753747761	0.999999999835881
C5_GO_HISTONE_UBIQUITINATION	40	Down	0.0421546573017425	0.999999999835881
C5_GO_POTASSIUM_ION_ANTIPORTER_ACTIVITY	10	Down	0.0422038230620054	0.999999999835881
C5_GO_SNORNA_LOCALIZATION	4	Down	0.0422466222450802	0.999999999835881
C5_GO_PEPTIDYL_LYSINE_METHYLATION	105	Down	0.0423239428865593	0.999999999835881
C2_REACTOME_ADVANCED_GLYCOSYLATION_ENDPRODUCT_RECEPTOR_SIGNALING	10	Down	0.0425813959335471	0.999999999835881
C2_BIOCARTA_CK1_PATHWAY	12	Down	0.0427587756086313	0.999999999835881
C2_BYSTRYKH_HEMATOPOIESIS_STEM_CELL_RUNX1	3	Down	0.0427753114208678	0.999999999835881
C2_REACTOME_MRNA_SPLICING	153	Down	0.0428305569718181	0.999999999835881
C5_GO_PROTEIN_PHOSPHORYLATED_AMINO_ACID_BINDING	40	Down	0.0428402285552223	0.999999999835881
C5_GO_NUCLEOSOMAL_DNA_BINDING	45	Down	0.0429390650590189	0.999999999835881
C5_GO_NEGATIVE_REGULATION_OF_PROTEIN_K63_LINKED_UBIQUITINATION	5	Down	0.0430489035822434	0.999999999835881
C2_BIOCARTA_SAM68_PATHWAY	6	Down	0.0430663712202311	0.999999999835881
C2_REACTOME_FATTY_ACIDS_BOUND_TO_GPR40_FFAR1_REGULATE_INSULIN_SECRETION	6	Down	0.043155189581029	0.999999999835881
C2_SANCHEZ_MDM2_TARGETS	11	Down	0.0431643567530749	0.999999999835881
C5_GO_ROUGH_ENDOPLASMIC_RETICULUM	58	Down	0.0432829821349816	0.999999999835881
C2_REACTOME_RRNA_PROCESSING_IN_THE_NUCLEUS_AND_CYTOSOL	147	Down	0.0433087849084885	0.999999999835881
C2_ROVERSI_GLIOMA_COPY_NUMBER_DN	40	Up	0.0433857709143714	0.999999999835881
C5_GO_NUCLEOTIDE_EXCISION_REPAIR	101	Down	0.0434846434291317	0.999999999835881
C5_GO_IONOTROPIC_GLUTAMATE_RECEPTOR_SIGNALING_PATHWAY	14	Up	0.0435654984079087	0.999999999835881
C2_BIOCARTA_BAD_PATHWAY	19	Down	0.0437398995703922	0.999999999835881
C2_RADAEVA_RESPONSE_TO_IFNA1_UP	45	Down	0.0437571321541206	0.999999999835881
C5_GO_REGULATION_OF_GLYCOGEN_CATABOLIC_PROCESS	4	Down	0.0438324114417409	0.999999999835881
C2_KIM_GERMINAL_CENTER_T_HELPER_DN	9	Down	0.0439498343557665	0.999999999835881
C2_SA_MMP_CYTOKINE_CONNECTION	14	Up	0.0440054221713206	0.999999999835881
C2_HSIAO_HOUSEKEEPING_GENES	349	Down	0.0441866815623389	0.999999999835881
C5_GO_VESICLE_DOCKING_INVOLVED_IN_EXOCYTOSIS	34	Up	0.0442410512598028	0.999999999835881
C7_GSE27786_NKCELL_VS_ERYTHROBLAST_UP	181	Down	0.0442722583634923	0.999999999835881
C2_STAMBOLSKY_TARGETS_OF_MUTATED_TP53_UP	37	Down	0.0442783139658272	0.999999999835881
C2_ABE_INNER_EAR	25	Down	0.0443155365372638	0.999999999835881
C5_GO_POSITIVE_REGULATION_OF_MICROTUBULE_BINDING	4	Down	0.0443995588477926	0.999999999835881
C5_GO_REGULATION_OF_NEUROTRANSMITTER_RECEPTOR_LOCALIZATION_TO_POSTSYNAPTIC_SPECIALIZATION_MEMBRANE	6	Down	0.044433207730295	0.999999999835881
C5_GO_POSITIVE_REGULATION_OF_CELL_MATURATION	5	Down	0.0444608070030886	0.999999999835881
C5_GO_CELLULAR_RESPONSE_TO_AMMONIUM_ION	40	Down	0.0445686821725428	0.999999999835881
C5_GO_POSITIVE_REGULATION_OF_AMINO_ACID_TRANSPORT	10	Down	0.0445911279254145	0.999999999835881
C5_GO_ESC_E_Z_COMPLEX	14	Down	0.0446145097169403	0.999999999835881
C5_GO_REGULATION_OF_SKELETAL_MUSCLE_TISSUE_GROWTH	3	Down	0.0447527538584835	0.999999999835881
C2_REACTOME_O_LINKED_GLYCOSYLATION_OF_MUCINS	30	Down	0.0447714302057436	0.999999999835881
C5_GO_ROUGH_ENDOPLASMIC_RETICULUM_MEMBRANE	21	Down	0.044801718301335	0.999999999835881
C5_GO_PROTEIN_LOCALIZATION_TO_ENDOPLASMIC_RETICULUM	106	Down	0.044809283034784	0.999999999835881
C3_CCAGGGG_MIR331	73	Down	0.0450605155786003	0.999999999835881
C2_BIOCARTA_IRES_PATHWAY	6	Down	0.045062583118234	0.999999999835881
C5_GO_TONGUE_MORPHOGENESIS	4	Down	0.0451095847955534	0.999999999835881
C5_GO_CEREBELLAR_PURKINJE_CELL_LAYER_FORMATION	7	Down	0.0452587924299425	0.999999999835881
C2_RICKMAN_HEAD_AND_NECK_CANCER_B	22	Up	0.0452635197436548	0.999999999835881
C2_WANG_CISPLATIN_RESPONSE_AND_XPC_UP	136	Up	0.0453244789918478	0.999999999835881
C2_MIKKELSEN_DEDIFFERENTIATED_STATE_DN	4	Up	0.0453916769464328	0.999999999835881
C2_ISHIKAWA_STING_SIGNALING	9	Down	0.0454597682757584	0.999999999835881
C5_GO_NUCLEOSIDE_MONOPHOSPHATE_KINASE_ACTIVITY	18	Down	0.0455854913916737	0.999999999835881
C5_GO_REGULATION_OF_PHOSPHOLIPASE_C_ACTIVATING_G_PROTEIN_COUPLED_RECEPTOR_SIGNALING_PATHWAY	2	Down	0.0457469235810488	0.999999999835881
C7_GSE42021_CD24LO_TREG_VS_CD24LO_TCONV_THYMUS_DN	166	Down	0.0457663277518591	0.999999999835881
C2_KEGG_O_GLYCAN_BIOSYNTHESIS	15	Down	0.0457964147121402	0.999999999835881
C2_REACTOME_BETA_OXIDATION_OF_VERY_LONG_CHAIN_FATTY_ACIDS	10	Down	0.0458340005404015	0.999999999835881
C5_GO_CELL_TRAILING_EDGE	13	Down	0.0459012011124692	0.999999999835881
C5_GO_L_SERINE_TRANSPORT	4	Up	0.0459371538441069	0.999999999835881
C5_GO_L_SERINE_TRANSMEMBRANE_TRANSPORTER_ACTIVITY	4	Up	0.0459371538441069	0.999999999835881
C5_GO_LYSOSOMAL_PROTEIN_CATABOLIC_PROCESS	10	Up	0.0460193545001525	0.999999999835881
C5_GO_POSITIVE_REGULATION_OF_CALCIUM_ION_DEPENDENT_EXOCYTOSIS	14	Down	0.0460317632809452	0.999999999835881
C5_GO_CAMP_RESPONSE_ELEMENT_BINDING	10	Down	0.0460336386089856	0.999999999835881
C3_HOXA4_Q2	158	Up	0.0460735039534372	0.999999999835881
C5_GO_RIBONUCLEOPROTEIN_COMPLEX_DISASSEMBLY	13	Down	0.0463720854150971	0.999999999835881
C5_GO_PROTEIN_METHYLATION	144	Down	0.0464061705445661	0.999999999835881
C7_GSE26156_DOUBLE_POSITIVE_VS_CD4_SINGLE_POSITIVE_THYMOCYTE_UP	170	Down	0.0465521984058813	0.999999999835881
C5_GO_FORMATION_OF_QUADRUPLE_SL_U4_U5_U6_SNRNP	9	Down	0.0465837731551682	0.999999999835881
C2_REACTOME_PKA_MEDIATED_PHOSPHORYLATION_OF_CREB	13	Down	0.0466423879198561	0.999999999835881
C5_GO_QUATERNARY_AMMONIUM_GROUP_BINDING	18	Down	0.0466925059780682	0.999999999835881
C1_chr2q34	11	Up	0.0467431908866641	0.999999999835881
C5_GO_PROTEIN_TARGETING_TO_MEMBRANE	152	Down	0.046762610920257	0.999999999835881
C5_GO_REGULATION_OF_TYPE_B_PANCREATIC_CELL_PROLIFERATION	7	Down	0.046810252342772	0.999999999835881
C2_STEARMAN_LUNG_CANCER_EARLY_VS_LATE_UP	108	Down	0.0468370411825277	0.999999999835881
C2_REACTOME_CIRCADIAN_CLOCK	63	Down	0.046855525250078	0.999999999835881
C5_GO_REGULATION_OF_VIRAL_INDUCED_CYTOPLASMIC_PATTERN_RECOGNITION_RECEPTOR_SIGNALING_PATHWAY	15	Down	0.0469799991894693	0.999999999835881
C1_chr17q22	37	Up	0.0470266891771664	0.999999999835881
C5_GO_ANTRAL_OVARIAN_FOLLICLE_GROWTH	4	Down	0.047084085363329	0.999999999835881
C2_VALK_AML_CLUSTER_5	23	Up	0.0471243461053061	0.999999999835881
C2_REACTOME_KERATAN_SULFATE_KERATIN_METABOLISM	24	Down	0.0471283097138943	0.999999999835881
C5_GO_PERICENTRIOLAR_MATERIAL	20	Down	0.0471875286376434	0.999999999835881
C1_chr9p11	2	Up	0.0472501062202017	0.999999999835881
C5_GO_NEGATIVE_REGULATION_OF_MEIOTIC_NUCLEAR_DIVISION	6	Down	0.0474242736704012	0.999999999835881
C2_MIKKELSEN_MCV6_ICP_WITH_H3K4ME3_AND_H3K27ME3	20	Up	0.0474452929118637	0.999999999835881
C2_REACTOME_ZINC_INFLUX_INTO_CELLS_BY_THE_SLC39_GENE_FAMILY	7	Up	0.0474633648798722	0.999999999835881
C7_GSE40655_FOXO1_KO_VS_WT_NTREG_UP	174	Down	0.0476449116230927	0.999999999835881
C2_REN_MIF_TARGETS_DN	3	Down	0.0477242272832438	0.999999999835881
C2_REACTOME_NEGATIVE_REGULATION_OF_FGFR1_SIGNALING	21	Down	0.0477680092631538	0.999999999835881
C5_GO_TRANSFERASE_ACTIVITY_TRANSFERRING_ACYL_GROUPS_ACYL_GROUPS_CONVERTED_INTO_ALKYL_ON_TRANSFER	4	Up	0.0478220629151889	0.999999999835881
C2_BILANGES_RAPAMYCIN_SENSITIVE_GENES	27	Down	0.0478608397195686	0.999999999835881
C1_chr10q24	96	Up	0.0478938342619992	0.999999999835881
C5_GO_SMALL_PROTEIN_ACTIVATING_ENZYME_BINDING	5	Up	0.0479553050170753	0.999999999835881
C2_WOTTON_RUNX_TARGETS_UP	16	Up	0.0479863329697989	0.999999999835881
C5_GO_CHEMOKINE_C_C_MOTIF_LIGAND_5_PRODUCTION	8	Up	0.048167606535938	0.999999999835881
C5_GO_MYOBLAST_PROLIFERATION	8	Down	0.0482010959898918	0.999999999835881
C5_GO_CALCIUM_CATION_ANTIPORTER_ACTIVITY	7	Down	0.0482080073738398	0.999999999835881
C2_ZHU_CMV_ALL_UP	95	Down	0.0482113502670975	0.999999999835881
C5_GO_PHOSPHATIDYLINOSITOL_BINDING	195	Down	0.048282907307325	0.999999999835881
C2_ANDERSEN_LIVER_CANCER_KRT19_UP	25	Down	0.0483807253558541	0.999999999835881
C7_GSE24634_NAIVE_CD4_TCELL_VS_DAY3_IL4_CONV_TREG_UP	161	Down	0.0483954731672236	0.999999999835881
C5_GO_TELOMERE_MAINTENANCE_IN_RESPONSE_TO_DNA_DAMAGE	13	Down	0.0486452427877072	0.999999999835881
C5_GO_NEUTROPHIL_MEDIATED_KILLING_OF_GRAM_NEGATIVE_BACTERIUM	2	Up	0.0487250799634114	0.999999999835881
C2_REACTOME_RUNX2_REGULATES_OSTEOBLAST_DIFFERENTIATION	17	Down	0.0488011364470868	0.999999999835881
C5_GO_NEGATIVE_REGULATION_OF_COLLAGEN_BIOSYNTHETIC_PROCESS	9	Down	0.0488384222032425	0.999999999835881
C5_GO_L_LYSINE_TRANSPORT	4	Down	0.0489350252714414	0.999999999835881
C2_BOYLAN_MULTIPLE_MYELOMA_D_CLUSTER_UP	21	Down	0.0489721208111818	0.999999999835881
C2_KEGG_JAK_STAT_SIGNALING_PATHWAY	111	Down	0.0490108587817785	0.999999999835881
C3_CGCTGCT_MIR503	18	Down	0.0490613089102574	0.999999999835881
C1_chr16q13	17	Up	0.0491035501876944	0.999999999835881
C2_REACTOME_TANDEM_PORE_DOMAIN_POTASSIUM_CHANNELS	2	Down	0.0491085481506691	0.999999999835881
C2_BIOCARTA_PELP1_PATHWAY	6	Down	0.0491704184150855	0.999999999835881
C2_NGUYEN_NOTCH1_TARGETS_UP	21	Up	0.0493236470772132	0.999999999835881
C5_GO_CYSTEINE_TYPE_ENDOPEPTIDASE_ACTIVITY	77	Down	0.0493311241137246	0.999999999835881
C5_GO_REGULATION_OF_BILE_ACID_METABOLIC_PROCESS	8	Down	0.0494255103998225	0.999999999835881
C2_YIH_RESPONSE_TO_ARSENITE_C3	24	Up	0.0494601178108536	0.999999999835881
C2_REACTOME_PKA_ACTIVATION_IN_GLUCAGON_SIGNALLING	11	Down	0.049549914214883	0.999999999835881
C5_GO_RNA_POLYMERASE_II_CORE_COMPLEX	12	Down	0.0496112466300568	0.999999999835881
C5_GO_POSITIVE_REGULATION_OF_AXON_EXTENSION	30	Down	0.0496417724818203	0.999999999835881
C5_GO_SODIUM_ION_IMPORT_ACROSS_PLASMA_MEMBRANE	9	Down	0.0497300685686672	0.999999999835881
C5_GO_PROTEIN_PROCESSING_INVOLVED_IN_PROTEIN_TARGETING_TO_MITOCHONDRION	7	Down	0.0497390673025495	0.999999999835881
C5_GO_PHOSPHATE_ION_TRANSPORT	17	Down	0.0498304593493296	0.999999999835881
C7_GSE24210_IL35_TREATED_VS_RESTING_TREG_DN	102	Up	0.0499058382691698	0.999999999835881
C2_HOFFMANN_IMMATURE_TO_MATURE_B_LYMPHOCYTE_DN	33	Down	0.0500051240904833	0.999999999835881
C5_GO_SYNAPSE_PRUNING	8	Down	0.0500157540312829	0.999999999835881
C2_MCCABE_HOXC6_TARGETS_DN	14	Down	0.0501249343441629	0.999999999835881
C2_KEGG_PENTOSE_PHOSPHATE_PATHWAY	23	Up	0.0501400417015903	0.999999999835881
C2_KEGG_GLYCOSPHINGOLIPID_BIOSYNTHESIS_GLOBO_SERIES	11	Down	0.050197869180084	0.999999999835881
C5_GO_ACTIVATION_OF_MAPK_ACTIVITY	118	Down	0.0502055724732264	0.999999999835881
C2_RAMJAUN_APOPTOSIS_BY_TGFB1_VIA_MAPK1_DN	8	Down	0.0502061066789788	0.999999999835881
C5_GO_RNA_STABILIZATION	35	Down	0.0502416337496392	0.999999999835881
C2_PID_ATF2_PATHWAY	48	Down	0.0506502830527686	0.999999999835881
C7_GSE3920_IFNA_VS_IFNG_TREATED_FIBROBLAST_DN	157	Up	0.0506865765636161	0.999999999835881
C5_GO_SPHINGOLIPID_TRANSPORTER_ACTIVITY	12	Down	0.050690280203191	0.999999999835881
C5_GO_POSITIVE_REGULATION_OF_LEUKOCYTE_ADHESION_TO_VASCULAR_ENDOTHELIAL_CELL	10	Down	0.0508676301332615	0.999999999835881
C5_GO_NEGATIVE_REGULATION_OF_MITOPHAGY	6	Up	0.0509224974041476	0.999999999835881
C2_MARCINIAK_ER_STRESS_RESPONSE_VIA_CHOP	16	Down	0.0509604357969125	0.999999999835881
C2_REACTOME_TP53_REGULATES_TRANSCRIPTION_OF_DNA_REPAIR_GENES	53	Down	0.0509956150840514	0.999999999835881
C2_REACTOME_RNA_POLYMERASE_III_CHAIN_ELONGATION	16	Down	0.0510404249176793	0.999999999835881
C5_GO_AMINO_SUGAR_BIOSYNTHETIC_PROCESS	12	Up	0.0511452524196369	0.999999999835881
C1_MT	13	Up	0.0512273382838467	0.999999999835881
C2_REACTOME_SURFACTANT_METABOLISM	12	Down	0.0513244186722625	0.999999999835881
C2_REACTOME_PHYSIOLOGICAL_FACTORS	6	Up	0.0514080640140685	0.999999999835881
C2_REACTOME_DDX58_IFIH1_MEDIATED_INDUCTION_OF_INTERFERON_ALPHA_BETA	61	Down	0.0514570241121363	0.999999999835881
C5_GO_REGULATION_OF_CHEMOKINE_MEDIATED_SIGNALING_PATHWAY	6	Down	0.0515111428658684	0.999999999835881
C2_REACTOME_SIGNALING_BY_FGFR4	31	Down	0.051576053166032	0.999999999835881
C6_KRAS.PROSTATE_UP.V1_UP	74	Up	0.051745627517385	0.999999999835881
C5_GO_DRUG_TRANSMEMBRANE_TRANSPORT	53	Down	0.0518221115924269	0.999999999835881
C5_GO_NUCLEAR_EUCHROMATIN	22	Down	0.0520113096192519	0.999999999835881
C5_GO_MAMMARY_GLAND_ALVEOLUS_DEVELOPMENT	9	Down	0.0520274520347777	0.999999999835881
C5_GO_TETRAHYDROFOLATE_METABOLIC_PROCESS	11	Up	0.0520540385774653	0.999999999835881
C5_GO_INSEMINATION	5	Down	0.0520736598495506	0.999999999835881
C5_GO_DIVALENT_INORGANIC_CATION_TRANSMEMBRANE_TRANSPORTER_ACTIVITY	19	Up	0.0520900161244455	0.999999999835881
C2_NUTT_GBM_VS_AO_GLIOMA_DN	35	Down	0.0522194349851745	0.999999999835881
C2_PID_IL12_2PATHWAY	58	Down	0.0525343458513074	0.999999999835881
C1_chr13q32	23	Up	0.0527195835735591	0.999999999835881
C6_PRC1_BMI_UP.V1_DN	100	Up	0.0527693316572299	0.999999999835881
C7_GSE3920_UNTREATED_VS_IFNG_TREATED_ENDOTHELIAL_CELL_UP	114	Down	0.0530347052786639	0.999999999835881
C5_GO_RESPONSE_TO_LEPTIN	15	Down	0.0530458220678209	0.999999999835881
C5_GO_REGULATION_OF_RESTING_MEMBRANE_POTENTIAL	6	Down	0.0531840681956469	0.999999999835881
C5_GO_NEGATIVE_REGULATION_OF_ACTIVIN_RECEPTOR_SIGNALING_PATHWAY	4	Up	0.0532734880884874	0.999999999835881
C5_GO_FMN_BINDING	10	Up	0.0533346589301829	0.999999999835881
C7_GSE3982_MAC_VS_BCELL_UP	156	Up	0.0533821603713067	0.999999999835881
C2_REACTOME_ALPHA_OXIDATION_OF_PHYTANATE	6	Up	0.0534176063154563	0.999999999835881
C5_GO_FATTY_ACID_ALPHA_OXIDATION	6	Up	0.0534176063154563	0.999999999835881
C5_GO_REGULATION_OF_CENTROSOME_DUPLICATION	38	Down	0.0534463149611367	0.999999999835881
C2_KONDO_PROSTATE_CANCER_WITH_H3K27ME3	57	Up	0.0534473451636685	0.999999999835881
C5_GO_NEGATIVE_REGULATION_OF_CHROMATIN_SILENCING	16	Down	0.0534727879034205	0.999999999835881
C5_GO_POSITIVE_REGULATION_OF_SMAD_PROTEIN_SIGNAL_TRANSDUCTION	10	Up	0.0536912485791027	0.999999999835881
C5_GO_NUCLEAR_TRANSCRIBED_MRNA_CATABOLIC_PROCESS_DEADENYLATION_INDEPENDENT_DECAY	7	Down	0.0536999846875934	0.999999999835881
C2_REACTOME_MET_INTERACTS_WITH_TNS_PROTEINS	4	Down	0.0537297668317169	0.999999999835881
C5_GO_MITOTIC_CELL_CYCLE_ARREST	13	Up	0.0538197185560129	0.999999999835881
C5_GO_NEGATIVE_REGULATION_OF_VASOCONSTRICTION	4	Down	0.0538619904270646	0.999999999835881
C5_GO_NEURAL_TUBE_FORMATION	78	Up	0.0539546870565351	0.999999999835881
C7_GSE6092_UNSTIM_VS_IFNG_STIM_ENDOTHELIAL_CELL_DN	166	Down	0.0539832340812569	0.999999999835881
C5_GO_2_OXOGLUTARATE_METABOLIC_PROCESS	13	Down	0.0539844312955072	0.999999999835881
C5_GO_NEGATIVE_REGULATION_OF_DNA_BINDING	32	Down	0.0539987375279986	0.999999999835881
C2_TARTE_PLASMA_CELL_VS_B_LYMPHOCYTE_DN	34	Down	0.054068719044327	0.999999999835881
C5_GO_BASAL_TRANSCRIPTION_MACHINERY_BINDING	51	Down	0.0541063452360146	0.999999999835881
C2_REACTOME_REGULATION_OF_COMMISSURAL_AXON_PATHFINDING_BY_SLIT_AND_ROBO	5	Up	0.0541071277253425	0.999999999835881
C5_GO_REGULATION_OF_RNA_SPLICING	100	Down	0.0541869487255466	0.999999999835881
C5_GO_POSITIVE_REGULATION_OF_REPRODUCTIVE_PROCESS	37	Down	0.054301862127853	0.999999999835881
C5_GO_POSITIVE_REGULATION_OF_LIPID_LOCALIZATION	50	Down	0.0543366966358693	0.999999999835881
C5_GO_ARYLSULFATASE_ACTIVITY	8	Up	0.0543891314728252	0.999999999835881
C2_PIONTEK_PKD1_TARGETS_UP	22	Down	0.0543905391267332	0.999999999835881
C5_GO_NEGATIVE_REGULATION_OF_PROTEIN_POLYMERIZATION	54	Up	0.054415304955767	0.999999999835881
C2_PID_NOTCH_PATHWAY	48	Down	0.0546094203625349	0.999999999835881
C2_REACTOME_METABOLISM_OF_INGESTED_SEMET_SEC_MESEC_INTO_H2SE	4	Up	0.0546967900012276	0.999999999835881
C2_REACTOME_ACTIVATED_NTRK2_SIGNALS_THROUGH_FYN	5	Up	0.0547729450787576	0.999999999835881
C2_REACTOME_COENZYME_A_BIOSYNTHESIS	8	Up	0.0548291993548332	0.999999999835881
C5_GO_TRANSLATION_TERMINATION_FACTOR_ACTIVITY	7	Up	0.0549658334813487	0.999999999835881
C2_FRASOR_RESPONSE_TO_ESTRADIOL_UP	23	Up	0.0549726463435366	0.999999999835881
C2_HOFMANN_MYELODYSPLASTIC_SYNDROM_RISK_UP	15	Down	0.0550308175817282	0.999999999835881
C2_REACTOME_LIPOPHAGY	7	Up	0.0550528875428995	0.999999999835881
C5_GO_POSITIVE_REGULATION_OF_LIPOPROTEIN_PARTICLE_CLEARANCE	4	Down	0.0550822482338836	0.999999999835881
C2_KOBAYASHI_EGFR_SIGNALING_6HR_UP	6	Up	0.055222088220078	0.999999999835881
C5_GO_INTERKINETIC_NUCLEAR_MIGRATION	4	Up	0.0552442738796356	0.999999999835881
C5_GO_REGULATION_OF_SPONTANEOUS_SYNAPTIC_TRANSMISSION	3	Down	0.0556956935367224	0.999999999835881
C5_GO_PYRIMIDINE_NUCLEOSIDE_TRIPHOSPHATE_BIOSYNTHETIC_PROCESS	16	Up	0.0557077860871861	0.999999999835881
C5_GO_EUCHROMATIN	25	Down	0.0557107596420905	0.999999999835881
C2_OZANNE_AP1_TARGETS_UP	14	Down	0.055756784737601	0.999999999835881
C5_GO_NEGATIVE_REGULATION_OF_SMOOTH_MUSCLE_CELL_APOPTOTIC_PROCESS	5	Down	0.0559545634786901	0.999999999835881
C7_GSE39820_CTRL_VS_TGFBETA3_IL6_IL23A_CD4_TCELL_UP	178	Down	0.0559666217636326	0.999999999835881
C5_GO_NEGATIVE_REGULATION_OF_PEPTIDYL_LYSINE_ACETYLATION	14	Down	0.055980112031341	0.999999999835881
C2_BIOCARTA_CTBP1_PATHWAY	7	Up	0.0560180908060456	0.999999999835881
C5_GO_POSITIVE_REGULATION_OF_GLUTAMATE_SECRETION	6	Down	0.0560508972823121	0.999999999835881
C5_GO_PROTEIN_KINASE_A_CATALYTIC_SUBUNIT_BINDING	12	Down	0.0561093171151289	0.999999999835881
C5_GO_MRNA_3_END_PROCESSING	82	Down	0.0561102876420218	0.999999999835881
C2_NUNODA_RESPONSE_TO_DASATINIB_IMATINIB_DN	11	Down	0.0561200522127057	0.999999999835881
C5_GO_VERY_LONG_CHAIN_FATTY_ACID_METABOLIC_PROCESS	11	Down	0.0561307263147612	0.999999999835881
C7_GSE8921_UNSTIM_VS_TLR1_2_STIM_MONOCYTE_6H_DN	161	Down	0.0561525433281966	0.999999999835881
C5_GO_HEMOGLOBIN_BIOSYNTHETIC_PROCESS	7	Down	0.0563452177422799	0.999999999835881
C5_GO_LEUKOCYTE_AGGREGATION	9	Down	0.0564091442854819	0.999999999835881
C7_GSE13522_CTRL_VS_T_CRUZI_G_STRAIN_INF_SKIN_UP	147	Down	0.0564102439859125	0.999999999835881
C5_GO_POSITIVE_REGULATION_OF_GLYCOPROTEIN_METABOLIC_PROCESS	5	Down	0.0564837766871001	0.999999999835881
C7_GSE28783_ANTI_MIR33_VS_UNTREATED_ATHEROSCLEROSIS_MACROPHAGE_UP	153	Down	0.0564890149046835	0.999999999835881
C5_GO_INFLAMMATORY_RESPONSE_TO_ANTIGENIC_STIMULUS	34	Down	0.0566893343502239	0.999999999835881
C5_GO_HISTONE_H3_K27_TRIMETHYLATION	6	Down	0.056748218223334	0.999999999835881
C5_GO_CAMP_DEPENDENT_PROTEIN_KINASE_COMPLEX	5	Down	0.0568936930951817	0.999999999835881
C5_GO_MULTICELLULAR_ORGANISM_GROWTH	112	Down	0.0571522313731375	0.999999999835881
C5_GO_DNA_REPLICATION_INITIATION	35	Down	0.0573338519482151	0.999999999835881
C2_MARTIN_INTERACT_WITH_HDAC	37	Down	0.0573937234008616	0.999999999835881
C7_GSE3691_CONVENTIONAL_VS_PLASMACYTOID_DC_SPLEEN_UP	165	Down	0.0575201425619181	0.999999999835881
C5_GO_POLY_A_BINDING	18	Down	0.0575578793918991	0.999999999835881
C2_REACTOME_PI5P_REGULATES_TP53_ACETYLATION	8	Down	0.0575582823363034	0.999999999835881
C5_GO_INTRAMOLECULAR_OXIDOREDUCTASE_ACTIVITY_TRANSPOSING_C_C_BONDS	8	Down	0.0575582823363034	0.999999999835881
C5_GO_SENSORY_PERCEPTION_OF_TOUCH	3	Up	0.0576174495396585	0.999999999835881
C2_VARELA_ZMPSTE24_TARGETS_UP	35	Down	0.0576533003227465	0.999999999835881
C5_GO_REGULATION_OF_EOSINOPHIL_MIGRATION	3	Down	0.0576932844699747	0.999999999835881
C2_BIOCARTA_HCMV_PATHWAY	17	Down	0.0577153257808017	0.999999999835881
C5_GO_NUCLEOTIDE_EXCISION_REPAIR_DNA_DAMAGE_RECOGNITION	22	Down	0.0577182188052229	0.999999999835881
C2_JAERVINEN_AMPLIFIED_IN_LARYNGEAL_CANCER	35	Down	0.0579127177336731	0.999999999835881
C5_GO_NEGATIVE_REGULATION_OF_TRANSCRIPTION_REGULATORY_REGION_DNA_BINDING	11	Down	0.0579152505298698	0.999999999835881
C2_REACTOME_RUNX1_REGULATES_TRANSCRIPTION_OF_GENES_INVOLVED_IN_DIFFERENTIATION_OF_KERATINOCYTES	6	Down	0.0579669206812155	0.999999999835881
C2_BIOCARTA_PKC_PATHWAY	7	Down	0.0580888303247964	0.999999999835881
C5_GO_GENERAL_TRANSCRIPTION_INITIATION_FACTOR_ACTIVITY	15	Up	0.0580917630091704	0.999999999835881
C5_GO_MATERNAL_PLACENTA_DEVELOPMENT	26	Down	0.0581197532547368	0.999999999835881
C2_RIZ_ERYTHROID_DIFFERENTIATION_CCNE1	34	Down	0.0581528999914986	0.999999999835881
C2_GOLDRATH_IMMUNE_MEMORY	57	Down	0.0582449434876573	0.999999999835881
C2_REACTOME_NEGATIVE_REGULATION_OF_FGFR2_SIGNALING	21	Down	0.058431844380768	0.999999999835881
C3_GKCGCNNNNNNNTGAYG_UNKNOWN	53	Down	0.0585928090891305	0.999999999835881
C5_GO_TRANSLATION_ACTIVATOR_ACTIVITY	5	Down	0.0586255999229318	0.999999999835881
C2_BOYLAN_MULTIPLE_MYELOMA_C_CLUSTER_DN	24	Down	0.0586733613243329	0.999999999835881
C2_LEE_LIVER_CANCER_CIPROFIBRATE_UP	37	Down	0.0587051844455904	0.999999999835881
C5_GO_INTERMEMBRANE_LIPID_TRANSFER	10	Down	0.0587381582877754	0.999999999835881
C2_PALOMERO_GSI_SENSITIVITY_DN	4	Up	0.0588060469848761	0.999999999835881
C5_GO_SULFUR_AMINO_ACID_CATABOLIC_PROCESS	5	Up	0.058853592298602	0.999999999835881
C2_GEISS_RESPONSE_TO_DSRNA_UP	32	Down	0.0588718195422149	0.999999999835881
C5_GO_POST_EMBRYONIC_CAMERA_TYPE_EYE_DEVELOPMENT	7	Down	0.0589205665779824	0.999999999835881
C5_GO_RNA_POLYMERASE_II_ACTIVITY	9	Down	0.0589540866609676	0.999999999835881
C5_GO_POSITIVE_REGULATION_OF_VIRAL_ENTRY_INTO_HOST_CELL	8	Down	0.0591366073006145	0.999999999835881
C5_GO_HISTONE_METHYLTRANSFERASE_ACTIVITY_H3_K27_SPECIFIC_	4	Down	0.0592440863796878	0.999999999835881
C5_GO_IMMUNOLOGICAL_SYNAPSE_FORMATION	11	Down	0.0592704114108987	0.999999999835881
C2_KEGG_BIOSYNTHESIS_OF_UNSATURATED_FATTY_ACIDS	20	Down	0.0592783102442742	0.999999999835881
C2_STEIN_ESTROGEN_RESPONSE_NOT_VIA_ESRRA	13	Up	0.0593183049775551	0.999999999835881
C5_GO_GDP_DISSOCIATION_INHIBITOR_ACTIVITY	10	Down	0.0594128092682358	0.999999999835881
C5_GO_CARBON_SULFUR_LYASE_ACTIVITY	9	Up	0.059702059542699	0.999999999835881
C5_GO_FRUCTOSE_6_PHOSPHATE_METABOLIC_PROCESS	8	Up	0.0598420963267947	0.999999999835881
C5_GO_TRANSCRIPTIONAL_PREINITIATION_COMPLEX	6	Down	0.0598512816823937	0.999999999835881
C5_GO_REGULATION_OF_SYNAPTIC_GROWTH_AT_NEUROMUSCULAR_JUNCTION	2	Up	0.0599755497882096	0.999999999835881
C1_chr4q24	19	Down	0.0601235687493579	0.999999999835881
C5_GO_BARBED_END_ACTIN_FILAMENT_CAPPING	15	Up	0.0601702984324311	0.999999999835881
C5_GO_L_LYSINE_TRANSMEMBRANE_TRANSPORTER_ACTIVITY	3	Down	0.060197839163125	0.999999999835881
C5_GO_CHONDROITIN_SULFATE_BINDING	4	Up	0.060225055764377	0.999999999835881
C5_GO_VIRAL_BUDDING	20	Down	0.0602948015682811	0.999999999835881
C2_REACTOME_PKMTS_METHYLATE_HISTONE_LYSINES	63	Down	0.0603265380561202	0.999999999835881
C2_PIEPOLI_LGI1_TARGETS_DN	6	Down	0.0603282676697515	0.999999999835881
C5_GO_MITOCHONDRIAL_PROTEIN_PROCESSING	11	Down	0.0604074263734413	0.999999999835881
C5_GO_RESPONSE_TO_CORTISOL	3	Up	0.0605129248165864	0.999999999835881
C5_GO_SPHINGOMYELIN_BIOSYNTHETIC_PROCESS	5	Up	0.0605394665846552	0.999999999835881
C5_GO_BOX_C_D_SNORNP_ASSEMBLY	6	Down	0.060895317930468	0.999999999835881
C5_GO_REGULATION_OF_GLUTAMATE_SECRETION	7	Down	0.0609338006028179	0.999999999835881
C2_REACTOME_MISCELLANEOUS_SUBSTRATES	2	Down	0.0609462192127633	0.999999999835881
C5_GO_RNA_POLYMERASE_BINDING	54	Down	0.0609918757731498	0.999999999835881
C2_HOOI_ST7_TARGETS_UP	64	Down	0.0610193167009168	0.999999999835881
C7_GSE32164_ALTERNATIVELY_ACT_M2_VS_CMYC_INHIBITED_MACROPHAGE_DN	174	Up	0.0610678055197865	0.999999999835881
C5_GO_AMP_METABOLIC_PROCESS	7	Down	0.0611747849816881	0.999999999835881
C5_GO_POSITIVE_REGULATION_OF_RECEPTOR_BIOSYNTHETIC_PROCESS	9	Down	0.0613112505735125	0.999999999835881
C7_GSE11864_CSF1_IFNG_VS_CSF1_PAM3CYS_IN_MAC_UP	176	Down	0.0614498259910419	0.999999999835881
C7_GSE3720_UNSTIM_VS_PMA_STIM_VD2_GAMMADELTA_TCELL_UP	152	Down	0.061764768040502	0.999999999835881
C5_GO_POLYOL_METABOLIC_PROCESS	58	Down	0.0619064608411048	0.999999999835881
C2_BIOCARTA_CFTR_PATHWAY	8	Down	0.0619936705721739	0.999999999835881
C1_chr2p23	75	Down	0.0620070900728238	0.999999999835881
C5_GO_NEGATIVE_REGULATION_OF_CELLULAR_SENESCENCE	15	Down	0.0620801524006345	0.999999999835881
C5_GO_LUNG_LOBE_DEVELOPMENT	4	Down	0.0622174624253108	0.999999999835881
C5_GO_NEGATIVE_REGULATION_OF_COFACTOR_METABOLIC_PROCESS	5	Up	0.0622474473504875	0.999999999835881
C3_E2F_Q4_01	195	Down	0.0622982466558877	0.999999999835881
C5_GO_AUTOPHAGY_OF_PEROXISOME	4	Down	0.0624466035104413	0.999999999835881
C5_GO_RIBOSOMAL_LARGE_SUBUNIT_ASSEMBLY	21	Down	0.0624502671473802	0.999999999835881
C3_AP2GAMMA_01	177	Down	0.0625430380488841	0.999999999835881
C5_GO_PROTEIN_K29_LINKED_DEUBIQUITINATION	4	Down	0.0625564392184789	0.999999999835881
C2_BAKER_HEMATOPOESIS_STAT5_TARGETS	6	Down	0.0626392025869509	0.999999999835881
C5_GO_POSITIVE_REGULATION_OF_DNA_BIOSYNTHETIC_PROCESS	59	Down	0.0626502752943104	0.999999999835881
C5_GO_POSITIVE_REGULATION_OF_INTERLEUKIN_13_SECRETION	5	Down	0.0627274130800804	0.999999999835881
C5_GO_INTRACELLULAR_CALCIUM_ACTIVATED_CHLORIDE_CHANNEL_ACTIVITY	10	Down	0.0627474002017177	0.999999999835881
C2_REACTOME_HDL_CLEARANCE	4	Up	0.0628768700412711	0.999999999835881
C5_GO_REGULATION_OF_SMOOTHENED_SIGNALING_PATHWAY_INVOLVED_IN_DORSAL_VENTRAL_NEURAL_TUBE_PATTERNING	7	Up	0.0629362658951433	0.999999999835881
C5_GO_MICROTUBULE_DEPOLYMERIZATION	24	Down	0.0629711851555767	0.999999999835881
C2_REACTOME_RNA_POLYMERASE_III_TRANSCRIPTION_TERMINATION	21	Down	0.0629988547320027	0.999999999835881
C2_REACTOME_MISMATCH_REPAIR	14	Up	0.0630034015435298	0.999999999835881
C2_REACTOME_ERYTHROCYTES_TAKE_UP_OXYGEN_AND_RELEASE_CARBON_DIOXIDE	5	Up	0.0630132784101225	0.999999999835881
C5_GO_CHORIO_ALLANTOIC_FUSION	3	Up	0.063036453598134	0.999999999835881
C2_REACTOME_SIGNALING_BY_FGFR1_IN_DISEASE	32	Down	0.0630543406738185	0.999999999835881
C5_GO_NEGATIVE_REGULATION_OF_HISTONE_MODIFICATION	32	Down	0.0631844376143653	0.999999999835881
C5_GO_ESTABLISHMENT_OF_PROTEIN_LOCALIZATION_TO_CHROMATIN	7	Down	0.0633492404422161	0.999999999835881
C5_GO_VCP_NPL4_UFD1_AAA_ATPASE_COMPLEX	10	Down	0.0633604043637161	0.999999999835881
C5_GO_PHARYNGEAL_SYSTEM_DEVELOPMENT	11	Up	0.063376459096026	0.999999999835881
C1_chr2p21	28	Up	0.0635965535606428	0.999999999835881
C2_KEGG_DRUG_METABOLISM_CYTOCHROME_P450	27	Down	0.0636204980855604	0.999999999835881
C5_GO_NEURAL_CREST_FORMATION	8	Down	0.063657829109327	0.999999999835881
C5_GO_SOMATIC_MOTOR_NEURON_DIFFERENTIATION	2	Up	0.06373353222693	0.999999999835881
C5_GO_POSITIVE_REGULATION_OF_CHOLESTEROL_BIOSYNTHETIC_PROCESS	5	Up	0.0637868813898813	0.999999999835881
C2_BYSTRYKH_HEMATOPOIESIS_STEM_CELL_FLI1	7	Up	0.0638098831350657	0.999999999835881
C2_REACTOME_TRIF_TICAM1_MEDIATED_TLR4_SIGNALING	88	Down	0.0638464599380684	0.999999999835881
C5_GO_STRUCTURAL_CONSTITUENT_OF_MYELIN_SHEATH	7	Up	0.0638629202779101	0.999999999835881
C5_GO_NUCLEOSIDE_MONOPHOSPHATE_PHOSPHORYLATION	11	Down	0.0640047382155119	0.999999999835881
C5_GO_SALIVA_SECRETION	2	Up	0.0640383208586875	0.999999999835881
C5_GO_DELAYED_RECTIFIER_POTASSIUM_CHANNEL_ACTIVITY	14	Down	0.0640541149347738	0.999999999835881
C5_GO_COMPLEMENT_COMPONENT_C3B_BINDING	4	Down	0.0641415823106885	0.999999999835881
C5_GO_RNA_POLYMERASE_I_ACTIVITY	7	Down	0.0642275851178243	0.999999999835881
C2_BOYAULT_LIVER_CANCER_SUBCLASS_G1_UP	98	Down	0.0642374782645243	0.999999999835881
C5_GO_MITOCHONDRIAL_ACETYL_COA_BIOSYNTHETIC_PROCESS_FROM_PYRUVATE	6	Down	0.0642421627256785	0.999999999835881
C5_GO_NEGATIVE_REGULATION_OF_LIPID_LOCALIZATION	27	Down	0.0643608581306912	0.999999999835881
C2_REACTOME_DOWNREGULATION_OF_ERBB4_SIGNALING	7	Down	0.0643724057400406	0.999999999835881
C5_GO_TRAPP_COMPLEX	10	Down	0.0643867699752724	0.999999999835881
C7_GSE2770_IL12_VS_IL4_TREATED_ACT_CD4_TCELL_6H_UP	145	Down	0.064388137841862	0.999999999835881
C2_REACTOME_VITAMINS	2	Down	0.0644173447355013	0.999999999835881
C5_GO_REGULATION_OF_HISTONE_H3_K36_METHYLATION	6	Down	0.064507058927758	0.999999999835881
C5_GO_NEUROINFLAMMATORY_RESPONSE	37	Down	0.0645085786459092	0.999999999835881
C7_GSE37533_PPARG2_FOXP3_VS_FOXP3_TRANSDUCED_CD4_TCELL_PIOGLITAZONE_TREATED_UP	133	Down	0.0645774218307754	0.999999999835881
C5_GO_REGULATION_OF_MITOCHONDRIAL_FUSION	8	Down	0.0646069059749705	0.999999999835881
C2_SHIN_B_CELL_LYMPHOMA_CLUSTER_9	8	Down	0.0647138689232194	0.999999999835881
C2_GENTILE_UV_LOW_DOSE_DN	47	Up	0.0647489759646905	0.999999999835881
C7_GSE12198_LOW_IL2_STIM_NK_CELL_VS_HIGH_IL2_STIM_NK_CELL_DN	134	Down	0.064753115548022	0.999999999835881
C5_GO_PYRUVATE_TRANSMEMBRANE_TRANSPORT	4	Down	0.064776629694744	0.999999999835881
C5_GO_PYRUVATE_TRANSMEMBRANE_TRANSPORTER_ACTIVITY	4	Down	0.064776629694744	0.999999999835881
C5_GO_POSITIVE_REGULATION_OF_INTERLEUKIN_12_PRODUCTION	23	Down	0.0649014229938513	0.999999999835881
C5_GO_L_ORNITHINE_TRANSMEMBRANE_TRANSPORTER_ACTIVITY	3	Down	0.0649378306307713	0.999999999835881
C2_CUI_GLUCOSE_DEPRIVATION	50	Down	0.0649392710965899	0.999999999835881
C2_REACTOME_SYNTHESIS_OF_PI	3	Up	0.0650095940425908	0.999999999835881
C7_GSE36888_UNTREATED_VS_IL2_TREATED_STAT5_AB_KNOCKIN_TCELL_6H_DN	163	Down	0.0650613369370432	0.999999999835881
C2_REACTOME_PTEN_REGULATION	115	Down	0.0650653950377823	0.999999999835881
C5_GO_PERINUCLEAR_ENDOPLASMIC_RETICULUM	17	Down	0.065133918194571	0.999999999835881
C5_GO_CELLULAR_MAGNESIUM_ION_HOMEOSTASIS	2	Up	0.0652399948485446	0.999999999835881
C2_TOMLINS_METASTASIS_DN	16	Up	0.0652727769880706	0.999999999835881
C5_GO_POSITIVE_REGULATION_OF_PROTEIN_DEPHOSPHORYLATION	36	Up	0.0653638897383643	0.999999999835881
C5_GO_EXTRINSIC_COMPONENT_OF_PRESYNAPTIC_MEMBRANE	3	Up	0.0653693930660287	0.999999999835881
C5_GO_NEGATIVE_REGULATION_OF_DENDRITIC_SPINE_DEVELOPMENT	8	Down	0.065409095649732	0.999999999835881
C2_REACTOME_RRNA_PROCESSING	157	Down	0.0654105785623604	0.999999999835881
H_HALLMARK_FATTY_ACID_METABOLISM	128	Down	0.0655226225393433	0.999999999835881
C5_GO_ACTIVIN_RECEPTOR_BINDING	3	Up	0.0655258151235397	0.999999999835881
C2_BARIS_THYROID_CANCER_UP	22	Down	0.0655600592250944	0.999999999835881
C5_GO_MAINTENANCE_OF_POSTSYNAPTIC_SPECIALIZATION_STRUCTURE	5	Down	0.0655978168873021	0.999999999835881
C3_GGCKCATGS_UNKNOWN	53	Down	0.065680464542736	0.999999999835881
C5_GO_REGULATION_OF_CHROMATIN_SILENCING	32	Down	0.0657216828277142	0.999999999835881
C2_BAKER_HEMATOPOIESIS_STAT3_TARGETS	14	Down	0.065766388278922	0.999999999835881
C5_GO_PROTEIN_DNA_COMPLEX_DISASSEMBLY	17	Down	0.0658760926385431	0.999999999835881
C5_GO_ESTABLISHMENT_OF_EPITHELIAL_CELL_APICAL_BASAL_POLARITY	10	Down	0.0661836876386767	0.999999999835881
C5_GO_PROTEIN_DISULFIDE_ISOMERASE_ACTIVITY	12	Down	0.0661990618720708	0.999999999835881
C5_GO_CELLULAR_HYPEROSMOTIC_RESPONSE	8	Down	0.0663650589846183	0.999999999835881
C5_GO_SULFUR_AMINO_ACID_TRANSPORT	7	Up	0.0663813832541663	0.999999999835881
C2_PID_IL2_PI3K_PATHWAY	33	Down	0.0664298973090435	0.999999999835881
C5_GO_NUCLEOSOME_BINDING	69	Down	0.0665002615047602	0.999999999835881
C5_GO_CARDIAC_NEURAL_CREST_CELL_DEVELOPMENT_INVOLVED_IN_OUTFLOW_TRACT_MORPHOGENESIS	2	Up	0.0665202048360525	0.999999999835881
C7_GSE42088_UNINF_VS_LEISHMANIA_INF_DC_2H_DN	165	Down	0.0665456142702869	0.999999999835881
C5_GO_POSITIVE_REGULATION_OF_FIBROBLAST_PROLIFERATION	42	Down	0.0667628557796744	0.999999999835881
C5_GO_SPLICEOSOMAL_COMPLEX	137	Down	0.0668530334733023	0.999999999835881
C2_WILLIAMS_ESR2_TARGETS_UP	22	Down	0.0669334687874334	0.999999999835881
C1_chr20q11	89	Down	0.0669916326895458	0.999999999835881
C2_KONDO_HYPOXIA	8	Down	0.0670087395236173	0.999999999835881
C5_GO_POSITIVE_REGULATION_OF_PROTEIN_LOCALIZATION_TO_CELL_PERIPHERY	47	Down	0.0671168349752893	0.999999999835881
C5_GO_NEGATIVE_REGULATION_OF_DNA_TEMPLATED_TRANSCRIPTION_ELONGATION	8	Up	0.0671925378954524	0.999999999835881
C5_GO_RNA_SPLICING_VIA_TRANSESTERIFICATION_REACTIONS	283	Down	0.0672342678623101	0.999999999835881
C5_GO_SODIUM_ION_TRANSMEMBRANE_TRANSPORT	78	Down	0.0672688322174297	0.999999999835881
C5_GO_T_CELL_MEDIATED_IMMUNITY	81	Down	0.0672725249847936	0.999999999835881
C2_REACTOME_SIGNALING_BY_FGFR4_IN_DISEASE	11	Down	0.067347777220052	0.999999999835881
C5_GO_PHAGOLYSOSOME	4	Down	0.0673795285683729	0.999999999835881
C1_chr7p14	49	Down	0.0673917653135796	0.999999999835881
C5_GO_RENAL_SYSTEM_VASCULATURE_DEVELOPMENT	13	Up	0.0673993311455133	0.999999999835881
C7_GSE14386_UNTREATED_VS_IFNA_TREATED_ACT_PBMC_MS_PATIENT_UP	83	Up	0.0674161849957556	0.999999999835881
C5_GO_POSITIVE_REGULATION_OF_DIGESTIVE_SYSTEM_PROCESS	5	Down	0.0674225328164686	0.999999999835881
C2_REACTOME_MICRORNA_MIRNA_BIOGENESIS	20	Down	0.0674525704043738	0.999999999835881
C2_SCHRAETS_MLL_TARGETS_UP	19	Up	0.0674536163551732	0.999999999835881
C2_PID_WNT_CANONICAL_PATHWAY	17	Down	0.0676887112846078	0.999999999835881
C5_GO_ACROSOMAL_VESICLE_EXOCYTOSIS	3	Down	0.0676988045038939	0.999999999835881
C5_GO_NEGATIVE_REGULATION_OF_CYTOSOLIC_CALCIUM_ION_CONCENTRATION	6	Down	0.0677826077937504	0.999999999835881
C7_GSE5542_IFNG_VS_IFNA_AND_IFNG_TREATED_EPITHELIAL_CELLS_24H_DN	149	Down	0.0678425011077907	0.999999999835881
C2_KEGG_LYSINE_DEGRADATION	39	Down	0.0678651484362853	0.999999999835881
H_HALLMARK_ANGIOGENESIS	18	Down	0.0679430013671095	0.999999999835881
C5_GO_POSITIVE_REGULATION_OF_GLUCONEOGENESIS	12	Down	0.0679563143788224	0.999999999835881
C2_LIM_MAMMARY_LUMINAL_MATURE_UP	68	Up	0.0680421981692786	0.999999999835881
C7_GSE18281_CORTICAL_THYMOCYTE_VS_WHOLE_CORTEX_THYMUS_UP	80	Up	0.0680512556398252	0.999999999835881
C2_REACTOME_SCAVENGING_OF_HEME_FROM_PLASMA	10	Up	0.06829902988161	0.999999999835881
C5_GO_POSITIVE_REGULATION_OF_SISTER_CHROMATID_COHESION	9	Up	0.0684752565281106	0.999999999835881
C2_XU_HGF_TARGETS_INDUCED_BY_AKT1_48HR_UP	8	Up	0.0686479408153056	0.999999999835881
C2_GENTILE_UV_RESPONSE_CLUSTER_D7	31	Up	0.0686514664829049	0.999999999835881
C2_HOFMANN_MYELODYSPLASTIC_SYNDROM_LOW_RISK_UP	14	Down	0.0686891892970415	0.999999999835881
C5_GO_POSITIVE_REGULATION_OF_FILOPODIUM_ASSEMBLY	24	Up	0.0686960020860359	0.999999999835881
C5_GO_RRNA_3_END_PROCESSING	9	Up	0.0687775300676417	0.999999999835881
C5_GO_MANNOSE_BINDING	11	Up	0.0688003878734559	0.999999999835881
C5_GO_INOSITOL_PHOSPHATE_METABOLIC_PROCESS	41	Down	0.0688167232561318	0.999999999835881
C5_GO_RESPONSE_TO_CORTICOTROPIN_RELEASING_HORMONE	3	Down	0.0688700473592774	0.999999999835881
C1_chr16p12	61	Up	0.0688784270799539	0.999999999835881
C2_REACTOME_HSF1_ACTIVATION	25	Up	0.0689478927446795	0.999999999835881
C5_GO_RESPIRATORY_GASEOUS_EXCHANGE	40	Up	0.0690032896648699	0.999999999835881
C5_GO_HISTONE_LYSINE_N_METHYLTRANSFERASE_ACTIVITY	38	Down	0.0690747314605685	0.999999999835881
C1_chr7q32	35	Down	0.0690897196503939	0.999999999835881
C5_GO_PURINE_NUCLEOSIDE_DIPHOSPHATE_BIOSYNTHETIC_PROCESS	6	Down	0.069123556693893	0.999999999835881
C2_GAUSSMANN_MLL_AF4_FUSION_TARGETS_G_DN	21	Down	0.0691592893865625	0.999999999835881
C5_GO_MEMBRANE_DISRUPTION_IN_OTHER_ORGANISM	2	Down	0.0692202040925242	0.999999999835881
C5_GO_POLYOL_TRANSMEMBRANE_TRANSPORTER_ACTIVITY	3	Up	0.0692347309657515	0.999999999835881
C5_GO_NEGATIVE_REGULATION_OF_RECEPTOR_BINDING	7	Up	0.0694021133289304	0.999999999835881
C2_REACTOME_THE_CANONICAL_RETINOID_CYCLE_IN_RODS_TWILIGHT_VISION	9	Up	0.0695486733085704	0.999999999835881
C5_GO_REGULATION_OF_PROSTAGLANDIN_SECRETION	8	Down	0.0695971655809501	0.999999999835881
C2_BIOCARTA_RANKL_PATHWAY	13	Down	0.0695974727969892	0.999999999835881
C7_GSE20198_IL12_VS_IL12_IL18_TREATED_ACT_CD4_TCELL_UP	174	Down	0.0696268434021004	0.999999999835881
C5_GO_MULTIVESICULAR_BODY_ORGANIZATION	25	Down	0.0696284427312522	0.999999999835881
C5_GO_DELTA_CATENIN_BINDING	4	Up	0.0697175446106735	0.999999999835881
C5_GO_MODULATION_OF_SIGNAL_TRANSDUCTION_IN_OTHER_ORGANISM	5	Up	0.069764385309806	0.999999999835881
C5_GO_PHOSPHOTRANSFERASE_ACTIVITY_PHOSPHATE_GROUP_AS_ACCEPTOR	30	Down	0.0697649969248652	0.999999999835881
C7_GSE339_EX_VIVO_VS_IN_CULTURE_CD4CD8DN_DC_UP	178	Down	0.0697864806413293	0.999999999835881
C5_GO_PROTEIN_METHYLTRANSFERASE_ACTIVITY	75	Down	0.0698952469080456	0.999999999835881
C5_GO_NEGATIVE_REGULATION_OF_PEPTIDYL_TYROSINE_PHOSPHORYLATION	40	Down	0.0699467099837554	0.999999999835881
C5_GO_POSITIVE_REGULATION_OF_CENTRIOLE_REPLICATION	6	Down	0.0700680256329677	0.999999999835881
C7_GSE36476_CTRL_VS_TSST_ACT_40H_MEMORY_CD4_TCELL_OLD_UP	151	Down	0.0701591000779165	0.999999999835881
C5_GO_G_PROTEIN_COUPLED_AMINE_RECEPTOR_ACTIVITY	10	Up	0.0701783513724376	0.999999999835881
C3_PPARA_02	98	Down	0.0701889268599252	0.999999999835881
C2_REACTOME_SYNTHESIS_OF_PROSTAGLANDINS_PG_AND_THROMBOXANES_TX	13	Up	0.0702102721142495	0.999999999835881
C5_GO_REGULATION_OF_DNA_DEPENDENT_DNA_REPLICATION	45	Down	0.0702759240113916	0.999999999835881
C5_GO_CHROMAFFIN_GRANULE_MEMBRANE	5	Down	0.0703209721083407	0.999999999835881
C5_GO_MAINTENANCE_OF_PRESYNAPTIC_ACTIVE_ZONE_STRUCTURE	3	Up	0.0703638469098021	0.999999999835881
C2_REACTOME_HIV_ELONGATION_ARREST_AND_RECOVERY	27	Down	0.0704854551314175	0.999999999835881
C5_GO_PHOSPHOLIPASE_D_ACTIVITY	6	Down	0.0705843909029307	0.999999999835881
C1_chr2q32	35	Up	0.0707022521713163	0.999999999835881
C2_MYLLYKANGAS_AMPLIFICATION_HOT_SPOT_30	4	Down	0.0707286828694079	0.999999999835881
C7_GSE28783_CTRL_ANTI_MIR_VS_UNTREATED_ATHEROSCLEROSIS_MACROPHAGE_UP	139	Down	0.0707626792720797	0.999999999835881
C5_GO_AMINOACYL_TRNA_EDITING_ACTIVITY	9	Down	0.070880954211753	0.999999999835881
C5_GO_AMINOACYL_TRNA_METABOLISM_INVOLVED_IN_TRANSLATIONAL_FIDELITY	9	Down	0.070880954211753	0.999999999835881
C5_GO_RETINOID_X_RECEPTOR_BINDING	14	Down	0.0709492348355865	0.999999999835881
C5_GO_ANTIPORTER_ACTIVITY	59	Down	0.071053888952702	0.999999999835881
C5_GO_IMMUNOGLOBULIN_PRODUCTION_INVOLVED_IN_IMMUNOGLOBULIN_MEDIATED_IMMUNE_RESPONSE	49	Up	0.0710684880083695	0.999999999835881
C2_REACTOME_ENDOSOMAL_SORTING_COMPLEX_REQUIRED_FOR_TRANSPORT_ESCRT	24	Down	0.0710776384804344	0.999999999835881
C7_GSE9960_GRAM_NEG_VS_GRAM_NEG_AND_POS_SEPSIS_PBMC_UP	111	Up	0.0712603194484318	0.999999999835881
C2_TRAYNOR_RETT_SYNDROM_DN	10	Up	0.0713083537566062	0.999999999835881
C5_GO_BRANCH_ELONGATION_INVOLVED_IN_URETERIC_BUD_BRANCHING	2	Up	0.0713236011920885	0.999999999835881
C5_GO_TRANSCRIPTION_COUPLED_NUCLEOTIDE_EXCISION_REPAIR	67	Down	0.0714031669943541	0.999999999835881
C7_GSE37605_FOXP3_FUSION_GFP_VS_IRES_GFP_TREG_C57BL6_UP	146	Down	0.0714274140121126	0.999999999835881
C2_LEE_NEURAL_CREST_STEM_CELL_DN	78	Up	0.0714484189743508	0.999999999835881
C7_GSE14769_UNSTIM_VS_20MIN_LPS_BMDM_DN	147	Down	0.0714607912030083	0.999999999835881
C5_GO_ACTIN_POLYMERIZATION_DEPENDENT_CELL_MOTILITY	6	Down	0.0714820035243109	0.999999999835881
C5_GO_INTERMEDIATE_DENSITY_LIPOPROTEIN_PARTICLE	3	Up	0.0714821477725597	0.999999999835881
C5_GO_DISRUPTION_BY_HOST_OF_SYMBIONT_CELLS	4	Up	0.0715506898581309	0.999999999835881
C2_BIOCARTA_EPO_PATHWAY	18	Down	0.0715694887156838	0.999999999835881
C5_GO_PROTEIN_DEACETYLASE_ACTIVITY	26	Down	0.0715816919935558	0.999999999835881
C5_GO_POSITIVE_REGULATION_OF_HISTONE_METHYLATION	33	Down	0.0716020569220191	0.999999999835881
C2_TAKEDA_TARGETS_OF_NUP98_HOXA9_FUSION_6HR_UP	48	Up	0.0716032739083759	0.999999999835881
C5_GO_NUCLEAR_MIGRATION	17	Up	0.0717082759523436	0.999999999835881
C5_GO_POSITIVE_REGULATION_OF_CYCLIN_DEPENDENT_PROTEIN_KINASE_ACTIVITY	28	Down	0.0717228773238225	0.999999999835881
C2_REACTOME_P2Y_RECEPTORS	6	Up	0.0717712074885327	0.999999999835881
C5_GO_RESPONSE_TO_SELENIUM_ION	7	Down	0.0717973066036222	0.999999999835881
C5_GO_FRUCTOSE_2_6_BISPHOSPHATE_METABOLIC_PROCESS	5	Up	0.0718230341342984	0.999999999835881
C5_GO_FRUCTOSE_2_6_BISPHOSPHATE_2_PHOSPHATASE_ACTIVITY	5	Up	0.0718230341342984	0.999999999835881
C5_GO_REGULATION_OF_T_HELPER_17_CELL_LINEAGE_COMMITMENT	4	Up	0.071874955512067	0.999999999835881
C5_GO_TRANSCRIPTION_ELONGATION_FACTOR_COMPLEX	45	Down	0.0719657512538915	0.999999999835881
C2_REACTOME_DECTIN_2_FAMILY	8	Up	0.0720330276758471	0.999999999835881
C5_GO_POSTSYNAPTIC_SIGNAL_TRANSDUCTION	6	Up	0.0721613341009083	0.999999999835881
C5_GO_NEGATIVE_T_CELL_SELECTION	8	Down	0.0721890227302603	0.999999999835881
C5_GO_ARACHIDONIC_ACID_MONOOXYGENASE_ACTIVITY	6	Down	0.0722432078955368	0.999999999835881
C5_GO_REGULATION_OF_CHROMATIN_ORGANIZATION	151	Down	0.0725179149974483	0.999999999835881
C2_REACTOME_SUMO_IS_TRANSFERRED_FROM_E1_TO_E2_UBE2I_UBC9	7	Up	0.0726442955089327	0.999999999835881
C5_GO_NEGATIVE_REGULATION_OF_INTERLEUKIN_1_SECRETION	9	Up	0.0726456048984774	0.999999999835881
C5_GO_POSITIVE_REGULATION_OF_TELOMERE_CAPPING	16	Down	0.0726869322552762	0.999999999835881
C2_REACTOME_PROCESSING_AND_ACTIVATION_OF_SUMO	9	Up	0.0726971788597753	0.999999999835881
C2_REACTOME_SIGNALING_BY_ROBO_RECEPTORS	163	Down	0.0728128703391624	0.999999999835881
C2_REACTOME_NUCLEOTIDE_LIKE_PURINERGIC_RECEPTORS	8	Up	0.0729337815098002	0.999999999835881
C2_REACTOME_NEGATIVE_REGULATION_OF_FGFR3_SIGNALING	19	Down	0.0729858136890739	0.999999999835881
C2_BIOCARTA_IL5_PATHWAY	8	Down	0.0729889062757973	0.999999999835881
C5_GO_NUCLEAR_PERICENTRIC_HETEROCHROMATIN	8	Down	0.073012541609628	0.999999999835881
C5_GO_RESPONSE_TO_OSMOTIC_STRESS	54	Down	0.0733319355424988	0.999999999835881
C5_GO_ANTIBIOTIC_METABOLIC_PROCESS	55	Up	0.0733581412318015	0.999999999835881
C5_GO_FUSION_OF_SPERM_TO_EGG_PLASMA_MEMBRANE_INVOLVED_IN_SINGLE_FERTILIZATION	5	Down	0.0733715634442788	0.999999999835881
C2_REACTOME_AXON_GUIDANCE	404	Down	0.0733942465647403	0.999999999835881
C5_GO_NEGATIVE_REGULATION_OF_TRANSCRIPTION_ELONGATION_FROM_RNA_POLYMERASE_II_PROMOTER	7	Up	0.07350795353796	0.999999999835881
C2_REACTOME_MRNA_SPLICING_MINOR_PATHWAY	44	Down	0.0735163782820595	0.999999999835881
C2_AMIT_SERUM_RESPONSE_40_MCF10A	25	Down	0.0735897924449859	0.999999999835881
C5_GO_FIBRINOLYSIS	14	Up	0.0736197831753156	0.999999999835881
C2_BIOCARTA_NDKDYNAMIN_PATHWAY	16	Up	0.0737118939585621	0.999999999835881
C5_GO_RNA_POLYMERASE_ACTIVITY	36	Down	0.0737846271947573	0.999999999835881
C5_GO_CAMERA_TYPE_EYE_PHOTORECEPTOR_CELL_DIFFERENTIATION	8	Down	0.0738516847209508	0.999999999835881
C2_NIKOLSKY_BREAST_CANCER_19Q13.4_AMPLICON	4	Up	0.0738802825838076	0.999999999835881
C5_GO_TUBE_CLOSURE	68	Up	0.073885502974411	0.999999999835881
C3_TGAGATT_MIR216	80	Up	0.0739172953137188	0.999999999835881
C5_GO_REGULATION_OF_MRNA_SPLICING_VIA_SPLICEOSOME	74	Down	0.0739956199619083	0.999999999835881
C2_DING_LUNG_CANCER_BY_MUTATION_RATE	13	Up	0.0740357086487462	0.999999999835881
C7_GSE9006_HEALTHY_VS_TYPE_1_DIABETES_PBMC_1MONTH_POST_DX_UP	169	Down	0.0741025107755336	0.999999999835881
C1_chr11p12	5	Down	0.0741150900022085	0.999999999835881
C5_GO_REGULATION_OF_MEIOTIC_NUCLEAR_DIVISION	18	Down	0.0741471807604026	0.999999999835881
C5_GO_RNA_POLYMERASE_III_PREINITIATION_COMPLEX_ASSEMBLY	7	Up	0.0741826204503701	0.999999999835881
C2_REACTOME_REGULATION_OF_PTEN_GENE_TRANSCRIPTION	52	Down	0.0741892724992112	0.999999999835881
C5_GO_NEGATIVE_REGULATION_OF_GTPASE_ACTIVITY	35	Down	0.0742083005415897	0.999999999835881
C5_GO_MITOGEN_ACTIVATED_PROTEIN_KINASE_P38_BINDING	4	Down	0.0742936922611311	0.999999999835881
C2_WANG_THOC1_TARGETS_UP	2	Down	0.0743297849984069	0.999999999835881
C7_GSE36476_CTRL_VS_TSST_ACT_16H_MEMORY_CD4_TCELL_YOUNG_UP	174	Down	0.0743459599460204	0.999999999835881
C2_LEE_LIVER_CANCER_DENA_UP	40	Down	0.0744186782634934	0.999999999835881
C5_GO_MAINTENANCE_OF_ANIMAL_ORGAN_IDENTITY	3	Down	0.0744286008169654	0.999999999835881
C2_BIOCARTA_TFF_PATHWAY	19	Down	0.0744415077838491	0.999999999835881
C2_REACTOME_MAPK_TARGETS_NUCLEAR_EVENTS_MEDIATED_BY_MAP_KINASES	28	Down	0.07454790192661	0.999999999835881
C7_GSE17721_CTRL_VS_POLYIC_24H_BMDC_UP	172	Down	0.0745601428730888	0.999999999835881
C2_HAMAI_APOPTOSIS_VIA_TRAIL_UP	561	Down	0.0745981449544211	0.999999999835881
C5_GO_RRNA_TRANSPORT	6	Up	0.0746040973329602	0.999999999835881
C5_GO_NEGATIVE_REGULATION_OF_TRANSLATION_IN_RESPONSE_TO_STRESS	5	Up	0.0746176151748068	0.999999999835881
C2_REACTOME_NUCLEOTIDE_EXCISION_REPAIR	101	Down	0.0746939807145413	0.999999999835881
C5_GO_OXIDOREDUCTASE_ACTIVITY_ACTING_ON_PAIRED_DONORS_WITH_INCORPORATION_OR_REDUCTION_OF_MOLECULAR_OXYGEN_REDUCED_FLAVIN_OR_FLAVOPROTEIN_AS_ONE_DONOR_AND_INCORPORATION_OF_ONE_ATOM_OF_OXYGEN	13	Down	0.0749085398707438	0.999999999835881
C2_GERHOLD_RESPONSE_TO_TZD_UP	2	Down	0.0749730657613161	0.999999999835881
C2_TSAI_RESPONSE_TO_IONIZING_RADIATION	128	Down	0.0749878581491529	0.999999999835881
C5_GO_PHOSPHATASE_ACTIVATOR_ACTIVITY	14	Up	0.0750033629208685	0.999999999835881
C5_GO_PROLINE_RICH_REGION_BINDING	16	Down	0.075012434918091	0.999999999835881
C2_HOLLERN_SOLID_NODULAR_BREAST_TUMOR_UP	6	Down	0.0751006667685812	0.999999999835881
C5_GO_REGULATION_OF_HYDROGEN_PEROXIDE_BIOSYNTHETIC_PROCESS	6	Up	0.0751006667685812	0.999999999835881
C5_GO_LINOLEIC_ACID_METABOLIC_PROCESS	14	Down	0.0751339693974015	0.999999999835881
C5_GO_MHC_CLASS_II_BIOSYNTHETIC_PROCESS	9	Down	0.0751400185262078	0.999999999835881
C2_REACTOME_KERATAN_SULFATE_BIOSYNTHESIS	18	Down	0.0752291958361943	0.999999999835881
C5_GO_KERATAN_SULFATE_BIOSYNTHETIC_PROCESS	18	Down	0.0752291958361943	0.999999999835881
C5_GO_REGULATION_OF_REMOVAL_OF_SUPEROXIDE_RADICALS	7	Up	0.0753385588430476	0.999999999835881
C5_GO_GLUTATHIONE_DISULFIDE_OXIDOREDUCTASE_ACTIVITY	7	Down	0.0753472402105601	0.999999999835881
C5_GO_HEPARAN_SULFATE_PROTEOGLYCAN_BIOSYNTHETIC_PROCESS_POLYSACCHARIDE_CHAIN_BIOSYNTHETIC_PROCESS	5	Up	0.0753506992798183	0.999999999835881
C3_GTGTGAG_MIR342	55	Down	0.0754709524596852	0.999999999835881
C7_GSE34156_NOD2_LIGAND_VS_TLR1_TLR2_LIGAND_6H_TREATED_MONOCYTE_UP	163	Down	0.0755020328785984	0.999999999835881
C5_GO_CYTOCHROME_COMPLEX_ASSEMBLY	30	Down	0.0755217373097742	0.999999999835881
C2_MONTERO_THYROID_CANCER_POOR_SURVIVAL_DN	9	Up	0.0755497990673166	0.999999999835881
C2_PID_HDAC_CLASSI_PATHWAY	56	Down	0.075586502892261	0.999999999835881
C5_GO_POSITIVE_REGULATION_OF_ORGANIC_ACID_TRANSPORT	18	Down	0.0756065305324965	0.999999999835881
C7_GSE22886_NAIVE_VS_IGM_MEMORY_BCELL_DN	176	Down	0.0756267796342738	0.999999999835881
C2_KYNG_RESPONSE_TO_H2O2	60	Down	0.0758391922689523	0.999999999835881
C5_GO_ANTIBIOTIC_CATABOLIC_PROCESS	27	Up	0.0758852696049701	0.999999999835881
C5_GO_COLLAGEN_BIOSYNTHETIC_PROCESS	31	Down	0.07603106648493	0.999999999835881
C5_GO_RETROGRADE_TRANSPORT_ENDOSOME_TO_PLASMA_MEMBRANE	24	Up	0.0760792427410703	0.999999999835881
C2_GAUSSMANN_MLL_AF4_FUSION_TARGETS_E_DN	15	Down	0.0760973175454447	0.999999999835881
C2_BIOCARTA_PPARA_PATHWAY	46	Down	0.0761097108111435	0.999999999835881
C5_GO_REGULATION_OF_PROTEIN_K63_LINKED_UBIQUITINATION	8	Down	0.0762612669042254	0.999999999835881
C5_GO_NADH_METABOLIC_PROCESS	8	Down	0.0763020996095591	0.999999999835881
C5_GO_MONOVALENT_CATION_PROTON_ANTIPORTER_ACTIVITY	8	Down	0.0763102682899701	0.999999999835881
C5_GO_POSITIVE_REGULATION_OF_NEURON_MATURATION	4	Down	0.0763538704465823	0.999999999835881
C5_GO_TRIGEMINAL_NERVE_DEVELOPMENT	2	Up	0.0764749205701389	0.999999999835881
C5_GO_TRIGEMINAL_NERVE_MORPHOGENESIS	2	Up	0.0764749205701389	0.999999999835881
C7_GSE2770_TGFB_AND_IL4_VS_IL4_TREATED_ACT_CD4_TCELL_6H_UP	171	Down	0.0766314531406118	0.999999999835881
C2_LIU_VAV3_PROSTATE_CARCINOGENESIS_DN	10	Up	0.0766447229112311	0.999999999835881
C5_GO_NEGATIVE_REGULATION_OF_FIBRINOLYSIS	4	Up	0.0766958146376746	0.999999999835881
C5_GO_CITRULLINE_BIOSYNTHETIC_PROCESS	3	Up	0.0767166629856466	0.999999999835881
C5_GO_REGULATION_OF_LIPOPROTEIN_PARTICLE_CLEARANCE	14	Down	0.0767520421137822	0.999999999835881
C5_GO_N_N_DIMETHYLANILINE_MONOOXYGENASE_ACTIVITY	4	Down	0.0767903634624716	0.999999999835881
C5_GO_TUBE_FORMATION	96	Up	0.0767939393614933	0.999999999835881
C5_GO_MACROPINOCYTOSIS	10	Down	0.076986953849206	0.999999999835881
C5_GO_POSITIVE_REGULATION_OF_CHOLESTEROL_STORAGE	5	Down	0.07700317858363	0.999999999835881
C2_MARTINEZ_RESPONSE_TO_TRABECTEDIN_UP	57	Down	0.0770857307457562	0.999999999835881
C5_GO_REGULATION_OF_COFACTOR_METABOLIC_PROCESS	31	Up	0.0771956928376069	0.999999999835881
C2_PID_AURORA_B_PATHWAY	34	Down	0.0773014263537742	0.999999999835881
C2_BOHN_PRIMARY_IMMUNODEFICIENCY_SYNDROM_DN	30	Up	0.0773255999660774	0.999999999835881
C5_GO_NEURAL_TUBE_DEVELOPMENT	109	Up	0.0773492591449636	0.999999999835881
C5_GO_CEREBRAL_CORTEX_REGIONALIZATION	3	Down	0.0773906863338491	0.999999999835881
C5_GO_DEFENSE_RESPONSE_TO_FUNGUS	14	Down	0.0774376153481661	0.999999999835881
C5_GO_REGULATION_OF_NEURON_MATURATION	6	Down	0.0774891247410092	0.999999999835881
C2_REACTOME_THE_RETINOID_CYCLE_IN_CONES_DAYLIGHT_VISION	2	Down	0.0774897195506751	0.999999999835881
C5_GO_SCF_COMPLEX_ASSEMBLY	5	Up	0.0775959099939874	0.999999999835881
C1_chr10q21	29	Up	0.0776095367886259	0.999999999835881
C5_GO_TRANSMEMBRANE_RECEPTOR_PROTEIN_TYROSINE_KINASE_ACTIVATOR_ACTIVITY	2	Up	0.0776599144556401	0.999999999835881
C5_GO_EXTRINSIC_APOPTOTIC_SIGNALING_PATHWAY_VIA_DEATH_DOMAIN_RECEPTORS	68	Down	0.0778622835033073	0.999999999835881
C2_RIZ_ERYTHROID_DIFFERENTIATION_6HR	13	Down	0.0779404964727448	0.999999999835881
C2_KHETCHOUMIAN_TRIM24_TARGETS_UP	40	Down	0.0779565659282243	0.999999999835881
C5_GO_UBIQUITIN_LIGASE_INHIBITOR_ACTIVITY	3	Down	0.0780278259364716	0.999999999835881
C5_GO_NEUROTRANSMITTER_CATABOLIC_PROCESS	14	Up	0.0782816218434424	0.999999999835881
C7_GSE9037_CTRL_VS_LPS_1H_STIM_IRAK4_KO_BMDM_UP	158	Up	0.0784032727366573	0.999999999835881
C7_GSE45365_NK_CELL_VS_CD8_TCELL_UP	137	Down	0.0784266186085028	0.999999999835881
C2_REACTOME_TICAM1_DEPENDENT_ACTIVATION_OF_IRF3_IRF7	11	Down	0.0784516277404228	0.999999999835881
C5_GO_VOLUNTARY_SKELETAL_MUSCLE_CONTRACTION	2	Up	0.0785842352710946	0.999999999835881
C5_GO_PHOSPHOLIPID_TRANSLOCATING_ATPASE_ACTIVITY	20	Down	0.0785877248105597	0.999999999835881
C5_GO_HISTONE_DEMETHYLASE_ACTIVITY_H3_K4_SPECIFIC_	7	Up	0.0785888802160231	0.999999999835881
C2_BIOCARTA_FXR_PATHWAY	4	Up	0.0786531325846534	0.999999999835881
C5_GO_SUBSTRATE_DEPENDENT_CELL_MIGRATION_CELL_EXTENSION	8	Up	0.0788100363880837	0.999999999835881
C5_GO_2_IRON_2_SULFUR_CLUSTER_BINDING	15	Down	0.0788275831913857	0.999999999835881
C5_GO_NEGATIVE_REGULATION_OF_CELL_VOLUME	4	Down	0.0788462472926361	0.999999999835881
C5_GO_PHOSPHOTYROSINE_RESIDUE_BINDING	32	Down	0.0789279840954281	0.999999999835881
C5_GO_REGULATION_OF_LEUKOCYTE_ADHESION_TO_VASCULAR_ENDOTHELIAL_CELL	14	Down	0.0789906670632026	0.999999999835881
C5_GO_REGULATION_OF_PROTEIN_DEPHOSPHORYLATION	108	Up	0.0790969808347012	0.999999999835881
C5_GO_FOUR_WAY_JUNCTION_DNA_BINDING	15	Down	0.0791371298508051	0.999999999835881
C5_GO_REGULATION_OF_INTEGRIN_ACTIVATION	9	Up	0.0791386495308738	0.999999999835881
C1_chr1q31	22	Down	0.0791811491799804	0.999999999835881
C2_CHEMELLO_SOLEUS_VS_EDL_MYOFIBERS_UP	12	Up	0.0791866721742052	0.999999999835881
C5_GO_ATRIOVENTRICULAR_CANAL_DEVELOPMENT	4	Down	0.0791972507977984	0.999999999835881
C2_REACTOME_VITAMIN_B5_PANTOTHENATE_METABOLISM	16	Up	0.0792568247021566	0.999999999835881
C1_chr11p11	39	Down	0.0792859708927965	0.999999999835881
C5_GO_SPERM_EJACULATION	2	Down	0.0793266542495591	0.999999999835881
C5_GO_NADPH_HEMOPROTEIN_REDUCTASE_ACTIVITY	4	Up	0.0794157534882923	0.999999999835881
C2_LOPEZ_MESOTHELIOMA_SURVIVAL_WORST_VS_BEST_UP	11	Up	0.0794269619383466	0.999999999835881
C5_GO_POSITIVE_REGULATION_OF_ERYTHROCYTE_DIFFERENTIATION	23	Down	0.0794666530901089	0.999999999835881
C5_GO_MULTIVESICULAR_BODY_SORTING_PATHWAY	28	Down	0.0795507257367967	0.999999999835881
C5_GO_U6_SNRNA_BINDING	9	Down	0.0797010586843428	0.999999999835881
C2_REACTOME_SIGNALING_BY_FGFR3	30	Down	0.0797545296602736	0.999999999835881
C5_GO_ER_MEMBRANE_INSERTION_COMPLEX	3	Up	0.0798940474471016	0.999999999835881
C5_GO_REGULATION_OF_ISOTYPE_SWITCHING_TO_IGE_ISOTYPES	6	Down	0.079968759904329	0.999999999835881
C2_BUSA_SAM68_TARGETS_UP	4	Down	0.0800986759988354	0.999999999835881
H_HALLMARK_HEDGEHOG_SIGNALING	26	Down	0.080237699180544	0.999999999835881
C5_GO_ARGININE_BIOSYNTHETIC_PROCESS	2	Down	0.0803370809883035	0.999999999835881
C5_GO_CYTOPLASMIC_PATTERN_RECOGNITION_RECEPTOR_SIGNALING_PATHWAY_IN_RESPONSE_TO_VIRUS	20	Down	0.0803643994437112	0.999999999835881
C5_GO_G_PROTEIN_COUPLED_NEUROTRANSMITTER_RECEPTOR_ACTIVITY	8	Up	0.0803739830770792	0.999999999835881
C5_GO_F_ACTIN_CAPPING_PROTEIN_COMPLEX	5	Up	0.0803967407611414	0.999999999835881
C2_NIKOLSKY_BREAST_CANCER_12Q24_AMPLICON	10	Down	0.0804252886673969	0.999999999835881
C5_GO_POSITIVE_REGULATION_OF_NEUROTRANSMITTER_TRANSPORT	24	Down	0.0804433601760816	0.999999999835881
C2_REACTOME_TRANSCRIPTIONAL_REGULATION_BY_RUNX1	197	Down	0.0804669000354767	0.999999999835881
C7_GSE17974_0H_VS_6H_IN_VITRO_ACT_CD4_TCELL_UP	158	Down	0.0805543278434787	0.999999999835881
C2_VANHARANTA_UTERINE_FIBROID_WITH_7Q_DELETION_UP	57	Down	0.080556179062801	0.999999999835881
C5_GO_CHEMICAL_HOMEOSTASIS_WITHIN_A_TISSUE	7	Down	0.0806134213174268	0.999999999835881
C2_REACTOME_GASTRIN_CREB_SIGNALLING_PATHWAY_VIA_PKC_AND_MAPK	13	Down	0.0807231427772376	0.999999999835881
C5_GO_REGULATION_OF_CELL_GROWTH_INVOLVED_IN_CARDIAC_MUSCLE_CELL_DEVELOPMENT	15	Down	0.0807603208289503	0.999999999835881
C2_HOLLEMAN_VINCRISTINE_RESISTANCE_B_ALL_UP	32	Down	0.0807864731565199	0.999999999835881
C2_LEE_LIVER_CANCER_MYC_TGFA_DN	40	Down	0.080822953333257	0.999999999835881
C7_GSE27786_CD8_TCELL_VS_NEUTROPHIL_UP	175	Down	0.0809026221695997	0.999999999835881
C2_IWANAGA_E2F1_TARGETS_NOT_INDUCED_BY_SERUM	5	Down	0.0809117044496761	0.999999999835881
C2_REACTOME_DUAL_INCISION_IN_TC_NER	59	Down	0.0809764546226564	0.999999999835881
C5_GO_VITAMIN_D3_METABOLIC_PROCESS	5	Down	0.0809996239831988	0.999999999835881
C5_GO_COBALAMIN_TRANSPORT	6	Up	0.0811024416919803	0.999999999835881
C2_THILLAINADESAN_ZNF217_TARGETS_DN	6	Up	0.0811424557035343	0.999999999835881
C5_GO_REGULATION_OF_HUMORAL_IMMUNE_RESPONSE	34	Down	0.0811787780587431	0.999999999835881
C5_GO_G0_TO_G1_TRANSITION	36	Down	0.0812498297883102	0.999999999835881
C2_KOINUMA_COLON_CANCER_MSI_DN	7	Up	0.0813499573841182	0.999999999835881
C5_GO_REGULATION_OF_PROTEIN_LOCALIZATION_TO_CELL_PERIPHERY	81	Down	0.0814746684660204	0.999999999835881
C5_GO_GLYCINE_TRANSMEMBRANE_TRANSPORTER_ACTIVITY	5	Up	0.0815287711936164	0.999999999835881
C5_GO_CYCLIN_DEPENDENT_PROTEIN_SERINE_THREONINE_KINASE_INHIBITOR_ACTIVITY	12	Up	0.0815797289929867	0.999999999835881
C5_GO_SEPTIN_CYTOSKELETON	13	Up	0.0815999775033774	0.999999999835881
C2_GARGALOVIC_RESPONSE_TO_OXIDIZED_PHOSPHOLIPIDS_YELLOW_DN	17	Up	0.0816472615607623	0.999999999835881
C5_GO_REGULATION_OF_MICROTUBULE_BINDING	7	Down	0.0816553653044115	0.999999999835881
C5_GO_POSITIVE_REGULATION_OF_CENTROSOME_CYCLE	11	Down	0.0817556520302071	0.999999999835881
C5_GO_CDC73_PAF1_COMPLEX	7	Down	0.0817759326425574	0.999999999835881
C5_GO_CYTOPLASMIC_DYNEIN_COMPLEX	16	Up	0.0817871478973942	0.999999999835881
C5_GO_TRNA_AMINOACYLATION_FOR_MITOCHONDRIAL_PROTEIN_TRANSLATION	7	Up	0.0819431104091692	0.999999999835881
C5_GO_CGMP_BIOSYNTHETIC_PROCESS	5	Up	0.0819718667885716	0.999999999835881
C2_REACTOME_SIGNAL_ATTENUATION	9	Down	0.0820483142254872	0.999999999835881
C2_PID_FRA_PATHWAY	33	Down	0.0820873805988469	0.999999999835881
C5_GO_REGULATION_OF_MYELOID_CELL_DIFFERENTIATION	196	Down	0.0820912637725281	0.999999999835881
C2_ANDERSEN_CHOLANGIOCARCINOMA_CLASS1	33	Down	0.0821453090434953	0.999999999835881
C2_HANN_RESISTANCE_TO_BCL2_INHIBITOR_UP	19	Up	0.0821495649534959	0.999999999835881
C7_GSE6259_FLT3L_INDUCED_33D1_POS_DC_VS_CD4_TCELL_UP	143	Down	0.0822036371388363	0.999999999835881
C5_GO_PATHWAY_RESTRICTED_SMAD_PROTEIN_PHOSPHORYLATION	37	Up	0.0823706091256031	0.999999999835881
C5_GO_NEGATIVE_REGULATION_OF_INTRINSIC_APOPTOTIC_SIGNALING_PATHWAY_IN_RESPONSE_TO_OSMOTIC_STRESS	3	Down	0.0824482896249675	0.999999999835881
C5_GO_AMINOPEPTIDASE_ACTIVITY	33	Down	0.0824897000345684	0.999999999835881
C5_GO_FLOOR_PLATE_DEVELOPMENT	3	Up	0.0825500748386084	0.999999999835881
C5_GO_NEGATIVE_REGULATION_OF_AXON_GUIDANCE	16	Up	0.0826172236068876	0.999999999835881
C5_GO_REGULATION_OF_ARP2_3_COMPLEX_MEDIATED_ACTIN_NUCLEATION	12	Down	0.0826580967524875	0.999999999835881
C1_chr10q25	40	Down	0.0827431119188164	0.999999999835881
C3_EGR3_01	62	Down	0.0827798275027961	0.999999999835881
C2_ASTIER_INTEGRIN_SIGNALING	40	Down	0.0828567985835401	0.999999999835881
C2_LUCAS_HNF4A_TARGETS_UP	45	Down	0.0828577589171558	0.999999999835881
C7_GSE3982_MAC_VS_EFF_MEMORY_CD4_TCELL_DN	137	Down	0.0828602353690303	0.999999999835881
C2_MARKS_ACETYLATED_NON_HISTONE_PROTEINS	13	Down	0.0829263493352918	0.999999999835881
C5_GO_STRESS_GRANULE_DISASSEMBLY	5	Down	0.0829759746977267	0.999999999835881
C2_PID_PRL_SIGNALING_EVENTS_PATHWAY	18	Down	0.0829789967438753	0.999999999835881
C2_XU_RESPONSE_TO_TRETINOIN_AND_NSC682994_UP	16	Down	0.0830049304540736	0.999999999835881
C5_GO_PRERIBOSOME_SMALL_SUBUNIT_PRECURSOR	7	Down	0.0830647251754211	0.999999999835881
C5_GO_ZINC_ION_IMPORT_ACROSS_PLASMA_MEMBRANE	5	Up	0.0830769312931065	0.999999999835881
C2_YAO_TEMPORAL_RESPONSE_TO_PROGESTERONE_CLUSTER_16	44	Up	0.0831272071755536	0.999999999835881
C2_BIOCARTA_CLASSIC_PATHWAY	6	Down	0.0831840924567385	0.999999999835881
C5_GO_RESPONSE_TO_NICOTINE	24	Down	0.0832271248433163	0.999999999835881
C2_BURTON_ADIPOGENESIS_PEAK_AT_2HR	36	Down	0.0832532971039125	0.999999999835881
C7_GSE6269_HEALTHY_VS_FLU_INF_PBMC_UP	139	Down	0.0832763801407281	0.999999999835881
C5_GO_POSITIVE_REGULATION_OF_HAIR_CYCLE	6	Up	0.0833168975596175	0.999999999835881
C5_GO_POSITIVE_REGULATION_OF_GLIOGENESIS	47	Down	0.0833515555220169	0.999999999835881
C5_GO_WALKING_BEHAVIOR	18	Down	0.0833652026232247	0.999999999835881
C5_GO_INOSITOL_HEXAKISPHOSPHATE_KINASE_ACTIVITY	4	Down	0.0833827105876115	0.999999999835881
C2_PID_CERAMIDE_PATHWAY	41	Down	0.0834021576050884	0.999999999835881
C5_GO_DENDRITIC_CELL_CYTOKINE_PRODUCTION	11	Up	0.083434720951183	0.999999999835881
C7_GSE27670_CTRL_VS_LMP1_TRANSDUCED_GC_BCELL_UP	155	Down	0.0835695769032778	0.999999999835881
C5_GO_SODIUM_ION_TRANSMEMBRANE_TRANSPORTER_ACTIVITY	73	Down	0.0836175612943451	0.999999999835881
C5_GO_NUCLEOSIDE_MONOPHOSPHATE_METABOLIC_PROCESS	26	Down	0.0836477703686204	0.999999999835881
C2_SHEPARD_CRUSH_AND_BURN_MUTANT_UP	147	Down	0.0836663724233144	0.999999999835881
C2_MANN_RESPONSE_TO_AMIFOSTINE_UP	18	Down	0.0837078423575437	0.999999999835881
C2_SINGH_NFE2L2_TARGETS	14	Up	0.0837439583403659	0.999999999835881
C5_GO_TRANSMEMBRANE_RECEPTOR_PROTEIN_PHOSPHATASE_ACTIVITY	10	Up	0.0838386809725921	0.999999999835881
C5_GO_FRUCTOSE_6_PHOSPHATE_BINDING	4	Up	0.0842205372031353	0.999999999835881
C5_GO_MESENDODERM_DEVELOPMENT	3	Up	0.0842516793545094	0.999999999835881
C5_GO_REGULATION_OF_THE_FORCE_OF_HEART_CONTRACTION_BY_CHEMICAL_SIGNAL	4	Up	0.0842970399129248	0.999999999835881
C2_KANG_AR_TARGETS_UP	14	Down	0.0843165499460425	0.999999999835881
C5_GO_POLY_A_PLUS_MRNA_EXPORT_FROM_NUCLEUS	11	Down	0.0843480444639403	0.999999999835881
C5_GO_ICOSANOID_CATABOLIC_PROCESS	1	Down	0.0843977501784344	0.999999999835881
C2_FIGUEROA_AML_METHYLATION_CLUSTER_1_UP	75	Up	0.0845677715769	0.999999999835881
C5_GO_PHOSPHOFRUCTOKINASE_ACTIVITY	7	Up	0.0845699900965201	0.999999999835881
C2_NUTT_GBM_VS_AO_GLIOMA_UP	38	Down	0.084580279637555	0.999999999835881
C5_GO_POSITIVE_REGULATION_OF_INTERLEUKIN_6_BIOSYNTHETIC_PROCESS	9	Down	0.0846346567294486	0.999999999835881
C5_GO_PHOTORECEPTOR_OUTER_SEGMENT	48	Down	0.0846458750555733	0.999999999835881
C5_GO_TAT_PROTEIN_BINDING	8	Up	0.0847184198119927	0.999999999835881
C2_BIOCARTA_BARRESTIN_PATHWAY	10	Down	0.0848284283780684	0.999999999835881
C5_GO_LONG_CHAIN_FATTY_ACYL_COA_BIOSYNTHETIC_PROCESS	16	Down	0.0848864921486944	0.999999999835881
C1_chrXq11	7	Up	0.0849234185488353	0.999999999835881
C5_GO_NUCLEAR_CHROMATIN	302	Down	0.0849276190519766	0.999999999835881
C2_REACTOME_PASSIVE_TRANSPORT_BY_AQUAPORINS	5	Up	0.0850140858934711	0.999999999835881
C2_REACTOME_FORMATION_OF_HIV_ELONGATION_COMPLEX_IN_THE_ABSENCE_OF_HIV_TAT	37	Down	0.0850546008854565	0.999999999835881
C1_chr8p12	16	Down	0.0852156224389461	0.999999999835881
C5_GO_LUNG_GROWTH	3	Down	0.0852772325506398	0.999999999835881
C5_GO_REGULATION_OF_PRESYNAPTIC_MEMBRANE_POTENTIAL	2	Down	0.0853262384919521	0.999999999835881
C2_PID_NCADHERIN_PATHWAY	27	Down	0.0853472264275956	0.999999999835881
C2_BIOCARTA_EOSINOPHILS_PATHWAY	4	Down	0.0853611082730338	0.999999999835881
C5_GO_REGULATION_OF_DELAYED_RECTIFIER_POTASSIUM_CHANNEL_ACTIVITY	9	Up	0.0854552322271434	0.999999999835881
C2_REACTOME_TRANSLATION	241	Down	0.0855457233582375	0.999999999835881
C5_GO_PROTEIN_COMPLEX_INVOLVED_IN_CELL_ADHESION	28	Up	0.0855623092095485	0.999999999835881
C2_SMID_BREAST_CANCER_RELAPSE_IN_LUNG_DN	15	Up	0.0858563517419772	0.999999999835881
C2_FUJIWARA_PARK2_IN_LIVER_CANCER_UP	5	Down	0.0859558872871707	0.999999999835881
C5_GO_U4_SNRNA_BINDING	10	Down	0.0861228143024912	0.999999999835881
C7_GSE21670_TGFB_VS_IL6_TREATED_STAT3_KO_CD4_TCELL_DN	167	Down	0.0861501704512229	0.999999999835881
C5_GO_L_ASPARTATE_TRANSMEMBRANE_TRANSPORTER_ACTIVITY	4	Up	0.0861760023429825	0.999999999835881
C7_GSE3982_MEMORY_CD4_TCELL_VS_BCELL_DN	161	Up	0.0862464455748549	0.999999999835881
C5_GO_PHOTORECEPTOR_INNER_SEGMENT	29	Down	0.0862760685110301	0.999999999835881
C2_REACTOME_SEMA4D_INDUCED_CELL_MIGRATION_AND_GROWTH_CONE_COLLAPSE	18	Down	0.0863400911694343	0.999999999835881
C7_GSE19401_PAM2CSK4_VS_RETINOIC_ACID_AND_PAM2CSK4_STIM_FOLLICULAR_DC_DN	176	Up	0.0863773689452449	0.999999999835881
C5_GO_NUCLEAR_TRANSCRIBED_MRNA_CATABOLIC_PROCESS	166	Down	0.0863877173976085	0.999999999835881
C5_GO_PROTEIN_O_LINKED_GLYCOSYLATION_VIA_THREONINE	5	Down	0.0864647089436378	0.999999999835881
C5_GO_POSITIVE_REGULATION_OF_CARDIAC_MUSCLE_CELL_PROLIFERATION	19	Down	0.0864773076492717	0.999999999835881
C5_GO_DNA_CATABOLIC_PROCESS	29	Down	0.0865200228433621	0.999999999835881
C5_GO_POSITIVE_REGULATION_OF_MEIOTIC_NUCLEAR_DIVISION	6	Down	0.0865349854409614	0.999999999835881
C5_GO_REGULATION_OF_MULTICELLULAR_ORGANISM_GROWTH	51	Down	0.0866326203964338	0.999999999835881
C3_CAGNWMCNNNGAC_UNKNOWN	39	Down	0.0866391342445023	0.999999999835881
C5_GO_CENTRIOLAR_SUBDISTAL_APPENDAGE	7	Down	0.0866501518954275	0.999999999835881
C5_GO_UBIQUITIN_DEPENDENT_ENDOCYTOSIS	5	Up	0.086685178063917	0.999999999835881
C2_REACTOME_DISEASES_ASSOCIATED_WITH_SURFACTANT_METABOLISM	3	Down	0.086690578794022	0.999999999835881
C2_PEDERSEN_METASTASIS_BY_ERBB2_ISOFORM_3	13	Up	0.0867319407145788	0.999999999835881
C5_GO_NEGATIVE_REGULATION_OF_MONOCYTE_DIFFERENTIATION	4	Down	0.0867749647132448	0.999999999835881
C5_GO_EGG_ACTIVATION	2	Down	0.0869754224525114	0.999999999835881
C2_BIOCARTA_GATA3_PATHWAY	12	Down	0.0870292848030935	0.999999999835881
C7_GSE22886_IGG_IGA_MEMORY_BCELL_VS_BLOOD_PLASMA_CELL_DN	175	Down	0.0871919165165392	0.999999999835881
C2_REACTOME_SYNTHESIS_OF_GLYCOSYLPHOSPHATIDYLINOSITOL_GPI	15	Up	0.0872217483504763	0.999999999835881
C5_GO_DOUBLE_STRANDED_TELOMERIC_DNA_BINDING	9	Down	0.0872523625346433	0.999999999835881
C5_GO_NADPH_OXIDASE_COMPLEX	10	Down	0.0873199410413505	0.999999999835881
C3_ATAAGCT_MIR21	90	Down	0.0874408451584404	0.999999999835881
C7_GSE37533_UNTREATED_VS_PIOGLIZATONE_TREATED_CD4_TCELL_PPARG2_AND_FOXP3_TRASDUCED_DN	145	Down	0.0874479141593844	0.999999999835881
C5_GO_ANTIFUNGAL_HUMORAL_RESPONSE	2	Down	0.0875370909215766	0.999999999835881
C5_GO_MITOTIC_METAPHASE_PLATE_CONGRESSION	36	Down	0.0875380733113085	0.999999999835881
C5_GO_REGULATION_OF_MRNA_PROCESSING	105	Down	0.0875636669434395	0.999999999835881
C5_GO_POSITIVE_REGULATION_OF_TYPE_I_INTERFERON_PRODUCTION	68	Down	0.0875947723962555	0.999999999835881
C2_ICHIBA_GRAFT_VERSUS_HOST_DISEASE_D7_DN	19	Down	0.0876087490162091	0.999999999835881
C5_GO_REGULATION_OF_CHAPERONE_MEDIATED_AUTOPHAGY	6	Down	0.0876581225315115	0.999999999835881
C5_GO_SATELLITE_DNA_BINDING	6	Down	0.087786007741879	0.999999999835881
C2_PEPPER_CHRONIC_LYMPHOCYTIC_LEUKEMIA_UP	17	Down	0.0878334424972723	0.999999999835881
C5_GO_INTESTINAL_HEXOSE_ABSORPTION	4	Down	0.0878378259741285	0.999999999835881
C5_GO_CHYLOMICRON_ASSEMBLY	5	Up	0.0878647760347489	0.999999999835881
C5_GO_C_TERMINAL_PROTEIN_DEGLUTAMYLATION	1	Up	0.0879260234486513	0.999999999835881
C2_BARRIER_CANCER_RELAPSE_NORMAL_SAMPLE_DN	27	Up	0.0879690709522345	0.999999999835881
C5_GO_REGULATION_OF_LIPOPHAGY	4	Up	0.0879961761559516	0.999999999835881
C7_GSE21927_BALBC_VS_C57BL6_MONOCYTE_SPLEEN_DN	139	Up	0.0880815487620504	0.999999999835881
C2_YEMELYANOV_GR_TARGETS_DN	9	Down	0.0881019726811136	0.999999999835881
C5_GO_SPECTRIN_BINDING	22	Up	0.0881244653278729	0.999999999835881
C5_GO_REGULATION_OF_CENTROSOME_CYCLE	52	Down	0.0881313530008336	0.999999999835881
C2_REACTOME_NF_KB_IS_ACTIVATED_AND_SIGNALS_SURVIVAL	11	Down	0.0881520826867039	0.999999999835881
C5_GO_RETINAL_BIPOLAR_NEURON_DIFFERENTIATION	2	Down	0.0883661608281255	0.999999999835881
C2_REACTOME_MECP2_REGULATES_TRANSCRIPTION_OF_NEURONAL_LIGANDS	4	Down	0.0883930588867921	0.999999999835881
C2_FIGUEROA_AML_METHYLATION_CLUSTER_4_UP	68	Up	0.0884769770374906	0.999999999835881
C5_GO_GROWTH_INVOLVED_IN_HEART_MORPHOGENESIS	3	Up	0.0886608937305984	0.999999999835881
C2_REACTOME_ABORTIVE_ELONGATION_OF_HIV_1_TRANSCRIPT_IN_THE_ABSENCE_OF_TAT	18	Down	0.0887022064224317	0.999999999835881
C7_GSE8384_CTRL_VS_B_ABORTUS_4H_MAC_CELL_LINE_UP	172	Down	0.0887896874859408	0.999999999835881
C5_GO_RETINAL_CONE_CELL_DIFFERENTIATION	5	Down	0.0889267793814329	0.999999999835881
C5_GO_EYE_PHOTORECEPTOR_CELL_DEVELOPMENT	17	Down	0.0889450755390133	0.999999999835881
C5_GO_HISTONE_H3_K9_METHYLATION	31	Down	0.0889506050192168	0.999999999835881
C5_GO_TYPE_I_INTERFERON_PRODUCTION	109	Down	0.0890027124062799	0.999999999835881
C5_GO_CHEMOKINE_C_X_C_MOTIF_LIGAND_2_PRODUCTION	9	Down	0.0890624852791844	0.999999999835881
C2_ABE_VEGFA_TARGETS_30MIN	21	Up	0.0890659032213396	0.999999999835881
C7_GSE2770_TGFB_AND_IL4_VS_IL12_TREATED_ACT_CD4_TCELL_48H_UP	165	Down	0.0891220418598584	0.999999999835881
C5_GO_LEUKOCYTE_ADHESION_TO_VASCULAR_ENDOTHELIAL_CELL	27	Down	0.0891570735781657	0.999999999835881
C5_GO_ACROSIN_BINDING	1	Down	0.0893268455186368	0.999999999835881
C5_GO_POSITIVE_REGULATION_OF_ANION_TRANSPORT	33	Down	0.0893699642336194	0.999999999835881
C3_PR_02	92	Down	0.089457897555128	0.999999999835881
C5_GO_COPI_COATED_VESICLE	21	Down	0.0895267839497502	0.999999999835881
C5_GO_POSITIVE_REGULATION_OF_INTRACELLULAR_LIPID_TRANSPORT	3	Down	0.0895895362694373	0.999999999835881
C6_RPS14_DN.V1_DN	137	Up	0.089689794978678	0.999999999835881
C2_YAO_TEMPORAL_RESPONSE_TO_PROGESTERONE_CLUSTER_3	11	Down	0.0898578124676246	0.999999999835881
C2_REACTOME_TRANSMISSION_ACROSS_ELECTRICAL_SYNAPSES	1	Down	0.0898703864919123	0.999999999835881
C2_REACTOME_ASSEMBLY_OF_THE_PRE_REPLICATIVE_COMPLEX	54	Down	0.0899772457982696	0.999999999835881
C6_BCAT.100_UP.V1_DN	23	Up	0.0900599423487234	0.999999999835881
C7_GSE9960_HEALTHY_VS_GRAM_NEG_SEPSIS_PBMC_UP	176	Down	0.0900616465925651	0.999999999835881
C2_MEDINA_SMARCA4_TARGETS	27	Down	0.0901129871813909	0.999999999835881
C5_GO_NEUREXIN_FAMILY_PROTEIN_BINDING	8	Down	0.0901355251260611	0.999999999835881
C2_VERHAAK_AML_WITH_NPM1_MUTATED_UP	131	Up	0.0901429023791669	0.999999999835881
C2_REACTOME_DEFECTIVE_C1GALT1C1_CAUSES_TN_POLYAGGLUTINATION_SYNDROME_TNPS	3	Up	0.0901504707417135	0.999999999835881
C5_GO_RETINAL_GANGLION_CELL_AXON_GUIDANCE	9	Up	0.0901542239036687	0.999999999835881
C5_GO_DE_NOVO_CENTRIOLE_ASSEMBLY	4	Down	0.09021039343551	0.999999999835881
C5_GO_MULTI_CILIATED_EPITHELIAL_CELL_DIFFERENTIATION	4	Down	0.09021039343551	0.999999999835881
C3_ACTGCCT_MIR34B	177	Down	0.0902120347848349	0.999999999835881
C2_KEGG_GLYCOSAMINOGLYCAN_BIOSYNTHESIS_CHONDROITIN_SULFATE	17	Down	0.090277901440584	0.999999999835881
C2_REACTOME_ACTIVATION_OF_IRF3_IRF7_MEDIATED_BY_TBK1_IKK_EPSILON	15	Down	0.0903961604118754	0.999999999835881
C5_GO_HISTONE_DEMETHYLASE_ACTIVITY	25	Up	0.0904377968531821	0.999999999835881
C2_REACTOME_CELLULAR_SENESCENCE	172	Down	0.0904650770799759	0.999999999835881
C7_GSE6681_DELETED_FOXP3_VS_WT_TREG_UP	105	Up	0.09052085882892	0.999999999835881
C5_GO_NEGATIVE_REGULATION_OF_LIPID_STORAGE	15	Down	0.0905223863864129	0.999999999835881
C3_RACCACAR_AML_Q6	186	Down	0.0905627691600376	0.999999999835881
C5_GO_REGULATION_OF_RNA_METABOLIC_PROCESS	171	Down	0.0906919820495269	0.999999999835881
C5_GO_ENDODERMAL_CELL_FATE_SPECIFICATION	1	Down	0.0908005136316662	0.999999999835881
C5_GO_NUCLEOBASE_TRANSPORT	6	Up	0.0908239096222729	0.999999999835881
C7_GSE36476_CTRL_VS_TSST_ACT_16H_MEMORY_CD4_TCELL_OLD_UP	164	Down	0.0910069023574961	0.999999999835881
C2_BRACHAT_RESPONSE_TO_METHOTREXATE_DN	19	Down	0.0910106705823449	0.999999999835881
C5_GO_ENDOSOME_TO_PLASMA_MEMBRANE_PROTEIN_TRANSPORT	9	Up	0.0910353474197942	0.999999999835881
C2_EHRLICH_ICF_SYNDROM_DN	11	Down	0.0911604211508747	0.999999999835881
C5_GO_NONASSOCIATIVE_LEARNING	2	Up	0.0913761469509318	0.999999999835881
C2_REACTOME_ONCOGENE_INDUCED_SENESCENCE	31	Down	0.0915058559230622	0.999999999835881
C5_GO_POSITIVE_REGULATION_OF_G1_S_TRANSITION_OF_MITOTIC_CELL_CYCLE	29	Down	0.0915627800687574	0.999999999835881
C2_KEGG_PANTOTHENATE_AND_COA_BIOSYNTHESIS	14	Up	0.091660881726089	0.999999999835881
C5_GO_HISTONE_H3_DEACETYLATION	18	Down	0.0916717695564182	0.999999999835881
C2_BLALOCK_ALZHEIMERS_DISEASE_INCIPIENT_DN	134	Down	0.0917298504158563	0.999999999835881
C7_GSE43955_1H_VS_20H_ACT_CD4_TCELL_WITH_TGFB_IL6_UP	158	Down	0.0918214287737941	0.999999999835881
C5_GO_NUCLEOTIDE_EXCISION_REPAIR_DNA_DUPLEX_UNWINDING	19	Down	0.091877542022359	0.999999999835881
C2_SU_PLACENTA	13	Up	0.0919462588581104	0.999999999835881
C7_GSE17721_POLYIC_VS_GARDIQUIMOD_2H_BMDC_UP	159	Down	0.0919601365714116	0.999999999835881
C5_GO_TENDON_DEVELOPMENT	3	Up	0.0920248101519471	0.999999999835881
C2_NAKAYAMA_SOFT_TISSUE_TUMORS_PCA2_UP	63	Up	0.0921851882317874	0.999999999835881
C5_GO_NEGATIVE_REGULATION_OF_VOLTAGE_GATED_CALCIUM_CHANNEL_ACTIVITY	8	Up	0.0922779337097711	0.999999999835881
C5_GO_EXOCYST_LOCALIZATION	4	Up	0.0923318800865683	0.999999999835881
C2_VANDESLUIS_NORMAL_EMBRYOS_DN	11	Up	0.0923978724845363	0.999999999835881
C2_REACTOME_SIGNALING_BY_FGFR1	35	Down	0.0923978851238593	0.999999999835881
C5_GO_CELLULAR_RESPONSE_TO_LEAD_ION	4	Down	0.0924554858366558	0.999999999835881
C5_GO_IMMUNOGLOBULIN_RECEPTOR_BINDING	5	Down	0.0924560040310008	0.999999999835881
C5_GO_RESPONSE_TO_DIETARY_EXCESS	14	Up	0.0924803852168983	0.999999999835881
C5_GO_POSITIVE_REGULATION_OF_SMOOTH_MUSCLE_CELL_APOPTOTIC_PROCESS	14	Up	0.0924874147954146	0.999999999835881
C2_REACTOME_INTERFERON_ALPHA_BETA_SIGNALING	52	Down	0.0925867228901063	0.999999999835881
C5_GO_NEGATIVE_REGULATION_OF_POSTTRANSCRIPTIONAL_GENE_SILENCING	10	Down	0.0925900716995487	0.999999999835881
C5_GO_LONG_CHAIN_FATTY_ACYL_COA_METABOLIC_PROCESS	3	Up	0.092629890705814	0.999999999835881
C5_GO_ADENOSINE_METABOLIC_PROCESS	3	Up	0.0927257210898795	0.999999999835881
C7_GSE21546_SAP1A_KO_VS_SAP1A_KO_AND_ELK1_KO_ANTI_CD3_STIM_DP_THYMOCYTES_UP	157	Down	0.0927399927216426	0.999999999835881
C5_GO_NEGATIVE_REGULATION_OF_CYTOKINE_SECRETION_INVOLVED_IN_IMMUNE_RESPONSE	3	Up	0.0927576822330084	0.999999999835881
C5_GO_SEQUESTERING_OF_EXTRACELLULAR_LIGAND_FROM_RECEPTOR	3	Up	0.0927736661207946	0.999999999835881
C2_ROZANOV_MMP14_TARGETS_DN	22	Down	0.0928106228749811	0.999999999835881
C5_GO_EOSINOPHIL_DIFFERENTIATION	1	Up	0.0930476129565544	0.999999999835881
C3_GCTTGAA_MIR498	84	Down	0.0930538051134732	0.999999999835881
C2_WANG_HCP_PROSTATE_CANCER	85	Down	0.0930792885793358	0.999999999835881
C5_GO_POSITIVE_REGULATION_OF_EXTRACELLULAR_MATRIX_DISASSEMBLY	8	Down	0.0931289907746114	0.999999999835881
C5_GO_INTERLEUKIN_12_RECEPTOR_BINDING	5	Up	0.0932047191758305	0.999999999835881
C5_GO_MACROMOLECULE_METHYLATION	241	Down	0.0932419715554631	0.999999999835881
C7_GSE3920_UNTREATED_VS_IFNA_TREATED_ENDOTHELIAL_CELL_DN	138	Down	0.0933128513879696	0.999999999835881
C5_GO_GLOBAL_GENOME_NUCLEOTIDE_EXCISION_REPAIR	23	Down	0.0934243490884518	0.999999999835881
C7_GSE37301_LYMPHOID_PRIMED_MPP_VS_PRO_BCELL_DN	114	Down	0.0934536787383636	0.999999999835881
C5_GO_AP_1_ADAPTOR_COMPLEX_BINDING	4	Down	0.0934907087124265	0.999999999835881
C7_GSE24574_BCL6_HIGH_TFH_VS_TCONV_CD4_TCELL_UP	138	Down	0.0935232266675035	0.999999999835881
C2_KUNINGER_IGF1_VS_PDGFB_TARGETS_UP	43	Down	0.0937094191692781	0.999999999835881
C7_GSE46242_TH1_VS_ANERGIC_TH1_CD4_TCELL_WITH_EGR2_DELETED_DN	146	Up	0.0937724419984334	0.999999999835881
C2_SPIRA_SMOKERS_LUNG_CANCER_DN	13	Down	0.0939023498188971	0.999999999835881
C7_GSE360_L_MAJOR_VS_T_GONDII_DC_DN	130	Down	0.0939109563139867	0.999999999835881
C5_GO_REGULATION_OF_SYMBIOSIS_ENCOMPASSING_MUTUALISM_THROUGH_PARASITISM	173	Down	0.0939971933360931	0.999999999835881
C5_GO_POSITIVE_REGULATION_OF_TRANSMISSION_OF_NERVE_IMPULSE	4	Down	0.094158117463539	0.999999999835881
C5_GO_CELLULAR_RESPONSE_TO_RETINOIC_ACID	39	Down	0.0942415489199587	0.999999999835881
C5_GO_CHROMATIN_DISASSEMBLY	17	Down	0.0943922344341146	0.999999999835881
C5_GO_REGULATION_OF_WATER_LOSS_VIA_SKIN	11	Down	0.0945202045785013	0.999999999835881
C5_GO_D1_DOPAMINE_RECEPTOR_BINDING	8	Down	0.0945970369639209	0.999999999835881
C7_GSE17721_POLYIC_VS_CPG_16H_BMDC_UP	155	Down	0.094696006157753	0.999999999835881
C3_WCTCNATGGY_UNKNOWN	70	Down	0.0947953926083118	0.999999999835881
C5_GO_BRUSH_BORDER_ASSEMBLY	1	Up	0.0948260353429346	0.999999999835881
C5_GO_POLYSOME	55	Down	0.0948683996179522	0.999999999835881
C7_GSE24574_BCL6_LOW_TFH_VS_NAIVE_CD4_TCELL_UP	149	Down	0.0949093220637063	0.999999999835881
C5_GO_FATTY_ACID_DERIVATIVE_CATABOLIC_PROCESS	7	Down	0.0950306168139467	0.999999999835881
C5_GO_PEPTIDE_MODIFICATION	3	Up	0.0950333240718609	0.999999999835881
C5_GO_MUSCLE_CELL_CELLULAR_HOMEOSTASIS	17	Up	0.0950987892172457	0.999999999835881
C5_GO_RNA_POLYMERASE_III_COMPLEX	15	Down	0.0951963389316621	0.999999999835881
C7_GSE17974_0H_VS_4H_IN_VITRO_ACT_CD4_TCELL_UP	152	Down	0.0952300274640746	0.999999999835881
C5_GO_REGULATION_OF_CD8_POSITIVE_ALPHA_BETA_T_CELL_DIFFERENTIATION	5	Down	0.0952668618775402	0.999999999835881
C5_GO_INTERCELLULAR_BRIDGE	50	Down	0.0953042411135247	0.999999999835881
C5_GO_POSITIVE_REGULATION_OF_MULTICELLULAR_ORGANISM_GROWTH	20	Down	0.0954095580559094	0.999999999835881
C5_GO_NEGATIVE_REGULATION_OF_MONONUCLEAR_CELL_MIGRATION	3	Down	0.0954577898002898	0.999999999835881
C2_BRACHAT_RESPONSE_TO_CISPLATIN	19	Down	0.0954600641434985	0.999999999835881
C5_GO_POSITIVE_REGULATION_OF_NITRIC_OXIDE_SYNTHASE_ACTIVITY	14	Up	0.0954707691032673	0.999999999835881
C5_GO_POSITIVE_REGULATION_OF_NEUTROPHIL_MIGRATION	22	Down	0.0955698117245319	0.999999999835881
C5_GO_NEGATIVE_REGULATION_OF_NUCLEOTIDE_BIOSYNTHETIC_PROCESS	2	Up	0.0956513694517367	0.999999999835881
C2_VERRECCHIA_RESPONSE_TO_TGFB1_C2	15	Down	0.095939232989868	0.999999999835881
C2_COLLER_MYC_TARGETS_UP	17	Down	0.0960041610757947	0.999999999835881
C5_GO_EPITHELIAL_CELL_APOPTOTIC_PROCESS	74	Down	0.0960099417998154	0.999999999835881
C5_GO_RECEPTOR_INTERNALIZATION	73	Down	0.0961716790946809	0.999999999835881
C5_GO_INOSITOL_LIPID_MEDIATED_SIGNALING	132	Down	0.0962641752592688	0.999999999835881
C5_GO_IONOTROPIC_GLUTAMATE_RECEPTOR_ACTIVITY	8	Up	0.0963002684920386	0.999999999835881
C2_ACEVEDO_NORMAL_TISSUE_ADJACENT_TO_LIVER_TUMOR_UP	129	Down	0.0964556261766541	0.999999999835881
C5_GO_EYELID_DEVELOPMENT_IN_CAMERA_TYPE_EYE	8	Down	0.0964778565724414	0.999999999835881
C5_GO_SHORT_CHAIN_FATTY_ACID_CATABOLIC_PROCESS	8	Up	0.0964778565724414	0.999999999835881
C2_REACTOME_DARPP_32_EVENTS	20	Down	0.0964969555272186	0.999999999835881
C2_SHIN_B_CELL_LYMPHOMA_CLUSTER_2	26	Down	0.0964990885627762	0.999999999835881
C5_GO_MORPHOGENESIS_OF_EMBRYONIC_EPITHELIUM	92	Up	0.0965085510658238	0.999999999835881
C2_YAO_TEMPORAL_RESPONSE_TO_PROGESTERONE_CLUSTER_12	65	Down	0.0965463928354341	0.999999999835881
H_HALLMARK_IL6_JAK_STAT3_SIGNALING	68	Down	0.0966552762086977	0.999999999835881
C2_BIOCARTA_TALL1_PATHWAY	13	Down	0.0966557979953876	0.999999999835881
C5_GO_POSITIVE_REGULATION_OF_BROWN_FAT_CELL_DIFFERENTIATION	7	Down	0.0966972102949099	0.999999999835881
C7_GSE27786_CD4_TCELL_VS_ERYTHTROBLAST_UP	177	Down	0.0967114544107561	0.999999999835881
C5_GO_ACTIVIN_RECEPTOR_SIGNALING_PATHWAY	22	Up	0.0967738604646097	0.999999999835881
C2_WANG_ESOPHAGUS_CANCER_VS_NORMAL_UP	92	Down	0.0968753104540147	0.999999999835881
C2_VERRECCHIA_RESPONSE_TO_TGFB1_C4	8	Up	0.0968833408443543	0.999999999835881
C2_SIMBULAN_PARP1_TARGETS_DN	15	Down	0.0969042017730987	0.999999999835881
C2_MATZUK_EARLY_ANTRAL_FOLLICLE	10	Down	0.0969646909101969	0.999999999835881
C5_GO_RIBONUCLEOPROTEIN_COMPLEX_SUBUNIT_ORGANIZATION	220	Down	0.0970009388912394	0.999999999835881
C5_GO_REGULATION_OF_COLLATERAL_SPROUTING	10	Down	0.0970702006792038	0.999999999835881
C2_REACTOME_NEGATIVE_REGULATORS_OF_DDX58_IFIH1_SIGNALING	33	Down	0.0970757160652399	0.999999999835881
C7_GSE39820_CTRL_VS_TGFBETA1_IL6_IL23A_CD4_TCELL_UP	182	Down	0.0972091808558268	0.999999999835881
C2_ULE_SPLICING_VIA_NOVA2	29	Up	0.0973127164908747	0.999999999835881
C7_GSE2405_S_AUREUS_VS_UNTREATED_NEUTROPHIL_DN	164	Up	0.0974104173389251	0.999999999835881
C7_GSE9006_TYPE_1_DIABETES_AT_DX_VS_1MONTH_POST_DX_PBMC_UP	166	Down	0.0974201562362928	0.999999999835881
C5_GO_NEGATIVE_REGULATION_OF_MYELINATION	4	Up	0.0974666190414965	0.999999999835881
C5_GO_CARDIAC_VENTRICLE_FORMATION	4	Up	0.0974952922273708	0.999999999835881
C2_WATANABE_COLON_CANCER_MSI_VS_MSS_DN	27	Up	0.0975177965165613	0.999999999835881
C7_GSE37605_C57BL6_VS_NOD_FOXP3_FUSION_GFP_TREG_DN	154	Down	0.0975867217145782	0.999999999835881
C7_GSE46606_UNSTIM_VS_CD40L_IL2_IL5_1DAY_STIMULATED_IRF4HIGH_SORTED_BCELL_DN	161	Down	0.0975930263016442	0.999999999835881
C5_GO_CERAMIDE_TRANSPORTER_ACTIVITY	9	Down	0.0977353322335437	0.999999999835881
C5_GO_HEPOXILIN_BIOSYNTHETIC_PROCESS	4	Down	0.0978111424403061	0.999999999835881
C2_MEISSNER_NPC_HCP_WITH_H3_UNMETHYLATED	283	Down	0.0978394877758368	0.999999999835881
C7_GSE33162_HDAC3_KO_VS_HDAC3_KO_4H_LPS_STIM_MACROPHAGE_UP	167	Down	0.0978602392038135	0.999999999835881
C2_RODRIGUES_NTN1_TARGETS_DN	112	Down	0.0979589545835614	0.999999999835881
C5_GO_POSITIVE_REGULATION_OF_LIPID_TRANSPORT	38	Down	0.0980263396008501	0.999999999835881
C5_GO_TROPHOBLAST_GIANT_CELL_DIFFERENTIATION	6	Down	0.0980704631592779	0.999999999835881
C5_GO_INTERSPECIES_INTERACTION_BETWEEN_ORGANISMS	734	Down	0.098162220757741	0.999999999835881
C5_GO_HISTONE_H3_K36_DEMETHYLATION	9	Up	0.0981762282328502	0.999999999835881
C5_GO_HISTONE_DEMETHYLASE_ACTIVITY_H3_K36_SPECIFIC_	9	Up	0.0981762282328502	0.999999999835881
C5_GO_NEGATIVE_REGULATION_OF_EXTRINSIC_APOPTOTIC_SIGNALING_PATHWAY_VIA_DEATH_DOMAIN_RECEPTORS	30	Down	0.0984137343056315	0.999999999835881
C2_REACTOME_NRCAM_INTERACTIONS	6	Down	0.0985726580664333	0.999999999835881
C2_XU_HGF_TARGETS_INDUCED_BY_AKT1_48HR_DN	21	Up	0.0986245916968049	0.999999999835881
C5_GO_PYRIMIDINE_RIBONUCLEOTIDE_BIOSYNTHETIC_PROCESS	18	Up	0.0986889020771565	0.999999999835881
C5_GO_NEUTRAL_AMINO_ACID_TRANSMEMBRANE_TRANSPORTER_ACTIVITY	22	Up	0.098759860537942	0.999999999835881
C5_GO_TIGHT_JUNCTION	78	Down	0.0987715596602564	0.999999999835881
C2_CROSBY_E2F4_TARGETS	5	Up	0.0988278254079906	0.999999999835881
C5_GO_CYTOSOLIC_PROTEASOME_COMPLEX	8	Up	0.0988406189803146	0.999999999835881
C5_GO_CYSTEINE_METABOLIC_PROCESS	7	Up	0.0988510669841356	0.999999999835881
C5_GO_REGULATION_OF_PSEUDOPODIUM_ASSEMBLY	9	Down	0.098873623220151	0.999999999835881
C7_GSE21546_WT_VS_SAP1A_KO_AND_ELK1_KO_DP_THYMOCYTES_UP	157	Down	0.0989326938861173	0.999999999835881
C7_GSE15215_CD2_POS_VS_NEG_PDC_DN	180	Down	0.0989626015995737	0.999999999835881
C2_REACTOME_ROLE_OF_ABL_IN_ROBO_SLIT_SIGNALING	5	Down	0.099008625799243	0.999999999835881
C2_RIZ_ERYTHROID_DIFFERENTIATION	67	Down	0.0990226303004378	0.999999999835881
C5_GO_LEYDIG_CELL_DIFFERENTIATION	4	Down	0.0990391618029164	0.999999999835881
C5_GO_REGULATION_OF_HIGH_VOLTAGE_GATED_CALCIUM_CHANNEL_ACTIVITY	12	Up	0.0990753821633237	0.999999999835881
C2_CASTELLANO_HRAS_AND_NRAS_TARGETS_UP	4	Down	0.0991117797270415	0.999999999835881
C5_GO_FUCOSE_BINDING	4	Up	0.0991117797270415	0.999999999835881
C7_GSE36891_UNSTIM_VS_POLYIC_TLR3_STIM_PERITONEAL_MACROPHAGE_UP	103	Down	0.0991786635777216	0.999999999835881
C5_GO_REGULATION_OF_POSTSYNAPTIC_MEMBRANE_NEUROTRANSMITTER_RECEPTOR_LEVELS	42	Down	0.0992006654512348	0.999999999835881
C5_GO_POSITIVE_REGULATION_OF_ACUTE_INFLAMMATORY_RESPONSE	19	Down	0.0993287008269698	0.999999999835881
C5_GO_CEREBELLAR_CORTEX_FORMATION	13	Down	0.0993958176995223	0.999999999835881
C2_IWANAGA_E2F1_TARGETS_INDUCED_BY_SERUM	23	Down	0.0994202366029614	0.999999999835881
C5_GO_PROTEIN_LOCALIZATION_TO_EXTRACELLULAR_REGION	1	Up	0.0995243433515907	0.999999999835881
C2_WILLIAMS_ESR2_TARGETS_DN	11	Down	0.0995362861064207	0.999999999835881
C5_GO_GOLGI_STACK	107	Down	0.099550096362564	0.999999999835881
C5_GO_POSITIVE_REGULATION_OF_DNA_BINDING	43	Down	0.0995556072820155	0.999999999835881
C5_GO_ENOYL_COA_HYDRATASE_ACTIVITY	8	Down	0.0996383932933188	0.999999999835881
C5_GO_GLUTAMINE_TRANSPORT	4	Up	0.0997088507540281	0.999999999835881
C5_GO_L_GLUTAMINE_TRANSMEMBRANE_TRANSPORTER_ACTIVITY	4	Up	0.0997088507540281	0.999999999835881
C5_GO_CHORIONIC_TROPHOBLAST_CELL_DIFFERENTIATION	4	Down	0.0999133845207608	0.999999999835881
C2_REACTOME_CS_DS_DEGRADATION	8	Down	0.0999528437675102	0.999999999835881
C5_GO_VIRAL_TRANSLATION	12	Down	0.100009418630301	0.999999999835881
C5_GO_GLOMERULAR_EPITHELIUM_DEVELOPMENT	13	Up	0.100065055974408	0.999999999835881
C2_KIM_ALL_DISORDERS_DURATION_CORR_UP	6	Up	0.100115266615401	0.999999999835881
C5_GO_SEQUESTERING_OF_IRON_ION	3	Down	0.100125799313203	0.999999999835881
C5_GO_ALPHA_2A_ADRENERGIC_RECEPTOR_BINDING	3	Up	0.100210781759081	0.999999999835881
C5_GO_3_BETA_HYDROXY_DELTA5_STEROID_DEHYDROGENASE_ACTIVITY	3	Up	0.10022778514706	0.999999999835881
C7_GSE24574_BCL6_HIGH_TFH_VS_TFH_CD4_TCELL_DN	169	Down	0.100259643799487	0.999999999835881
C3_AACTGAC_MIR223	79	Down	0.100262224784756	0.999999999835881
C5_GO_PROTEIN_MATURATION	194	Down	0.100313341913786	0.999999999835881
C7_GSE19888_ADENOSINE_A3R_INH_VS_TCELL_MEMBRANES_ACT_MAST_CELL_DN	123	Down	0.100358711323664	0.999999999835881
C5_GO_SPHINGOSINE_1_PHOSPHATE_RECEPTOR_ACTIVITY	6	Up	0.100423710496056	0.999999999835881
C2_SUBTIL_PROGESTIN_TARGETS	26	Down	0.1004739345736	0.999999999835881
C5_GO_CELLULAR_HYPOTONIC_RESPONSE	5	Down	0.100647734172358	0.999999999835881
C2_MIKKELSEN_NPC_LCP_WITH_H3K4ME3	40	Up	0.100684253665755	0.999999999835881
C7_GSE10325_LUPUS_CD4_TCELL_VS_LUPUS_BCELL_DN	147	Up	0.100890660990471	0.999999999835881
C7_GSE17721_0.5H_VS_12H_POLYIC_BMDC_DN	162	Up	0.100913362368732	0.999999999835881
C5_GO_RNA_POLYMERASE_CORE_ENZYME_BINDING	41	Down	0.100916063579729	0.999999999835881
C5_GO_BH_DOMAIN_BINDING	9	Up	0.101056858447028	0.999999999835881
C5_GO_NEGATIVE_REGULATION_OF_VIRAL_PROCESS	73	Down	0.101103221545374	0.999999999835881
C5_GO_OXYGEN_CARRIER_ACTIVITY	5	Up	0.101120001901688	0.999999999835881
C5_GO_B_1_B_CELL_DIFFERENTIATION	4	Down	0.101265799921191	0.999999999835881
C3_ATTCTTT_MIR186	201	Down	0.101267379923411	0.999999999835881
C7_GSE17721_CTRL_VS_GARDIQUIMOD_8H_BMDC_DN	160	Down	0.101302219703079	0.999999999835881
C1_chr1p35	67	Down	0.101324559818143	0.999999999835881
C5_GO_REGULATION_OF_DNA_DUPLEX_UNWINDING	4	Up	0.101324929731125	0.999999999835881
C5_GO_POSITIVE_REGULATION_OF_CELL_CYCLE_G2_M_PHASE_TRANSITION	28	Down	0.101378246779688	0.999999999835881
C2_PID_P38_MKK3_6PATHWAY	26	Down	0.101385886054354	0.999999999835881
C5_GO_REGULATION_OF_HISTONE_METHYLATION	54	Down	0.101411909401563	0.999999999835881
C5_GO_REGULATION_OF_GLOMERULAR_FILTRATION	6	Up	0.101425401054177	0.999999999835881
C7_GSE22589_HEALTHY_VS_HIV_INFECTED_DC_DN	143	Down	0.101427974361057	0.999999999835881
C5_GO_INTEGRAL_COMPONENT_OF_SYNAPTIC_VESICLE_MEMBRANE	20	Up	0.101488759815501	0.999999999835881
C5_GO_REGULATION_OF_CELLULAR_RESPONSE_TO_INSULIN_STIMULUS	55	Down	0.101523989980428	0.999999999835881
C2_REACTOME_BUDDING_AND_MATURATION_OF_HIV_VIRION	22	Down	0.101542125511593	0.999999999835881
C2_REACTOME_BINDING_AND_UPTAKE_OF_LIGANDS_BY_SCAVENGER_RECEPTORS	28	Up	0.101560503821183	0.999999999835881
C2_MEINHOLD_OVARIAN_CANCER_LOW_GRADE_UP	7	Down	0.101605339622541	0.999999999835881
C3_AP2REP_01	119	Up	0.10164535036954	0.999999999835881
C5_GO_ESCRT_COMPLEX_DISASSEMBLY	9	Down	0.101664174873692	0.999999999835881
C5_GO_REGULATION_OF_PROTEIN_SUMOYLATION	18	Up	0.101711794890223	0.999999999835881
C7_GSE32423_IL7_VS_IL7_IL4_MEMORY_CD8_TCELL_UP	171	Down	0.101734957902579	0.999999999835881
C7_GSE16385_IL4_VS_ROSIGLITAZONE_STIM_MACROPHAGE_UP	165	Down	0.101771285480086	0.999999999835881
C5_GO_NUCLEOSIDE_DIPHOSPHATE_CATABOLIC_PROCESS	5	Up	0.101818495575573	0.999999999835881
C2_SARTIPY_NORMAL_AT_INSULIN_RESISTANCE_DN	16	Down	0.101856486864472	0.999999999835881
C7_GSE9650_EFFECTOR_VS_EXHAUSTED_CD8_TCELL_DN	140	Down	0.101888196514743	0.999999999835881
C5_GO_FATTY_ACID_ELONGATION	10	Down	0.101959633364771	0.999999999835881
C2_REACTOME_RUNX1_REGULATES_TRANSCRIPTION_OF_GENES_INVOLVED_IN_BCR_SIGNALING	4	Down	0.102036634372223	0.999999999835881
C2_TONKS_TARGETS_OF_RUNX1_RUNX1T1_FUSION_SUSTAINED_IN_GRANULOCYTE_UP	13	Up	0.102070564490383	0.999999999835881
C2_KIM_LIVER_CANCER_POOR_SURVIVAL_UP	18	Up	0.102126959149281	0.999999999835881
C5_GO_PROTEIN_LOCALIZATION_TO_CHROMATIN	27	Down	0.102176651043619	0.999999999835881
C5_GO_POSITIVE_REGULATION_OF_CHEMOKINE_C_X_C_MOTIF_LIGAND_2_PRODUCTION	5	Down	0.102401290497709	0.999999999835881
C2_FAELT_B_CLL_WITH_VH_REARRANGEMENTS_DN	44	Down	0.10242798157686	0.999999999835881
C2_REACTOME_TOLL_LIKE_RECEPTOR_CASCADES	128	Down	0.102544577049066	0.999999999835881
C7_GSE27434_WT_VS_DNMT1_KO_TREG_UP	152	Down	0.102600421748166	0.999999999835881
C5_GO_TRANSITION_BETWEEN_FAST_AND_SLOW_FIBER	6	Down	0.102991305041713	0.999999999835881
C2_REACTOME_MITOCHONDRIAL_IRON_SULFUR_CLUSTER_BIOGENESIS	11	Down	0.103043437438642	0.999999999835881
C7_GSE17974_0H_VS_72H_IN_VITRO_ACT_CD4_TCELL_DN	167	Down	0.103068024903034	0.999999999835881
C5_GO_MACROPHAGE_PROLIFERATION	3	Up	0.103082377905953	0.999999999835881
C5_GO_MICROGLIAL_CELL_PROLIFERATION	3	Up	0.103082377905953	0.999999999835881
C5_GO_LEARNED_VOCALIZATION_BEHAVIOR_OR_VOCAL_LEARNING	2	Up	0.103109770379385	0.999999999835881
C5_GO_ANTIGEN_PROCESSING_AND_PRESENTATION_OF_ENDOGENOUS_ANTIGEN	14	Down	0.103170935075695	0.999999999835881
C7_GSE3982_BCELL_VS_EFF_MEMORY_CD4_TCELL_DN	126	Down	0.103236269297727	0.999999999835881
C2_REACTOME_PROCESSING_OF_INTRONLESS_PRE_MRNAS	17	Down	0.10327056069544	0.999999999835881
C5_GO_POSITIVE_REGULATION_OF_PLASMINOGEN_ACTIVATION	5	Down	0.103293822751168	0.999999999835881
C7_GSE29618_MONOCYTE_VS_PDC_DN	156	Down	0.103310738258207	0.999999999835881
C5_GO_SERINE_FAMILY_AMINO_ACID_BIOSYNTHETIC_PROCESS	14	Up	0.103332136458008	0.999999999835881
C5_GO_GLYCEROL_TRANSPORT	1	Up	0.103366405266873	0.999999999835881
C5_GO_GLYCEROL_TRANSMEMBRANE_TRANSPORTER_ACTIVITY	1	Up	0.103366405266873	0.999999999835881
C7_GSE12003_4D_VS_8D_CULTURE_BM_PROGENITOR_DN	107	Down	0.103376394821656	0.999999999835881
C5_GO_HEART_FIELD_SPECIFICATION	6	Up	0.103391847952482	0.999999999835881
C5_GO_SECONDARY_HEART_FIELD_SPECIFICATION	6	Up	0.103391847952482	0.999999999835881
C5_GO_NEGATIVE_REGULATION_OF_TRANSPORTER_ACTIVITY	46	Up	0.103406389629223	0.999999999835881
C5_GO_PROTEIN_AUTO_ADP_RIBOSYLATION	11	Down	0.103420569124737	0.999999999835881
C5_GO_SIN3_COMPLEX	13	Down	0.103441273441619	0.999999999835881
C2_STREICHER_LSM1_TARGETS_UP	36	Down	0.103469516787786	0.999999999835881
C5_GO_EXTRACELLULAR_REGULATION_OF_SIGNAL_TRANSDUCTION	4	Up	0.103562216115083	0.999999999835881
C2_REACTOME_PROCESSIVE_SYNTHESIS_ON_THE_LAGGING_STRAND	15	Up	0.103663065752227	0.999999999835881
C7_GSE43957_UNTREATED_VS_NACL_TREATED_ANTI_CD3_CD28_STIM_CD4_TCELL_UP	120	Down	0.103728727599577	0.999999999835881
C2_MAHAJAN_RESPONSE_TO_IL1A_UP	49	Down	0.103730410335839	0.999999999835881
C3_GTCGATC_MIR3695P	3	Down	0.103762326433461	0.999999999835881
C5_GO_REGULATION_OF_TELOMERE_CAPPING	25	Down	0.103803404789281	0.999999999835881
C5_GO_TRANSLATION_INITIATION_FACTOR_BINDING	26	Down	0.103896748571497	0.999999999835881
C5_GO_MAINTENANCE_OF_APICAL_BASAL_CELL_POLARITY	7	Down	0.103935695254271	0.999999999835881
C5_GO_CORTICOSTEROID_RECEPTOR_SIGNALING_PATHWAY	13	Down	0.103971111794612	0.999999999835881
C5_GO_ESTABLISHMENT_OR_MAINTENANCE_OF_BIPOLAR_CELL_POLARITY	32	Down	0.10399125015023	0.999999999835881
C5_GO_NEGATIVE_REGULATION_OF_PHOSPHOLIPID_BIOSYNTHETIC_PROCESS	3	Down	0.104024792217651	0.999999999835881
C7_GSE14308_TH1_VS_TH17_DN	162	Down	0.104046642963365	0.999999999835881
C5_GO_POSITIVE_REGULATION_OF_SYNAPTIC_TRANSMISSION	94	Down	0.104051956972037	0.999999999835881
C7_GSE17974_0H_VS_2H_IN_VITRO_ACT_CD4_TCELL_UP	161	Down	0.104223334262795	0.999999999835881
C5_GO_NEGATIVE_REGULATION_OF_RECEPTOR_BIOSYNTHETIC_PROCESS	4	Down	0.104256129119805	0.999999999835881
C7_GSE4590_PRE_BCELL_VS_LARGE_PRE_BCELL_DN	149	Up	0.104262429754921	0.999999999835881
C7_GSE30971_WBP7_HET_VS_KO_MACROPHAGE_DN	143	Up	0.104354132322985	0.999999999835881
C5_GO_THYMIC_T_CELL_SELECTION	17	Down	0.104452469715004	0.999999999835881
C2_WESTON_VEGFA_TARGETS_12HR	16	Up	0.104460662938088	0.999999999835881
C5_GO_REGULATION_OF_VASCULAR_WOUND_HEALING	3	Down	0.104480982136688	0.999999999835881
C2_REACTOME_VITAMIN_B2_RIBOFLAVIN_METABOLISM	5	Up	0.104623947508217	0.999999999835881
C5_GO_RIBOFLAVIN_METABOLIC_PROCESS	5	Up	0.104623947508217	0.999999999835881
C2_BIOCARTA_ERK_PATHWAY	21	Down	0.104698993391747	0.999999999835881
C5_GO_PENTOSE_CATABOLIC_PROCESS	6	Up	0.104711379360623	0.999999999835881
C1_chr7p21	21	Up	0.104748267146887	0.999999999835881
C7_GSE12963_UNINF_VS_ENV_AND_NEF_AND_VPR_DEFICIENT_HIV1_INF_CD4_TCELL_UP	119	Down	0.104755726653435	0.999999999835881
C2_REACTOME_ATTENUATION_PHASE	23	Up	0.105173235560178	0.999999999835881
C2_DER_IFN_BETA_RESPONSE_UP	92	Down	0.105222521085604	0.999999999835881
C2_REACTOME_SYNTHESIS_OF_PIPS_AT_THE_PLASMA_MEMBRANE	46	Down	0.105236669739256	0.999999999835881
C2_HOWLIN_CITED1_TARGETS_2_DN	12	Down	0.105344979729601	0.999999999835881
C7_GSE369_PRE_VS_POST_IL6_INJECTION_SOCS3_KO_LIVER_UP	165	Down	0.105346948348635	0.999999999835881
C5_GO_DNA_DEPENDENT_DNA_REPLICATION	134	Down	0.105374056160029	0.999999999835881
C2_BIOCARTA_SODD_PATHWAY	9	Down	0.105379269071468	0.999999999835881
C5_GO_ADP_TRANSPORT	5	Up	0.105395924722757	0.999999999835881
C5_GO_ADP_TRANSMEMBRANE_TRANSPORTER_ACTIVITY	5	Up	0.105395924722757	0.999999999835881
C2_HASINA_NOL7_TARGETS_UP	10	Down	0.105408151978898	0.999999999835881
C7_GSE14000_TRANSLATED_RNA_VS_MRNA_16H_LPS_DC_DN	153	Down	0.105425980054204	0.999999999835881
C1_chr3q29	41	Down	0.105431159624618	0.999999999835881
C2_REACTOME_INOSITOL_PHOSPHATE_METABOLISM	41	Down	0.105431159624618	0.999999999835881
C7_GSE37301_CD4_TCELL_VS_RAG2_KO_NK_CELL_DN	170	Down	0.105453756661414	0.999999999835881
C2_BIOCARTA_VDR_PATHWAY	23	Down	0.105472377520668	0.999999999835881
C2_BIOCARTA_BARRESTIN_SRC_PATHWAY	15	Down	0.10566363365856	0.999999999835881
C2_GNATENKO_PLATELET_SIGNATURE	39	Down	0.10568291075605	0.999999999835881
C7_GSE32901_TH1_VS_TH17_ENRICHED_CD4_TCELL_UP	167	Down	0.105742061931985	0.999999999835881
C5_GO_OXYGEN_METABOLIC_PROCESS	5	Up	0.106090466047854	0.999999999835881
C2_DACOSTA_UV_RESPONSE_VIA_ERCC3_TTD_DN	71	Down	0.106125790462914	0.999999999835881
C5_GO_DEOXYRIBONUCLEASE_I_ACTIVITY	4	Down	0.106221815137912	0.999999999835881
C2_MA_MYELOID_DIFFERENTIATION_DN	32	Down	0.106232145048698	0.999999999835881
C5_GO_CYCLOHYDROLASE_ACTIVITY	4	Up	0.106237167005656	0.999999999835881
C5_GO_POSITIVE_REGULATION_OF_MONOOXYGENASE_ACTIVITY	19	Up	0.106266743783971	0.999999999835881
C1_chr4q12	26	Down	0.106352319060214	0.999999999835881
C5_GO_NORADRENERGIC_NEURON_DIFFERENTIATION	1	Up	0.106511697705276	0.999999999835881
C2_REACTOME_SYNTHESIS_SECRETION_AND_DEACYLATION_OF_GHRELIN	12	Down	0.106565566676025	0.999999999835881
C5_GO_FATZ_BINDING	3	Up	0.106589238676462	0.999999999835881
C5_GO_OLIGODENDROCYTE_PROGENITOR_PROLIFERATION	2	Up	0.106645430740846	0.999999999835881
C7_GSE20151_CTRL_VS_FUSOBACT_NUCLEATUM_NEUTROPHIL_DN	164	Down	0.106692136556518	0.999999999835881
C5_GO_RNA_INTERFERENCE	11	Down	0.10677421358657	0.999999999835881
C5_GO_NEGATIVE_REGULATION_OF_TISSUE_REMODELING	11	Down	0.106801241980215	0.999999999835881
C5_GO_ESTABLISHMENT_OR_MAINTENANCE_OF_MONOPOLAR_CELL_POLARITY	17	Down	0.106841430729572	0.999999999835881
C5_GO_RESPONSE_TO_ERYTHROPOIETIN	5	Down	0.106843543584136	0.999999999835881
C5_GO_SUPERCOILED_DNA_BINDING	5	Down	0.106871007837772	0.999999999835881
C5_GO_NEGATIVE_REGULATION_OF_MACROPHAGE_DIFFERENTIATION	4	Down	0.106929823661855	0.999999999835881
C5_GO_U3_SNORNA_BINDING	5	Down	0.106939692947061	0.999999999835881
C5_GO_MRNA_CLEAVAGE_FACTOR_COMPLEX	15	Down	0.107115616210321	0.999999999835881
C5_GO_MITOTIC_SISTER_CHROMATID_COHESION	21	Down	0.107210413754019	0.999999999835881
C2_ACOSTA_PROLIFERATION_INDEPENDENT_MYC_TARGETS_DN	101	Down	0.10733484462205	0.999999999835881
C2_REACTOME_VITAMIN_C_ASCORBATE_METABOLISM	8	Down	0.107363006300778	0.999999999835881
C1_chr15q14	16	Down	0.107455104836654	0.999999999835881
C5_GO_MICROFIBRIL	4	Down	0.107455533682508	0.999999999835881
C2_REACTOME_SYNAPTIC_ADHESION_LIKE_MOLECULES	11	Down	0.107487771535162	0.999999999835881
C7_GSE9509_LPS_VS_LPS_AND_IL10_STIM_IL10_KO_MACROPHAGE_30MIN_UP	155	Down	0.107493361350738	0.999999999835881
C2_CHEMELLO_SOLEUS_VS_EDL_MYOFIBERS_DN	3	Down	0.107503037431345	0.999999999835881
C2_SCHAEFFER_PROSTATE_DEVELOPMENT_AND_CANCER_BOX1_UP	14	Up	0.107514794024525	0.999999999835881
C2_LEE_CALORIE_RESTRICTION_NEOCORTEX_UP	53	Up	0.107689408077316	0.999999999835881
C2_REACTOME_TACHYKININ_RECEPTORS_BIND_TACHYKININS	2	Down	0.10770472272487	0.999999999835881
C2_FLOTHO_PEDIATRIC_ALL_THERAPY_RESPONSE_UP	43	Down	0.107757037914401	0.999999999835881
C2_REACTOME_HYDROLYSIS_OF_LPC	7	Down	0.107851978296593	0.999999999835881
C7_GSE45365_WT_VS_IFNAR_KO_CD11B_DC_MCMV_INFECTION_UP	155	Down	0.107910535568167	0.999999999835881
C2_PID_TGFBR_PATHWAY	43	Down	0.107919613884729	0.999999999835881
C5_GO_NEGATIVE_REGULATION_OF_PROTEIN_LOCALIZATION_TO_MICROTUBULE	2	Up	0.108037454656872	0.999999999835881
C7_GSE12198_CTRL_VS_HIGH_IL2_STIM_NK_CELL_UP	142	Down	0.108054211287662	0.999999999835881
C3_ACCAATC_MIR509	25	Up	0.108059469790643	0.999999999835881
C5_GO_NEGATIVE_REGULATION_OF_INSULIN_SECRETION_INVOLVED_IN_CELLULAR_RESPONSE_TO_GLUCOSE_STIMULUS	7	Down	0.108083889662507	0.999999999835881
C5_GO_DERMATAN_SULFATE_BIOSYNTHETIC_PROCESS	5	Down	0.108112699657712	0.999999999835881
C5_GO_OXIDIZED_DNA_BINDING	10	Up	0.108141017480778	0.999999999835881
C2_PID_TAP63_PATHWAY	45	Up	0.108248269054028	0.999999999835881
C2_RODRIGUES_DCC_TARGETS_UP	3	Down	0.108459234156625	0.999999999835881
C2_REACTOME_NICOTINAMIDE_SALVAGING	14	Down	0.108541196210308	0.999999999835881
C2_REACTOME_TRANSCRIPTION_COUPLED_NUCLEOTIDE_EXCISION_REPAIR_TC_NER	72	Down	0.108581433119632	0.999999999835881
C5_GO_U6_SNRNP	9	Down	0.108589016103592	0.999999999835881
C5_GO_NEURAL_CREST_CELL_MIGRATION	27	Up	0.108787778507012	0.999999999835881
C5_GO_PHOSPHATIDYLINOSITOL_3_5_BISPHOSPHATE_PHOSPHATASE_ACTIVITY	8	Up	0.108822087049539	0.999999999835881
C5_GO_PROTEIN_LOCALIZATION_TO_POSTSYNAPTIC_MEMBRANE	25	Down	0.108825019247375	0.999999999835881
C7_GSE1460_NAIVE_CD4_TCELL_ADULT_BLOOD_VS_THYMIC_STROMAL_CELL_UP	146	Down	0.108913438778194	0.999999999835881
C2_REACTOME_RHO_GTPASES_ACTIVATE_ROCKS	17	Down	0.108964413479153	0.999999999835881
C5_GO_NEGATIVE_REGULATION_OF_NATURAL_KILLER_CELL_ACTIVATION	5	Down	0.109114252014669	0.999999999835881
C2_REACTOME_RUNX2_REGULATES_BONE_DEVELOPMENT	22	Down	0.109139174797398	0.999999999835881
C2_REACTOME_VISUAL_PHOTOTRANSDUCTION	48	Up	0.109159237295075	0.999999999835881
C2_KEGG_NOD_LIKE_RECEPTOR_SIGNALING_PATHWAY	51	Down	0.109174430700359	0.999999999835881
C5_GO_SUCKLING_BEHAVIOR	5	Down	0.109337812571745	0.999999999835881
C5_GO_HEMATOPOIETIC_STEM_CELL_MIGRATION	6	Down	0.109359027659997	0.999999999835881
C5_GO_NEGATIVE_REGULATION_OF_MICROGLIAL_CELL_ACTIVATION	3	Up	0.10953158194329	0.999999999835881
C5_GO_REGULATION_OF_OVARIAN_FOLLICLE_DEVELOPMENT	5	Down	0.109645799486679	0.999999999835881
C5_GO_REGULATION_OF_RECEPTOR_BIOSYNTHETIC_PROCESS	16	Down	0.109648116571009	0.999999999835881
C2_REACTOME_E2F_MEDIATED_REGULATION_OF_DNA_REPLICATION	21	Down	0.109724575180071	0.999999999835881
C5_GO_POSITIVE_REGULATION_OF_PROTEIN_LOCALIZATION_TO_CENTROSOME	7	Down	0.109741829587233	0.999999999835881
C2_REACTOME_NUCLEAR_RECEPTOR_TRANSCRIPTION_PATHWAY	36	Down	0.109861145383283	0.999999999835881
C7_GSE3039_NKT_CELL_VS_ALPHAALPHA_CD8_TCELL_UP	158	Down	0.109947016958167	0.999999999835881
C5_GO_RECEPTOR_RECYCLING	27	Up	0.109952155107361	0.999999999835881
C5_GO_TOLERANCE_INDUCTION_DEPENDENT_UPON_IMMUNE_RESPONSE	3	Up	0.109988487206707	0.999999999835881
H_HALLMARK_APOPTOSIS	140	Down	0.110013072592211	0.999999999835881
C5_GO_NEGATIVE_REGULATION_OF_CALCINEURIN_MEDIATED_SIGNALING	13	Up	0.110035208656641	0.999999999835881
C5_GO_RESPONSE_TO_UV_A	3	Down	0.110043416897554	0.999999999835881
C5_GO_RENAL_FILTRATION	13	Up	0.110279420042076	0.999999999835881
C7_GSE43863_NAIVE_VS_LY6C_LOW_CXCR5NEG_CD4_EFF_TCELL_D6_LCMV_DN	146	Down	0.110317853620474	0.999999999835881
C5_GO_PHOSPHATIDYLINOSITOL_3_PHOSPHATE_BINDING	32	Down	0.110329164870681	0.999999999835881
C5_GO_VITAMIN_TRANSPORT	20	Up	0.11045251341618	0.999999999835881
C2_OLSSON_E2F3_TARGETS_UP	19	Up	0.11045799149143	0.999999999835881
C5_GO_CILIARY_NEUROTROPHIC_FACTOR_RECEPTOR_BINDING	4	Down	0.11060534888421	0.999999999835881
C2_SU_THYMUS	15	Down	0.110775715284276	0.999999999835881
C2_REACTOME_DEADENYLATION_DEPENDENT_MRNA_DECAY	48	Down	0.110827182177059	0.999999999835881
C5_GO_RNA_CAP_BINDING_COMPLEX	12	Down	0.110833194237873	0.999999999835881
C7_GSE29617_DAY3_VS_DAY7_TIV_FLU_VACCINE_PBMC_2008_DN	150	Down	0.110906516372583	0.999999999835881
C2_EHLERS_ANEUPLOIDY_UP	29	Down	0.110990073382648	0.999999999835881
C5_GO_POSITIVE_REGULATION_OF_STRIATED_MUSCLE_CONTRACTION	8	Up	0.11104558697134	0.999999999835881
C2_BROWNE_HCMV_INFECTION_12HR_UP	87	Down	0.111192209770724	0.999999999835881
C2_PID_RAS_PATHWAY	28	Down	0.111293733825767	0.999999999835881
C2_HESSON_TUMOR_SUPPRESSOR_CLUSTER_3P21_3	8	Up	0.111321879844051	0.999999999835881
C2_YAMASHITA_LIVER_CANCER_WITH_EPCAM_UP	38	Down	0.11133485773269	0.999999999835881
C2_REACTOME_CYTOSOLIC_SENSORS_OF_PATHOGEN_ASSOCIATED_DNA	55	Down	0.111343443027464	0.999999999835881
C7_GSE15930_STIM_VS_STIM_AND_IL12_72H_CD8_T_CELL_UP	164	Down	0.11155711985289	0.999999999835881
C2_BOYAULT_LIVER_CANCER_SUBCLASS_G23_DN	6	Down	0.111588194840312	0.999999999835881
C2_MYLLYKANGAS_AMPLIFICATION_HOT_SPOT_17	14	Down	0.111626137000916	0.999999999835881
C2_REACTOME_PERK_REGULATES_GENE_EXPRESSION	29	Up	0.111646116522238	0.999999999835881
C7_GSE22140_HEALTHY_VS_ARTHRITIC_MOUSE_CD4_TCELL_DN	175	Down	0.111825790148771	0.999999999835881
C5_GO_PROTEIN_SULFATION	2	Up	0.111865539028384	0.999999999835881
C5_GO_ALVEOLAR_LAMELLAR_BODY	3	Down	0.11192395611493	0.999999999835881
C2_BIOCARTA_MAPK_PATHWAY	76	Down	0.111953044227562	0.999999999835881
C7_GSE19941_UNSTIM_VS_LPS_STIM_IL10_KO_MACROPHAGE_DN	154	Down	0.111975633404874	0.999999999835881
C5_GO_PHOSPHATIDYLINOSITOL_4_5_BISPHOSPHATE_PHOSPHATASE_ACTIVITY	11	Down	0.112007706323023	0.999999999835881
C7_GSE9006_HEALTHY_VS_TYPE_1_DIABETES_PBMC_4MONTH_POST_DX_UP	176	Down	0.112020604653223	0.999999999835881
C5_GO_POSITIVE_REGULATION_OF_PROTEIN_EXPORT_FROM_NUCLEUS	14	Up	0.112198868698959	0.999999999835881
C2_REACTOME_REGULATION_OF_GENE_EXPRESSION_BY_HYPOXIA_INDUCIBLE_FACTOR	8	Down	0.11220966426188	0.999999999835881
C2_DONATO_CELL_CYCLE_TRETINOIN	6	Down	0.112222376336301	0.999999999835881
C2_BIOCARTA_AGPCR_PATHWAY	10	Down	0.112236494455662	0.999999999835881
C5_GO_NUCLEAR_POLYADENYLATION_DEPENDENT_TRNA_CATABOLIC_PROCESS	5	Up	0.112262892404549	0.999999999835881
C7_GSE19401_UNSTIM_VS_RETINOIC_ACID_STIM_FOLLICULAR_DC_DN	148	Down	0.112302876260808	0.999999999835881
C5_GO_MITOCHONDRION_MORPHOGENESIS	18	Down	0.112373208809898	0.999999999835881
C7_GSE9988_ANTI_TREM1_AND_LPS_VS_VEHICLE_TREATED_MONOCYTES_UP	142	Up	0.112455698864919	0.999999999835881
C2_REACTOME_DEFECTIVE_CFTR_CAUSES_CYSTIC_FIBROSIS	46	Down	0.112502024876302	0.999999999835881
C7_GSE16450_IMMATURE_VS_MATURE_NEURON_CELL_LINE_12H_IFNA_STIM_UP	166	Down	0.11254334301671	0.999999999835881
C7_GSE17974_0H_VS_48H_IN_VITRO_ACT_CD4_TCELL_DN	170	Down	0.112594625802093	0.999999999835881
C6_TGFB_UP.V1_UP	135	Up	0.112625905795314	0.999999999835881
C2_BIOCARTA_EIF4_PATHWAY	23	Down	0.112856346419409	0.999999999835881
C5_GO_POSITIVE_REGULATION_OF_RECEPTOR_CLUSTERING	2	Up	0.112873568545552	0.999999999835881
C7_GSE16385_IFNG_TNF_VS_IL4_STIM_MACROPHAGE_UP	166	Down	0.113021238108915	0.999999999835881
C2_ZHANG_INTERFERON_RESPONSE	21	Down	0.113101003337054	0.999999999835881
C5_GO_POSITIVE_REGULATION_OF_DEPHOSPHORYLATION	46	Up	0.113179451046318	0.999999999835881
C5_GO_MUSCLE_ALPHA_ACTININ_BINDING	8	Up	0.113215085355141	0.999999999835881
C2_PID_GMCSF_PATHWAY	33	Down	0.113304348878025	0.999999999835881
C7_GSE7460_FOXP3_MUT_VS_WT_ACT_TCONV_UP	170	Down	0.113305740488473	0.999999999835881
C5_GO_RNA_SPLICING	352	Down	0.113336420989773	0.999999999835881
C3_TCCAGAT_MIR5165P	92	Down	0.113361512466372	0.999999999835881
C5_GO_HISTONE_H3_S10_PHOSPHORYLATION	4	Down	0.113617017369775	0.999999999835881
C5_GO_HETEROPHILIC_CELL_CELL_ADHESION_VIA_PLASMA_MEMBRANE_CELL_ADHESION_MOLECULES	22	Up	0.113651590724644	0.999999999835881
C5_GO_NUCLEOSIDE_TRIPHOSPHATE_DIPHOSPHATASE_ACTIVITY	10	Down	0.113704951510264	0.999999999835881
C7_GSE24634_IL4_VS_CTRL_TREATED_NAIVE_CD4_TCELL_DAY7_DN	160	Up	0.113725308640777	0.999999999835881
C2_ACEVEDO_LIVER_CANCER_WITH_H3K9ME3_UP	67	Down	0.11383284531125	0.999999999835881
C5_GO_HEME_TRANSPORT	8	Up	0.113990704358035	0.999999999835881
C5_GO_DISTAL_CONVOLUTED_TUBULE_DEVELOPMENT	1	Up	0.114112840618118	0.999999999835881
C5_GO_MESENCHYMAL_STEM_CELL_MAINTENANCE_INVOLVED_IN_NEPHRON_MORPHOGENESIS	1	Up	0.114112840618118	0.999999999835881
C5_GO_METANEPHRIC_TUBULE_FORMATION	1	Up	0.114112840618118	0.999999999835881
C5_GO_NEGATIVE_REGULATION_OF_SOMATIC_STEM_CELL_POPULATION_MAINTENANCE	1	Up	0.114112840618118	0.999999999835881
C5_GO_NEGATIVE_REGULATION_OF_APOPTOTIC_PROCESS_INVOLVED_IN_DEVELOPMENT	1	Up	0.114112840618118	0.999999999835881
C5_GO_TRANSCRIPTION_INITIATION_FROM_RNA_POLYMERASE_I_PROMOTER	28	Down	0.114160597598298	0.999999999835881
C5_GO_NEGATIVE_REGULATION_OF_INTERLEUKIN_6_PRODUCTION	30	Up	0.11429061744404	0.999999999835881
C7_GSE2706_LPS_VS_R848_AND_LPS_2H_STIM_DC_UP	92	Up	0.114322290473004	0.999999999835881
C5_GO_RESPONSE_TO_HYDROSTATIC_PRESSURE	4	Up	0.114363662357951	0.999999999835881
C5_GO_GLOMERULAR_MESANGIAL_CELL_DIFFERENTIATION	4	Up	0.114379936557361	0.999999999835881
C5_GO_CERAMIDE_TRANSPORT	10	Down	0.11452504615364	0.999999999835881
C5_GO_REGULATION_OF_GLUCOCORTICOID_RECEPTOR_SIGNALING_PATHWAY	6	Down	0.114536898921669	0.999999999835881
C2_MARTINELLI_IMMATURE_NEUTROPHIL_DN	10	Down	0.114545106459316	0.999999999835881
C2_JIANG_TIP30_TARGETS_UP	35	Up	0.114554634569797	0.999999999835881
C7_GSE10240_IL22_VS_IL17_STIM_PRIMARY_BRONCHIAL_EPITHELIAL_CELLS_UP	179	Down	0.114570091317083	0.999999999835881
C5_GO_FUNGIFORM_PAPILLA_DEVELOPMENT	4	Down	0.114640571713321	0.999999999835881
C5_GO_PLATELET_DERIVED_GROWTH_FACTOR_RECEPTOR_SIGNALING_PATHWAY	47	Down	0.114640634578517	0.999999999835881
C5_GO_AMINO_ACID_IMPORT	17	Down	0.114664370020239	0.999999999835881
C7_GSE42088_2H_VS_24H_LEISHMANIA_INF_DC_UP	176	Down	0.114681774818473	0.999999999835881
C5_GO_SODIUM_BICARBONATE_SYMPORTER_ACTIVITY	5	Down	0.114710987621126	0.999999999835881
C2_PID_MAPK_TRK_PATHWAY	31	Down	0.114765385504232	0.999999999835881
C5_GO_ASTROCYTE_PROJECTION	7	Down	0.114836449825513	0.999999999835881
C5_GO_RNA_POLYMERASE_III_ACTIVITY	13	Down	0.114853244881956	0.999999999835881
C5_GO_HINDBRAIN_MORPHOGENESIS	27	Down	0.114913866834985	0.999999999835881
C2_REACTOME_EICOSANOIDS	4	Down	0.115097807502451	0.999999999835881
C5_GO_POSITIVE_REGULATION_OF_RHO_PROTEIN_SIGNAL_TRANSDUCTION	19	Up	0.11510192524006	0.999999999835881
C5_GO_LIPID_BINDING	499	Down	0.115254659368492	0.999999999835881
C2_BIOCARTA_EPONFKB_PATHWAY	9	Down	0.115272224813825	0.999999999835881
C2_BYSTRYKH_SCP2_QTL	6	Up	0.115303448543187	0.999999999835881
C7_GSE24026_PD1_LIGATION_VS_CTRL_IN_ACT_TCELL_LINE_UP	169	Down	0.115335023001287	0.999999999835881
C5_GO_PHOSPHOLIPASE_BINDING	11	Down	0.115396808223792	0.999999999835881
C5_GO_REGULATION_OF_SKELETAL_MUSCLE_FIBER_DEVELOPMENT	6	Up	0.115409495404514	0.999999999835881
C7_GSE40441_NRP1_POS_INDUCED_TREG_VS_NRP1_NEG_NATURAL_TREG_DN	159	Down	0.115593437923484	0.999999999835881
C5_GO_METALLOENDOPEPTIDASE_ACTIVITY	46	Down	0.115604546312105	0.999999999835881
C2_BIOCARTA_COMP_PATHWAY	8	Down	0.115679860182766	0.999999999835881
C7_GSE15330_HSC_VS_MEGAKARYOCYTE_ERYTHROID_PROGENITOR_IKAROS_KO_UP	175	Down	0.115742126682552	0.999999999835881
C5_GO_EUKARYOTIC_TRANSLATION_INITIATION_FACTOR_3_COMPLEX_EIF3M	6	Down	0.115821151545956	0.999999999835881
C7_GSE17721_LPS_VS_PAM3CSK4_4H_BMDC_UP	151	Down	0.115845853863144	0.999999999835881
C5_GO_POTASSIUM_ION_TRANSMEMBRANE_TRANSPORTER_ACTIVITY	71	Down	0.115923836362561	0.999999999835881
C2_ABE_VEGFA_TARGETS	14	Up	0.115961471996157	0.999999999835881
C5_GO_SYNAPTIC_VESICLE_BUDDING	7	Down	0.116071204668621	0.999999999835881
C5_GO_REGULATION_OF_NUCLEASE_ACTIVITY	22	Down	0.116095486322227	0.999999999835881
C5_GO_MAGNESIUM_ION_TRANSPORT	14	Up	0.116113003400237	0.999999999835881
C5_GO_ENDOSOME_TRANSPORT_VIA_MULTIVESICULAR_BODY_SORTING_PATHWAY	22	Down	0.116134505439536	0.999999999835881
C7_GSE17721_POLYIC_VS_GARDIQUIMOD_0.5H_BMDC_UP	134	Down	0.11614885313144	0.999999999835881
C5_GO_NEGATIVE_REGULATION_OF_INSULIN_LIKE_GROWTH_FACTOR_RECEPTOR_SIGNALING_PATHWAY	1	Up	0.116270482289783	0.999999999835881
C5_GO_PYRIMIDINE_NUCLEOTIDE_BIOSYNTHETIC_PROCESS	40	Up	0.116421560785102	0.999999999835881
C5_GO_CYTOLYSIS	20	Down	0.11648739711708	0.999999999835881
C5_GO_PEPTIDYL_LYSINE_DIMETHYLATION	13	Down	0.116542580502671	0.999999999835881
C5_GO_NEGATIVE_REGULATION_OF_MEMBRANE_PROTEIN_ECTODOMAIN_PROTEOLYSIS	5	Up	0.116552413542017	0.999999999835881
C5_GO_EPITHELIAL_TUBE_MORPHOGENESIS	189	Up	0.116599290954826	0.999999999835881
C5_GO_ATP_TRANSMEMBRANE_TRANSPORTER_ACTIVITY	9	Up	0.116601659631974	0.999999999835881
C2_REACTOME_UREA_CYCLE	7	Down	0.116661664781324	0.999999999835881
C7_GSE37605_C57BL6_VS_NOD_FOXP3_IRES_GFP_TREG_DN	148	Down	0.116665496210189	0.999999999835881
C5_GO_POSITIVE_REGULATION_OF_INTERLEUKIN_8_BIOSYNTHETIC_PROCESS	3	Up	0.116870613179677	0.999999999835881
C5_GO_DEACETYLASE_ACTIVITY	34	Down	0.116918173659143	0.999999999835881
C5_GO_LUNG_VASCULATURE_DEVELOPMENT	3	Down	0.116928232675193	0.999999999835881
C5_GO_REGULATION_OF_PHOSPHATIDYLINOSITOL_BIOSYNTHETIC_PROCESS	5	Down	0.116979503480992	0.999999999835881
C2_KEGG_AUTOIMMUNE_THYROID_DISEASE	27	Up	0.116990053838478	0.999999999835881
C5_GO_HAIR_FOLLICLE_MATURATION	12	Down	0.117070185321946	0.999999999835881
C5_GO_REGULATION_OF_SMOOTH_MUSCLE_CONTRACTION	32	Down	0.117083287939003	0.999999999835881
C5_GO_REGULATION_OF_RESPONSE_TO_OSMOTIC_STRESS	5	Down	0.117156589411482	0.999999999835881
C5_GO_IRES_DEPENDENT_VIRAL_TRANSLATIONAL_INITIATION	9	Down	0.117216797433107	0.999999999835881
C5_GO_POST_EMBRYONIC_DEVELOPMENT	66	Down	0.117218052034393	0.999999999835881
C2_REACTOME_LDL_CLEARANCE	16	Up	0.117295839563603	0.999999999835881
C5_GO_TERMINATION_OF_RNA_POLYMERASE_I_TRANSCRIPTION	25	Down	0.117325169516289	0.999999999835881
C5_GO_COP9_SIGNALOSOME_ASSEMBLY	4	Down	0.11737231626631	0.999999999835881
C5_GO_REGULATION_OF_VERY_LOW_DENSITY_LIPOPROTEIN_PARTICLE_REMODELING	2	Up	0.117498561932619	0.999999999835881
C2_BIOCARTA_TPO_PATHWAY	23	Down	0.117565612728417	0.999999999835881
C5_GO_HORMONE_CATABOLIC_PROCESS	10	Up	0.117575355365989	0.999999999835881
C5_GO_APICAL_JUNCTION_COMPLEX	89	Down	0.117615658324524	0.999999999835881
C5_GO_MYELOID_LEUKOCYTE_DIFFERENTIATION	149	Down	0.117637013113713	0.999999999835881
C2_REACTOME_ALPHA_DEFENSINS	3	Up	0.11764070868014	0.999999999835881
C2_WU_APOPTOSIS_BY_CDKN1A_VIA_TP53	46	Down	0.117761414118754	0.999999999835881
C5_GO_POLARIZED_EPITHELIAL_CELL_DIFFERENTIATION	12	Down	0.117782959872144	0.999999999835881
C5_GO_REGULATION_OF_SMAD_PROTEIN_SIGNAL_TRANSDUCTION	16	Up	0.118006317486822	0.999999999835881
C5_GO_POSITIVE_REGULATION_OF_MUSCLE_TISSUE_DEVELOPMENT	48	Down	0.118037843441157	0.999999999835881
C3_GTTGNYNNRGNAAC_UNKNOWN	83	Up	0.118051444033232	0.999999999835881
C2_DAVIES_MULTIPLE_MYELOMA_VS_MGUS_DN	20	Up	0.118074186877721	0.999999999835881
C5_GO_POLY_PURINE_TRACT_BINDING	23	Down	0.118091114003986	0.999999999835881
C7_GSE17721_PAM3CSK4_VS_CPG_12H_BMDC_UP	165	Down	0.118121720036263	0.999999999835881
C3_CGGTGTG_MIR220	3	Down	0.11818214086118	0.999999999835881
C2_REACTOME_EPHB_MEDIATED_FORWARD_SIGNALING	34	Down	0.118190357511329	0.999999999835881
C5_GO_O_GLYCAN_PROCESSING	30	Down	0.118280914443012	0.999999999835881
C2_REACTOME_INTERLEUKIN_1_PROCESSING	6	Down	0.118342421627306	0.999999999835881
C7_GSE369_PRE_VS_POST_IL6_INJECTION_IFNG_KO_LIVER_DN	162	Up	0.118440592708676	0.999999999835881
C5_GO_NUCLEOTIDE_SUGAR_BIOSYNTHETIC_PROCESS	20	Up	0.118450823863683	0.999999999835881
C5_GO_NUCLEOLAR_RIBONUCLEASE_P_COMPLEX	6	Down	0.11850480387543	0.999999999835881
C5_GO_ER_OVERLOAD_RESPONSE	12	Up	0.118536432164579	0.999999999835881
C5_GO_NEGATIVE_REGULATION_OF_COMPLEMENT_ACTIVATION	5	Down	0.118580863647565	0.999999999835881
C5_GO_CELLULAR_RESPONSE_TO_FOLLICLE_STIMULATING_HORMONE_STIMULUS	9	Up	0.118694785653192	0.999999999835881
C5_GO_ENDOPEPTIDASE_ACTIVITY	224	Down	0.118722789664334	0.999999999835881
C5_GO_MULTIMERIC_RIBONUCLEASE_P_COMPLEX	8	Down	0.118755894035617	0.999999999835881
C5_GO_REGULATION_OF_RELEASE_OF_CYTOCHROME_C_FROM_MITOCHONDRIA	42	Down	0.118812975272334	0.999999999835881
C5_GO_CARDIOLIPIN_METABOLIC_PROCESS	8	Up	0.118930589366114	0.999999999835881
C5_GO_NEURAL_TUBE_PATTERNING	24	Up	0.119005465692359	0.999999999835881
C5_GO_NUCLEOTIDE_BINDING_OLIGOMERIZATION_DOMAIN_CONTAINING_2_SIGNALING_PATHWAY	13	Up	0.119126541728326	0.999999999835881
C5_GO_ASTER	6	Up	0.119251292426062	0.999999999835881
C2_CHAUHAN_RESPONSE_TO_METHOXYESTRADIOL_DN	87	Down	0.119331930808036	0.999999999835881
C2_BILANGES_SERUM_AND_RAPAMYCIN_SENSITIVE_GENES	40	Down	0.119418137196072	0.999999999835881
C2_SWEET_KRAS_ONCOGENIC_SIGNATURE	72	Down	0.119451666610114	0.999999999835881
C7_GSE22886_NAIVE_CD4_TCELL_VS_MONOCYTE_DN	180	Up	0.119554593283715	0.999999999835881
C5_GO_PEPTIDYL_HISTIDINE_MODIFICATION	10	Up	0.119606013887167	0.999999999835881
C2_SCHAEFFER_PROSTATE_DEVELOPMENT_AND_CANCER_BOX1_DN	8	Up	0.119631385809726	0.999999999835881
C5_GO_THIOREDOXIN_PEROXIDASE_ACTIVITY	4	Up	0.119732559994896	0.999999999835881
C5_GO_ACTIN_CROSSLINK_FORMATION	6	Up	0.11991944514168	0.999999999835881
C2_REACTOME_FATTY_ACIDS	4	Down	0.119935136247209	0.999999999835881
C7_GSE37301_HEMATOPOIETIC_STEM_CELL_VS_CD4_TCELL_UP	157	Up	0.120083097846261	0.999999999835881
C2_PID_MET_PATHWAY	73	Down	0.120140975357808	0.999999999835881
C2_REACTOME_RNA_POLYMERASE_I_TRANSCRIPTION_TERMINATION	25	Down	0.120141488321788	0.999999999835881
C5_GO_POSITIVE_REGULATION_OF_CYTOKINE_PRODUCTION	326	Down	0.120142085776313	0.999999999835881
C5_GO_PEPTIDYL_LYSINE_TRIMETHYLATION	40	Down	0.120199828535526	0.999999999835881
C5_GO_NEGATIVE_REGULATION_OF_GONAD_DEVELOPMENT	1	Down	0.120200550880631	0.999999999835881
C5_GO_NEGATIVE_REGULATION_OF_FEMALE_GONAD_DEVELOPMENT	1	Down	0.120200550880631	0.999999999835881
C7_GSE3982_BCELL_VS_TH2_UP	151	Up	0.120285936919028	0.999999999835881
C5_GO_ESCRT_COMPLEX	22	Down	0.120382800093271	0.999999999835881
C5_GO_POSITIVE_REGULATION_OF_RESPONSE_TO_EXTRACELLULAR_STIMULUS	3	Down	0.120505062146937	0.999999999835881
C7_GSE18281_CORTICAL_THYMOCYTE_VS_WHOLE_CORTEX_THYMUS_DN	168	Down	0.120507830238855	0.999999999835881
C2_REACTOME_REGULATED_NECROSIS	19	Down	0.12052392767451	0.999999999835881
C2_WOTTON_RUNX_TARGETS_DN	18	Up	0.120543067905907	0.999999999835881
C5_GO_HYDROGEN_PEROXIDE_METABOLIC_PROCESS	9	Up	0.120584884298226	0.999999999835881
C2_GALE_APL_WITH_FLT3_MUTATED_DN	13	Down	0.120620541407741	0.999999999835881
C5_GO_REGULATION_OF_EXTRINSIC_APOPTOTIC_SIGNALING_PATHWAY_VIA_DEATH_DOMAIN_RECEPTORS	47	Down	0.120654746778228	0.999999999835881
C7_GSE21927_SPLEEN_C57BL6_VS_4T1_TUMOR_BALBC_MONOCYTES_UP	162	Down	0.120676160997889	0.999999999835881
C5_GO_NEGATIVE_REGULATION_OF_AUTOPHAGY_OF_MITOCHONDRION	8	Up	0.120676853520173	0.999999999835881
C5_GO_ADENYLATE_KINASE_ACTIVITY	5	Down	0.12068222394909	0.999999999835881
C5_GO_RESPONSE_TO_CGMP	3	Down	0.120701882139809	0.999999999835881
C5_GO_APICAL_JUNCTION_ASSEMBLY	40	Down	0.120752649841162	0.999999999835881
C5_GO_CADMIUM_ION_BINDING	2	Up	0.120760578331142	0.999999999835881
C2_REACTOME_SODIUM_CALCIUM_EXCHANGERS	7	Down	0.120823171966095	0.999999999835881
C2_BIOCARTA_CIRCADIAN_PATHWAY	6	Down	0.120824035759397	0.999999999835881
C5_GO_NMDA_SELECTIVE_GLUTAMATE_RECEPTOR_COMPLEX	5	Up	0.120878819771461	0.999999999835881
C5_GO_TUMOR_NECROSIS_FACTOR_RECEPTOR_SUPERFAMILY_BINDING	39	Down	0.120883428485496	0.999999999835881
C2_MARSON_FOXP3_TARGETS_STIMULATED_UP	25	Down	0.120917559069347	0.999999999835881
C5_GO_COBALT_ION_TRANSPORT	5	Up	0.120939361184572	0.999999999835881
C5_GO_CYCLIN_CDK_POSITIVE_TRANSCRIPTION_ELONGATION_FACTOR_COMPLEX	8	Down	0.120983616810858	0.999999999835881
C5_GO_TRANSCRIPTION_COFACTOR_BINDING	34	Down	0.120983989325643	0.999999999835881
C2_REACTOME_RECYCLING_PATHWAY_OF_L1	34	Down	0.12104079765978	0.999999999835881
C5_GO_HYPERSENSITIVITY	9	Down	0.121072162141578	0.999999999835881
C5_GO_MITOCHONDRIAL_RESPIRATORY_CHAIN_COMPLEX_IV_ASSEMBLY	15	Down	0.121072608426497	0.999999999835881
C7_GSE23505_UNTREATED_VS_4DAY_IL6_IL1_TGFB_TREATED_CD4_TCELL_UP	146	Down	0.121081999810154	0.999999999835881
C7_GSE20727_DNFB_ALLERGEN_VS_ROS_INH_AND_DNFB_ALLERGEN_TREATED_DC_UP	135	Down	0.121258194959575	0.999999999835881
C7_GSE39820_CTRL_VS_TGFBETA3_IL6_CD4_TCELL_UP	166	Down	0.121264720620395	0.999999999835881
C5_GO_POSITIVE_REGULATION_OF_HELICASE_ACTIVITY	7	Up	0.121279936537975	0.999999999835881
C5_GO_VESICLE_MEDIATED_TRANSPORT_BETWEEN_ENDOSOMAL_COMPARTMENTS	34	Down	0.121283759295224	0.999999999835881
C5_GO_POSITIVE_REGULATION_OF_CARDIAC_MUSCLE_CONTRACTION	5	Up	0.121333458856624	0.999999999835881
C5_GO_POSITIVE_REGULATION_OF_TUMOR_NECROSIS_FACTOR_SUPERFAMILY_CYTOKINE_PRODUCTION	57	Down	0.121371745478987	0.999999999835881
C5_GO_HIGH_DENSITY_LIPOPROTEIN_PARTICLE_CLEARANCE	9	Up	0.121527601770037	0.999999999835881
C2_REACTOME_SCAVENGING_BY_CLASS_F_RECEPTORS	3	Up	0.12153127462582	0.999999999835881
C5_GO_POSITIVE_REGULATION_OF_MUSCLE_CELL_APOPTOTIC_PROCESS	24	Up	0.1215584798929	0.999999999835881
C5_GO_POSITIVE_REGULATION_OF_COLLAGEN_BIOSYNTHETIC_PROCESS	15	Down	0.121668244972699	0.999999999835881
C5_GO_PTW_PP1_PHOSPHATASE_COMPLEX	6	Down	0.12174778513992	0.999999999835881
C5_GO_C_ACETYLTRANSFERASE_ACTIVITY	4	Down	0.121770421896648	0.999999999835881
C2_LOPEZ_MESOTHELIOMA_SURVIVAL_OVERALL_DN	11	Up	0.121805730268553	0.999999999835881
C2_PID_SMAD2_3NUCLEAR_PATHWAY	67	Down	0.121845392944766	0.999999999835881
C7_GSE15330_LYMPHOID_MULTIPOTENT_VS_PRO_BCELL_UP	136	Down	0.121867851729881	0.999999999835881
C5_GO_RIBONUCLEOSIDE_CATABOLIC_PROCESS	17	Up	0.12196321649296	0.999999999835881
C5_GO_TRANSCRIPTION_FACTOR_AP_1_COMPLEX	5	Down	0.122002680879517	0.999999999835881
C2_REACTOME_FGFR1_MUTANT_RECEPTOR_ACTIVATION	25	Down	0.122117236929999	0.999999999835881
C2_LIU_CMYB_TARGETS_DN	4	Up	0.122146954597431	0.999999999835881
C5_GO_NODAL_BINDING	1	Up	0.12244778376156	0.999999999835881
C7_GSE3982_EOSINOPHIL_VS_MAC_UP	147	Down	0.12246370430539	0.999999999835881
C7_GSE7460_WT_VS_FOXP3_HET_ACT_WITH_TGFB_TCONV_UP	166	Down	0.122569373404506	0.999999999835881
C2_MIKKELSEN_MCV6_HCP_WITH_H3K27ME3	153	Down	0.122829213668583	0.999999999835881
C5_GO_MRNA_CLEAVAGE	15	Down	0.122942638144721	0.999999999835881
C5_GO_POLYSOMAL_RIBOSOME	24	Down	0.123057701362954	0.999999999835881
C5_GO_REGULATION_OF_MICROTUBULE_POLYMERIZATION_OR_DEPOLYMERIZATION	55	Down	0.123089754277402	0.999999999835881
C2_REACTOME_PHOSPHATE_BOND_HYDROLYSIS_BY_NTPDASE_PROTEINS	6	Up	0.123150728043816	0.999999999835881
C5_GO_PURINE_NUCLEOSIDE_MONOPHOSPHATE_METABOLIC_PROCESS	19	Down	0.123164188300129	0.999999999835881
C3_LMO2COM_01	179	Down	0.123298884257407	0.999999999835881
C5_GO_OXALATE_TRANSPORT	4	Down	0.123299275291198	0.999999999835881
C5_GO_OXALATE_TRANSMEMBRANE_TRANSPORTER_ACTIVITY	4	Down	0.123299275291198	0.999999999835881
C2_REACTOME_DOWNSTREAM_SIGNAL_TRANSDUCTION	25	Down	0.123446341290034	0.999999999835881
C5_GO_CYCLOOXYGENASE_PATHWAY	10	Up	0.123451540019892	0.999999999835881
C5_GO_MONOAMINE_TRANSMEMBRANE_TRANSPORTER_ACTIVITY	4	Down	0.12347198906474	0.999999999835881
C5_GO_REGULATION_OF_LIPASE_ACTIVITY	64	Down	0.123542151549566	0.999999999835881
C7_GSE21670_TGFB_VS_TGFB_AND_IL6_TREATED_CD4_TCELL_DN	170	Down	0.123588588335863	0.999999999835881
C2_BIOCARTA_MITOCHONDRIA_PATHWAY	18	Down	0.123612697631487	0.999999999835881
C7_GSE41176_WT_VS_TAK1_KO_ANTI_IGM_STIM_BCELL_3H_UP	121	Down	0.123682363126972	0.999999999835881
C2_KEGG_TOLL_LIKE_RECEPTOR_SIGNALING_PATHWAY	78	Down	0.123690013830262	0.999999999835881
C5_GO_RESPONSE_TO_INTERLEUKIN_6	27	Down	0.123758363870439	0.999999999835881
C7_GSE17721_0.5H_VS_8H_GARDIQUIMOD_BMDC_UP	176	Down	0.123763971559249	0.999999999835881
C2_HUTTMANN_B_CLL_POOR_SURVIVAL_DN	50	Up	0.12379862115095	0.999999999835881
C7_GSE42021_CD24HI_TREG_VS_CD24HI_TCONV_THYMUS_UP	164	Down	0.123812823792002	0.999999999835881
C2_PID_HIF1_TFPATHWAY	55	Down	0.123831749336284	0.999999999835881
C5_GO_CONVERGENT_EXTENSION_INVOLVED_IN_AXIS_ELONGATION	4	Down	0.123991263762666	0.999999999835881
C2_SLEBOS_HEAD_AND_NECK_CANCER_WITH_HPV_UP	59	Down	0.124051444589364	0.999999999835881
C5_GO_REGULATION_OF_SUPEROXIDE_METABOLIC_PROCESS	22	Up	0.124079085515597	0.999999999835881
C5_GO_HEART_FORMATION	12	Up	0.124081259527168	0.999999999835881
C5_GO_CALYX_OF_HELD	16	Down	0.124100130390416	0.999999999835881
C5_GO_HISTONE_SERINE_PHOSPHORYLATION	8	Down	0.124386345324068	0.999999999835881
C3_AAANWWTGC_UNKNOWN	121	Up	0.124390178039829	0.999999999835881
C5_GO_POSITIVE_REGULATION_OF_DNA_REPAIR	58	Down	0.124401375156303	0.999999999835881
C5_GO_RIBOSOME	178	Down	0.124405849199883	0.999999999835881
C7_GSE9988_ANTI_TREM1_VS_LOW_LPS_MONOCYTE_DN	155	Up	0.124414891816785	0.999999999835881
C7_GSE22886_NAIVE_CD4_TCELL_VS_12H_ACT_TH1_DN	176	Down	0.124438268822031	0.999999999835881
C2_REACTOME_INSULIN_RECEPTOR_SIGNALLING_CASCADE	35	Down	0.124475167320909	0.999999999835881
C1_chr4p12	5	Down	0.124553479326998	0.999999999835881
C7_GSE16385_UNTREATED_VS_12H_IL4_TREATED_MACROPHAGE_UP	148	Down	0.124556617349732	0.999999999835881
C5_GO_PATCHED_BINDING	4	Down	0.124599236328667	0.999999999835881
C5_GO_T_CELL_ACTIVATION_VIA_T_CELL_RECEPTOR_CONTACT_WITH_ANTIGEN_BOUND_TO_MHC_MOLECULE_ON_ANTIGEN_PRESENTING_CELL	7	Down	0.124606027389443	0.999999999835881
C2_HEIDENBLAD_AMPLIFIED_IN_BONE_CANCER	5	Up	0.124615453688722	0.999999999835881
C5_GO_COFACTOR_CATABOLIC_PROCESS	39	Up	0.124624760807439	0.999999999835881
C5_GO_REGULATION_OF_LIPID_LOCALIZATION	87	Down	0.124635572756319	0.999999999835881
C7_GSE26488_CTRL_VS_PEPTIDE_INJECTION_HDAC7_DELTAP_TG_OT2_THYMOCYTE_DN	157	Down	0.124702285301884	0.999999999835881
C2_KEGG_HUNTINGTONS_DISEASE	142	Down	0.124806209267702	0.999999999835881
C5_GO_SPERM_MIDPIECE	14	Down	0.124823059727089	0.999999999835881
C7_GSE17974_0.5H_VS_72H_IL4_AND_ANTI_IL12_ACT_CD4_TCELL_UP	172	Down	0.12483353229241	0.999999999835881
C7_GSE32423_CTRL_VS_IL7_IL4_MEMORY_CD8_TCELL_UP	164	Down	0.125132662542635	0.999999999835881
C5_GO_PROGESTERONE_METABOLIC_PROCESS	5	Up	0.125189857210523	0.999999999835881
C2_CHIANG_LIVER_CANCER_SUBCLASS_UNANNOTATED_DN	164	Up	0.125200507246874	0.999999999835881
C5_GO_INTEGRIN_BIOSYNTHETIC_PROCESS	4	Up	0.125261950623403	0.999999999835881
C3_TGCAAAC_MIR452	77	Down	0.125397600050598	0.999999999835881
C5_GO_POSITIVE_REGULATION_OF_MRNA_3_END_PROCESSING	7	Down	0.125412692432031	0.999999999835881
C5_GO_RS_DOMAIN_BINDING	6	Down	0.125441472742142	0.999999999835881
C7_GSE43955_10H_VS_60H_ACT_CD4_TCELL_DN	155	Down	0.125446918022015	0.999999999835881
C5_GO_POSITIVE_REGULATION_OF_EPIDERMIS_DEVELOPMENT	24	Up	0.125454937526207	0.999999999835881
C5_GO_B_CELL_CHEMOTAXIS	7	Up	0.125464874769097	0.999999999835881
C5_GO_REGULATION_OF_LYSOSOMAL_LUMEN_PH	11	Up	0.125567609476138	0.999999999835881
C7_GSE6674_PL2_3_VS_ANTI_IGM_AND_CPG_STIM_BCELL_DN	179	Down	0.125567958120231	0.999999999835881
C5_GO_RRNA_CATABOLIC_PROCESS	17	Up	0.125718243604375	0.999999999835881
C7_GSE20366_EX_VIVO_VS_DEC205_CONVERSION_DN	157	Down	0.12572385152725	0.999999999835881
C5_GO_REGULATION_OF_DNA_DIRECTED_DNA_POLYMERASE_ACTIVITY	6	Down	0.125767362931593	0.999999999835881
C7_GSE9006_HEALTHY_VS_TYPE_2_DIABETES_PBMC_AT_DX_UP	164	Down	0.125824627209687	0.999999999835881
C2_REACTOME_INTERLEUKIN_17_SIGNALING	63	Down	0.125837517250343	0.999999999835881
C2_REACTOME_SYNTHESIS_OF_PIPS_AT_THE_GOLGI_MEMBRANE	14	Down	0.125896248679505	0.999999999835881
C1_chr1p33	16	Up	0.125904600404002	0.999999999835881
C2_REACTOME_SIGNALING_BY_CYTOSOLIC_FGFR1_FUSION_MUTANTS	18	Down	0.125923562215299	0.999999999835881
C5_GO_HISTONE_DEPHOSPHORYLATION	2	Up	0.125936200063483	0.999999999835881
C2_MCMURRAY_TP53_HRAS_COOPERATION_RESPONSE_UP	16	Up	0.126004519452058	0.999999999835881
C2_HU_ANGIOGENESIS_DN	32	Down	0.126073075637067	0.999999999835881
C5_GO_B_CELL_ACTIVATION_INVOLVED_IN_IMMUNE_RESPONSE	65	Up	0.126084471708112	0.999999999835881
C5_GO_PHOTORECEPTOR_CELL_DEVELOPMENT	24	Down	0.126145562897287	0.999999999835881
C5_GO_CHONDROITIN_SULFATE_PROTEOGLYCAN_BIOSYNTHETIC_PROCESS	21	Down	0.126171675650095	0.999999999835881
C7_GSE4142_NAIVE_VS_GC_BCELL_DN	145	Up	0.126223640534158	0.999999999835881
C3_EVI1_02	82	Down	0.12663964237495	0.999999999835881
C5_GO_PERICYTE_CELL_DIFFERENTIATION	5	Up	0.126658435111125	0.999999999835881
C5_GO_REGULATION_OF_AMINO_ACID_TRANSPORT	17	Down	0.126660832884818	0.999999999835881
C5_GO_CHEMOSENSORY_BEHAVIOR	7	Down	0.126696037072672	0.999999999835881
C7_GSE22886_NAIVE_BCELL_VS_MONOCYTE_DN	182	Up	0.126767140762277	0.999999999835881
C5_GO_PROLINE_TRANSPORT	5	Up	0.126831162913744	0.999999999835881
C5_GO_PROLINE_TRANSMEMBRANE_TRANSPORT	5	Up	0.126831162913744	0.999999999835881
C5_GO_L_PROLINE_TRANSMEMBRANE_TRANSPORTER_ACTIVITY	5	Up	0.126831162913744	0.999999999835881
C2_REACTOME_PROCESSING_OF_CAPPED_INTRON_CONTAINING_PRE_MRNA	198	Down	0.126896740833735	0.999999999835881
C2_YAN_ESCAPE_FROM_ANOIKIS	16	Down	0.126906572550641	0.999999999835881
C2_REACTOME_SODIUM_PROTON_EXCHANGERS	7	Down	0.12699870635327	0.999999999835881
C7_GSE40666_WT_VS_STAT1_KO_CD8_TCELL_WITH_IFNA_STIM_90MIN_DN	168	Down	0.127063486869629	0.999999999835881
C5_GO_POSITIVE_REGULATION_OF_NUCLEAR_DIVISION	47	Down	0.12707003488521	0.999999999835881
C5_GO_POSITIVE_REGULATION_OF_IMMUNOGLOBULIN_SECRETION	8	Down	0.127088252165535	0.999999999835881
C5_GO_ARGININE_TRANSMEMBRANE_TRANSPORT	5	Down	0.127114203826791	0.999999999835881
C5_GO_DOUBLE_STRANDED_RNA_BINDING	62	Down	0.127120065204133	0.999999999835881
C5_GO_REGULATION_OF_HEART_GROWTH	48	Down	0.127128488532664	0.999999999835881
C3_RNTCANNRNNYNATTW_UNKNOWN	39	Up	0.12716545608179	0.999999999835881
C7_GSE17721_PAM3CSK4_VS_GADIQUIMOD_12H_BMDC_UP	152	Down	0.127286752791816	0.999999999835881
C5_GO_LAMELLAR_BODY	5	Down	0.127303170675848	0.999999999835881
C5_GO_NCRNA_EXPORT_FROM_NUCLEUS	35	Up	0.127310199232915	0.999999999835881
C5_GO_METALLOPEPTIDASE_ACTIVITY	95	Down	0.127370145931092	0.999999999835881
C5_GO_NADPLUS_BINDING	12	Down	0.127381685818931	0.999999999835881
C2_BIOCARTA_HER2_PATHWAY	21	Down	0.127438852821476	0.999999999835881
C5_GO_REGULATION_OF_SEQUESTERING_OF_TRIGLYCERIDE	8	Down	0.127444551372396	0.999999999835881
C2_REACTOME_HS_GAG_DEGRADATION	12	Up	0.127490232682536	0.999999999835881
C2_RORIE_TARGETS_OF_EWSR1_FLI1_FUSION_UP	16	Down	0.127695776874836	0.999999999835881
C2_MARIADASON_RESPONSE_TO_CURCUMIN_SULINDAC_7	12	Up	0.127697658306749	0.999999999835881
[truncated: 19,693 more rows]
