# Supplementary material for: Osteopontin associates with brain TRM-cell transcriptome and compartmentalization in donors with and without multiple sclerosis
Source: iScience. 2022 Dec 9;26(1):105785. doi: 10.1016/j.isci.2022.105785 (PMC9804143; doi:10.1016/j.isci.2022.105785)
Supplement: Data S5. Gene set enrichment analysis results of MS donors, related to Figure S10A [file mmc6.zip › DataS5_GSEA_MS_Donors/tab.camera.v7.0_CD4_NAGM_vs_GM_Lesions.txt]

geneset	NGenes	Direction	PValue	FDR
C2_REACTOME_EUKARYOTIC_TRANSLATION_INITIATION	91	Down	2.90373910650443e-06	0.0514965717770414
C5_GO_COTRANSLATIONAL_PROTEIN_TARGETING_TO_MEMBRANE	78	Down	5.30246627469614e-06	0.0514965717770414
C2_KEGG_RIBOSOME	63	Down	7.12450789361344e-06	0.0514965717770414
C2_REACTOME_SRP_DEPENDENT_COTRANSLATIONAL_PROTEIN_TARGETING_TO_MEMBRANE	87	Down	1.07916357522893e-05	0.0514965717770414
C2_BIOCARTA_PRC2_PATHWAY	11	Down	1.18699455506734e-05	0.0514965717770414
C5_GO_VIRAL_GENE_EXPRESSION	153	Down	1.71274824967003e-05	0.0619215583864037
C5_GO_ESTABLISHMENT_OF_PROTEIN_LOCALIZATION_TO_ENDOPLASMIC_RETICULUM	87	Down	2.06637634612969e-05	0.0640340510003504
C2_REACTOME_NONSENSE_MEDIATED_DECAY_NMD_INDEPENDENT_OF_THE_EXON_JUNCTION_COMPLEX_EJC	72	Down	3.85069848878782e-05	0.0918137236797176
C5_GO_NUCLEAR_TRANSCRIBED_MRNA_CATABOLIC_PROCESS_NONSENSE_MEDIATED_DECAY	96	Down	3.87862637412909e-05	0.0918137236797176
C2_REACTOME_SELENOAMINO_ACID_METABOLISM	88	Down	4.23260758250588e-05	0.0918137236797176
C5_GO_CYTOSOLIC_LARGE_RIBOSOMAL_SUBUNIT	45	Down	5.99087262515885e-05	0.114643621315157
C7_GSE14000_TRANSLATED_RNA_VS_MRNA_DC_DN	146	Down	6.34207752066145e-05	0.114643621315157
C5_GO_MITOTIC_CYTOKINETIC_PROCESS	19	Down	7.24943390589193e-05	0.120965169451237
C2_LEE_DIFFERENTIATING_T_LYMPHOCYTE	176	Down	9.64323014128107e-05	0.137947353545703
C5_GO_ARP2_3_COMPLEX_MEDIATED_ACTIN_NUCLEATION	27	Down	9.7999778591155e-05	0.137947353545703
C5_GO_MIDBODY_ABSCISSION	13	Down	0.000101749845875496	0.137947353545703
C5_GO_CYTOSOLIC_RIBOSOME	81	Down	0.00010859064060148	0.138561657407488
C2_REACTOME_NONSENSE_MEDIATED_DECAY_NMD	90	Down	0.000145726443316984	0.174608013905054
C5_GO_ESCRT_III_COMPLEX	8	Down	0.000152938975852666	0.174608013905054
C5_GO_REGULATION_OF_VIRAL_TRANSCRIPTION	51	Down	0.000161830573840906	0.175521440387846
C2_CHNG_MULTIPLE_MYELOMA_HYPERPLOID_UP	42	Down	0.000249460447860932	0.239489767580881
C5_GO_NEGATIVE_REGULATION_OF_VIRAL_TRANSCRIPTION	18	Down	0.000250850924539389	0.239489767580881
C2_CHANDRAN_METASTASIS_TOP50_DN	35	Down	0.000253930695849173	0.239489767580881
C5_GO_NEGATIVE_REGULATION_BY_HOST_OF_VIRAL_TRANSCRIPTION	8	Down	0.000317301344182816	0.286787531583902
C5_GO_COBALAMIN_METABOLIC_PROCESS	16	Up	0.000336180292213867	0.290979039527554
C2_BIOCARTA_MCALPAIN_PATHWAY	13	Down	0.000348767058257256	0.290979039527554
C2_REACTOME_COBALAMIN_CBL_VITAMIN_B12_TRANSPORT_AND_METABOLISM	15	Up	0.000428550706253633	0.344300811853845
C2_GARGALOVIC_RESPONSE_TO_OXIDIZED_PHOSPHOLIPIDS_MAGENTA_DN	10	Down	0.000461753062526477	0.346218568882147
C2_REACTOME_REGULATION_OF_EXPRESSION_OF_SLITS_AND_ROBOS	125	Down	0.000462859049307683	0.346218568882147
C2_REACTOME_INFLUENZA_INFECTION	125	Down	0.00048991671934627	0.354242449201976
C5_GO_PROTEIN_POLY_ADP_RIBOSYLATION	7	Down	0.000528046753542899	0.369496457350083
C2_REACTOME_CREB_PHOSPHORYLATION	6	Down	0.000558567961185046	0.378639256688313
C5_GO_RNA_POLYADENYLATION	36	Down	0.000617326158992883	0.403589609568395
C5_GO_NADPH_BINDING	14	Up	0.000632585594934788	0.403589609568395
C3_GTTATAT_MIR410	73	Down	0.000674394059100236	0.409610182977499
C5_GO_TRANSLATIONAL_INITIATION	154	Down	0.00068111744691711	0.409610182977499
C2_REACTOME_TNF_SIGNALING	38	Down	0.000698671250699218	0.409610182977499
C5_GO_MRNA_3_END_PROCESSING	82	Down	0.000735331051367635	0.419757925428072
C2_REACTOME_RRNA_PROCESSING_IN_THE_NUCLEUS_AND_CYTOSOL	147	Down	0.000884939938655728	0.480282894186754
C7_GSE41978_ID2_KO_VS_ID2_KO_AND_BIM_KO_KLRG1_LOW_EFFECTOR_CD8_TCELL_DN	160	Down	0.000891445184093104	0.480282894186754
C2_REACTOME_SIGNALING_BY_FGFR_IN_DISEASE	49	Down	0.000915934572630984	0.480282894186754
C5_GO_REGULATION_OF_NUCLEAR_TRANSCRIBED_MRNA_POLY_A_TAIL_SHORTENING	14	Down	0.000929922623817245	0.480282894186754
C2_CHEN_ETV5_TARGETS_TESTIS	18	Up	0.000984942696649999	0.496869231993762
C5_GO_APICAL_PROTEIN_LOCALIZATION	6	Up	0.00101960406122394	0.498078599504943
C2_GARGALOVIC_RESPONSE_TO_OXIDIZED_PHOSPHOLIPIDS_RED_UP	14	Up	0.00103326281475763	0.498078599504943
C5_GO_PROTEIN_LOCALIZATION_TO_ENDOPLASMIC_RETICULUM	106	Down	0.00107503824166008	0.498197217224263
C2_PID_EPO_PATHWAY	31	Down	0.00115159868205144	0.498197217224263
C5_GO_POSITIVE_REGULATION_OF_RIG_I_SIGNALING_PATHWAY	6	Down	0.00116717795430717	0.498197217224263
C2_REACTOME_DEFECTS_IN_COBALAMIN_B12_METABOLISM	12	Up	0.00116728270727467	0.498197217224263
C5_GO_NUCLEAR_TRANSCRIBED_MRNA_CATABOLIC_PROCESS	166	Down	0.00117212908524712	0.498197217224263
C2_REACTOME_SIGNALING_BY_FGFR	63	Down	0.00117750424734794	0.498197217224263
C5_GO_MDA_5_SIGNALING_PATHWAY	8	Down	0.00119427693599768	0.498197217224263
C7_GSE42021_TREG_PLN_VS_CD24INT_TREG_THYMUS_DN	167	Down	0.00125928762820125	0.515405042093235
C2_OUILLETTE_CLL_13Q14_DELETION_UP	63	Down	0.00129837062079492	0.519664027518501
C5_GO_COBALAMIN_BINDING	9	Up	0.00131760656064529	0.519664027518501
C5_GO_ENDODERMAL_CELL_FATE_COMMITMENT	6	Down	0.0013788898204154	0.52510989259893
C7_GSE16385_IFNG_TNF_VS_IL4_STIM_MACROPHAGE_UP	166	Down	0.00137982960898668	0.52510989259893
C5_GO_ESTABLISHMENT_OF_EPITHELIAL_CELL_POLARITY	20	Down	0.00146843449890337	0.546125688576525
C2_REACTOME_REGULATION_OF_TNFR1_SIGNALING	28	Down	0.00148540547787272	0.546125688576525
C2_PID_TNF_PATHWAY	44	Down	0.00151631040167805	0.548196753886672
C5_GO_POSITIVE_REGULATION_OF_VIRAL_TRANSCRIPTION	33	Down	0.00155001734131213	0.551196330618732
C7_GSE3720_UNSTIM_VS_PMA_STIM_VD2_GAMMADELTA_TCELL_UP	152	Down	0.00170688482259796	0.553767010283167
C7_GSE31082_DN_VS_DP_THYMOCYTE_DN	181	Down	0.00172254320267435	0.553767010283167
C2_REACTOME_MRNA_SPLICING	153	Down	0.00174671529946817	0.553767010283167
C2_MORI_LARGE_PRE_BII_LYMPHOCYTE_DN	48	Down	0.00174999515767827	0.553767010283167
C2_NUNODA_RESPONSE_TO_DASATINIB_IMATINIB_UP	25	Down	0.00175965372654409	0.553767010283167
C7_GSE38696_LIGHT_ZONE_VS_DARK_ZONE_BCELL_UP	164	Down	0.00180205996648741	0.553767010283167
C2_REACTOME_PI5P_REGULATES_TP53_ACETYLATION	8	Down	0.00181178370463645	0.553767010283167
C5_GO_VIRAL_BUDDING_VIA_HOST_ESCRT_COMPLEX	17	Down	0.00183052642552535	0.553767010283167
C5_GO_ACTIN_NUCLEATION	39	Down	0.00183377365059225	0.553767010283167
C5_GO_POLYSOMAL_RIBOSOME	24	Down	0.00185504698136889	0.553767010283167
C2_PID_P38_MKK3_6PATHWAY	26	Down	0.00190216510393888	0.553767010283167
C7_GSE22919_RESTING_VS_IL2_IL12_IL15_STIM_NK_CELL_UP	171	Down	0.00190745083699381	0.553767010283167
C2_REACTOME_RRNA_PROCESSING	157	Down	0.00196363038199032	0.553767010283167
C5_GO_RRNA_BASE_METHYLATION	9	Down	0.00197761484863291	0.553767010283167
C2_BIOCARTA_CREB_PATHWAY	19	Down	0.00197797756449898	0.553767010283167
C5_GO_PROTEIN_TARGETING_TO_MEMBRANE	152	Down	0.00202584921285062	0.553767010283167
C7_GSE21927_SPLEEN_C57BL6_VS_4T1_TUMOR_BALBC_MONOCYTES_UP	162	Down	0.00202751916732318	0.553767010283167
C2_REACTOME_TRANSLATION	241	Down	0.00204482985461113	0.553767010283167
C2_REACTOME_SPRY_REGULATION_OF_FGF_SIGNALING	14	Down	0.00205441520962482	0.553767010283167
C2_REACTOME_NUCLEOTIDE_BINDING_DOMAIN_LEUCINE_RICH_REPEAT_CONTAINING_RECEPTOR_NLR_SIGNALING_PATHWAYS	52	Down	0.00206781891171568	0.553767010283167
C7_GSE21670_UNTREATED_VS_TGFB_IL6_TREATED_STAT3_KO_CD4_TCELL_DN	175	Down	0.00211137926294427	0.555682703154767
C7_GSE42088_UNINF_VS_LEISHMANIA_INF_DC_4H_DN	161	Down	0.00216470723596743	0.555682703154767
C7_GSE41978_KLRG1_HIGH_VS_LOW_EFFECTOR_CD8_TCELL_DN	153	Down	0.00216836032687399	0.555682703154767
C5_GO_ARP2_3_PROTEIN_COMPLEX	11	Down	0.00217744005938388	0.555682703154767
C7_GSE37533_UNTREATED_VS_PIOGLIZATONE_TREATED_CD4_TCELL_PPARG2_AND_FOXP3_TRASDUCED_DN	145	Down	0.00220400328976658	0.555921387925776
C5_GO_REGULATION_OF_NUCLEAR_TRANSCRIBED_MRNA_CATABOLIC_PROCESS_DEADENYLATION_DEPENDENT_DECAY	15	Down	0.0023182206026859	0.578009670269685
C5_GO_REGULATION_OF_CORE_PROMOTER_BINDING	5	Down	0.00236268389432692	0.582401579951585
C2_THEILGAARD_NEUTROPHIL_AT_SKIN_WOUND_DN	204	Down	0.00239826533730018	0.582553098118398
C5_GO_GOLGI_CISTERNA	84	Down	0.00252865055621763	0.582553098118398
C5_GO_REGULATION_OF_MRNA_PROCESSING	105	Down	0.00253203920098799	0.582553098118398
C7_GSE28737_FOLLICULAR_VS_MARGINAL_ZONE_BCELL_UP	169	Down	0.00253972771825261	0.582553098118398
C5_GO_EXTRACELLULAR_MATRIX_DISASSEMBLY	46	Down	0.00267855380083331	0.582553098118398
C5_GO_REGULATION_OF_PROTEIN_EXIT_FROM_ENDOPLASMIC_RETICULUM	20	Down	0.00270785769590901	0.582553098118398
C5_GO_POSITIVE_REGULATION_OF_MULTI_ORGANISM_PROCESS	134	Down	0.00271705364374246	0.582553098118398
C3_CAGNYGKNAAA_UNKNOWN	48	Down	0.00277366883518967	0.582553098118398
C2_REACTOME_SIGNALING_BY_FGFR2	55	Down	0.00277952992437085	0.582553098118398
C5_GO_RNA_3_END_PROCESSING	117	Down	0.00278026959244241	0.582553098118398
C5_GO_NUCLEAR_TRANSCRIBED_MRNA_POLY_A_TAIL_SHORTENING	32	Down	0.00278490486105932	0.582553098118398
C5_GO_INTERLEUKIN_17_RECEPTOR_ACTIVITY	6	Down	0.00281854263205002	0.582553098118398
C5_GO_REGULATION_OF_MITOCHONDRIAL_ATP_SYNTHESIS_COUPLED_ELECTRON_TRANSPORT	6	Up	0.00282701956911777	0.582553098118398
C2_REACTOME_DNA_DAMAGE_RECOGNITION_IN_GG_NER	34	Down	0.0028560697827406	0.582553098118398
C7_GSE2405_0H_VS_9H_A_PHAGOCYTOPHILUM_STIM_NEUTROPHIL_DN	168	Down	0.00286117252898353	0.582553098118398
C5_GO_POSITIVE_REGULATION_OF_VIRAL_PROCESS	85	Down	0.0028980020014142	0.582553098118398
C5_GO_TRANSCRIPTION_ELONGATION_FACTOR_COMPLEX	45	Down	0.00289867808731199	0.582553098118398
C7_GSE42021_CD24HI_VS_CD24INT_TREG_THYMUS_DN	173	Down	0.00289897838489781	0.582553098118398
C7_GSE3982_MAC_VS_EFF_MEMORY_CD4_TCELL_DN	137	Down	0.00291564402697103	0.582553098118398
C5_GO_PROTEIN_HEXAMERIZATION	12	Down	0.00297496407277276	0.582553098118398
C5_GO_ACETYLGALACTOSAMINYLTRANSFERASE_ACTIVITY	26	Down	0.0030042900159195	0.582553098118398
C5_GO_BASAL_TRANSCRIPTION_MACHINERY_BINDING	51	Down	0.00302048862673979	0.582553098118398
C5_GO_NEGATIVE_REGULATION_OF_DENDRITE_DEVELOPMENT	16	Down	0.00302735117213079	0.582553098118398
C2_STAMBOLSKY_TARGETS_OF_MUTATED_TP53_UP	37	Down	0.00307039425519757	0.582553098118398
C5_GO_VIRAL_BUDDING	20	Down	0.0030926545805617	0.582553098118398
C5_GO_THYMIC_T_CELL_SELECTION	17	Down	0.00309806368674649	0.582553098118398
C5_GO_SPLICEOSOMAL_COMPLEX	137	Down	0.0031056760296592	0.582553098118398
C5_GO_SNORNA_LOCALIZATION	4	Down	0.00311525720918929	0.582553098118398
C5_GO_NEGATIVE_REGULATION_OF_CELLULAR_SENESCENCE	15	Down	0.00320483092325137	0.584989258615508
C2_REACTOME_DEADENYLATION_OF_MRNA	23	Down	0.00323731677022994	0.584989258615508
C7_GSE41867_DAY6_EFFECTOR_VS_DAY30_MEMORY_CD8_TCELL_LCMV_ARMSTRONG_UP	182	Down	0.00326408837692185	0.584989258615508
C5_GO_REGULATION_OF_MDA_5_SIGNALING_PATHWAY	5	Down	0.00327765837727166	0.584989258615508
C5_GO_COBALAMIN_TRANSPORT	6	Up	0.00331165903508076	0.584989258615508
C7_GSE34156_NOD2_LIGAND_VS_NOD2_AND_TLR1_TLR2_LIGAND_6H_TREATED_MONOCYTE_UP	152	Down	0.00332499951247726	0.584989258615508
C3_GGCKCATGS_UNKNOWN	53	Down	0.00333830236509906	0.584989258615508
C7_GSE40655_FOXO1_KO_VS_WT_NTREG_UP	174	Down	0.0033579557819034	0.584989258615508
C7_GSE10094_LCMV_VS_LISTERIA_IND_EFF_CD4_TCELL_UP	175	Down	0.00337099655757599	0.584989258615508
C2_HSIAO_HOUSEKEEPING_GENES	349	Down	0.00343278549057625	0.590983990964921
C2_KOBAYASHI_EGFR_SIGNALING_6HR_UP	6	Up	0.00355935160855489	0.603936512474559
C5_GO_REGULATION_OF_DNA_LIGATION	5	Down	0.00356370429636472	0.603936512474559
C7_GSE22886_NAIVE_TCELL_VS_DC_UP	176	Down	0.00361231594421391	0.606975230283253
C1_chr14q23	44	Down	0.00365769860752069	0.606975230283253
C2_BOYAULT_LIVER_CANCER_SUBCLASS_G1_UP	98	Down	0.00366557971450793	0.606975230283253
C5_GO_REGULATION_OF_NUCLEAR_CELL_CYCLE_DNA_REPLICATION	14	Down	0.00369563374546304	0.607315812171093
C2_REACTOME_RHO_GTPASES_ACTIVATE_WASPS_AND_WAVES	33	Down	0.00374322842954343	0.607982152338388
C7_GSE2770_TGFB_AND_IL4_VS_IL4_TREATED_ACT_CD4_TCELL_6H_UP	171	Down	0.00376108025475787	0.607982152338388
C7_GSE40666_STAT1_KO_VS_STAT4_KO_CD8_TCELL_WITH_IFNA_STIM_90MIN_UP	169	Down	0.0037837723845511	0.607982152338388
C7_GSE6092_UNSTIM_VS_IFNG_STIM_ENDOTHELIAL_CELL_DN	166	Down	0.00381553666886814	0.608578098684469
C5_GO_COPI_COATED_VESICLE	21	Down	0.00390556152667486	0.618390077639643
C7_GSE27786_LIN_NEG_VS_BCELL_DN	169	Down	0.00400759572204144	0.62375908714338
C2_REACTOME_ACTIVATION_OF_THE_MRNA_UPON_BINDING_OF_THE_CAP_BINDING_COMPLEX_AND_EIFS_AND_SUBSEQUENT_BINDING_TO_43S	43	Down	0.00402050867654411	0.62375908714338
C5_GO_PROTEIN_ADP_RIBOSYLASE_ACTIVITY	14	Down	0.00403293528695986	0.62375908714338
C7_GSE1460_NAIVE_CD4_TCELL_ADULT_BLOOD_VS_THYMIC_STROMAL_CELL_UP	146	Down	0.00405449157695079	0.62375908714338
C5_GO_NON_MEMBRANE_SPANNING_PROTEIN_TYROSINE_PHOSPHATASE_ACTIVITY	7	Down	0.0041710481247862	0.630931382309579
C7_GSE24671_CTRL_VS_SENDAI_VIRUS_INFECTED_MOUSE_SPLENOCYTES_DN	172	Down	0.00421253260604837	0.630931382309579
C7_GSE5463_CTRL_VS_DEXAMETHASONE_TREATED_THYMOCYTE_DN	163	Down	0.00425911833901104	0.630931382309579
C7_GSE42021_CD24LO_TREG_VS_CD24LO_TCONV_THYMUS_DN	166	Down	0.00427615246875684	0.630931382309579
C2_REACTOME_PREGNENOLONE_BIOSYNTHESIS	9	Down	0.00430045455363436	0.630931382309579
C7_GSE45365_NK_CELL_VS_CD8_TCELL_UP	137	Down	0.00430314218059277	0.630931382309579
C5_GO_PHOSPHOPROTEIN_BINDING	64	Down	0.00433014147168847	0.630931382309579
C2_ANDERSEN_LIVER_CANCER_KRT19_UP	25	Down	0.00441208748276039	0.630931382309579
C2_REACTOME_SIGNALING_BY_ROBO_RECEPTORS	163	Down	0.00443205476945969	0.630931382309579
C1_chr14q21	25	Down	0.00444350325583508	0.630931382309579
C2_PID_CD40_PATHWAY	27	Down	0.00444383664478825	0.630931382309579
C2_YORDY_RECIPROCAL_REGULATION_BY_ETS1_AND_SP100_DN	52	Up	0.00445014297867258	0.630931382309579
C2_REACTOME_GLYCEROPHOSPHOLIPID_CATABOLISM	7	Up	0.00452537637479144	0.633648720272435
C2_MARZEC_IL2_SIGNALING_UP	99	Down	0.00454507282112888	0.633648720272435
C5_GO_RESPONSE_TO_ANTIMETABOLITE	9	Up	0.00455694266838005	0.633648720272435
C7_GSE9006_HEALTHY_VS_TYPE_2_DIABETES_PBMC_AT_DX_UP	164	Down	0.00458766522659061	0.633857542007665
C7_GSE6269_HEALTHY_VS_FLU_INF_PBMC_UP	139	Down	0.00471099663774819	0.636558708510298
C5_GO_PHOSPHATIDIC_ACID_BINDING	17	Down	0.00475081918139675	0.636558708510298
C7_GSE27786_NKCELL_VS_ERYTHROBLAST_UP	181	Down	0.00481384327637325	0.636558708510298
C7_GSE21927_C26GM_VS_4T1_TUMOR_MONOCYTE_BALBC_DN	178	Down	0.00484523308161145	0.636558708510298
C2_REACTOME_DEFECTS_IN_VITAMIN_AND_COFACTOR_METABOLISM	20	Up	0.0048495767557907	0.636558708510298
C5_GO_NEGATIVE_REGULATION_OF_FIBRINOLYSIS	4	Up	0.00485773242432564	0.636558708510298
C5_GO_POSITIVE_REGULATION_OF_MRNA_CATABOLIC_PROCESS	37	Down	0.0048665774029705	0.636558708510298
C3_GCGCCTT_MIR525_MIR524	9	Down	0.00491905740162118	0.636558708510298
C7_GSE45881_CXCR6HI_VS_CXCR1LO_COLONIC_LAMINA_PROPRIA_UP	181	Down	0.00492429653225294	0.636558708510298
C7_GSE21670_UNTREATED_VS_IL6_TREATED_CD4_TCELL_DN	182	Down	0.00497806417351437	0.636558708510298
C3_ATTCTTT_MIR186	201	Down	0.00503370527096888	0.636558708510298
C7_GSE27786_CD4_TCELL_VS_ERYTHTROBLAST_UP	177	Down	0.00505566778469966	0.636558708510298
C2_REACTOME_METABOLISM_OF_RNA	542	Down	0.00507546259841235	0.636558708510298
C2_REACTOME_RNA_POLYMERASE_II_TRANSCRIPTION_TERMINATION	57	Down	0.00513427250488695	0.636558708510298
C2_REACTOME_PIWI_INTERACTING_RNA_PIRNA_BIOGENESIS	19	Down	0.00515909278352351	0.636558708510298
C5_GO_NEUTRAL_AMINO_ACID_TRANSPORT	25	Up	0.00524493687844647	0.636558708510298
C5_GO_ATG1_ULK1_KINASE_COMPLEX	6	Down	0.0052453263920241	0.636558708510298
C7_GSE17721_CTRL_VS_GARDIQUIMOD_8H_BMDC_DN	160	Down	0.00525643501676839	0.636558708510298
C2_BRACHAT_RESPONSE_TO_CAMPTOTHECIN_UP	23	Down	0.00529075835084048	0.636558708510298
C5_GO_ER_UBIQUITIN_LIGASE_COMPLEX	5	Up	0.00531743884976544	0.636558708510298
C2_PID_IL2_PI3K_PATHWAY	33	Down	0.005321071360179	0.636558708510298
C5_GO_ESCRT_COMPLEX_DISASSEMBLY	9	Down	0.00532293039029604	0.636558708510298
C5_GO_PRE_SNORNP_COMPLEX	4	Down	0.00542044944270605	0.636558708510298
C2_KEGG_RNA_POLYMERASE	23	Down	0.0054438268842809	0.636558708510298
C5_GO_REGULATION_OF_NEURON_MATURATION	6	Down	0.00549324615820958	0.636558708510298
C2_REACTOME_PROCESSING_OF_CAPPED_INTRON_CONTAINING_PRE_MRNA	198	Down	0.00549502493365086	0.636558708510298
C5_GO_BOX_C_D_SNORNP_COMPLEX	5	Down	0.00550268495695942	0.636558708510298
C5_GO_SWI_SNF_COMPLEX	16	Down	0.00550966492039009	0.636558708510298
C7_GSE9006_TYPE_1_VS_TYPE_2_DIABETES_PBMC_AT_DX_UP	165	Down	0.00551449229339066	0.636558708510298
C2_PID_TELOMERASE_PATHWAY	57	Down	0.00553734938341678	0.636558708510298
C2_PID_PRL_SIGNALING_EVENTS_PATHWAY	18	Down	0.00553761725896482	0.636558708510298
C2_BIOCARTA_DEATH_PATHWAY	29	Down	0.00554626571586052	0.636558708510298
C2_OUELLET_CULTURED_OVARIAN_CANCER_INVASIVE_VS_LMP_UP	63	Down	0.00564123605947081	0.644051013694952
C3_GGCAGCT_MIR22	181	Down	0.00568296088723173	0.645417735946758
C7_GSE24634_NAIVE_CD4_TCELL_VS_DAY3_IL4_CONV_TREG_UP	161	Down	0.0057924651748912	0.654427888404896
C2_REACTOME_JOSEPHIN_DOMAIN_DUBS	10	Down	0.00584552198921667	0.657000326373513
C2_PID_REG_GR_PATHWAY	61	Down	0.00591218751960615	0.661067895233487
C5_GO_TRANSCRIPTION_DEPENDENT_TETHERING_OF_RNA_POLYMERASE_II_GENE_DNA_AT_NUCLEAR_PERIPHERY	6	Down	0.00598638289841181	0.661182491490433
C2_REACTOME_STAT5_ACTIVATION	6	Down	0.00609094738776225	0.661182491490433
C2_REACTOME_TNFR1_INDUCED_NFKAPPAB_SIGNALING_PATHWAY	26	Down	0.0061183210649102	0.661182491490433
C5_GO_POSITIVE_THYMIC_T_CELL_SELECTION	11	Down	0.00612673641771235	0.661182491490433
C2_FLECHNER_PBL_KIDNEY_TRANSPLANT_REJECTED_VS_OK_DN	43	Down	0.00613311519887564	0.661182491490433
C5_GO_U2AF	5	Down	0.0061704901784592	0.661182491490433
C7_GSE22886_IGG_IGA_MEMORY_BCELL_VS_BM_PLASMA_CELL_UP	177	Down	0.00633329182531778	0.661182491490433
C2_ENK_UV_RESPONSE_KERATINOCYTE_DN	412	Down	0.00633333824735226	0.661182491490433
C5_GO_MULTIVESICULAR_BODY_ORGANIZATION	25	Down	0.00640983536387045	0.661182491490433
C5_GO_DNA_TEMPLATED_TRANSCRIPTION_TERMINATION	63	Down	0.00644208416305888	0.661182491490433
C5_GO_HAPTOGLOBIN_HEMOGLOBIN_COMPLEX	4	Up	0.00645312976329917	0.661182491490433
C2_KEGG_GLYCOSAMINOGLYCAN_BIOSYNTHESIS_CHONDROITIN_SULFATE	17	Down	0.00647755547041366	0.661182491490433
C2_HOLLEMAN_VINCRISTINE_RESISTANCE_B_ALL_UP	32	Down	0.00648001050555706	0.661182491490433
C7_GSE21670_TGFB_VS_TGFB_AND_IL6_TREATED_CD4_TCELL_DN	170	Down	0.00648082527710279	0.661182491490433
C2_IYENGAR_RESPONSE_TO_ADIPOCYTE_FACTORS	5	Down	0.0065117253466761	0.661182491490433
C2_BIOCARTA_DREAM_PATHWAY	10	Down	0.00656468010661172	0.661182491490433
C5_GO_ZYMOGEN_GRANULE_MEMBRANE	6	Down	0.00658613081814349	0.661182491490433
C7_GSE32901_TH1_VS_TH17_ENRICHED_CD4_TCELL_UP	167	Down	0.00664162869272286	0.661182491490433
C2_REACTOME_SYNTHESIS_OF_PROSTAGLANDINS_PG_AND_THROMBOXANES_TX	13	Up	0.00665589939946867	0.661182491490433
C5_GO_INTRINSIC_COMPONENT_OF_VACUOLAR_MEMBRANE	5	Up	0.00666001164030852	0.661182491490433
C5_GO_REGULATION_OF_RNA_SPLICING	100	Down	0.00667585992628939	0.661182491490433
C5_GO_CYTOPLASMIC_STRESS_GRANULE	46	Down	0.00669795317686231	0.661182491490433
C5_GO_SUCKLING_BEHAVIOR	5	Down	0.00674940606251799	0.661182491490433
C2_BIOCARTA_BTG2_PATHWAY	10	Down	0.00675691972874885	0.661182491490433
C7_GSE17721_PAM3CSK4_VS_CPG_12H_BMDC_UP	165	Down	0.00676814093137685	0.661182491490433
C7_GSE39820_CTRL_VS_TGFBETA1_IL6_IL23A_CD4_TCELL_UP	182	Down	0.00688219886276403	0.661182491490433
C5_GO_RNA_POLYMERASE_ACTIVITY	36	Down	0.00692675000927304	0.661182491490433
C5_GO_QUATERNARY_AMMONIUM_GROUP_BINDING	18	Down	0.00693539669093579	0.661182491490433
C5_GO_RNA_CATABOLIC_PROCESS	315	Down	0.0069430993652938	0.661182491490433
C5_GO_HISTONE_METHYLATION	111	Down	0.00694478573117094	0.661182491490433
C2_REACTOME_RUNX1_INTERACTS_WITH_CO_FACTORS_WHOSE_PRECISE_EFFECT_ON_RUNX1_TARGETS_IS_NOT_KNOWN	30	Down	0.00696190663794847	0.661182491490433
C7_GSE22886_NEUTROPHIL_VS_MONOCYTE_DN	179	Down	0.0069809422194767	0.661182491490433
C7_GSE43955_10H_VS_60H_ACT_CD4_TCELL_DN	155	Down	0.00700961578568386	0.661182491490433
C5_GO_MRNA_TRANSPORT	121	Down	0.007118518432866	0.661182491490433
C2_REACTOME_ACTIVATION_OF_NIMA_KINASES_NEK9_NEK6_NEK7	7	Up	0.00714498765813319	0.661182491490433
C5_GO_NOREPINEPHRINE_METABOLIC_PROCESS	4	Down	0.00716373842764578	0.661182491490433
C7_GSE22886_NAIVE_VS_IGM_MEMORY_BCELL_DN	176	Down	0.00717440412195823	0.661182491490433
C7_GSE39820_CTRL_VS_TGFBETA3_IL6_IL23A_CD4_TCELL_UP	178	Down	0.00720329722746329	0.661182491490433
C5_GO_POSITIVE_REGULATION_OF_NEURON_MATURATION	4	Down	0.00721719760221735	0.661182491490433
C5_GO_FUNGIFORM_PAPILLA_MORPHOGENESIS	3	Down	0.00722388152449904	0.661182491490433
C2_REACTOME_CLEC7A_INFLAMMASOME_PATHWAY	6	Down	0.00725430972651842	0.661182491490433
C5_GO_AUTOPHAGY_OF_PEROXISOME	4	Down	0.00727101454678483	0.661182491490433
C5_GO_VIRION_ASSEMBLY	32	Down	0.00739794650918392	0.661182491490433
C2_LIN_TUMOR_ESCAPE_FROM_IMMUNE_ATTACK	12	Down	0.00745578924611771	0.661182491490433
C2_KEGG_JAK_STAT_SIGNALING_PATHWAY	111	Down	0.00747804539898741	0.661182491490433
C7_GSE24634_NAIVE_CD4_TCELL_VS_DAY5_IL4_CONV_TREG_UP	166	Down	0.00748528850226203	0.661182491490433
C2_SCHAEFFER_PROSTATE_DEVELOPMENT_AND_CANCER_BOX4_UP	8	Up	0.00749757074451926	0.661182491490433
C7_GSE42724_NAIVE_VS_B1_BCELL_DN	161	Down	0.00762263021677815	0.661182491490433
C5_GO_POSITIVE_REGULATION_OF_PROTEIN_EXIT_FROM_ENDOPLASMIC_RETICULUM	9	Down	0.0076516482064483	0.661182491490433
C5_GO_INTERSPECIES_INTERACTION_BETWEEN_ORGANISMS	734	Down	0.00767678169588102	0.661182491490433
C5_GO_HISTONE_METHYLTRANSFERASE_ACTIVITY	48	Down	0.00772794299079192	0.661182491490433
C5_GO_RNA_SPLICING_VIA_TRANSESTERIFICATION_REACTIONS	283	Down	0.00772862129568218	0.661182491490433
C6_ATM_DN.V1_UP	81	Up	0.00773927059093119	0.661182491490433
C1_chr3q11	9	Up	0.00779922472342352	0.661182491490433
C7_GSE36476_CTRL_VS_TSST_ACT_16H_MEMORY_CD4_TCELL_YOUNG_UP	174	Down	0.00781810373144193	0.661182491490433
C2_PID_CERAMIDE_PATHWAY	41	Down	0.00782210114988393	0.661182491490433
C5_GO_PHOSPHATIDYLINOSITOL_4_PHOSPHATE_BINDING	22	Down	0.00788686472083284	0.661182491490433
C5_GO_ACETYL_COA_C_ACYLTRANSFERASE_ACTIVITY	6	Down	0.00791375325631695	0.661182491490433
C5_GO_WATER_SOLUBLE_VITAMIN_METABOLIC_PROCESS	66	Up	0.00794920939203834	0.661182491490433
C2_KIM_GERMINAL_CENTER_T_HELPER_DN	9	Down	0.00795588422215337	0.661182491490433
C7_GSE17721_POLYIC_VS_GARDIQUIMOD_0.5H_BMDC_UP	134	Down	0.00795906015323372	0.661182491490433
C2_REACTOME_SODIUM_COUPLED_PHOSPHATE_COTRANSPORTERS	3	Down	0.00797954051480603	0.661182491490433
C5_GO_RNA_SPLICING	352	Down	0.00800559517370977	0.661182491490433
C5_GO_POSITIVE_REGULATION_OF_T_HELPER_CELL_DIFFERENTIATION	18	Up	0.00801047892859349	0.661182491490433
C7_GSE11057_CD4_EFF_MEM_VS_PBMC_UP	176	Down	0.00802165380902355	0.661182491490433
C5_GO_POSITIVE_REGULATION_OF_ACTIN_FILAMENT_POLYMERIZATION	74	Down	0.00803298915397384	0.661182491490433
C7_GSE14000_TRANSLATED_RNA_VS_MRNA_16H_LPS_DC_DN	153	Down	0.00806906520986987	0.661182491490433
C7_GSE2770_TGFB_AND_IL4_VS_IL12_TREATED_ACT_CD4_TCELL_48H_UP	165	Down	0.00807176201256037	0.661182491490433
C5_GO_RNA_LOCALIZATION	188	Down	0.00810565829658638	0.661182491490433
C2_BAKER_HEMATOPOESIS_STAT5_TARGETS	6	Down	0.00814981966644938	0.661182491490433
C5_GO_POLYSOME	55	Down	0.00815218270955922	0.661182491490433
C5_GO_REGULATION_OF_MRNA_SPLICING_VIA_SPLICEOSOME	74	Down	0.00817516078894246	0.661182491490433
C5_GO_HISTONE_METHYLTRANSFERASE_ACTIVITY_H3_K36_SPECIFIC_	8	Down	0.00821122893667349	0.661182491490433
C7_GSE21380_NON_TFH_VS_TFH_CD4_TCELL_DN	173	Down	0.0082192840235043	0.661182491490433
C5_GO_MODULATION_OF_TRANSCRIPTION_IN_OTHER_ORGANISM_INVOLVED_IN_SYMBIOTIC_INTERACTION	21	Down	0.00823589082666584	0.661182491490433
C7_GSE17721_POLYIC_VS_CPG_16H_BMDC_UP	155	Down	0.00824892858920364	0.661182491490433
C2_HAMAI_APOPTOSIS_VIA_TRAIL_UP	561	Down	0.00831089712913908	0.661182491490433
C5_GO_POSITIVE_REGULATION_OF_METHYLATION_DEPENDENT_CHROMATIN_SILENCING	9	Down	0.00831389578444518	0.661182491490433
C2_DEURIG_T_CELL_PROLYMPHOCYTIC_LEUKEMIA_DN	284	Down	0.00832117002475052	0.661182491490433
C5_GO_RAN_GTPASE_BINDING	34	Down	0.00837559278227022	0.662200735089527
C2_MARKS_HDAC_TARGETS_DN	14	Down	0.00842779837134881	0.662200735089527
C5_GO_MITOCHONDRIAL_ACETYL_COA_BIOSYNTHETIC_PROCESS_FROM_PYRUVATE	6	Down	0.00844768548931184	0.662200735089527
C5_GO_POSITIVE_REGULATION_OF_T_HELPER_1_CELL_DIFFERENTIATION	4	Up	0.00847161226524632	0.662200735089527
C5_GO_POSITIVE_REGULATION_OF_DNA_LIGATION	4	Down	0.00848754761041337	0.662200735089527
C5_GO_ENDOSOME_TO_LYSOSOME_TRANSPORT_VIA_MULTIVESICULAR_BODY_SORTING_PATHWAY	6	Down	0.00853085552964011	0.662200735089527
C2_BUSA_SAM68_TARGETS_UP	4	Down	0.00859446996344401	0.662200735089527
C2_REACTOME_TNFR1_INDUCED_PROAPOPTOTIC_SIGNALING	12	Down	0.00859510034359819	0.662200735089527
C2_BIOCARTA_ARF_PATHWAY	14	Down	0.00860873166583287	0.662200735089527
C5_GO_POSITIVE_REGULATION_OF_CELL_MATURATION	5	Down	0.00868665056516649	0.664938752286246
C2_LIU_TOPBP1_TARGETS	11	Up	0.00876539402871625	0.664938752286246
C2_TAKEDA_TARGETS_OF_NUP98_HOXA9_FUSION_6HR_UP	48	Up	0.00876654611139656	0.664938752286246
C7_GSE17721_0.5H_VS_8H_POLYIC_BMDC_UP	160	Down	0.00887533969050276	0.664938752286246
C5_GO_SYNDECAN_BINDING	4	Up	0.00888366061999953	0.664938752286246
C2_REACTOME_MYOGENESIS	17	Down	0.00906589255198811	0.664938752286246
C5_GO_PROTEIN_DNA_COMPLEX_DISASSEMBLY	17	Down	0.00909695467418056	0.664938752286246
C5_GO_ESTABLISHMENT_OR_MAINTENANCE_OF_BIPOLAR_CELL_POLARITY	32	Down	0.00910213749007221	0.664938752286246
C5_GO_REGULATION_OF_RNA_METABOLIC_PROCESS	171	Down	0.00916286223452046	0.664938752286246
C5_GO_MRNA_METABOLIC_PROCESS	433	Down	0.0091886727515997	0.664938752286246
C5_GO_PROTEIN_O_LINKED_GLYCOSYLATION_VIA_SERINE	7	Down	0.00929835748873212	0.664938752286246
C7_GSE39820_TGFBETA1_IL6_VS_TGFBETA1_IL6_IL23A_TREATED_CD4_TCELL_DN	145	Down	0.00932273294184334	0.664938752286246
C2_ZHAN_V1_LATE_DIFFERENTIATION_GENES_DN	12	Down	0.00933178567579179	0.664938752286246
C2_REACTOME_TRANSCRIPTIONAL_REGULATION_BY_E2F6	29	Down	0.00933584389691156	0.664938752286246
C7_GSE26030_TH1_VS_TH17_RESTIMULATED_DAY15_POST_POLARIZATION_DN	162	Down	0.00937972033453788	0.664938752286246
C5_GO_CYTOPLASMIC_MICROTUBULE_ORGANIZATION	37	Down	0.00939758328558115	0.664938752286246
C7_GSE22601_DOUBLE_POSITIVE_VS_CD8_SINGLE_POSITIVE_THYMOCYTE_UP	180	Down	0.00942242243736484	0.664938752286246
C7_GSE2405_0H_VS_1.5H_A_PHAGOCYTOPHILUM_STIM_NEUTROPHIL_DN	173	Down	0.00945428017280535	0.664938752286246
C3_ATAAGCT_MIR21	90	Down	0.00947410282465569	0.664938752286246
C2_BOYLAN_MULTIPLE_MYELOMA_D_CLUSTER_UP	21	Down	0.00948180988911694	0.664938752286246
C7_GSE28783_ANTI_MIR33_VS_UNTREATED_ATHEROSCLEROSIS_MACROPHAGE_UP	153	Down	0.00948533980424831	0.664938752286246
C7_GSE15215_CD2_POS_VS_NEG_PDC_DN	180	Down	0.00952121922003048	0.664938752286246
C5_GO_MULTIVESICULAR_BODY_SORTING_PATHWAY	28	Down	0.009523847259714	0.664938752286246
C2_MIKKELSEN_DEDIFFERENTIATED_STATE_DN	4	Up	0.00953926357803208	0.664938752286246
C7_GSE21927_SPLEEN_C57BL6_VS_EL4_TUMOR_BALBC_MONOCYTES_UP	185	Down	0.00954625553062041	0.664938752286246
C2_REACTOME_TRIF_TICAM1_MEDIATED_TLR4_SIGNALING	88	Down	0.00957764664044694	0.664938752286246
C2_REACTOME_HSF1_ACTIVATION	25	Up	0.00960443654181216	0.664938752286246
C2_REACTOME_MRNA_CAPPING	25	Down	0.00961748550052634	0.664938752286246
C2_PID_HIV_NEF_PATHWAY	33	Down	0.00963091648059189	0.664938752286246
C2_REACTOME_NUCLEOTIDE_LIKE_PURINERGIC_RECEPTORS	8	Up	0.0096426510100139	0.664938752286246
C2_REACTOME_REGULATION_OF_RUNX1_EXPRESSION_AND_ACTIVITY	16	Down	0.00964478158997707	0.664938752286246
C2_REACTOME_METHIONINE_SALVAGE_PATHWAY	5	Down	0.00964580445144408	0.664938752286246
C5_GO_REGULATION_OF_HISTONE_UBIQUITINATION	9	Down	0.00965589650424892	0.664938752286246
C5_GO_POSITIVE_REGULATION_OF_EXTRINSIC_APOPTOTIC_SIGNALING_PATHWAY_IN_ABSENCE_OF_LIGAND	10	Down	0.00969577761192284	0.665572177081741
C5_GO_ESTABLISHMENT_OR_MAINTENANCE_OF_MONOPOLAR_CELL_POLARITY	17	Down	0.00979371269780618	0.666324496596085
C5_GO_NUCLEOSIDE_DIPHOSPHATASE_ACTIVITY	9	Up	0.00979414498509496	0.666324496596085
C2_CONRAD_GERMLINE_STEM_CELL	5	Down	0.00980615656117339	0.666324496596085
C7_GSE15930_STIM_VS_STIM_AND_IL12_48H_CD8_T_CELL_UP	173	Down	0.00982960717825684	0.666324496596085
C7_GSE42021_CD24HI_TREG_VS_CD24HI_TCONV_THYMUS_UP	164	Down	0.00990728599542788	0.669497968264242
C2_CARD_MIR302A_TARGETS	57	Down	0.00997387606227984	0.67190471907756
C5_GO_POLYUBIQUITIN_MODIFICATION_DEPENDENT_PROTEIN_BINDING	43	Down	0.0101502811973611	0.677574371845515
C5_GO_ISOTYPE_SWITCHING_TO_IGG_ISOTYPES	11	Up	0.0101784454322225	0.677574371845515
C3_SF1_Q6	198	Down	0.0102465477438992	0.677574371845515
C7_GSE29618_LAIV_VS_TIV_FLU_VACCINE_DAY7_BCELL_DN	173	Down	0.0102655426909356	0.677574371845515
C5_GO_LONG_TERM_SYNAPTIC_POTENTIATION	50	Down	0.0102683609432525	0.677574371845515
C2_REACTOME_RHO_GTPASES_ACTIVATE_ROCKS	17	Down	0.0103596969346315	0.677574371845515
C5_GO_RESPONSE_TO_SELENIUM_ION	7	Down	0.0104052850249676	0.677574371845515
C2_TURASHVILI_BREAST_NORMAL_DUCTAL_VS_LOBULAR_DN	6	Up	0.0104619767642017	0.677574371845515
C2_HOFFMAN_CLOCK_TARGETS_DN	4	Down	0.0104661387867565	0.677574371845515
C7_GSE17974_0H_VS_2H_IN_VITRO_ACT_CD4_TCELL_UP	161	Down	0.0105488376707183	0.677574371845515
C5_GO_REGULATION_OF_RECEPTOR_BINDING	15	Up	0.0105640386093099	0.677574371845515
C2_BIOCARTA_SODD_PATHWAY	9	Down	0.0105654257900192	0.677574371845515
C7_GSE33162_HDAC3_KO_VS_HDAC3_KO_4H_LPS_STIM_MACROPHAGE_UP	167	Down	0.010573024017745	0.677574371845515
C5_GO_RNA_CAPPING	29	Down	0.0105855306434558	0.677574371845515
C5_GO_CELL_PROLIFERATION_INVOLVED_IN_METANEPHROS_DEVELOPMENT	5	Down	0.0105920677069882	0.677574371845515
C2_OSMAN_BLADDER_CANCER_DN	368	Down	0.0106424147727224	0.677574371845515
C5_GO_GOLGI_CISTERNA_MEMBRANE	63	Down	0.0106430381083853	0.677574371845515
C7_GSE42088_UNINF_VS_LEISHMANIA_INF_DC_2H_DN	165	Down	0.0106735619749165	0.677574371845515
C7_GSE19888_ADENOSINE_A3R_INH_VS_TCELL_MEMBRANES_ACT_MAST_CELL_DN	123	Down	0.0106788305227177	0.677574371845515
C5_GO_SERINE_TRANSPORT	5	Up	0.0106827602420785	0.677574371845515
C5_GO_TRNA_THIO_MODIFICATION	4	Up	0.010861426170418	0.684937990045104
C5_GO_REGULATION_OF_GLYCOGEN_CATABOLIC_PROCESS	4	Down	0.0108923755411435	0.684937990045104
C5_GO_CHONDROITIN_SULFATE_BIOSYNTHETIC_PROCESS	16	Down	0.0108951471544866	0.684937990045104
C7_GSE20151_CTRL_VS_FUSOBACT_NUCLEATUM_NEUTROPHIL_DN	164	Down	0.0109352451947583	0.684937990045104
C5_GO_FUNGIFORM_PAPILLA_DEVELOPMENT	4	Down	0.0109567343972732	0.684937990045104
C7_GSE29617_DAY3_VS_DAY7_TIV_FLU_VACCINE_PBMC_2008_DN	150	Down	0.0110007908235006	0.685427882708016
C5_GO_INTRACILIARY_RETROGRADE_TRANSPORT	12	Up	0.0110296891512538	0.685427882708016
C3_AP2GAMMA_01	177	Down	0.0110593656162551	0.685427882708016
C5_GO_LAMIN_BINDING	14	Down	0.0111105491839243	0.686638270363778
C5_GO_REGULATION_OF_T_HELPER_1_CELL_DIFFERENTIATION	8	Up	0.0111834249302906	0.689178561329158
C5_GO_MOLTING_CYCLE_PROCESS	50	Down	0.0112817221163243	0.693266617981039
C2_DAZARD_UV_RESPONSE_CLUSTER_G5	9	Down	0.0113932697546821	0.696938572386446
C7_GSE22886_NAIVE_CD8_TCELL_VS_DC_UP	174	Down	0.0114652504229371	0.696938572386446
C5_GO_NEGATIVE_REGULATION_OF_CYTOSOLIC_CALCIUM_ION_CONCENTRATION	6	Down	0.0114683879913065	0.696938572386446
C2_NUNODA_RESPONSE_TO_DASATINIB_IMATINIB_DN	11	Down	0.0114699921787738	0.696938572386446
C5_GO_GOLGI_RIBBON_FORMATION	12	Down	0.0115802333415176	0.69761336219786
C2_STAMBOLSKY_RESPONSE_TO_VITAMIN_D3_DN	19	Up	0.0115954441214496	0.69761336219786
C7_GSE14769_20MIN_VS_360MIN_LPS_BMDM_UP	173	Down	0.0116754630311556	0.69761336219786
C5_GO_RNA_POLYMERASE_BINDING	54	Down	0.0117162707363795	0.69761336219786
C5_GO_DNA_REPLICATION_SYNTHESIS_OF_RNA_PRIMER	5	Down	0.0117163776983001	0.69761336219786
C7_GSE22886_NAIVE_TCELL_VS_NEUTROPHIL_UP	182	Down	0.0117887544797315	0.69761336219786
C7_GSE12366_PLASMA_CELL_VS_NAIVE_BCELL_DN	166	Down	0.0118280980027929	0.69761336219786
C2_AMIT_EGF_RESPONSE_20_HELA	10	Down	0.011863216362923	0.69761336219786
C2_REACTOME_DDX58_IFIH1_MEDIATED_INDUCTION_OF_INTERFERON_ALPHA_BETA	61	Down	0.0119164054534443	0.69761336219786
C2_REACTOME_ACTIVATION_OF_THE_AP_1_FAMILY_OF_TRANSCRIPTION_FACTORS	9	Down	0.0119218577347843	0.69761336219786
C2_NIKOLSKY_BREAST_CANCER_12Q24_AMPLICON	10	Down	0.0119561462521685	0.69761336219786
C2_STEARMAN_LUNG_CANCER_EARLY_VS_LATE_UP	108	Down	0.0119988096690234	0.69761336219786
C5_GO_ANTRAL_OVARIAN_FOLLICLE_GROWTH	4	Down	0.0120358507470438	0.69761336219786
C5_GO_PHOSPHATIDYLINOSITOL_BINDING	195	Down	0.0121361303798146	0.69761336219786
C2_BIOCARTA_PCAF_PATHWAY	13	Down	0.01214462738172	0.69761336219786
C5_GO_HISTONE_H3_K36_METHYLATION	12	Down	0.0121523076694054	0.69761336219786
C2_YAMASHITA_LIVER_CANCER_WITH_EPCAM_UP	38	Down	0.0121592661340273	0.69761336219786
C7_GSE20198_IL12_VS_IL12_IL18_TREATED_ACT_CD4_TCELL_UP	174	Down	0.0122211305891958	0.69761336219786
C5_GO_PROTEIN_SIDE_CHAIN_DEGLUTAMYLATION	3	Up	0.0122344444230051	0.69761336219786
C5_GO_CYTOPLASMIC_UBIQUITIN_LIGASE_COMPLEX	11	Up	0.0123360408518499	0.69761336219786
C5_GO_POSITIVE_REGULATION_OF_KERATINOCYTE_DIFFERENTIATION	12	Up	0.0123411396786817	0.69761336219786
C5_GO_POSITIVE_REGULATION_OF_DEVELOPMENTAL_GROWTH	110	Down	0.0123653115407153	0.69761336219786
C2_REACTOME_INFECTIOUS_DISEASE	309	Down	0.0123683562983902	0.69761336219786
C5_GO_PROTEIN_METHYLATION	144	Down	0.0124689641226892	0.69761336219786
C5_GO_TRAPP_COMPLEX	10	Down	0.0124750451058791	0.69761336219786
C5_GO_CYTOPLASMIC_PATTERN_RECOGNITION_RECEPTOR_SIGNALING_PATHWAY_IN_RESPONSE_TO_VIRUS	20	Down	0.0125106090142438	0.69761336219786
C3_GKCGCNNNNNNNTGAYG_UNKNOWN	53	Down	0.0125134459977402	0.69761336219786
C2_BIOCARTA_PLCE_PATHWAY	8	Down	0.012557386052334	0.69761336219786
C2_REACTOME_SIGNALING_BY_FGFR2_IIIA_TM	16	Down	0.0126198551692942	0.69761336219786
C5_GO_RIBOSOME	178	Down	0.0126447109691764	0.69761336219786
C5_GO_VITAMIN_TRANSPORT	20	Up	0.0126544808020144	0.69761336219786
C5_GO_HOMOCYSTEINE_METABOLIC_PROCESS	7	Up	0.0126712560283719	0.69761336219786
C5_GO_NARROW_PORE_CHANNEL_ACTIVITY	6	Down	0.0126802129568135	0.69761336219786
C5_GO_REGULATION_OF_VIRAL_INDUCED_CYTOPLASMIC_PATTERN_RECOGNITION_RECEPTOR_SIGNALING_PATHWAY	15	Down	0.0126943241446587	0.69761336219786
C7_GSE22886_NAIVE_CD8_TCELL_VS_NEUTROPHIL_UP	176	Down	0.0127102897520348	0.69761336219786
C5_GO_CELLULAR_RESPONSE_TO_AMMONIUM_ION	40	Down	0.0127623085594752	0.69761336219786
C7_GSE14769_UNSTIM_VS_20MIN_LPS_BMDM_DN	147	Down	0.0127763621241762	0.69761336219786
C2_ABE_INNER_EAR	25	Down	0.0127769539492398	0.69761336219786
C7_GSE32423_IL7_VS_IL7_IL4_MEMORY_CD8_TCELL_UP	171	Down	0.0128108547225051	0.69761336219786
C2_BARRIER_COLON_CANCER_RECURRENCE_UP	36	Down	0.012846888226524	0.69761336219786
C5_GO_MACROMOLECULE_METHYLATION	241	Down	0.012885839982229	0.69761336219786
C5_GO_HAIR_FOLLICLE_PLACODE_FORMATION	4	Down	0.0128937610021497	0.69761336219786
C2_PEPPER_CHRONIC_LYMPHOCYTIC_LEUKEMIA_DN	10	Up	0.012924707728695	0.69761336219786
C7_GSE12003_4D_VS_8D_CULTURE_BM_PROGENITOR_DN	107	Down	0.0129570175242098	0.69761336219786
C3_TTGGAGA_MIR5155P_MIR519E	116	Down	0.0129614108243384	0.69761336219786
C5_GO_CELL_TRAILING_EDGE	13	Down	0.012970198392565	0.69761336219786
C7_GSE17721_PAM3CSK4_VS_CPG_4H_BMDC_UP	161	Down	0.0130039152861754	0.69761336219786
C5_GO_ALTERNATIVE_MRNA_SPLICING_VIA_SPLICEOSOME	60	Down	0.0130751697378371	0.69761336219786
C2_BIOCARTA_IRES_PATHWAY	6	Down	0.0130917574291862	0.69761336219786
C2_KASLER_HDAC7_TARGETS_2_UP	5	Down	0.0131162591427559	0.69761336219786
C2_ZHU_CMV_24_HR_UP	74	Down	0.0132440396979575	0.69761336219786
C7_GSE14308_TH1_VS_TH17_DN	162	Down	0.013247754869555	0.69761336219786
C5_GO_OXYGEN_CARRIER_ACTIVITY	5	Up	0.0132516400860974	0.69761336219786
C2_ABE_VEGFA_TARGETS_30MIN	21	Up	0.013290937045584	0.69761336219786
C7_GSE17721_PAM3CSK4_VS_GADIQUIMOD_4H_BMDC_UP	139	Down	0.0133501228712519	0.69761336219786
C5_GO_PORPHYRIN_CONTAINING_COMPOUND_METABOLIC_PROCESS	6	Down	0.0133511771956471	0.69761336219786
C3_YAATNANRNNNCAG_UNKNOWN	48	Down	0.0134108814343047	0.69761336219786
C2_HOLLEMAN_ASPARAGINASE_RESISTANCE_B_ALL_UP	19	Down	0.0134210611721606	0.69761336219786
C7_GSE11864_CSF1_IFNG_VS_CSF1_PAM3CYS_IN_MAC_UP	176	Down	0.0134502710131315	0.69761336219786
C2_PID_IL2_STAT5_PATHWAY	29	Down	0.0134682594008653	0.69761336219786
C5_GO_IMMUNOLOGICAL_SYNAPSE_FORMATION	11	Down	0.013514215004766	0.69761336219786
C3_PAX5_02	14	Down	0.0135420973769746	0.69761336219786
C7_GSE21063_WT_VS_NFATC1_KO_8H_ANTI_IGM_STIM_BCELL_DN	171	Down	0.0135838100267	0.69761336219786
C5_GO_POSITIVE_REGULATION_OF_DNA_BIOSYNTHETIC_PROCESS	59	Down	0.0135960017899753	0.69761336219786
C7_GSE22886_NAIVE_BCELL_VS_NEUTROPHIL_UP	166	Down	0.0136082386935299	0.69761336219786
C5_GO_HAIR_FOLLICLE_MATURATION	12	Down	0.0136572302326437	0.69761336219786
C2_FARMER_BREAST_CANCER_CLUSTER_7	15	Up	0.0136596744838613	0.69761336219786
C5_GO_REGULATION_OF_CENTROSOME_DUPLICATION	38	Down	0.013672427539768	0.69761336219786
C5_GO_GTPASE_INHIBITOR_ACTIVITY	11	Down	0.0137001333346989	0.69761336219786
C3_HIF1_Q3	181	Down	0.0137569613327144	0.697878540825614
C2_BILANGES_RAPAMYCIN_SENSITIVE_GENES	27	Down	0.013784619728347	0.697878540825614
C7_GSE3982_CTRL_VS_IGE_STIM_MAST_CELL_UP	158	Down	0.013801857551825	0.697878540825614
C5_GO_MRNA_BINDING	189	Down	0.0139040553347757	0.69909819580981
C7_GSE22443_IL2_VS_IL12_TREATED_ACT_CD8_TCELL_DN	167	Down	0.0139212957211295	0.69909819580981
C2_REACTOME_CENTROSOME_MATURATION	72	Down	0.0139395849986063	0.69909819580981
C5_GO_REGULATION_OF_HISTONE_H4_K16_ACETYLATION	6	Down	0.0139548920701479	0.69909819580981
C5_GO_SIGNAL_RECOGNITION_PARTICLE	10	Down	0.0141087397562296	0.703138156791445
C2_ACEVEDO_NORMAL_TISSUE_ADJACENT_TO_LIVER_TUMOR_UP	129	Down	0.014136601840931	0.703138156791445
C5_GO_ESTABLISHMENT_OF_PROTEIN_LOCALIZATION_TO_ORGANELLE	431	Down	0.0141558031761172	0.703138156791445
C7_GSE24574_BCL6_HIGH_TFH_VS_TFH_CD4_TCELL_DN	169	Down	0.0141651933670414	0.703138156791445
C2_BACOLOD_RESISTANCE_TO_ALKYLATING_AGENTS_DN	43	Down	0.0142353454611138	0.704771751966018
C5_GO_NEGATIVE_T_CELL_SELECTION	8	Down	0.0142630831234133	0.704771751966018
C7_GSE27786_LIN_NEG_VS_CD4_TCELL_DN	164	Down	0.0144287924438973	0.706925518543532
C2_PID_RHOA_PATHWAY	40	Down	0.0144297524018088	0.706925518543532
C5_GO_ANATOMICAL_STRUCTURE_ARRANGEMENT	10	Up	0.0144814392112115	0.706925518543532
C5_GO_REGULATION_OF_TRANSCRIPTION_REGULATORY_REGION_DNA_BINDING	32	Down	0.0145150669831239	0.706925518543532
C2_HAHTOLA_MYCOSIS_FUNGOIDES_CD4_DN	102	Down	0.0145298367438507	0.706925518543532
C2_REACTOME_SUMOYLATION_OF_TRANSCRIPTION_COFACTORS	37	Down	0.0145434532706251	0.706925518543532
C2_REACTOME_FGFR2_ALTERNATIVE_SPLICING	24	Down	0.0145638832496982	0.706925518543532
C7_GSE10240_IL22_VS_IL17_STIM_PRIMARY_BRONCHIAL_EPITHELIAL_CELLS_UP	179	Down	0.0145673846021095	0.706925518543532
C3_P300_01	179	Down	0.0146529214745904	0.708896101296609
C5_GO_REGULATION_OF_MICROTUBULE_DEPOLYMERIZATION	16	Down	0.0146733519031061	0.708896101296609
C5_GO_POSITIVE_REGULATION_OF_ANOIKIS	7	Down	0.0147633353188103	0.711658377190294
C5_GO_CYTOCHROME_COMPLEX_ASSEMBLY	30	Down	0.0148890030065309	0.713724939903982
C2_ZHU_CMV_ALL_UP	95	Down	0.0149032519946027	0.713724939903982
C5_GO_TERMINATION_OF_RNA_POLYMERASE_II_TRANSCRIPTION	30	Down	0.0149465349388842	0.713724939903982
C7_GSE11864_CSF1_IFNG_VS_CSF1_IFNG_PAM3CYS_IN_MAC_UP	173	Down	0.0149540918529049	0.713724939903982
C5_GO_C21_STEROID_HORMONE_BIOSYNTHETIC_PROCESS	17	Down	0.0149898323499101	0.713724939903982
C2_SIG_CD40PATHWAYMAP	28	Down	0.0150246378207677	0.713724939903982
C7_GSE27786_NKTCELL_VS_NEUTROPHIL_UP	174	Down	0.0150365248725853	0.713724939903982
C2_REACTOME_MRNA_SPLICING_MINOR_PATHWAY	44	Down	0.0150860473899141	0.714512096030606
C5_GO_REGULATION_OF_RETROGRADE_PROTEIN_TRANSPORT_ER_TO_CYTOSOL	11	Down	0.0152253203031322	0.717575233168794
C5_GO_TRANSCRIPTION_COACTIVATOR_BINDING	17	Down	0.0152324480456778	0.717575233168794
C5_GO_RNA_POLYMERASE_II_PREINITIATION_COMPLEX_ASSEMBLY	24	Down	0.0152890883388654	0.717575233168794
C5_GO_RNA_POLYMERASE_CORE_ENZYME_BINDING	41	Down	0.0153232911164378	0.717575233168794
C5_GO_MITOTIC_DNA_REPLICATION	11	Down	0.0153300203763549	0.717575233168794
C5_GO_LBD_DOMAIN_BINDING	6	Up	0.0153753578569557	0.717575233168794
C2_KYNG_RESPONSE_TO_H2O2	60	Down	0.0153822830270832	0.717575233168794
C3_GGATCCG_MIR127	9	Down	0.0154400738586387	0.718725498157921
C5_GO_CYTOPLASMIC_PATTERN_RECOGNITION_RECEPTOR_SIGNALING_PATHWAY	53	Down	0.0155077343497331	0.719829803224871
C5_GO_VESICLE_DOCKING_INVOLVED_IN_EXOCYTOSIS	34	Up	0.0155301654024175	0.719829803224871
C2_TERAO_AOX4_TARGETS_SKIN_DN	17	Down	0.0155673389703216	0.719942243511502
C2_MARTIN_INTERACT_WITH_HDAC	37	Down	0.0155989698713999	0.719942243511502
C2_LI_DCP2_BOUND_MRNA	65	Down	0.0156447211229487	0.720520786834403
C2_DONATO_CELL_CYCLE_TRETINOIN	6	Down	0.0157808196003995	0.722488045341255
C2_REACTOME_TNF_RECEPTOR_SUPERFAMILY_TNFSF_MEMBERS_MEDIATING_NON_CANONICAL_NF_KB_PATHWAY	14	Down	0.0158159284680033	0.722488045341255
C5_GO_NEGATIVE_REGULATION_OF_DNA_DEPENDENT_DNA_REPLICATION	22	Down	0.0158160875035002	0.722488045341255
C5_GO_LATE_ENDOSOME_TO_VACUOLE_TRANSPORT	15	Down	0.0159416358546063	0.722488045341255
C5_GO_SPHINGOLIPID_TRANSPORTER_ACTIVITY	12	Down	0.0159457546752673	0.722488045341255
C7_GSE17721_PAM3CSK4_VS_GADIQUIMOD_12H_BMDC_UP	152	Down	0.0159654114707233	0.722488045341255
C7_GSE6674_PL2_3_VS_ANTI_IGM_AND_CPG_STIM_BCELL_DN	179	Down	0.0159915856347297	0.722488045341255
C5_GO_VENTRICULAR_CARDIAC_MUSCLE_CELL_DIFFERENTIATION	13	Up	0.0160108220248411	0.722488045341255
C7_GSE17974_0H_VS_4H_IN_VITRO_ACT_CD4_TCELL_UP	152	Down	0.0160546287773194	0.722488045341255
C5_GO_NEGATIVE_REGULATION_OF_RELEASE_OF_CYTOCHROME_C_FROM_MITOCHONDRIA	18	Down	0.0160731226847035	0.722488045341255
C5_GO_NEGATIVE_REGULATION_OF_HISTONE_DEACETYLATION	3	Up	0.0160780459448069	0.722488045341255
C5_GO_MITOCHONDRIAL_RESPIRATORY_CHAIN_COMPLEX_IV_ASSEMBLY	15	Down	0.0161209557993815	0.722488045341255
C5_GO_INORGANIC_PHOSPHATE_TRANSMEMBRANE_TRANSPORTER_ACTIVITY	4	Down	0.0161641777589245	0.722488045341255
C5_GO_MOLTING_CYCLE	61	Down	0.016212393572976	0.722488045341255
C7_GSE5099_CLASSICAL_M1_VS_ALTERNATIVE_M2_MACROPHAGE_UP	174	Down	0.0162309485389896	0.722488045341255
C1_chr11p11	39	Down	0.0162537180363623	0.722488045341255
C2_RADAEVA_RESPONSE_TO_IFNA1_UP	45	Down	0.0162808712946406	0.722488045341255
C5_GO_TRANSFORMING_GROWTH_FACTOR_BETA_RECEPTOR_ACTIVITY_TYPE_II	4	Down	0.0162869562129759	0.722488045341255
C5_GO_NEGATIVE_REGULATION_OF_NEUROTRANSMITTER_UPTAKE	4	Up	0.0163438990539404	0.72260541778558
C3_TACGGGT_MIR99A_MIR100_MIR99B	16	Down	0.0163562262646469	0.72260541778558
C2_PID_DELTA_NP63_PATHWAY	33	Up	0.0165395618991746	0.725510426371188
C2_HOLLEMAN_PREDNISOLONE_RESISTANCE_B_ALL_DN	9	Up	0.0167031529239143	0.725510426371188
C2_LOPEZ_MESOTHELIOMA_SURVIVAL_WORST_VS_BEST_UP	11	Up	0.0167102283151742	0.725510426371188
C5_GO_MRNA_CLEAVAGE_FACTOR_COMPLEX	15	Down	0.0167474775363128	0.725510426371188
C7_GSE28737_WT_VS_BCL6_KO_MARGINAL_ZONE_BCELL_DN	158	Down	0.0167696055211436	0.725510426371188
C2_BIOCARTA_MITOCHONDRIA_PATHWAY	18	Down	0.016846622003161	0.725510426371188
C2_BIOCARTA_TERT_PATHWAY	7	Down	0.0169042424211554	0.725510426371188
C5_GO_POSITIVE_REGULATION_OF_SYNAPTIC_PLASTICITY	5	Up	0.0170155721053503	0.725510426371188
C5_GO_NEGATIVE_REGULATION_OF_HISTONE_H4_ACETYLATION	4	Down	0.0170475528045101	0.725510426371188
C5_GO_L_SERINE_TRANSPORT	4	Up	0.0170639987779043	0.725510426371188
C5_GO_L_SERINE_TRANSMEMBRANE_TRANSPORTER_ACTIVITY	4	Up	0.0170639987779043	0.725510426371188
C5_GO_LUNG_CELL_DIFFERENTIATION	10	Down	0.017178462582988	0.725510426371188
C5_GO_NUCLEOLAR_PART	142	Down	0.0171843218722307	0.725510426371188
C7_GSE27786_LSK_VS_CD4_TCELL_DN	160	Down	0.0172643615257165	0.725510426371188
C5_GO_DITERPENOID_METABOLIC_PROCESS	38	Up	0.0172700586963206	0.725510426371188
C7_GSE5589_UNSTIM_VS_45MIN_LPS_AND_IL10_STIM_MACROPHAGE_DN	150	Down	0.0173596798746285	0.725510426371188
C2_REACTOME_DEADENYLATION_DEPENDENT_MRNA_DECAY	48	Down	0.0173644719013044	0.725510426371188
C2_REACTOME_ACTIVATED_TAK1_MEDIATES_P38_MAPK_ACTIVATION	22	Down	0.0173879685398063	0.725510426371188
C2_CHIANG_LIVER_CANCER_SUBCLASS_POLYSOMY7_UP	46	Up	0.0174421158825456	0.725510426371188
C2_REACTOME_SYNTHESIS_OF_PIPS_AT_THE_PLASMA_MEMBRANE	46	Down	0.0175246076689665	0.725510426371188
C5_GO_HOMOSERINE_METABOLIC_PROCESS	3	Up	0.0175389113117023	0.725510426371188
C5_GO_FIBROBLAST_GROWTH_FACTOR_RECEPTOR_SIGNALING_PATHWAY	70	Down	0.017585135434535	0.725510426371188
C5_GO_SULFUR_AMINO_ACID_METABOLIC_PROCESS	10	Up	0.0175902682810224	0.725510426371188
C2_SPIRA_SMOKERS_LUNG_CANCER_DN	13	Down	0.0176037997059044	0.725510426371188
C5_GO_POSITIVE_REGULATION_OF_HUMORAL_IMMUNE_RESPONSE	7	Down	0.0176305957667189	0.725510426371188
C2_SPIELMAN_LYMPHOBLAST_EUROPEAN_VS_ASIAN_UP	416	Down	0.017682365228092	0.725510426371188
C5_GO_B_1_B_CELL_DIFFERENTIATION	4	Down	0.0176925545823678	0.725510426371188
C5_GO_ORGANELLE_MEMBRANE_CONTACT_SITE	15	Down	0.0177005700071317	0.725510426371188
C2_KEGG_RNA_DEGRADATION	49	Down	0.0177473285661784	0.725510426371188
C7_GSE2770_UNTREATED_VS_TGFB_AND_IL4_TREATED_ACT_CD4_TCELL_48H_UP	97	Down	0.0177612750742237	0.725510426371188
C2_KEGG_AUTOIMMUNE_THYROID_DISEASE	27	Up	0.0178117286524874	0.725510426371188
C7_GSE5589_UNSTIM_VS_45MIN_LPS_AND_IL10_STIM_MACROPHAGE_UP	168	Down	0.0178798407227103	0.725510426371188
C5_GO_FATTY_ACYL_COA_METABOLIC_PROCESS	4	Up	0.0179008158415481	0.725510426371188
C2_REACTOME_CREB1_PHOSPHORYLATION_THROUGH_THE_ACTIVATION_OF_ADENYLATE_CYCLASE	8	Down	0.0179052443071855	0.725510426371188
C5_GO_TRANSLATION_TERMINATION_FACTOR_ACTIVITY	7	Up	0.0179410134322429	0.725510426371188
C5_GO_REGULATION_OF_GLUCOCORTICOID_RECEPTOR_SIGNALING_PATHWAY	6	Down	0.018153748079105	0.725510426371188
C5_GO_STRUCTURAL_CONSTITUENT_OF_RIBOSOME	123	Down	0.0181542009301903	0.725510426371188
C5_GO_RNA_STABILIZATION	35	Down	0.0181708788826385	0.725510426371188
C2_AMIT_EGF_RESPONSE_480_HELA	126	Down	0.0181708922974011	0.725510426371188
C7_GSE15330_WT_VS_IKAROS_KO_LYMPHOID_MULTIPOTENT_PROGENITOR_DN	157	Down	0.0182081705312596	0.725510426371188
C5_GO_MITOTIC_METAPHASE_PLATE_CONGRESSION	36	Down	0.0182284874875286	0.725510426371188
C5_GO_HAPTOGLOBIN_BINDING	3	Up	0.0182471752694205	0.725510426371188
C5_GO_VESICLE_DOCKING	50	Up	0.0182824806940209	0.725510426371188
C3_STAT3_01	17	Up	0.0182962107854968	0.725510426371188
C3_LXR_Q3	58	Down	0.0183045284145982	0.725510426371188
C5_GO_PHOSPHOLIPID_TRANSLOCATING_ATPASE_ACTIVITY	20	Down	0.0183082734634091	0.725510426371188
C2_STEGER_ADIPOGENESIS_UP	13	Up	0.0183771137069889	0.725510426371188
C3_GGCAGTG_MIR3243P	77	Down	0.0183854388161866	0.725510426371188
C2_REACTOME_NUCLEOTIDE_EXCISION_REPAIR	101	Down	0.0184052376832924	0.725510426371188
C1_chr6q14	26	Down	0.0184548764001819	0.725510426371188
C2_YEMELYANOV_GR_TARGETS_DN	9	Down	0.0184588471688447	0.725510426371188
C3_RCGCANGCGY_NRF1_Q6	807	Down	0.0184801167739705	0.725510426371188
C7_GSE17721_CTRL_VS_LPS_24H_BMDC_DN	170	Down	0.0185271705891014	0.725510426371188
C2_GROSS_HYPOXIA_VIA_ELK3_AND_HIF1A_UP	114	Down	0.0185587597732373	0.725510426371188
C5_GO_NEGATIVE_REGULATION_OF_MICROTUBULE_DEPOLYMERIZATION	13	Down	0.0185858935142581	0.725510426371188
C2_LIANG_HEMATOPOIESIS_STEM_CELL_NUMBER_SMALL_VS_HUGE_DN	26	Down	0.0186041353882483	0.725510426371188
C7_GSE22589_HEALTHY_VS_HIV_INFECTED_DC_DN	143	Down	0.0186153621326199	0.725510426371188
C7_GSE27786_LSK_VS_CD8_TCELL_DN	157	Down	0.0186206312609687	0.725510426371188
C7_GSE2770_TGFB_AND_IL4_VS_IL12_TREATED_ACT_CD4_TCELL_48H_DN	172	Down	0.0186579628680144	0.725510426371188
C2_REACTOME_INTERLEUKIN_17_SIGNALING	63	Down	0.0186958040951873	0.725510426371188
C2_REACTOME_O2_CO2_EXCHANGE_IN_ERYTHROCYTES	8	Up	0.0187442562521349	0.725510426371188
C5_GO_DNA_LIGATION	15	Down	0.0187658769843452	0.725510426371188
C7_GSE36888_UNTREATED_VS_IL2_TREATED_STAT5_AB_KNOCKIN_TCELL_6H_DN	163	Down	0.0187704824881698	0.725510426371188
C3_ACTGCCT_MIR34B	177	Down	0.0188079813933804	0.725510426371188
C5_GO_WATER_SOLUBLE_VITAMIN_BIOSYNTHETIC_PROCESS	8	Up	0.0188561893880827	0.725510426371188
C7_GSE6269_FLU_VS_STREP_PNEUMO_INF_PBMC_UP	152	Down	0.0188599443207318	0.725510426371188
C5_GO_CERAMIDE_TRANSPORTER_ACTIVITY	9	Down	0.0188694721437733	0.725510426371188
C5_GO_RIBONUCLEOPROTEIN_COMPLEX	707	Down	0.018897439093324	0.725510426371188
C2_KEGG_HUNTINGTONS_DISEASE	142	Down	0.018943208741891	0.725510426371188
C5_GO_NEGATIVE_REGULATION_OF_NUCLEASE_ACTIVITY	7	Down	0.0189441526170009	0.725510426371188
C5_GO_RENAL_WATER_HOMEOSTASIS	19	Down	0.0189472433167267	0.725510426371188
C7_GSE14308_TH17_VS_INDUCED_TREG_UP	175	Down	0.0189611430462726	0.725510426371188
C7_GSE17301_CTRL_VS_48H_ACD3_ACD28_STIM_CD8_TCELL_UP	167	Down	0.0190171900329749	0.725510426371188
C7_GSE17721_LPS_VS_POLYIC_6H_BMDC_DN	168	Down	0.0190235791990176	0.725510426371188
C7_GSE9006_HEALTHY_VS_TYPE_1_DIABETES_PBMC_1MONTH_POST_DX_UP	169	Down	0.0190332290424281	0.725510426371188
C7_GSE14308_TH2_VS_NATURAL_TREG_DN	154	Down	0.0190623448779999	0.725510426371188
C5_GO_CALCIUM_CATION_ANTIPORTER_ACTIVITY	7	Down	0.0190952579419536	0.725510426371188
C5_GO_CDC73_PAF1_COMPLEX	7	Down	0.0191657714319611	0.725510426371188
C2_KEGG_CHRONIC_MYELOID_LEUKEMIA	65	Down	0.0191938952143392	0.725510426371188
C5_GO_GOLGI_ORGANIZATION	115	Down	0.019237195871303	0.725510426371188
C2_PID_NCADHERIN_PATHWAY	27	Down	0.0192454616569644	0.725510426371188
C2_DER_IFN_GAMMA_RESPONSE_DN	9	Down	0.0192618150000728	0.725510426371188
C5_GO_REGULATION_OF_GLUCONEOGENESIS	34	Down	0.0192643600535078	0.725510426371188
C5_GO_POSITIVE_REGULATION_OF_CENTROSOME_CYCLE	11	Down	0.0193030068476688	0.725510426371188
C5_GO_CYCLIN_CDK_POSITIVE_TRANSCRIPTION_ELONGATION_FACTOR_COMPLEX	8	Down	0.0193148815323299	0.725510426371188
C5_GO_REGULATION_OF_SYMBIOSIS_ENCOMPASSING_MUTUALISM_THROUGH_PARASITISM	173	Down	0.0193697535016524	0.725510426371188
C5_GO_RIBONUCLEOPROTEIN_GRANULE	168	Down	0.0193703607070547	0.725510426371188
C2_MATZUK_FERTILIZATION	6	Down	0.0194190192653337	0.725510426371188
C5_GO_PROTEIN_TARGETING	335	Down	0.0194402141006697	0.725510426371188
C2_REACTOME_SIGNALING_BY_FGFR1_IN_DISEASE	32	Down	0.0194449435624642	0.725510426371188
C2_REACTOME_INFLAMMASOMES	20	Down	0.0194655664829445	0.725510426371188
C7_GSE22886_NAIVE_CD4_TCELL_VS_12H_ACT_TH2_UP	174	Down	0.0195612542359725	0.72634269740501
C5_GO_RESPONSE_TO_WATER_DEPRIVATION	5	Down	0.0196246459089202	0.72634269740501
C2_REACTOME_NEGATIVE_REGULATION_OF_FGFR1_SIGNALING	21	Down	0.0196286315963654	0.72634269740501
C2_DITTMER_PTHLH_TARGETS_DN	57	Down	0.019747269298507	0.72634269740501
C7_GSE5542_IFNG_VS_IFNA_AND_IFNG_TREATED_EPITHELIAL_CELLS_24H_DN	149	Down	0.0198256862406822	0.72634269740501
C5_GO_RNA_POLYMERASE_II_ACTIVATING_TRANSCRIPTION_FACTOR_BINDING	30	Down	0.0199424040377616	0.72634269740501
C5_GO_CELLULAR_RESPONSE_TO_REACTIVE_NITROGEN_SPECIES	13	Down	0.0199489476664977	0.72634269740501
C5_GO_CELL_FATE_SPECIFICATION	28	Down	0.0199805140494714	0.72634269740501
C1_chr19q12	7	Down	0.0200411459374596	0.72634269740501
C2_FAELT_B_CLL_WITH_VH_REARRANGEMENTS_DN	44	Down	0.0200557184046808	0.72634269740501
C5_GO_SRP_DEPENDENT_COTRANSLATIONAL_PROTEIN_TARGETING_TO_MEMBRANE_TRANSLOCATION	9	Down	0.0200778279132454	0.72634269740501
C5_GO_EYELID_DEVELOPMENT_IN_CAMERA_TYPE_EYE	8	Down	0.0200922648175027	0.72634269740501
C5_GO_WATER_HOMEOSTASIS	33	Down	0.0201856814102224	0.72634269740501
C2_REACTOME_PROCESSING_OF_INTRONLESS_PRE_MRNAS	17	Down	0.0201918428367464	0.72634269740501
C2_TRAYNOR_RETT_SYNDROM_UP	20	Down	0.0202019810871564	0.72634269740501
C2_REACTOME_SIGNALING_BY_FGFR3	30	Down	0.0202061366216442	0.72634269740501
C5_GO_CHROMO_SHADOW_DOMAIN_BINDING	6	Down	0.0202325263277806	0.72634269740501
C7_GSE27786_BCELL_VS_NEUTROPHIL_DN	133	Down	0.0202586410077546	0.72634269740501
C3_GCTTGAA_MIR498	84	Down	0.0202713099538005	0.72634269740501
C5_GO_INOSITOL_PHOSPHATE_METABOLIC_PROCESS	41	Down	0.0202736189508	0.72634269740501
C2_SABATES_COLORECTAL_ADENOMA_SIZE_UP	15	Down	0.0203298278981439	0.72634269740501
C7_GSE22025_PROGESTERONE_VS_TGFB1_AND_PROGESTERONE_TREATED_CD4_TCELL_UP	175	Down	0.0203303795236171	0.72634269740501
C5_GO_POSITIVE_REGULATION_OF_CYCLIN_DEPENDENT_PROTEIN_KINASE_ACTIVITY	28	Down	0.0203517301977165	0.72634269740501
C7_GSE27786_ERYTHROBLAST_VS_NEUTROPHIL_DN	178	Down	0.0203948140411436	0.72634269740501
C5_GO_GOLGI_STACK	107	Down	0.0203960158279279	0.72634269740501
C5_GO_ROUGH_ENDOPLASMIC_RETICULUM_MEMBRANE	21	Down	0.0204054641891094	0.72634269740501
C2_GABRIELY_MIR21_TARGETS	248	Down	0.0204149043048665	0.72634269740501
C5_GO_POSITIVE_REGULATION_OF_AXON_EXTENSION	30	Down	0.0204526670882961	0.72634269740501
C5_GO_ATPASE_COMPLEX	83	Down	0.0204692986313292	0.72634269740501
C3_MYCMAX_01	193	Down	0.0205242536130394	0.72634269740501
C5_GO_ESC_E_Z_COMPLEX	14	Down	0.0206564766844375	0.72634269740501
C7_GSE29618_MONOCYTE_VS_PDC_DN	156	Down	0.0206608732342271	0.72634269740501
C2_BIOCARTA_CK1_PATHWAY	12	Down	0.020708820375324	0.72634269740501
C2_MARCINIAK_ER_STRESS_RESPONSE_VIA_CHOP	16	Down	0.0207855074841803	0.72634269740501
C5_GO_P38MAPK_CASCADE	34	Down	0.0208279741501299	0.72634269740501
C7_GSE2770_UNTREATED_VS_TGFB_AND_IL12_TREATED_ACT_CD4_TCELL_6H_UP	167	Down	0.0208969550509924	0.72634269740501
C5_GO_REGULATION_OF_ARP2_3_COMPLEX_MEDIATED_ACTIN_NUCLEATION	12	Down	0.0209028785459163	0.72634269740501
C5_GO_HEMOGLOBIN_BINDING	3	Up	0.0209361641984476	0.72634269740501
C2_RIZ_ERYTHROID_DIFFERENTIATION_CCNE1	34	Down	0.0209806814885562	0.72634269740501
C7_GSE17721_PAM3CSK4_VS_GADIQUIMOD_0.5H_BMDC_DN	154	Down	0.0209962144401898	0.72634269740501
C6_DCA_UP.V1_DN	125	Down	0.0210006048815595	0.72634269740501
C7_GSE17974_CTRL_VS_ACT_IL4_AND_ANTI_IL12_2H_CD4_TCELL_UP	159	Down	0.0210117079765646	0.72634269740501
C2_ZHAN_VARIABLE_EARLY_DIFFERENTIATION_GENES_DN	30	Down	0.0210195618148648	0.72634269740501
C7_GSE10325_LUPUS_CD4_TCELL_VS_LUPUS_BCELL_UP	177	Down	0.0210232855002812	0.72634269740501
C5_GO_NEGATIVE_REGULATION_OF_PROTEIN_K63_LINKED_UBIQUITINATION	5	Down	0.0210239106011334	0.72634269740501
C2_JIANG_VHL_TARGETS	73	Down	0.0210281769302206	0.72634269740501
C7_GSE14908_ATOPIC_VS_NONATOPIC_PATIENT_RESTING_CD4_TCELL_UP	164	Down	0.021100298018336	0.727675142470183
C7_GSE22886_IGM_MEMORY_BCELL_VS_BM_PLASMA_CELL_UP	174	Down	0.0211596735673372	0.728564506385205
C5_GO_METHYLATION_DEPENDENT_CHROMATIN_SILENCING	19	Down	0.0212424019241138	0.730253855052101
C5_GO_BOX_C_D_SNORNP_ASSEMBLY	6	Down	0.0212975670108968	0.730909180259194
C3_PPARA_02	98	Down	0.0213288544672722	0.730909180259194
C2_CROMER_TUMORIGENESIS_DN	24	Up	0.0214075401149375	0.731051292714373
C2_REACTOME_DEX_H_BOX_HELICASES_ACTIVATE_TYPE_I_IFN_AND_INFLAMMATORY_CYTOKINES_PRODUCTION	6	Down	0.0214824548818827	0.731051292714373
C5_GO_NUCLEOTIDYLTRANSFERASE_ACTIVITY	103	Down	0.021495709734796	0.731051292714373
C7_GSE8384_CTRL_VS_B_ABORTUS_4H_MAC_CELL_LINE_UP	172	Down	0.021579068733554	0.731051292714373
C5_GO_MEIOTIC_SPINDLE	4	Down	0.0215816202899199	0.731051292714373
C7_GSE14000_TRANSLATED_RNA_VS_MRNA_4H_LPS_DC_DN	147	Down	0.0216196799333102	0.731051292714373
C7_GSE27434_WT_VS_DNMT1_KO_TREG_UP	152	Down	0.0216743406374782	0.731051292714373
C5_GO_PTW_PP1_PHOSPHATASE_COMPLEX	6	Down	0.0216753004101872	0.731051292714373
C7_GSE26488_CTRL_VS_PEPTIDE_INJECTION_HDAC7_DELTAP_TG_OT2_THYMOCYTE_DN	157	Down	0.0216832482885507	0.731051292714373
C5_GO_REGULATION_OF_METANEPHROS_DEVELOPMENT	12	Down	0.0216905233049871	0.731051292714373
C5_GO_OTOLITH_DEVELOPMENT	2	Down	0.0217037171541608	0.731051292714373
C5_GO_PRE_MRNA_3_SPLICE_SITE_BINDING	6	Down	0.0217541761497476	0.731406131464388
C2_REACTOME_PROCESSIVE_SYNTHESIS_ON_THE_C_STRAND_OF_THE_TELOMERE	11	Up	0.0217866530550484	0.731406131464388
C5_GO_OXIDOREDUCTASE_ACTIVITY_ACTING_ON_PEROXIDE_AS_ACCEPTOR	34	Up	0.0218455679790879	0.731406131464388
C5_GO_POSITIVE_REGULATION_OF_MYOBLAST_PROLIFERATION	4	Down	0.0218660694934465	0.731406131464388
C1_chr6p25	32	Down	0.021884164006561	0.731406131464388
C2_TSENG_IRS1_TARGETS_UP	76	Down	0.0219576188652482	0.731406131464388
C5_GO_CENTRIOLAR_SUBDISTAL_APPENDAGE	7	Down	0.0219704246442134	0.731406131464388
C5_GO_ENDOSOME_TRANSPORT_VIA_MULTIVESICULAR_BODY_SORTING_PATHWAY	22	Down	0.0219839939938586	0.731406131464388
C2_REACTOME_RSK_ACTIVATION	5	Down	0.0220324193774742	0.731894703118179
C3_TMTCGCGANR_UNKNOWN	146	Down	0.022115068558483	0.733516922279225
C5_GO_POSITIVE_REGULATION_OF_GENE_EXPRESSION_EPIGENETIC	53	Down	0.0222483920915827	0.734467767282808
C2_REACTOME_ENDOSOMAL_SORTING_COMPLEX_REQUIRED_FOR_TRANSPORT_ESCRT	24	Down	0.022361640120721	0.734467767282808
C2_ZHANG_ADIPOGENESIS_BY_BMP7	12	Down	0.022380439880456	0.734467767282808
C5_GO_CELLULAR_RESPONSE_TO_ARSENIC_CONTAINING_SUBSTANCE	15	Down	0.0224016153828992	0.734467767282808
C5_GO_MYOBLAST_PROLIFERATION	8	Down	0.0224536505752221	0.734467767282808
C7_GSE26156_DOUBLE_POSITIVE_VS_CD4_SINGLE_POSITIVE_THYMOCYTE_UP	170	Down	0.0224644638801302	0.734467767282808
C5_GO_REGULATION_OF_LOW_DENSITY_LIPOPROTEIN_PARTICLE_CLEARANCE	8	Down	0.0224681748259161	0.734467767282808
C2_NUTT_GBM_VS_AO_GLIOMA_UP	38	Down	0.0225617506156574	0.734467767282808
C7_GSE42021_CD24HI_VS_CD24LOW_TCONV_THYMUS_DN	166	Down	0.0226325391922131	0.734467767282808
C7_GSE37533_PPARG1_FOXP3_VS_PPARG2_FOXP3_TRANSDUCED_CD4_TCELL_UP	157	Down	0.0226665015661348	0.734467767282808
C5_GO_CYTOSOLIC_TRANSPORT	132	Down	0.0227286708620741	0.734467767282808
C5_GO_RNA_POLYMERASE_I_COMPLEX	8	Down	0.0228015507730878	0.734467767282808
C5_GO_HEPARAN_SULFATE_N_ACETYLGLUCOSAMINYLTRANSFERASE_ACTIVITY	3	Up	0.0228329438920577	0.734467767282808
C5_GO_INTRACELLULAR_CALCIUM_ACTIVATED_CHLORIDE_CHANNEL_ACTIVITY	10	Down	0.0228533997107383	0.734467767282808
C5_GO_NEGATIVE_REGULATION_OF_DENDRITIC_SPINE_DEVELOPMENT	8	Down	0.0228693294010793	0.734467767282808
C7_GSE20198_UNTREATED_VS_IL12_TREATED_ACT_CD4_TCELL_UP	166	Down	0.0229299730240695	0.734467767282808
C2_MANN_RESPONSE_TO_AMIFOSTINE_UP	18	Down	0.0229422499121914	0.734467767282808
C7_GSE5503_LIVER_DC_VS_PLN_DC_ACTIVATED_ALLOGENIC_TCELL_UP	152	Down	0.0229512011028413	0.734467767282808
C5_GO_REGULATION_OF_DNA_DEPENDENT_DNA_REPLICATION	45	Down	0.0229567281675133	0.734467767282808
C5_GO_LAYER_FORMATION_IN_CEREBRAL_CORTEX	9	Down	0.023226574098389	0.734467767282808
C7_GSE17721_POLYIC_VS_PAM3CSK4_0.5H_BMDC_UP	129	Down	0.023244254022583	0.734467767282808
C2_REACTOME_CYTOSOLIC_SENSORS_OF_PATHOGEN_ASSOCIATED_DNA	55	Down	0.0232665018454457	0.734467767282808
C5_GO_MYOBLAST_FATE_COMMITMENT	3	Down	0.0232747304742468	0.734467767282808
C5_GO_NEGATIVE_REGULATION_OF_VIRAL_PROCESS	73	Down	0.0232777560625654	0.734467767282808
C2_REACTOME_REGULATION_OF_TP53_ACTIVITY_THROUGH_ACETYLATION	29	Down	0.0233195348074236	0.734467767282808
C7_GSE17974_0.5H_VS_72H_IL4_AND_ANTI_IL12_ACT_CD4_TCELL_UP	172	Down	0.0233300290381941	0.734467767282808
C5_GO_RESPONSE_TO_CGMP	3	Down	0.0234001552365631	0.734467767282808
C5_GO_LARGE_RIBOSOMAL_SUBUNIT	98	Down	0.0234609007344682	0.734467767282808
C5_GO_RNA_POLYMERASE_II_CORE_COMPLEX	12	Down	0.0234764894702498	0.734467767282808
C7_GSE17721_CTRL_VS_POLYIC_24H_BMDC_UP	172	Down	0.0234829922800506	0.734467767282808
C7_GSE22886_NAIVE_CD4_TCELL_VS_48H_ACT_TH1_UP	177	Down	0.0234853957494696	0.734467767282808
C2_REACTOME_AXON_GUIDANCE	404	Down	0.0235469890615746	0.734467767282808
C5_GO_STEREOCILIUM_MEMBRANE	4	Down	0.0235941467475086	0.734467767282808
C2_ONGUSAHA_BRCA1_TARGETS_DN	8	Down	0.0235992177149614	0.734467767282808
C7_GSE8621_UNSTIM_VS_LPS_STIM_MACROPHAGE_DN	167	Down	0.0236327580282704	0.734467767282808
C2_KEGG_BIOSYNTHESIS_OF_UNSATURATED_FATTY_ACIDS	20	Down	0.0236669949207659	0.734467767282808
C5_GO_ENDOCYTIC_VESICLE_LUMEN	14	Up	0.0237444691382146	0.734467767282808
C2_BIOCARTA_CFTR_PATHWAY	8	Down	0.0237573547218422	0.734467767282808
C7_GSE28237_EARLY_VS_LATE_GC_BCELL_DN	159	Down	0.0237746152327847	0.734467767282808
C2_BIOCARTA_HCMV_PATHWAY	17	Down	0.0237820632736076	0.734467767282808
C5_GO_CYTOKINETIC_PROCESS	34	Down	0.0238234168581493	0.734467767282808
C5_GO_CHEMOKINE_C_C_MOTIF_LIGAND_5_PRODUCTION	8	Up	0.0238918801667239	0.734467767282808
C7_GSE10147_IL3_VS_IL3_AND_HIVP17_STIM_PDC_UP	156	Down	0.0239582991458962	0.734467767282808
C5_GO_HYDRO_LYASE_ACTIVITY	42	Down	0.023984869128069	0.734467767282808
C7_GSE17974_0H_VS_6H_IN_VITRO_ACT_CD4_TCELL_UP	158	Down	0.0240373819225084	0.734467767282808
C7_GSE11057_PBMC_VS_MEM_CD4_TCELL_DN	171	Down	0.0240419417435222	0.734467767282808
C5_GO_VITAMIN_METABOLIC_PROCESS	92	Up	0.024054366027294	0.734467767282808
C5_GO_SRP_DEPENDENT_COTRANSLATIONAL_PROTEIN_TARGETING_TO_MEMBRANE_SIGNAL_SEQUENCE_RECOGNITION	4	Down	0.0240875556751318	0.734467767282808
C5_GO_TRANSCRIPTION_COFACTOR_BINDING	34	Down	0.0241582607138555	0.734467767282808
C7_GSE5099_DAY3_VS_DAY7_MCSF_TREATED_MACROPHAGE_UP	175	Down	0.0241696816355188	0.734467767282808
C2_GAUSSMANN_MLL_AF4_FUSION_TARGETS_G_DN	21	Down	0.0241969078917696	0.734467767282808
C5_GO_INOSITOL_HEXAKISPHOSPHATE_KINASE_ACTIVITY	4	Down	0.0241989050740088	0.734467767282808
C5_GO_CHONDROITIN_SULFATE_PROTEOGLYCAN_BIOSYNTHETIC_PROCESS	21	Down	0.0242313341650661	0.734467767282808
C5_GO_SUCCINYL_COA_METABOLIC_PROCESS	5	Down	0.0242398954395925	0.734467767282808
C2_PID_MYC_REPRESS_PATHWAY	54	Down	0.024266042551651	0.734467767282808
C5_GO_POSITIVE_REGULATION_OF_PROTEIN_POLYMERIZATION	101	Down	0.0242922531153245	0.734467767282808
H_HALLMARK_P53_PATHWAY	171	Down	0.0243375817194314	0.734467767282808
C7_GSE22140_HEALTHY_VS_ARTHRITIC_MOUSE_CD4_TCELL_DN	175	Down	0.0243977854640507	0.734467767282808
C7_GSE15330_WT_VS_IKAROS_KO_GRANULOCYTE_MONOCYTE_PROGENITOR_UP	174	Down	0.0244091949894206	0.734467767282808
C7_GSE2770_IL4_ACT_VS_ACT_CD4_TCELL_2H_UP	186	Down	0.0244356906500628	0.734467767282808
C5_GO_SNORNA_METABOLIC_PROCESS	4	Down	0.0245537071580713	0.734467767282808
C5_GO_ACTIVATION_OF_MAPK_ACTIVITY	118	Down	0.0246098766045987	0.734467767282808
C2_WENG_POR_TARGETS_GLOBAL_DN	19	Down	0.0246340385974102	0.734467767282808
C5_GO_REGULATION_OF_INTRINSIC_APOPTOTIC_SIGNALING_PATHWAY_IN_RESPONSE_TO_DNA_DAMAGE_BY_P53_CLASS_MEDIATOR	14	Down	0.0246388885656708	0.734467767282808
C2_STARK_BRAIN_22Q11_DELETION	9	Down	0.0246527239878238	0.734467767282808
C2_MYLLYKANGAS_AMPLIFICATION_HOT_SPOT_9	8	Down	0.0247193008523283	0.734467767282808
C7_GSE11057_CD4_CENT_MEM_VS_PBMC_UP	178	Down	0.0247197440586782	0.734467767282808
C7_GSE9037_WT_VS_IRAK4_KO_LPS_4H_STIM_BMDM_UP	162	Down	0.0247511252622723	0.734467767282808
C2_KEGG_O_GLYCAN_BIOSYNTHESIS	15	Down	0.0247596504344419	0.734467767282808
C7_GSE7568_IL4_VS_IL4_AND_DEXAMETHASONE_TREATED_MACROPHAGE_DN	148	Down	0.0247729311779967	0.734467767282808
C5_GO_PEPTIDASE_COMPLEX	68	Down	0.0248229522890895	0.734467767282808
C7_GSE6259_FLT3L_INDUCED_33D1_POS_DC_VS_BCELL_UP	163	Down	0.0248780358559759	0.734467767282808
C5_GO_RESPONSE_TO_NITRIC_OXIDE	12	Down	0.0249003546780863	0.734467767282808
C5_GO_PROTEIN_METHYLTRANSFERASE_ACTIVITY	75	Down	0.0249413825002461	0.734467767282808
C2_REACTOME_REGULATION_OF_CYTOSKELETAL_REMODELING_AND_CELL_SPREADING_BY_IPP_COMPLEX_COMPONENTS	6	Up	0.0249461103364714	0.734467767282808
C2_THUM_SYSTOLIC_HEART_FAILURE_DN	150	Down	0.0250221636567533	0.734467767282808
C2_REACTOME_NEGATIVE_REGULATION_OF_FGFR4_SIGNALING	21	Down	0.0250479984154202	0.734467767282808
C5_GO_HYPOTONIC_RESPONSE	6	Down	0.0250836011346742	0.734467767282808
C5_GO_GOLGI_TO_LYSOSOME_TRANSPORT	7	Down	0.0250912052810508	0.734467767282808
C2_PID_ATF2_PATHWAY	48	Down	0.0251792604678231	0.734467767282808
C2_DORN_ADENOVIRUS_INFECTION_32HR_DN	31	Down	0.0252078254169481	0.734467767282808
C5_GO_PROTEIN_LOCALIZATION_TO_GOLGI_APPARATUS	26	Down	0.0252279198544099	0.734467767282808
C7_GSE42088_2H_VS_24H_LEISHMANIA_INF_DC_UP	176	Down	0.025231611041667	0.734467767282808
C2_BARIS_THYROID_CANCER_UP	22	Down	0.0252585566579279	0.734467767282808
C7_GSE22886_NAIVE_CD8_TCELL_VS_MONOCYTE_DN	179	Up	0.0254132657760039	0.734467767282808
C7_GSE3982_EOSINOPHIL_VS_MAC_UP	147	Down	0.0255028423802837	0.734467767282808
C5_GO_VCP_NPL4_UFD1_AAA_ATPASE_COMPLEX	10	Down	0.025509079121492	0.734467767282808
C2_REACTOME_ROLE_OF_ABL_IN_ROBO_SLIT_SIGNALING	5	Down	0.025530114793704	0.734467767282808
C7_GSE41867_LCMV_ARMSTRONG_VS_CLONE13_DAY8_EFFECTOR_CD8_TCELL_UP	175	Down	0.0255479205527461	0.734467767282808
C2_EHLERS_ANEUPLOIDY_DN	9	Down	0.0255839890226816	0.734467767282808
C5_GO_PROTEIN_RETENTION_IN_GOLGI_APPARATUS	5	Down	0.0256218216831012	0.734467767282808
C3_AAGWWRNYGGC_UNKNOWN	102	Down	0.0257104120954064	0.734467767282808
C7_GSE17721_LPS_VS_GARDIQUIMOD_24H_BMDC_UP	143	Down	0.025720275356201	0.734467767282808
C2_REACTOME_INHIBITION_OF_REPLICATION_INITIATION_OF_DAMAGED_DNA_BY_RB1_E2F1	12	Down	0.0257486045154527	0.734467767282808
C5_GO_MRNA_CLEAVAGE	15	Down	0.0257716124811493	0.734467767282808
C5_GO_HISTONE_H3_K9_METHYLATION	31	Down	0.025837228597571	0.734467767282808
C5_GO_FATTY_ACID_ELONGATION_SATURATED_FATTY_ACID	4	Down	0.0258761366616644	0.734467767282808
C5_GO_3_OXO_ARACHIDOYL_COA_SYNTHASE_ACTIVITY	4	Down	0.0258761366616644	0.734467767282808
C7_GSE29164_UNTREATED_VS_CD8_TCELL_TREATED_MELANOMA_DAY3_UP	174	Down	0.025892422131834	0.734467767282808
C2_REACTOME_ADVANCED_GLYCOSYLATION_ENDPRODUCT_RECEPTOR_SIGNALING	10	Down	0.025905713910734	0.734467767282808
C2_REACTOME_NEGATIVE_REGULATION_OF_FGFR2_SIGNALING	21	Down	0.0259210414142657	0.734467767282808
C2_PYEON_HPV_POSITIVE_TUMORS_DN	3	Down	0.0259301156523021	0.734467767282808
C5_GO_RESPIRATORY_CHAIN_COMPLEX_IV_ASSEMBLY	20	Down	0.0259481010492791	0.734467767282808
C7_GSE32986_UNSTIM_VS_GMCSF_AND_CURDLAN_HIGHDOSE_STIM_DC_DN	181	Down	0.0259485873874429	0.734467767282808
C2_NAKAMURA_CANCER_MICROENVIRONMENT_DN	41	Up	0.0259684304851664	0.734467767282808
C7_GSE27670_CTRL_VS_LMP1_TRANSDUCED_GC_BCELL_UP	155	Down	0.0259822296363132	0.734467767282808
C3_AAAGGGA_MIR204_MIR211	168	Down	0.026004201950337	0.734467767282808
C7_GSE1460_CD4_THYMOCYTE_VS_THYMIC_STROMAL_CELL_UP	161	Down	0.0260476192598993	0.734467767282808
C2_PID_CDC42_PATHWAY	64	Down	0.0260601149469255	0.734467767282808
C7_GSE22886_IGM_MEMORY_BCELL_VS_BLOOD_PLASMA_CELL_DN	173	Down	0.0260690498999385	0.734467767282808
C5_GO_CELLULAR_RESPONSE_TO_FATTY_ACID	33	Up	0.0261554537887409	0.734467767282808
C5_GO_REGULATION_OF_MRNA_CATABOLIC_PROCESS	154	Down	0.0261692660301339	0.734467767282808
C2_REACTOME_REACTIONS_SPECIFIC_TO_THE_COMPLEX_N_GLYCAN_SYNTHESIS_PATHWAY	7	Up	0.0262682000861315	0.734467767282808
C2_BILANGES_SERUM_RESPONSE_TRANSLATION	17	Down	0.026280659668176	0.734467767282808
C7_GSE13522_CTRL_VS_T_CRUZI_G_STRAIN_INF_SKIN_UP	147	Down	0.0263535977347855	0.734467767282808
C7_GSE15735_CTRL_VS_HDAC_INHIBITOR_TREATED_CD4_TCELL_12H_DN	163	Down	0.0264098247947486	0.734467767282808
C3_TGCGCANK_UNKNOWN	449	Down	0.026418283373987	0.734467767282808
C2_REACTOME_REGULATED_NECROSIS	19	Down	0.0264328482705617	0.734467767282808
C2_REACTOME_REGULATION_OF_PTEN_GENE_TRANSCRIPTION	52	Down	0.0264818088968605	0.734467767282808
C2_REACTOME_METABOLISM_OF_FAT_SOLUBLE_VITAMINS	23	Up	0.026598222923947	0.734467767282808
C7_GSE16450_IMMATURE_VS_MATURE_NEURON_CELL_LINE_12H_IFNA_STIM_UP	166	Down	0.0266101378008428	0.734467767282808
C2_MODY_HIPPOCAMPUS_PRENATAL	33	Down	0.026670593207395	0.734467767282808
C5_GO_UBIQUITIN_LIGASE_INHIBITOR_ACTIVITY	3	Down	0.0266870102483642	0.734467767282808
C7_GSE42021_CD24INT_TREG_VS_CD24INT_TCONV_THYMUS_UP	175	Down	0.0267009914251077	0.734467767282808
C5_GO_NUCLEOTIDE_TRANSMEMBRANE_TRANSPORT	6	Up	0.0267577593482137	0.734467767282808
C5_GO_NEGATIVE_REGULATION_OF_CALCIUM_MEDIATED_SIGNALING	24	Up	0.0267646107020407	0.734467767282808
C5_GO_OLFACTORY_BEHAVIOR	4	Down	0.0268468735103154	0.734467767282808
C2_KEGG_INTESTINAL_IMMUNE_NETWORK_FOR_IGA_PRODUCTION	35	Up	0.0269488901024718	0.734467767282808
C7_GSE17721_POLYIC_VS_GARDIQUIMOD_2H_BMDC_UP	159	Down	0.0269587118448097	0.734467767282808
C2_REACTOME_ATTENUATION_PHASE	23	Up	0.0270278468621384	0.734467767282808
C6_RB_P130_DN.V1_DN	115	Down	0.0270485977574748	0.734467767282808
C2_REACTOME_EPHB_MEDIATED_FORWARD_SIGNALING	34	Down	0.0270600320171893	0.734467767282808
C2_FLOTHO_PEDIATRIC_ALL_THERAPY_RESPONSE_UP	43	Down	0.0270623451462032	0.734467767282808
C5_GO_POSTSYNAPTIC_DENSITY_PROTEIN_95_CLUSTERING	3	Up	0.0271468144312818	0.734467767282808
C5_GO_RESPONSE_TO_UV_A	3	Down	0.0271754201184879	0.734467767282808
C5_GO_PROTEIN_LINEAR_POLYUBIQUITINATION	3	Down	0.0272155117827054	0.734467767282808
C2_REACTOME_NOD1_2_SIGNALING_PATHWAY	33	Down	0.0273812981315409	0.734467767282808
C5_GO_ADULT_HEART_DEVELOPMENT	6	Down	0.0273863771999538	0.734467767282808
C3_GTAAGAT_MIR200A	42	Down	0.0274174932068275	0.734467767282808
C2_RAMALHO_STEMNESS_UP	166	Down	0.0274334125944877	0.734467767282808
C5_GO_GOLGI_CIS_CISTERNA	13	Down	0.027456821847468	0.734467767282808
C2_REACTOME_FGFR1_MUTANT_RECEPTOR_ACTIVATION	25	Down	0.0275573669783526	0.734467767282808
C5_GO_NEGATIVE_REGULATION_OF_INSULIN_SECRETION_INVOLVED_IN_CELLULAR_RESPONSE_TO_GLUCOSE_STIMULUS	7	Down	0.0275632917897665	0.734467767282808
C5_GO_STRESS_INDUCED_PREMATURE_SENESCENCE	7	Down	0.0275856457175721	0.734467767282808
C2_LANG_MYB_FAMILY_TARGETS	23	Down	0.0275978039137822	0.734467767282808
C7_GSE5503_PLN_DC_VS_SPLEEN_DC_ACTIVATED_ALLOGENIC_TCELL_DN	173	Down	0.0276424039184089	0.734467767282808
C7_GSE9006_TYPE_1_DIABETES_AT_DX_VS_1MONTH_POST_DX_PBMC_UP	166	Down	0.0276436202135625	0.734467767282808
C2_REACTOME_MAPK_TARGETS_NUCLEAR_EVENTS_MEDIATED_BY_MAP_KINASES	28	Down	0.0277104783144932	0.734467767282808
C5_GO_CEREBELLAR_PURKINJE_CELL_LAYER_FORMATION	7	Down	0.027960519671598	0.734467767282808
C5_GO_HISTONE_UBIQUITINATION	40	Down	0.0279660054643888	0.734467767282808
C1_chr17q22	37	Up	0.0279813299834906	0.734467767282808
C5_GO_NEURAL_PLATE_MORPHOGENESIS	3	Up	0.0280634197465531	0.734467767282808
C7_GSE29617_CTRL_VS_DAY7_TIV_FLU_VACCINE_PBMC_2008_DN	164	Down	0.0280850974432365	0.734467767282808
C5_GO_POSITIVE_REGULATION_OF_TELOMERE_CAPPING	16	Down	0.0281285665859181	0.734467767282808
C7_GSE37416_0H_VS_3H_F_TULARENSIS_LVS_NEUTROPHIL_UP	173	Down	0.0281373287329225	0.734467767282808
C5_GO_POSITIVE_REGULATION_OF_LEUKOCYTE_ADHESION_TO_VASCULAR_ENDOTHELIAL_CELL	10	Down	0.0282167848246263	0.734467767282808
C7_GSE5542_IFNG_VS_IFNA_AND_IFNG_TREATED_EPITHELIAL_CELLS_24H_UP	164	Down	0.0282483039133747	0.734467767282808
C5_GO_RIBOSOMAL_SUBUNIT	147	Down	0.0282633649931663	0.734467767282808
C2_GINESTIER_BREAST_CANCER_ZNF217_AMPLIFIED_DN	277	Down	0.028275004314503	0.734467767282808
C3_E2F_Q4_01	195	Down	0.0282753612671505	0.734467767282808
C2_MARTINEZ_RESPONSE_TO_TRABECTEDIN_UP	57	Down	0.028275787406386	0.734467767282808
C2_REACTOME_SIGNALING_BY_FGFR2_IN_DISEASE	30	Down	0.0282777431817943	0.734467767282808
C2_REACTOME_SIGNALING_BY_FGFR1	35	Down	0.028294331878035	0.734467767282808
C7_GSE27786_LSK_VS_NKCELL_DN	173	Down	0.0283182983826668	0.734467767282808
C2_REACTOME_CHONDROITIN_SULFATE_DERMATAN_SULFATE_METABOLISM	29	Down	0.0283266983116997	0.734467767282808
C7_GSE42021_TCONV_PLN_VS_CD24HI_TCONV_THYMUS_UP	168	Down	0.028332665571982	0.734467767282808
C5_GO_POSITIVE_REGULATION_OF_SISTER_CHROMATID_COHESION	9	Up	0.0283717976617059	0.734467767282808
C5_GO_REGULATION_OF_PHOSPHATE_TRANSPORT	6	Down	0.0283863222208513	0.734467767282808
C7_GSE7348_LPS_VS_TOLERIZED_AND_LPS_STIM_MACROPHAGE_UP	164	Down	0.0283970107334944	0.734467767282808
C5_GO_RNA_BINDING	1344	Down	0.0284040960826357	0.734467767282808
C5_GO_TIGHT_JUNCTION	78	Down	0.0284531795364145	0.734467767282808
C2_BIOCARTA_CIRCADIAN_PATHWAY	6	Down	0.0284734772151131	0.734467767282808
C5_GO_POLYOL_TRANSMEMBRANE_TRANSPORTER_ACTIVITY	3	Up	0.0284779626281712	0.734467767282808
C2_TAVOR_CEBPA_TARGETS_DN	24	Down	0.0284970954351399	0.734467767282808
C5_GO_ENOYL_COA_HYDRATASE_ACTIVITY	8	Down	0.0284989999144059	0.734467767282808
C2_NAKAYAMA_SOFT_TISSUE_TUMORS_PCA2_UP	63	Up	0.0285162871045659	0.734467767282808
C5_GO_WD40_REPEAT_DOMAIN_BINDING	3	Down	0.0285495542149294	0.734467767282808
C5_GO_RRNA_CONTAINING_RIBONUCLEOPROTEIN_COMPLEX_EXPORT_FROM_NUCLEUS	13	Up	0.0285634229116955	0.734467767282808
C7_GSE36527_CD69_NEG_VS_POS_TREG_CD62L_LOS_KLRG1_NEG_DN	174	Down	0.0285908062066199	0.734467767282808
C5_GO_NEGATIVE_REGULATION_OF_TUMOR_NECROSIS_FACTOR_SUPERFAMILY_CYTOKINE_PRODUCTION	39	Up	0.0286249019135179	0.734467767282808
C2_KEGG_GLYCOSPHINGOLIPID_BIOSYNTHESIS_GLOBO_SERIES	11	Down	0.0286287164595324	0.734467767282808
C5_GO_REGULATION_OF_MITOCHONDRIAL_FUSION	8	Down	0.0286420891206738	0.734467767282808
C5_GO_GLYCINE_TRANSPORT	7	Up	0.0286733279881811	0.734467767282808
C5_GO_PRERIBOSOME	49	Down	0.0287790365622401	0.734467767282808
C2_REACTOME_SIGNALING_BY_FGFR4	31	Down	0.0288279990904838	0.734467767282808
C2_PID_MET_PATHWAY	73	Down	0.0288370582492524	0.734467767282808
C7_GSE36392_EOSINOPHIL_VS_NEUTROPHIL_IL25_TREATED_LUNG_DN	163	Down	0.0288398055600611	0.734467767282808
C7_GSE2770_TGFB_AND_IL4_ACT_VS_ACT_CD4_TCELL_2H_DN	171	Down	0.0288687679268055	0.734467767282808
C7_GSE36009_UNSTIM_VS_LPS_STIM_NLRP10_KO_DC_DN	157	Down	0.0289343968140194	0.734467767282808
C7_GSE29618_PRE_VS_DAY7_POST_TIV_FLU_VACCINE_PDC_DN	173	Down	0.0289397244007111	0.734467767282808
C5_GO_PEPTIDE_BIOSYNTHETIC_PROCESS	524	Down	0.0289454006474184	0.734467767282808
C2_REACTOME_FCGR_ACTIVATION	12	Up	0.0289665430832119	0.734467767282808
C5_GO_TAT_PROTEIN_BINDING	8	Up	0.0289699237001901	0.734467767282808
C7_GSE21670_TGFB_VS_IL6_TREATED_STAT3_KO_CD4_TCELL_DN	167	Down	0.0290011616897864	0.734467767282808
C5_GO_KINETOCHORE	116	Down	0.0290178546817891	0.734467767282808
C7_GSE32034_UNTREATED_VS_ROSIGLIZATONE_TREATED_LY6C_HIGH_MONOCYTE_DN	149	Down	0.0290324045155622	0.734467767282808
C5_GO_MITOTIC_SPINDLE_ORGANIZATION	91	Down	0.0290486978660031	0.734467767282808
C2_EHLERS_ANEUPLOIDY_UP	29	Down	0.0291097249458334	0.734467767282808
C5_GO_ACTIN_FILAMENT_DEPOLYMERIZATION	42	Up	0.0291311466332352	0.734467767282808
C5_GO_DYNAMIN_FAMILY_PROTEIN_POLYMERIZATION_INVOLVED_IN_MEMBRANE_FISSION	4	Down	0.0291387689817182	0.734467767282808
C5_GO_BICARBONATE_TRANSMEMBRANE_TRANSPORTER_ACTIVITY	11	Down	0.0291975182379332	0.734467767282808
C2_CHAUHAN_RESPONSE_TO_METHOXYESTRADIOL_DN	87	Down	0.0293107877024396	0.734467767282808
C5_GO_METHYLATION	284	Down	0.0293184367689104	0.734467767282808
C7_GSE3982_DC_VS_BCELL_DN	156	Down	0.0293316330492387	0.734467767282808
C7_GSE17721_POLYIC_VS_PAM3CSK4_2H_BMDC_UP	168	Down	0.0293463105598968	0.734467767282808
C7_GSE2770_UNTREATED_VS_TGFB_AND_IL4_TREATED_ACT_CD4_TCELL_2H_DN	169	Down	0.0294941585337828	0.734467767282808
C2_FOURNIER_ACINAR_DEVELOPMENT_LATE_DN	19	Down	0.029494563230189	0.734467767282808
C7_GSE37301_GRANULOCYTE_MONOCYTE_PROGENITOR_VS_RAG2_KO_NK_CELL_DN	153	Down	0.0295018563605583	0.734467767282808
C2_REACTOME_DEATH_RECEPTOR_SIGNALLING	120	Down	0.0295236354947991	0.734467767282808
C5_GO_REGULATION_OF_CENTROSOME_CYCLE	52	Down	0.029581282895983	0.734467767282808
C5_GO_ESTABLISHMENT_OF_CELL_POLARITY	101	Down	0.0295985126214101	0.734467767282808
C5_GO_MITOCHONDRION_MORPHOGENESIS	18	Down	0.0296710515746609	0.734467767282808
C7_GSE36476_CTRL_VS_TSST_ACT_40H_MEMORY_CD4_TCELL_OLD_UP	151	Down	0.0297047280354513	0.734467767282808
C5_GO_MITOCHONDRIAL_RESPIRATORY_CHAIN_COMPLEX_III_ASSEMBLY	9	Down	0.0297898387156087	0.734467767282808
C7_GSE17721_CPG_VS_GARDIQUIMOD_0.5H_BMDC_UP	139	Down	0.0298229855289954	0.734467767282808
C5_GO_GLYCEROPHOSPHODIESTER_PHOSPHODIESTERASE_ACTIVITY	4	Up	0.0298321595834329	0.734467767282808
C5_GO_TYPE_I_INTERFERON_PRODUCTION	109	Down	0.0298432811021496	0.734467767282808
C7_GSE46606_UNSTIM_VS_CD40L_IL2_IL5_3DAY_STIMULATED_IRF4_KO_BCELL_UP	75	Up	0.0298983130888257	0.734467767282808
C2_JISON_SICKLE_CELL_DISEASE_DN	154	Down	0.0299416530686347	0.734467767282808
C2_PID_CIRCADIAN_PATHWAY	15	Down	0.029946829987969	0.734467767282808
C5_GO_RNA_CAP_BINDING	17	Down	0.0299488309160723	0.734467767282808
C7_GSE27291_0H_VS_7D_STIM_GAMMADELTA_TCELL_DN	164	Down	0.0299674922274495	0.734467767282808
C2_KYNG_WERNER_SYNDROM_AND_NORMAL_AGING_DN	156	Down	0.0299728099088759	0.734467767282808
C7_GSE7831_UNSTIM_VS_CPG_STIM_PDC_1H_DN	177	Down	0.0299787174126056	0.734467767282808
C7_GSE34156_NOD2_LIGAND_VS_TLR1_TLR2_LIGAND_24H_TREATED_MONOCYTE_DN	157	Down	0.0301141657080423	0.734467767282808
C5_GO_ESTABLISHMENT_OF_RNA_LOCALIZATION	160	Down	0.0301333262995588	0.734467767282808
C2_REACTOME_INOSITOL_PHOSPHATE_METABOLISM	41	Down	0.0302564583353194	0.734467767282808
C7_GSE25088_WT_VS_STAT6_KO_MACROPHAGE_IL4_STIM_UP	171	Down	0.0302621171516897	0.734467767282808
C2_KEGG_SPLICEOSOME	100	Down	0.0302847564646971	0.734467767282808
C5_GO_STORE_OPERATED_CALCIUM_CHANNEL_ACTIVITY	6	Down	0.0302875132843407	0.734467767282808
C2_DER_IFN_BETA_RESPONSE_UP	92	Down	0.0304203595946008	0.734467767282808
C5_GO_CYCLOOXYGENASE_PATHWAY	10	Up	0.0304210743697501	0.734467767282808
C5_GO_NEGATIVE_REGULATION_OF_RNA_CATABOLIC_PROCESS	42	Down	0.0304371192394007	0.734467767282808
C5_GO_PROTEIN_KINASE_A_CATALYTIC_SUBUNIT_BINDING	12	Down	0.0304534553388116	0.734467767282808
C2_PUJANA_ATM_PCC_NETWORK	1099	Down	0.0305273441447182	0.734467767282808
C2_GALI_TP53_TARGETS_APOPTOTIC_DN	6	Up	0.0305382028494977	0.734467767282808
C5_GO_CAMP_DEPENDENT_PROTEIN_KINASE_COMPLEX	5	Down	0.0305464102933748	0.734467767282808
C7_GSE17721_POLYIC_VS_PAM3CSK4_1H_BMDC_UP	166	Down	0.0305736064206818	0.734467767282808
C7_GSE27241_WT_VS_RORGT_KO_TH17_POLARIZED_CD4_TCELL_DN	161	Down	0.0305815420299094	0.734467767282808
C5_GO_APICAL_JUNCTION_ASSEMBLY	40	Down	0.0305855516988095	0.734467767282808
C7_GSE17301_CTRL_VS_48H_IFNA2_STIM_CD8_TCELL_UP	179	Down	0.0306015099423938	0.734467767282808
C5_GO_FHF_COMPLEX	4	Down	0.0306544397423348	0.734467767282808
C5_GO_MACROPINOCYTOSIS	10	Down	0.0306662778413083	0.734467767282808
C2_REACTOME_UREA_CYCLE	7	Down	0.0306973955607556	0.734467767282808
C7_GSE360_T_GONDII_VS_B_MALAYI_LOW_DOSE_MAC_UP	152	Down	0.0307101877908919	0.734467767282808
C7_GSE28726_ACT_CD4_TCELL_VS_ACT_NKTCELL_DN	178	Down	0.03073813405749	0.734467767282808
C7_GSE1791_CTRL_VS_NEUROMEDINU_IN_T_CELL_LINE_12H_UP	170	Down	0.0307551013574145	0.734467767282808
C7_GSE3039_ALPHAALPHA_CD8_TCELL_VS_B2_BCELL_UP	145	Down	0.0307954955935655	0.734467767282808
C2_CASTELLANO_NRAS_TARGETS_DN	11	Down	0.0308145295310245	0.734467767282808
C7_GSE5589_WT_VS_IL6_KO_LPS_STIM_MACROPHAGE_45MIN_UP	167	Down	0.0308160226244783	0.734467767282808
C5_GO_POSITIVE_REGULATION_OF_CENTRIOLE_REPLICATION	6	Down	0.030835149725278	0.734467767282808
C2_BRACHAT_RESPONSE_TO_METHOTREXATE_DN	19	Down	0.0308692508510655	0.734467767282808
C5_GO_POSITIVE_REGULATION_OF_DENDRITIC_CELL_CYTOKINE_PRODUCTION	6	Up	0.0309108875742851	0.734467767282808
C2_OZANNE_AP1_TARGETS_UP	14	Down	0.0309257038725761	0.734467767282808
C5_GO_NEGATIVE_REGULATION_OF_MICROTUBULE_POLYMERIZATION_OR_DEPOLYMERIZATION	24	Down	0.0309408526863619	0.734467767282808
C2_REACTOME_HIV_ELONGATION_ARREST_AND_RECOVERY	27	Down	0.0309646367667298	0.734467767282808
C5_GO_INTERMEMBRANE_LIPID_TRANSFER	10	Down	0.0310117322573388	0.734467767282808
C5_GO_REGULATION_OF_T_HELPER_CELL_DIFFERENTIATION	30	Up	0.0310433663940852	0.734467767282808
C2_REACTOME_REGULATION_OF_TP53_EXPRESSION_AND_DEGRADATION	33	Down	0.0310512250165974	0.734467767282808
C3_ATGCTGG_MIR338	95	Down	0.0310917662681246	0.734467767282808
C5_GO_RESPONSE_TO_HYDROXYUREA	7	Up	0.0310918144757024	0.734467767282808
C5_GO_POSITIVE_REGULATION_OF_ESTABLISHMENT_OF_PROTEIN_LOCALIZATION_TO_TELOMERE	10	Down	0.0311071452043858	0.734467767282808
C5_GO_NUCLEOTIDASE_ACTIVITY	11	Up	0.0311210658096596	0.734467767282808
C5_GO_ESCRT_COMPLEX	22	Down	0.0311471318838888	0.734467767282808
C2_VERHAAK_AML_WITH_NPM1_MUTATED_UP	131	Up	0.0312263764037032	0.734467767282808
C5_GO_MITOCHONDRIAL_CALCIUM_ION_TRANSMEMBRANE_TRANSPORT	22	Down	0.0312700348321314	0.734467767282808
C2_PID_ANGIOPOIETIN_RECEPTOR_PATHWAY	38	Down	0.0313274039294396	0.734467767282808
C2_TAYLOR_METHYLATED_IN_ACUTE_LYMPHOBLASTIC_LEUKEMIA	57	Down	0.0313456927084432	0.734467767282808
C2_SA_MMP_CYTOKINE_CONNECTION	14	Up	0.0313655294433861	0.734467767282808
C5_GO_SWI_SNF_SUPERFAMILY_TYPE_COMPLEX	65	Down	0.0314328233797853	0.734467767282808
C7_GSE3039_ALPHABETA_CD8_TCELL_VS_B1_BCELL_UP	171	Down	0.0314877695449581	0.734467767282808
C2_MORI_MATURE_B_LYMPHOCYTE_UP	70	Down	0.031504182827531	0.734467767282808
C7_GSE22886_UNSTIM_VS_STIM_MEMORY_TCELL_UP	162	Down	0.0315054830116434	0.734467767282808
C5_GO_DNA_CATABOLIC_PROCESS_ENDONUCLEOLYTIC	23	Down	0.0315126231970815	0.734467767282808
C5_GO_DISRUPTION_OF_CELLS_OF_OTHER_ORGANISM_INVOLVED_IN_SYMBIOTIC_INTERACTION	6	Up	0.0315180244864102	0.734467767282808
C2_WANG_LMO4_TARGETS_DN	292	Down	0.0315396012950551	0.734467767282808
C7_GSE6259_BCELL_VS_CD4_TCELL_UP	143	Down	0.031548119568774	0.734467767282808
C2_BIOCARTA_BAD_PATHWAY	19	Down	0.0315890559675897	0.734467767282808
C5_GO_COPI_VESICLE_COAT	13	Down	0.0315920053212464	0.734467767282808
C5_GO_RELEASE_OF_CYTOCHROME_C_FROM_MITOCHONDRIA	50	Down	0.031655818652276	0.734467767282808
C7_GSE6269_HEALTHY_VS_E_COLI_INF_PBMC_UP	156	Down	0.0316732929772507	0.734467767282808
C7_GSE28408_LY6G_POS_VS_NEG_DC_UP	176	Down	0.0317448582088754	0.734467767282808
C5_GO_RIBOSOMAL_LARGE_SUBUNIT_ASSEMBLY	21	Down	0.0317725410190654	0.734467767282808
C7_GSE2770_IL12_VS_IL4_TREATED_ACT_CD4_TCELL_6H_UP	145	Down	0.031776540174242	0.734467767282808
C7_GSE17721_4H_VS_24H_POLYIC_BMDC_DN	161	Down	0.0318205039801661	0.734467767282808
C2_GINESTIER_BREAST_CANCER_20Q13_AMPLIFICATION_DN	153	Down	0.0318357055771906	0.734467767282808
C2_REACTOME_PI_METABOLISM	72	Down	0.0318768710935125	0.734467767282808
C7_GSE17721_PAM3CSK4_VS_GADIQUIMOD_0.5H_BMDC_UP	135	Down	0.0318951058814496	0.734467767282808
C5_GO_HYDROGEN_PEROXIDE_CATABOLIC_PROCESS	17	Up	0.0319619421920588	0.734591318382157
C7_GSE21380_NON_TFH_VS_GERMINAL_CENTER_TFH_CD4_TCELL_DN	172	Down	0.0319682004680415	0.734591318382157
C1_chr12q22	20	Down	0.032070876667173	0.73468278815489
C5_GO_NEGATIVE_REGULATION_OF_RECEPTOR_BINDING	7	Up	0.0320969374159332	0.73468278815489
C7_GSE17721_CPG_VS_GARDIQUIMOD_8H_BMDC_UP	161	Down	0.0321031985508791	0.73468278815489
C5_GO_LEYDIG_CELL_DIFFERENTIATION	4	Down	0.0321345986954789	0.73468278815489
C5_GO_CELL_CELL_RECOGNITION	40	Down	0.0321643019152363	0.73468278815489
C5_GO_POSITIVE_REGULATION_OF_CENTROSOME_DUPLICATION	8	Down	0.0321753940967705	0.73468278815489
C2_REACTOME_P2Y_RECEPTORS	6	Up	0.0322508132677368	0.735326944074652
C2_ZHU_SKIL_TARGETS_DN	7	Down	0.0322714019343107	0.735326944074652
C7_GSE9006_HEALTHY_VS_TYPE_1_DIABETES_PBMC_4MONTH_POST_DX_UP	176	Down	0.0324072243106204	0.736604524268252
C5_GO_L_METHIONINE_SALVAGE_FROM_METHYLTHIOADENOSINE	4	Down	0.0324723555357041	0.736604524268252
C5_GO_AMINO_ACID_SALVAGE	4	Down	0.0324723555357041	0.736604524268252
C7_GSE2770_IL12_AND_TGFB_ACT_VS_ACT_CD4_TCELL_2H_DN	156	Down	0.0325093488681372	0.736604524268252
C5_GO_GAP_JUNCTION_HEMI_CHANNEL_ACTIVITY	2	Down	0.032520003008907	0.736604524268252
C2_REACTOME_BUDDING_AND_MATURATION_OF_HIV_VIRION	22	Down	0.0325312158514192	0.736604524268252
C7_GSE17721_POLYIC_VS_GARDIQUIMOD_16H_BMDC_UP	167	Down	0.0326520344363642	0.738569271109084
C2_MIKKELSEN_MCV6_ICP_WITH_H3K4ME3_AND_H3K27ME3	20	Up	0.0328011174149804	0.740314830627403
C7_GSE5589_WT_VS_IL10_KO_LPS_STIM_MACROPHAGE_180MIN_UP	147	Down	0.0329214832330067	0.740314830627403
C7_GSE17322_CD103_POS_VS_CD11B_HIGH_LUNG_DC_DN	165	Down	0.0329667472058205	0.740314830627403
C2_REACTOME_NEGATIVE_REGULATION_OF_FGFR3_SIGNALING	19	Down	0.0329916345851649	0.740314830627403
C7_GSE360_L_DONOVANI_VS_B_MALAYI_LOW_DOSE_MAC_DN	158	Down	0.0330034610043561	0.740314830627403
C5_GO_COFACTOR_CATABOLIC_PROCESS	39	Up	0.0330330366537476	0.740314830627403
C2_RODRIGUES_NTN1_TARGETS_DN	112	Down	0.0330907368106822	0.740314830627403
C7_GSE21927_SPLEEN_C57BL6_VS_4T1_TUMOR_BALBC_MONOCYTES_DN	167	Down	0.0331205313984256	0.740314830627403
C5_GO_PROTEIN_PHOSPHATASE_1_BINDING	14	Down	0.0331369826546398	0.740314830627403
C2_TARTE_PLASMA_CELL_VS_B_LYMPHOCYTE_DN	34	Down	0.0331428922182529	0.740314830627403
C2_DAZARD_UV_RESPONSE_CLUSTER_G6	128	Down	0.0331515290357029	0.740314830627403
C7_GSE13485_DAY1_VS_DAY21_YF17D_VACCINE_PBMC_UP	154	Down	0.0332441354157633	0.740314830627403
C5_GO_GLUTAMINE_TRANSPORT	4	Up	0.0332860026315909	0.740314830627403
C5_GO_L_GLUTAMINE_TRANSMEMBRANE_TRANSPORTER_ACTIVITY	4	Up	0.0332860026315909	0.740314830627403
C5_GO_PEPTIDE_ALPHA_N_ACETYLTRANSFERASE_ACTIVITY	10	Down	0.0333432277345955	0.740314830627403
C5_GO_FIBRILLAR_CENTER	107	Down	0.0333617770112074	0.740314830627403
C2_LOPEZ_MBD_TARGETS	788	Down	0.0333705478696646	0.740314830627403
C7_GSE3920_UNTREATED_VS_IFNB_TREATED_ENDOTHELIAL_CELL_UP	176	Down	0.0333739006104174	0.740314830627403
C7_GSE9960_GRAM_NEG_VS_GRAM_POS_SEPSIS_PBMC_DN	177	Down	0.0334194448775476	0.740314830627403
C2_REACTOME_SYNTHESIS_OF_PIPS_AT_THE_GOLGI_MEMBRANE	14	Down	0.0334524642109913	0.740314830627403
C5_GO_ASCENDING_AORTA_DEVELOPMENT	4	Up	0.0334744093956542	0.740314830627403
C5_GO_MODIFIED_AMINO_ACID_TRANSPORT	18	Up	0.0334985144217908	0.740314830627403
C2_SENGUPTA_EBNA1_ANTICORRELATED	119	Down	0.0335141602284764	0.740314830627403
C3_ELK1_01	227	Down	0.0335938738925669	0.741104769531583
C7_GSE24210_IL35_TREATED_VS_RESTING_TREG_DN	102	Up	0.0336182506554987	0.741104769531583
C7_GSE35825_UNTREATED_VS_IFNG_STIM_MACROPHAGE_DN	175	Down	0.0338712327117985	0.744621697573794
C5_GO_GDP_DISSOCIATION_INHIBITOR_ACTIVITY	10	Down	0.0338718557004026	0.744621697573794
C2_REACTOME_PTEN_REGULATION	115	Down	0.033888266351422	0.744621697573794
C2_REACTOME_MEIOTIC_RECOMBINATION	73	Up	0.033933656698344	0.744621697573794
C2_REACTOME_MECP2_REGULATES_TRANSCRIPTION_OF_NEURONAL_LIGANDS	4	Down	0.033949421856006	0.744621697573794
C2_REACTOME_FORMATION_OF_TC_NER_PRE_INCISION_COMPLEX	47	Down	0.0340048325480402	0.745083664274836
C5_GO_SMALL_SUBUNIT_PROCESSOME	24	Down	0.0340535601212148	0.745211840088127
C2_MARSON_FOXP3_TARGETS_STIMULATED_UP	25	Down	0.0341081347540287	0.745211840088127
C5_GO_ORNITHINE_TRANSPORT	4	Down	0.0341770640874972	0.745211840088127
C5_GO_POSITIVE_REGULATION_OF_PROTEIN_LOCALIZATION_TO_CELL_PERIPHERY	47	Down	0.0342106732125491	0.745211840088127
C7_GSE17721_CTRL_VS_PAM3CSK4_8H_BMDC_DN	149	Down	0.0342422656010534	0.745211840088127
C1_chr9p11	2	Up	0.0342426691784972	0.745211840088127
C7_GSE32901_TH17_EMRICHED_VS_TH17_NEG_CD4_TCELL_DN	162	Down	0.034263236842581	0.745211840088127
C5_GO_PHOSPHATE_ION_TRANSPORT	17	Down	0.0342855161537872	0.745211840088127
C2_BIOCARTA_CERAMIDE_PATHWAY	21	Down	0.0343470706055023	0.745802458032589
C7_GSE22886_IGG_IGA_MEMORY_BCELL_VS_BLOOD_PLASMA_CELL_DN	175	Down	0.0346205061371049	0.750221246224433
C5_GO_COBALT_ION_TRANSPORT	5	Up	0.0346351722598515	0.750221246224433
C7_GSE36527_CD62L_HIGH_VS_CD62L_LOW_TREG_CD69_NEG_KLRG1_NEG_UP	171	Down	0.0346543282646544	0.750221246224433
C5_GO_PROGESTERONE_RECEPTOR_SIGNALING_PATHWAY	6	Down	0.0347192515781168	0.75049233104927
C5_GO_RIBOSOMAL_SMALL_SUBUNIT_ASSEMBLY	12	Down	0.0347360455639621	0.75049233104927
C7_GSE10325_CD4_TCELL_VS_BCELL_UP	178	Down	0.0347874549068059	0.750855195859137
C5_GO_CERAMIDE_TRANSPORT	10	Down	0.0348602566562901	0.75167861569408
C2_BLALOCK_ALZHEIMERS_DISEASE_INCIPIENT_DN	134	Down	0.0349343908909161	0.752529103481382
C7_GSE22886_NAIVE_VS_IGG_IGA_MEMORY_BCELL_DN	173	Down	0.0350176508555485	0.753574288054125
C2_REACTOME_RESOLUTION_OF_D_LOOP_STRUCTURES	29	Up	0.035146574814047	0.755127422346084
C7_GSE20366_TREG_VS_NAIVE_CD4_TCELL_DN	151	Down	0.0351594457205212	0.755127422346084
C5_GO_GOLGI_TRANS_CISTERNA	8	Down	0.0352667067848039	0.756057051885181
C5_GO_PERICENTRIOLAR_MATERIAL	20	Down	0.0353002560077408	0.756057051885181
C2_REACTOME_SEMA4D_INDUCED_CELL_MIGRATION_AND_GROWTH_CONE_COLLAPSE	18	Down	0.0353072927143504	0.756057051885181
C2_REACTOME_RNA_POLYMERASE_III_TRANSCRIPTION_TERMINATION	21	Down	0.0354714816021401	0.756758475702409
C2_BIOCARTA_CARDIACEGF_PATHWAY	14	Down	0.0354885576296644	0.756758475702409
C2_REACTOME_GROWTH_HORMONE_RECEPTOR_SIGNALING	20	Down	0.0355044362692475	0.756758475702409
C5_GO_VITAMIN_TRANSMEMBRANE_TRANSPORTER_ACTIVITY	12	Up	0.0356003386006651	0.756758475702409
C5_GO_MONOSACCHARIDE_BIOSYNTHETIC_PROCESS	71	Down	0.0356154333811285	0.756758475702409
C3_YYCATTCAWW_UNKNOWN	133	Down	0.035653223669068	0.756758475702409
C5_GO_NEGATIVE_REGULATION_OF_ACTIN_FILAMENT_POLYMERIZATION	42	Up	0.0356646866741731	0.756758475702409
C5_GO_ARYLSULFATASE_ACTIVITY	8	Up	0.0356974409999581	0.756758475702409
C7_GSE32423_CTRL_VS_IL7_IL4_MEMORY_CD8_TCELL_UP	164	Down	0.0357249005475018	0.756758475702409
C2_REACTOME_DOWNSTREAM_SIGNAL_TRANSDUCTION	25	Down	0.0357412506903058	0.756758475702409
C5_GO_NUCLEAR_BODY	597	Down	0.0357871726623725	0.756758475702409
C7_GSE36476_CTRL_VS_TSST_ACT_16H_MEMORY_CD4_TCELL_OLD_UP	164	Down	0.0357877134255477	0.756758475702409
C2_REACTOME_REGULATION_OF_ACTIN_DYNAMICS_FOR_PHAGOCYTIC_CUP_FORMATION	57	Down	0.0358351016154865	0.756758475702409
C2_BIOCARTA_MELANOCYTE_PATHWAY	5	Down	0.0358764112080281	0.756758475702409
C5_GO_MICROTUBULE_NUCLEATION	23	Down	0.0359161631132478	0.756758475702409
C2_REACTOME_SIGNALLING_TO_ERKS	27	Down	0.0359174769724383	0.756758475702409
C5_GO_CHONDROITIN_SULFATE_PROTEOGLYCAN_METABOLIC_PROCESS	23	Down	0.0359571712401025	0.756758475702409
C5_GO_REGULATION_OF_CD8_POSITIVE_ALPHA_BETA_T_CELL_DIFFERENTIATION	5	Down	0.0360272070754796	0.756758475702409
C7_GSE7568_IL4_VS_IL4_AND_TGFB_TREATED_MACROPHAGE_24H_UP	175	Down	0.0360366199243451	0.756758475702409
C2_REACTOME_METABOLISM_OF_AMINO_ACIDS_AND_DERIVATIVES	271	Down	0.0360377791536321	0.756758475702409
C5_GO_POSITIVE_REGULATION_OF_ANION_TRANSMEMBRANE_TRANSPORT	7	Down	0.0360803568471541	0.756919826623276
C5_GO_PROTEIN_LOCALIZATION_TO_NUCLEOPLASM	11	Down	0.0361198189499619	0.757015567789926
C5_GO_NEGATIVE_REGULATION_OF_GTPASE_ACTIVITY	35	Down	0.0363341106712382	0.759678606319857
C5_GO_DNA_TOPOISOMERASE_ACTIVITY	6	Up	0.0364393644937291	0.759678606319857
C5_GO_NEGATIVE_REGULATION_OF_COMPLEMENT_ACTIVATION	5	Down	0.0364545740062456	0.759678606319857
C2_YAO_TEMPORAL_RESPONSE_TO_PROGESTERONE_CLUSTER_5	21	Down	0.036479992541706	0.759678606319857
C7_GSE41176_WT_VS_TAK1_KO_ANTI_IGM_STIM_BCELL_24H_UP	178	Down	0.0365203564274313	0.759678606319857
C5_GO_VENTRICULAR_CARDIAC_MUSCLE_CELL_DEVELOPMENT	9	Up	0.0365618219864845	0.759678606319857
C7_GSE16385_IL4_VS_ROSIGLITAZONE_STIM_MACROPHAGE_UP	165	Down	0.0365754620489753	0.759678606319857
C7_GSE17974_0H_VS_72H_IN_VITRO_ACT_CD4_TCELL_DN	167	Down	0.0366420131112434	0.759678606319857
C5_GO_NEUREXIN_FAMILY_PROTEIN_BINDING	8	Down	0.036665303327542	0.759678606319857
C2_DORSEY_GAB2_TARGETS	23	Up	0.0367119975839374	0.759678606319857
C5_GO_TERMINATION_OF_RNA_POLYMERASE_I_TRANSCRIPTION	25	Down	0.0367729101690727	0.759678606319857
C2_REACTOME_SIGNALING_BY_CYTOSOLIC_FGFR1_FUSION_MUTANTS	18	Down	0.0367768208715679	0.759678606319857
C7_GSE23321_CD8_STEM_CELL_MEMORY_VS_CENTRAL_MEMORY_CD8_TCELL_DN	175	Down	0.0368773947880162	0.759678606319857
C3_NRF1_Q6	218	Down	0.0369073502921605	0.759678606319857
C5_GO_SODIUM_BICARBONATE_SYMPORTER_ACTIVITY	5	Down	0.036931945518882	0.759678606319857
C5_GO_MITOGEN_ACTIVATED_PROTEIN_KINASE_P38_BINDING	4	Down	0.0369414190958561	0.759678606319857
C5_GO_POTASSIUM_ION_LEAK_CHANNEL_ACTIVITY	5	Down	0.0370234744535397	0.759678606319857
C5_GO_MICROTUBULE_SEVERING_ATPASE_ACTIVITY	5	Down	0.037052116828409	0.759678606319857
C5_GO_PURINE_CONTAINING_COMPOUND_TRANSMEMBRANE_TRANSPORT	5	Up	0.0370578475669394	0.759678606319857
C5_GO_NEGATIVE_REGULATION_OF_TRANSCRIPTION_BY_COMPETITIVE_PROMOTER_BINDING	6	Down	0.0371537311753377	0.759678606319857
C5_GO_PROTON_TRANSPORTING_ATP_SYNTHASE_COMPLEX	19	Down	0.0371778440090793	0.759678606319857
C2_BIOCARTA_HIVNEF_PATHWAY	54	Down	0.0372611839186424	0.759678606319857
C5_GO_EXTRACELLULAR_REGULATION_OF_SIGNAL_TRANSDUCTION	4	Up	0.0372894810374589	0.759678606319857
C7_GSE14308_NAIVE_CD4_TCELL_VS_INDUCED_TREG_DN	171	Down	0.0373550622407093	0.759678606319857
C7_GSE42021_TREG_PLN_VS_CD24HI_TREG_THYMUS_DN	168	Down	0.0373623594520489	0.759678606319857
C5_GO_POLYOL_METABOLIC_PROCESS	58	Down	0.0373649184925493	0.759678606319857
C7_GSE29164_UNTREATED_VS_CD8_TCELL_AND_IL12_TREATED_MELANOMA_DAY3_DN	172	Down	0.0373995116485822	0.759678606319857
C5_GO_DOUBLE_STRAND_BREAK_REPAIR_VIA_SINGLE_STRAND_ANNEALING	6	Up	0.037399736410528	0.759678606319857
C5_GO_PHOSPHOTYROSINE_RESIDUE_BINDING	32	Down	0.0374552953813848	0.759678606319857
C7_GSE25123_CTRL_VS_ROSIGLITAZONE_STIM_MACROPHAGE_UP	171	Down	0.037469446563547	0.759678606319857
C2_REACTOME_RNA_POLYMERASE_I_TRANSCRIPTION_TERMINATION	25	Down	0.0375810880643766	0.759678606319857
C7_GSE5503_LIVER_DC_VS_MLN_DC_ACTIVATED_ALLOGENIC_TCELL_UP	134	Up	0.037586763558873	0.759678606319857
C5_GO_NEUROTROPHIN_BINDING	7	Up	0.0375940503472689	0.759678606319857
C5_GO_APOPTOTIC_DNA_FRAGMENTATION	17	Down	0.0376039921005406	0.759678606319857
C2_PID_RET_PATHWAY	31	Down	0.037675034958521	0.759678606319857
C2_GNATENKO_PLATELET_SIGNATURE	39	Down	0.0376812956519939	0.759678606319857
C5_GO_PROTEIN_AUTO_ADP_RIBOSYLATION	11	Down	0.0377553216803236	0.759678606319857
H_HALLMARK_FATTY_ACID_METABOLISM	128	Down	0.037897964518601	0.759678606319857
C3_ERR1_Q2	194	Down	0.0379771549156635	0.759678606319857
C5_GO_TONGUE_MORPHOGENESIS	4	Down	0.0379939850047037	0.759678606319857
C2_REACTOME_DEFECTIVE_EXT2_CAUSES_EXOSTOSES_2	6	Up	0.0380394560455285	0.759678606319857
C7_GSE43863_TH1_VS_LY6C_INT_CXCR5POS_EFFECTOR_CD4_TCELL_DN	172	Down	0.0380744709222885	0.759678606319857
C7_GSE37563_WT_VS_CTLA4_KO_CD4_TCELL_D4_POST_IMMUNIZATION_UP	144	Down	0.0381530641851156	0.759678606319857
C5_GO_POSITIVE_REGULATION_OF_GLUCONEOGENESIS	12	Down	0.038164128320283	0.759678606319857
C7_GSE22886_NAIVE_CD4_TCELL_VS_12H_ACT_TH1_UP	170	Down	0.038203586237953	0.759678606319857
C2_REACTOME_GLOBAL_GENOME_NUCLEOTIDE_EXCISION_REPAIR_GG_NER	78	Down	0.0382215337866963	0.759678606319857
C5_GO_REGULATION_OF_TELOMERE_CAPPING	25	Down	0.0382370142617177	0.759678606319857
C5_GO_CELL_CYCLE_DNA_REPLICATION	60	Down	0.0382829406904757	0.759678606319857
C5_GO_NEGATIVE_REGULATION_OF_TRANSCRIPTION_FROM_RNA_POLYMERASE_II_PROMOTER_IN_RESPONSE_TO_STRESS	11	Up	0.0382859333082547	0.759678606319857
C5_GO_CERAMIDE_1_PHOSPHATE_TRANSPORT	7	Down	0.0383635292243478	0.759678606319857
C5_GO_CERAMIDE_1_PHOSPHATE_BINDING	7	Down	0.0383635292243478	0.759678606319857
C7_GSE43863_TH1_VS_LY6C_LOW_CXCR5NEG_EFFECTOR_CD4_TCELL_DN	172	Down	0.038368438276962	0.759678606319857
C5_GO_NEGATIVE_REGULATION_OF_EXOCYTOSIS	25	Down	0.0384164789218479	0.759678606319857
C5_GO_POSTSYNAPTIC_DENSITY_INTRACELLULAR_COMPONENT	15	Down	0.0384753519839384	0.759678606319857
C5_GO_TRIGEMINAL_NERVE_DEVELOPMENT	2	Up	0.0384981507021636	0.759678606319857
C5_GO_TRIGEMINAL_NERVE_MORPHOGENESIS	2	Up	0.0384981507021636	0.759678606319857
C2_NELSON_RESPONSE_TO_ANDROGEN_DN	13	Up	0.0385385392401411	0.759678606319857
C5_GO_DNA_TEMPLATED_TRANSCRIPTION_ELONGATION	94	Down	0.038539640351902	0.759678606319857
C2_GERHOLD_RESPONSE_TO_TZD_UP	2	Down	0.0385931672153037	0.759678606319857
C5_GO_DECIDUALIZATION	17	Down	0.0386100744777335	0.759678606319857
C2_CALVET_IRINOTECAN_SENSITIVE_VS_REVERTED_UP	5	Down	0.0387757375037861	0.759678606319857
C7_GSE3039_NKT_CELL_VS_B1_BCELL_UP	160	Down	0.0387826313367415	0.759678606319857
C1_chr9p22	14	Down	0.0387918000293554	0.759678606319857
C2_DORSAM_HOXA9_TARGETS_DN	28	Down	0.0388845379370914	0.759678606319857
C2_KEGG_VASOPRESSIN_REGULATED_WATER_REABSORPTION	32	Down	0.0388973133912377	0.759678606319857
C5_GO_NEGATIVE_REGULATION_OF_INTERLEUKIN_5_PRODUCTION	5	Up	0.0389069648303287	0.759678606319857
C2_ZHANG_INTERFERON_RESPONSE	21	Down	0.038920412648018	0.759678606319857
C5_GO_REGULATION_OF_SYNAPTIC_GROWTH_AT_NEUROMUSCULAR_JUNCTION	2	Up	0.0390040123186271	0.759678606319857
C2_REACTOME_NEGATIVE_REGULATORS_OF_DDX58_IFIH1_SIGNALING	33	Down	0.0390184430246161	0.759678606319857
C3_TGCAAAC_MIR452	77	Down	0.0390196285864962	0.759678606319857
C5_GO_PEPTIDE_DISULFIDE_OXIDOREDUCTASE_ACTIVITY	14	Down	0.0390251411718988	0.759678606319857
C7_GSE3039_ALPHABETA_CD8_TCELL_VS_B2_BCELL_UP	163	Down	0.0391093480787423	0.759678606319857
C2_REACTOME_RUNX1_REGULATES_TRANSCRIPTION_OF_GENES_INVOLVED_IN_DIFFERENTIATION_OF_KERATINOCYTES	6	Down	0.0391554308112217	0.759678606319857
C5_GO_RETINOL_METABOLIC_PROCESS	14	Up	0.0391560561796456	0.759678606319857
C5_GO_CYTOSOLIC_PART	193	Down	0.0391684521659225	0.759678606319857
C5_GO_LUNG_LOBE_DEVELOPMENT	4	Down	0.0391730616861934	0.759678606319857
C2_BIOCARTA_EIF4_PATHWAY	23	Down	0.0392109826105806	0.759678606319857
C2_REACTOME_PROCESSING_OF_CAPPED_INTRONLESS_PRE_MRNA	25	Down	0.0392304817106836	0.759678606319857
C5_GO_REGULATION_OF_LIPID_TRANSPORTER_ACTIVITY	2	Up	0.039312163243212	0.759678606319857
C2_BIOCARTA_RANKL_PATHWAY	13	Down	0.0393148546968904	0.759678606319857
C5_GO_MAINTENANCE_OF_ANIMAL_ORGAN_IDENTITY	3	Down	0.0393626006648017	0.759678606319857
C5_GO_COPI_COATED_VESICLE_MEMBRANE	16	Down	0.0394206147439074	0.759678606319857
C2_SENESE_HDAC2_TARGETS_UP	86	Down	0.0394476981172241	0.759678606319857
C2_KEGG_OXIDATIVE_PHOSPHORYLATION	103	Down	0.039481434426231	0.759678606319857
C5_GO_RESPONSE_TO_CAMPTOTHECIN	5	Up	0.0395263761754636	0.759678606319857
C2_TAKADA_GASTRIC_CANCER_COPY_NUMBER_DN	17	Down	0.0396545642335753	0.759678606319857
C5_GO_NEUTROPHIL_MEDIATED_KILLING_OF_GRAM_NEGATIVE_BACTERIUM	2	Up	0.0396807749113235	0.759678606319857
C5_GO_L_ALANINE_TRANSPORT	5	Up	0.0396961998256781	0.759678606319857
C5_GO_ALANINE_TRANSMEMBRANE_TRANSPORTER_ACTIVITY	5	Up	0.0396961998256781	0.759678606319857
C5_GO_POSITIVE_REGULATION_OF_CYTOSKELETON_ORGANIZATION	162	Down	0.0397000221546536	0.759678606319857
C5_GO_ACTIN_POLYMERIZATION_DEPENDENT_CELL_MOTILITY	6	Down	0.039826086773975	0.759678606319857
C7_GSE30971_2H_VS_4H_LPS_STIM_MACROPHAGE_WBP7_HET_UP	143	Down	0.0398649378502184	0.759678606319857
C5_GO_ACROSOMAL_MEMBRANE	11	Down	0.0398718984118783	0.759678606319857
C5_GO_FATTY_ACID_ELONGATION	10	Down	0.039874918813883	0.759678606319857
C5_GO_PROTEIN_PHOSPHORYLATED_AMINO_ACID_BINDING	40	Down	0.0399066474958416	0.759678606319857
C7_GSE2770_TGFB_AND_IL4_VS_IL12_TREATED_ACT_CD4_TCELL_6H_UP	175	Down	0.0399084634606037	0.759678606319857
C5_GO_C_ACETYLTRANSFERASE_ACTIVITY	4	Down	0.039962528584942	0.759678606319857
C2_IIZUKA_LIVER_CANCER_EARLY_RECURRENCE	10	Down	0.0400269951303419	0.759678606319857
C2_PID_FGF_PATHWAY	41	Down	0.040051994773226	0.759678606319857
C5_GO_MRNA_EXPORT_FROM_NUCLEUS	93	Down	0.040085033203652	0.759678606319857
C7_GSE22589_HEALTHY_VS_HIV_INFECTED_DC_UP	172	Down	0.040093147959179	0.759678606319857
C5_GO_EXOCYTIC_INSERTION_OF_NEUROTRANSMITTER_RECEPTOR_TO_PLASMA_MEMBRANE	4	Down	0.0401344289936607	0.759678606319857
C2_SUZUKI_AMPLIFIED_IN_ORAL_CANCER	7	Down	0.0401734783029352	0.759678606319857
C5_GO_REGULATION_OF_PROTEIN_K63_LINKED_UBIQUITINATION	8	Down	0.0402379411153932	0.759678606319857
C7_GSE9960_HEALTHY_VS_GRAM_NEG_SEPSIS_PBMC_UP	176	Down	0.0402457352055531	0.759678606319857
C5_GO_PERINUCLEAR_ENDOPLASMIC_RETICULUM	17	Down	0.0402489980312613	0.759678606319857
C7_GSE17721_POLYIC_VS_GARDIQUIMOD_8H_BMDC_UP	153	Down	0.0402655887883211	0.759678606319857
C5_GO_POSITIVE_REGULATION_OF_SMAD_PROTEIN_SIGNAL_TRANSDUCTION	10	Up	0.0402730417959214	0.759678606319857
C5_GO_REGULATION_OF_METHYLATION_DEPENDENT_CHROMATIN_SILENCING	11	Down	0.0402739601741701	0.759678606319857
C5_GO_POSITIVE_REGULATION_OF_MITOTIC_CELL_CYCLE	122	Down	0.0402970013100174	0.759678606319857
C3_AP2ALPHA_01	174	Down	0.0403248185067759	0.759678606319857
C2_DING_LUNG_CANCER_MUTATED_FREQUENTLY	10	Down	0.0403880175680935	0.759678606319857
C7_GSE43955_TGFB_IL6_VS_TGFB_IL6_IL23_TH17_ACT_CD4_TCELL_60H_DN	133	Down	0.0404082576838193	0.759678606319857
C2_CHIARETTI_ACUTE_LYMPHOBLASTIC_LEUKEMIA_ZAP70	56	Down	0.0404269832333561	0.759678606319857
C5_GO_REGULATION_OF_EXTRACELLULAR_MATRIX_DISASSEMBLY	15	Down	0.0404393798940677	0.759678606319857
C7_GSE27786_LSK_VS_NKTCELL_DN	157	Down	0.0404525395036001	0.759678606319857
C2_PID_NOTCH_PATHWAY	48	Down	0.0404862641713694	0.759678606319857
C2_MULLIGHAN_MLL_SIGNATURE_2_DN	216	Down	0.0405743963580639	0.759678606319857
C5_GO_CHROMAFFIN_GRANULE	6	Down	0.0406076776224998	0.759678606319857
C2_PID_ALK1_PATHWAY	23	Down	0.0406380828093989	0.759678606319857
C5_GO_VESICLE_COAT	50	Down	0.0406525813537437	0.759678606319857
C7_GSE9650_NAIVE_VS_EXHAUSTED_CD8_TCELL_UP	168	Down	0.0406607673219197	0.759678606319857
C5_GO_PROTEIN_DISULFIDE_ISOMERASE_ACTIVITY	12	Down	0.0406654225432989	0.759678606319857
C5_GO_ANTERIOR_HEAD_DEVELOPMENT	5	Up	0.0407033639888899	0.759678606319857
C7_GSE36476_YOUNG_VS_OLD_DONOR_MEMORY_CD4_TCELL_40H_TSST_ACT_DN	177	Down	0.0407144221873212	0.759678606319857
C7_GSE1432_6H_VS_24H_IFNG_MICROGLIA_DN	162	Down	0.0407292529386276	0.759678606319857
C5_GO_ESTABLISHMENT_OF_PROTEIN_LOCALIZATION_TO_MEMBRANE	255	Down	0.0407439127897346	0.759678606319857
C7_GSE18281_PERIMEDULLARY_CORTICAL_REGION_VS_WHOLE_MEDULLA_THYMUS_UP	148	Down	0.0407854271177091	0.759678606319857
C5_GO_SERINE_TYPE_CARBOXYPEPTIDASE_ACTIVITY	5	Down	0.0407903360455354	0.759678606319857
C5_GO_CYTOPLASMIC_SIDE_OF_ROUGH_ENDOPLASMIC_RETICULUM_MEMBRANE	3	Down	0.0408722522355809	0.759678606319857
C5_GO_CATALYTIC_STEP_2_SPLICEOSOME	69	Down	0.0408791980910516	0.759678606319857
C7_GSE37533_PPARG2_FOXP3_VS_FOXP3_TRANSDUCED_CD4_TCELL_PIOGLITAZONE_TREATED_UP	133	Down	0.0409526267979776	0.759678606319857
C2_BIOCARTA_P38MAPK_PATHWAY	34	Down	0.0409626454519818	0.759678606319857
C5_GO_ESTABLISHMENT_OF_EPITHELIAL_CELL_APICAL_BASAL_POLARITY	10	Down	0.0410145710825759	0.759678606319857
C7_GSE24210_RESTING_TREG_VS_TCONV_DN	168	Down	0.0410488338354439	0.759678606319857
C3_CACCCBINDINGFACTOR_Q6	189	Down	0.0410738722941851	0.759678606319857
C5_GO_MAGNESIUM_ION_HOMEOSTASIS	5	Up	0.0411272764874291	0.759678606319857
C2_REACTOME_MITOCHONDRIAL_PROTEIN_IMPORT	51	Down	0.0411497006637378	0.759678606319857
C7_GSE42088_UNINF_VS_LEISHMANIA_INF_DC_24H_UP	179	Down	0.0411599823572667	0.759678606319857
C5_GO_TRANSCRIPTION_INITIATION_FROM_RNA_POLYMERASE_II_PROMOTER	140	Down	0.0411642086655419	0.759678606319857
C5_GO_MITOCHONDRIAL_PROTON_TRANSPORTING_ATP_SYNTHASE_COMPLEX_ASSEMBLY	3	Down	0.0412061409103331	0.759678606319857
C7_GSE20727_CTRL_VS_ROS_INH_AND_DNFB_ALLERGEN_TREATED_DC_UP	168	Down	0.0412220065146177	0.759678606319857
C2_REACTOME_KETONE_BODY_METABOLISM	7	Down	0.0412549049531989	0.759678606319857
C7_GSE43957_UNTREATED_VS_NACL_TREATED_ANTI_CD3_CD28_STIM_CD4_TCELL_UP	120	Down	0.0413339804308826	0.760489146316119
C5_GO_SNRNA_BINDING	39	Down	0.0415197530894859	0.761147809045708
C7_GSE15767_MED_VS_SCS_MAC_LN_DN	163	Down	0.0415619412147047	0.761147809045708
C5_GO_DNA_METHYLATION	47	Down	0.0415964311090663	0.761147809045708
C2_KEGG_ASTHMA	14	Up	0.0416024764146294	0.761147809045708
C5_GO_POSITIVE_REGULATION_OF_CYTOLYSIS	4	Down	0.0417099471340392	0.761147809045708
C2_DAVICIONI_MOLECULAR_ARMS_VS_ERMS_UP	257	Down	0.0417148378698107	0.761147809045708
C5_GO_AP_1_ADAPTOR_COMPLEX_BINDING	4	Down	0.0417241832113041	0.761147809045708
C2_REACTOME_METABOLISM_OF_INGESTED_SEMET_SEC_MESEC_INTO_H2SE	4	Up	0.0417455450395515	0.761147809045708
C2_REACTOME_RAB_REGULATION_OF_TRAFFICKING	108	Down	0.041790294661519	0.761147809045708
C5_GO_DNA_HELICASE_COMPLEX	12	Down	0.0417922469938998	0.761147809045708
C5_GO_TRANSCRIPTIONALLY_ACTIVE_CHROMATIN	21	Down	0.0417981061473449	0.761147809045708
C2_ZHU_CMV_8_HR_DN	35	Down	0.0418669520367965	0.761147809045708
C2_KEGG_APOPTOSIS	75	Down	0.0418970073600846	0.761147809045708
C2_REACTOME_O_LINKED_GLYCOSYLATION_OF_MUCINS	30	Down	0.0419479050638762	0.761147809045708
C2_MARSON_FOXP3_TARGETS_UP	58	Down	0.0419497515793066	0.761147809045708
C2_WHITFIELD_CELL_CYCLE_LITERATURE	40	Up	0.0419994335334438	0.761147809045708
C2_REACTOME_PROTEIN_REPAIR	4	Down	0.0421244665914918	0.761147809045708
C5_GO_RIBONUCLEOPROTEIN_COMPLEX_DISASSEMBLY	13	Down	0.0421507264793509	0.761147809045708
C7_GSE32986_UNSTIM_VS_CURDLAN_HIGHDOSE_STIM_DC_DN	182	Down	0.0421882047134545	0.761147809045708
C5_GO_CEREBELLAR_CORTEX_FORMATION	13	Down	0.0422388312840095	0.761147809045708
C5_GO_CHONDROITIN_SULFATE_BINDING	4	Up	0.0423042108764878	0.761147809045708
C2_BURTON_ADIPOGENESIS_12	29	Down	0.0423416619206039	0.761147809045708
C7_GSE22601_DOUBLE_NEGATIVE_VS_DOUBLE_POSITIVE_THYMOCYTE_DN	181	Down	0.0423806733793789	0.761147809045708
C2_REACTOME_SIGNALING_BY_NTRK1_TRKA	67	Down	0.0424374190312151	0.761147809045708
C7_GSE16450_IMMATURE_VS_MATURE_NEURON_CELL_LINE_6H_IFNA_STIM_UP	135	Down	0.0424492288521767	0.761147809045708
C5_GO_REGULATION_OF_RNA_POLYMERASE_II_TRANSCRIPTIONAL_PREINITIATION_COMPLEX_ASSEMBLY	13	Down	0.0425233566639338	0.761147809045708
C5_GO_COFACTOR_TRANSPORT	34	Up	0.0425279232582372	0.761147809045708
C2_DING_LUNG_CANCER_MUTATED_SIGNIFICANTLY	18	Down	0.0425501912497356	0.761147809045708
C7_GSE6259_DEC205_POS_DC_VS_CD4_TCELL_DN	160	Down	0.0425581126035187	0.761147809045708
C2_REACTOME_EPH_EPHRIN_SIGNALING	75	Down	0.0426301733914923	0.761147809045708
C3_GCACCTT_MIR18A_MIR18B	92	Down	0.0426607105814194	0.761147809045708
C5_GO_REGULATION_OF_MULTI_ORGANISM_PROCESS	289	Down	0.0426699966648204	0.761147809045708
C5_GO_PURINE_NUCLEOBASE_TRANSPORT	4	Up	0.0426729016486194	0.761147809045708
C2_REACTOME_PENTOSE_PHOSPHATE_PATHWAY	13	Up	0.0427049091046424	0.761147809045708
C7_GSE17721_0.5H_VS_8H_GARDIQUIMOD_BMDC_UP	176	Down	0.0427211550560568	0.761147809045708
C7_GSE21546_SAP1A_KO_VS_SAP1A_KO_AND_ELK1_KO_ANTI_CD3_STIM_DP_THYMOCYTES_UP	157	Down	0.0427217013247026	0.761147809045708
C5_GO_HEMOGLOBIN_BIOSYNTHETIC_PROCESS	7	Down	0.0427224411903636	0.761147809045708
C2_REACTOME_CHOLINE_CATABOLISM	4	Up	0.0427382459624596	0.761147809045708
C5_GO_CHOLINE_CATABOLIC_PROCESS	4	Up	0.0427382459624596	0.761147809045708
C7_GSE40666_NAIVE_VS_EFFECTOR_CD8_TCELL_WITH_IFNA_STIM_90MIN_UP	165	Down	0.042802423286008	0.7612159471474
C2_GAUSSMANN_MLL_AF4_FUSION_TARGETS_F_DN	20	Down	0.042812255924757	0.7612159471474
C5_GO_GAP_JUNCTION_CHANNEL_ACTIVITY	4	Down	0.0429639687574624	0.761395154935012
C3_AACTGAC_MIR223	79	Down	0.0429697711176963	0.761395154935012
C5_GO_POSITIVE_REGULATION_OF_VIRAL_ENTRY_INTO_HOST_CELL	8	Down	0.0430248988458661	0.761395154935012
C2_BIOCARTA_CARM1_PATHWAY	11	Down	0.0430446082853675	0.761395154935012
C2_RODRIGUES_DCC_TARGETS_UP	3	Down	0.0430968320027245	0.761395154935012
C2_SESTO_RESPONSE_TO_UV_C0	88	Down	0.0431046649593114	0.761395154935012
C5_GO_PROTEIN_PROCESSING	134	Down	0.0431207952302892	0.761395154935012
C5_GO_DERMATAN_SULFATE_BIOSYNTHETIC_PROCESS	5	Down	0.0431466184805759	0.761395154935012
C7_GSE2770_IL12_ACT_VS_ACT_CD4_TCELL_6H_UP	159	Down	0.0431569601239617	0.761395154935012
C2_MARKS_ACETYLATED_NON_HISTONE_PROTEINS	13	Down	0.0432222189411847	0.761395154935012
C2_GOLDRATH_IMMUNE_MEMORY	57	Down	0.0432363382344607	0.761395154935012
C5_GO_REGULATION_OF_DNA_BINDING	84	Down	0.0432735418175053	0.761395154935012
C2_BASSO_CD40_SIGNALING_DN	52	Down	0.0432786384858413	0.761395154935012
C2_AGUIRRE_PANCREATIC_CANCER_COPY_NUMBER_UP	246	Down	0.0433293893106007	0.761670269793801
C7_GSE41867_NAIVE_VS_DAY6_LCMV_EFFECTOR_CD8_TCELL_DN	183	Down	0.0434615158801849	0.762988028897486
C5_GO_NUCLEAR_TRANSCRIBED_MRNA_CATABOLIC_PROCESS_DEADENYLATION_INDEPENDENT_DECAY	7	Down	0.0435083465363514	0.762988028897486
C5_GO_EXTRACELLULAR_MEMBRANE_BOUNDED_ORGANELLE	2	Up	0.0435098742276503	0.762988028897486
C5_GO_CELLULAR_RESPONSE_TO_GAMMA_RADIATION	25	Down	0.0437671653338622	0.765689306434728
C2_STREICHER_LSM1_TARGETS_UP	36	Down	0.0437744979946929	0.765689306434728
C2_LUCAS_HNF4A_TARGETS_DN	5	Up	0.0438557136324657	0.765689306434728
C5_GO_HISTONE_LYSINE_N_METHYLTRANSFERASE_ACTIVITY	38	Down	0.0438897545976101	0.765689306434728
C7_GSE22886_NAIVE_CD4_TCELL_VS_MONOCYTE_DN	180	Up	0.0438897706298295	0.765689306434728
C1_MT	13	Down	0.0439109488120777	0.765689306434728
C2_DAZARD_UV_RESPONSE_CLUSTER_G3	9	Down	0.044061470105537	0.765689306434728
C5_GO_NEGATIVE_REGULATION_OF_CHROMATIN_ORGANIZATION	48	Down	0.0440862353908284	0.765689306434728
C2_GARGALOVIC_RESPONSE_TO_OXIDIZED_PHOSPHOLIPIDS_TAN_DN	10	Up	0.0441617444689417	0.765689306434728
C5_GO_UDP_GALACTOSE_BETA_N_ACETYLGLUCOSAMINE_BETA_1_3_GALACTOSYLTRANSFERASE_ACTIVITY	3	Down	0.0442122583393199	0.765689306434728
C5_GO_POSITIVE_REGULATION_OF_ODONTOGENESIS	5	Up	0.0442605519717696	0.765689306434728
C5_GO_NUCLEOPLASM_PART	890	Down	0.0442836919786879	0.765689306434728
C2_BILANGES_SERUM_AND_RAPAMYCIN_SENSITIVE_GENES	40	Down	0.0442847917280067	0.765689306434728
C3_RNTCANNRNNYNATTW_UNKNOWN	39	Up	0.0443482968359367	0.765689306434728
C7_GSE21033_3H_VS_24H_POLYIC_STIM_DC_UP	154	Down	0.0443600563832182	0.765689306434728
C7_GSE17301_CTRL_VS_48H_ACD3_ACD28_IFNA2_STIM_CD8_TCELL_UP	166	Down	0.0443893530933379	0.765689306434728
C7_GSE12392_CD8A_POS_VS_NEG_SPLEEN_IFNB_KO_DC_DN	160	Down	0.0443969791937843	0.765689306434728
C5_GO_TRANSLATION_ELONGATION_FACTOR_ACTIVITY	14	Down	0.0444183718855155	0.765689306434728
C3_CETS1P54_01	216	Down	0.0444606515398513	0.765689306434728
C5_GO_EXECUTION_PHASE_OF_APOPTOSIS	59	Down	0.0444858738733744	0.765689306434728
C5_GO_FMN_BINDING	10	Up	0.0444938637443331	0.765689306434728
C5_GO_POSITIVE_REGULATION_OF_B_CELL_DIFFERENTIATION	10	Down	0.044526265229517	0.765689306434728
C5_GO_COP9_SIGNALOSOME_ASSEMBLY	4	Down	0.0445347865058039	0.765689306434728
C1_chr2q11	58	Down	0.0445483684913915	0.765689306434728
C7_GSE12003_MIR223_KO_VS_WT_BM_PROGENITOR_8D_CULTURE_UP	101	Down	0.044573065011207	0.765689306434728
C7_GSE360_CTRL_VS_L_MAJOR_MAC_UP	168	Down	0.0445816703866431	0.765689306434728
C7_GSE22886_NAIVE_CD4_TCELL_VS_MONOCYTE_UP	177	Down	0.0446454269254398	0.766094141375977
C7_GSE18893_CTRL_VS_TNF_TREATED_TCONV_24H_UP	168	Down	0.0446943310794743	0.766094141375977
C5_GO_NEGATIVE_REGULATION_OF_HUMORAL_IMMUNE_RESPONSE	8	Down	0.0447111922820389	0.766094141375977
C5_GO_SODIUM_PHOSPHATE_SYMPORTER_ACTIVITY	4	Down	0.0448138459532025	0.767246997961223
C5_GO_BENZODIAZEPINE_RECEPTOR_BINDING	2	Down	0.0449834893900677	0.769174047686566
C2_REACTOME_RNA_POLYMERASE_III_CHAIN_ELONGATION	16	Down	0.0450332317980973	0.769174047686566
C2_KEGG_LIMONENE_AND_PINENE_DEGRADATION	10	Down	0.0451082233144685	0.769174047686566
C7_GSE15659_CD45RA_NEG_CD4_TCELL_VS_NONSUPPRESSIVE_TCELL_UP	115	Down	0.0451357513884112	0.769174047686566
C7_GSE17721_POLYIC_VS_PAM3CSK4_8H_BMDC_UP	168	Down	0.0451748920879206	0.769174047686566
C2_BIOCARTA_EPONFKB_PATHWAY	9	Down	0.0451910518712306	0.769174047686566
C2_BIOCARTA_CDMAC_PATHWAY	14	Down	0.0452540860643605	0.769174047686566
C2_REACTOME_THE_NLRP3_INFLAMMASOME	15	Down	0.0452835014029418	0.769174047686566
C5_GO_NEGATIVE_REGULATION_OF_HISTONE_MODIFICATION	32	Down	0.0453381509889191	0.769174047686566
C2_SMID_BREAST_CANCER_LUMINAL_A_DN	15	Up	0.045351107708144	0.769174047686566
C5_GO_SENSORY_PERCEPTION_OF_SMELL	24	Down	0.0454063219663074	0.769174047686566
C7_GSE411_WT_VS_SOCS3_KO_MACROPHAGE_IL6_STIM_400MIN_DN	170	Down	0.0454295438092435	0.769174047686566
C2_DORN_ADENOVIRUS_INFECTION_48HR_DN	32	Down	0.0454393451237834	0.769174047686566
C5_GO_SPERMIDINE_METABOLIC_PROCESS	3	Down	0.0454495151645347	0.769174047686566
C2_ROVERSI_GLIOMA_LOH_REGIONS	29	Down	0.045458285503143	0.769174047686566
C2_BIOCARTA_MAPK_PATHWAY	76	Down	0.0455661679254166	0.770398530505173
C7_GSE3982_MAC_VS_CENT_MEMORY_CD4_TCELL_DN	146	Down	0.0456029448376068	0.770419843782995
C7_GSE16266_CTRL_VS_HEATSHOCK_AND_LPS_STIM_MEF_DN	164	Down	0.0456903327017462	0.77129548402045
C5_GO_N_TERMINAL_PROTEIN_AMINO_ACID_MODIFICATION	22	Down	0.0457778877044064	0.771583239023886
C5_GO_NEGATIVE_REGULATION_OF_CYTOKINE_SECRETION	39	Up	0.045778518745332	0.771583239023886
C5_GO_BERGMANN_GLIAL_CELL_DIFFERENTIATION	7	Down	0.045893652210093	0.772923217190479
C2_BIOCARTA_ARAP_PATHWAY	15	Down	0.0460661244859007	0.773821536890942
C2_BIOCARTA_BARRESTIN_PATHWAY	10	Down	0.0461098836024893	0.773821536890942
C3_MAZR_01	159	Down	0.0461178072793669	0.773821536890942
C5_GO_PYRUVATE_DEHYDROGENASE_COMPLEX	7	Down	0.0461184845940077	0.773821536890942
C2_PID_TGFBR_PATHWAY	43	Down	0.0462010401929558	0.773821536890942
C5_GO_DNA_DEPENDENT_DNA_REPLICATION	134	Down	0.0463057620454696	0.773821536890942
C5_GO_NEGATIVE_REGULATION_OF_MYELOID_LEUKOCYTE_MEDIATED_IMMUNITY	8	Down	0.0463501567422262	0.773821536890942
C7_GSE2405_S_AUREUS_VS_UNTREATED_NEUTROPHIL_UP	166	Down	0.0463610219889825	0.773821536890942
C5_GO_NUCLEOSIDE_MONOPHOSPHATE_METABOLIC_PROCESS	26	Down	0.0463706774813684	0.773821536890942
C2_PUJANA_CHEK2_PCC_NETWORK	644	Down	0.0464574369519169	0.773821536890942
C2_YANG_BREAST_CANCER_ESR1_BULK_DN	19	Down	0.0464761612532357	0.773821536890942
C3_TGCCTTA_MIR124A	437	Down	0.0464861613438679	0.773821536890942
C2_SCHAEFFER_PROSTATE_DEVELOPMENT_AND_CANCER_BOX5_UP	6	Up	0.046514092627211	0.773821536890942
C2_POS_RESPONSE_TO_HISTAMINE_UP	11	Up	0.0465831482184632	0.773821536890942
C7_GSE15930_STIM_VS_STIM_AND_TRICHOSTATINA_48H_CD8_T_CELL_DN	166	Down	0.0465848362988176	0.773821536890942
C1_chr17p11	53	Up	0.0466082235233547	0.773821536890942
C5_GO_POSITIVE_REGULATION_OF_INTRACELLULAR_LIPID_TRANSPORT	3	Down	0.0466159785164796	0.773821536890942
C3_ARGGGTTAA_UNKNOWN	76	Down	0.046681818959743	0.773821536890942
C5_GO_MULTI_ORGANISM_CELLULAR_PROCESS	33	Down	0.0467195324263846	0.773821536890942
C2_BYSTRYKH_HEMATOPOIESIS_STEM_CELL_RUNX1	3	Down	0.0467430873361703	0.773821536890942
C7_GSE1432_CTRL_VS_IFNG_6H_MICROGLIA_DN	171	Down	0.0467842992246264	0.773821536890942
C7_GSE2935_UV_INACTIVATED_VS_LIVE_SENDAI_VIRUS_INF_MACROPHAGE_DN	166	Down	0.0467894439482995	0.773821536890942
C5_GO_NUCLEAR_SPECK	301	Down	0.0468691063510248	0.773821536890942
C5_GO_HISTONE_H4_DEACETYLATION	9	Down	0.0469157675650829	0.773821536890942
C2_ABE_VEGFA_TARGETS	14	Up	0.0469170586569632	0.773821536890942
C7_GSE10325_LUPUS_CD4_TCELL_VS_LUPUS_MYELOID_DN	171	Up	0.0469855576719716	0.773821536890942
C7_GSE9960_HEALTHY_VS_GRAM_NEG_AND_POS_SEPSIS_PBMC_DN	165	Down	0.0470302213590109	0.773821536890942
C5_GO_LIPOSACCHARIDE_METABOLIC_PROCESS	41	Down	0.0470574121295911	0.773821536890942
C7_GSE24210_CTRL_VS_IL35_TREATED_TCONV_CD4_TCELL_DN	173	Down	0.0471089366770299	0.773821536890942
C2_REACTOME_DEFECTIVE_CFTR_CAUSES_CYSTIC_FIBROSIS	46	Down	0.0471216424314801	0.773821536890942
C2_DACOSTA_UV_RESPONSE_VIA_ERCC3_TTD_DN	71	Down	0.0471649033880115	0.773821536890942
C5_GO_MODIFIED_AMINO_ACID_TRANSMEMBRANE_TRANSPORTER_ACTIVITY	12	Up	0.0472724365387737	0.773821536890942
C7_GSE19401_NAIVE_VS_IMMUNIZED_MOUSE_PLN_FOLLICULAR_DC_DN	169	Down	0.0472917044775766	0.773821536890942
C7_GSE15930_STIM_VS_STIM_AND_IL12_72H_CD8_T_CELL_UP	164	Down	0.0473220905373297	0.773821536890942
C2_HOEBEKE_LYMPHOID_STEM_CELL_UP	88	Down	0.0473222231092591	0.773821536890942
C2_REACTOME_NUCLEAR_EVENTS_KINASE_AND_TRANSCRIPTION_FACTOR_ACTIVATION	23	Down	0.0473646072867263	0.773821536890942
C2_MYLLYKANGAS_AMPLIFICATION_HOT_SPOT_18	5	Down	0.0473879186519933	0.773821536890942
C1_chr16p11	97	Down	0.0474282632117774	0.773821536890942
C7_GSE17721_CTRL_VS_GARDIQUIMOD_24H_BMDC_UP	160	Down	0.0474594070783315	0.773821536890942
C5_GO_PENTOSE_PHOSPHATE_SHUNT	14	Up	0.0475029917540949	0.773821536890942
C7_GSE46606_IRF4HIGH_VS_IRF4MID_CD40L_IL2_IL5_DAY1_STIMULATED_BCELL_UP	179	Down	0.0475639289837151	0.773821536890942
C5_GO_MRNA_3_UTR_AU_RICH_REGION_BINDING	9	Down	0.0476064717094135	0.773821536890942
C5_GO_PML_BODY	84	Down	0.0476926909583812	0.773821536890942
C2_PECE_MAMMARY_STEM_CELL_DN	116	Down	0.0477059119204661	0.773821536890942
C2_REACTOME_SIGNALING_BY_ERYTHROPOIETIN	24	Down	0.0477203578495144	0.773821536890942
C5_GO_POSITIVE_REGULATION_OF_ERYTHROCYTE_DIFFERENTIATION	23	Down	0.0478021304196677	0.773821536890942
C5_GO_NADH_METABOLIC_PROCESS	8	Down	0.0478116004601089	0.773821536890942
C5_GO_REGULATION_OF_MESENCHYMAL_STEM_CELL_DIFFERENTIATION	3	Down	0.0478909680744809	0.773821536890942
C7_GSE17974_0H_VS_12H_IN_VITRO_ACT_CD4_TCELL_UP	165	Down	0.047936787048526	0.773821536890942
C2_PID_ATM_PATHWAY	31	Down	0.0479614898356151	0.773821536890942
C7_GSE22886_DAY0_VS_DAY7_MONOCYTE_IN_CULTURE_DN	188	Down	0.0479689463544326	0.773821536890942
C2_REACTOME_RNA_POLYMERASE_I_TRANSCRIPTION_INITIATION	40	Down	0.0479891273248021	0.773821536890942
C7_GSE411_100MIN_VS_400MIN_IL6_STIM_SOCS3_KO_MACROPHAGE_DN	173	Down	0.0480162744917996	0.773821536890942
C2_MYLLYKANGAS_AMPLIFICATION_HOT_SPOT_29	4	Down	0.0480461447173114	0.773821536890942
C7_GSE17721_CTRL_VS_POLYIC_6H_BMDC_UP	165	Down	0.0483020657951542	0.773821536890942
C5_GO_REGULATION_OF_INORGANIC_ANION_TRANSMEMBRANE_TRANSPORT	5	Down	0.0483199851913165	0.773821536890942
C5_GO_NEGATIVE_REGULATION_OF_ACTIN_FILAMENT_DEPOLYMERIZATION	31	Up	0.0483617980146116	0.773821536890942
C2_GRANDVAUX_IFN_RESPONSE_NOT_VIA_IRF3	14	Down	0.0483789803023768	0.773821536890942
C5_GO_TRANSITION_METAL_ION_HOMEOSTASIS	104	Down	0.0483818446451282	0.773821536890942
C7_GSE13229_IMM_VS_INTMATURE_NKCELL_DN	178	Down	0.0483913449264277	0.773821536890942
C1_chr6p23	6	Down	0.0484015831984235	0.773821536890942
C2_BIOCARTA_AKAP13_PATHWAY	10	Down	0.0484720335614995	0.773821536890942
C2_FU_INTERACT_WITH_ALKBH8	13	Down	0.0485459988878367	0.773821536890942
C7_GSE3920_UNTREATED_VS_IFNA_TREATED_ENDOTHELIAL_CELL_DN	138	Down	0.0485471284282432	0.773821536890942
C7_GSE3982_CTRL_VS_IGE_STIM_MAST_CELL_DN	158	Down	0.0486059002275303	0.773821536890942
C5_GO_NEUTRAL_AMINO_ACID_TRANSMEMBRANE_TRANSPORTER_ACTIVITY	22	Up	0.0486061261974325	0.773821536890942
C7_GSE5542_UNTREATED_VS_IFNA_AND_IFNG_TREATED_EPITHELIAL_CELLS_24H_UP	179	Down	0.0486194873864212	0.773821536890942
H_HALLMARK_OXIDATIVE_PHOSPHORYLATION	177	Down	0.0486803686357021	0.773821536890942
C2_BIOCARTA_PKC_PATHWAY	7	Down	0.0486836641775061	0.773821536890942
C2_PICCALUGA_ANGIOIMMUNOBLASTIC_LYMPHOMA_DN	115	Down	0.0486854566936994	0.773821536890942
C7_GSE37301_CD4_TCELL_VS_RAG2_KO_NK_CELL_DN	170	Down	0.0487434154913206	0.773821536890942
C2_HOLLERN_PAPILLARY_BREAST_TUMOR	9	Up	0.0487537039595957	0.773821536890942
C7_GSE29618_PRE_VS_DAY7_FLU_VACCINE_MONOCYTE_DN	159	Down	0.0488148776859433	0.773821536890942
C5_GO_EUKARYOTIC_INITIATION_FACTOR_4E_BINDING	6	Down	0.0488735082856782	0.773821536890942
C7_GSE43955_TH0_VS_TGFB_IL6_TH17_ACT_CD4_TCELL_20H_DN	154	Down	0.0489121134772603	0.773821536890942
C5_GO_SERINE_FAMILY_AMINO_ACID_METABOLIC_PROCESS	27	Up	0.0489297702285145	0.773821536890942
C5_GO_ACTIVATION_OF_PROTEIN_KINASE_A_ACTIVITY	11	Down	0.048932779019423	0.773821536890942
C7_GSE10239_NAIVE_VS_MEMORY_CD8_TCELL_UP	183	Down	0.0490564486683722	0.773821536890942
C2_KEGG_TOLL_LIKE_RECEPTOR_SIGNALING_PATHWAY	78	Down	0.0490589135766706	0.773821536890942
C5_GO_DOUBLE_STRANDED_TELOMERIC_DNA_BINDING	9	Down	0.0490720348248895	0.773821536890942
C5_GO_TRNA_AMINOACYLATION_FOR_MITOCHONDRIAL_PROTEIN_TRANSLATION	7	Up	0.0491206004321868	0.773821536890942
C7_GSE34515_CD16_POS_MONOCYTE_VS_DC_UP	180	Down	0.0491263205013999	0.773821536890942
C7_GSE7831_UNSTIM_VS_CPG_STIM_PDC_1H_UP	174	Down	0.0491489854140765	0.773821536890942
C5_GO_OXIDOREDUCTASE_ACTIVITY_ACTING_ON_OTHER_NITROGENOUS_COMPOUNDS_AS_DONORS	2	Down	0.049166869751679	0.773821536890942
C5_GO_HISTONE_H3_K9_MODIFICATION	41	Down	0.0491795764565571	0.773821536890942
C2_GRAHAM_CML_QUIESCENT_VS_CML_DIVIDING_DN	3	Up	0.0492901004716755	0.773821536890942
C2_BILANGES_RAPAMYCIN_SENSITIVE_VIA_TSC1_AND_TSC2	57	Down	0.0493056420932601	0.773821536890942
C7_GSE41867_LCMV_ARMSTRONG_VS_CLONE13_DAY6_EFFECTOR_CD8_TCELL_DN	174	Down	0.0493581678696393	0.773821536890942
C2_REACTOME_FGFR2_MUTANT_RECEPTOR_ACTIVATION	20	Down	0.049361696073442	0.773821536890942
C5_GO_AMIDE_BIOSYNTHETIC_PROCESS	627	Down	0.0494739766709923	0.773821536890942
C2_KYNG_RESPONSE_TO_H2O2_VIA_ERCC6_DN	39	Down	0.0494905698706073	0.773821536890942
C2_YAO_TEMPORAL_RESPONSE_TO_PROGESTERONE_CLUSTER_2	33	Down	0.0494995070451876	0.773821536890942
C7_GSE17721_0.5H_VS_12H_LPS_BMDC_DN	166	Down	0.0495318520587284	0.773821536890942
C7_GSE27786_LIN_NEG_VS_MONO_MAC_DN	162	Down	0.0495535771759535	0.773821536890942
C2_DUTTA_APOPTOSIS_VIA_NFKB	26	Down	0.0495981095321912	0.773821536890942
C5_GO_SULFUR_AMINO_ACID_CATABOLIC_PROCESS	5	Up	0.0496477743580454	0.773821536890942
C2_REACTOME_FORMATION_OF_SENESCENCE_ASSOCIATED_HETEROCHROMATIN_FOCI_SAHF	16	Down	0.0496635225453461	0.773821536890942
C5_GO_EQUILIBRIOCEPTION	2	Up	0.0496826104696952	0.773821536890942
C1_chr7p21	21	Up	0.0496873275655312	0.773821536890942
C7_GSE41176_WT_VS_TAK1_KO_ANTI_IGM_STIM_BCELL_1H_UP	131	Down	0.0497747922987115	0.773821536890942
C7_GSE11924_TH2_VS_TH17_CD4_TCELL_DN	164	Down	0.0497922637924055	0.773821536890942
C2_ALCALA_APOPTOSIS	79	Down	0.0498084277039429	0.773821536890942
C5_GO_ALPHA_N_ACETYLGALACTOSAMINIDE_ALPHA_2_6_SIALYLTRANSFERASE_ACTIVITY	2	Up	0.0498240519120479	0.773821536890942
C7_GSE21670_UNTREATED_VS_TGFB_IL6_TREATED_CD4_TCELL_DN	126	Down	0.0498378430080774	0.773821536890942
C2_BIOCARTA_P35ALZHEIMERS_PATHWAY	7	Down	0.0498438050978149	0.773821536890942
C2_TIEN_INTESTINE_PROBIOTICS_6HR_UP	40	Down	0.0498517996237085	0.773821536890942
C5_GO_POSITIVE_REGULATION_OF_TELOMERE_MAINTENANCE_VIA_TELOMERE_LENGTHENING	35	Down	0.0499272355506006	0.773821536890942
C7_GSE43955_10H_VS_30H_ACT_CD4_TCELL_WITH_TGFB_IL6_UP	152	Down	0.0499705763431986	0.773821536890942
C2_REACTOME_ALPHA_LINOLENIC_OMEGA3_AND_LINOLEIC_OMEGA6_ACID_METABOLISM	11	Down	0.0500182503813525	0.773821536890942
C5_GO_ALPHA_LINOLENIC_ACID_METABOLIC_PROCESS	11	Down	0.0500182503813525	0.773821536890942
C2_ZHONG_RESPONSE_TO_AZACITIDINE_AND_TSA_DN	60	Down	0.0500354426492454	0.773821536890942
C5_GO_CHORIO_ALLANTOIC_FUSION	3	Up	0.0500842480902503	0.773821536890942
C7_GSE339_EX_VIVO_VS_IN_CULTURE_CD4CD8DN_DC_UP	178	Down	0.0502182640260625	0.773821536890942
C5_GO_PRERIBOSOME_SMALL_SUBUNIT_PRECURSOR	7	Down	0.0502646074450862	0.773821536890942
C7_GSE41867_NAIVE_VS_DAY8_LCMV_ARMSTRONG_EFFECTOR_CD8_TCELL_DN	171	Down	0.0503485814338191	0.773821536890942
C2_PID_IL3_PATHWAY	23	Down	0.0503642536727635	0.773821536890942
C5_GO_NEURAL_CREST_FORMATION	8	Down	0.050368093856517	0.773821536890942
C3_TCCAGAT_MIR5165P	92	Down	0.0504892399206867	0.773821536890942
C2_REACTOME_TP53_REGULATES_TRANSCRIPTION_OF_DNA_REPAIR_GENES	53	Down	0.0505359392407117	0.773821536890942
C5_GO_UDP_XYLOSYLTRANSFERASE_ACTIVITY	9	Down	0.0505589105162816	0.773821536890942
C7_GSE3994_WT_VS_PAC1_KO_ACTIVATED_MAST_CELL_DN	159	Down	0.0505748851400369	0.773821536890942
C3_PPARG_01	31	Down	0.0505803338941778	0.773821536890942
C2_DIAZ_CHRONIC_MEYLOGENOUS_LEUKEMIA_UP	1254	Down	0.0505924776066671	0.773821536890942
C2_KEGG_BLADDER_CANCER	34	Down	0.0505968049358189	0.773821536890942
C5_GO_RIBOSOME_ASSEMBLY	45	Down	0.0505978351248811	0.773821536890942
C2_REACTOME_HDMS_DEMETHYLATE_HISTONES	46	Up	0.0506387504192408	0.773821536890942
C7_GSE19941_UNSTIM_VS_LPS_AND_IL10_STIM_IL10_KO_MACROPHAGE_DN	175	Down	0.0506849032050816	0.773821536890942
C5_GO_NODAL_SIGNALING_PATHWAY	7	Up	0.0507697390739906	0.773821536890942
C7_GSE40493_BCL6_KO_VS_WT_TREG_UP	165	Down	0.0507891441916485	0.773821536890942
C5_GO_POSITIVE_REGULATION_OF_MESENCHYMAL_CELL_PROLIFERATION	17	Down	0.0507931472414772	0.773821536890942
C5_GO_MEIOTIC_SPINDLE_ORGANIZATION	11	Down	0.0508037815983627	0.773821536890942
C5_GO_REGULATION_OF_MULTICELLULAR_ORGANISM_GROWTH	51	Down	0.0508642295733852	0.773821536890942
C5_GO_PROTEIN_EXIT_FROM_ENDOPLASMIC_RETICULUM	37	Down	0.0508808807069615	0.773821536890942
C5_GO_PROTEIN_SERINE_THREONINE_PHOSPHATASE_INHIBITOR_ACTIVITY	5	Up	0.0509160209947071	0.773821536890942
C7_GSE9509_10MIN_VS_30MIN_LPS_STIM_IL10_KO_MACROPHAGE_DN	136	Down	0.0509307138028538	0.773821536890942
C7_GSE4748_CTRL_VS_CYANOBACTERIUM_LPSLIKE_STIM_DC_1H_UP	152	Down	0.0509643793315289	0.773821536890942
C7_GSE14308_TH1_VS_NAIVE_CD4_TCELL_UP	168	Down	0.0510720681281375	0.773821536890942
C2_WANG_THOC1_TARGETS_UP	2	Down	0.0511002292382764	0.773821536890942
C2_REACTOME_HOMOLOGOUS_DNA_PAIRING_AND_STRAND_EXCHANGE	39	Up	0.0511056278361902	0.773821536890942
C2_COLLER_MYC_TARGETS_UP	17	Down	0.0511445915117653	0.773821536890942
C5_GO_REGULATION_OF_CHROMATIN_ORGANIZATION	151	Down	0.0511670620719801	0.773821536890942
C2_SHEPARD_CRUSH_AND_BURN_MUTANT_UP	147	Down	0.0511670856460499	0.773821536890942
C5_GO_NUCLEAR_UBIQUITIN_LIGASE_COMPLEX	36	Down	0.0511834585218625	0.773821536890942
C7_GSE27786_CD8_TCELL_VS_NEUTROPHIL_UP	175	Down	0.0511856711471075	0.773821536890942
C2_BERENJENO_TRANSFORMED_BY_RHOA_REVERSIBLY_DN	23	Up	0.0511979030373854	0.773821536890942
C5_GO_POSITIVE_REGULATION_OF_TYPE_I_INTERFERON_PRODUCTION	68	Down	0.0512158039215257	0.773821536890942
C5_GO_NUCLEOTIDE_EXCISION_REPAIR_DNA_DAMAGE_RECOGNITION	22	Down	0.0512378386776962	0.773821536890942
C2_SUBTIL_PROGESTIN_TARGETS	26	Down	0.0512554766869822	0.773821536890942
C1_chr15q22	57	Down	0.0513148485093471	0.773821536890942
C7_GSE25087_TREG_VS_TCONV_FETUS_DN	153	Down	0.0513412401746471	0.773821536890942
C2_MIKKELSEN_PLURIPOTENT_STATE_UP	4	Up	0.0513448198356376	0.773821536890942
C2_WANG_TUMOR_INVASIVENESS_UP	311	Down	0.0513693072617996	0.773821536890942
C2_COLIN_PILOCYTIC_ASTROCYTOMA_VS_GLIOBLASTOMA_DN	19	Down	0.051495096573802	0.773937550486447
C2_REACTOME_INTERLEUKIN_23_SIGNALING	8	Up	0.0515261180440766	0.773937550486447
C5_GO_INTERLEUKIN_23_MEDIATED_SIGNALING_PATHWAY	8	Up	0.0515261180440766	0.773937550486447
C7_GSE22886_NEUTROPHIL_VS_DC_DN	186	Down	0.0515606254558906	0.773937550486447
C5_GO_M7G_5_PPPN_DIPHOSPHATASE_ACTIVITY	6	Down	0.0515799581587291	0.773937550486447
C7_GSE36009_WT_VS_NLRP10_KO_DC_DN	169	Down	0.0516117295613567	0.773937550486447
C5_GO_POSITIVE_REGULATION_OF_COAGULATION	17	Up	0.0516267580469246	0.773937550486447
C5_GO_RETINAL_GANGLION_CELL_AXON_GUIDANCE	9	Up	0.0518155007409187	0.775888593188105
C3_HFH3_01	125	Down	0.051845970580862	0.775888593188105
C5_GO_ISOPRENOID_METABOLIC_PROCESS	49	Up	0.051864210774606	0.775888593188105
C7_GSE3982_MAC_VS_BASOPHIL_DN	159	Down	0.0519351954695107	0.775897074438819
C5_GO_REGULATION_OF_ESTABLISHMENT_OF_PROTEIN_LOCALIZATION_TO_CHROMOSOME	12	Down	0.0519556432438337	0.775897074438819
C2_SHIN_B_CELL_LYMPHOMA_CLUSTER_2	26	Down	0.0520017239374944	0.775897074438819
C2_LEIN_ASTROCYTE_MARKERS	26	Up	0.0520078529519658	0.775897074438819
C1_chr7p14	49	Down	0.0521050079043903	0.776493099081636
C2_REACTOME_FREE_FATTY_ACIDS_REGULATE_INSULIN_SECRETION	8	Down	0.052119396656042	0.776493099081636
C2_REACTOME_SIGNALING_BY_NTRKS	82	Down	0.0521569949370049	0.776519927366856
C5_GO_NEGATIVE_REGULATION_OF_INTRACELLULAR_STEROID_HORMONE_RECEPTOR_SIGNALING_PATHWAY	26	Down	0.0522873630165026	0.777926940023302
C5_GO_RESPONSE_TO_GAMMA_RADIATION	46	Down	0.0523928481368582	0.777945631904122
C7_GSE46606_IRF4MID_VS_WT_CD40L_IL2_IL5_DAY3_STIMULATED_BCELL_DN	179	Down	0.0524063853918737	0.777945631904122
C2_SHEN_SMARCA2_TARGETS_UP	392	Down	0.0524150197899881	0.777945631904122
C2_LI_ADIPOGENESIS_BY_ACTIVATED_PPARG	11	Up	0.0525370486545165	0.777945631904122
C3_CCTGAGT_MIR510	34	Down	0.0526126557914558	0.777945631904122
C5_GO_POSITIVE_REGULATION_OF_GLUTAMATE_RECEPTOR_SIGNALING_PATHWAY	5	Down	0.0526799622776372	0.777945631904122
C2_BIOCARTA_RAN_PATHWAY	5	Down	0.0527185335776562	0.777945631904122
C5_GO_MAMMARY_GLAND_INVOLUTION	5	Down	0.0528730549027982	0.777945631904122
C5_GO_NUCLEAR_TRANSCRIBED_MRNA_CATABOLIC_PROCESS_DEADENYLATION_DEPENDENT_DECAY	61	Down	0.0528880553371854	0.777945631904122
C3_GCCATNTTG_YY1_Q6	371	Down	0.052892162921198	0.777945631904122
C7_GSE12198_LOW_IL2_STIM_NK_CELL_VS_HIGH_IL2_STIM_NK_CELL_UP	167	Down	0.0528982489902468	0.777945631904122
C7_GSE22935_WT_VS_MYD88_KO_MACROPHAGE_48H_MBOVIS_BCG_STIM_UP	139	Down	0.0529051934696662	0.777945631904122
C2_NAGY_TFTC_COMPONENTS_HUMAN	14	Up	0.0529071223364822	0.777945631904122
C5_GO_PROTEIN_POLYMERIZATION	204	Down	0.0529516814969693	0.777945631904122
C2_LOPEZ_MESOTHELIOMA_SURVIVAL_UP	10	Down	0.0529693346648075	0.777945631904122
C7_GSE12366_PLASMA_CELL_VS_MEMORY_BCELL_DN	163	Down	0.0529776255077898	0.777945631904122
C5_GO_REGULATION_OF_HUMORAL_IMMUNE_RESPONSE	34	Down	0.0529999878433814	0.777945631904122
C5_GO_SPHINGOLIPID_METABOLIC_PROCESS	63	Down	0.0530077027437308	0.777945631904122
C5_GO_POSITIVE_REGULATION_OF_CELLULAR_AMIDE_METABOLIC_PROCESS	112	Down	0.053017640279868	0.777945631904122
C2_KEGG_PROTEIN_EXPORT	20	Down	0.0530395934777823	0.777945631904122
C5_GO_ODONTOGENESIS_OF_DENTIN_CONTAINING_TOOTH	47	Down	0.0530417476298265	0.777945631904122
C2_BIOCARTA_TALL1_PATHWAY	13	Down	0.0531371496957181	0.778818277837511
C2_HADDAD_T_LYMPHOCYTE_AND_NK_PROGENITOR_DN	41	Up	0.053274950915621	0.77983496679237
C7_GSE7568_CTRL_VS_3H_TGFB_TREATED_MACROPHAGES_WITH_IL4_AND_DEXAMETHASONE_DN	168	Down	0.0533086630020181	0.77983496679237
C7_GSE17721_0.5H_VS_24H_LPS_BMDC_DN	159	Down	0.0533143673129764	0.77983496679237
C5_GO_REGULATION_OF_NUCLEOBASE_CONTAINING_COMPOUND_METABOLIC_PROCESS	417	Down	0.0533692202323268	0.780111270404065
C5_GO_SULFUR_AMINO_ACID_TRANSMEMBRANE_TRANSPORTER_ACTIVITY	7	Up	0.0534445280847225	0.780584710467717
C5_GO_NEGATIVE_REGULATION_OF_TRANSCRIPTION_ELONGATION_FROM_RNA_POLYMERASE_II_PROMOTER	7	Up	0.0534772221069955	0.780584710467717
C5_GO_PROTEIN_MATURATION	194	Down	0.0535144876243314	0.780584710467717
C2_RICKMAN_TUMOR_DIFFERENTIATED_WELL_VS_POORLY_UP	200	Down	0.0535455490123531	0.780584710467717
C3_HIF1_Q5	179	Down	0.0536008558449582	0.780866195425678
C7_GSE13484_UNSTIM_VS_3H_YF17D_VACCINE_STIM_PBMC_UP	175	Down	0.0539697758064973	0.785051378349985
C2_MEDINA_SMARCA4_TARGETS	27	Down	0.0540142336380003	0.785051378349985
C2_REACTOME_GOLGI_TO_ER_RETROGRADE_TRANSPORT	105	Down	0.0540145838432615	0.785051378349985
C3_TAGCTTT_MIR9	170	Down	0.0540978544264368	0.785051378349985
C2_REN_ALVEOLAR_RHABDOMYOSARCOMA_UP	61	Down	0.0541055412474791	0.785051378349985
C2_REACTOME_FORMATION_OF_HIV_ELONGATION_COMPLEX_IN_THE_ABSENCE_OF_HIV_TAT	37	Down	0.0541256018858594	0.785051378349985
C5_GO_MITOTIC_CELL_CYCLE_ARREST	13	Up	0.0541542888502057	0.785051378349985
C2_RIZ_ERYTHROID_DIFFERENTIATION	67	Down	0.0541776651940774	0.785051378349985
C5_GO_CYTOSOLIC_SMALL_RIBOSOMAL_SUBUNIT	31	Down	0.0542841794564316	0.785800188099474
C5_GO_POLARIZED_EPITHELIAL_CELL_DIFFERENTIATION	12	Down	0.0544465531763165	0.785800188099474
C2_KEGG_LINOLEIC_ACID_METABOLISM	11	Down	0.0544650581484822	0.785800188099474
C5_GO_CYSTEINE_METABOLIC_PROCESS	7	Up	0.0545256353480625	0.785800188099474
C7_GSE39820_CTRL_VS_TGFBETA1_IL6_CD4_TCELL_UP	174	Down	0.0545926296857495	0.785800188099474
C2_KEGG_INOSITOL_PHOSPHATE_METABOLISM	49	Down	0.0546076851757149	0.785800188099474
C5_GO_NEGATIVE_REGULATION_OF_EPITHELIAL_CELL_DIFFERENTIATION_INVOLVED_IN_KIDNEY_DEVELOPMENT	3	Down	0.0546616877534626	0.785800188099474
C7_GOLDRATH_NAIVE_VS_EFF_CD8_TCELL_UP	171	Down	0.0546836609222091	0.785800188099474
C5_GO_REGULATION_OF_PROTEIN_FOLDING	10	Up	0.0547014041396365	0.785800188099474
C7_GSE18281_CORTICAL_THYMOCYTE_VS_WHOLE_CORTEX_THYMUS_DN	168	Down	0.0547092095282867	0.785800188099474
C7_GSE21063_WT_VS_NFATC1_KO_BCELL_DN	172	Down	0.0547239392718923	0.785800188099474
C5_GO_RIBONUCLEOPROTEIN_COMPLEX_SUBUNIT_ORGANIZATION	220	Down	0.05478661624439	0.785800188099474
C7_GSE16522_MEMORY_VS_NAIVE_CD8_TCELL_UP	172	Down	0.0548002746761132	0.785800188099474
C7_GSE17721_0.5H_VS_4H_POLYIC_BMDC_UP	152	Down	0.0548018262714108	0.785800188099474
C5_GO_OUTER_EAR_MORPHOGENESIS	7	Down	0.0548321282885243	0.785800188099474
C5_GO_TRANSCRIPTION_INITIATION_FROM_RNA_POLYMERASE_I_PROMOTER	28	Down	0.0548406696063015	0.785800188099474
C5_GO_DNA_REPLICATION_INITIATION	35	Down	0.0549217447210438	0.785800188099474
C5_GO_POSITIVE_REGULATION_OF_RNA_SPLICING	29	Down	0.0549481335963392	0.785800188099474
C2_ZHU_CMV_24_HR_DN	61	Down	0.0549561759911956	0.785800188099474
C7_GSE28783_CTRL_ANTI_MIR_VS_UNTREATED_ATHEROSCLEROSIS_MACROPHAGE_UP	139	Down	0.0550758589757811	0.785800188099474
C5_GO_PHOSPHOLIPID_TRANSPORTER_ACTIVITY	56	Down	0.0550916601926032	0.785800188099474
C5_GO_CELLULAR_AMIDE_METABOLIC_PROCESS	751	Down	0.0550970323917329	0.785800188099474
C7_GSE6259_DEC205_POS_DC_VS_CD8_TCELL_UP	167	Down	0.05509762407833	0.785800188099474
C7_GSE39152_SPLEEN_CD103_NEG_VS_BRAIN_CD103_POS_MEMORY_CD8_TCELL_UP	156	Down	0.0550987500506777	0.785800188099474
C5_GO_ALANINE_TRANSPORT	6	Up	0.0551565183849754	0.786057763582618
C5_GO_REGULATION_OF_VACUOLE_ORGANIZATION	33	Down	0.0551892851713225	0.786057763582618
C2_REACTOME_N_GLYCAN_ANTENNAE_ELONGATION	11	Down	0.0552663150165453	0.786452391808365
C2_TONG_INTERACT_WITH_PTTG1	39	Down	0.055289502927704	0.786452391808365
C7_GSE27786_LIN_NEG_VS_NKCELL_DN	169	Down	0.0554093691176673	0.786554797673798
C5_GO_ANNULATE_LAMELLAE	5	Down	0.0554133954907229	0.786554797673798
C7_GSE18893_CTRL_VS_TNF_TREATED_TREG_24H_DN	157	Down	0.0554642975389609	0.786554797673798
C5_GO_REGULATION_OF_AUTOPHAGOSOME_ASSEMBLY	28	Down	0.0554655241194371	0.786554797673798
C5_GO_NEGATIVE_REGULATION_OF_TRANSPORTER_ACTIVITY	46	Up	0.0555643012944382	0.786554797673798
C7_GSE43260_BTLA_POS_VS_NEG_INTRATUMORAL_CD8_TCELL_UP	170	Down	0.0557635083537185	0.786554797673798
C2_REACTOME_SUMOYLATION_OF_IMMUNE_RESPONSE_PROTEINS	10	Down	0.0558168404313022	0.786554797673798
C5_GO_NEGATIVE_REGULATION_OF_RNA_METABOLIC_PROCESS	38	Down	0.0558224119963538	0.786554797673798
C2_PID_IL6_7_PATHWAY	42	Down	0.0558493018913086	0.786554797673798
C5_GO_CELLULAR_RESPONSE_TO_XENOBIOTIC_STIMULUS	95	Down	0.055850265993955	0.786554797673798
C5_GO_REGULATION_OF_T_CELL_ACTIVATION_VIA_T_CELL_RECEPTOR_CONTACT_WITH_ANTIGEN_BOUND_TO_MHC_MOLECULE_ON_ANTIGEN_PRESENTING_CELL	4	Down	0.0560147713958462	0.786554797673798
C2_REACTOME_PKA_ACTIVATION_IN_GLUCAGON_SIGNALLING	11	Down	0.0560187325206623	0.786554797673798
C2_YAO_TEMPORAL_RESPONSE_TO_PROGESTERONE_CLUSTER_8	39	Down	0.0560294980023205	0.786554797673798
C7_GSE2770_TGFB_AND_IL4_VS_TGFB_AND_IL12_TREATED_ACT_CD4_TCELL_2H_DN	169	Down	0.056096354898566	0.786554797673798
C2_DORN_ADENOVIRUS_INFECTION_24HR_UP	6	Down	0.0561025783626153	0.786554797673798
C7_GSE29618_MONOCYTE_VS_PDC_DAY7_FLU_VACCINE_DN	159	Down	0.0561785707023681	0.786554797673798
C2_KEGG_ALZHEIMERS_DISEASE	129	Down	0.056194545595934	0.786554797673798
C5_GO_NEGATIVE_REGULATION_OF_REGULATED_SECRETORY_PATHWAY	19	Down	0.0562126075547991	0.786554797673798
C3_CTATGCA_MIR153	166	Down	0.0563149830192894	0.786554797673798
C2_CUI_TCF21_TARGETS_UP	17	Up	0.0563662747720897	0.786554797673798
C7_GSE23321_CD8_STEM_CELL_MEMORY_VS_NAIVE_CD8_TCELL_UP	156	Down	0.0564994150630921	0.786554797673798
C2_REACTOME_RECRUITMENT_OF_NUMA_TO_MITOTIC_CENTROSOMES	76	Down	0.0565018403921286	0.786554797673798
C5_GO_PROSTANOID_BIOSYNTHETIC_PROCESS	17	Up	0.0565218778109295	0.786554797673798
C2_KEGG_NICOTINATE_AND_NICOTINAMIDE_METABOLISM	20	Up	0.0565397616853555	0.786554797673798
C2_PASTURAL_RIZ1_TARGETS_UP	9	Up	0.0565407703876931	0.786554797673798
C2_REACTOME_RAB_GEFS_EXCHANGE_GTP_FOR_GDP_ON_RABS	79	Down	0.056578540206297	0.786554797673798
C5_GO_NEGATIVE_REGULATION_OF_GENE_EXPRESSION_EPIGENETIC	112	Down	0.0565806585861231	0.786554797673798
C6_CAMP_UP.V1_UP	172	Down	0.0565824062560154	0.786554797673798
C5_GO_PENTOSE_CATABOLIC_PROCESS	6	Up	0.0566662456811621	0.786554797673798
C5_GO_APICAL_JUNCTION_COMPLEX	89	Down	0.0566673915504192	0.786554797673798
C5_GO_CHROMAFFIN_GRANULE_MEMBRANE	5	Down	0.0566720318845041	0.786554797673798
C5_GO_NEGATIVE_REGULATION_OF_PEPTIDYL_LYSINE_ACETYLATION	14	Down	0.056682816479022	0.786554797673798
C7_GSE3982_EOSINOPHIL_VS_CENT_MEMORY_CD4_TCELL_UP	167	Down	0.0567039997702108	0.786554797673798
C2_VARELA_ZMPSTE24_TARGETS_UP	35	Down	0.0567158474922391	0.786554797673798
C2_WANG_LMO4_TARGETS_UP	290	Down	0.0567561866751718	0.786554797673798
C7_GSE9650_EFFECTOR_VS_MEMORY_CD8_TCELL_DN	170	Down	0.0567588068601793	0.786554797673798
C5_GO_GTPASE_REGULATOR_ACTIVITY	242	Down	0.0567822190438605	0.786554797673798
C2_BILANGES_SERUM_SENSITIVE_GENES	48	Down	0.056788181448179	0.786554797673798
C5_GO_TONGUE_DEVELOPMENT	9	Down	0.0568228281776891	0.786554797673798
C7_GSE5679_PPARG_LIGAND_ROSIGLITAZONE_VS_RARA_AGONIST_AM580_TREATED_DC_DN	164	Down	0.0568282462899243	0.786554797673798
C2_REACTOME_PKA_MEDIATED_PHOSPHORYLATION_OF_CREB	13	Down	0.0568347736346258	0.786554797673798
C2_BOYLAN_MULTIPLE_MYELOMA_D_CLUSTER_DN	31	Down	0.0568453936376012	0.786554797673798
C2_BIOCARTA_FREE_PATHWAY	8	Down	0.056875255310009	0.786554797673798
C7_GSE9650_NAIVE_VS_MEMORY_CD8_TCELL_DN	170	Down	0.0569124086570071	0.786554797673798
C5_GO_PEPTIDYL_LYSINE_METHYLATION	105	Down	0.0569284082771466	0.786554797673798
C5_GO_MAP_KINASE_KINASE_ACTIVITY	15	Down	0.0569771880084504	0.786727665359202
C7_GSE15271_CXCR4_POS_VS_NEG_GC_BCELL_DN	161	Down	0.0571235496579739	0.78767790007887
C5_GO_GRANULAR_COMPONENT	2	Down	0.0571269514378475	0.78767790007887
C7_GSE29618_PRE_VS_DAY7_POST_LAIV_FLU_VACCINE_MONOCYTE_DN	166	Down	0.0572060475871187	0.78767790007887
C7_GSE360_CTRL_VS_T_GONDII_MAC_UP	171	Down	0.0572464368701892	0.78767790007887
C2_REACTOME_LIPOPHAGY	7	Up	0.0572945772306862	0.78767790007887
C7_GSE1925_CTRL_VS_24H_IFNG_STIM_MACROPHAGE_UP	159	Down	0.057299041932838	0.78767790007887
C5_GO_ORGANIC_CYCLIC_COMPOUND_CATABOLIC_PROCESS	468	Down	0.0573290348515901	0.78767790007887
C5_GO_CGMP_CATABOLIC_PROCESS	3	Down	0.0573365021309486	0.78767790007887
C5_GO_EUCHROMATIN	25	Down	0.0574917623506027	0.787805484534869
C7_GSE2770_TGFB_AND_IL4_VS_TGFB_AND_IL12_TREATED_ACT_CD4_TCELL_48H_DN	158	Down	0.0574954987235585	0.787805484534869
C5_GO_GLUTATHIONE_DISULFIDE_OXIDOREDUCTASE_ACTIVITY	7	Down	0.0575166083426163	0.787805484534869
C7_GSE10147_IL3_AND_HIVP17_VS_IL3_AND_CPG_STIM_PDC_DN	136	Down	0.0575506903216986	0.787805484534869
C7_GSE3691_CONVENTIONAL_VS_PLASMACYTOID_DC_SPLEEN_UP	165	Down	0.0575552572030443	0.787805484534869
C7_GSE10325_LUPUS_CD4_TCELL_VS_LUPUS_BCELL_DN	147	Up	0.0575636959703009	0.787805484534869
C2_BIOCARTA_RELA_PATHWAY	14	Down	0.0577123741732941	0.788454721903333
C5_GO_PROTEIN_HETEROTRIMERIZATION	10	Up	0.0577409968245208	0.788454721903333
C7_GSE43955_TH0_VS_TGFB_IL6_TH17_ACT_CD4_TCELL_20H_UP	144	Down	0.0577593229191273	0.788454721903333
C5_GO_PHOSPHATIDYLINOSITOL_3_5_BISPHOSPHATE_BINDING	20	Down	0.0577626974583209	0.788454721903333
C2_REACTOME_N_GLYCAN_TRIMMING_IN_THE_ER_AND_CALNEXIN_CALRETICULIN_CYCLE	31	Down	0.0578193836533788	0.788454721903333
C7_GSE7852_TREG_VS_TCONV_FAT_DN	171	Down	0.0579438210284417	0.788454721903333
C7_GSE22886_CD8_TCELL_VS_BCELL_NAIVE_UP	175	Down	0.0579808976073428	0.788454721903333
C2_PID_CASPASE_PATHWAY	48	Down	0.0579889047162546	0.788454721903333
C2_KUROKAWA_LIVER_CANCER_EARLY_RECURRENCE_UP	10	Up	0.0580062911275606	0.788454721903333
C3_YY1_02	210	Down	0.0581007745383079	0.788454721903333
C7_GSE411_UNSTIM_VS_100MIN_IL6_STIM_MACROPHAGE_DN	167	Down	0.0581199113065931	0.788454721903333
C5_GO_PHOSPHOTRANSFERASE_ACTIVITY_PHOSPHATE_GROUP_AS_ACCEPTOR	30	Down	0.0581364155171478	0.788454721903333
C2_REACTOME_ACTIVATION_OF_TRKA_RECEPTORS	3	Up	0.0581827783371396	0.788454721903333
C2_REACTOME_NGF_INDEPENDANT_TRKA_ACTIVATION	3	Up	0.0581827783371396	0.788454721903333
C2_REACTOME_RECYCLING_PATHWAY_OF_L1	34	Down	0.0581843168350506	0.788454721903333
C7_GSE3039_CD4_TCELL_VS_ALPHAALPHA_CD8_TCELL_DN	151	Down	0.0582055736631032	0.788454721903333
C7_GSE8685_IL15_ACT_IL2_STARVED_VS_IL21_ACT_IL2_STARVED_CD4_TCELL_DN	136	Down	0.0582812542095175	0.788454721903333
C7_GSE7460_WT_VS_FOXP3_HET_ACT_WITH_TGFB_TCONV_UP	166	Down	0.0583177366625031	0.788454721903333
C5_GO_DOUBLE_STRANDED_RNA_BINDING	62	Down	0.0583304919576637	0.788454721903333
C2_YAGI_AML_WITH_11Q23_REARRANGED	262	Down	0.0583570881598149	0.788454721903333
C2_KEGG_BUTANOATE_METABOLISM	27	Down	0.058434328614258	0.788454721903333
C2_REACTOME_SYNTHESIS_OF_PIPS_AT_THE_ER_MEMBRANE	5	Down	0.0584403711054845	0.788454721903333
C2_BIOCARTA_PELP1_PATHWAY	6	Down	0.0584849166081223	0.788454721903333
C7_GSE27786_LSK_VS_BCELL_DN	162	Down	0.0585014210144869	0.788454721903333
C2_CHIARADONNA_NEOPLASTIC_TRANSFORMATION_KRAS_CDC25_UP	43	Down	0.0585247920792427	0.788454721903333
C5_GO_POSITIVE_REGULATION_OF_EXTRACELLULAR_MATRIX_DISASSEMBLY	8	Down	0.0585561754096566	0.788454721903333
C2_REACTOME_SCAVENGING_BY_CLASS_F_RECEPTORS	3	Up	0.0586097928978143	0.788532494492734
C2_ZHAN_MULTIPLE_MYELOMA_UP	55	Down	0.0586346539561488	0.788532494492734
C5_GO_TRANSFERASE_ACTIVITY_TRANSFERRING_PENTOSYL_GROUPS	40	Down	0.058699423922622	0.788665191615017
C5_GO_CAVEOLIN_MEDIATED_ENDOCYTOSIS	7	Down	0.0587718266709417	0.788665191615017
C2_HOSHIDA_LIVER_CANCER_LATE_RECURRENCE_UP	49	Down	0.0588177742910414	0.788665191615017
C2_REACTOME_TOLL_LIKE_RECEPTOR_CASCADES	128	Down	0.0588492205534954	0.788665191615017
C5_GO_POSITIVE_REGULATION_OF_NATURAL_KILLER_CELL_ACTIVATION	19	Up	0.0588541075318231	0.788665191615017
C2_REACTOME_DARPP_32_EVENTS	20	Down	0.0589042832376382	0.788665191615017
C1_chr8q12	18	Down	0.058915519779756	0.788665191615017
C5_GO_POSITIVE_REGULATION_OF_CELL_CYCLE_G1_S_PHASE_TRANSITION	37	Down	0.0589951023646482	0.788665191615017
C5_GO_RESPONSE_TO_REDOX_STATE	12	Down	0.0589974370179801	0.788665191615017
C2_RIZ_ERYTHROID_DIFFERENTIATION_6HR	13	Down	0.0590080954264785	0.788665191615017
C5_GO_INTRACELLULAR_PROTEIN_TRANSPORT	926	Down	0.0590482563786069	0.78871599591425
C7_GSE24634_IL4_VS_CTRL_TREATED_NAIVE_CD4_TCELL_DAY5_DN	155	Down	0.0591509050818568	0.78920006510402
C5_GO_NEGATIVE_REGULATION_OF_INTERLEUKIN_1_PRODUCTION	19	Up	0.059214519245231	0.78920006510402
C7_GSE17721_LPS_VS_POLYIC_2H_BMDC_DN	171	Down	0.0592226050215759	0.78920006510402
C2_REACTOME_RESOLUTION_OF_D_LOOP_STRUCTURES_THROUGH_SYNTHESIS_DEPENDENT_STRAND_ANNEALING_SDSA	24	Up	0.0592300251700785	0.78920006510402
C5_GO_RNA_POLYMERASE_II_C_TERMINAL_DOMAIN_BINDING	6	Down	0.0592845780004803	0.789442029457593
C5_GO_PROTEIN_DEGLUTAMYLATION	4	Up	0.0594066543042382	0.790249918340004
C2_MURAKAMI_UV_RESPONSE_6HR_UP	23	Down	0.0594393810501693	0.790249918340004
C5_GO_THYMUS_DEVELOPMENT	32	Down	0.059512664319522	0.790249918340004
C5_GO_RNA_DESTABILIZATION	24	Down	0.0595171897557787	0.790249918340004
C7_GSE34156_UNTREATED_VS_6H_NOD2_AND_TLR1_TLR2_LIGAND_TREATED_MONOCYTE_DN	151	Down	0.0595274002658845	0.790249918340004
C7_GSE17721_0.5H_VS_24H_GARDIQUIMOD_BMDC_DN	169	Down	0.0595703707647345	0.790336686623009
C5_GO_CHYLOMICRON_ASSEMBLY	5	Up	0.0597386746371576	0.791113726077112
C7_GSE37416_CTRL_VS_12H_F_TULARENSIS_LVS_NEUTROPHIL_DN	162	Down	0.059756041855525	0.791113726077112
C7_GSE10239_MEMORY_VS_DAY4.5_EFF_CD8_TCELL_UP	160	Down	0.0597566246533467	0.791113726077112
C5_GO_CYTOLYSIS	20	Down	0.0598631523280678	0.791113726077112
C2_REACTOME_INTERLEUKIN_15_SIGNALING	14	Down	0.0598723400285208	0.791113726077112
C5_GO_U3_SNORNA_BINDING	5	Down	0.0598758161528569	0.791113726077112
C5_GO_ZYMOGEN_GRANULE	7	Down	0.0598842309708011	0.791113726077112
C5_GO_NEGATIVE_REGULATION_OF_CELL_AGING	20	Down	0.0599476658019567	0.791469730113234
C5_GO_CARBON_OXYGEN_LYASE_ACTIVITY	56	Down	0.0601082166859751	0.79239098210222
C5_GO_MITOCHONDRIAL_ENVELOPE	598	Down	0.0601175136181615	0.79239098210222
C2_FLECHNER_BIOPSY_KIDNEY_TRANSPLANT_REJECTED_VS_OK_UP	72	Down	0.0601270310040685	0.79239098210222
C5_GO_REGULATION_OF_BILE_ACID_METABOLIC_PROCESS	8	Down	0.0602310641849366	0.793225356009967
C5_GO_SERINE_HYDROLASE_ACTIVITY	93	Down	0.0602711536719826	0.793225356009967
C5_GO_NEUROTRANSMITTER_CATABOLIC_PROCESS	14	Up	0.0603618799363785	0.793225356009967
C7_GSE27786_BCELL_VS_NEUTROPHIL_UP	181	Down	0.0603897534775934	0.793225356009967
C2_REACTOME_ANTIVIRAL_MECHANISM_BY_IFN_STIMULATED_GENES	73	Down	0.0604000310151637	0.793225356009967
C2_MOOTHA_VOXPHOS	67	Down	0.0604179329012881	0.793225356009967
C2_MARIADASON_RESPONSE_TO_BUTYRATE_SULINDAC_6	42	Down	0.0604463172360537	0.793225356009967
C7_GSE4748_CTRL_VS_LPS_STIM_DC_3H_DN	155	Down	0.0606005564814557	0.794768604108668
C7_GSE43955_TGFB_IL6_VS_TGFB_IL6_IL23_TH17_ACT_CD4_TCELL_60H_UP	156	Down	0.06068609064382	0.795257467525959
C5_GO_MICROTUBULE_DEPOLYMERIZATION	24	Down	0.0607359233310579	0.795257467525959
C5_GO_NUCLEAR_NUCLEOSOME	30	Up	0.0607880604675322	0.795257467525959
C5_GO_ECTOPIC_GERM_CELL_PROGRAMMED_CELL_DEATH	5	Down	0.0608518297151592	0.795257467525959
C2_REACTOME_PRE_NOTCH_PROCESSING_IN_THE_ENDOPLASMIC_RETICULUM	4	Down	0.0608767170985242	0.795257467525959
C3_TGACCTTG_SF1_Q6	173	Down	0.0609017899001855	0.795257467525959
C2_LIN_NPAS4_TARGETS_DN	43	Up	0.0609526958980083	0.795257467525959
C2_REACTOME_HSF1_DEPENDENT_TRANSACTIVATION	32	Up	0.0609657229460373	0.795257467525959
C7_GSE17974_CTRL_VS_ACT_IL4_AND_ANTI_IL12_4H_CD4_TCELL_UP	157	Down	0.0609677839063097	0.795257467525959
C5_GO_CARBOXY_TERMINAL_DOMAIN_PROTEIN_KINASE_COMPLEX	18	Down	0.0610256273395632	0.795533598707816
C2_FARMER_BREAST_CANCER_CLUSTER_8	5	Up	0.0610869773488814	0.795681864940335
C7_GSE17580_UNINFECTED_VS_S_MANSONI_INF_TREG_UP	159	Down	0.0611399282566475	0.795681864940335
C3_WCTCNATGGY_UNKNOWN	70	Down	0.0611548931631971	0.795681864940335
C5_GO_POSITIVE_REGULATION_OF_PATHWAY_RESTRICTED_SMAD_PROTEIN_PHOSPHORYLATION	26	Up	0.0611837244477447	0.795681864940335
C5_GO_TOR_COMPLEX	14	Down	0.061260452344707	0.79569725353661
C2_DAIRKEE_CANCER_PRONE_RESPONSE_E2	20	Up	0.0612723759682194	0.79569725353661
C7_GSE14308_TH2_VS_TH1_DN	170	Down	0.0613299829654359	0.79569725353661
C7_GSE17721_0.5H_VS_4H_LPS_BMDC_UP	169	Down	0.0613316341468381	0.79569725353661
C5_GO_OUTER_MEMBRANE	167	Down	0.061454401278203	0.796813432472672
C5_GO_PEPTIDE_MODIFICATION	3	Up	0.0615578441968848	0.797057717376892
C5_GO_RS_DOMAIN_BINDING	6	Down	0.0616342861956019	0.797057717376892
C2_KEGG_SYSTEMIC_LUPUS_ERYTHEMATOSUS	99	Up	0.061657006035915	0.797057717376892
C7_GSE22432_PDC_VS_TGFB1_TREATEDCOMMON_DC_PROGENITOR_UP	176	Down	0.0617757571940616	0.797057717376892
C7_GSE360_T_GONDII_VS_B_MALAYI_LOW_DOSE_MAC_DN	170	Down	0.0617765179898676	0.797057717376892
C2_SCHAEFFER_PROSTATE_DEVELOPMENT_AND_CANCER_BOX1_DN	8	Up	0.0617873466524265	0.797057717376892
C5_GO_NEGATIVE_REGULATION_OF_LEUKOCYTE_DEGRANULATION	10	Down	0.0617914118349176	0.797057717376892
C5_GO_POSITIVE_REGULATION_OF_INTERLEUKIN_13_SECRETION	5	Down	0.0618321761421993	0.797057717376892
C7_GSE11961_MEMORY_BCELL_DAY40_VS_GERMINAL_CENTER_BCELL_DAY40_UP	134	Down	0.0619281203335819	0.797057717376892
C2_SU_SALIVARY_GLAND	5	Down	0.0619556334871395	0.797057717376892
C5_GO_SULFUR_AMINO_ACID_TRANSPORT	7	Up	0.0619689860228515	0.797057717376892
C5_GO_RETROGRADE_TRANS_SYNAPTIC_SIGNALING_BY_LIPID	4	Down	0.0619890173932084	0.797057717376892
C5_GO_NUCLEAR_PERICENTRIC_HETEROCHROMATIN	8	Down	0.0620556788078603	0.797057717376892
C5_GO_POSITIVE_REGULATION_OF_PROTEIN_LOCALIZATION_TO_CENTROSOME	7	Down	0.0620799635717151	0.797057717376892
C7_GSE4748_CTRL_VS_CYANOBACTERIUM_LPSLIKE_STIM_DC_1H_DN	148	Down	0.0620885600167062	0.797057717376892
C5_GO_REDUCTION_OF_FOOD_INTAKE_IN_RESPONSE_TO_DIETARY_EXCESS	2	Up	0.0620998043117187	0.797057717376892
C2_HOFFMANN_PRE_BI_TO_LARGE_PRE_BII_LYMPHOCYTE_DN	53	Down	0.0621231573288392	0.797057717376892
C5_GO_REGULATION_OF_SUPEROXIDE_METABOLIC_PROCESS	22	Up	0.062196514012308	0.797057717376892
C2_MARIADASON_RESPONSE_TO_BUTYRATE_CURCUMIN_SULINDAC_TSA_2	8	Down	0.0622143774920856	0.797057717376892
C2_SWEET_KRAS_ONCOGENIC_SIGNATURE	72	Down	0.0622476989258538	0.797057717376892
C5_GO_NEGATIVE_REGULATION_OF_LEUKOCYTE_MEDIATED_IMMUNITY	37	Down	0.0622719477392043	0.797057717376892
C7_GSE19941_UNSTIM_VS_LPS_STIM_IL10_KO_MACROPHAGE_DN	154	Down	0.062283738415511	0.797057717376892
C5_GO_NEGATIVE_REGULATION_OF_COFACTOR_METABOLIC_PROCESS	5	Up	0.0623183610857094	0.797057717376892
C5_GO_NEGATIVE_REGULATION_OF_PROTEIN_POLYUBIQUITINATION	7	Down	0.0624138832948542	0.797809049164394
C3_CCAGGGG_MIR331	73	Down	0.0625700087231869	0.799008069715488
C5_GO_DNA_LIGATION_INVOLVED_IN_DNA_REPAIR	8	Down	0.0625813530539653	0.799008069715488
C3_ER_Q6_02	163	Down	0.0626416025522979	0.799306848567322
C7_GSE16385_MONOCYTE_VS_12H_IL4_TREATED_MACROPHAGE_DN	164	Down	0.062768819524096	0.799421476673366
C5_GO_FACIAL_NERVE_STRUCTURAL_ORGANIZATION	5	Up	0.0628702114188659	0.799421476673366
C7_GSE17721_0.5H_VS_8H_PAM3CSK4_BMDC_UP	163	Down	0.0628802781096912	0.799421476673366
C5_GO_CELLULAR_SENESCENCE	51	Down	0.0629900646999526	0.799421476673366
C7_GSE1925_CTRL_VS_3H_IFNG_STIM_MACROPHAGE_UP	172	Down	0.0629900717660938	0.799421476673366
C5_GO_REGULATION_OF_DNA_DUPLEX_UNWINDING	4	Up	0.0630476500951417	0.799421476673366
C5_GO_RRNA_TRANSPORT	6	Up	0.063061219867846	0.799421476673366
C2_GALI_TP53_TARGETS_APOPTOTIC_UP	8	Down	0.0630687795041669	0.799421476673366
C2_REN_ALVEOLAR_RHABDOMYOSARCOMA_DN	329	Down	0.0630741761434851	0.799421476673366
C5_GO_HISTONE_METHYLTRANSFERASE_ACTIVITY_H3_K27_SPECIFIC_	4	Down	0.0630979524304878	0.799421476673366
C5_GO_ATP_DEPENDENT_PEPTIDASE_ACTIVITY	5	Down	0.0631207551727507	0.799421476673366
C2_PID_HDAC_CLASSI_PATHWAY	56	Down	0.0631514940036898	0.799421476673366
C5_GO_RECOGNITION_OF_APOPTOTIC_CELL	2	Down	0.0632138256011682	0.799421476673366
C7_GSE22601_CD4_SINGLE_POSITIVE_VS_CD8_SINGLE_POSITIVE_THYMOCYTE_DN	168	Down	0.0632806908180937	0.799421476673366
C5_GO_MULTICELLULAR_ORGANISM_GROWTH	112	Down	0.0633053103454277	0.799421476673366
C2_PUJANA_BRCA1_PCC_NETWORK	1328	Down	0.0633413267187684	0.799421476673366
C7_GSE34156_UNTREATED_VS_24H_TLR1_TLR2_LIGAND_TREATED_MONOCYTE_DN	156	Down	0.0633942130126223	0.799421476673366
C5_GO_MITOTIC_SPINDLE_ASTRAL_MICROTUBULE	3	Up	0.0633989365887791	0.799421476673366
C7_GSE27786_LSK_VS_NEUTROPHIL_DN	143	Down	0.0634226661055014	0.799421476673366
C5_GO_POST_EMBRYONIC_DEVELOPMENT	66	Down	0.0634441736350687	0.799421476673366
C2_PRAMOONJAGO_SOX4_TARGETS_UP	45	Down	0.0634606167601068	0.799421476673366
C7_GSE6269_HEALTHY_VS_STAPH_PNEUMO_INF_PBMC_UP	166	Down	0.0634613582349039	0.799421476673366
C7_GSE39864_WT_VS_GATA3_KO_TREG_DN	183	Down	0.0636027016951907	0.80009740822404
C5_GO_N_TERMINAL_PEPTIDYL_METHIONINE_ACETYLATION	6	Down	0.0637150642198661	0.80009740822404
C2_REACTOME_GRB2:SOS_PROVIDES_LINKAGE_TO_MAPK_SIGNALING_FOR_INTEGRINS	10	Down	0.0637155853669647	0.80009740822404
C7_GSE36888_STAT5_AB_KNOCKIN_VS_WT_TCELL_IL2_TREATED_6H_UP	156	Down	0.0637805474129441	0.80009740822404
C5_GO_INSEMINATION	5	Down	0.0637959227044114	0.80009740822404
C5_GO_TRANSLATION_INITIATION_FACTOR_BINDING	26	Down	0.0638114983287505	0.80009740822404
C5_GO_RNA_POLYMERASE_I_ACTIVITY	7	Down	0.0638401856173963	0.80009740822404
C5_GO_DETERMINATION_OF_LEFT_RIGHT_ASYMMETRY_IN_LATERAL_MESODERM	3	Up	0.0639281847808396	0.80009740822404
C2_ONKEN_UVEAL_MELANOMA_UP	688	Down	0.0639588058682213	0.80009740822404
C5_GO_MICROTUBULE_CYTOSKELETON_ORGANIZATION_INVOLVED_IN_MITOSIS	108	Down	0.0639593767168465	0.80009740822404
C7_GSE1460_CD4_THYMOCYTE_VS_NAIVE_CD4_TCELL_ADULT_BLOOD_DN	165	Down	0.063965494659512	0.80009740822404
C2_REACTOME_FRS2_MEDIATED_ACTIVATION	9	Down	0.0639844395162237	0.80009740822404
C7_GSE14308_TH1_VS_INDUCED_TREG_UP	163	Down	0.0640156109540041	0.80009740822404
C5_GO_CHROMATIN_BINDING	394	Down	0.0640313987035282	0.80009740822404
C7_GSE17721_POLYIC_VS_PAM3CSK4_24H_BMDC_UP	166	Down	0.0641114147897917	0.800434436583065
C2_REACTOME_SIGNALLING_TO_RAS	16	Down	0.0641321708824159	0.800434436583065
C7_GSE37301_LYMPHOID_PRIMED_MPP_VS_COMMON_LYMPHOID_PROGENITOR_DN	153	Down	0.0642193115958025	0.800945718591794
C5_GO_RNA_METABOLIC_PROCESS	962	Down	0.0642469827747429	0.800945718591794
C5_GO_DEFENSE_RESPONSE_TO_FUNGUS	14	Down	0.0643255787921207	0.801278377563558
C2_REACTOME_RNA_POLYMERASE_II_TRANSCRIPTION_ELONGATION	49	Down	0.0643507646523829	0.801278377563558
C7_GSE2770_UNTREATED_VS_IL12_TREATED_ACT_CD4_TCELL_48H_DN	161	Down	0.0644116845145079	0.801278377563558
C7_GSE29949_CD8_POS_DC_SPLEEN_VS_MONOCYTE_BONE_MARROW_UP	144	Down	0.0644285534448698	0.801278377563558
C1_chr2q34	11	Up	0.0644583610938783	0.801278377563558
C3_PAX4_01	190	Down	0.0645306812642464	0.801717948444463
C3_CCAWYNNGAAR_UNKNOWN	114	Down	0.0645855408944832	0.801940213556456
C7_GSE39820_CTRL_VS_TGFBETA1_IL6_CD4_TCELL_DN	172	Down	0.0647302659848411	0.801950863737824
C7_GSE14908_RESTING_VS_HDM_STIM_CD4_TCELL_ATOPIC_PATIENT_UP	163	Down	0.0647880400905139	0.801950863737824
C7_GSE3565_DUSP1_VS_WT_SPLENOCYTES_POST_LPS_INJECTION_UP	138	Down	0.064854841489647	0.801950863737824
C7_GSE17721_CTRL_VS_LPS_4H_BMDC_UP	170	Down	0.0648694759210137	0.801950863737824
C2_VALK_AML_CLUSTER_13	22	Down	0.0649227917922101	0.801950863737824
C5_GO_BINDING_OF_SPERM_TO_ZONA_PELLUCIDA	20	Down	0.0649310239930763	0.801950863737824
C5_GO_POSITIVE_REGULATION_OF_CHROMATIN_ORGANIZATION	87	Down	0.0649563185906097	0.801950863737824
C2_REACTOME_DEPURINATION	51	Up	0.0649886505519566	0.801950863737824
C5_GO_PHOSPHATIDYLINOSITOL_BIOSYNTHETIC_PROCESS	96	Down	0.0650599273808298	0.801950863737824
C2_VANHARANTA_UTERINE_FIBROID_DN	48	Down	0.0650938771285678	0.801950863737824
C5_GO_PHOSPHOLIPID_BINDING	323	Down	0.0651773959523693	0.801950863737824
C7_GSE24026_PD1_LIGATION_VS_CTRL_IN_ACT_TCELL_LINE_UP	169	Down	0.0652316477538851	0.801950863737824
C7_GSE37605_C57BL6_VS_NOD_FOXP3_IRES_GFP_TREG_DN	148	Down	0.0652366753357849	0.801950863737824
C2_BIOCARTA_AKAPCENTROSOME_PATHWAY	13	Down	0.0652751884494591	0.801950863737824
C7_GSE13738_RESTING_VS_BYSTANDER_ACTIVATED_CD4_TCELL_DN	177	Down	0.0652935751936418	0.801950863737824
C2_BIOCARTA_SARS_PATHWAY	4	Down	0.0653339540510277	0.801950863737824
C2_REACTOME_RUNX2_REGULATES_OSTEOBLAST_DIFFERENTIATION	17	Down	0.0653567926051881	0.801950863737824
C3_EGR3_01	62	Down	0.0653577975271714	0.801950863737824
C2_ZHU_CMV_ALL_DN	86	Down	0.065379149289544	0.801950863737824
C7_GSE20366_EX_VIVO_VS_DEC205_CONVERSION_DN	157	Down	0.0653988186338424	0.801950863737824
C5_GO_RNA_POLYMERASE_III_ACTIVITY	13	Down	0.0654574373658077	0.801950863737824
C5_GO_PEPTIDYL_ARGININE_METHYLATION_TO_ASYMMETRICAL_DIMETHYL_ARGININE	5	Down	0.0654683933299708	0.801950863737824
C2_PUJANA_XPRSS_INT_NETWORK	154	Down	0.0655000392233319	0.801950863737824
C7_GSE43955_1H_VS_20H_ACT_CD4_TCELL_WITH_TGFB_IL6_UP	158	Down	0.0655395999905124	0.801950863737824
C2_REACTOME_TRANSPORT_OF_MATURE_TRANSCRIPT_TO_CYTOPLASM	71	Down	0.0655631260258172	0.801950863737824
C2_PID_FRA_PATHWAY	33	Down	0.065586763423324	0.801950863737824
C5_GO_NEGATIVE_REGULATION_OF_MACROPHAGE_DIFFERENTIATION	4	Down	0.0656140955967427	0.801950863737824
C2_TAKAO_RESPONSE_TO_UVB_RADIATION_UP	68	Down	0.0656215555566401	0.801950863737824
C7_GSE16266_CTRL_VS_HEATSHOCK_AND_LPS_STIM_MEF_UP	180	Down	0.0657222159658261	0.802728777438457
C7_GSE6269_HEALTHY_VS_STAPH_AUREUS_INF_PBMC_UP	155	Down	0.0659243021002023	0.803009955861669
C7_GSE46606_IRF4HIGH_VS_WT_CD40L_IL2_IL5_DAY3_STIMULATED_BCELL_UP	167	Down	0.0659261180826459	0.803009955861669
C2_FIGUEROA_AML_METHYLATION_CLUSTER_1_UP	75	Up	0.0659438390344801	0.803009955861669
C7_GSE27786_LIN_NEG_VS_NKTCELL_DN	169	Down	0.0659753674001691	0.803009955861669
C2_KYNG_DNA_DAMAGE_BY_GAMMA_RADIATION	57	Down	0.0659853233544074	0.803009955861669
C5_GO_ENHANCER_BINDING	88	Down	0.0660023724521947	0.803009955861669
C7_GSE21360_PRIMARY_VS_QUATERNARY_MEMORY_CD8_TCELL_DN	187	Down	0.066009278014135	0.803009955861669
C2_RICKMAN_HEAD_AND_NECK_CANCER_B	22	Up	0.0660413867442936	0.803009955861669
C7_GSE28449_WT_VS_LRF_KO_GERMINAL_CENTER_BCELL_DN	132	Down	0.0661715388444483	0.803947735875389
C5_GO_PHOSPHATIDYLINOSITOL_4_5_BISPHOSPHATE_PHOSPHATASE_ACTIVITY	11	Down	0.0662014963073668	0.803947735875389
C2_REACTOME_P38MAPK_EVENTS	12	Down	0.066251579596415	0.803947735875389
C2_REACTOME_G2_M_DNA_REPLICATION_CHECKPOINT	5	Up	0.0662667597153419	0.803947735875389
C2_BROWNE_HCMV_INFECTION_10HR_DN	47	Down	0.0663102587881304	0.804025787385202
C5_GO_NEGATIVE_REGULATION_OF_TYPE_B_PANCREATIC_CELL_APOPTOTIC_PROCESS	4	Down	0.0664184610373743	0.804301551323194
C7_GSE13522_CTRL_VS_T_CRUZI_BRAZIL_STRAIN_INF_SKIN_DN	121	Down	0.0664556460988097	0.804301551323194
C2_CHANG_IMMORTALIZED_BY_HPV31_DN	43	Down	0.0665445054032498	0.804301551323194
C5_GO_REGULATION_OF_LIPOPROTEIN_PARTICLE_CLEARANCE	14	Down	0.0666069645870474	0.804301551323194
C5_GO_REGULATION_OF_CELLULAR_CARBOHYDRATE_CATABOLIC_PROCESS	8	Down	0.0666277645434846	0.804301551323194
C3_PAX8_01	27	Up	0.0666320754856411	0.804301551323194
C2_SCHRAETS_MLL_TARGETS_UP	19	Up	0.0666618175993993	0.804301551323194
C5_GO_POSITIVE_REGULATION_OF_P38MAPK_CASCADE	18	Down	0.0666716749318257	0.804301551323194
C1_chr1q31	22	Down	0.0666835233505782	0.804301551323194
C7_GSE2405_HEAT_KILLED_LYSATE_VS_LIVE_A_PHAGOCYTOPHILUM_STIM_NEUTROPHIL_9H_DN	169	Down	0.066728110261312	0.804301551323194
C7_GSE360_L_MAJOR_VS_M_TUBERCULOSIS_DC_DN	142	Down	0.0667813251566449	0.804301551323194
C7_GSE11961_FOLLICULAR_BCELL_VS_PLASMA_CELL_DAY7_DN	174	Down	0.066801693436346	0.804301551323194
C5_GO_POSITIVE_REGULATION_OF_ISOTYPE_SWITCHING_TO_IGG_ISOTYPES	9	Up	0.0668150191538077	0.804301551323194
C5_GO_NUCLEAR_EUCHROMATIN	22	Down	0.0668750793044717	0.804578047849473
C7_GSE20152_SPHK1_KO_VS_HTNFA_OVEREXPRESS_ANKLE_DN	164	Down	0.0669967444819125	0.805595000721533
C3_CGCTGCT_MIR503	18	Down	0.0670697772991142	0.80602637627279
C7_GSE17974_1.5H_VS_72H_IL4_AND_ANTI_IL12_ACT_CD4_TCELL_DN	173	Down	0.067184782474692	0.80696140722094
C7_GSE20754_WT_VS_TCF1_KO_MEMORY_CD8_TCELL_DN	175	Down	0.0672606142487023	0.807256912203759
C5_GO_CIRCADIAN_REGULATION_OF_GENE_EXPRESSION	48	Down	0.0672838141833117	0.807256912203759
C7_GSE21927_SPLENIC_VS_TUMOR_MONOCYTES_FROM_C26GM_TUMOROUS_MICE_BALBC_DN	183	Down	0.0674287182244233	0.807772269022776
C5_GO_RNA_INTERFERENCE	11	Down	0.0674657843657971	0.807772269022776
C7_GSE36392_TYPE_2_MYELOID_VS_EOSINOPHIL_IL25_TREATED_LUNG_UP	159	Down	0.0674731905970707	0.807772269022776
C3_LMO2COM_01	179	Down	0.0674804865433879	0.807772269022776
C5_GO_PLATELET_ALPHA_GRANULE_MEMBRANE	12	Up	0.0675164083527797	0.807772269022776
C5_GO_INTRACILIARY_TRANSPORT_PARTICLE_A	7	Up	0.067587537516128	0.807772269022776
C2_BIOCARTA_FXR_PATHWAY	4	Up	0.0676455527930897	0.807772269022776
C7_GSE360_L_MAJOR_VS_B_MALAYI_HIGH_DOSE_MAC_DN	156	Down	0.0676623229566389	0.807772269022776
C3_GATGKMRGCG_UNKNOWN	54	Down	0.0676739362270434	0.807772269022776
C5_GO_CELLULAR_MAGNESIUM_ION_HOMEOSTASIS	2	Up	0.0676991510733638	0.807772269022776
C2_SEIDEN_ONCOGENESIS_BY_MET	77	Down	0.0677879111663311	0.807851747626667
C2_TOOKER_GEMCITABINE_RESISTANCE_UP	68	Down	0.0679309720016723	0.807851747626667
C5_GO_PROTEIN_XYLOSYLTRANSFERASE_ACTIVITY	5	Down	0.0679351592629648	0.807851747626667
C7_GSE4748_CTRL_VS_CYANOBACTERIUM_LPSLIKE_STIM_DC_3H_UP	163	Down	0.0679453974515332	0.807851747626667
C7_GSE2585_THYMIC_DC_VS_THYMIC_MACROPHAGE_DN	145	Down	0.0679494309295536	0.807851747626667
C2_REACTOME_RNA_POLYMERASE_III_TRANSCRIPTION_INITIATION_FROM_TYPE_1_PROMOTER	23	Down	0.0679916525546803	0.807851747626667
C5_GO_SUMO_POLYMER_BINDING	5	Down	0.0680018449256355	0.807851747626667
C7_GSE46606_DAY1_VS_DAY3_CD40L_IL2_IL5_STIMULATED_IRF4MID_BCELL_DN	178	Down	0.0680037475182692	0.807851747626667
C2_REACTOME_DEPOLYMERISATION_OF_THE_NUCLEAR_LAMINA	14	Up	0.0680732237337993	0.808084844655369
C2_REACTOME_INTERFERON_ALPHA_BETA_SIGNALING	52	Down	0.0680978746095341	0.808084844655369
C7_GSE369_PRE_VS_POST_IL6_INJECTION_IFNG_KO_LIVER_UP	159	Down	0.0681623342547442	0.808407520313784
C3_AGCTCCT_MIR28	74	Down	0.068285741203662	0.808650320815556
C5_GO_PYRUVATE_TRANSMEMBRANE_TRANSPORT	4	Down	0.0683412616654511	0.808650320815556
C5_GO_PYRUVATE_TRANSMEMBRANE_TRANSPORTER_ACTIVITY	4	Down	0.0683412616654511	0.808650320815556
C2_REACTOME_HS_GAG_BIOSYNTHESIS	12	Up	0.0683446604208904	0.808650320815556
C5_GO_ORGANELLE_SUBCOMPARTMENT	299	Down	0.068369200091081	0.808650320815556
C2_PID_P38_GAMMA_DELTA_PATHWAY	9	Down	0.0684682399246445	0.809206312528493
C5_GO_AEROBIC_RESPIRATION	72	Down	0.0685303277044673	0.809206312528493
C7_GSE22611_UNSTIM_VS_6H_MDP_STIM_MUTANT_NOD2_TRANSDUCED_HEK293T_CELL_UP	149	Down	0.0685691698102829	0.809206312528493
C2_BIOCARTA_FIBRINOLYSIS_PATHWAY	6	Up	0.0685898179911508	0.809206312528493
C7_GSE12003_4D_VS_8D_CULTURE_MIR223_KO_BM_PROGENITOR_DN	158	Down	0.0686027295196339	0.809206312528493
C5_GO_POSITIVE_REGULATION_OF_G1_S_TRANSITION_OF_MITOTIC_CELL_CYCLE	29	Down	0.0687132781790544	0.809548047087821
C7_GSE11057_NAIVE_VS_EFF_MEMORY_CD4_TCELL_DN	170	Down	0.0687481096498803	0.809548047087821
C7_GSE13522_WT_VS_IFNAR_KO_SKIN_UP	161	Down	0.068756693626391	0.809548047087821
C5_GO_NEGATIVE_REGULATION_OF_MEGAKARYOCYTE_DIFFERENTIATION	17	Up	0.0687809815039118	0.809548047087821
C2_REACTOME_SYNTHESIS_OF_UDP_N_ACETYL_GLUCOSAMINE	8	Up	0.068963159826103	0.810775663750989
C5_GO_REGULATION_OF_PHOSPHOLIPID_BIOSYNTHETIC_PROCESS	10	Down	0.0689963676369116	0.810775663750989
C2_IRITANI_MAD1_TARGETS_DN	33	Down	0.0690699943778554	0.810775663750989
C5_GO_TRNA_ADENINE_METHYLTRANSFERASE_ACTIVITY	4	Down	0.0690970539089192	0.810775663750989
C5_GO_REGULATION_OF_BILE_ACID_BIOSYNTHETIC_PROCESS	6	Down	0.069097227714346	0.810775663750989
C7_GSE35685_CD34POS_CD10NEG_CD62LPOS_VS_CD34POS_CD10POS_BONE_MARROW_UP	181	Down	0.0691261047901638	0.810775663750989
C5_GO_MITOGEN_ACTIVATED_PROTEIN_KINASE_BINDING	25	Down	0.0691781074960006	0.810775663750989
C7_GSE2706_UNSTIM_VS_2H_LPS_AND_R848_DC_UP	157	Down	0.0692026880277886	0.810775663750989
C5_GO_SMALL_GTPASE_BINDING	354	Down	0.0692216729331934	0.810775663750989
C7_GSE24671_CTRL_VS_BAKIMULC_INFECTED_MOUSE_SPLENOCYTES_DN	132	Down	0.0692698134126446	0.810901668940684
C5_GO_HEMATOPOIETIC_STEM_CELL_MIGRATION	6	Down	0.0693432854939061	0.811189342143474
C7_GSE17974_0H_VS_48H_IN_VITRO_ACT_CD4_TCELL_DN	170	Down	0.0693691789450555	0.811189342143474
C5_GO_GLYCOGEN_GRANULE	6	Down	0.0695018451582532	0.811695891896763
C7_GSE34205_HEALTHY_VS_RSV_INF_INFANT_PBMC_UP	155	Down	0.069555508455451	0.811695891896763
C5_GO_TELOMERASE_RNA_LOCALIZATION	18	Down	0.0696061000022634	0.811695891896763
C5_GO_CELL_AGGREGATION	8	Down	0.0696805434053068	0.811695891896763
C2_HASLINGER_B_CLL_WITH_6Q21_DELETION	19	Down	0.0697109647705523	0.811695891896763
C2_REACTOME_FATTY_ACIDS_BOUND_TO_GPR40_FFAR1_REGULATE_INSULIN_SECRETION	6	Down	0.069775617942373	0.811695891896763
C7_GSE14350_TREG_VS_TEFF_IN_IL2RB_KO_UP	179	Down	0.0698450812940925	0.811695891896763
C7_GSE17721_LPS_VS_PAM3CSK4_4H_BMDC_UP	151	Down	0.0698524288032026	0.811695891896763
C2_REACTOME_MICRORNA_MIRNA_BIOGENESIS	20	Down	0.0699397409891121	0.811695891896763
C5_GO_NEGATIVE_REGULATION_OF_DENDRITE_MORPHOGENESIS	9	Down	0.0699476092317812	0.811695891896763
C5_GO_OXIDOREDUCTASE_ACTIVITY_ACTING_ON_THE_CH_CH_GROUP_OF_DONORS_NAD_OR_NADP_AS_ACCEPTOR	21	Up	0.0699691295493178	0.811695891896763
C5_GO_MITOCHONDRIAL_RESPIRATORY_CHAIN_COMPLEX_ASSEMBLY	81	Down	0.0699967511859295	0.811695891896763
C7_GSE37301_HEMATOPOIETIC_STEM_CELL_VS_LYMPHOID_PRIMED_MPP_UP	161	Down	0.0700007613831523	0.811695891896763
C5_GO_PROTEIN_LOCALIZATION_TO_ORGANELLE	721	Down	0.070004480575075	0.811695891896763
C7_GSE10239_NAIVE_VS_DAY4.5_EFF_CD8_TCELL_UP	168	Down	0.0700125774395523	0.811695891896763
C5_GO_GLYCINE_TRANSMEMBRANE_TRANSPORTER_ACTIVITY	5	Up	0.0700373427923522	0.811695891896763
C2_KEGG_VALINE_LEUCINE_AND_ISOLEUCINE_BIOSYNTHESIS	8	Down	0.0700758039510059	0.811695891896763
C2_REACTOME_SIGNAL_ATTENUATION	9	Down	0.0701620963094672	0.811695891896763
C7_GSE13411_NAIVE_VS_IGM_MEMORY_BCELL_UP	133	Down	0.0701942846638167	0.811695891896763
C7_GSE29164_UNTREATED_VS_CD8_TCELL_TREATED_MELANOMA_DAY7_UP	170	Down	0.0702179020385342	0.811695891896763
C2_POMEROY_MEDULLOBLASTOMA_DESMOPLASIC_VS_CLASSIC_DN	38	Down	0.0702649567891076	0.811695891896763
C5_GO_REGULATION_OF_GLUCONEOGENESIS_BY_REGULATION_OF_TRANSCRIPTION_FROM_RNA_POLYMERASE_II_PROMOTER	6	Down	0.0703169170607387	0.811695891896763
C5_GO_CELL_FATE_COMMITMENT_INVOLVED_IN_FORMATION_OF_PRIMARY_GERM_LAYER	15	Down	0.0703900402298679	0.811695891896763
C5_GO_RESPONSE_TO_LITHIUM_ION	11	Up	0.0704008553361227	0.811695891896763
C2_SETLUR_PROSTATE_CANCER_TMPRSS2_ERG_FUSION_DN	7	Up	0.0704145992110733	0.811695891896763
C7_GSE28237_FOLLICULAR_VS_EARLY_GC_BCELL_UP	162	Down	0.0704220157105294	0.811695891896763
C5_GO_SYNAPTIC_VESICLE_BUDDING	7	Down	0.0704228134127654	0.811695891896763
C7_GSE17721_0.5H_VS_24H_GARDIQUIMOD_BMDC_UP	161	Down	0.0704997444415695	0.812151065547809
C5_GO_COVALENT_CHROMATIN_MODIFICATION	376	Down	0.0706315516405419	0.812368975699381
C5_GO_AMP_METABOLIC_PROCESS	7	Down	0.0706943233725475	0.812368975699381
C2_BIOCARTA_RAB_PATHWAY	12	Down	0.0707316974008143	0.812368975699381
C5_GO_PROTEIN_HORMONE_RECEPTOR_ACTIVITY	10	Up	0.0708573024029637	0.812368975699381
C7_GSE17721_PAM3CSK4_VS_GADIQUIMOD_2H_BMDC_DN	168	Down	0.070872711740605	0.812368975699381
C2_REACTOME_APOPTOSIS_INDUCED_DNA_FRAGMENTATION	12	Down	0.0709228618279793	0.812368975699381
C5_GO_REGULATION_OF_CHEMOKINE_C_X_C_MOTIF_LIGAND_2_PRODUCTION	7	Down	0.0709253681707826	0.812368975699381
C7_GSE10239_MEMORY_VS_KLRG1HIGH_EFF_CD8_TCELL_UP	134	Down	0.0709550679186281	0.812368975699381
C5_GO_HISTONE_DEACETYLASE_BINDING	89	Down	0.0710035712515684	0.812368975699381
C5_GO_DNA_CATABOLIC_PROCESS	29	Down	0.0710514477897451	0.812368975699381
C2_REACTOME_FATTY_ACIDS	4	Down	0.0710831899631753	0.812368975699381
C5_GO_POSITIVE_REGULATION_OF_GLYCOPROTEIN_METABOLIC_PROCESS	5	Down	0.0710885158662865	0.812368975699381
C2_REACTOME_TOLL_LIKE_RECEPTOR_4_TLR4_CASCADE	111	Down	0.0711208599059601	0.812368975699381
C2_ENK_UV_RESPONSE_KERATINOCYTE_UP	396	Down	0.0711836861463252	0.812368975699381
C5_GO_REGULATION_OF_DEFENSE_RESPONSE_TO_BACTERIUM	10	Up	0.071322058632142	0.812368975699381
C3_SREBP1_Q6	168	Down	0.0713326610463333	0.812368975699381
C5_GO_PIGMENT_CELL_DIFFERENTIATION	23	Down	0.0713431067484335	0.812368975699381
C2_REACTOME_DERMATAN_SULFATE_BIOSYNTHESIS	4	Down	0.0714057190342751	0.812368975699381
C7_GSE2770_UNTREATED_VS_TGFB_AND_IL12_TREATED_ACT_CD4_TCELL_48H_DN	165	Down	0.0714610768196161	0.812368975699381
C2_PID_WNT_CANONICAL_PATHWAY	17	Down	0.0714984086205341	0.812368975699381
C2_RICKMAN_HEAD_AND_NECK_CANCER_E	26	Up	0.0715657220155312	0.812368975699381
C5_GO_SEQUESTERING_OF_EXTRACELLULAR_LIGAND_FROM_RECEPTOR	3	Up	0.0716375330163541	0.812368975699381
C7_GSE11884_WT_VS_FURIN_KO_NAIVE_CD4_TCELL_DN	106	Down	0.0716685856962018	0.812368975699381
C7_GSE3982_MAST_CELL_VS_MAC_UP	160	Down	0.0716812567200575	0.812368975699381
C5_GO_T_HELPER_17_CELL_LINEAGE_COMMITMENT	10	Up	0.0717135559928773	0.812368975699381
C7_GSE18893_CTRL_VS_TNF_TREATED_TCONV_2H_UP	164	Down	0.0717912529305175	0.812368975699381
C3_SP1_01	179	Down	0.0718053065583692	0.812368975699381
C7_GSE37416_12H_VS_48H_F_TULARENSIS_LVS_NEUTROPHIL_UP	169	Down	0.071816816041522	0.812368975699381
C7_GSE24574_BCL6_HIGH_VS_LOW_TFH_CD4_TCELL_UP	164	Down	0.0718425445297089	0.812368975699381
C6_CYCLIN_D1_KE_.V1_UP	133	Down	0.0719902584268354	0.812368975699381
C7_GSE21379_TFH_VS_NON_TFH_SAP_KO_CD4_TCELL_UP	165	Down	0.072042083690488	0.812368975699381
C5_GO_REGULATION_OF_LEUKOCYTE_ADHESION_TO_VASCULAR_ENDOTHELIAL_CELL	14	Down	0.0720559772517339	0.812368975699381
C7_GSE29618_BCELL_VS_PDC_UP	161	Down	0.0720834350361593	0.812368975699381
C7_GSE27786_NEUTROPHIL_VS_MONO_MAC_UP	159	Down	0.0720854506824366	0.812368975699381
C2_HOOI_ST7_TARGETS_UP	64	Down	0.0721137515081776	0.812368975699381
C5_GO_ENDOPEPTIDASE_COMPLEX	53	Down	0.072205104046192	0.812368975699381
C5_GO_SERINE_FAMILY_AMINO_ACID_BIOSYNTHETIC_PROCESS	14	Up	0.0722053723220112	0.812368975699381
C5_GO_NEGATIVE_REGULATION_OF_MONONUCLEAR_CELL_MIGRATION	3	Down	0.0723924678123485	0.812368975699381
C2_REACTOME_TAK1_ACTIVATES_NFKB_BY_PHOSPHORYLATION_AND_ACTIVATION_OF_IKKS_COMPLEX	27	Down	0.0724027716286792	0.812368975699381
C2_LOPEZ_MESOTHELIOMA_SURVIVAL_OVERALL_DN	11	Up	0.0724195531291315	0.812368975699381
C5_GO_SIGNAL_RECOGNITION_PARTICLE_ENDOPLASMIC_RETICULUM_TARGETING	8	Down	0.0724548491625419	0.812368975699381
C2_DAIRKEE_CANCER_PRONE_RESPONSE_BPA_E2	98	Down	0.072510256252718	0.812368975699381
C7_GSE17721_12H_VS_24H_CPG_BMDC_DN	165	Down	0.0725922449135496	0.812368975699381
C5_GO_NUCLEAR_REPLICATION_FORK	39	Down	0.0726088354022882	0.812368975699381
C5_GO_LONG_CHAIN_FATTY_ACYL_COA_METABOLIC_PROCESS	3	Up	0.0726149721234396	0.812368975699381
C5_GO_INTRAMOLECULAR_OXIDOREDUCTASE_ACTIVITY_TRANSPOSING_C_C_BONDS	8	Down	0.0726429734317804	0.812368975699381
C7_GSE8835_CD4_VS_CD8_TCELL_DN	106	Up	0.0726591128490525	0.812368975699381
C7_GSE2770_TGFB_AND_IL4_ACT_VS_ACT_CD4_TCELL_2H_UP	160	Down	0.072664381723259	0.812368975699381
C2_REACTOME_METABOLISM_OF_VITAMINS_AND_COFACTORS	141	Up	0.072666489255324	0.812368975699381
C5_GO_TELOMERE_MAINTENANCE_IN_RESPONSE_TO_DNA_DAMAGE	13	Down	0.0727722189372165	0.812368975699381
C5_GO_P_BODY	72	Down	0.0728868822399718	0.812368975699381
C2_REACTOME_HIV_LIFE_CYCLE	123	Down	0.0729012359877225	0.812368975699381
C7_GSE9509_LPS_VS_LPS_AND_IL10_STIM_IL10_KO_MACROPHAGE_30MIN_DN	151	Down	0.0729112641510875	0.812368975699381
C5_GO_GASTRULATION_WITH_MOUTH_FORMING_SECOND	17	Down	0.0729833017278067	0.812368975699381
C7_GSE6269_FLU_VS_E_COLI_INF_PBMC_UP	147	Down	0.0730386359180077	0.812368975699381
C5_GO_CHROMATIN_ORGANIZATION_INVOLVED_IN_REGULATION_OF_TRANSCRIPTION	108	Down	0.0730751875825703	0.812368975699381
C7_GSE23505_IL6_IL1_VS_IL6_IL1_TGFB_TREATED_CD4_TCELL_DN	170	Down	0.0731325333278593	0.812368975699381
C7_GSE3720_UNSTIM_VS_PMA_STIM_VD1_GAMMADELTA_TCELL_UP	159	Down	0.0732207938820044	0.812368975699381
C2_LIU_VAV3_PROSTATE_CARCINOGENESIS_DN	10	Up	0.0732971892804871	0.812368975699381
C7_GSE22886_NAIVE_CD8_TCELL_VS_MONOCYTE_UP	177	Down	0.0734018722083776	0.812368975699381
C5_GO_RESPONSE_TO_EPIDERMAL_GROWTH_FACTOR	37	Down	0.0734060510293913	0.812368975699381
C2_REACTOME_TOXICITY_OF_BOTULINUM_TOXIN_TYPE_D_BONT_D	4	Down	0.073445947962058	0.812368975699381
C2_REACTOME_TP53_REGULATES_TRANSCRIPTION_OF_ADDITIONAL_CELL_CYCLE_GENES_WHOSE_EXACT_ROLE_IN_THE_P53_PATHWAY_REMAIN_UNCERTAIN	17	Down	0.073661783467681	0.812368975699381
C5_GO_GROWTH_HORMONE_SECRETION	9	Down	0.0736753399564502	0.812368975699381
C7_GSE2770_IL12_AND_TGFB_ACT_VS_ACT_CD4_TCELL_6H_UP	157	Down	0.0736884885662154	0.812368975699381
C7_KAECH_NAIVE_VS_MEMORY_CD8_TCELL_DN	170	Down	0.073871187473699	0.812368975699381
C7_GSE17721_CTRL_VS_GARDIQUIMOD_4H_BMDC_UP	171	Down	0.0738846231274202	0.812368975699381
C5_GO_REGULATION_OF_NODAL_SIGNALING_PATHWAY	2	Up	0.0738870843833377	0.812368975699381
C5_GO_REGULATION_OF_NODAL_SIGNALING_PATHWAY_INVOLVED_IN_DETERMINATION_OF_LEFT_RIGHT_ASYMMETRY	2	Up	0.0738870843833377	0.812368975699381
C5_GO_MITOGEN_ACTIVATED_PROTEIN_KINASE_KINASE_KINASE_BINDING	13	Down	0.0738951199877616	0.812368975699381
C5_GO_POSITIVE_REGULATION_OF_LIPOPROTEIN_PARTICLE_CLEARANCE	4	Down	0.0739261239169951	0.812368975699381
C5_GO_NEGATIVE_REGULATION_OF_MITOPHAGY	6	Up	0.0739338127858698	0.812368975699381
C2_REACTOME_REGULATION_OF_COMMISSURAL_AXON_PATHFINDING_BY_SLIT_AND_ROBO	5	Up	0.0739720205382686	0.812368975699381
C7_GSE8685_IL2_STARVED_VS_IL2_ACT_IL2_STARVED_CD4_TCELL_UP	170	Down	0.0739898918161693	0.812368975699381
C5_GO_NEGATIVE_REGULATION_OF_MAST_CELL_ACTIVATION_INVOLVED_IN_IMMUNE_RESPONSE	6	Down	0.0740451837583475	0.812368975699381
C5_GO_RNA_POLYMERASE_II_ACTIVITY	9	Down	0.0741309910344898	0.812368975699381
C5_GO_GTPASE_BINDING	437	Down	0.0741440647786295	0.812368975699381
C2_KIM_ALL_DISORDERS_OLIGODENDROCYTE_NUMBER_CORR_UP	607	Down	0.0741546047800952	0.812368975699381
C2_REACTOME_AURKA_ACTIVATION_BY_TPX2	64	Down	0.0741893383181353	0.812368975699381
C7_GSE15330_WT_VS_IKAROS_KO_LYMPHOID_MULTIPOTENT_PROGENITOR_UP	168	Down	0.0743204117290625	0.812368975699381
C6_EIF4E_DN	82	Down	0.0743494971891262	0.812368975699381
C5_GO_CENTRIOLE_CENTRIOLE_COHESION	14	Down	0.0743707817453651	0.812368975699381
C5_GO_G_PROTEIN_COUPLED_ADENOSINE_RECEPTOR_ACTIVITY	4	Up	0.0744088631798308	0.812368975699381
C5_GO_AXONOGENESIS_INVOLVED_IN_INNERVATION	3	Up	0.0744553487710318	0.812368975699381
C5_GO_SOLUTE_CATION_ANTIPORTER_ACTIVITY	23	Down	0.0744598671247637	0.812368975699381
C7_GSE39820_TGFBETA1_IL6_VS_TGFBETA1_IL6_IL23A_TREATED_CD4_TCELL_UP	179	Down	0.074485604281767	0.812368975699381
C5_GO_REGULATION_OF_DNA_BIOSYNTHETIC_PROCESS	89	Down	0.074531214609349	0.812368975699381
C5_GO_PROSTANOID_METABOLIC_PROCESS	11	Up	0.0745528318303225	0.812368975699381
C5_GO_AMINOACYL_TRNA_EDITING_ACTIVITY	9	Down	0.0745663666294478	0.812368975699381
C5_GO_AMINOACYL_TRNA_METABOLISM_INVOLVED_IN_TRANSLATIONAL_FIDELITY	9	Down	0.0745663666294478	0.812368975699381
C5_GO_CELLULAR_METABOLIC_COMPOUND_SALVAGE	28	Down	0.0745873854370609	0.812368975699381
C5_GO_L_AMINO_ACID_TRANSMEMBRANE_TRANSPORTER_ACTIVITY	36	Up	0.0746334722246136	0.812368975699381
C5_GO_REGULATION_OF_DNA_DAMAGE_RESPONSE_SIGNAL_TRANSDUCTION_BY_P53_CLASS_MEDIATOR	25	Down	0.0746454192423116	0.812368975699381
C5_GO_REGULATION_OF_PHOSPHATIDYLINOSITOL_BIOSYNTHETIC_PROCESS	5	Down	0.0747411059468962	0.812368975699381
C7_GSE37533_PPARG1_FOXP3_VS_FOXP3_TRANSDUCED_CD4_TCELL_DN	176	Down	0.0747452241824232	0.812368975699381
C7_GSE9509_10MIN_VS_30MIN_LPS_STIM_IL10_KO_MACROPHAGE_UP	173	Down	0.074754665637663	0.812368975699381
C5_GO_LYSOPHOSPHOLIPASE_ACTIVITY	16	Up	0.0747925557919123	0.812368975699381
C5_GO_TYPE_I_PNEUMOCYTE_DIFFERENTIATION	4	Down	0.0748246869818058	0.812368975699381
C5_GO_POSITIVE_REGULATION_OF_NEUROTRANSMITTER_UPTAKE	3	Down	0.0748306454775109	0.812368975699381
C2_KEGG_DRUG_METABOLISM_CYTOCHROME_P450	27	Down	0.0748551975165739	0.812368975699381
C5_GO_MOTOR_NEURON_MIGRATION	3	Up	0.0748978250590083	0.812368975699381
C3_E2F_Q3	183	Down	0.0749331125544122	0.812368975699381
C2_REACTOME_CONDENSATION_OF_PROPHASE_CHROMOSOMES	65	Up	0.0749479618775648	0.812368975699381
C3_E2F_Q6_01	186	Down	0.0749503775023509	0.812368975699381
C7_GSE19923_HEB_KO_VS_HEB_AND_E2A_KO_DP_THYMOCYTE_UP	167	Down	0.0749514915449927	0.812368975699381
C7_GSE22886_CD4_TCELL_VS_BCELL_NAIVE_UP	171	Down	0.0749972196216504	0.812368975699381
C2_HOEGERKORP_CD44_TARGETS_TEMPORAL_DN	19	Up	0.0750184146225714	0.812368975699381
C7_GSE9509_LPS_VS_LPS_AND_IL10_STIM_IL10_KO_MACROPHAGE_30MIN_UP	155	Down	0.0751023082958681	0.812368975699381
C7_GSE3982_NEUTROPHIL_VS_CENT_MEMORY_CD4_TCELL_DN	166	Down	0.0751170887096371	0.812368975699381
C5_GO_CARDIOBLAST_DIFFERENTIATION	7	Down	0.0751391126583486	0.812368975699381
C2_PURBEY_TARGETS_OF_CTBP1_AND_SATB1_DN	122	Down	0.0752039728783852	0.812368975699381
C7_GSE27241_CTRL_VS_DIGOXIN_TREATED_CD4_TCELL_IN_TH17_POLARIZING_CONDITIONS_DN	161	Down	0.075357067141386	0.812368975699381
C2_XU_RESPONSE_TO_TRETINOIN_AND_NSC682994_UP	16	Down	0.0753929668938356	0.812368975699381
C2_KANG_AR_TARGETS_DN	13	Down	0.0754288065815184	0.812368975699381
C5_GO_RRNA_METABOLIC_PROCESS	163	Down	0.0754576860361726	0.812368975699381
C7_GSE15330_MEGAKARYOCYTE_ERYTHROID_PROGENITOR_VS_PRO_BCELL_DN	171	Down	0.0755260374291968	0.812368975699381
[truncated: 19,693 more rows]
