# Supplementary material for: Osteopontin associates with brain TRM-cell transcriptome and compartmentalization in donors with and without multiple sclerosis
Source: iScience. 2022 Dec 9;26(1):105785. doi: 10.1016/j.isci.2022.105785 (PMC9804143; doi:10.1016/j.isci.2022.105785)
Supplement: Data S5. Gene set enrichment analysis results of MS donors, related to Figure S10A [file mmc6.zip › DataS5_GSEA_MS_Donors/tab.camera.v7.0_CD4_NAWM_vs_WM_Lesions.txt]

geneset	NGenes	Direction	PValue	FDR
C1_MT	13	Down	2.03547688489744e-06	0.0441535645871952
C5_GO_PRE_MRNA_5_SPLICE_SITE_BINDING	11	Up	0.000215843568922892	0.935717021762719
C3_AAGWWRNYGGC_UNKNOWN	102	Down	0.000305770595219138	0.935717021762719
C2_DEBOSSCHER_NFKB_TARGETS_REPRESSED_BY_GLUCOCORTICOIDS	12	Up	0.000326109692079372	0.935717021762719
C5_GO_CELL_BODY_MEMBRANE	16	Up	0.000359261740060755	0.935717021762719
C7_GSE18791_UNSTIM_VS_NEWCATSLE_VIRUS_DC_10H_UP	167	Down	0.000388492528387252	0.935717021762719
C3_GGGNRMNNYCAT_UNKNOWN	62	Down	0.000683058818763519	0.935717021762719
C5_GO_REGULATION_OF_SPINDLE_ORGANIZATION	33	Down	0.000730814545580246	0.935717021762719
C5_GO_REGULATION_OF_RAC_PROTEIN_SIGNAL_TRANSDUCTION	11	Down	0.000782992967121703	0.935717021762719
C5_GO_FORMATION_OF_QUADRUPLE_SL_U4_U5_U6_SNRNP	9	Up	0.000786312089497032	0.935717021762719
C5_GO_DOLICHYL_DIPHOSPHATE_BIOSYNTHETIC_PROCESS	7	Up	0.000797809190541734	0.935717021762719
C5_GO_REGULATION_OF_LIPOPROTEIN_LIPASE_ACTIVITY	16	Up	0.00109195028300161	0.935717021762719
C2_REACTOME_APOPTOSIS_INDUCED_DNA_FRAGMENTATION	12	Up	0.00112223913284875	0.935717021762719
C7_GSE11057_PBMC_VS_MEM_CD4_TCELL_DN	171	Down	0.00142515344060904	0.935717021762719
C7_GSE10325_CD4_TCELL_VS_MYELOID_UP	181	Down	0.00143598413330622	0.935717021762719
C7_GSE41867_NAIVE_VS_EFFECTOR_CD8_TCELL_UP	174	Down	0.00145251117793492	0.935717021762719
C7_GSE10325_LUPUS_CD4_TCELL_VS_LUPUS_MYELOID_UP	181	Down	0.00150668387803615	0.935717021762719
C5_GO_MRNA_5_SPLICE_SITE_RECOGNITION	16	Up	0.00161399405818342	0.935717021762719
C5_GO_BH_DOMAIN_BINDING	9	Down	0.00170585966406618	0.935717021762719
C7_GSE11057_CD4_EFF_MEM_VS_PBMC_UP	176	Down	0.00172806773608855	0.935717021762719
C2_REACTOME_SPERM_MOTILITY_AND_TAXES	5	Down	0.0018368216503748	0.935717021762719
C5_GO_RESPONSE_TO_NITRIC_OXIDE	12	Down	0.00187954705556498	0.935717021762719
C2_BIOCARTA_CYTOKINE_PATHWAY	12	Up	0.0018860934308054	0.935717021762719
C2_REACTOME_ASSEMBLY_OF_ACTIVE_LPL_AND_LIPC_LIPASE_COMPLEXES	12	Up	0.0019477776695672	0.935717021762719
C7_GSE23308_WT_VS_MINERALCORTICOID_REC_KO_MACROPHAGE_UP	173	Down	0.00196623332320033	0.935717021762719
C2_AMIT_SERUM_RESPONSE_40_MCF10A	25	Up	0.00200586176238371	0.935717021762719
C2_REACTOME_SYNTHESIS_OF_DOLICHYL_PHOSPHATE	6	Up	0.00208797020249438	0.935717021762719
C7_GSE22886_NAIVE_CD4_TCELL_VS_12H_ACT_TH1_UP	170	Down	0.00210274268992464	0.935717021762719
C5_GO_REGULATION_OF_GLUTAMATE_SECRETION	7	Up	0.00211912220210329	0.935717021762719
C5_GO_SPLICEOSOMAL_TRI_SNRNP_COMPLEX_ASSEMBLY	21	Up	0.0021757970571309	0.935717021762719
C7_GSE2770_IL12_VS_IL4_TREATED_ACT_CD4_TCELL_2H_DN	100	Down	0.00220267076639719	0.935717021762719
C7_GSE22886_NAIVE_CD8_TCELL_VS_MONOCYTE_UP	177	Down	0.00225682303725425	0.935717021762719
C1_chr7q32	35	Up	0.00232050373268966	0.935717021762719
C5_GO_RRNA_CATABOLIC_PROCESS	17	Down	0.00235154719595669	0.935717021762719
C3_CRGAARNNNNCGA_UNKNOWN	40	Down	0.00241416836953913	0.935717021762719
C5_GO_INOSITOL_1_4_5_TRISPHOSPHATE_BINDING	9	Down	0.00245677463504951	0.935717021762719
C7_GSE40666_STAT1_KO_VS_STAT4_KO_CD8_TCELL_UP	176	Down	0.00255676778904581	0.935717021762719
C5_GO_MICROTUBULE_NUCLEATION	23	Down	0.00269469230065843	0.935717021762719
C5_GO_CELLULAR_RESPONSE_TO_NITRIC_OXIDE	10	Down	0.00280380196007161	0.935717021762719
C5_GO_CELLULAR_RESPONSE_TO_REACTIVE_NITROGEN_SPECIES	13	Down	0.00281474506129863	0.935717021762719
C7_GSE8678_IL7R_LOW_VS_HIGH_EFF_CD8_TCELL_DN	166	Down	0.00283198309827916	0.935717021762719
C2_VANTVEER_BREAST_CANCER_METASTASIS_UP	46	Up	0.00294658510553919	0.935717021762719
C7_GSE22886_TCELL_VS_BCELL_NAIVE_UP	174	Down	0.00295771952053278	0.935717021762719
C3_CCGNMNNTNACG_UNKNOWN	70	Down	0.00295838975663425	0.935717021762719
C2_SHIN_B_CELL_LYMPHOMA_CLUSTER_9	8	Up	0.00302392336365458	0.935717021762719
C5_GO_PROTEIN_IMPORT_INTO_MITOCHONDRIAL_MATRIX	13	Down	0.00305663925041374	0.935717021762719
C7_GSE2405_S_AUREUS_VS_UNTREATED_NEUTROPHIL_UP	166	Down	0.00316317403470725	0.935717021762719
C7_GSE23695_CD57_POS_VS_NEG_NK_CELL_UP	180	Down	0.00319223062330404	0.935717021762719
C3_AGGCACT_MIR5153P	67	Down	0.00321777605200399	0.935717021762719
C5_GO_CYTOCHROME_B5_REDUCTASE_ACTIVITY_ACTING_ON_NAD_P_H	6	Down	0.00330308869002546	0.935717021762719
C2_BURTON_ADIPOGENESIS_PEAK_AT_2HR	36	Up	0.00339808958674243	0.935717021762719
C2_GENTILE_UV_RESPONSE_CLUSTER_D7	31	Down	0.0035249739134056	0.935717021762719
C7_GSE24634_NAIVE_CD4_TCELL_VS_DAY7_IL4_CONV_TREG_UP	174	Down	0.00387468875049582	0.935717021762719
C5_GO_ACTIVIN_RECEPTOR_COMPLEX	6	Down	0.00404378492226832	0.935717021762719
C7_GSE15930_NAIVE_VS_48H_IN_VITRO_STIM_IL12_CD8_TCELL_DN	182	Down	0.00408958920247489	0.935717021762719
C5_GO_SIGNAL_SEQUENCE_BINDING	37	Down	0.00412649647681284	0.935717021762719
C2_MIKKELSEN_NPC_LCP_WITH_H3K4ME3	40	Down	0.00416351302370571	0.935717021762719
C2_BIOCARTA_INFLAM_PATHWAY	19	Up	0.00417312794664138	0.935717021762719
C7_GSE12392_WT_VS_IFNAR_KO_CD8A_NEG_SPLEEN_DC_DN	164	Down	0.00436099624796517	0.935717021762719
C3_GNCF_01	51	Down	0.00436564120511373	0.935717021762719
C5_GO_OXIDOREDUCTASE_ACTIVITY_ACTING_ON_SINGLE_DONORS_WITH_INCORPORATION_OF_MOLECULAR_OXYGEN	17	Up	0.00436712555540322	0.935717021762719
C5_GO_POSITIVE_REGULATION_OF_FIBROBLAST_GROWTH_FACTOR_RECEPTOR_SIGNALING_PATHWAY	5	Down	0.00438168692867535	0.935717021762719
C1_chr18q23	13	Down	0.00454869057552495	0.935717021762719
C5_GO_SNORNA_3_END_PROCESSING	9	Down	0.00455430403693271	0.935717021762719
C5_GO_ATP_DEPENDENT_3_5_DNA_HELICASE_ACTIVITY	10	Down	0.00461818741117674	0.935717021762719
C2_HOFMANN_MYELODYSPLASTIC_SYNDROM_RISK_UP	15	Up	0.00464257129570497	0.935717021762719
C5_GO_NUCLEAR_NUCLEOSOME	30	Up	0.00472871316282514	0.935717021762719
C2_REACTOME_REPRESSION_OF_WNT_TARGET_GENES	14	Down	0.00473552849685933	0.935717021762719
C5_GO_REGULATION_OF_PROTEIN_LOCALIZATION_TO_NUCLEUS	85	Down	0.00475295249689836	0.935717021762719
C7_GSE22886_NAIVE_TCELL_VS_MONOCYTE_UP	175	Down	0.00476642335693647	0.935717021762719
C5_GO_OXIDOREDUCTASE_ACTIVITY_ACTING_ON_NAD_P_H_HEME_PROTEIN_AS_ACCEPTOR	10	Down	0.00477379790272201	0.935717021762719
C5_GO_ALKALI_METAL_ION_BINDING	10	Down	0.00477509810355749	0.935717021762719
C5_GO_SYNAPSE_PRUNING	8	Up	0.00483282850947558	0.935717021762719
C7_GSE3982_MAST_CELL_VS_NEUTROPHIL_UP	172	Down	0.00517916406517271	0.935717021762719
C5_GO_GLYCINE_METABOLIC_PROCESS	5	Up	0.00526379530217514	0.935717021762719
C7_GSE19825_NAIVE_VS_IL2RAHIGH_DAY3_EFF_CD8_TCELL_DN	178	Down	0.00528243069306756	0.935717021762719
C7_GSE37301_MULTIPOTENT_PROGENITOR_VS_LYMPHOID_PRIMED_MPP_UP	147	Down	0.00529751641817091	0.935717021762719
C5_GO_PHOSPHOLIPASE_BINDING	11	Up	0.00538728912773718	0.935717021762719
C7_GSE46242_TH1_VS_ANERGIC_TH1_CD4_TCELL_WITH_EGR2_DELETED_DN	146	Down	0.00547710441629605	0.935717021762719
C5_GO_NUCLEUS_LOCALIZATION	19	Down	0.00550007503271414	0.935717021762719
C7_GSE37416_CTRL_VS_24H_F_TULARENSIS_LVS_NEUTROPHIL_UP	156	Down	0.00557352898814569	0.935717021762719
C7_GSE6259_FLT3L_INDUCED_33D1_POS_DC_VS_BCELL_DN	177	Down	0.00561749608066452	0.935717021762719
C7_GSE32255_WT_UNSTIM_VS_JMJD2D_KNOCKDOWN_4H_LPS_STIM_DC_UP	165	Down	0.00563403866640831	0.935717021762719
C5_GO_REGULATION_OF_SPHINGOLIPID_BIOSYNTHETIC_PROCESS	12	Down	0.00577687193740957	0.935717021762719
C7_GSE22886_NAIVE_CD4_TCELL_VS_12H_ACT_TH2_UP	174	Down	0.00585410118153351	0.935717021762719
C5_GO_METANEPHRIC_COLLECTING_DUCT_DEVELOPMENT	4	Down	0.00592484999969267	0.935717021762719
C5_GO_RNA_POLYADENYLATION	36	Down	0.00602243010820552	0.935717021762719
C7_GSE2405_S_AUREUS_VS_A_PHAGOCYTOPHILUM_NEUTROPHIL_DN	174	Down	0.00611656138346656	0.935717021762719
C5_GO_DNA_HELICASE_COMPLEX	12	Down	0.00619974409574746	0.935717021762719
C5_GO_RECEPTOR_SERINE_THREONINE_KINASE_BINDING	9	Down	0.00620249581324484	0.935717021762719
C5_GO_SOMATIC_DIVERSIFICATION_OF_T_CELL_RECEPTOR_GENES	5	Down	0.00625515453638095	0.935717021762719
C5_GO_CHLORIDE_ION_BINDING	7	Down	0.00635893688323515	0.935717021762719
C5_GO_CARD_DOMAIN_BINDING	14	Down	0.00648010664909745	0.935717021762719
C3_ELK1_02	223	Down	0.00663465837911922	0.935717021762719
C2_PIONTEK_PKD1_TARGETS_UP	22	Up	0.00669070898892202	0.935717021762719
C2_LI_INDUCED_T_TO_NATURAL_KILLER_DN	108	Down	0.00670018297416189	0.935717021762719
C2_IRITANI_MAD1_TARGETS_DN	33	Down	0.0067178472749413	0.935717021762719
C2_FIGUEROA_AML_METHYLATION_CLUSTER_3_DN	25	Down	0.00678978107635267	0.935717021762719
C5_GO_POSTSYNAPTIC_CYTOSOL	16	Up	0.0068800698261451	0.935717021762719
C5_GO_TRANSLATIONAL_ELONGATION	108	Down	0.00693418394904431	0.935717021762719
C2_REACTOME_REGULATION_OF_TP53_ACTIVITY_THROUGH_ACETYLATION	29	Down	0.00703887944059546	0.935717021762719
C5_GO_ACTIVIN_ACTIVATED_RECEPTOR_ACTIVITY	6	Down	0.00705259286587555	0.935717021762719
C5_GO_NCRNA_3_END_PROCESSING	33	Down	0.00706936609441284	0.935717021762719
C5_GO_NEGATIVE_REGULATION_OF_TISSUE_REMODELING	11	Up	0.00707336443351231	0.935717021762719
C5_GO_REGULATION_OF_MEMBRANE_DEPOLARIZATION_DURING_ACTION_POTENTIAL	3	Down	0.00714068776163349	0.935717021762719
C7_GSE26343_WT_VS_NFAT5_KO_MACROPHAGE_UP	179	Down	0.00714685343921302	0.935717021762719
C7_GSE36891_POLYIC_TLR3_VS_PAM_TLR2_STIM_PERITONEAL_MACROPHAGE_UP	111	Up	0.00716702941526356	0.935717021762719
C7_GSE10147_IL3_AND_HIVP17_VS_IL3_AND_CPG_STIM_PDC_DN	136	Down	0.00720845932857373	0.935717021762719
C5_GO_MITOCHONDRIAL_TRANSLATION	116	Down	0.00729060045102029	0.935717021762719
C5_GO_POSITIVE_REGULATION_OF_GLUTAMATE_SECRETION	6	Up	0.00731181106119919	0.935717021762719
C5_GO_NUCLEOTIDE_SALVAGE	12	Down	0.00737269269412664	0.935717021762719
C5_GO_ORGANELLAR_LARGE_RIBOSOMAL_SUBUNIT	53	Down	0.00750520525465899	0.935717021762719
C5_GO_TRANSMEMBRANE_RECEPTOR_PROTEIN_SERINE_THREONINE_KINASE_BINDING	7	Down	0.00754303860230552	0.935717021762719
C5_GO_PROTEIN_LOCALIZATION_TO_GOLGI_APPARATUS	26	Down	0.00754312572948789	0.935717021762719
C5_GO_MITOCHONDRIAL_PROTEIN_COMPLEX	222	Down	0.00755095505914731	0.935717021762719
C5_GO_NUCLEAR_MIGRATION	17	Down	0.00755651454858043	0.935717021762719
C2_MARIADASON_RESPONSE_TO_CURCUMIN_SULINDAC_7	12	Down	0.0075940659334314	0.935717021762719
C5_GO_ADENYLATE_KINASE_ACTIVITY	5	Up	0.00763386159919534	0.935717021762719
C5_GO_PULMONARY_ARTERY_MORPHOGENESIS	5	Down	0.007768355106076	0.935717021762719
C2_BIOCARTA_ACETAMINOPHEN_PATHWAY	4	Up	0.0077750857866783	0.935717021762719
C7_GSE14769_UNSTIM_VS_240MIN_LPS_BMDM_UP	170	Down	0.0077811117463238	0.935717021762719
C5_GO_CELLULAR_RESPONSE_TO_MAGNESIUM_ION	6	Down	0.00788015088794687	0.935717021762719
C3_TTTGCAG_MIR518A2	164	Down	0.00793717792824574	0.935717021762719
C2_CHESLER_BRAIN_D6MIT150_QTL_CIS	3	Down	0.00796593393084039	0.935717021762719
C7_GSE7568_CTRL_VS_3H_TGFB_TREATED_MACROPHAGES_WITH_IL4_AND_DEXAMETHASONE_DN	168	Down	0.00809093868572339	0.935717021762719
C5_GO_REGULATION_OF_NOTCH_SIGNALING_PATHWAY	63	Down	0.00809255783003574	0.935717021762719
C2_KANG_FLUOROURACIL_RESISTANCE_DN	11	Down	0.00818332400740645	0.935717021762719
C5_GO_DNA_PACKAGING_COMPLEX	86	Up	0.0082412315051358	0.935717021762719
C5_GO_REGULATION_OF_TOLL_LIKE_RECEPTOR_SIGNALING_PATHWAY	53	Up	0.00827792694248283	0.935717021762719
C7_GSE22886_UNSTIM_VS_STIM_MEMORY_TCELL_UP	162	Down	0.00840358050780652	0.935717021762719
C2_POMEROY_MEDULLOBLASTOMA_PROGNOSIS_UP	29	Down	0.00846130138326957	0.935717021762719
C5_GO_MITOCHONDRIAL_TRANSMEMBRANE_TRANSPORT	76	Down	0.00854848417963898	0.935717021762719
C5_GO_REGULATION_OF_CHEMOKINE_MEDIATED_SIGNALING_PATHWAY	6	Up	0.00859153835668019	0.935717021762719
C2_REACTOME_EFFECTS_OF_PIP2_HYDROLYSIS	20	Down	0.0086332236229079	0.935717021762719
C2_MEISSNER_BRAIN_HCP_WITH_H3K4ME2_AND_H3K27ME3	28	Up	0.00872079735875324	0.935717021762719
C7_GSE3039_NKT_CELL_VS_B2_BCELL_UP	164	Down	0.00873471907775366	0.935717021762719
C5_GO_MAIN_AXON	45	Up	0.00877412269470308	0.935717021762719
C3_TGTATGA_MIR4853P	117	Down	0.00881256926532603	0.935717021762719
C2_GINESTIER_BREAST_CANCER_20Q13_AMPLIFICATION_DN	153	Down	0.00884157392458705	0.935717021762719
C5_GO_SODIUM_ION_BINDING	5	Down	0.00884743142739075	0.935717021762719
C2_REACTOME_BUTYRATE_RESPONSE_FACTOR_1_BRF1_BINDS_AND_DESTABILIZES_MRNA	16	Down	0.0088702051346456	0.935717021762719
C5_GO_NEUROINFLAMMATORY_RESPONSE	37	Up	0.00906541253191205	0.935717021762719
C2_GALE_APL_WITH_FLT3_MUTATED_UP	52	Down	0.00907938012801504	0.935717021762719
C2_REACTOME_KSRP_KHSRP_BINDS_AND_DESTABILIZES_MRNA	16	Down	0.00910646107480836	0.935717021762719
C5_GO_PHOSPHATIDYLINOSITOL_3_5_BISPHOSPHATE_PHOSPHATASE_ACTIVITY	8	Down	0.00912851961665348	0.935717021762719
C7_GSE10239_NAIVE_VS_DAY4.5_EFF_CD8_TCELL_UP	168	Down	0.00931304150852016	0.935717021762719
C5_GO_RNA_3_END_PROCESSING	117	Down	0.00939725766627641	0.935717021762719
C2_KANG_AR_TARGETS_UP	14	Up	0.0094431735023599	0.935717021762719
C3_ATGCTGG_MIR338	95	Down	0.00957658817211918	0.935717021762719
C2_REACTOME_RUNX2_REGULATES_GENES_INVOLVED_IN_CELL_MIGRATION	6	Down	0.00960833770727438	0.935717021762719
C5_GO_REGULATION_OF_CARDIAC_CONDUCTION	44	Down	0.00964419053448229	0.935717021762719
C2_REACTOME_MITOCHONDRIAL_PROTEIN_IMPORT	51	Down	0.00969081618564225	0.935717021762719
C1_chr10q24	96	Down	0.00969735781904777	0.935717021762719
C7_GSE17721_POLYIC_VS_PAM3CSK4_2H_BMDC_UP	168	Down	0.00976355177479279	0.935717021762719
C2_REACTOME_PYRUVATE_METABOLISM	26	Down	0.00981471682095383	0.935717021762719
C2_REACTOME_IRAK4_DEFICIENCY_TLR2_4	10	Up	0.00987039518837347	0.935717021762719
C5_GO_OLIGOSACCHARIDE_LIPID_INTERMEDIATE_BIOSYNTHETIC_PROCESS	19	Up	0.00993999450693018	0.935717021762719
C7_GSE9037_CTRL_VS_LPS_1H_STIM_IRAK4_KO_BMDM_UP	158	Down	0.00996955546432583	0.935717021762719
C7_GSE6259_FLT3L_INDUCED_DEC205_POS_DC_VS_CD8_TCELL_DN	156	Down	0.0102554426679015	0.935717021762719
C5_GO_RIG_I_SIGNALING_PATHWAY	15	Down	0.010295799146599	0.935717021762719
C5_GO_AXOLEMMA	9	Up	0.0103732272111246	0.935717021762719
C5_GO_UBIQUITIN_LIKE_PROTEIN_TRANSFERASE_ACTIVITY	337	Down	0.0104800964772331	0.935717021762719
C2_REACTOME_O2_CO2_EXCHANGE_IN_ERYTHROCYTES	8	Down	0.0105009137563981	0.935717021762719
C5_GO_MITOCHONDRIAL_TRANSLATIONAL_TERMINATION	74	Down	0.0105072579201174	0.935717021762719
C2_PASQUALUCCI_LYMPHOMA_BY_GC_STAGE_DN	137	Down	0.0105305675543974	0.935717021762719
C5_GO_CELLULAR_RESPONSE_TO_ZINC_ION	12	Down	0.0105407903894777	0.935717021762719
C5_GO_ESTABLISHMENT_OF_PROTEIN_LOCALIZATION_TO_TELOMERE	17	Down	0.0106117524969239	0.935717021762719
C5_GO_UBIQUITIN_LIKE_PROTEIN_LIGASE_ACTIVITY	180	Down	0.0106266154386415	0.935717021762719
C5_GO_EMBRYONIC_AXIS_SPECIFICATION	19	Up	0.0106476239244833	0.935717021762719
C3_GCGSCMNTTT_UNKNOWN	58	Down	0.0107124184986287	0.935717021762719
C2_BIOCARTA_PLK3_PATHWAY	5	Down	0.0107293371152901	0.935717021762719
C5_GO_POLYADENYLATION_DEPENDENT_SNORNA_3_END_PROCESSING	5	Down	0.0107643881699795	0.935717021762719
C5_GO_PYRIMIDINE_NUCLEOSIDE_TRIPHOSPHATE_BIOSYNTHETIC_PROCESS	16	Down	0.010775991049728	0.935717021762719
C7_GSE2405_0H_VS_1.5H_A_PHAGOCYTOPHILUM_STIM_NEUTROPHIL_DN	173	Down	0.0108120341331208	0.935717021762719
C2_MIKKELSEN_ES_LCP_WITH_H3K4ME3	85	Down	0.0109062804847102	0.935717021762719
C5_GO_RRNA_3_END_PROCESSING	9	Down	0.0109782219416199	0.935717021762719
C5_GO_POSITIVE_REGULATION_OF_CALCIUM_ION_DEPENDENT_EXOCYTOSIS	14	Up	0.0109821693687624	0.935717021762719
C7_GSE15735_CTRL_VS_HDAC_INHIBITOR_TREATED_CD4_TCELL_12H_UP	167	Down	0.0110181241136798	0.935717021762719
C5_GO_TIM23_MITOCHONDRIAL_IMPORT_INNER_MEMBRANE_TRANSLOCASE_COMPLEX	12	Down	0.011033430768472	0.935717021762719
C2_REACTOME_CARGO_TRAFFICKING_TO_THE_PERICILIARY_MEMBRANE	40	Down	0.0110680144967883	0.935717021762719
C2_REACTOME_TOXICITY_OF_BOTULINUM_TOXIN_TYPE_D_BONT_D	4	Down	0.0111224942276239	0.935717021762719
C5_GO_BRANCHING_INVOLVED_IN_LABYRINTHINE_LAYER_MORPHOGENESIS	8	Up	0.011169271770307	0.935717021762719
C7_GSE22886_NAIVE_CD4_TCELL_VS_MONOCYTE_UP	177	Down	0.0112382313099978	0.935717021762719
C5_GO_ORGANELLAR_RIBOSOME	75	Down	0.0112800777980528	0.935717021762719
C5_GO_SYNAPTIC_TRANSMISSION_DOPAMINERGIC	13	Up	0.0113085104669288	0.935717021762719
C5_GO_SUMO_BINDING	13	Down	0.0113243768341947	0.935717021762719
C2_CAIRO_HEPATOBLASTOMA_UP	166	Down	0.0113485680935786	0.935717021762719
C2_YAO_TEMPORAL_RESPONSE_TO_PROGESTERONE_CLUSTER_16	44	Down	0.0113881915314238	0.935717021762719
C2_REACTOME_G2_M_DNA_REPLICATION_CHECKPOINT	5	Up	0.0113965298745043	0.935717021762719
C2_REACTOME_MITOCHONDRIAL_TRANSLATION	79	Down	0.0114392374309229	0.935717021762719
C5_GO_SIGNAL_TRANSDUCTION_IN_ABSENCE_OF_LIGAND	51	Down	0.0114444150215587	0.935717021762719
C5_GO_PROTEIN_TYROSINE_PHOSPHATASE_ACTIVITY	65	Down	0.0114514147047419	0.935717021762719
C5_GO_SEROTONIN_TRANSPORT	7	Up	0.0114524880389131	0.935717021762719
C5_GO_SNORNA_PROCESSING	10	Down	0.0114636018095102	0.935717021762719
C2_REACTOME_CRISTAE_FORMATION	27	Down	0.0114844267556133	0.935717021762719
C7_GSE22886_NAIVE_TCELL_VS_DC_UP	176	Down	0.0115324813057723	0.935717021762719
C5_GO_POSITIVE_REGULATION_OF_NEUROTRANSMITTER_SECRETION	15	Up	0.0115674105835436	0.935717021762719
C2_SCIAN_INVERSED_TARGETS_OF_TP53_AND_TP73_UP	9	Up	0.0115792873901041	0.935717021762719
C7_GSE22103_LPS_VS_GMCSF_AND_IFNG_STIM_NEUTROPHIL_DN	172	Down	0.0118506598952173	0.935717021762719
C7_GSE14908_ATOPIC_VS_NONATOPIC_PATIENT_RESTING_CD4_TCELL_UP	164	Down	0.0119002792054867	0.935717021762719
C2_VERRECCHIA_RESPONSE_TO_TGFB1_C3	10	Down	0.0120915176857868	0.935717021762719
C5_GO_MATURATION_OF_5_8S_RRNA_FROM_TRICISTRONIC_RRNA_TRANSCRIPT_SSU_RRNA_5_8S_RRNA_LSU_RRNA_	16	Down	0.0120937595297297	0.935717021762719
C5_GO_PROTEIN_LOCALIZATION_TO_NUCLEUS	186	Down	0.0121674644376514	0.935717021762719
C6_HINATA_NFKB_IMMU_INF	13	Up	0.0121967021353537	0.935717021762719
C7_GSE44649_NAIVE_VS_ACTIVATED_CD8_TCELL_UP	162	Down	0.0122834822712144	0.935717021762719
C5_GO_ATP_BINDING_CASSETTE_ABC_TRANSPORTER_COMPLEX	5	Down	0.0123800517059691	0.935717021762719
C7_GSE17721_POLYIC_VS_PAM3CSK4_1H_BMDC_UP	166	Down	0.0125398482444484	0.935717021762719
C5_GO_REGULATION_OF_NEUTROPHIL_ACTIVATION	10	Up	0.0125598324014202	0.935717021762719
C2_CHEMELLO_SOLEUS_VS_EDL_MYOFIBERS_UP	12	Down	0.0126011664031002	0.935717021762719
C7_GSE14415_INDUCED_TREG_VS_FOXP3_KO_INDUCED_TREG_IL2_CULTURE_DN	94	Down	0.0126235428918741	0.935717021762719
C7_GSE17721_4H_VS_24H_POLYIC_BMDC_DN	161	Down	0.0126590437221805	0.935717021762719
C7_GSE46606_UNSTIM_VS_CD40L_IL2_IL5_3DAY_STIMULATED_IRF4MID_SORTED_BCELL_UP	176	Down	0.0126706937635063	0.935717021762719
C5_GO_KINETOCHORE_BINDING	5	Down	0.0126835521150987	0.935717021762719
C2_FIGUEROA_AML_METHYLATION_CLUSTER_6_DN	13	Down	0.0126905530869792	0.935717021762719
C5_GO_REGULATION_OF_MEGAKARYOCYTE_DIFFERENTIATION	70	Up	0.0126955470220753	0.935717021762719
C2_REACTOME_CLEC7A_DECTIN_1_INDUCES_NFAT_ACTIVATION	11	Down	0.012840466011728	0.935717021762719
C2_ENK_UV_RESPONSE_EPIDERMIS_UP	234	Down	0.0129683576059872	0.935717021762719
C1_chr8q24	120	Down	0.0129898402787985	0.935717021762719
C5_GO_POSITIVE_REGULATION_OF_FERTILIZATION	7	Up	0.012991892904682	0.935717021762719
C5_GO_REGULATION_OF_MITOTIC_CYTOKINESIS	5	Down	0.0130559691900862	0.935717021762719
C7_GSE1791_CTRL_VS_NEUROMEDINU_IN_T_CELL_LINE_0.8H_UP	150	Down	0.0132149026074626	0.935717021762719
C2_GESERICK_TERT_TARGETS_DN	19	Up	0.0132751643086733	0.935717021762719
C5_GO_CYTOSKELETON_DEPENDENT_CYTOKINESIS	86	Down	0.0132787910837485	0.935717021762719
C5_GO_EXONUCLEOLYTIC_TRIMMING_INVOLVED_IN_RRNA_PROCESSING	7	Down	0.0133196857873547	0.935717021762719
C7_GSE36891_UNSTIM_VS_POLYIC_TLR3_STIM_PERITONEAL_MACROPHAGE_UP	103	Up	0.0133691440191759	0.935717021762719
C5_GO_COLLECTING_DUCT_DEVELOPMENT	5	Down	0.0134190456993493	0.935717021762719
C5_GO_ZINC_ION_TRANSPORT	19	Down	0.0134634976516244	0.935717021762719
C7_GSE5589_LPS_VS_LPS_AND_IL10_STIM_IL10_KO_MACROPHAGE_45MIN_UP	169	Down	0.0134824239769636	0.935717021762719
C5_GO_NEGATIVE_REGULATION_OF_CHONDROCYTE_DIFFERENTIATION	8	Down	0.0134880665542862	0.935717021762719
C2_REACTOME_ACTIVATION_OF_NIMA_KINASES_NEK9_NEK6_NEK7	7	Up	0.0135943912320124	0.935717021762719
C2_YAO_TEMPORAL_RESPONSE_TO_PROGESTERONE_CLUSTER_17	152	Down	0.0137401832309428	0.935717021762719
C5_GO_TRANSCRIPTION_FACTOR_AP_1_COMPLEX	5	Up	0.0138421068381624	0.935717021762719
C7_GSE17721_PAM3CSK4_VS_GADIQUIMOD_2H_BMDC_DN	168	Down	0.013871318370726	0.935717021762719
C5_GO_VITAMIN_D_METABOLIC_PROCESS	10	Up	0.0139162700959488	0.935717021762719
C3_CAGNYGKNAAA_UNKNOWN	48	Down	0.0139719501524411	0.935717021762719
C7_GSE17721_CTRL_VS_POLYIC_4H_BMDC_UP	179	Down	0.0139908557793816	0.935717021762719
C2_BIOCARTA_PRC2_PATHWAY	11	Down	0.0140010107861965	0.935717021762719
C5_GO_G_QUADRUPLEX_RNA_BINDING	4	Down	0.0140669060402069	0.935717021762719
C5_GO_CHEMICAL_HOMEOSTASIS_WITHIN_A_TISSUE	7	Up	0.0140757896841374	0.935717021762719
C5_GO_U4_SNRNA_3_END_PROCESSING	7	Down	0.0141089648802302	0.935717021762719
C5_GO_PEPTIDYL_TYROSINE_DEPHOSPHORYLATION	67	Down	0.014128830108312	0.935717021762719
C5_GO_MRNA_CIS_SPLICING_VIA_SPLICEOSOME	38	Up	0.0141771639092317	0.935717021762719
C1_chr2q32	35	Down	0.0142006277056704	0.935717021762719
C2_REACTOME_OREXIN_AND_NEUROPEPTIDES_FF_AND_QRFP_BIND_TO_THEIR_RESPECTIVE_RECEPTORS	4	Up	0.0142147268407987	0.935717021762719
C5_GO_RESPONSE_TO_INCREASED_OXYGEN_LEVELS	23	Down	0.0142840988430046	0.935717021762719
C5_GO_RESPONSE_TO_INSECTICIDE	9	Up	0.0143297458343259	0.935717021762719
C7_GSE3982_MAC_VS_CENT_MEMORY_CD4_TCELL_DN	146	Down	0.0144789610225758	0.935717021762719
C2_REACTOME_ERBB2_ACTIVATES_PTK6_SIGNALING	5	Up	0.0144860957124327	0.935717021762719
C7_GSE17721_PAM3CSK4_VS_CPG_6H_BMDC_UP	161	Down	0.0145102613986051	0.935717021762719
C2_KEGG_SYSTEMIC_LUPUS_ERYTHEMATOSUS	99	Up	0.0146238262705583	0.935717021762719
C7_GSE17721_POLYIC_VS_GARDIQUIMOD_8H_BMDC_DN	153	Down	0.0146816654917156	0.935717021762719
C7_GSE42724_NAIVE_VS_B1_BCELL_DN	161	Down	0.0147762866050338	0.935717021762719
C7_GSE37533_PPARG1_FOXP3_VS_PPARG2_FOXP3_TRANSDUCED_CD4_TCELL_DN	174	Down	0.0148795343004254	0.935717021762719
C7_GSE27786_LSK_VS_CD4_TCELL_DN	160	Down	0.0149866279345461	0.935717021762719
C7_GSE41867_LCMV_ARMSTRONG_VS_CLONE13_DAY8_EFFECTOR_CD8_TCELL_DN	157	Down	0.0149896051449519	0.935717021762719
C5_GO_AMINO_ACID_IMPORT	17	Up	0.0150248599490928	0.935717021762719
C5_GO_RESPONSE_TO_BACTERIAL_LIPOPROTEIN	6	Up	0.0152229812801533	0.935717021762719
C5_GO_EMBRYONIC_PLACENTA_MORPHOGENESIS	16	Up	0.0152900815015604	0.935717021762719
C2_AMIT_EGF_RESPONSE_40_MCF10A	15	Up	0.0153638868997695	0.935717021762719
C7_GSE21033_CTRL_VS_POLYIC_STIM_DC_3H_UP	168	Down	0.0154345084241205	0.935717021762719
C2_BOYAULT_LIVER_CANCER_SUBCLASS_G6_UP	52	Down	0.015437439822332	0.935717021762719
C5_GO_MITOTIC_CYTOKINESIS	64	Down	0.015439210350334	0.935717021762719
C5_GO_SMALL_SUBUNIT_PROCESSOME	24	Down	0.0154704705339148	0.935717021762719
C7_GSE1460_CORD_VS_ADULT_BLOOD_NAIVE_CD4_TCELL_DN	177	Down	0.0154762261007968	0.935717021762719
C2_LAIHO_COLORECTAL_CANCER_SERRATED_DN	70	Down	0.01550649842826	0.935717021762719
C2_NIKOLSKY_BREAST_CANCER_19Q13.4_AMPLICON	4	Down	0.0155320882314124	0.935717021762719
C7_GSE13411_NAIVE_BCELL_VS_PLASMA_CELL_UP	166	Down	0.0155997162451062	0.935717021762719
C7_GSE22886_IGG_IGA_MEMORY_BCELL_VS_BM_PLASMA_CELL_UP	177	Down	0.0156011417880673	0.935717021762719
C2_JIANG_VHL_TARGETS	73	Down	0.0156149981874975	0.935717021762719
C5_GO_PEPTIDYL_LYSINE_DEACETYLATION	7	Up	0.0156500529176306	0.935717021762719
C5_GO_REGULATION_OF_NEUTROPHIL_DEGRANULATION	7	Up	0.0156933137868952	0.935717021762719
C5_GO_MITOTIC_CYTOKINETIC_PROCESS	19	Down	0.0157133465478266	0.935717021762719
C5_GO_HYPERSENSITIVITY	9	Up	0.0157172438671917	0.935717021762719
C5_GO_CELL_DIFFERENTIATION_INVOLVED_IN_EMBRYONIC_PLACENTA_DEVELOPMENT	15	Up	0.0157459591989382	0.935717021762719
C5_GO_REGULATION_OF_FERTILIZATION	11	Up	0.0157623586480327	0.935717021762719
C2_NIKOLSKY_BREAST_CANCER_20Q11_AMPLICON	26	Up	0.0157774129609319	0.935717021762719
C7_GSE6259_DEC205_POS_DC_VS_CD4_TCELL_DN	160	Down	0.015816762683755	0.935717021762719
C5_GO_NEGATIVE_REGULATION_OF_PROTEIN_AUTOPHOSPHORYLATION	9	Up	0.015978525421987	0.935717021762719
C2_PAL_PRMT5_TARGETS_UP	151	Down	0.0161365835161055	0.935717021762719
C7_GSE9509_LPS_VS_LPS_AND_IL10_STIM_IL10_KO_MACROPHAGE_10MIN_DN	179	Down	0.0161940991057251	0.935717021762719
C5_GO_REGULATION_OF_DEFENSE_RESPONSE_TO_VIRUS	59	Down	0.0162098006053935	0.935717021762719
C2_BOYLAN_MULTIPLE_MYELOMA_C_CLUSTER_DN	24	Up	0.0162256993779097	0.935717021762719
C7_GSE8685_IL15_ACT_IL2_STARVED_VS_IL21_ACT_IL2_STARVED_CD4_TCELL_DN	136	Down	0.016363696062426	0.935717021762719
C2_GENTLES_LEUKEMIC_STEM_CELL_DN	9	Up	0.0163879552178156	0.935717021762719
C2_ULE_SPLICING_VIA_NOVA2	29	Down	0.0163955496879216	0.935717021762719
C7_GSE41867_DAY8_EFFECTOR_VS_DAY30_MEMORY_CD8_TCELL_LCMV_ARMSTRONG_UP	174	Down	0.01641943496472	0.935717021762719
C5_GO_NEGATIVE_REGULATION_OF_FERTILIZATION	3	Up	0.016458731990902	0.935717021762719
C5_GO_REGULATION_OF_BINDING_OF_SPERM_TO_ZONA_PELLUCIDA	3	Up	0.016458731990902	0.935717021762719
C2_RAY_TARGETS_OF_P210_BCR_ABL_FUSION_UP	12	Down	0.0166016192264198	0.935717021762719
C5_GO_ENUCLEATE_ERYTHROCYTE_DIFFERENTIATION	5	Down	0.0168178648736519	0.935717021762719
C7_GSE20198_IL12_VS_IL12_IL18_TREATED_ACT_CD4_TCELL_DN	174	Down	0.0169837146977052	0.935717021762719
C5_GO_PROTEIN_DEPHOSPHORYLATION	242	Down	0.0170284400861895	0.935717021762719
C7_GSE37301_MULTIPOTENT_PROGENITOR_VS_COMMON_LYMPHOID_PROGENITOR_UP	156	Down	0.017031250042766	0.935717021762719
C5_GO_CHROMATIN_SILENCING_AT_RDNA	37	Up	0.0170640714731426	0.935717021762719
C5_GO_LEUKOCYTE_ACTIVATION_INVOLVED_IN_INFLAMMATORY_RESPONSE	25	Up	0.0171572678409502	0.935717021762719
C5_GO_PROTEIN_CATABOLIC_PROCESS_IN_THE_VACUOLE	12	Down	0.0172273703630485	0.935717021762719
C7_GSE2770_TGFB_AND_IL4_ACT_VS_ACT_CD4_TCELL_48H_UP	169	Down	0.0173045599346852	0.935717021762719
C5_GO_PROTEASOME_REGULATORY_PARTICLE_BASE_SUBCOMPLEX	11	Down	0.017316295191536	0.935717021762719
C3_CDP_01	42	Down	0.0173930836327592	0.935717021762719
C7_GSE4590_PRE_BCELL_VS_LARGE_PRE_BCELL_DN	149	Down	0.0174629854667969	0.935717021762719
C2_KAN_RESPONSE_TO_ARSENIC_TRIOXIDE	77	Up	0.0174794533911346	0.935717021762719
C5_GO_HISTONE_H2A_K63_LINKED_UBIQUITINATION	5	Down	0.0175247849333653	0.935717021762719
C5_GO_DNA_METHYLATION_ON_CYTOSINE	3	Down	0.01761334581831	0.935717021762719
C3_PAX5_01	114	Down	0.0176842760376786	0.935717021762719
C5_GO_RADIAL_GLIAL_CELL_DIFFERENTIATION	6	Down	0.0176951334263273	0.935717021762719
C7_GSE17721_POLYIC_VS_PAM3CSK4_8H_BMDC_DN	164	Down	0.0177691783225429	0.935717021762719
C5_GO_MITOCHONDRIAL_CALCIUM_ION_HOMEOSTASIS	19	Down	0.0179785604618069	0.935717021762719
C5_GO_FLAVONOID_METABOLIC_PROCESS	4	Down	0.0181042889128589	0.935717021762719
C5_GO_REGULATION_OF_RESPIRATORY_GASEOUS_EXCHANGE_BY_NEUROLOGICAL_SYSTEM_PROCESS	5	Down	0.018176955475824	0.935717021762719
C7_GSE39820_TGFBETA1_VS_TGFBETA3_IN_IL6_TREATED_CD4_TCELL_UP	181	Down	0.0182611719288547	0.935717021762719
C5_GO_LAMIN_BINDING	14	Down	0.0182898210530517	0.935717021762719
C2_REACTOME_CALCITONIN_LIKE_LIGAND_RECEPTORS	5	Up	0.0183198850191816	0.935717021762719
C2_NAGASHIMA_EGF_SIGNALING_UP	45	Up	0.0183729727827415	0.935717021762719
C5_GO_PROTEIN_TRANSMEMBRANE_IMPORT_INTO_INTRACELLULAR_ORGANELLE	27	Down	0.0184215130884181	0.935717021762719
C7_GSE14769_40MIN_VS_360MIN_LPS_BMDM_UP	179	Down	0.0184554523368571	0.935717021762719
C5_GO_DIACYLGLYCEROL_METABOLIC_PROCESS	7	Down	0.0184970928058075	0.935717021762719
C5_GO_REGULATION_OF_HEART_MORPHOGENESIS	15	Down	0.0185557533836338	0.935717021762719
C5_GO_GAP_JUNCTION_CHANNEL_ACTIVITY	4	Up	0.0185562391437728	0.935717021762719
C2_PID_ALPHA_SYNUCLEIN_PATHWAY	27	Up	0.0185659437742032	0.935717021762719
C2_BIOCARTA_IL5_PATHWAY	8	Up	0.0186823226736745	0.935717021762719
C5_GO_MITOTIC_SPINDLE_ORGANIZATION	91	Down	0.0186968856346534	0.935717021762719
C2_CAFFAREL_RESPONSE_TO_THC_8HR_5_DN	10	Up	0.0187368633488419	0.935717021762719
C2_ABDULRAHMAN_KIDNEY_CANCER_VHL_DN	11	Down	0.0187446123041393	0.935717021762719
C1_chr7q11	87	Down	0.0187694323752519	0.935717021762719
C7_GSE23308_WT_VS_MINERALCORTICOID_REC_KO_MACROPHAGE_CORTICOSTERONE_TREATED_UP	173	Down	0.0188188876581066	0.935717021762719
C5_GO_CELLULAR_AMINO_ACID_CATABOLIC_PROCESS	58	Up	0.0188377778357676	0.935717021762719
C2_SENGUPTA_EBNA1_ANTICORRELATED	119	Down	0.018978358400765	0.935717021762719
C5_GO_PROTEIN_PHOSPHATASE_ACTIVATOR_ACTIVITY	12	Down	0.0189814519920507	0.935717021762719
C5_GO_CELLULAR_RESPONSE_TO_ACIDIC_PH	8	Up	0.0189912804539794	0.935717021762719
C5_GO_COLUMNAR_CUBOIDAL_EPITHELIAL_CELL_DEVELOPMENT	38	Down	0.019186538233674	0.935717021762719
C3_GTGGTGA_MIR197	50	Down	0.0191925951964898	0.935717021762719
C5_GO_INTERLEUKIN_3_MEDIATED_SIGNALING_PATHWAY	5	Up	0.0193286113281697	0.935717021762719
C5_GO_NEGATIVE_REGULATION_OF_STEM_CELL_POPULATION_MAINTENANCE	3	Down	0.0194633396034916	0.935717021762719
C5_GO_PROTEIN_IMPORT	138	Down	0.0194642278833081	0.935717021762719
C2_BIOCARTA_DC_PATHWAY	11	Up	0.0194707450066972	0.935717021762719
C3_KRCTCNNNNMANAGC_UNKNOWN	55	Up	0.0194817177731768	0.935717021762719
C5_GO_PHOSPHOPROTEIN_PHOSPHATASE_ACTIVITY	134	Down	0.0195193720268747	0.935717021762719
C5_GO_TONIC_SMOOTH_MUSCLE_CONTRACTION	7	Up	0.0196657695754897	0.935717021762719
C5_GO_WASH_COMPLEX	11	Down	0.0196789390316905	0.935717021762719
C7_GSE16385_ROSIGLITAZONE_VS_UNTREATED_IFNG_TNF_STIM_MACROPHAGE_DN	166	Down	0.0197352036095788	0.935717021762719
C3_AATGGAG_MIR136	51	Down	0.0197437177022119	0.935717021762719
C5_GO_SPINAL_CORD_MOTOR_NEURON_DIFFERENTIATION	12	Down	0.0197723362520562	0.935717021762719
C5_GO_POSITIVE_REGULATION_OF_EPIDERMAL_GROWTH_FACTOR_ACTIVATED_RECEPTOR_ACTIVITY	5	Down	0.0198074989244414	0.935717021762719
C2_MINGUEZ_LIVER_CANCER_VASCULAR_INVASION_UP	12	Down	0.0198894338446487	0.935717021762719
C5_GO_POSITIVE_REGULATION_OF_PROTEOLYSIS_INVOLVED_IN_CELLULAR_PROTEIN_CATABOLIC_PROCESS	99	Down	0.0198956069272878	0.935717021762719
C5_GO_METALLOAMINOPEPTIDASE_ACTIVITY	15	Up	0.0199053693871594	0.935717021762719
C5_GO_STRUCTURAL_CONSTITUENT_OF_MYELIN_SHEATH	7	Down	0.0199593816794775	0.935717021762719
C7_GSE45739_UNSTIM_VS_ACD3_ACD28_STIM_NRAS_KO_CD4_TCELL_UP	185	Down	0.0201103205645027	0.935717021762719
C2_GRADE_COLON_VS_RECTAL_CANCER_DN	38	Down	0.0201312478095797	0.935717021762719
C2_AGUIRRE_PANCREATIC_CANCER_COPY_NUMBER_UP	246	Down	0.0202223989399819	0.935717021762719
C2_LI_DCP2_BOUND_MRNA	65	Down	0.0202635069194145	0.935717021762719
C5_GO_SENSORY_PERCEPTION_OF_TOUCH	3	Down	0.0202877505546651	0.935717021762719
C7_GSE21927_SPLEEN_C57BL6_VS_4T1_TUMOR_BALBC_MONOCYTES_UP	162	Down	0.0203813341832183	0.935717021762719
C5_GO_NUCLEOSIDE_BISPHOSPHATE_CATABOLIC_PROCESS	5	Up	0.0203855410558123	0.935717021762719
C5_GO_REGULATION_OF_INFLAMMATORY_RESPONSE_TO_ANTIGENIC_STIMULUS	15	Up	0.0204698938198205	0.935717021762719
C2_BIOCARTA_MEF2D_PATHWAY	17	Down	0.0205493304025884	0.935717021762719
C7_GSE39152_BRAIN_VS_SPLEEN_CD103_NEG_MEMORY_CD8_TCELL_UP	168	Down	0.0205860676597495	0.935717021762719
C7_GSE22886_NAIVE_CD8_TCELL_VS_DC_UP	174	Down	0.0206140470639682	0.935717021762719
C5_GO_SNRNA_TRANSCRIPTION_BY_RNA_POLYMERASE_III	5	Down	0.0206921751133973	0.935717021762719
C5_GO_MONOVALENT_CATION_PROTON_ANTIPORTER_ACTIVITY	8	Up	0.0207336950427746	0.935717021762719
C5_GO_REGULATION_OF_SMOOTHENED_SIGNALING_PATHWAY_INVOLVED_IN_DORSAL_VENTRAL_NEURAL_TUBE_PATTERNING	7	Down	0.0208223767966329	0.935717021762719
C5_GO_NEGATIVE_REGULATION_OF_TYPE_B_PANCREATIC_CELL_APOPTOTIC_PROCESS	4	Up	0.0208649246608292	0.935717021762719
C2_KHETCHOUMIAN_TRIM24_TARGETS_UP	40	Up	0.0209042092811002	0.935717021762719
C5_GO_LOOP_OF_HENLE_DEVELOPMENT	2	Down	0.0209222019214911	0.935717021762719
C5_GO_CLEAVAGE_INVOLVED_IN_RRNA_PROCESSING	16	Down	0.0209941872215291	0.935717021762719
C7_GSE16385_MONOCYTE_VS_12H_IL4_TREATED_MACROPHAGE_DN	164	Down	0.0210112804489985	0.935717021762719
C7_GSE6259_FLT3L_INDUCED_DEC205_POS_DC_VS_CD4_TCELL_UP	154	Down	0.0210450097049328	0.935717021762719
C2_LEE_DIFFERENTIATING_T_LYMPHOCYTE	176	Down	0.0210968770655707	0.935717021762719
C7_GSE18791_UNSTIM_VS_NEWCATSLE_VIRUS_DC_2H_DN	115	Down	0.0211351028654932	0.935717021762719
C5_GO_RESPONSE_TO_LEPTIN	15	Up	0.0212044443920072	0.935717021762719
C5_GO_NUCLEAR_POLYADENYLATION_DEPENDENT_TRNA_CATABOLIC_PROCESS	5	Down	0.0212251683860676	0.935717021762719
C7_GSE12198_LOW_IL2_STIM_NK_CELL_VS_HIGH_IL2_STIM_NK_CELL_UP	167	Down	0.021243434635215	0.935717021762719
C5_GO_HOMOLOGOUS_RECOMBINATION	40	Up	0.0212633243394872	0.935717021762719
C2_REACTOME_RESPONSE_TO_METAL_IONS	5	Down	0.0212961818071815	0.935717021762719
C5_GO_LABYRINTHINE_LAYER_MORPHOGENESIS	12	Up	0.0213380678579185	0.935717021762719
C5_GO_CARDIAC_NEURAL_CREST_CELL_DEVELOPMENT_INVOLVED_IN_OUTFLOW_TRACT_MORPHOGENESIS	2	Down	0.0214499944058324	0.935717021762719
C5_GO_POSITIVE_REGULATION_OF_PROTEIN_LOCALIZATION_TO_SYNAPSE	6	Up	0.0214531694744124	0.935717021762719
C7_GSE9988_LOW_LPS_VS_CTRL_TREATED_MONOCYTE_DN	181	Down	0.0215343871471884	0.935717021762719
C5_GO_SPINDLE_ORGANIZATION	144	Down	0.0215630453027093	0.935717021762719
C2_CHEOK_RESPONSE_TO_MERCAPTOPURINE_AND_LD_MTX_UP	10	Down	0.0215732662657637	0.935717021762719
C5_GO_DISTAL_TUBULE_DEVELOPMENT	6	Down	0.0215868628555888	0.935717021762719
C7_GSE21546_ELK1_KO_VS_SAP1A_KO_AND_ELK1_KO_ANTI_CD3_STIM_DP_THYMOCYTES_DN	156	Down	0.0216011094692161	0.935717021762719
C7_GSE14000_UNSTIM_VS_4H_LPS_DC_UP	161	Down	0.0216059943312657	0.935717021762719
C5_GO_POSITIVE_REGULATION_OF_SYNAPTIC_VESICLE_CLUSTERING	2	Down	0.0216863352684061	0.935717021762719
C2_REACTOME_ERYTHROPOIETIN_ACTIVATES_PHOSPHOLIPASE_C_GAMMA_PLCG	6	Down	0.0217147071097016	0.935717021762719
C5_GO_ATPASE_COMPLEX	83	Down	0.0218871940218905	0.935717021762719
C7_GSE21927_SPLEEN_C57BL6_VS_EL4_TUMOR_BALBC_MONOCYTES_UP	185	Down	0.0220686705789398	0.935717021762719
C2_BIOCARTA_ARF_PATHWAY	14	Down	0.0221072517649821	0.935717021762719
C2_REACTOME_MEIOTIC_RECOMBINATION	73	Up	0.0221243329261909	0.935717021762719
C7_GSE5589_WT_VS_IL6_KO_LPS_AND_IL10_STIM_MACROPHAGE_45MIN_DN	169	Down	0.0221464096691143	0.935717021762719
C2_KANG_DOXORUBICIN_RESISTANCE_DN	18	Down	0.0222281195246142	0.935717021762719
C2_YAO_HOXA10_TARGETS_VIA_PROGESTERONE_DN	10	Up	0.0222819217794037	0.935717021762719
C2_REACTOME_METABOLISM_OF_NON_CODING_RNA	48	Down	0.0222951549790127	0.935717021762719
C7_GSE43863_TH1_VS_LY6C_LOW_CXCR5NEG_EFFECTOR_CD4_TCELL_DN	172	Down	0.0224242835001683	0.935717021762719
C2_REACTOME_BETA_CATENIN_PHOSPHORYLATION_CASCADE	16	Down	0.0224372334309421	0.935717021762719
C7_GSE22886_CD8_TCELL_VS_BCELL_NAIVE_UP	175	Down	0.0224559169052396	0.935717021762719
C5_GO_MICROTUBULE_CYTOSKELETON_ORGANIZATION_INVOLVED_IN_MITOSIS	108	Down	0.0224582373035096	0.935717021762719
C5_GO_VITAMIN_D3_METABOLIC_PROCESS	5	Up	0.0224720368928116	0.935717021762719
C5_GO_SIRNA_BINDING	9	Down	0.0224956679571373	0.935717021762719
C7_GSE37301_LYMPHOID_PRIMED_MPP_VS_GRAN_MONO_PROGENITOR_DN	182	Down	0.0225786895513462	0.935717021762719
C7_GSE10239_NAIVE_VS_KLRG1HIGH_EFF_CD8_TCELL_UP	169	Down	0.0225995977587062	0.935717021762719
C5_GO_LUNG_VASCULATURE_DEVELOPMENT	3	Up	0.0226123548123981	0.935717021762719
C2_BIOCARTA_DNAFRAGMENT_PATHWAY	10	Up	0.0226165611251053	0.935717021762719
C7_GSE21546_SAP1A_KO_VS_SAP1A_KO_AND_ELK1_KO_DP_THYMOCYTES_DN	160	Down	0.0226777145441075	0.935717021762719
C5_GO_POSITIVE_REGULATION_OF_MITOCHONDRIAL_CALCIUM_ION_CONCENTRATION	9	Down	0.0227287844632032	0.935717021762719
C5_GO_HISTONE_H3_K27_TRIMETHYLATION	6	Up	0.0228162361283769	0.935717021762719
C5_GO_ER_RETENTION_SEQUENCE_BINDING	5	Down	0.0228435600948041	0.935717021762719
C7_GSE25087_FETAL_VS_ADULT_TCONV_DN	154	Down	0.0228887301019249	0.935717021762719
C5_GO_UBIQUITIN_LIKE_PROTEIN_BINDING	84	Down	0.0229031355518593	0.935717021762719
C7_GSE17721_0.5H_VS_4H_CPG_BMDC_UP	178	Down	0.0229525528467423	0.935717021762719
C7_GSE2706_LPS_VS_R848_AND_LPS_2H_STIM_DC_UP	92	Down	0.02300129497643	0.935717021762719
C5_GO_FUNGIFORM_PAPILLA_DEVELOPMENT	4	Down	0.0230666860661151	0.935717021762719
C5_GO_IMPORT_INTO_NUCLEUS	119	Down	0.0230718648650737	0.935717021762719
C7_GSE3982_EOSINOPHIL_VS_BASOPHIL_DN	164	Down	0.0231012239139181	0.935717021762719
C5_GO_NUCLEAR_TRANSPORT	271	Down	0.0231885290218703	0.935717021762719
C5_GO_MLL1_2_COMPLEX	27	Down	0.0232066609385712	0.935717021762719
C7_GSE12198_NK_VS_NK_ACT_EXPANSION_SYSTEM_DERIVED_NK_CELL_DN	173	Down	0.0232168722451772	0.935717021762719
C5_GO_BMP_RECEPTOR_BINDING	4	Down	0.0232859231921914	0.935717021762719
C5_GO_DUMP_BIOSYNTHETIC_PROCESS	4	Down	0.0233118343474652	0.935717021762719
C5_GO_PROTEIN_POLYUBIQUITINATION	255	Down	0.0233201125881678	0.935717021762719
C5_GO_RAB_GUANYL_NUCLEOTIDE_EXCHANGE_FACTOR_ACTIVITY	32	Down	0.0234110352743135	0.935717021762719
C7_GSE9006_TYPE_1_VS_TYPE_2_DIABETES_PBMC_AT_DX_UP	165	Down	0.0234476770511079	0.935717021762719
C5_GO_REGULATION_OF_PROTEIN_DEPHOSPHORYLATION	108	Down	0.0234790901686308	0.935717021762719
C5_GO_MRNA_TRANSPORT	121	Down	0.0235453908289411	0.935717021762719
C5_GO_RESPONSE_TO_CORTISOL	3	Down	0.0235767353244258	0.935717021762719
C7_GSE22886_NAIVE_TCELL_VS_NEUTROPHIL_UP	182	Down	0.02357724961654	0.935717021762719
C5_GO_POSITIVE_REGULATION_OF_INTRACELLULAR_STEROID_HORMONE_RECEPTOR_SIGNALING_PATHWAY	7	Down	0.0236517414866911	0.935717021762719
C7_GSE3982_MAST_CELL_VS_CENT_MEMORY_CD4_TCELL_DN	145	Down	0.0236530754285879	0.935717021762719
C2_KIM_ALL_DISORDERS_OLIGODENDROCYTE_NUMBER_CORR_UP	607	Down	0.0236710313524358	0.935717021762719
C2_GRAHAM_CML_QUIESCENT_VS_CML_DIVIDING_DN	3	Up	0.0236781564745827	0.935717021762719
C5_GO_EXOGENOUS_DRUG_CATABOLIC_PROCESS	9	Up	0.0236995001462243	0.935717021762719
C7_GSE16385_ROSIGLITAZONE_IL4_VS_IFNG_TNF_STIM_MACROPHAGE_UP	181	Down	0.0237205859286257	0.935717021762719
C2_GALLUZZI_PERMEABILIZE_MITOCHONDRIA	38	Down	0.0237534214999108	0.935717021762719
C3_CTAGGAA_MIR384	44	Down	0.023887475122386	0.935717021762719
C5_GO_BLOOD_COAGULATION_INTRINSIC_PATHWAY	8	Down	0.0239378918797687	0.935717021762719
C5_GO_PRE_MRNA_3_SPLICE_SITE_BINDING	6	Down	0.0239516740520266	0.935717021762719
C5_GO_DECIDUALIZATION	17	Up	0.023964013309435	0.935717021762719
C5_GO_IMPORTIN_ALPHA_FAMILY_PROTEIN_BINDING	5	Down	0.0239784952418542	0.935717021762719
C7_GSE17721_POLYIC_VS_PAM3CSK4_6H_BMDC_DN	163	Down	0.023996479337924	0.935717021762719
C5_GO_POSITIVE_REGULATION_OF_TROPHOBLAST_CELL_MIGRATION	3	Down	0.0240052520503707	0.935717021762719
C2_BYSTRYKH_SCP2_QTL	6	Down	0.0240664308441258	0.935717021762719
C5_GO_RESPONSE_TO_ACIDIC_PH	15	Up	0.0240758565248157	0.935717021762719
C5_GO_REGULATION_OF_CARDIAC_MUSCLE_CELL_MEMBRANE_POTENTIAL	5	Up	0.0241366261750074	0.935717021762719
C1_chr2q11	58	Down	0.0241425877316418	0.935717021762719
C7_GSE6681_DELETED_FOXP3_VS_WT_TREG_DN	169	Down	0.0242107150710227	0.935717021762719
C5_GO_NEGATIVE_REGULATION_OF_MAST_CELL_ACTIVATION	9	Up	0.0242214854500536	0.935717021762719
C7_GSE7460_CTRL_VS_FOXP3_OVEREXPR_TCONV_DN	147	Down	0.024243351988886	0.935717021762719
C5_GO_INTERFERON_ALPHA_BIOSYNTHETIC_PROCESS	4	Up	0.0242838287977268	0.935717021762719
C5_GO_MYD88_DEPENDENT_TOLL_LIKE_RECEPTOR_SIGNALING_PATHWAY	31	Up	0.0243022905143086	0.935717021762719
C5_GO_NUCLEOTIDE_SUGAR_BIOSYNTHETIC_PROCESS	20	Down	0.0243403723383413	0.935717021762719
C5_GO_REGULATION_OF_MITOTIC_SPINDLE_ASSEMBLY	16	Down	0.0245063491526474	0.935717021762719
C5_GO_POSITIVE_REGULATION_OF_CYTOPLASMIC_TRANSPORT	10	Up	0.0245112175095942	0.935717021762719
C2_REACTOME_ION_HOMEOSTASIS	35	Down	0.0245183400811798	0.935717021762719
C5_GO_POSITIVE_REGULATION_OF_T_CELL_CYTOKINE_PRODUCTION	17	Up	0.024581333084178	0.935717021762719
C5_GO_POSITIVE_REGULATION_OF_MEMBRANE_POTENTIAL	13	Down	0.0246132536791615	0.935717021762719
C5_GO_NUCLEAR_PORE	75	Down	0.0246205153036267	0.935717021762719
C5_GO_PHOSPHATIDYLINOSITOL_3_5_BISPHOSPHATE_3_PHOSPHATASE_ACTIVITY	5	Down	0.0246810531382484	0.935717021762719
C7_GSE35825_UNTREATED_VS_IFNA_STIM_MACROPHAGE_UP	169	Down	0.0247825801198976	0.935717021762719
C5_GO_POSITIVE_REGULATION_OF_CARDIAC_MUSCLE_ADAPTATION	3	Down	0.0247872741929985	0.935717021762719
C5_GO_METANEPHRIC_DISTAL_TUBULE_DEVELOPMENT	2	Down	0.024821022581614	0.935717021762719
C5_GO_METANEPHRIC_NEPHRON_TUBULE_MORPHOGENESIS	2	Down	0.024821022581614	0.935717021762719
C2_REACTOME_SYNTHESIS_OF_LIPOXINS_LX	5	Up	0.0248594540991456	0.935717021762719
C5_GO_NEGATIVE_REGULATION_OF_SMOOTH_MUSCLE_CELL_DIFFERENTIATION	12	Down	0.0250613772552168	0.935717021762719
C5_GO_SERINE_FAMILY_AMINO_ACID_CATABOLIC_PROCESS	7	Up	0.0250637472524021	0.935717021762719
C5_GO_MITOCHONDRIAL_GENE_EXPRESSION	139	Down	0.0250690724949558	0.935717021762719
C5_GO_NEGATIVE_REGULATION_OF_MAST_CELL_ACTIVATION_INVOLVED_IN_IMMUNE_RESPONSE	6	Up	0.0250873261892683	0.935717021762719
C2_REACTOME_SUMOYLATION_OF_TRANSCRIPTION_FACTORS	16	Down	0.0252303962740109	0.935717021762719
C2_SCHOEN_NFKB_SIGNALING	23	Up	0.025280301168964	0.935717021762719
C5_GO_REGULATION_OF_AUTOPHAGOSOME_MATURATION	10	Down	0.0253198821984361	0.935717021762719
C7_GSE27786_BCELL_VS_ERYTHROBLAST_UP	178	Down	0.0254347825788472	0.935717021762719
C7_GSE10325_LUPUS_CD4_TCELL_VS_LUPUS_BCELL_UP	177	Down	0.0254458166669841	0.935717021762719
C5_GO_REGULATION_OF_BRANCHING_INVOLVED_IN_LUNG_MORPHOGENESIS	3	Down	0.0255207052223231	0.935717021762719
C7_GSE36527_CD69_NEG_VS_POS_TREG_CD62L_LOS_KLRG1_NEG_DN	174	Down	0.025529693454962	0.935717021762719
C7_GSE24026_PD1_LIGATION_VS_CTRL_IN_ACT_TCELL_LINE_DN	173	Down	0.0255431943495264	0.935717021762719
C5_GO_NEGATIVE_REGULATION_OF_PROTEIN_KINASE_ACTIVITY_BY_REGULATION_OF_PROTEIN_PHOSPHORYLATION	6	Down	0.0255718915450871	0.935717021762719
C5_GO_SEMICIRCULAR_CANAL_MORPHOGENESIS	5	Up	0.0256510608444789	0.935717021762719
C5_GO_SEMICIRCULAR_CANAL_DEVELOPMENT	5	Up	0.0256510608444789	0.935717021762719
C5_GO_POLYSOMAL_RIBOSOME	24	Down	0.025663169459964	0.935717021762719
C7_GSE7768_OVA_ALONE_VS_OVA_WITH_MPL_IMMUNIZED_MOUSE_WHOLE_SPLEEN_6H_UP	176	Down	0.025729186072797	0.935717021762719
C2_MCDOWELL_ACUTE_LUNG_INJURY_UP	32	Up	0.0257406426508684	0.935717021762719
C5_GO_PROTEASOMAL_PROTEIN_CATABOLIC_PROCESS	387	Down	0.025762127157062	0.935717021762719
C5_GO_REGULATION_OF_PROTEASOMAL_UBIQUITIN_DEPENDENT_PROTEIN_CATABOLIC_PROCESS	103	Down	0.0258931320677975	0.935717021762719
C7_GSE43955_TGFB_IL6_VS_TGFB_IL6_IL23_TH17_ACT_CD4_TCELL_60H_UP	156	Down	0.0261490852065638	0.935717021762719
C5_GO_NEGATIVE_REGULATION_OF_CELL_GROWTH_INVOLVED_IN_CARDIAC_MUSCLE_CELL_DEVELOPMENT	8	Down	0.0261690026450015	0.935717021762719
C7_GSE10325_CD4_TCELL_VS_BCELL_UP	178	Down	0.0263422685264291	0.935717021762719
C7_GSE43863_NAIVE_VS_LY6C_INT_CXCR5POS_CD4_EFF_TCELL_D6_LCMV_UP	147	Down	0.0263807539426233	0.935717021762719
C2_JACKSON_DNMT1_TARGETS_DN	13	Down	0.0263848402349698	0.935717021762719
C2_KEGG_UBIQUITIN_MEDIATED_PROTEOLYSIS	122	Down	0.0264052942464985	0.935717021762719
C5_GO_REPLACEMENT_OSSIFICATION	16	Down	0.026488229697969	0.935717021762719
C5_GO_MACROPHAGE_FUSION	3	Up	0.0264960194536553	0.935717021762719
C5_GO_EMBRYONIC_PATTERN_SPECIFICATION	32	Up	0.0265345976533208	0.935717021762719
C2_BIOCARTA_BOTULIN_PATHWAY	3	Down	0.0266082234577378	0.935717021762719
C5_GO_POSITIVE_REGULATION_OF_DENDRITIC_CELL_CYTOKINE_PRODUCTION	6	Down	0.0266084449604678	0.935717021762719
C7_GSE37416_CTRL_VS_12H_F_TULARENSIS_LVS_NEUTROPHIL_UP	162	Down	0.0266520783021312	0.935717021762719
C5_GO_DORSAL_VENTRAL_NEURAL_TUBE_PATTERNING	16	Down	0.0266558232910885	0.935717021762719
C5_GO_REGULATION_OF_EPIDERMAL_GROWTH_FACTOR_ACTIVATED_RECEPTOR_ACTIVITY	19	Down	0.0266678379160923	0.935717021762719
C5_GO_REGULATION_OF_UBIQUITIN_DEPENDENT_PROTEIN_CATABOLIC_PROCESS	123	Down	0.026778076021866	0.935717021762719
C7_GSE17721_POLYIC_VS_GARDIQUIMOD_1H_BMDC_UP	148	Down	0.0267784829584493	0.935717021762719
C2_VALK_AML_CLUSTER_6	23	Up	0.0268639268056812	0.935717021762719
C2_RICKMAN_TUMOR_DIFFERENTIATED_WELL_VS_POORLY_UP	200	Down	0.0268649004876541	0.935717021762719
C5_GO_GLIAL_CELL_ACTIVATION	29	Up	0.0268705246786661	0.935717021762719
C2_VERRECCHIA_RESPONSE_TO_TGFB1_C2	15	Up	0.0269032664969625	0.935717021762719
C2_MELLMAN_TUT1_TARGETS_DN	37	Down	0.0271032909634524	0.935717021762719
C5_GO_REGULATION_OF_MAST_CELL_CYTOKINE_PRODUCTION	5	Up	0.0271371243956052	0.935717021762719
C5_GO_NEUROTRANSMITTER_RECEPTOR_LOCALIZATION_TO_POSTSYNAPTIC_SPECIALIZATION_MEMBRANE	10	Up	0.0272097689225344	0.935717021762719
C5_GO_NEGATIVE_REGULATION_OF_SMOOTH_MUSCLE_CONTRACTION	10	Up	0.0272584593408184	0.935717021762719
C7_GSE22886_NAIVE_CD8_TCELL_VS_NEUTROPHIL_UP	176	Down	0.0272643068648752	0.935717021762719
C5_GO_CAJAL_BODY	49	Down	0.0273103378154485	0.935717021762719
C5_GO_BEHAVIORAL_RESPONSE_TO_COCAINE	8	Up	0.027455694688518	0.935717021762719
C5_GO_NUCLEOID	40	Down	0.0275309886802018	0.935717021762719
C5_GO_VENTRICULAR_SEPTUM_DEVELOPMENT	45	Down	0.0275315297260825	0.935717021762719
C5_GO_NEGATIVE_REGULATION_OF_CARTILAGE_DEVELOPMENT	12	Down	0.0275620266638915	0.935717021762719
C2_REACTOME_HDL_ASSEMBLY	6	Down	0.0276162638879631	0.935717021762719
C5_GO_REGULATION_OF_HYDROGEN_PEROXIDE_BIOSYNTHETIC_PROCESS	6	Down	0.0276162638879631	0.935717021762719
C2_CAIRO_HEPATOBLASTOMA_POOR_SURVIVAL	10	Up	0.0276198786209324	0.935717021762719
C5_GO_POSITIVE_REGULATION_OF_PROTEIN_LOCALIZATION_TO_NUCLEUS	59	Down	0.0276820411602677	0.935717021762719
C5_GO_MAGNESIUM_ION_HOMEOSTASIS	5	Down	0.0277260996669899	0.935717021762719
C7_GSE17721_CTRL_VS_GARDIQUIMOD_12H_BMDC_DN	156	Down	0.0278779723077215	0.935717021762719
C5_GO_UBIQUITIN_DEPENDENT_ENDOCYTOSIS	5	Down	0.0280404908656063	0.935717021762719
C5_GO_POSITIVE_REGULATION_OF_MAPKKK_CASCADE_BY_FIBROBLAST_GROWTH_FACTOR_RECEPTOR_SIGNALING_PATHWAY	2	Up	0.0280789359418676	0.935717021762719
C5_GO_RESPONSE_TO_OXYGEN_GLUCOSE_DEPRIVATION	9	Down	0.0281423065629209	0.935717021762719
C7_GSE42088_UNINF_VS_LEISHMANIA_INF_DC_24H_DN	160	Down	0.0281618804035755	0.935717021762719
C2_BIOCARTA_TERC_PATHWAY	6	Down	0.0281632640153703	0.935717021762719
C7_GSE22611_UNSTIM_VS_2H_MDP_STIM_MUTANT_NOD2_TRANSDUCED_HEK293T_CELL_UP	163	Down	0.0281662536883805	0.935717021762719
C5_GO_90S_PRERIBOSOME	24	Down	0.0281671123702187	0.935717021762719
C2_HANSON_HRAS_SIGNALING_VIA_NFKB	9	Down	0.0282851341451486	0.935717021762719
C5_GO_PROTEIN_K11_LINKED_UBIQUITINATION	28	Down	0.0285765389235078	0.935717021762719
C2_REACTOME_GLYCOGEN_BREAKDOWN_GLYCOGENOLYSIS	13	Down	0.0285881388840728	0.935717021762719
C7_GSE16522_ANTI_CD3CD28_STIM_VS_UNSTIM_NAIVE_CD8_TCELL_DN	167	Down	0.0285968681789537	0.935717021762719
C5_GO_PROTEIN_LIPOYLATION	6	Up	0.0286150740217472	0.935717021762719
C7_GSE37301_MULTIPOTENT_PROGENITOR_VS_CD4_TCELL_UP	155	Down	0.0286380910928982	0.935717021762719
C5_GO_ACTIVATION_OF_STORE_OPERATED_CALCIUM_CHANNEL_ACTIVITY	5	Down	0.0286463060227666	0.935717021762719
C5_GO_POSITIVE_REGULATION_OF_STORE_OPERATED_CALCIUM_CHANNEL_ACTIVITY	5	Down	0.0286463060227666	0.935717021762719
C7_GSE6674_PL2_3_VS_ANTI_IGM_AND_CPG_STIM_BCELL_UP	170	Down	0.0287932880312816	0.935717021762719
C5_GO_PROTEIN_DNA_COMPLEX_DISASSEMBLY	17	Down	0.0288359249794172	0.935717021762719
C7_GSE3982_MAC_VS_BCELL_DN	157	Down	0.0290085974240716	0.935717021762719
C7_GSE8685_IL2_STARVED_VS_IL2_ACT_IL2_STARVED_CD4_TCELL_UP	170	Down	0.029016360739334	0.935717021762719
C2_KONDO_HYPOXIA	8	Up	0.0291405062115473	0.935717021762719
C2_OUELLET_CULTURED_OVARIAN_CANCER_INVASIVE_VS_LMP_UP	63	Down	0.0292026066421376	0.935717021762719
C2_LIANG_SILENCED_BY_METHYLATION_UP	17	Up	0.0292309546433179	0.935717021762719
C5_GO_MRNA_EXPORT_FROM_NUCLEUS	93	Down	0.0292898788822795	0.935717021762719
C7_GSE22601_DOUBLE_NEGATIVE_VS_DOUBLE_POSITIVE_THYMOCYTE_DN	181	Down	0.0293638747854362	0.935717021762719
C7_GSE23321_CD8_STEM_CELL_MEMORY_VS_NAIVE_CD8_TCELL_DN	178	Down	0.029373938980709	0.935717021762719
C5_GO_DNA_TRANSLOCASE_ACTIVITY	5	Down	0.0293759170503879	0.935717021762719
C2_ZHAN_VARIABLE_EARLY_DIFFERENTIATION_GENES_DN	30	Down	0.0294207783051649	0.935717021762719
C7_GSE25890_CTRL_VS_IL33_IL7_TREATED_NUOCYTES_DN	166	Down	0.0294248086147102	0.935717021762719
C7_GSE10239_NAIVE_VS_KLRG1INT_EFF_CD8_TCELL_UP	177	Down	0.0294317967698302	0.935717021762719
C5_GO_PROTEIN_OXIDATION	11	Down	0.0295087572639573	0.935717021762719
C5_GO_POSITIVE_REGULATION_OF_UBIQUITIN_DEPENDENT_PROTEIN_CATABOLIC_PROCESS	80	Down	0.0295289075353047	0.935717021762719
C5_GO_POSITIVE_REGULATION_OF_SPHINGOLIPID_BIOSYNTHETIC_PROCESS	7	Down	0.02957145705369	0.935717021762719
C5_GO_REGULATION_OF_PHOSPHOPROTEIN_PHOSPHATASE_ACTIVITY	91	Down	0.0295839978048179	0.935717021762719
C5_GO_NEGATIVE_REGULATION_OF_TUMOR_NECROSIS_FACTOR_SUPERFAMILY_CYTOKINE_PRODUCTION	39	Up	0.0296313565589455	0.935717021762719
C2_REACTOME_TRANSLOCATION_OF_SLC2A4_GLUT4_TO_THE_PLASMA_MEMBRANE	52	Down	0.0296881194550782	0.935717021762719
C5_GO_PYRIMIDINE_DEOXYRIBONUCLEOTIDE_BIOSYNTHETIC_PROCESS	9	Down	0.029741143319845	0.935717021762719
C5_GO_REGULATION_OF_CARTILAGE_DEVELOPMENT	35	Down	0.0299314704036297	0.935717021762719
C7_GSE20715_WT_VS_TLR4_KO_48H_OZONE_LUNG_DN	154	Down	0.0299326674038398	0.935717021762719
C7_GSE42724_MEMORY_BCELL_VS_PLASMABLAST_UP	173	Down	0.0299660000698917	0.935717021762719
C2_WANG_LMO4_TARGETS_DN	292	Down	0.0299971992360669	0.935717021762719
C5_GO_SEROTONIN_UPTAKE	3	Up	0.0300018144520202	0.935717021762719
C7_GSE23321_CD8_STEM_CELL_MEMORY_VS_CENTRAL_MEMORY_CD8_TCELL_DN	175	Down	0.0301678394714327	0.935717021762719
C5_GO_COMPACT_MYELIN	11	Down	0.0301934373786871	0.935717021762719
C2_REACTOME_CONDENSATION_OF_PROPHASE_CHROMOSOMES	65	Up	0.0302046846232036	0.935717021762719
C2_REACTOME_MITOCHONDRIAL_IRON_SULFUR_CLUSTER_BIOGENESIS	11	Up	0.0302566401287446	0.935717021762719
C7_GSE11057_CD4_CENT_MEM_VS_PBMC_UP	178	Down	0.0303190789548657	0.935717021762719
C5_GO_NEGATIVE_REGULATION_OF_MEMBRANE_DEPOLARIZATION	5	Down	0.0303477849303676	0.935717021762719
C2_JOHNSTONE_PARVB_TARGETS_2_DN	288	Down	0.0304171025413962	0.935717021762719
C7_GSE20727_H2O2_VS_ROS_INHIBITOR_TREATED_DC_DN	169	Down	0.0304397732424485	0.935717021762719
C5_GO_EYE_PHOTORECEPTOR_CELL_DIFFERENTIATION	23	Up	0.0305090351128007	0.935717021762719
C7_GSE7831_UNSTIM_VS_CPG_STIM_PDC_1H_UP	174	Down	0.0305300210320347	0.935717021762719
C2_REACTOME_SIRT1_NEGATIVELY_REGULATES_RRNA_EXPRESSION	60	Up	0.0305860103293878	0.935717021762719
C7_GSE27786_LIN_NEG_VS_BCELL_DN	169	Down	0.0306605073515938	0.935717021762719
C5_GO_POINTED_END_ACTIN_FILAMENT_CAPPING	3	Down	0.0307005602268462	0.935717021762719
C7_GSE41867_NAIVE_VS_EFFECTOR_CD8_TCELL_DN	176	Down	0.0307180952336846	0.935717021762719
C5_GO_REGULATION_OF_MRNA_POLYADENYLATION	10	Down	0.0307236230518115	0.935717021762719
C5_GO_STRUCTURAL_CONSTITUENT_OF_RIBOSOME	123	Down	0.0308027637515763	0.935717021762719
C7_GSE17974_0.5H_VS_72H_UNTREATED_IN_VITRO_CD4_TCELL_UP	159	Down	0.0308269329076768	0.935717021762719
C2_REACTOME_REGULATION_OF_TLR_BY_ENDOGENOUS_LIGAND	8	Up	0.0308829301763648	0.935717021762719
C7_GSE14350_TREG_VS_TEFF_UP	180	Down	0.0309256584428663	0.935717021762719
C7_GSE46242_CTRL_VS_EGR2_DELETED_ANERGIC_TH1_CD4_TCELL_UP	161	Down	0.031029328846785	0.935717021762719
C2_BOYAULT_LIVER_CANCER_SUBCLASS_G12_DN	9	Up	0.0310621535528494	0.935717021762719
C5_GO_MRNA_3_END_PROCESSING	82	Down	0.0310640664587388	0.935717021762719
C7_GSE3982_NEUTROPHIL_VS_TH1_DN	175	Down	0.0310697945082818	0.935717021762719
C1_chr4q35	27	Down	0.031113557925099	0.935717021762719
C3_GTCTTCC_MIR7	134	Down	0.0311617293302129	0.935717021762719
C5_GO_SWI_SNF_SUPERFAMILY_TYPE_COMPLEX	65	Down	0.0312577933466023	0.935717021762719
C5_GO_LAGGING_STRAND_ELONGATION	5	Down	0.0312628034062446	0.935717021762719
C5_GO_REGULATION_OF_DEPHOSPHORYLATION	159	Down	0.0313882536693132	0.935717021762719
C2_YAMANAKA_GLIOBLASTOMA_SURVIVAL_DN	6	Down	0.0314048261341038	0.935717021762719
C2_DACOSTA_LOW_DOSE_UV_RESPONSE_VIA_ERCC3_XPCS_DN	7	Up	0.0314113071388457	0.935717021762719
C5_GO_INTERLEUKIN_1_ALPHA_PRODUCTION	3	Up	0.0314197191915698	0.935717021762719
C5_GO_INTERLEUKIN_1_ALPHA_SECRETION	3	Up	0.0314197191915698	0.935717021762719
C2_BIOCARTA_HSWI_SNF_PATHWAY	10	Down	0.0315292705156147	0.935717021762719
C3_CTGAGCC_MIR24	164	Down	0.0315544543436768	0.935717021762719
C7_GSE1460_CD4_THYMOCYTE_VS_THYMIC_STROMAL_CELL_UP	161	Down	0.0315927081214049	0.935717021762719
C7_GSE16450_IMMATURE_VS_MATURE_NEURON_CELL_LINE_UP	175	Down	0.0317151152382693	0.935717021762719
C7_GSE46606_UNSTIM_VS_CD40L_IL2_IL5_3DAY_STIMULATED_IRF4HIGH_SORTED_BCELL_UP	152	Down	0.0317970504218941	0.935717021762719
C5_GO_ALDITOL_BIOSYNTHETIC_PROCESS	4	Down	0.0318733558450859	0.935717021762719
C5_GO_PROTEIN_DEGLYCOSYLATION	27	Down	0.0320021809137477	0.935717021762719
C7_GSE34205_HEALTHY_VS_RSV_INF_INFANT_PBMC_UP	155	Down	0.0320373641382409	0.935717021762719
C5_GO_RIBONUCLEOSIDE_TRIPHOSPHATE_BIOSYNTHETIC_PROCESS	52	Down	0.0320804698210311	0.935717021762719
C5_GO_BRANCH_ELONGATION_INVOLVED_IN_URETERIC_BUD_BRANCHING	2	Down	0.0321682370516678	0.935717021762719
C2_MOREAUX_B_LYMPHOCYTE_MATURATION_BY_TACI_DN	63	Down	0.0322052157538023	0.935717021762719
C5_GO_NEGATIVE_REGULATION_OF_PROTEIN_LOCALIZATION_TO_NUCLEUS	16	Down	0.0322464547145264	0.935717021762719
C5_GO_METHYLOSOME	12	Down	0.0323200409094245	0.935717021762719
C7_GSE41867_NAIVE_VS_DAY15_LCMV_EFFECTOR_CD8_TCELL_UP	171	Down	0.0323936697688409	0.935717021762719
C5_GO_SOMATIC_MOTOR_NEURON_DIFFERENTIATION	2	Down	0.0324051145393774	0.935717021762719
C2_KEGG_AMINO_SUGAR_AND_NUCLEOTIDE_SUGAR_METABOLISM	38	Down	0.0324054414858808	0.935717021762719
C5_GO_REGULATION_OF_BRANCHING_INVOLVED_IN_SALIVARY_GLAND_MORPHOGENESIS	5	Up	0.0324103779521183	0.935717021762719
C5_GO_NEGATIVE_REGULATION_OF_TOLL_LIKE_RECEPTOR_SIGNALING_PATHWAY	28	Up	0.0324484357290627	0.935717021762719
C7_GSE20727_CTRL_VS_ROS_INH_AND_DNFB_ALLERGEN_TREATED_DC_UP	168	Down	0.0324555801841289	0.935717021762719
C7_GSE13484_3H_UNSTIM_VS_YF17D_VACCINE_STIM_PBMC_UP	173	Down	0.0324621286339437	0.935717021762719
C7_GSE6269_HEALTHY_VS_E_COLI_INF_PBMC_UP	156	Down	0.0325290425988198	0.935717021762719
C5_GO_POSITIVE_REGULATION_OF_INTRACELLULAR_ESTROGEN_RECEPTOR_SIGNALING_PATHWAY	6	Down	0.0325853019472256	0.935717021762719
C5_GO_REGULATION_OF_STORE_OPERATED_CALCIUM_CHANNEL_ACTIVITY	7	Down	0.0326055541306411	0.935717021762719
C7_GSE21379_TFH_VS_NON_TFH_CD4_TCELL_DN	100	Up	0.0327251734819959	0.935717021762719
C3_YTTCCNNNGGAMR_UNKNOWN	38	Down	0.0328089913774512	0.935717021762719
C7_GSE26495_NAIVE_VS_PD1HIGH_CD8_TCELL_DN	187	Down	0.0328984063750112	0.935717021762719
C7_GSE8685_IL2_ACT_IL2_STARVED_VS_IL15_ACT_IL2_STARVED_CD4_TCELL_UP	161	Down	0.0329236265983898	0.935717021762719
C7_GSE20151_CTRL_VS_FUSOBACT_NUCLEATUM_NEUTROPHIL_UP	139	Down	0.0329258541722327	0.935717021762719
C2_MURAKAMI_UV_RESPONSE_6HR_DN	14	Up	0.0329429633848343	0.935717021762719
C5_GO_POSITIVE_REGULATION_OF_T_HELPER_2_CELL_DIFFERENTIATION	7	Up	0.0329730642328255	0.935717021762719
C5_GO_CLATHRIN_VESICLE_COAT	25	Down	0.0330936827879807	0.935717021762719
C5_GO_OPSONIZATION	3	Down	0.0331111773286135	0.935717021762719
C2_REACTOME_PI3K_EVENTS_IN_ERBB2_SIGNALING	8	Up	0.033276717707885	0.935717021762719
C2_SHEDDEN_LUNG_CANCER_GOOD_SURVIVAL_A5	58	Down	0.0332943425337068	0.935717021762719
C2_REACTOME_TRAFFICKING_OF_MYRISTOYLATED_PROTEINS_TO_THE_CILIUM	3	Down	0.0334107851582652	0.935717021762719
C5_GO_REGULATION_OF_VASCULAR_SMOOTH_MUSCLE_CELL_DIFFERENTIATION	13	Down	0.0334482194586316	0.935717021762719
C5_GO_METANEPHRIC_TUBULE_MORPHOGENESIS	3	Down	0.0335408765401694	0.935717021762719
C3_SCGGAAGY_ELK1_02	1067	Down	0.0335630990372093	0.935717021762719
C2_GUTIERREZ_WALDENSTROEMS_MACROGLOBULINEMIA_1_DN	8	Up	0.0336619027567115	0.935717021762719
C5_GO_TROPHOBLAST_GIANT_CELL_DIFFERENTIATION	6	Up	0.0336785841938988	0.935717021762719
C5_GO_IGG_BINDING	7	Up	0.0336877456375018	0.935717021762719
C1_chr10p11	22	Down	0.033694846460197	0.935717021762719
C5_GO_NEUROEPITHELIAL_CELL_DIFFERENTIATION	30	Down	0.0337270412989812	0.935717021762719
C5_GO_UBIQUITIN_CONJUGATING_ENZYME_BINDING	24	Down	0.0338049657653639	0.935717021762719
C5_GO_MITOCHONDRION_DISTRIBUTION	13	Down	0.0338304527155851	0.935717021762719
C5_GO_NEUROTRANSMITTER_REUPTAKE	11	Up	0.0338635064982933	0.935717021762719
C5_GO_MEMBRANE_FISSION	9	Down	0.0339024229203371	0.935717021762719
C3_MYCMAX_B	202	Down	0.0339718771103474	0.935717021762719
C2_GARGALOVIC_RESPONSE_TO_OXIDIZED_PHOSPHOLIPIDS_MAGENTA_DN	10	Down	0.0339894788173849	0.935717021762719
C7_GSE9239_CTRL_VS_TNF_INHIBITOR_TREATED_DC_UP	154	Down	0.0339922170468586	0.935717021762719
C2_JEON_SMAD6_TARGETS_UP	17	Up	0.0339966435281197	0.935717021762719
C5_GO_METHYLTRANSFERASE_COMPLEX	104	Down	0.0340391913649364	0.935717021762719
C5_GO_LIPOXIN_BIOSYNTHETIC_PROCESS	4	Up	0.034045112734132	0.935717021762719
C7_GSE20198_UNTREATED_VS_IFNA_TREATED_ACT_CD4_TCELL_DN	171	Down	0.0340637594438091	0.935717021762719
C7_GSE17301_CTRL_VS_48H_IFNA2_STIM_CD8_TCELL_DN	157	Down	0.034080972298966	0.935717021762719
C7_GSE45365_WT_VS_IFNAR_KO_CD8A_DC_UP	170	Down	0.0340917164665504	0.935717021762719
C5_GO_REGULATION_OF_MAST_CELL_ACTIVATION_INVOLVED_IN_IMMUNE_RESPONSE	25	Up	0.034097157684782	0.935717021762719
C2_LUDWICZEK_TREATING_IRON_OVERLOAD	5	Up	0.0341404966390819	0.935717021762719
C7_GSE2770_IL12_VS_IL4_TREATED_ACT_CD4_TCELL_6H_DN	182	Down	0.0341411539875905	0.935717021762719
C5_GO_RAB_GTPASE_BINDING	130	Down	0.0341735339063116	0.935717021762719
C5_GO_POTASSIUM_ION_ANTIPORTER_ACTIVITY	10	Up	0.0341739639377479	0.935717021762719
C3_GGAMTNNNNNTCCY_UNKNOWN	92	Down	0.0341863595717619	0.935717021762719
C5_GO_N_ACETYLGALACTOSAMINE_4_O_SULFOTRANSFERASE_ACTIVITY	2	Down	0.0342083244536477	0.935717021762719
C7_GSE1432_CTRL_VS_IFNG_1H_MICROGLIA_UP	150	Down	0.0342701044641174	0.935717021762719
C7_GSE21927_SPLENIC_VS_TUMOR_MONOCYTES_FROM_C26GM_TUMOROUS_MICE_BALBC_DN	183	Down	0.0343345447443194	0.935717021762719
C7_GSE27786_CD8_TCELL_VS_NKTCELL_UP	154	Down	0.0343678307456397	0.935717021762719
C5_GO_NEUROTRANSMITTER_UPTAKE	24	Up	0.0344509306341081	0.935717021762719
C7_GSE5503_MLN_DC_VS_PLN_DC_ACTIVATED_ALLOGENIC_TCELL_UP	157	Down	0.0344641525250658	0.935717021762719
C6_TBK1.DN.48HRS_UP	42	Down	0.0344932810761635	0.935717021762719
C2_REACTOME_GLUCOSE_METABOLISM	74	Down	0.0345461383651305	0.935717021762719
C5_GO_TUMOR_NECROSIS_FACTOR_BIOSYNTHETIC_PROCESS	19	Up	0.034598323817387	0.935717021762719
C5_GO_NCRNA_CATABOLIC_PROCESS	27	Down	0.0346612872017271	0.935717021762719
H_HALLMARK_ANGIOGENESIS	18	Up	0.0347223242981219	0.935717021762719
C7_GSE3982_MAST_CELL_VS_MAC_UP	160	Down	0.0348339849025395	0.935717021762719
C2_APPEL_IMATINIB_RESPONSE	31	Up	0.0348763081554625	0.935717021762719
C2_QI_HYPOXIA_TARGETS_OF_HIF1A_AND_FOXA2	26	Down	0.0349576934974256	0.935717021762719
C7_GSE13547_CTRL_VS_ANTI_IGM_STIM_BCELL_12H_DN	154	Down	0.0349683605526848	0.935717021762719
C5_GO_POSITIVE_REGULATION_OF_MESENCHYMAL_CELL_PROLIFERATION	17	Up	0.0349901898110559	0.935717021762719
C5_GO_TRANSMEMBRANE_RECEPTOR_PROTEIN_SERINE_THREONINE_KINASE_ACTIVITY	12	Down	0.0349982134946297	0.935717021762719
C2_SU_SALIVARY_GLAND	5	Up	0.0350648212833239	0.935717021762719
C5_GO_NUCLEOSOMAL_DNA_BINDING	45	Up	0.0351073820741291	0.935717021762719
C7_GSE15324_NAIVE_VS_ACTIVATED_ELF4_KO_CD8_TCELL_UP	156	Down	0.0351962749222114	0.935717021762719
C2_OHGUCHI_LIVER_HNF4A_TARGETS_UP	26	Up	0.0352037518732784	0.935717021762719
C5_GO_CATSPER_COMPLEX	6	Down	0.0352049128047736	0.935717021762719
C2_REACTOME_PLATELET_ADHESION_TO_EXPOSED_COLLAGEN	10	Down	0.0352229709413748	0.935717021762719
C7_GSE3994_WT_VS_PAC1_KO_ACTIVATED_MAST_CELL_DN	159	Down	0.0352264774787733	0.935717021762719
C7_GSE25123_IL4_VS_IL4_AND_ROSIGLITAZONE_STIM_MACROPHAGE_DAY10_DN	167	Down	0.0352536499957161	0.935717021762719
C7_GSE7548_NAIVE_VS_DAY28_PCC_IMMUNIZATION_CD4_TCELL_UP	157	Down	0.0352943867348246	0.935717021762719
C7_GSE41867_DAY8_VS_DAY15_LCMV_ARMSTRONG_EFFECTOR_CD8_TCELL_DN	75	Down	0.0353094428430577	0.935717021762719
C5_GO_RESPONSE_TO_CORTICOSTERONE	13	Up	0.0353310195106248	0.935717021762719
C5_GO_LIPOPROTEIN_LOCALIZATION	12	Up	0.035379115679891	0.935717021762719
C5_GO_GROWTH_INVOLVED_IN_SYMBIOTIC_INTERACTION	5	Up	0.035383148937636	0.935717021762719
C2_REACTOME_CTLA4_INHIBITORY_SIGNALING	20	Down	0.0353854243053668	0.935717021762719
C7_GSE18893_CTRL_VS_TNF_TREATED_TREG_2H_UP	170	Down	0.0354431617759635	0.935717021762719
C5_GO_NEGATIVE_REGULATION_OF_VASCULAR_SMOOTH_MUSCLE_CELL_DIFFERENTIATION	9	Down	0.0354726098203478	0.935717021762719
C5_GO_ESTROGEN_METABOLIC_PROCESS	8	Down	0.0354901317645216	0.935717021762719
C7_GSE32128_INOS_DEPENDENT_VS_INOS_INDEPENDENT_ACTIVATED_TCELL_DN	152	Down	0.0354932957293655	0.935717021762719
C7_GSE2585_CD80_HIGH_VS_LOW_MTEC_DN	119	Down	0.0355164425536864	0.935717021762719
C5_GO_DIVALENT_INORGANIC_CATION_TRANSMEMBRANE_TRANSPORTER_ACTIVITY	19	Down	0.0355357922395413	0.935717021762719
C2_BOQUEST_STEM_CELL_CULTURED_VS_FRESH_DN	18	Up	0.0355877411752369	0.935717021762719
C5_GO_CYTOKINESIS	138	Down	0.0356281852925629	0.935717021762719
C5_GO_CELLULAR_RESPONSE_TO_OXYGEN_RADICAL	18	Down	0.0356595312330095	0.935717021762719
C5_GO_MYOBLAST_DIFFERENTIATION	49	Down	0.0356605701121344	0.935717021762719
C7_GSE17721_0.5H_VS_24H_LPS_BMDC_DN	159	Down	0.0356942352395295	0.935717021762719
C3_HOXA3_01	9	Down	0.0356995880689462	0.935717021762719
C5_GO_NUCLEOSIDE_TRIPHOSPHATE_BIOSYNTHETIC_PROCESS	61	Down	0.0357478520953857	0.935717021762719
C2_WANG_TARGETS_OF_MLL_CBP_FUSION_DN	37	Down	0.0357644330097706	0.935717021762719
C2_GUTIERREZ_WALDENSTROEMS_MACROGLOBULINEMIA_2	7	Up	0.0357811409152333	0.935717021762719
C5_GO_ZINC_ION_HOMEOSTASIS	22	Down	0.0358218528209279	0.935717021762719
C2_REACTOME_ZINC_INFLUX_INTO_CELLS_BY_THE_SLC39_GENE_FAMILY	7	Down	0.0358230898520438	0.935717021762719
C5_GO_POSITIVE_REGULATION_OF_T_CELL_MEDIATED_IMMUNITY	37	Up	0.0358346194965953	0.935717021762719
C5_GO_REGULATION_OF_NEURON_PROJECTION_REGENERATION	20	Up	0.0358373987504148	0.935717021762719
C5_GO_MYOTUBE_CELL_DEVELOPMENT	20	Down	0.0359393760661927	0.935717021762719
C2_MASRI_RESISTANCE_TO_TAMOXIFEN_AND_AROMATASE_INHIBITORS_UP	8	Down	0.0359536729067115	0.935717021762719
C5_GO_SODIUM_ION_IMPORT_ACROSS_PLASMA_MEMBRANE	9	Up	0.0360096105932664	0.935717021762719
C2_MYLLYKANGAS_AMPLIFICATION_HOT_SPOT_25	5	Down	0.0360104253362105	0.935717021762719
C5_GO_PEPTIDYL_HISTIDINE_MODIFICATION	10	Down	0.0360353898801348	0.935717021762719
C2_DING_LUNG_CANCER_MUTATED_RECURRENTLY	5	Down	0.0360495930999194	0.935717021762719
C7_GSE557_WT_VS_I_AB_KO_DC_UP	176	Down	0.0361448107909882	0.935717021762719
C7_GSE44955_MCSF_VS_MCSF_AND_IL27_STIM_MACROPHAGE_DN	164	Down	0.0361609204933524	0.935717021762719
C2_UZONYI_RESPONSE_TO_LEUKOTRIENE_AND_THROMBIN	29	Up	0.036265667728348	0.935717021762719
C5_GO_ACROSOMAL_VESICLE_EXOCYTOSIS	3	Up	0.0362791236219346	0.935717021762719
C3_TAGCTTT_MIR9	170	Down	0.0363262052001778	0.935717021762719
C5_GO_ADENOSINE_TO_INOSINE_EDITING	7	Down	0.0363391973382917	0.935717021762719
C5_GO_SCF_UBIQUITIN_LIGASE_COMPLEX	53	Down	0.0364391479793169	0.935717021762719
C7_GSE8621_UNSTIM_VS_LPS_STIM_MACROPHAGE_DN	167	Down	0.0364565326688974	0.935717021762719
C5_GO_REGULATION_OF_RESPONSE_TO_DRUG	47	Up	0.0365759391773509	0.935717021762719
C5_GO_URATE_METABOLIC_PROCESS	4	Up	0.0366279832087387	0.935717021762719
C5_GO_MATURATION_OF_5_8S_RRNA	22	Down	0.0366321231986688	0.935717021762719
C5_GO_GRANULAR_COMPONENT	2	Down	0.0366755823327854	0.935717021762719
C5_GO_REGULATION_OF_PROTEIN_IMPORT	42	Down	0.0367169156208965	0.935717021762719
C5_GO_CHROMOSOME_CONDENSATION	31	Up	0.0367346155369547	0.935717021762719
C5_GO_RIBONUCLEOPROTEIN_COMPLEX_BINDING	110	Down	0.0367836767179651	0.935717021762719
C5_GO_REGULATION_OF_ACUTE_INFLAMMATORY_RESPONSE_TO_ANTIGENIC_STIMULUS	10	Up	0.0368124739980678	0.935717021762719
C7_GSE4984_LPS_VS_VEHICLE_CTRL_TREATED_DC_DN	178	Down	0.0368667786216685	0.935717021762719
C5_GO_ERYTHROCYTE_DEVELOPMENT	21	Down	0.0368891437627448	0.935717021762719
C7_GSE25677_R848_VS_MPL_AND_R848_STIM_BCELL_DN	148	Down	0.0369160766331612	0.935717021762719
C5_GO_PRERIBOSOME	49	Down	0.0369492156852907	0.935717021762719
C2_AMIT_EGF_RESPONSE_240_MCF10A	17	Up	0.0369810644555323	0.935717021762719
C2_HANN_RESISTANCE_TO_BCL2_INHIBITOR_DN	24	Down	0.0369963685657974	0.935717021762719
C7_GSE9601_UNTREATED_VS_PI3K_INHIBITOR_TREATED_HCMV_INF_MONOCYTE_UP	164	Down	0.0372019765175109	0.935717021762719
C2_SYED_ESTRADIOL_RESPONSE	16	Down	0.0372522083705652	0.935717021762719
C7_GSE2706_UNSTIM_VS_2H_R848_DC_UP	160	Down	0.0372832703624016	0.935717021762719
C5_GO_ACTIN_FILAMENT_BASED_TRANSPORT	5	Down	0.0373107482991842	0.935717021762719
C2_REACTOME_SUMO_IS_TRANSFERRED_FROM_E1_TO_E2_UBE2I_UBC9	7	Down	0.0373227827010179	0.935717021762719
C2_LE_SKI_TARGETS_UP	11	Up	0.0373633743528695	0.935717021762719
C7_GSE33292_DN3_THYMOCYTE_VS_TCELL_LYMPHOMA_FROM_TCF1_KO_UP	160	Down	0.0373641933630911	0.935717021762719
C7_GSE18791_CTRL_VS_NEWCASTLE_VIRUS_DC_18H_UP	179	Down	0.0373747654655934	0.935717021762719
C5_GO_PROTEIN_HETEROTRIMERIZATION	10	Down	0.0375356255357717	0.935717021762719
C5_GO_MAST_CELL_CYTOKINE_PRODUCTION	6	Up	0.03759964654115	0.935717021762719
C5_GO_OPIOID_RECEPTOR_ACTIVITY	4	Down	0.0376272862876587	0.935717021762719
C7_GSE21033_3H_VS_24H_POLYIC_STIM_DC_UP	154	Down	0.0376927931801358	0.935717021762719
C7_GSE7568_IL4_VS_IL4_AND_TGFB_TREATED_MACROPHAGE_24H_UP	175	Down	0.0377039290831919	0.935717021762719
C7_GSE2128_C57BL6_VS_NOD_THYMOCYTE_MIMETOPE_NEGATIVE_SELECTION_UP	113	Down	0.0377296671792927	0.935717021762719
C2_REACTOME_REGULATION_OF_GENE_EXPRESSION_BY_HYPOXIA_INDUCIBLE_FACTOR	8	Up	0.0377733996550389	0.935717021762719
C7_GSE22886_NEUTROPHIL_VS_MONOCYTE_DN	179	Down	0.0378102715832288	0.935717021762719
C5_GO_TROPONIN_COMPLEX	2	Up	0.0378292341213301	0.935717021762719
C2_REACTOME_MISCELLANEOUS_TRANSPORT_AND_BINDING_EVENTS	18	Down	0.0379441824710465	0.935717021762719
C7_GSE7460_WT_VS_FOXP3_HET_ACT_TCONV_UP	169	Down	0.0380284754461169	0.935717021762719
C2_BIOCARTA_STEM_PATHWAY	8	Up	0.038078843326715	0.935717021762719
C7_GSE17721_CTRL_VS_POLYIC_6H_BMDC_UP	165	Down	0.0380886196403316	0.935717021762719
C7_GSE7768_OVA_WITH_LPS_VS_OVA_WITH_MPL_IMMUNIZED_MOUSE_WHOLE_SPLEEN_6H_UP	161	Down	0.0381076629560156	0.935717021762719
C1_chr17p12	15	Down	0.0381657678969141	0.935717021762719
C5_GO_PHOSPHATASE_ACTIVATOR_ACTIVITY	14	Down	0.0381899786054593	0.935717021762719
C5_GO_MOTOR_NEURON_MIGRATION	3	Up	0.0382137346933378	0.935717021762719
C2_PASTURAL_RIZ1_TARGETS_DN	3	Up	0.0382444061249249	0.935717021762719
C2_TOMLINS_METASTASIS_UP	10	Down	0.0382504700916841	0.935717021762719
C5_GO_CAMERA_TYPE_EYE_PHOTORECEPTOR_CELL_DIFFERENTIATION	8	Up	0.0383173494049589	0.935717021762719
C7_GSE17721_LPS_VS_PAM3CSK4_12H_BMDC_DN	157	Down	0.0383253253819359	0.935717021762719
C7_GSE21927_C26GM_VS_4T1_TUMOR_MONOCYTE_BALBC_DN	178	Down	0.038328128218656	0.935717021762719
C7_GSE2770_TGFB_AND_IL4_ACT_VS_ACT_CD4_TCELL_2H_DN	171	Down	0.0383320811455185	0.935717021762719
C5_GO_RNA_POLYMERASE_II_PREINITIATION_COMPLEX_ASSEMBLY	24	Down	0.0383877122834358	0.935717021762719
C5_GO_NEGATIVE_REGULATION_OF_INTERLEUKIN_8_PRODUCTION	13	Up	0.0384641081090236	0.935717021762719
C7_GSE37532_WT_VS_PPARG_KO_VISCERAL_ADIPOSE_TISSUE_TCONV_DN	168	Down	0.038478196283426	0.935717021762719
C2_GALLUZZI_PREVENT_MITOCHONDIAL_PERMEABILIZATION	19	Down	0.0384792425995627	0.935717021762719
C2_GINESTIER_BREAST_CANCER_ZNF217_AMPLIFIED_DN	277	Down	0.0384939950487193	0.935717021762719
C2_LIU_CMYB_TARGETS_DN	4	Down	0.0384965054777896	0.935717021762719
C2_REACTOME_TRISTETRAPROLIN_TTP_ZFP36_BINDS_AND_DESTABILIZES_MRNA	16	Down	0.0385375647318533	0.935717021762719
C2_MATZUK_EMBRYONIC_GERM_CELL	11	Down	0.0385419369368631	0.935717021762719
C5_GO_PYRIMIDINE_RIBONUCLEOSIDE_TRIPHOSPHATE_BIOSYNTHETIC_PROCESS	12	Down	0.0385556160596468	0.935717021762719
C5_GO_REGULATION_OF_RESPONSE_TO_BIOTIC_STIMULUS	103	Down	0.0385895318959043	0.935717021762719
C5_GO_MITOTIC_SPINDLE_ASSEMBLY	47	Down	0.0386125759710029	0.935717021762719
C7_GSE25677_MPL_VS_R848_STIM_BCELL_DN	178	Down	0.0386256111660582	0.935717021762719
C2_WANG_TNF_TARGETS	14	Up	0.0386448587077639	0.935717021762719
C5_GO_ALPHA_AMINO_ACID_CATABOLIC_PROCESS	49	Up	0.0387342812118804	0.935717021762719
C7_GSE21063_WT_VS_NFATC1_KO_8H_ANTI_IGM_STIM_BCELL_DN	171	Down	0.038753265926812	0.935717021762719
C5_GO_SHORT_CHAIN_FATTY_ACID_CATABOLIC_PROCESS	8	Down	0.0387656498213648	0.935717021762719
C5_GO_TRANSCRIPTION_FACTOR_TFIIA_COMPLEX	4	Down	0.0388234851782495	0.935717021762719
C7_GSE45837_WT_VS_GFI1_KO_PDC_DN	179	Down	0.038837048679871	0.935717021762719
C2_REACTOME_MISCELLANEOUS_SUBSTRATES	2	Up	0.0388602743113871	0.935717021762719
C2_REACTOME_ACTIVATED_PKN1_STIMULATES_TRANSCRIPTION_OF_AR_ANDROGEN_RECEPTOR_REGULATED_GENES_KLK2_AND_KLK3	56	Up	0.0388759856982692	0.935717021762719
C5_GO_ANAPHASE_PROMOTING_COMPLEX	19	Down	0.038889822427617	0.935717021762719
C7_GSE9988_LPS_VS_CTRL_TREATED_MONOCYTE_DN	181	Down	0.0389142572386953	0.935717021762719
C2_NAKAMURA_CANCER_MICROENVIRONMENT_UP	14	Down	0.0389770031322695	0.935717021762719
C7_GSE21546_WT_VS_SAP1A_KO_DP_THYMOCYTES_DN	130	Down	0.0389939901199296	0.935717021762719
C3_CTTTGCA_MIR527	182	Down	0.0391152735719646	0.935717021762719
C5_GO_PHOSPHATASE_ACTIVITY	201	Down	0.0391223641283443	0.935717021762719
C5_GO_PHOSPHATASE_REGULATOR_ACTIVITY	75	Down	0.0391791688512458	0.935717021762719
C5_GO_AUDITORY_RECEPTOR_CELL_MORPHOGENESIS	10	Down	0.0392174155598811	0.935717021762719
C7_GSE18791_CTRL_VS_NEWCASTLE_VIRUS_DC_10H_UP	174	Down	0.0392673605557731	0.935717021762719
C5_GO_MUSCULAR_SEPTUM_MORPHOGENESIS	3	Down	0.0392840612674211	0.935717021762719
C5_GO_LONG_TERM_MEMORY	18	Down	0.0393257656696694	0.935717021762719
C2_LINDGREN_BLADDER_CANCER_CLUSTER_1_UP	95	Down	0.039337706192155	0.935717021762719
C5_GO_REGULATION_OF_TRANSCRIPTION_INITIATION_FROM_RNA_POLYMERASE_II_PROMOTER	23	Down	0.03936452186987	0.935717021762719
C5_GO_POSTSYNAPTIC_DENSITY_PROTEIN_95_CLUSTERING	3	Up	0.0393704619316755	0.935717021762719
C3_ATGCAGT_MIR217	88	Down	0.0394805782967993	0.935717021762719
C7_GSE26351_UNSTIM_VS_BMP_PATHWAY_STIM_HEMATOPOIETIC_PROGENITORS_UP	164	Down	0.0395372603363842	0.935717021762719
C7_GOLDRATH_NAIVE_VS_EFF_CD8_TCELL_UP	171	Down	0.0395392570080553	0.935717021762719
C7_GSE8685_IL2_STARVED_VS_IL15_ACT_IL2_STARVED_CD4_TCELL_UP	155	Down	0.0395876099243219	0.935717021762719
C5_GO_NEGATIVE_REGULATION_OF_BONE_REMODELING	7	Up	0.0396825252179385	0.935717021762719
C7_GSE11864_UNTREATED_VS_CSF1_IN_MAC_DN	162	Down	0.0397068877341741	0.935717021762719
C2_BIOCARTA_CDMAC_PATHWAY	14	Up	0.0397393164403303	0.935717021762719
C5_GO_DEAD_H_BOX_RNA_HELICASE_BINDING	8	Down	0.0397419942328405	0.935717021762719
C7_GSE411_WT_VS_SOCS3_KO_MACROPHAGE_UP	176	Down	0.039751254343824	0.935717021762719
C5_GO_REGULATION_OF_ERBB_SIGNALING_PATHWAY	72	Down	0.0397614866411418	0.935717021762719
C5_GO_RNA_LOCALIZATION	188	Down	0.0397993648701717	0.935717021762719
C2_FARMER_BREAST_CANCER_CLUSTER_5	15	Down	0.0398427845669554	0.935717021762719
C3_CAAGGAT_MIR362	48	Down	0.0398466663299845	0.935717021762719
C5_GO_NUCLEAR_NCRNA_SURVEILLANCE	6	Down	0.039848239510243	0.935717021762719
C2_REACTOME_DISEASES_ASSOCIATED_WITH_SURFACTANT_METABOLISM	3	Up	0.0399240727469878	0.935717021762719
C7_GSE15930_NAIVE_VS_48H_IN_VITRO_STIM_CD8_TCELL_DN	185	Down	0.0399723541356708	0.935717021762719
C7_GSE13493_DP_VS_CD4INTCD8POS_THYMOCYTE_UP	162	Down	0.0399989167938456	0.935717021762719
C5_GO_LARGE_RIBOSOMAL_SUBUNIT	98	Down	0.040051408739732	0.935717021762719
C7_GSE12845_NAIVE_VS_DARKZONE_GC_TONSIL_BCELL_DN	179	Down	0.0400518212704313	0.935717021762719
C5_GO_GLYCEROL_BIOSYNTHETIC_PROCESS	3	Down	0.0400914384503293	0.935717021762719
C2_LINDGREN_BLADDER_CANCER_CLUSTER_2A_DN	120	Down	0.0400918404321387	0.935717021762719
C3_STAT6_02	188	Down	0.0401742456376434	0.935717021762719
C7_GSE6674_UNSTIM_VS_ANTI_IGM_STIM_BCELL_DN	59	Up	0.0401854308186565	0.935717021762719
C5_GO_POSITIVE_REGULATION_OF_DIGESTIVE_SYSTEM_PROCESS	5	Up	0.0402708578322791	0.935717021762719
C3_USF_Q6_01	187	Down	0.0402930953611103	0.935717021762719
C7_GSE25123_WT_VS_PPARG_KO_MACROPHAGE_IL4_AND_ROSIGLITAZONE_STIM_DN	168	Down	0.040325791529603	0.935717021762719
C2_DACOSTA_UV_RESPONSE_VIA_ERCC3_COMMON_DN	415	Down	0.0404008362939663	0.935717021762719
C7_GSE32034_UNTREATED_VS_ROSIGLIZATONE_TREATED_LY6C_HIGH_MONOCYTE_DN	149	Down	0.0404989648539788	0.935717021762719
C7_GSE3982_DC_VS_MAC_LPS_STIM_UP	158	Down	0.0405253305313728	0.935717021762719
C5_GO_REGULATION_OF_NUCLEOTIDE_BIOSYNTHETIC_PROCESS	25	Down	0.0406570771337546	0.935717021762719
C5_GO_REGULATION_OF_PRESYNAPTIC_MEMBRANE_POTENTIAL	2	Up	0.0407345013569435	0.935717021762719
C2_BIOCARTA_GRANULOCYTES_PATHWAY	12	Up	0.0407353296311417	0.935717021762719
C2_ASTON_MAJOR_DEPRESSIVE_DISORDER_DN	128	Down	0.0407827947118589	0.935717021762719
C5_GO_SNORNA_METABOLIC_PROCESS	4	Down	0.0408492885526004	0.935717021762719
C5_GO_REGULATION_OF_SYNAPTIC_VESICLE_CLUSTERING	4	Down	0.040856281485006	0.935717021762719
C5_GO_DEPHOSPHORYLATION	357	Down	0.0409594559895857	0.935717021762719
C5_GO_PROTEIN_POLYMERIZATION	204	Down	0.0409841956219816	0.935717021762719
C5_GO_IMP_BIOSYNTHETIC_PROCESS	7	Down	0.0410136430705571	0.935717021762719
C7_GSE21774_CD56_BRIGHT_VS_DIM_CD62L_POSITIVE_NK_CELL_UP	159	Down	0.0410867517598645	0.935717021762719
C7_GSE16385_IFNG_TNF_VS_UNSTIM_MACROPHAGE_ROSIGLITAZONE_TREATED_DN	180	Down	0.0411120959713681	0.935717021762719
C7_GSE5589_LPS_VS_LPS_AND_IL10_STIM_MACROPHAGE_180MIN_UP	159	Down	0.0411642932013057	0.935717021762719
C5_GO_LIPOPEPTIDE_BINDING	4	Up	0.0412213145184612	0.935717021762719
C7_GSE5589_WT_VS_IL10_KO_LPS_AND_IL10_STIM_MACROPHAGE_45MIN_UP	158	Down	0.0412469370204733	0.935717021762719
C7_GSE14308_TH17_VS_NAIVE_CD4_TCELL_DN	141	Down	0.0412479253736382	0.935717021762719
C5_GO_CENTROSOME	437	Down	0.0412823855322657	0.935717021762719
C5_GO_ENDOSOME_ORGANIZATION	64	Down	0.0414941665333437	0.935717021762719
C5_GO_NEGATIVE_REGULATION_OF_MEGAKARYOCYTE_DIFFERENTIATION	17	Up	0.0415645269295925	0.935717021762719
C7_GSE13229_IMM_VS_MATURE_NKCELL_UP	140	Down	0.0415686767165079	0.935717021762719
C2_KEGG_CYSTEINE_AND_METHIONINE_METABOLISM	25	Down	0.0415734416052878	0.935717021762719
C7_GSE32986_GMCSF_VS_GMCSF_AND_CURDLAN_HIGHDOSE_STIM_DC_DN	160	Down	0.0416082351531732	0.935717021762719
C5_GO_POST_GOLGI_VESICLE_MEDIATED_TRANSPORT	90	Down	0.0416309892586714	0.935717021762719
C7_GSE5542_UNTREATED_VS_IFNA_TREATED_EPITHELIAL_CELLS_24H_UP	189	Down	0.0416481478704696	0.935717021762719
C5_GO_GENERAL_TRANSCRIPTION_INITIATION_FACTOR_ACTIVITY	15	Down	0.0416483193915539	0.935717021762719
C5_GO_NUCLEAR_EXOSOME_RNASE_COMPLEX_	16	Down	0.041651385738962	0.935717021762719
C5_GO_TRANSFORMING_GROWTH_FACTOR_BETA_RECEPTOR_ACTIVITY_TYPE_I	5	Down	0.0417067535634211	0.935717021762719
C5_GO_ERYTHROCYTE_HOMEOSTASIS	94	Down	0.0418034144045248	0.935717021762719
C5_GO_PROTEASOME_ASSEMBLY	13	Down	0.0418416814195306	0.935717021762719
C5_GO_POSITIVE_REGULATION_OF_TRANSFORMING_GROWTH_FACTOR_BETA1_PRODUCTION	4	Up	0.0419453689294404	0.935717021762719
C5_GO_SCHWANN_CELL_MIGRATION	4	Up	0.0419525204429097	0.935717021762719
C5_GO_CORONARY_VASCULATURE_DEVELOPMENT	33	Down	0.0419777841737955	0.935717021762719
C5_GO_NUCLEOSOME_POSITIONING	12	Up	0.0420111798719426	0.935717021762719
C7_GSE43863_NAIVE_VS_MEMORY_LY6C_INT_CXCR5POS_CD4_TCELL_D150_LCMV_UP	167	Down	0.0420222448923455	0.935717021762719
C5_GO_REGULATION_OF_SMOOTH_MUSCLE_CONTRACTION	32	Up	0.0420291862586919	0.935717021762719
C7_GSE19888_CTRL_VS_A3R_ACT_TREATED_MAST_CELL_PRETREATED_WITH_A3R_INH_UP	128	Down	0.0420966647363973	0.935717021762719
C7_GSE19825_NAIVE_VS_IL2RALOW_DAY3_EFF_CD8_TCELL_DN	171	Down	0.0421127676681561	0.935717021762719
C7_GSE15330_HSC_VS_GRANULOCYTE_MONOCYTE_PROGENITOR_UP	168	Down	0.0421448554093592	0.935717021762719
C5_GO_TENDON_DEVELOPMENT	3	Down	0.042171674600265	0.935717021762719
C5_GO_ZINC_ION_TRANSMEMBRANE_TRANSPORTER_ACTIVITY	14	Down	0.042212769888701	0.935717021762719
C2_JOHANSSON_GLIOMAGENESIS_BY_PDGFB_UP	49	Up	0.0423583172024801	0.935717021762719
C7_GSE360_L_MAJOR_VS_B_MALAYI_LOW_DOSE_MAC_DN	162	Down	0.042381076765847	0.935717021762719
C7_GSE24671_BAKIMULC_VS_SENDAI_VIRUS_INFECTED_MOUSE_SPLENOCYTES_DN	169	Down	0.0423923770093661	0.935717021762719
C7_GSE27241_WT_VS_RORGT_KO_TH17_POLARIZED_CD4_TCELL_TREATED_WITH_DIGOXIN_UP	161	Down	0.042408316123889	0.935717021762719
C5_GO_LIPOXYGENASE_PATHWAY	12	Up	0.042524456722195	0.935717021762719
C2_MCLACHLAN_DENTAL_CARIES_UP	179	Up	0.0425298669062382	0.935717021762719
C3_AACTGGA_MIR145	184	Down	0.0425460176993333	0.935717021762719
C5_GO_VASCULAR_SMOOTH_MUSCLE_CONTRACTION	15	Up	0.0425553880381269	0.935717021762719
C7_GSE3039_CD4_TCELL_VS_B1_BCELL_DN	158	Up	0.0425747504004496	0.935717021762719
C7_GSE36891_UNSTIM_VS_PAM_TLR2_STIM_PERITONEAL_MACROPHAGE_DN	150	Down	0.0426326714347789	0.935717021762719
C2_KEGG_SNARE_INTERACTIONS_IN_VESICULAR_TRANSPORT	35	Down	0.0429145413516659	0.935717021762719
C5_GO_POSITIVE_REGULATION_OF_SKELETAL_MUSCLE_FIBER_DEVELOPMENT	3	Down	0.042918898012881	0.935717021762719
C2_BROWNE_HCMV_INFECTION_24HR_DN	111	Down	0.0429422018699716	0.935717021762719
C5_GO_ARTERY_SMOOTH_MUSCLE_CONTRACTION	6	Up	0.0429540897968895	0.935717021762719
C7_GSE7852_THYMUS_VS_FAT_TCONV_UP	167	Down	0.0429590197803788	0.935717021762719
C5_GO_NEGATIVE_REGULATION_OF_CARDIAC_MUSCLE_TISSUE_GROWTH	18	Down	0.0430114600967113	0.935717021762719
C2_JONES_TCOF1_TARGETS	5	Up	0.0430163735415624	0.935717021762719
C7_GSE1448_ANTI_VALPHA2_VS_VBETA5_DP_THYMOCYTE_UP	159	Down	0.0430172992930077	0.935717021762719
C2_STARK_PREFRONTAL_CORTEX_22Q11_DELETION_DN	412	Down	0.0430302548916801	0.935717021762719
C5_GO_PERIPHERAL_NERVOUS_SYSTEM_MYELIN_MAINTENANCE	7	Down	0.0430375307802871	0.935717021762719
C2_DACOSTA_UV_RESPONSE_VIA_ERCC3_DN	757	Down	0.0430635020035101	0.935717021762719
C5_GO_REGULATION_OF_PHOSPHATASE_ACTIVITY	132	Down	0.0431876391388794	0.935717021762719
C5_GO_NEGATIVE_REGULATION_OF_FIBROBLAST_MIGRATION	7	Up	0.0431958107163965	0.935717021762719
C5_GO_GATOR2_COMPLEX	11	Down	0.043207192234472	0.935717021762719
C5_GO_SPHINGOMYELIN_METABOLIC_PROCESS	4	Down	0.0432713935753013	0.935717021762719
C5_GO_POSITIVE_REGULATION_OF_RENAL_SODIUM_EXCRETION	7	Up	0.043283347951379	0.935717021762719
C2_REACTOME_VXPX_CARGO_TARGETING_TO_CILIUM	15	Down	0.0433306181866286	0.935717021762719
C5_GO_PROTEIN_ACTIVATION_CASCADE	9	Down	0.0433329106734756	0.935717021762719
C7_GSE37533_PPARG1_FOXP3_VS_PPARG2_FOXP3_TRANSDUCED_CD4_TCELL_PIOGLITAZONE_TREATED_UP	148	Down	0.0433457109488883	0.935717021762719
C2_MIKKELSEN_MCV6_HCP_WITH_H3K27ME3	153	Up	0.0433828683100868	0.935717021762719
C2_REACTOME_AKT_PHOSPHORYLATES_TARGETS_IN_THE_CYTOSOL	14	Down	0.0435277484809014	0.935717021762719
C7_GSE31082_CD4_VS_CD8_SP_THYMOCYTE_UP	181	Down	0.0435304527982758	0.935717021762719
C5_GO_TRANSCRIPTION_PREINITIATION_COMPLEX_ASSEMBLY	38	Down	0.0435751660862173	0.935717021762719
C7_GSE19401_UNSTIM_VS_PAM2CSK4_STIM_FOLLICULAR_DC_DN	176	Down	0.0435973353987147	0.935717021762719
C2_REACTOME_E2F_ENABLED_INHIBITION_OF_PRE_REPLICATION_COMPLEX_FORMATION	9	Up	0.0436404517914823	0.935717021762719
C2_HESSON_TUMOR_SUPPRESSOR_CLUSTER_3P21_3	8	Down	0.0436425057389108	0.935717021762719
C5_GO_REGULATION_OF_NEUROTRANSMITTER_RECEPTOR_LOCALIZATION_TO_POSTSYNAPTIC_SPECIALIZATION_MEMBRANE	6	Up	0.0436614226588967	0.935717021762719
C5_GO_REPLICATION_FORK_ARREST	4	Down	0.0437063901851305	0.935717021762719
C5_GO_POSITIVE_REGULATION_OF_LYMPHOCYTE_MEDIATED_IMMUNITY	82	Up	0.0437164159021374	0.935717021762719
C7_GSE15330_MEGAKARYOCYTE_ERYTHROID_VS_GRANULOCYTE_MONOCYTE_PROGENITOR_IKAROS_KO_DN	165	Down	0.0437844814425041	0.935717021762719
C2_REACTOME_REGULATION_OF_SIGNALING_BY_NODAL	5	Down	0.0437962488924354	0.935717021762719
C2_BIOCARTA_MYOSIN_PATHWAY	11	Down	0.0438193429444894	0.935717021762719
C2_OSMAN_BLADDER_CANCER_DN	368	Down	0.043874413048194	0.935717021762719
C7_GSE17186_NAIVE_VS_CD21HIGH_TRANSITIONAL_BCELL_CORD_BLOOD_DN	155	Down	0.043910754011923	0.935717021762719
C5_GO_PRIMITIVE_HEMOPOIESIS	5	Up	0.0439881016137341	0.935717021762719
C7_GSE21033_CTRL_VS_POLYIC_STIM_DC_3H_DN	170	Down	0.0439994552926957	0.935717021762719
C5_GO_T_CELL_CYTOKINE_PRODUCTION	35	Up	0.0440064018429116	0.935717021762719
C5_GO_REGULATION_OF_UNSATURATED_FATTY_ACID_BIOSYNTHETIC_PROCESS	6	Up	0.0440639798953756	0.935717021762719
C7_GSE27786_CD4_VS_CD8_TCELL_DN	162	Down	0.0441800728351247	0.935717021762719
C7_GSE46606_IRF4HIGH_VS_WT_CD40L_IL2_IL5_DAY1_STIMULATED_BCELL_UP	182	Down	0.044259637413733	0.935717021762719
C7_GSE3982_NEUTROPHIL_VS_BASOPHIL_DN	174	Down	0.0442649334919189	0.935717021762719
C5_GO_REGULATION_OF_GLUTAMINE_FAMILY_AMINO_ACID_METABOLIC_PROCESS	4	Up	0.0443545600287723	0.935717021762719
C3_TTGCWCAAY_CEBPB_02	41	Down	0.0443697198360205	0.935717021762719
C2_BIOCARTA_ASBCELL_PATHWAY	13	Up	0.044528682807418	0.935717021762719
C5_GO_NEGATIVE_REGULATION_OF_MULTICELLULAR_ORGANISM_GROWTH	10	Up	0.0445447893004561	0.935717021762719
C5_GO_REGULATION_OF_ISOTYPE_SWITCHING_TO_IGE_ISOTYPES	6	Up	0.044585283055554	0.935717021762719
C5_GO_DYNAMIN_FAMILY_PROTEIN_POLYMERIZATION_INVOLVED_IN_MEMBRANE_FISSION	4	Down	0.0446326668914805	0.935717021762719
C1_chr16q24	62	Down	0.0446391798269674	0.935717021762719
C2_KUNINGER_IGF1_VS_PDGFB_TARGETS_UP	43	Up	0.0446660956945119	0.935717021762719
C2_STEIN_ESRRA_TARGETS_RESPONSIVE_TO_ESTROGEN_UP	21	Down	0.0446699677063631	0.935717021762719
C2_REACTOME_SODIUM_PROTON_EXCHANGERS	7	Up	0.0447100819914424	0.935717021762719
C7_GSE10094_LCMV_VS_LISTERIA_IND_EFF_CD4_TCELL_UP	175	Down	0.0447444824658969	0.935717021762719
C2_REACTOME_PHOSPHORYLATION_SITE_MUTANTS_OF_CTNNB1_ARE_NOT_TARGETED_TO_THE_PROTEASOME_BY_THE_DESTRUCTION_COMPLEX	14	Down	0.0447495364643089	0.935717021762719
C2_REACTOME_PTK6_PROMOTES_HIF1A_STABILIZATION	5	Up	0.0447558969107132	0.935717021762719
C7_GSE4748_CTRL_VS_CYANOBACTERIUM_LPSLIKE_STIM_DC_3H_UP	163	Down	0.0448219750019942	0.935717021762719
C5_GO_POSITIVE_REGULATION_OF_HYPERSENSITIVITY	6	Up	0.0449152647996306	0.935717021762719
C5_GO_REGULATION_OF_CELLULAR_PH_REDUCTION	3	Down	0.0449195011576924	0.935717021762719
C7_GSE22886_NAIVE_CD4_TCELL_VS_DC_UP	172	Down	0.0449627190026508	0.935717021762719
C5_GO_NLS_BEARING_PROTEIN_IMPORT_INTO_NUCLEUS	21	Down	0.04500457765516	0.935717021762719
C7_GSE27786_ERYTHROBLAST_VS_NEUTROPHIL_DN	178	Down	0.0450192174721812	0.935717021762719
C5_GO_PROTEIN_LOCALIZATION_TO_VACUOLE	49	Down	0.0450416280008334	0.935717021762719
C5_GO_RETROGRADE_TRANSPORT_ENDOSOME_TO_PLASMA_MEMBRANE	24	Down	0.045043289263383	0.935717021762719
C2_LU_TUMOR_ANGIOGENESIS_UP	21	Up	0.0450847043319778	0.935717021762719
C5_GO_REGULATION_OF_SPINDLE_ASSEMBLY	21	Down	0.0451124684990519	0.935717021762719
C5_GO_POSTSYNAPTIC_RECYCLING_ENDOSOME	5	Down	0.0451406271511956	0.935717021762719
C5_GO_REGULATION_OF_CELLULAR_CARBOHYDRATE_CATABOLIC_PROCESS	8	Down	0.0451638301124286	0.935717021762719
C2_REACTOME_PROPIONYL_COA_CATABOLISM	5	Down	0.0451812867913828	0.935717021762719
C7_GSE13411_SWITCHED_MEMORY_BCELL_VS_PLASMA_CELL_UP	177	Down	0.0452254899284994	0.935717021762719
C5_GO_GAP_JUNCTION_HEMI_CHANNEL_ACTIVITY	2	Up	0.0452331382677266	0.935717021762719
C5_GO_AMYLASE_ACTIVITY	2	Down	0.045265787110734	0.935717021762719
C5_GO_ALPHA_AMYLASE_ACTIVITY_RELEASING_MALTOHEXAOSE_	2	Down	0.045265787110734	0.935717021762719
C7_GSE14350_TREG_VS_TEFF_IN_IL2RB_KO_UP	179	Down	0.0452962041256423	0.935717021762719
C2_KEGG_LEISHMANIA_INFECTION	54	Up	0.0453985912135024	0.935717021762719
C2_REACTOME_GLYCOLYSIS	60	Down	0.0454327251028651	0.935717021762719
C7_GSE12845_IGD_NEG_BLOOD_VS_NAIVE_TONSIL_BCELL_DN	161	Down	0.0454847712184919	0.935717021762719
C5_GO_URETERIC_BUD_ELONGATION	5	Down	0.0455076767550832	0.935717021762719
C2_REACTOME_GRB7_EVENTS_IN_ERBB2_SIGNALING	3	Up	0.0456540799269376	0.935717021762719
C2_NIKOLSKY_BREAST_CANCER_8Q23_Q24_AMPLICON	101	Down	0.0456877199322162	0.935717021762719
C5_GO_LYSOSOMAL_PROTEIN_CATABOLIC_PROCESS	10	Down	0.0457155149964183	0.935717021762719
C2_KEGG_ANTIGEN_PROCESSING_AND_PRESENTATION	51	Up	0.0457254996552485	0.935717021762719
C7_GSE2770_IL12_VS_TGFB_AND_IL12_TREATED_ACT_CD4_TCELL_6H_DN	166	Down	0.0457450725577159	0.935717021762719
C7_GSE17721_0.5H_VS_8H_PAM3CSK4_BMDC_DN	156	Down	0.0457545263503306	0.935717021762719
C5_GO_NEGATIVE_REGULATION_OF_NOTCH_SIGNALING_PATHWAY	25	Down	0.0459672631565857	0.935717021762719
C7_GSE3982_MEMORY_CD4_TCELL_VS_TH2_UP	167	Down	0.0459728878531885	0.935717021762719
C2_PARK_OSTEOBLAST_DIFFERENTIATION_BY_PHENYLAMIL_DN	3	Down	0.0459937560446406	0.935717021762719
C5_GO_REGULATION_OF_T_CELL_CYTOKINE_PRODUCTION	27	Up	0.0460786962748591	0.935717021762719
C2_FIGUEROA_AML_METHYLATION_CLUSTER_7_UP	79	Down	0.0461014976261937	0.935717021762719
C7_GSE27786_CD4_TCELL_VS_ERYTHTROBLAST_UP	177	Down	0.04612526847633	0.935717021762719
C3_NFMUE1_Q6	219	Down	0.0462135543228558	0.935717021762719
C2_GENTILE_UV_RESPONSE_CLUSTER_D6	26	Down	0.0462233573433087	0.935717021762719
C2_REACTOME_RUNX1_REGULATES_GENES_INVOLVED_IN_MEGAKARYOCYTE_DIFFERENTIATION_AND_PLATELET_FUNCTION	85	Up	0.0462266217804105	0.935717021762719
C5_GO_RESPONSE_TO_HYPEROXIA	17	Down	0.0462273431603173	0.935717021762719
C2_LIEN_BREAST_CARCINOMA_METAPLASTIC_VS_DUCTAL_DN	60	Up	0.0463634019953323	0.935717021762719
C7_GSE17721_0.5H_VS_4H_POLYIC_BMDC_UP	152	Down	0.0464038356211486	0.935717021762719
C7_GSE7852_TREG_VS_TCONV_DN	161	Down	0.0464098162301118	0.935717021762719
C7_GSE12198_CTRL_VS_HIGH_IL2_STIM_NK_CELL_DN	153	Down	0.0464409949482654	0.935717021762719
C5_GO_MONOAMINE_TRANSPORT	38	Up	0.0464651222177323	0.935717021762719
C6_DCA_UP.V1_DN	125	Down	0.0464915764325847	0.935717021762719
C7_GSE22935_24H_VS_48H_MBOVIS_BCG_STIM_MYD88_KO_MACROPHAGE_UP	159	Down	0.0465449847858578	0.935717021762719
C1_chr17q11	63	Down	0.0466170973829704	0.935717021762719
C3_AP2REP_01	119	Down	0.0467472799783597	0.935717021762719
C5_GO_REGULATION_OF_PROSTAGLANDIN_SECRETION	8	Up	0.0468439693289482	0.935717021762719
C5_GO_NEGATIVE_REGULATION_OF_EPITHELIAL_CELL_APOPTOTIC_PROCESS	24	Up	0.0468566945343941	0.935717021762719
C7_GSE3982_CENT_MEMORY_CD4_TCELL_VS_TH1_UP	146	Down	0.0469092882113281	0.935717021762719
C5_GO_UBIQUITIN_LIGASE_COMPLEX	237	Down	0.0469134227482538	0.935717021762719
C5_GO_PHOSPHATIDYLINOSITOL_MONOPHOSPHATE_PHOSPHATASE_ACTIVITY	12	Down	0.0469341230335211	0.935717021762719
C7_GSE42021_CD24INT_TREG_VS_CD24INT_TCONV_THYMUS_UP	175	Down	0.0469680150491467	0.935717021762719
C2_REACTOME_CARGO_RECOGNITION_FOR_CLATHRIN_MEDIATED_ENDOCYTOSIS	81	Down	0.0469943982873904	0.935717021762719
C5_GO_ANION_CHANNEL_ACTIVITY	42	Down	0.0470072520052407	0.935717021762719
C2_PID_LYMPH_ANGIOGENESIS_PATHWAY	22	Down	0.0470729392485176	0.935717021762719
C3_KCCGNSWTTT_UNKNOWN	88	Down	0.0470842539843061	0.935717021762719
C7_GSE26928_NAIVE_VS_EFF_MEMORY_CD4_TCELL_UP	152	Down	0.0471629640024051	0.935717021762719
C7_GSE21670_STAT3_KO_VS_WT_CD4_TCELL_TGFB_TREATED_UP	176	Down	0.0472062295063355	0.935717021762719
C5_GO_NEGATIVE_REGULATION_OF_HEART_RATE	7	Up	0.0472094538187286	0.935717021762719
C5_GO_MEIOTIC_CELL_CYCLE_PHASE_TRANSITION	2	Down	0.0472162562933011	0.935717021762719
C7_GSE18281_CORTEX_VS_MEDULLA_THYMUS_UP	147	Down	0.0472276005975398	0.935717021762719
C7_GSE2706_UNSTIM_VS_2H_LPS_DC_UP	159	Down	0.0472516985476902	0.935717021762719
C5_GO_NUCLEAR_TRANSCRIBED_MRNA_CATABOLIC_PROCESS_EXONUCLEOLYTIC_3_5_	8	Down	0.0474357697707445	0.935717021762719
C5_GO_TRNA_CATABOLIC_PROCESS	7	Down	0.0474396969083052	0.935717021762719
C7_GSE26495_NAIVE_VS_PD1LOW_CD8_TCELL_DN	183	Down	0.047569816472033	0.935717021762719
C7_GSE42021_TCONV_PLN_VS_TREG_PRECURSORS_THYMUS_UP	160	Down	0.0476775041306413	0.935717021762719
C2_BIOCARTA_CLASSIC_PATHWAY	6	Up	0.0476815340758938	0.935717021762719
C7_GSE27241_CTRL_VS_DIGOXIN_TREATED_CD4_TCELL_IN_TH17_POLARIZING_CONDITIONS_DN	161	Down	0.0476831020574445	0.935717021762719
C5_GO_INNER_EAR_AUDITORY_RECEPTOR_CELL_DIFFERENTIATION	20	Down	0.0477042400916399	0.935717021762719
C2_DIAZ_CHRONIC_MEYLOGENOUS_LEUKEMIA_UP	1254	Down	0.0477297938883114	0.935717021762719
C3_GCACCTT_MIR18A_MIR18B	92	Down	0.047745386653379	0.935717021762719
C7_GSE17721_12H_VS_24H_CPG_BMDC_DN	165	Down	0.0477554153116906	0.935717021762719
C7_GSE29949_MICROGLIA_BRAIN_VS_CD8_POS_DC_SPLEEN_UP	174	Down	0.0477963622410719	0.935717021762719
C3_YGCGYRCGC_UNKNOWN	253	Down	0.0477989643573652	0.935717021762719
C5_GO_REGULATION_OF_TYPE_B_PANCREATIC_CELL_PROLIFERATION	7	Up	0.0478017136642276	0.935717021762719
C2_IIZUKA_LIVER_CANCER_PROGRESSION_L1_G1_UP	14	Down	0.0478166354966814	0.935717021762719
C7_GSE17721_PAM3CSK4_VS_GADIQUIMOD_0.5H_BMDC_DN	154	Down	0.0478169828344472	0.935717021762719
C5_GO_ASPARTATE_TRANSMEMBRANE_TRANSPORT	6	Down	0.0478558472032391	0.935717021762719
C5_GO_RENAL_SODIUM_ION_TRANSPORT	5	Down	0.0478698348562293	0.935717021762719
C5_GO_NONASSOCIATIVE_LEARNING	2	Down	0.0478743142097001	0.935717021762719
C2_KORKOLA_EMBRYONAL_CARCINOMA	5	Down	0.0479054318522353	0.935717021762719
C5_GO_POSITIVE_REGULATION_OF_PROTEIN_KINASE_A_SIGNALING	4	Up	0.047941997257134	0.935717021762719
C2_MCGOWAN_RSP6_TARGETS_UP	10	Down	0.047957126912742	0.935717021762719
C5_GO_NATURAL_KILLER_CELL_LECTIN_LIKE_RECEPTOR_BINDING	5	Up	0.0479695625041695	0.935717021762719
C5_GO_OPIOID_RECEPTOR_SIGNALING_PATHWAY	6	Down	0.0480242101597394	0.935717021762719
C5_GO_INTESTINAL_LIPID_ABSORPTION	6	Down	0.0480826054849335	0.935717021762719
C1_chr3q23	17	Down	0.0481015806182315	0.935717021762719
C7_GSE17301_IFNA2_VS_IFNA2_AND_ACD3_ACD28_STIM_CD8_TCELL_UP	180	Down	0.0482570832291388	0.935717021762719
C2_CHICAS_RB1_TARGETS_LOW_SERUM	76	Down	0.0482742547335237	0.935717021762719
C2_REACTOME_AMYLOID_FIBER_FORMATION	85	Up	0.0483001814397646	0.935717021762719
C7_GSE14308_TH1_VS_NATURAL_TREG_DN	171	Down	0.0483115671643578	0.935717021762719
C3_CAGTATT_MIR200B_MIR200C_MIR429	362	Down	0.0483367617237551	0.935717021762719
C2_BIOCARTA_TUBBY_PATHWAY	3	Down	0.0483380052931149	0.935717021762719
C5_GO_RIBOSOMAL_SMALL_SUBUNIT_ASSEMBLY	12	Down	0.048340105418074	0.935717021762719
C2_MCBRYAN_PUBERTAL_BREAST_5_6WK_DN	99	Down	0.0484801313582418	0.935717021762719
C2_IWANAGA_E2F1_TARGETS_NOT_INDUCED_BY_SERUM	5	Up	0.0485067952994032	0.935717021762719
C5_GO_LIM_DOMAIN_BINDING	7	Down	0.0485387458841387	0.935717021762719
C7_GSE11961_MARGINAL_ZONE_BCELL_VS_MEMORY_BCELL_DAY40_UP	149	Down	0.0485762008495931	0.935717021762719
C5_GO_ADENYLYLTRANSFERASE_ACTIVITY	22	Down	0.0485773573144608	0.935717021762719
C2_REACTOME_PHYSIOLOGICAL_FACTORS	6	Down	0.0486239576028439	0.935717021762719
C2_BIOCARTA_CDK5_PATHWAY	11	Up	0.0486905812991658	0.935717021762719
C5_GO_RIBOSOMAL_SUBUNIT	147	Down	0.0487055409184025	0.935717021762719
C5_GO_UBIQUITIN_LIKE_PROTEIN_CONJUGATING_ENZYME_BINDING	29	Down	0.0487334372959671	0.935717021762719
C5_GO_PROTEIN_MODIFICATION_BY_SMALL_PROTEIN_CONJUGATION	735	Down	0.0487741869346827	0.935717021762719
C7_GSE26928_NAIVE_VS_CXCR5_POS_CD4_TCELL_DN	153	Down	0.0488134513149916	0.935717021762719
C5_GO_POSITIVE_REGULATION_OF_CYTOKINE_PRODUCTION_INVOLVED_IN_INFLAMMATORY_RESPONSE	13	Down	0.0489266361224979	0.935717021762719
C7_GSE17721_CTRL_VS_POLYIC_1H_BMDC_DN	148	Down	0.0490255039890197	0.935717021762719
C2_REACTOME_TRANSCRIPTIONAL_REGULATION_OF_PLURIPOTENT_STEM_CELLS	13	Up	0.0490265327890423	0.935717021762719
C2_REACTOME_DNA_METHYLATION	56	Up	0.0490554471060731	0.935717021762719
C5_GO_FOREBRAIN_RADIAL_GLIAL_CELL_DIFFERENTIATION	4	Down	0.0490899487159092	0.935717021762719
C5_GO_DEATH_DOMAIN_BINDING	8	Down	0.0491694772224657	0.935717021762719
C2_VILIMAS_NOTCH1_TARGETS_DN	17	Up	0.0491747140187515	0.935717021762719
C2_REACTOME_THE_NLRP3_INFLAMMASOME	15	Up	0.0492107271032209	0.935717021762719
C2_GARGALOVIC_RESPONSE_TO_OXIDIZED_PHOSPHOLIPIDS_RED_DN	18	Down	0.0493116391687542	0.935717021762719
C2_KEGG_ASTHMA	14	Up	0.0493145882992558	0.935717021762719
C7_GSE41978_ID2_KO_VS_BIM_KO_KLRG1_LOW_EFFECTOR_CD8_TCELL_DN	136	Down	0.0493607471971521	0.935717021762719
C5_GO_D1_DOPAMINE_RECEPTOR_BINDING	8	Up	0.0493970071486588	0.935717021762719
C5_GO_REGULATION_OF_SPONTANEOUS_SYNAPTIC_TRANSMISSION	3	Up	0.049423307534968	0.935717021762719
C2_CHIARETTI_ACUTE_LYMPHOBLASTIC_LEUKEMIA_ZAP70	56	Down	0.0495688710459796	0.935717021762719
C5_GO_OSTEOCLAST_DEVELOPMENT	13	Up	0.0496207311234572	0.935717021762719
C7_GSE41867_NAIVE_VS_DAY30_LCMV_ARMSTRONG_MEMORY_CD8_TCELL_DN	171	Down	0.0496267937085903	0.935717021762719
C2_SENESE_HDAC2_TARGETS_DN	75	Up	0.049635288616077	0.935717021762719
C7_GSE34156_TLR1_TLR2_LIGAND_VS_NOD2_AND_TLR1_TLR2_LIGAND_6H_TREATED_MONOCYTE_UP	130	Down	0.0497566735471067	0.935717021762719
C2_REACTOME_ERBB2_REGULATES_CELL_MOTILITY	7	Up	0.0498808155058279	0.935717021762719
C5_GO_PROTEIN_O_LINKED_GLYCOSYLATION_VIA_THREONINE	5	Up	0.0500675467945934	0.935717021762719
C5_GO_NEGATIVE_REGULATION_OF_NUCLEOTIDE_BIOSYNTHETIC_PROCESS	2	Down	0.05007238690836	0.935717021762719
C5_GO_AUDITORY_RECEPTOR_CELL_DEVELOPMENT	14	Down	0.050103690889871	0.935717021762719
C7_GSE1460_CD4_THYMOCYTE_VS_THYMIC_STROMAL_CELL_DN	142	Down	0.0501115473138923	0.935717021762719
C5_GO_POSITIVE_REGULATION_OF_FILOPODIUM_ASSEMBLY	24	Down	0.0501296092009134	0.935717021762719
C5_GO_SECONDARY_METABOLIC_PROCESS	42	Down	0.0501314731318008	0.935717021762719
C7_GSE11924_TFH_VS_TH17_CD4_TCELL_DN	151	Down	0.0501789181362883	0.935717021762719
C2_KORKOLA_CHORIOCARCINOMA_UP	6	Up	0.0502114507735911	0.935717021762719
C7_GSE7852_LN_VS_FAT_TCONV_UP	173	Down	0.0502393297246255	0.935717021762719
C5_GO_TYPE_B_PANCREATIC_CELL_APOPTOTIC_PROCESS	8	Up	0.0503796811099284	0.935717021762719
C7_GSE25146_UNSTIM_VS_HELIOBACTER_PYLORI_LPS_STIM_AGS_CELL_DN	159	Down	0.0504314725540495	0.935717021762719
C5_GO_REGULATION_OF_MAST_CELL_ACTIVATION	33	Up	0.0504943761541107	0.935717021762719
C7_GSE411_100MIN_VS_400MIN_IL6_STIM_SOCS3_KO_MACROPHAGE_DN	173	Down	0.050579475708134	0.935717021762719
C2_REACTOME_ALPHA_DEFENSINS	3	Down	0.0506260961183905	0.935717021762719
C5_GO_POSITIVE_REGULATION_OF_TRANSFORMING_GROWTH_FACTOR_BETA_PRODUCTION	15	Up	0.0506366790796396	0.935717021762719
C7_GSE3039_CD4_TCELL_VS_NKT_CELL_UP	173	Down	0.0507026237971421	0.935717021762719
C7_GSE40274_HELIOS_VS_FOXP3_AND_HELIOS_TRANSDUCED_ACTIVATED_CD4_TCELL_DN	163	Down	0.0507269057263869	0.935717021762719
C5_GO_REGULATION_OF_DNA_METHYLATION	15	Down	0.0507852923299206	0.935717021762719
C7_GSE7348_LPS_VS_TOLERIZED_AND_LPS_STIM_MACROPHAGE_UP	164	Down	0.0508743194262655	0.935717021762719
C5_GO_POSITIVE_REGULATION_OF_ISOTYPE_SWITCHING_TO_IGG_ISOTYPES	9	Up	0.0509529407137301	0.935717021762719
C5_GO_REGULATION_OF_CONNECTIVE_TISSUE_REPLACEMENT	4	Down	0.0509982101943496	0.935717021762719
C5_GO_OXIDOREDUCTASE_ACTIVITY_ACTING_ON_NAD_P_H	86	Down	0.0510396208055149	0.935717021762719
C7_GSE22886_NEUTROPHIL_VS_DC_DN	186	Down	0.0510581946896826	0.935717021762719
C5_GO_NEGATIVE_REGULATION_OF_CELLULAR_PROTEIN_LOCALIZATION	78	Down	0.05107488222067	0.935717021762719
C2_DOUGLAS_BMI1_TARGETS_DN	270	Down	0.0510903469122336	0.935717021762719
C2_LUI_THYROID_CANCER_CLUSTER_1	43	Down	0.0511233153174214	0.935717021762719
C7_GSE369_PRE_VS_POST_IL6_INJECTION_IFNG_KO_LIVER_UP	159	Down	0.0512279323802665	0.935717021762719
C2_REACTOME_SURFACTANT_METABOLISM	12	Up	0.0513669296546386	0.935717021762719
C7_GSE27786_NKTCELL_VS_MONO_MAC_UP	176	Down	0.0513744463435094	0.935717021762719
C2_NIKOLSKY_BREAST_CANCER_17Q11_Q21_AMPLICON	80	Down	0.051406882081489	0.935717021762719
C5_GO_POSITIVE_REGULATION_OF_INTERLEUKIN_10_SECRETION	4	Up	0.0514636250840768	0.935717021762719
C5_GO_MUSCLE_FIBER_DEVELOPMENT	37	Down	0.0515752368921348	0.935717021762719
C7_GSE7548_NAIVE_VS_DAY7_PCC_IMMUNIZATION_CD4_TCELL_UP	170	Down	0.051626664156425	0.935717021762719
C3_ATCMNTCCGY_UNKNOWN	45	Down	0.0516665788967299	0.935717021762719
C5_GO_RESPONSE_TO_CORTICOTROPIN_RELEASING_HORMONE	3	Up	0.0516750734414526	0.935717021762719
C5_GO_SMOOTH_MUSCLE_CONTRACTION	54	Up	0.0516936111885117	0.935717021762719
C5_GO_POSITIVE_REGULATION_OF_BROWN_FAT_CELL_DIFFERENTIATION	7	Up	0.0517163976921957	0.935717021762719
C3_GGARNTKYCCA_UNKNOWN	47	Down	0.0517493941648938	0.935717021762719
C7_GSE14908_ATOPIC_VS_NONATOPIC_PATIENT_RESTING_CD4_TCELL_DN	166	Down	0.0517806133809394	0.935717021762719
C7_GSE9037_WT_VS_IRAK4_KO_LPS_4H_STIM_BMDM_UP	162	Down	0.0517898967999393	0.935717021762719
C5_GO_RESOLUTION_OF_MEIOTIC_RECOMBINATION_INTERMEDIATES	13	Up	0.0518483422166148	0.935717021762719
C3_SEF1_C	2	Up	0.0518521420054061	0.935717021762719
C5_GO_DNA_REPLICATION_DEPENDENT_NUCLEOSOME_ORGANIZATION	30	Up	0.0520320067327724	0.935717021762719
C5_GO_PHOSPHORIC_ESTER_HYDROLASE_ACTIVITY	279	Down	0.0521308819114556	0.935717021762719
C5_GO_METANEPHROS_MORPHOGENESIS	11	Down	0.0521342813553997	0.935717021762719
C5_GO_PROTEIN_SUMOYLATION	64	Down	0.052284920239466	0.935717021762719
C2_PHONG_TNF_TARGETS_UP	46	Up	0.0522936035969896	0.935717021762719
C5_GO_COENZYME_CATABOLIC_PROCESS	11	Up	0.0523756306611143	0.935717021762719
C2_YAGI_AML_WITH_T_9_11_TRANSLOCATION	106	Down	0.0523952135789554	0.935717021762719
C1_chr1p35	67	Up	0.0524460152007685	0.935717021762719
C7_GSE45365_HEALTHY_VS_MCMV_INFECTION_CD8A_DC_UP	170	Down	0.0524889696073249	0.935717021762719
C2_REACTOME_INTERACTIONS_OF_VPR_WITH_HOST_CELLULAR_PROTEINS	33	Down	0.0525531319326344	0.935717021762719
C2_ZHONG_RESPONSE_TO_AZACITIDINE_AND_TSA_DN	60	Down	0.0525657175377832	0.935717021762719
C5_GO_9PLUS2_MOTILE_CILIUM	54	Up	0.0525794591356993	0.935717021762719
C7_GSE42021_CD24INT_VS_CD24LOW_TREG_THYMUS_UP	140	Down	0.0525983138464045	0.935717021762719
C5_GO_NEGATIVE_REGULATION_OF_ACTIVIN_RECEPTOR_SIGNALING_PATHWAY	4	Down	0.0526037927368983	0.935717021762719
C2_STARK_HYPPOCAMPUS_22Q11_DELETION_DN	17	Down	0.0526501096105239	0.935717021762719
C7_GSE24634_NAIVE_CD4_TCELL_VS_DAY10_IL4_CONV_TREG_DN	185	Down	0.0526609733945506	0.935717021762719
C2_REACTOME_CARDIAC_CONDUCTION	70	Down	0.0526727956280874	0.935717021762719
C7_GSE29164_UNTREATED_VS_CD8_TCELL_TREATED_MELANOMA_DAY3_UP	174	Down	0.0527708635360603	0.935717021762719
C5_GO_EPIDERMAL_GROWTH_FACTOR_RECEPTOR_SIGNALING_PATHWAY	92	Down	0.0528217091772855	0.935717021762719
C7_GSE7852_TREG_VS_TCONV_UP	167	Down	0.0528513375204271	0.935717021762719
C7_GSE31082_DN_VS_DP_THYMOCYTE_UP	159	Down	0.0528977059513904	0.935717021762719
C5_GO_OUTER_EAR_MORPHOGENESIS	7	Up	0.0529172064268969	0.935717021762719
C5_GO_SMOOTHENED_SIGNALING_PATHWAY	89	Down	0.0529204054100919	0.935717021762719
C7_GSE21360_PRIMARY_VS_QUATERNARY_MEMORY_CD8_TCELL_DN	187	Down	0.0529309421401539	0.935717021762719
C5_GO_MITOCHONDRIAL_MEMBRANE_PART	186	Down	0.0529368767074044	0.935717021762719
C1_chr6p23	6	Down	0.0529725015701889	0.935717021762719
C5_GO_RAN_GTPASE_BINDING	34	Down	0.0530634514290406	0.935717021762719
C5_GO_ESTABLISHMENT_OF_RNA_LOCALIZATION	160	Down	0.0531354213437151	0.935717021762719
C2_REACTOME_SUMOYLATION_OF_DNA_DAMAGE_RESPONSE_AND_REPAIR_PROTEINS	67	Down	0.0531581521395709	0.935717021762719
C7_GSE8868_SPLEEN_VS_INTESTINE_CD11B_POS_CD11C_NEG_DC_UP	160	Down	0.0532028141801121	0.935717021762719
C3_AHR_Q5	170	Down	0.0532236297046886	0.935717021762719
C7_GSE17721_CTRL_VS_LPS_0.5H_BMDC_UP	150	Down	0.0532688778740455	0.935717021762719
C5_GO_REGULATION_OF_CELLULAR_RESPONSE_TO_DRUG	20	Up	0.0533129263034024	0.935717021762719
C2_SINGH_NFE2L2_TARGETS	14	Down	0.0533264262214816	0.935717021762719
C5_GO_PHOSPHOTRANSFERASE_ACTIVITY_NITROGENOUS_GROUP_AS_ACCEPTOR	5	Down	0.0533466843374355	0.935717021762719
C5_GO_OXIDOREDUCTASE_ACTIVITY_ACTING_ON_NAD_P_H_QUINONE_OR_SIMILAR_COMPOUND_AS_ACCEPTOR	48	Down	0.0534097429475839	0.935717021762719
C2_TAKEDA_TARGETS_OF_NUP98_HOXA9_FUSION_10D_DN	89	Up	0.0534142144202785	0.935717021762719
C7_GSE39820_CTRL_VS_TGFBETA1_IL6_CD4_TCELL_DN	172	Down	0.0534330245827913	0.935717021762719
C7_GSE27786_ERYTHROBLAST_VS_MONO_MAC_DN	170	Down	0.0534548590119989	0.935717021762719
C5_GO_BASIC_AMINO_ACID_TRANSMEMBRANE_TRANSPORT	8	Up	0.0535422163536627	0.935717021762719
C7_GSE27786_CD4_TCELL_VS_NKCELL_UP	153	Down	0.0535612517700372	0.935717021762719
C2_VANTVEER_BREAST_CANCER_BRCA1_DN	31	Down	0.0536619683293977	0.935717021762719
C2_REACTOME_CREB3_FACTORS_ACTIVATE_GENES	5	Up	0.0536748455890552	0.935717021762719
C3_YRTCANNRCGC_UNKNOWN	48	Down	0.0536898953126693	0.935717021762719
C3_GTATGAT_MIR154_MIR487	56	Down	0.0537128636132784	0.935717021762719
C7_GSE16450_IMMATURE_VS_MATURE_NEURON_CELL_LINE_DN	164	Up	0.0537829722129066	0.935717021762719
C5_GO_TRANSLATIONAL_TERMINATION	88	Down	0.0537930193299062	0.935717021762719
C5_GO_CAMP_RESPONSE_ELEMENT_BINDING	10	Up	0.0538105532567914	0.935717021762719
C7_GSE39110_DAY3_VS_DAY6_POST_IMMUNIZATION_CD8_TCELL_UP	160	Down	0.0538107775166994	0.935717021762719
C2_PARK_TRETINOIN_RESPONSE_AND_RARA_PLZF_FUSION	19	Down	0.0538524284892982	0.935717021762719
C5_GO_MRNA_BINDING	189	Down	0.0538682754435573	0.935717021762719
C2_ALONSO_METASTASIS_DN	17	Down	0.0538721367658219	0.935717021762719
C5_GO_PONS_DEVELOPMENT	5	Down	0.0538945547965655	0.935717021762719
C7_GSE17721_CTRL_VS_POLYIC_0.5H_BMDC_UP	161	Down	0.0538982575594816	0.935717021762719
C5_GO_MEDIATOR_COMPLEX	30	Down	0.053915448405468	0.935717021762719
C7_GSE43863_NAIVE_VS_MEMORY_LY6C_INT_CXCR5POS_CD4_TCELL_D150_LCMV_DN	174	Down	0.0539776727024074	0.935717021762719
C5_GO_LYSOSOMAL_LUMEN_ACIDIFICATION	7	Down	0.0541676641120735	0.935717021762719
C3_HIF1_Q3	181	Down	0.05422771334343	0.935717021762719
C5_GO_NEGATIVE_REGULATION_OF_AMYLOID_BETA_CLEARANCE	4	Down	0.0542780511102403	0.935717021762719
C2_REACTOME_SUMOYLATION_OF_DNA_METHYLATION_PROTEINS	12	Down	0.0542929534170249	0.935717021762719
C2_DOANE_BREAST_CANCER_CLASSES_DN	24	Down	0.0543212870290146	0.935717021762719
C7_GSE37416_12H_VS_48H_F_TULARENSIS_LVS_NEUTROPHIL_DN	129	Down	0.0543701167938646	0.935717021762719
C5_GO_RESPONSE_TO_PHEROMONE	3	Down	0.0544340961641821	0.935717021762719
C2_REACTOME_SUMOYLATION_OF_SUMOYLATION_PROTEINS	31	Down	0.0544700083497705	0.935717021762719
C5_GO_COLUMNAR_CUBOIDAL_EPITHELIAL_CELL_DIFFERENTIATION	64	Down	0.0544712646760228	0.935717021762719
C7_GSE3982_CTRL_VS_LPS_48H_DC_DN	163	Down	0.0545070427797308	0.935717021762719
C2_BARRIER_CANCER_RELAPSE_NORMAL_SAMPLE_DN	27	Down	0.0545139964238058	0.935717021762719
C7_GSE26928_NAIVE_VS_CXCR5_POS_CD4_TCELL_UP	145	Down	0.0545677505562349	0.935717021762719
C2_LEE_TARGETS_OF_PTCH1_AND_SUFU_UP	38	Up	0.0546160056406185	0.935717021762719
C5_GO_ARGININE_TRANSMEMBRANE_TRANSPORT	5	Up	0.0546615033655153	0.935717021762719
C5_GO_REGULATION_OF_ACTIN_FILAMENT_ORGANIZATION	184	Down	0.0547684269038211	0.935717021762719
C2_BIOCARTA_BLYMPHOCYTE_PATHWAY	11	Up	0.0548147346843326	0.935717021762719
C7_GSE21546_WT_VS_ELK1_KO_ANTI_CD3_STIM_DP_THYMOCYTES_UP	142	Down	0.0548185131099749	0.935717021762719
C5_GO_DEOXYRIBOSE_PHOSPHATE_BIOSYNTHETIC_PROCESS	12	Down	0.0549095290147926	0.935717021762719
C5_GO_RESPONSE_TO_OXYGEN_RADICAL	22	Down	0.0549550267092367	0.935717021762719
C1_chr6p22	116	Up	0.054998485645993	0.935717021762719
C2_TESAR_JAK_TARGETS_MOUSE_ES_D3_DN	2	Up	0.0550555150933653	0.935717021762719
C5_GO_PARALLEL_FIBER_TO_PURKINJE_CELL_SYNAPSE	6	Down	0.0550910134628131	0.935717021762719
C5_GO_CALMODULIN_DEPENDENT_PROTEIN_PHOSPHATASE_ACTIVITY	5	Down	0.055132434613749	0.935717021762719
C7_GSE7831_CPG_VS_INFLUENZA_STIM_PDC_4H_UP	157	Down	0.0551424264825019	0.935717021762719
C5_GO_MIDGUT_DEVELOPMENT	3	Up	0.0552027878657805	0.935717021762719
C5_GO_PEPTIDYL_DIPHTHAMIDE_BIOSYNTHETIC_PROCESS_FROM_PEPTIDYL_HISTIDINE	7	Down	0.0552340594374153	0.935717021762719
C7_GSE14415_FOXP3_KO_NATURAL_TREG_VS_TCONV_UP	139	Down	0.0552823122278672	0.935717021762719
C5_GO_REGULATION_OF_LEUKOCYTE_DEGRANULATION	37	Up	0.0553461142998948	0.935717021762719
C2_JOHANSSON_BRAIN_CANCER_EARLY_VS_LATE_UP	6	Up	0.0553753372041991	0.935717021762719
C2_REACTOME_CONSTITUTIVE_SIGNALING_BY_AKT1_E17K_IN_CANCER	25	Down	0.0554223013777228	0.935717021762719
C5_GO_POSITIVE_REGULATION_OF_MHC_CLASS_II_BIOSYNTHETIC_PROCESS	6	Up	0.0554264988950249	0.935717021762719
C7_GSE12845_PRE_GC_VS_DARKZONE_GC_TONSIL_BCELL_DN	166	Down	0.0554274804498828	0.935717021762719
C7_GSE14000_UNSTIM_VS_16H_LPS_DC_TRANSLATED_RNA_UP	180	Down	0.0555274633947065	0.935717021762719
C7_GSE22886_NAIVE_CD4_TCELL_VS_NEUTROPHIL_UP	179	Down	0.0555333614946611	0.935717021762719
C5_GO_ESTABLISHMENT_OR_MAINTENANCE_OF_TRANSMEMBRANE_ELECTROCHEMICAL_GRADIENT	10	Down	0.0556045214733843	0.935717021762719
C5_GO_POSITIVE_REGULATION_OF_NEUROTRANSMITTER_TRANSPORT	24	Up	0.0556208027651081	0.935717021762719
C2_PID_AP1_PATHWAY	56	Up	0.0557012284111075	0.935717021762719
C5_GO_NUCLEAR_BODY	597	Down	0.0557150658648562	0.935717021762719
C7_GSE17721_CTRL_VS_LPS_8H_BMDC_UP	164	Down	0.0557216055320856	0.935717021762719
C3_GATGKMRGCG_UNKNOWN	54	Down	0.0557865885856973	0.935717021762719
C5_GO_TOXIC_SUBSTANCE_BINDING	3	Down	0.0557904967806775	0.935717021762719
C5_GO_PHOSPHATIDYLINOSITOL_BIOSYNTHETIC_PROCESS	96	Down	0.055816176816744	0.935717021762719
C7_GSE16522_ANTI_CD3CD28_STIM_VS_UNSTIM_MEMORY_CD8_TCELL_DN	168	Down	0.0558500234862083	0.935717021762719
C2_BIOCARTA_COMP_PATHWAY	8	Up	0.0558696864420535	0.935717021762719
C2_ROVERSI_GLIOMA_COPY_NUMBER_DN	40	Down	0.0558817807442499	0.935717021762719
C5_GO_REGULATION_OF_SMOOTH_MUSCLE_CELL_DIFFERENTIATION	25	Down	0.0559137570275126	0.935717021762719
C5_GO_REGULATION_OF_ESTABLISHMENT_OR_MAINTENANCE_OF_CELL_POLARITY	22	Down	0.055918672607682	0.935717021762719
C2_ZERBINI_RESPONSE_TO_SULINDAC_DN	5	Up	0.05597078516685	0.935717021762719
C2_REACTOME_VITAMINS	2	Up	0.0559856340738624	0.935717021762719
C7_GSE37301_PRO_BCELL_VS_RAG2_KO_NK_CELL_DN	165	Down	0.0560649508498539	0.935717021762719
C7_GSE16385_MONOCYTE_VS_12H_ROSIGLITAZONE_IFNG_TNF_TREATED_MACROPHAGE_UP	152	Down	0.0561878091595893	0.935717021762719
C5_GO_INTESTINAL_HEXOSE_ABSORPTION	4	Up	0.0562339368371869	0.935717021762719
C7_GSE2770_TGFB_AND_IL4_VS_IL12_TREATED_ACT_CD4_TCELL_6H_UP	175	Down	0.0562413866818967	0.935717021762719
C5_GO_ATRIAL_SEPTUM_DEVELOPMENT	11	Down	0.0562642952908545	0.935717021762719
C5_GO_PYRIMIDINE_NUCLEOTIDE_BIOSYNTHETIC_PROCESS	40	Down	0.0562693864524789	0.935717021762719
C2_BIOCARTA_NEUTROPHIL_PATHWAY	7	Up	0.0562837605885312	0.935717021762719
C7_GSE40274_CTRL_VS_FOXP3_TRANSDUCED_ACTIVATED_CD4_TCELL_DN	186	Down	0.0562845837320305	0.935717021762719
C7_GSE11973_MIR223_KOVS_WT_BONE_MARROW_NEUTROPHIL_DN	158	Down	0.0563568118211896	0.935717021762719
C2_LIAN_LIPA_TARGETS_3M	37	Up	0.0564149708048058	0.935717021762719
C2_WIKMAN_ASBESTOS_LUNG_CANCER_DN	25	Down	0.0564256262496454	0.935717021762719
C5_GO_TROPOMYOSIN_BINDING	8	Down	0.05642790736262	0.935717021762719
C5_GO_RENAL_SODIUM_EXCRETION	8	Up	0.05642790736262	0.935717021762719
C5_GO_NEGATIVE_REGULATION_OF_CYTOKINE_PRODUCTION_INVOLVED_IN_INFLAMMATORY_RESPONSE	14	Up	0.056443077821149	0.935717021762719
C7_GSE3039_CD4_TCELL_VS_ALPHABETA_CD8_TCELL_UP	154	Down	0.0564526693819078	0.935717021762719
C5_GO_COBALAMIN_TRANSPORT	6	Up	0.056487738510526	0.935717021762719
C5_GO_CELLULAR_RESPONSE_TO_GONADOTROPIN_STIMULUS	13	Down	0.056501131738358	0.935717021762719
C5_GO_VASCULAR_SMOOTH_MUSCLE_CELL_DIFFERENTIATION	19	Down	0.0566346638259073	0.935717021762719
C5_GO_POSITIVE_REGULATION_OF_LIPID_KINASE_ACTIVITY	22	Down	0.0566560594256261	0.935717021762719
C5_GO_NEGATIVE_REGULATION_OF_GENE_SILENCING	26	Up	0.0566625664301237	0.935717021762719
C7_GSE27786_LSK_VS_NKCELL_DN	173	Down	0.0568111708490777	0.935717021762719
C5_GO_REGULATION_OF_CILIUM_ASSEMBLY	41	Down	0.0568151321761541	0.935717021762719
C7_GSE40493_BCL6_KO_VS_WT_TREG_DN	51	Up	0.0568377284511142	0.935717021762719
C5_GO_LAMININ_1_BINDING	3	Up	0.0568422323433656	0.935717021762719
C2_REACTOME_MITOCHONDRIAL_FATTY_ACID_BETA_OXIDATION	33	Down	0.056872909758552	0.935717021762719
C2_REACTOME_VOLTAGE_GATED_POTASSIUM_CHANNELS	20	Up	0.0570286429517685	0.935717021762719
C2_REACTOME_SYNTHESIS_OF_DIPHTHAMIDE_EEF2	8	Down	0.0570550188227808	0.935717021762719
C7_GSE17721_PAM3CSK4_VS_CPG_8H_BMDC_UP	149	Down	0.0571271953766268	0.935717021762719
C2_SCHLOSSER_SERUM_RESPONSE_AUGMENTED_BY_MYC	88	Down	0.0573651205810355	0.935717021762719
C5_GO_NEGATIVE_REGULATION_OF_PRI_MIRNA_TRANSCRIPTION_BY_RNA_POLYMERASE_II	9	Down	0.0573843933660538	0.935717021762719
C5_GO_SA_NODE_CELL_TO_ATRIAL_CARDIAC_MUSCLE_CELL_COMMUNICATION	5	Up	0.0574137088931663	0.935717021762719
C5_GO_T_CELL_MEDIATED_IMMUNITY	81	Up	0.0574587416217761	0.935717021762719
C5_GO_REGULATION_OF_LYSOSOMAL_LUMEN_PH	11	Down	0.0574729215626485	0.935717021762719
C5_GO_POLYNUCLEOTIDE_ADENYLYLTRANSFERASE_ACTIVITY	8	Down	0.0574935558318245	0.935717021762719
C2_BIOCARTA_LAIR_PATHWAY	12	Up	0.0575487012363572	0.935717021762719
C5_GO_ENERGY_COUPLED_PROTON_TRANSPORT_DOWN_ELECTROCHEMICAL_GRADIENT	20	Down	0.0575599564423549	0.935717021762719
C2_VALK_AML_CLUSTER_15	21	Down	0.0575636121054097	0.935717021762719
C7_GSE34156_UNTREATED_VS_6H_NOD2_LIGAND_TREATED_MONOCYTE_UP	147	Down	0.0575788960274939	0.935717021762719
C2_PEPPER_CHRONIC_LYMPHOCYTIC_LEUKEMIA_UP	17	Up	0.0577110417808383	0.935717021762719
C7_GSE7596_AKT_TRANSD_VS_CTRL_CD4_TCONV_WITH_TGFB_UP	151	Down	0.0577276512104017	0.935717021762719
C5_GO_NEGATIVE_REGULATION_OF_PROTEIN_LOCALIZATION_TO_MICROTUBULE	2	Down	0.0577515345715292	0.935717021762719
C5_GO_RETINAL_CONE_CELL_DIFFERENTIATION	5	Up	0.0577875635806653	0.935717021762719
C2_REACTOME_TRANSPORT_OF_MATURE_TRANSCRIPT_TO_CYTOPLASM	71	Down	0.0578095630081067	0.935717021762719
C2_BRUINS_UVC_RESPONSE_VIA_TP53_GROUP_D	182	Down	0.0578212607072632	0.935717021762719
C7_GSE39152_SPLEEN_CD103_NEG_VS_BRAIN_CD103_POS_MEMORY_CD8_TCELL_UP	156	Down	0.057863540381079	0.935717021762719
C2_MIKKELSEN_IPS_LCP_WITH_H3K4ME3	113	Down	0.0579007352944474	0.935717021762719
C7_GSE42724_B1_BCELL_VS_PLASMABLAST_DN	175	Down	0.0579693673394382	0.935717021762719
C5_GO_MODIFICATION_DEPENDENT_MACROMOLECULE_CATABOLIC_PROCESS	514	Down	0.0579729704158657	0.935717021762719
C7_GSE22886_IGM_MEMORY_BCELL_VS_BM_PLASMA_CELL_UP	174	Down	0.0580699721806742	0.935717021762719
C5_GO_CALCIUM_IMPORT_INTO_THE_MITOCHONDRION	10	Down	0.0581045906727968	0.935717021762719
C7_GSE45881_CXCR6HI_VS_CXCR1LO_COLONIC_LAMINA_PROPRIA_UP	181	Down	0.0581232989630386	0.935717021762719
C2_MIZUKAMI_HYPOXIA_UP	10	Up	0.0581335286324003	0.935717021762719
C7_GSE17721_POLYIC_VS_CPG_1H_BMDC_UP	162	Down	0.058147678749324	0.935717021762719
C2_OUILLETTE_CLL_13Q14_DELETION_UP	63	Down	0.0581562622057682	0.935717021762719
C2_REACTOME_ELEVATION_OF_CYTOSOLIC_CA2PLUS_LEVELS	11	Down	0.0581787039250994	0.935717021762719
C5_GO_NUCLEAR_MEMBRANE_ORGANIZATION	4	Down	0.0582104901191235	0.935717021762719
C5_GO_HISTONE_METHYLTRANSFERASE_COMPLEX	80	Down	0.0582128878464244	0.935717021762719
C2_KUNINGER_IGF1_VS_PDGFB_TARGETS_DN	34	Up	0.0582443336049899	0.935717021762719
C5_GO_DRUG_TRANSMEMBRANE_TRANSPORT	53	Up	0.0582547108342238	0.935717021762719
C2_SCHLINGEMANN_SKIN_CARCINOGENESIS_TPA_UP	23	Down	0.0582808830230932	0.935717021762719
C7_GSE5142_CTRL_VS_HTERT_TRANSDUCED_CD8_TCELL_EARLY_PASSAGE_CLONE_UP	170	Down	0.0582903815374998	0.935717021762719
C3_SF1_Q6	198	Down	0.0584118712102068	0.935717021762719
C2_KRISHNAN_FURIN_TARGETS_UP	5	Up	0.0584992547459986	0.935717021762719
C7_GSE17721_POLYIC_VS_CPG_0.5H_BMDC_DN	170	Down	0.0586891410185344	0.935717021762719
C7_GSE27786_BCELL_VS_NKTCELL_DN	166	Down	0.0587000560567796	0.935717021762719
C5_GO_POSITIVE_REGULATION_OF_CYTOKINESIS	28	Down	0.0588481686701449	0.935717021762719
C3_AGCTCCT_MIR28	74	Down	0.058899763795727	0.935717021762719
C7_GSE24292_WT_VS_PPARG_KO_MACROPHAGE_DN	169	Down	0.0589405729782966	0.935717021762719
C7_GSE41867_LCMV_ARMSTRONG_VS_CLONE13_DAY8_EFFECTOR_CD8_TCELL_UP	175	Down	0.0589436760548204	0.935717021762719
C2_NAKAMURA_ADIPOGENESIS_LATE_UP	82	Down	0.0589835990805821	0.935717021762719
C7_GSE2770_UNTREATED_VS_TGFB_AND_IL12_TREATED_ACT_CD4_TCELL_48H_DN	165	Down	0.0590037710547619	0.935717021762719
C5_GO_SPHINGOID_METABOLIC_PROCESS	5	Up	0.0590314282253614	0.935717021762719
C2_CHEN_HOXA5_TARGETS_6HR_UP	5	Up	0.0590483882199475	0.935717021762719
C7_GSE26669_CD4_VS_CD8_TCELL_IN_MLR_UP	155	Down	0.059112155144372	0.935717021762719
C2_LEE_LIVER_CANCER_CIPROFIBRATE_UP	37	Up	0.0591597329765017	0.935717021762719
C5_GO_MYOSIN_LIGHT_CHAIN_BINDING	3	Up	0.0591721205493734	0.935717021762719
C5_GO_REGULATION_OF_PROTEIN_POLYMERIZATION	156	Down	0.0592450272629733	0.935717021762719
C1_chr4p13	4	Down	0.0593205428829769	0.935717021762719
C2_STEIN_ESRRA_TARGETS	444	Down	0.059343955392446	0.935717021762719
C2_ZHU_SKIL_TARGETS_DN	7	Down	0.0594400481909743	0.935717021762719
C5_GO_MIDDLE_EAR_MORPHOGENESIS	11	Up	0.059488539865092	0.935717021762719
C7_GSE22611_UNSTIM_VS_2H_MDP_STIM_NOD2_TRANSDUCED_HEK293T_CELL_DN	139	Down	0.0595225701120365	0.935717021762719
C5_GO_ISOTYPE_SWITCHING_TO_IGG_ISOTYPES	11	Up	0.0595838297251485	0.935717021762719
C1_chr22q11	89	Down	0.0595955515195273	0.935717021762719
C5_GO_REGULATION_OF_SENSORY_PERCEPTION	15	Up	0.0596485134697508	0.935717021762719
C3_YY1_Q6	207	Down	0.0596547946318318	0.935717021762719
C2_RUAN_RESPONSE_TO_TNF_TROGLITAZONE_UP	10	Up	0.0596548865241032	0.935717021762719
C2_KYNG_WERNER_SYNDROM_AND_NORMAL_AGING_DN	156	Down	0.0597138876784643	0.935717021762719
C5_GO_SYNAPTIC_VESICLE_CLUSTERING	7	Down	0.0597836917502746	0.935717021762719
C7_GSE9988_ANTI_TREM1_VS_CTRL_TREATED_MONOCYTES_DN	182	Down	0.0597860103798104	0.935717021762719
C2_REACTOME_P38MAPK_EVENTS	12	Down	0.0598832681209234	0.935717021762719
C7_GSE27786_NKTCELL_VS_NEUTROPHIL_UP	174	Down	0.05999834309075	0.935717021762719
C5_GO_INTRAMOLECULAR_TRANSFERASE_ACTIVITY_PHOSPHOTRANSFERASES	7	Down	0.0600353026929756	0.935717021762719
C2_SANA_RESPONSE_TO_IFNG_DN	70	Down	0.0600479859376122	0.935717021762719
C7_GSE3982_EOSINOPHIL_VS_TH2_UP	148	Down	0.0601398551844213	0.935717021762719
C5_GO_CARBOHYDRATE_BIOSYNTHETIC_PROCESS	152	Down	0.0602129041477591	0.935717021762719
C2_MARTORIATI_MDM4_TARGETS_FETAL_LIVER_DN	398	Down	0.0602463309736494	0.935717021762719
C7_GSE27786_BCELL_VS_NKCELL_DN	169	Down	0.0603282073755085	0.935717021762719
C7_GSE23505_IL6_IL1_VS_IL6_IL1_TGFB_TREATED_CD4_TCELL_UP	161	Down	0.0603331016691344	0.935717021762719
C3_NRF1_Q6	218	Down	0.0603453411110179	0.935717021762719
C7_GSE36078_UNTREATED_VS_AD5_T425A_HEXON_INF_MOUSE_LUNG_DC_DN	161	Down	0.0603762445750427	0.935717021762719
C5_GO_CARDIAC_SEPTUM_DEVELOPMENT	69	Down	0.060407576216457	0.935717021762719
C7_GSE7509_UNSTIM_VS_FCGRIIB_STIM_MONOCYTE_DN	157	Down	0.0604400764949355	0.935717021762719
C5_GO_ACTIN_FILAMENT_POLYMERIZATION	129	Down	0.0605138659959333	0.935717021762719
C7_GSE360_DC_VS_MAC_L_DONOVANI_UP	157	Down	0.0605262598007786	0.935717021762719
C5_GO_TRANSFERASE_COMPLEX	656	Down	0.0605673340753176	0.935717021762719
C7_GSE5503_PLN_DC_VS_SPLEEN_DC_ACTIVATED_ALLOGENIC_TCELL_DN	173	Down	0.0606197717125661	0.935717021762719
C5_GO_MANNOSE_METABOLIC_PROCESS	7	Down	0.0606863367450516	0.935717021762719
C5_GO_CELLULAR_RESPONSE_TO_PH	14	Up	0.0607349484738132	0.935717021762719
C2_MATZUK_IMPLANTATION_AND_UTERINE	13	Up	0.0607648291518596	0.935717021762719
C5_GO_ERBB_SIGNALING_PATHWAY	110	Down	0.0608142073329303	0.935717021762719
C5_GO_NEGATIVE_REGULATION_OF_SYSTEMIC_ARTERIAL_BLOOD_PRESSURE	10	Down	0.0608414985240254	0.935717021762719
C7_GSE25088_WT_VS_STAT6_KO_MACROPHAGE_UP	158	Down	0.0608713336671583	0.935717021762719
C2_MARTINELLI_IMMATURE_NEUTROPHIL_DN	10	Up	0.0609136737898489	0.935717021762719
C5_GO_REGULATION_OF_CELLULAR_RESPIRATION	22	Up	0.060946494329571	0.935717021762719
C7_GSE22886_CD4_TCELL_VS_BCELL_NAIVE_UP	171	Down	0.0609935272522764	0.935717021762719
C2_AMBROSINI_FLAVOPIRIDOL_TREATMENT_TP53	82	Down	0.0610921929808618	0.935717021762719
C5_GO_REGULATION_OF_HIPPO_SIGNALING	7	Up	0.0611382215386328	0.935717021762719
C5_GO_GOLGI_TO_VACUOLE_TRANSPORT	12	Down	0.0611506789228348	0.935717021762719
C1_chr21q11	4	Up	0.0612194534860321	0.935717021762719
C5_GO_POSITIVE_REGULATION_OF_TOLL_LIKE_RECEPTOR_SIGNALING_PATHWAY	19	Up	0.0612465592033269	0.935717021762719
C2_REACTOME_CYP2E1_REACTIONS	4	Up	0.0612685460317954	0.935717021762719
C2_REACTOME_SIGNALING_BY_VEGF	91	Down	0.0612697901933366	0.935717021762719
C5_GO_PHOSPHOLIPASE_C_ACTIVATING_G_PROTEIN_COUPLED_RECEPTOR_SIGNALING_PATHWAY	43	Up	0.061288629857899	0.935717021762719
C7_GSE39864_WT_VS_GATA3_KO_TREG_DN	183	Down	0.0613055027032367	0.935717021762719
C5_GO_INNER_MITOCHONDRIAL_MEMBRANE_PROTEIN_COMPLEX	111	Down	0.0614463726853055	0.935717021762719
C7_GSE22527_ANTI_CD3_INVIVO_VS_UNTREATED_MOUSE_TREG_DN	183	Down	0.0614723447662595	0.935717021762719
C5_GO_RNA_POLYMERASE_III_GENERAL_TRANSCRIPTION_INITIATION_FACTOR_ACTIVITY	6	Down	0.0614906835732279	0.935717021762719
C5_GO_NEGATIVE_REGULATION_OF_TRANSCRIPTION_INITIATION_FROM_RNA_POLYMERASE_II_PROMOTER	5	Down	0.0615156490851243	0.935717021762719
C5_GO_PROTEIN_COFACTOR_LINKAGE	9	Up	0.0615293549923646	0.935717021762719
C7_GSE23502_WT_VS_HDC_KO_MYELOID_DERIVED_SUPPRESSOR_CELL_BM_UP	173	Down	0.0615668840302202	0.935717021762719
C5_GO_REGULATION_OF_PROTEASOMAL_PROTEIN_CATABOLIC_PROCESS	150	Down	0.0616119674559088	0.935717021762719
C5_GO_NEGATIVE_REGULATION_OF_CELLULAR_RESPONSE_TO_DRUG	13	Up	0.0616224881375802	0.935717021762719
C7_GSE32255_WT_VS_JMJD2D_KNOCKDOWN_4H_LPS_STIM_DC_UP	126	Down	0.061701790772542	0.935717021762719
C2_PILON_KLF1_TARGETS_DN	1756	Down	0.0617574820256952	0.935717021762719
C7_GSE360_DC_VS_MAC_B_MALAYI_HIGH_DOSE_UP	160	Down	0.0617640262695199	0.935717021762719
C3_ATF6_01	94	Down	0.0619454006290613	0.935717021762719
C7_GSE37301_HEMATOPOIETIC_STEM_CELL_VS_RAG2_KO_NK_CELL_UP	156	Down	0.0619698358029578	0.935717021762719
C7_GSE3691_IFN_PRODUCING_KILLER_DC_VS_CONVENTIONAL_DC_SPLEEN_DN	131	Down	0.0620310297160407	0.935717021762719
C5_GO_PROTEIN_LOCALIZATION_TO_LYSOSOME	29	Down	0.0620921465867858	0.935717021762719
C7_GSE22342_CD11C_HIGH_VS_LOW_DECIDUAL_MACROPHAGES_UP	145	Down	0.0621148145010422	0.935717021762719
C5_GO_FILOPODIUM_MEMBRANE	13	Down	0.0621238701720283	0.935717021762719
C5_GO_CARTILAGE_MORPHOGENESIS	10	Up	0.0621331907516207	0.935717021762719
C7_GSE369_PRE_VS_POST_IL6_INJECTION_IFNG_WT_LIVER_DN	158	Down	0.0621452363244632	0.935717021762719
C5_GO_VASCULAR_ENDOTHELIAL_GROWTH_FACTOR_RECEPTOR_SIGNALING_PATHWAY	73	Down	0.0622904977072778	0.935717021762719
C5_GO_HEART_FORMATION	12	Down	0.0623069384079883	0.935717021762719
C7_GSE3982_MAC_VS_EFF_MEMORY_CD4_TCELL_DN	137	Down	0.0623449215192205	0.935717021762719
C2_STANHILL_HRAS_TRANSFROMATION_UP	7	Up	0.0624213205740479	0.935717021762719
C5_GO_ACTIVIN_BINDING	11	Down	0.0624669307304628	0.935717021762719
C5_GO_ATP_DEPENDENT_DNA_HELICASE_ACTIVITY	35	Down	0.0625030325712683	0.935717021762719
C2_DAVICIONI_MOLECULAR_ARMS_VS_ERMS_UP	257	Down	0.0626261038828423	0.935717021762719
C7_GSE13485_DAY3_VS_DAY21_YF17D_VACCINE_PBMC_UP	169	Down	0.0627062472272306	0.935717021762719
C3_MYCMAX_02	193	Down	0.0627389108174468	0.935717021762719
C2_VANDESLUIS_NORMAL_EMBRYOS_DN	11	Down	0.0627474299841106	0.935717021762719
C5_GO_CORTICAL_CYTOSKELETON_ORGANIZATION	38	Down	0.062751566670944	0.935717021762719
C5_GO_MAST_CELL_ACTIVATION	47	Up	0.0627962077872933	0.935717021762719
C5_GO_RESPONSE_TO_ANTIMETABOLITE	9	Down	0.0628057556968797	0.935717021762719
C5_GO_ACUTE_INFLAMMATORY_RESPONSE_TO_ANTIGENIC_STIMULUS	17	Up	0.0628934491032173	0.935717021762719
C5_GO_ESTABLISHMENT_OF_PROTEIN_LOCALIZATION_TO_PLASMA_MEMBRANE	49	Down	0.0629311547040023	0.935717021762719
C2_MIKKELSEN_ES_LCP_WITH_H3K27ME3	6	Up	0.0629636232490554	0.935717021762719
C5_GO_OLIGOSACCHARYL_TRANSFERASE_ACTIVITY	8	Down	0.0629780209223359	0.935717021762719
C5_GO_NATURAL_KILLER_CELL_DEGRANULATION	7	Down	0.0629961962416298	0.935717021762719
C5_GO_RESPONSE_TO_MISFOLDED_PROTEIN	20	Down	0.0629979173279616	0.935717021762719
C2_ROYLANCE_BREAST_CANCER_16Q_COPY_NUMBER_DN	15	Up	0.0630735271275647	0.935717021762719
C3_TCTGATC_MIR383	36	Down	0.0631465402087601	0.935717021762719
C5_GO_LIPOPROTEIN_CATABOLIC_PROCESS	10	Down	0.0632113447169793	0.935717021762719
C5_GO_AUDITORY_RECEPTOR_CELL_STEREOCILIUM_ORGANIZATION	9	Down	0.06321196617086	0.935717021762719
C5_GO_VESICLE_MEDIATED_TRANSPORT_TO_THE_PLASMA_MEMBRANE	79	Down	0.063239166008343	0.935717021762719
C7_GSE3982_EOSINOPHIL_VS_MAC_DN	165	Down	0.0632795235679352	0.935717021762719
C7_GSE24634_NAIVE_CD4_TCELL_VS_DAY5_IL4_CONV_TREG_DN	184	Down	0.0634321814861068	0.935717021762719
C5_GO_PROTEIN_SERINE_THREONINE_PHOSPHATASE_ACTIVITY	64	Down	0.063520418457058	0.935717021762719
C5_GO_CYTOPLASMIC_TRANSLATIONAL_ELONGATION	10	Down	0.0635658355212948	0.935717021762719
C5_GO_HEMOGLOBIN_COMPLEX	4	Down	0.0636028025786697	0.935717021762719
C2_REACTOME_FOXO_MEDIATED_TRANSCRIPTION_OF_CELL_CYCLE_GENES	15	Up	0.0636299476912816	0.935717021762719
C5_GO_RAP_GUANYL_NUCLEOTIDE_EXCHANGE_FACTOR_ACTIVITY	5	Down	0.063633340902389	0.935717021762719
C3_CTTGTAT_MIR381	160	Down	0.0636362236159044	0.935717021762719
C2_WELCSH_BRCA1_TARGETS_DN	113	Down	0.0636422301105472	0.935717021762719
C5_GO_SUPEROXIDE_ANION_GENERATION	21	Up	0.0637323779985211	0.935717021762719
C7_GSE3982_CTRL_VS_IGE_STIM_MAST_CELL_UP	158	Down	0.0637831384766229	0.935717021762719
C5_GO_NERVE_GROWTH_FACTOR_SIGNALING_PATHWAY	8	Down	0.0638763613831468	0.935717021762719
C2_REACTOME_DEFECTIVE_ST3GAL3_CAUSES_MCT12_AND_EIEE15	3	Up	0.0639163841934219	0.935717021762719
C7_GSE3039_ALPHABETA_CD8_TCELL_VS_B2_BCELL_UP	163	Down	0.0639432689905638	0.935717021762719
C5_GO_NUCLEAR_STRESS_GRANULE	4	Down	0.0639581794917877	0.935717021762719
C2_DAVICIONI_RHABDOMYOSARCOMA_PAX_FOXO1_FUSION_UP	45	Up	0.0640200287144666	0.935717021762719
C6_SINGH_KRAS_DEPENDENCY_SIGNATURE_	11	Down	0.0640583187290226	0.935717021762719
C7_GSE3039_ALPHABETA_CD8_TCELL_VS_B1_BCELL_DN	156	Down	0.0641360411763277	0.935717021762719
C5_GO_VIRAL_BUDDING	20	Down	0.064160506864518	0.935717021762719
C2_BIOCARTA_EOSINOPHILS_PATHWAY	4	Up	0.0642028129938342	0.935717021762719
C2_NGUYEN_NOTCH1_TARGETS_UP	21	Down	0.0642073475376485	0.935717021762719
C7_GSE46606_IRF4_KO_VS_WT_UNSTIM_BCELL_UP	169	Down	0.0642441688978812	0.935717021762719
C5_GO_BCL_2_FAMILY_PROTEIN_COMPLEX	5	Down	0.0642493397993176	0.935717021762719
C7_GSE21774_CD56_BRIGHT_VS_DIM_CD62L_POSITIVE_NK_CELL_DN	147	Down	0.0642744875500135	0.935717021762719
C5_GO_MAMMARY_GLAND_ALVEOLUS_DEVELOPMENT	9	Up	0.0643169255747952	0.935717021762719
C7_GSE15330_LYMPHOID_MULTIPOTENT_VS_MEGAKARYOCYTE_ERYTHROID_PROGENITOR_IKAROS_KO_UP	140	Down	0.06432654508528	0.935717021762719
C5_GO_POSITIVE_REGULATION_OF_INTERLEUKIN_13_PRODUCTION	12	Up	0.0643767399981962	0.935717021762719
C2_REACTOME_ATF4_ACTIVATES_GENES_IN_RESPONSE_TO_ENDOPLASMIC_RETICULUM_STRESS	24	Down	0.0644130074583245	0.935717021762719
C2_SARRIO_EPITHELIAL_MESENCHYMAL_TRANSITION_DN	112	Up	0.0644716252860992	0.935717021762719
C5_GO_NEGATIVE_REGULATION_OF_MUSCLE_TISSUE_DEVELOPMENT	33	Down	0.0644953408555338	0.935717021762719
C5_GO_CHORION_DEVELOPMENT	6	Up	0.064523644828957	0.935717021762719
C5_GO_EXTRAEMBRYONIC_MEMBRANE_DEVELOPMENT	6	Up	0.064523644828957	0.935717021762719
C5_GO_UTP_BIOSYNTHETIC_PROCESS	7	Down	0.0645327841289201	0.935717021762719
C7_GSE22886_IL2_VS_IL15_STIM_NKCELL_DN	153	Down	0.0645672677429773	0.935717021762719
C2_COLIN_PILOCYTIC_ASTROCYTOMA_VS_GLIOBLASTOMA_DN	19	Down	0.0646406715593595	0.935717021762719
C7_GSE46606_IRF4MID_VS_WT_CD40L_IL2_IL5_DAY3_STIMULATED_BCELL_DN	179	Down	0.0646856906656501	0.935717021762719
C5_GO_PROTEIN_CONTAINING_COMPLEX_DISASSEMBLY	257	Down	0.0646903949627108	0.935717021762719
C7_GSE41176_WT_VS_TAK1_KO_ANTI_IGM_STIM_BCELL_3H_DN	167	Down	0.0647537512213606	0.935717021762719
C2_BIOCARTA_RECK_PATHWAY	7	Up	0.0647548010533063	0.935717021762719
C5_GO_CYTOPLASMIC_EXOSOME_RNASE_COMPLEX_	12	Down	0.0647768073060405	0.935717021762719
C5_GO_NADH_DEHYDROGENASE_COMPLEX_ASSEMBLY	56	Down	0.0647778720918815	0.935717021762719
C5_GO_MODULATION_OF_GROWTH_OF_SYMBIONT_INVOLVED_IN_INTERACTION_WITH_HOST	4	Up	0.0648074889124361	0.935717021762719
C5_GO_AMINE_TRANSPORT	39	Up	0.0648360877274793	0.935717021762719
C3_MGGAAGTG_GABP_B	655	Down	0.0649444384500065	0.935717021762719
C7_GSE40225_WT_VS_RIP_B7X_DIABETIC_MOUSE_PANCREATIC_CD8_TCELL_UP	167	Down	0.0649710482555109	0.935717021762719
C2_LU_EZH2_TARGETS_DN	314	Down	0.0649714736844521	0.935717021762719
C7_GSE37533_PPARG1_FOXP3_VS_FOXP3_TRANSDUCED_CD4_TCELL_PIOGLITAZONE_TREATED_UP	176	Down	0.0649755629181974	0.935717021762719
C5_GO_MUSCLE_CELL_DIFFERENTIATION	213	Down	0.0649809378821152	0.935717021762719
C5_GO_REGULATION_OF_CYTOPLASMIC_TRANSPORT	21	Up	0.0649984803120292	0.935717021762719
C2_REACTOME_TRANSLATION	241	Down	0.0650212264998101	0.935717021762719
C5_GO_GOLGI_RIBBON_FORMATION	12	Down	0.0650925830891148	0.935717021762719
C5_GO_U4_SNRNA_BINDING	10	Up	0.0652228033153594	0.935717021762719
C7_GSE29164_DAY3_VS_DAY7_CD8_TCELL_AND_IL12_TREATED_MELANOMA_UP	177	Down	0.0652276607123848	0.935717021762719
C2_HESS_TARGETS_OF_HOXA9_AND_MEIS1_DN	61	Up	0.0652334166725033	0.935717021762719
C2_BARRIER_COLON_CANCER_RECURRENCE_UP	36	Down	0.0652698560391933	0.935717021762719
C7_GSE40666_WT_VS_STAT4_KO_CD8_TCELL_DN	176	Down	0.065348053587493	0.935717021762719
C5_GO_NEGATIVE_REGULATION_OF_LIPOPROTEIN_LIPASE_ACTIVITY	6	Up	0.0653909739020732	0.935717021762719
C7_GSE22886_NAIVE_CD4_TCELL_VS_48H_ACT_TH1_UP	177	Down	0.0654469415406275	0.935717021762719
C2_REACTOME_CILIUM_ASSEMBLY	167	Down	0.0655959422549733	0.935717021762719
C5_GO_ORGANOPHOSPHATE_BIOSYNTHETIC_PROCESS	449	Down	0.0656885324335377	0.935717021762719
C7_GSE15330_LYMPHOID_MULTIPOTENT_VS_GRANULOCYTE_MONOCYTE_PROGENITOR_IKAROS_KO_UP	172	Down	0.0656988739128435	0.935717021762719
C2_MULLIGHAN_NPM1_SIGNATURE_3_DN	126	Down	0.0657105398137875	0.935717021762719
C5_GO_14_3_3_PROTEIN_BINDING	28	Up	0.0657247905806979	0.935717021762719
C7_GSE3920_UNTREATED_VS_IFNA_TREATED_FIBROBLAST_DN	169	Down	0.0657260135495386	0.935717021762719
C5_GO_REGULATION_OF_MYD88_INDEPENDENT_TOLL_LIKE_RECEPTOR_SIGNALING_PATHWAY	7	Up	0.0657422804971845	0.935717021762719
C2_KIM_LRRC3B_TARGETS	26	Up	0.0657870268279065	0.935717021762719
C2_CROSBY_E2F4_TARGETS	5	Down	0.0658016228736223	0.935717021762719
C7_GSE2128_CTRL_VS_MIMETOPE_NEGATIVE_SELECTION_DP_THYMOCYTE_C57BL6_DN	156	Down	0.0658332714860655	0.935717021762719
C7_GSE7460_FOXP3_MUT_VS_HET_ACT_TCONV_DN	133	Down	0.0658335275108986	0.935717021762719
C5_GO_NEGATIVE_REGULATION_OF_CELLULAR_AMINE_METABOLIC_PROCESS	5	Up	0.0658665795789495	0.935717021762719
C5_GO_CATALYTIC_COMPLEX	1135	Down	0.0658815462104659	0.935717021762719
C7_GSE20500_CTRL_VS_RARA_ANTAGONIST_TREATED_CD4_TCELL_UP	144	Down	0.0659628473744105	0.935717021762719
C2_GOUYER_TATI_TARGETS_UP	5	Up	0.0659687611708581	0.935717021762719
C2_REACTOME_NEUROTRANSMITTER_CLEARANCE	6	Down	0.0659801487775398	0.935717021762719
C5_GO_MIDBODY_ABSCISSION	13	Down	0.0659900028910256	0.935717021762719
C5_GO_EPIDERMAL_GROWTH_FACTOR_RECEPTOR_BINDING	22	Down	0.0660001341540464	0.935717021762719
C5_GO_POSITIVE_REGULATION_OF_UNSATURATED_FATTY_ACID_BIOSYNTHETIC_PROCESS	4	Up	0.0660204920755643	0.935717021762719
C7_GSE29617_DAY3_VS_DAY7_TIV_FLU_VACCINE_PBMC_2008_DN	150	Down	0.0660483730083562	0.935717021762719
C2_BIOCARTA_CALCINEURIN_PATHWAY	17	Down	0.0660770954107029	0.935717021762719
C7_GSE43863_TH1_VS_LY6C_INT_CXCR5POS_EFFECTOR_CD4_TCELL_DN	172	Down	0.0661098985559937	0.935717021762719
C2_MURAKAMI_UV_RESPONSE_24HR	12	Up	0.0661349201271182	0.935717021762719
C7_GSE37532_WT_VS_PPARG_KO_LN_TCONV_DN	171	Down	0.0661851152325815	0.935717021762719
C2_NEBEN_AML_WITH_FLT3_OR_NRAS_UP	6	Down	0.0662000963830177	0.935717021762719
C5_GO_NEGATIVE_REGULATION_OF_PROTEIN_K63_LINKED_UBIQUITINATION	5	Down	0.0662387753228481	0.935717021762719
C3_AAGGGAT_MIR188	65	Down	0.066241523068823	0.935717021762719
C5_GO_POSITIVE_REGULATION_OF_CELLULAR_PROTEIN_CATABOLIC_PROCESS	115	Down	0.0662662008291135	0.935717021762719
C7_GSE10273_HIGH_VS_LOW_IL7_TREATED_IRF4_8_NULL_PRE_BCELL_DN	163	Down	0.0662751634190921	0.935717021762719
C5_GO_L_SERINE_CATABOLIC_PROCESS	3	Up	0.0663003986000644	0.935717021762719
C5_GO_INTERFERON_GAMMA_BIOSYNTHETIC_PROCESS	12	Up	0.0663158145355656	0.935717021762719
C3_NRF2_01	240	Down	0.0664112825906583	0.935717021762719
C5_GO_NEGATIVE_REGULATION_OF_PROTEIN_FOLDING	5	Down	0.0664629232994825	0.935717021762719
C7_GSE16266_CTRL_VS_HEATSHOCK_AND_LPS_STIM_MEF_UP	180	Down	0.0664905285353286	0.935717021762719
C7_GSE37301_CD4_TCELL_VS_GRANULOCYTE_MONOCYTE_PROGENITOR_UP	130	Down	0.0665023532157982	0.935717021762719
C5_GO_NEGATIVE_REGULATION_OF_MUSCLE_CELL_DIFFERENTIATION	34	Down	0.0665471464688082	0.935717021762719
C7_GSE11924_TFH_VS_TH17_CD4_TCELL_UP	174	Down	0.0665705871979738	0.935717021762719
C5_GO_RDNA_HETEROCHROMATIN	4	Up	0.0666497659004401	0.935717021762719
C2_REACTOME_MRNA_DECAY_BY_3_TO_5_EXORIBONUCLEASE	14	Down	0.0667362366211996	0.935717021762719
C7_GSE17301_CTRL_VS_48H_IFNA2_STIM_CD8_TCELL_UP	179	Down	0.0668157183105569	0.935717021762719
C7_GSE21670_TGFB_VS_TGFB_AND_IL6_TREATED_STAT3_KO_CD4_TCELL_UP	165	Down	0.0668327473691287	0.935717021762719
C5_GO_ACTIN_POLYMERIZATION_OR_DEPOLYMERIZATION	153	Down	0.0668620913155169	0.935717021762719
C5_GO_MATURE_B_CELL_DIFFERENTIATION	21	Down	0.0668871858013366	0.935717021762719
C6_JAK2_DN.V1_DN	110	Down	0.0668905623596821	0.935717021762719
C7_GSE369_IFNG_KO_VS_WT_LIVER_UP	174	Down	0.0670244176458227	0.935717021762719
C5_GO_FEEDING_BEHAVIOR	37	Up	0.0671062830613489	0.935717021762719
C7_GSE15330_HSC_VS_PRO_BCELL_UP	177	Down	0.0671100008829836	0.935717021762719
C5_GO_RESPONSE_TO_ETHER	9	Down	0.0671388650754311	0.935717021762719
C5_GO_BLASTODERM_SEGMENTATION	8	Up	0.0671410325739331	0.935717021762719
C2_RIGGINS_TAMOXIFEN_RESISTANCE_DN	172	Down	0.0671421666197557	0.935717021762719
C5_GO_REGULATION_OF_CHONDROCYTE_DIFFERENTIATION	23	Down	0.0672579432940597	0.935717021762719
C2_CHIBA_RESPONSE_TO_TSA_DN	20	Down	0.0672619181546621	0.935717021762719
C5_GO_CLATHRIN_COATED_PIT	52	Down	0.0673095044495011	0.935717021762719
C2_REACTOME_PLASMA_LIPOPROTEIN_REMODELING	19	Up	0.0673119849090138	0.935717021762719
C5_GO_RNA_SURVEILLANCE	12	Down	0.0673505696047201	0.935717021762719
C3_ATTACAT_MIR3803P	75	Down	0.0674295052159786	0.935717021762719
C5_GO_ANTIBIOTIC_METABOLIC_PROCESS	55	Down	0.0674312685004203	0.935717021762719
C2_LE_SKI_TARGETS_DN	3	Down	0.06746406597159	0.935717021762719
C5_GO_REGION_OF_CYTOSOL	22	Up	0.0675070694678531	0.935717021762719
C7_GSE40274_FOXP3_VS_FOXP3_AND_LEF1_TRANSDUCED_ACTIVATED_CD4_TCELL_DN	155	Down	0.067535042968883	0.935717021762719
C5_GO_DOPAMINERGIC_SYNAPSE	4	Up	0.0677415327866934	0.935717021762719
C7_GSE43955_TH0_VS_TGFB_IL6_TH17_ACT_CD4_TCELL_20H_DN	154	Down	0.0679330412159125	0.935717021762719
C7_GSE10147_IL3_VS_IL3_AND_CPG_STIM_PDC_DN	152	Down	0.0679562438672715	0.935717021762719
C5_GO_REGULATION_OF_PHOSPHOLIPID_METABOLIC_PROCESS	51	Down	0.0679578505998917	0.935717021762719
C5_GO_PORIN_ACTIVITY	5	Down	0.0679732587671092	0.935717021762719
C5_GO_POSITIVE_REGULATION_OF_INFLAMMATORY_RESPONSE_TO_ANTIGENIC_STIMULUS	8	Up	0.067991321043632	0.935717021762719
C7_GSE27786_LSK_VS_MONO_MAC_DN	148	Down	0.0681784257082356	0.935717021762719
C5_GO_CYTOKINETIC_PROCESS	34	Down	0.0682015233933343	0.935717021762719
C7_GSE18281_PERIMEDULLARY_CORTICAL_REGION_VS_WHOLE_MEDULLA_THYMUS_UP	148	Down	0.0682027726964567	0.935717021762719
C5_GO_CELLULAR_CARBOHYDRATE_BIOSYNTHETIC_PROCESS	62	Down	0.0682549827480745	0.935717021762719
C7_GSE9650_EFFECTOR_VS_EXHAUSTED_CD8_TCELL_UP	171	Down	0.0682778347490328	0.935717021762719
C2_REACTOME_HYDROLYSIS_OF_LPC	7	Up	0.0682894029447538	0.935717021762719
C2_TURASHVILI_BREAST_DUCTAL_CARCINOMA_VS_LOBULAR_NORMAL_UP	64	Down	0.0683917977365355	0.935717021762719
C5_GO_U2AF	5	Down	0.0684126673805175	0.935717021762719
C5_GO_LENS_MORPHOGENESIS_IN_CAMERA_TYPE_EYE	15	Down	0.0685834202033237	0.935717021762719
C2_PECE_MAMMARY_STEM_CELL_DN	116	Down	0.0685963418404023	0.935717021762719
C5_GO_HEPOXILIN_BIOSYNTHETIC_PROCESS	4	Up	0.0686751270310769	0.935717021762719
C3_GGATCCG_MIR127	9	Down	0.0687493654230664	0.935717021762719
C2_AMIT_DELAYED_EARLY_GENES	16	Up	0.0688056005101673	0.935717021762719
C2_ZHOU_CELL_CYCLE_GENES_IN_IR_RESPONSE_6HR	78	Up	0.0689204066540988	0.935717021762719
C2_GARGALOVIC_RESPONSE_TO_OXIDIZED_PHOSPHOLIPIDS_SALMON_DN	14	Down	0.069026592645577	0.935717021762719
C3_GTACTGT_MIR101	201	Down	0.0690513290701747	0.935717021762719
C7_GSE3565_CTRL_VS_LPS_INJECTED_DUSP1_KO_SPLENOCYTES_DN	154	Down	0.0690640945310944	0.935717021762719
C2_REACTOME_TNFR1_MEDIATED_CERAMIDE_PRODUCTION	5	Down	0.0690665027470334	0.935717021762719
H_HALLMARK_INFLAMMATORY_RESPONSE	151	Up	0.0690784511884592	0.935717021762719
C5_GO_HISTONE_SERINE_PHOSPHORYLATION	8	Up	0.0691438182546609	0.935717021762719
C7_GSE20715_0H_VS_48H_OZONE_LUNG_UP	150	Down	0.0692840830151266	0.935717021762719
C7_GSE19401_PAM2CSK4_VS_RETINOIC_ACID_AND_PAM2CSK4_STIM_FOLLICULAR_DC_DN	176	Down	0.06929540104234	0.935717021762719
C1_chr15q26	55	Up	0.0693502078471412	0.935717021762719
C7_GSE40274_EOS_VS_FOXP3_AND_EOS_TRANSDUCED_ACTIVATED_CD4_TCELL_UP	147	Down	0.0693513022926402	0.935717021762719
C7_GSE11057_PBMC_VS_MEM_CD4_TCELL_UP	140	Up	0.0693777810336634	0.935717021762719
C5_GO_RNA_POLYMERASE_II_GENERAL_TRANSCRIPTION_INITIATION_FACTOR_ACTIVITY	9	Down	0.0693995548055466	0.935717021762719
C7_GSE17186_BLOOD_VS_CORD_BLOOD_CD21LOW_TRANSITIONAL_BCELL_UP	178	Down	0.0694384728709581	0.935717021762719
C2_REACTOME_POLO_LIKE_KINASE_MEDIATED_EVENTS	14	Up	0.0694655798971948	0.935717021762719
C5_GO_REGULATION_OF_PROTEIN_CATABOLIC_PROCESS_IN_THE_VACUOLE	8	Down	0.0694760349889519	0.935717021762719
C2_MCMURRAY_TP53_HRAS_COOPERATION_RESPONSE_UP	16	Down	0.0695627627565029	0.935717021762719
C7_GSE12003_4D_VS_8D_CULTURE_BM_PROGENITOR_DN	107	Down	0.0696022007213664	0.935717021762719
C2_REACTOME_SYNTHESIS_OF_UDP_N_ACETYL_GLUCOSAMINE	8	Down	0.0696350544318031	0.935717021762719
C5_GO_L_LYSINE_TRANSPORT	4	Up	0.0696847735503899	0.935717021762719
C5_GO_ESCRT_COMPLEX_DISASSEMBLY	9	Down	0.0697122953326848	0.935717021762719
C5_GO_REGULATION_OF_T_HELPER_2_CELL_DIFFERENTIATION	10	Up	0.0697466309627723	0.935717021762719
C5_GO_REGULATION_OF_ACROSOME_REACTION	7	Up	0.0697600053519926	0.935717021762719
C2_AGARWAL_AKT_PATHWAY_TARGETS	7	Up	0.0697681568364316	0.935717021762719
C7_GSE13484_12H_VS_3H_YF17D_VACCINE_STIM_PBMC_UP	176	Down	0.0699557996268497	0.935717021762719
C5_GO_POSITIVE_REGULATION_OF_TYPE_2_IMMUNE_RESPONSE	13	Up	0.0699587830028627	0.935717021762719
C5_GO_LYMPHOID_PROGENITOR_CELL_DIFFERENTIATION	13	Down	0.0699879878823042	0.935717021762719
C5_GO_C2H2_ZINC_FINGER_DOMAIN_BINDING	7	Down	0.070004890225078	0.935717021762719
C7_GSE16385_IFNG_TNF_VS_IL4_STIM_MACROPHAGE_UP	166	Down	0.0700979997418278	0.935717021762719
C7_GSE2405_HEAT_KILLED_LYSATE_VS_LIVE_A_PHAGOCYTOPHILUM_STIM_NEUTROPHIL_9H_DN	169	Down	0.0701319100191688	0.935717021762719
C7_GSE5589_WT_VS_IL10_KO_LPS_STIM_MACROPHAGE_45MIN_DN	166	Down	0.0702312569807021	0.935717021762719
C7_GSE40277_EOS_AND_LEF1_TRANSDUCED_VS_GATA1_AND_SATB1_TRANSDUCED_CD4_TCELL_UP	171	Down	0.0702550449591811	0.935717021762719
C5_GO_IMMUNOLOGICAL_SYNAPSE	33	Down	0.0702756434316538	0.935717021762719
C2_JECHLINGER_EPITHELIAL_TO_MESENCHYMAL_TRANSITION_DN	45	Up	0.0703094545700637	0.935717021762719
C5_GO_REGULATION_OF_NUCLEOCYTOPLASMIC_TRANSPORT	83	Down	0.0703781569942011	0.935717021762719
C2_BIOCARTA_MPR_PATHWAY	13	Up	0.0703861685738333	0.935717021762719
C5_GO_PYRIMIDINE_NUCLEOTIDE_METABOLIC_PROCESS	7	Down	0.0704145992110733	0.935717021762719
C7_GSE14308_TH2_VS_TH17_UP	162	Down	0.070419799613239	0.935717021762719
C6_GLI1_UP.V1_DN	11	Down	0.0704974600388047	0.935717021762719
C7_GSE1112_OT1_CD8AB_VS_HY_CD8AA_THYMOCYTE_RTOC_CULTURE_DN	127	Down	0.0705223706734756	0.935717021762719
C1_chr16q22	98	Down	0.0705606321979308	0.935717021762719
C2_BIOCARTA_LECTIN_PATHWAY	3	Up	0.0705812299081112	0.935717021762719
C2_COLDREN_GEFITINIB_RESISTANCE_UP	75	Down	0.0705905156954631	0.935717021762719
C5_GO_ENDOPLASMIC_RETICULUM_PALMITOYLTRANSFERASE_COMPLEX	8	Down	0.0705954575417283	0.935717021762719
C7_GSE11961_MEMORY_BCELL_DAY7_VS_GERMINAL_CENTER_BCELL_DAY40_DN	167	Down	0.0706864901601406	0.935717021762719
C7_GSE37301_GRANULOCYTE_MONOCYTE_PROGENITOR_VS_RAG2_KO_NK_CELL_UP	165	Down	0.0707489922339189	0.935717021762719
C5_GO_POTASSIUM_ION_BINDING	7	Down	0.0707602730974671	0.935717021762719
C5_GO_REGULATION_OF_SYNAPTIC_TRANSMISSION_DOPAMINERGIC	7	Up	0.0708015172910949	0.935717021762719
C2_HERNANDEZ_ABERRANT_MITOSIS_BY_DOCETACEL_2NM_UP	60	Up	0.0708379992331713	0.935717021762719
C5_GO_POSITIVE_REGULATION_OF_INTERLEUKIN_4_PRODUCTION	21	Up	0.0708585922676909	0.935717021762719
C7_GSE7460_CTRL_VS_FOXP3_OVEREXPR_TCONV_UP	118	Down	0.0708709030548098	0.935717021762719
C7_GSE22886_UNSTIM_VS_IL2_STIM_NKCELL_UP	165	Down	0.0709849716650955	0.935717021762719
C5_GO_REGULATION_OF_AXON_DIAMETER	2	Up	0.071022208691125	0.935717021762719
C7_GSE20366_CD103_KLRG1_DP_VS_DN_TREG_UP	131	Down	0.0710467531033597	0.935717021762719
C2_PID_CIRCADIAN_PATHWAY	15	Down	0.0710536189352302	0.935717021762719
C5_GO_RNA_POLYMERASE_CORE_ENZYME_BINDING	41	Down	0.0711252010232468	0.935717021762719
C5_GO_PROTEIN_KINASE_A_SIGNALING	17	Up	0.0711412619747531	0.935717021762719
C5_GO_PHOSPHOLIPASE_D_ACTIVITY	6	Up	0.0711577913111152	0.935717021762719
C2_YAO_TEMPORAL_RESPONSE_TO_PROGESTERONE_CLUSTER_15	27	Down	0.0711936809873411	0.935717021762719
C1_chr2p11	36	Down	0.0712071566942516	0.935717021762719
C5_GO_ESTABLISHMENT_OF_PROTEIN_LOCALIZATION_TO_CHROMOSOME	25	Down	0.0712745073344693	0.935717021762719
C5_GO_MOLYBDOPTERIN_COFACTOR_BINDING	2	Down	0.071275943327301	0.935717021762719
C3_TGCGCANK_UNKNOWN	449	Down	0.0712964030728212	0.935717021762719
C5_GO_NUCLEAR_EXPORT	163	Down	0.071356306758099	0.935717021762719
C7_GSE17186_NAIVE_VS_CD21LOW_TRANSITIONAL_BCELL_DN	178	Down	0.0714232611723198	0.935717021762719
C3_RCGCANGCGY_NRF1_Q6	807	Down	0.0714330882310363	0.935717021762719
C7_GSE12392_CD8A_POS_VS_NEG_SPLEEN_IFNB_KO_DC_UP	168	Down	0.0714600108336065	0.935717021762719
C7_GSE22432_MULTIPOTENT_VS_COMMON_DC_PROGENITOR_UNTREATED_DN	169	Down	0.0714648474932949	0.935717021762719
C7_GSE5542_IFNG_VS_IFNA_AND_IFNG_TREATED_EPITHELIAL_CELLS_24H_UP	164	Down	0.0715774900909338	0.935717021762719
C5_GO_BASAL_TRANSCRIPTION_MACHINERY_BINDING	51	Down	0.0716473567383745	0.935717021762719
C7_GSE18804_SPLEEN_MACROPHAGE_VS_COLON_TUMORAL_MACROPHAGE_DN	150	Down	0.0716671208239146	0.935717021762719
C2_FIGUEROA_AML_METHYLATION_CLUSTER_4_DN	11	Down	0.0716978831600333	0.935717021762719
C2_REACTOME_SUMOYLATION_OF_UBIQUITINYLATION_PROTEINS	35	Down	0.0717164997806041	0.935717021762719
C5_GO_INTRINSIC_COMPONENT_OF_POSTSYNAPTIC_DENSITY_MEMBRANE	22	Down	0.0717998409074749	0.935717021762719
C5_GO_NEURAL_CREST_CELL_MIGRATION_INVOLVED_IN_AUTONOMIC_NERVOUS_SYSTEM_DEVELOPMENT	3	Up	0.0718321536487544	0.935717021762719
C3_GAGACTG_MIR452	74	Down	0.0718430318553444	0.935717021762719
C7_GSE12963_UNINF_VS_ENV_AND_NEF_DEFICIENT_HIV1_INF_CD4_TCELL_UP	105	Down	0.071931648010008	0.935717021762719
C7_GSE2128_CTRL_VS_MIMETOPE_NEGATIVE_SELECTION_DP_THYMOCYTE_NOD_DN	148	Down	0.0719438704083395	0.935717021762719
C7_GSE9601_UNTREATED_VS_NFKB_INHIBITOR_TREATED_HCMV_INF_MONOCYTE_DN	168	Down	0.0719833273081994	0.935717021762719
C5_GO_CELLULAR_RESPONSE_TO_EPINEPHRINE_STIMULUS	9	Up	0.0720144227847218	0.935717021762719
C7_GSE7460_WT_VS_FOXP3_HET_ACT_WITH_TGFB_TCONV_DN	151	Down	0.0720164396879481	0.935717021762719
C7_GSE20198_UNTREATED_VS_IL12_TREATED_ACT_CD4_TCELL_UP	166	Down	0.0721054826776671	0.935717021762719
C5_GO_HISTONE_DEPHOSPHORYLATION	2	Down	0.0721217512513195	0.935717021762719
C5_GO_REGULATION_OF_REMOVAL_OF_SUPEROXIDE_RADICALS	7	Down	0.0721569116404562	0.935717021762719
C7_GSE11961_FOLLICULAR_BCELL_VS_PLASMA_CELL_DAY7_DN	174	Down	0.0721620916361193	0.935717021762719
C7_GSE13522_CTRL_VS_T_CRUZI_Y_STRAIN_INF_SKIN_IFNG_KO_DN	101	Down	0.0721717683749415	0.935717021762719
C5_GO_PERICHROMATIN_FIBRILS	4	Down	0.0722454107772057	0.935717021762719
C7_GSE17721_LPS_VS_POLYIC_6H_BMDC_DN	168	Down	0.0722566020184447	0.935717021762719
C7_GSE3039_ALPHABETA_CD8_TCELL_VS_B1_BCELL_UP	171	Down	0.0722605672144473	0.935717021762719
C2_CHIARADONNA_NEOPLASTIC_TRANSFORMATION_CDC25_DN	112	Down	0.0722610390039745	0.935717021762719
C7_GSE14908_RESTING_VS_HDM_STIM_CD4_TCELL_ATOPIC_PATIENT_UP	163	Down	0.0722660852589952	0.935717021762719
C5_GO_TRANS_GOLGI_NETWORK	191	Down	0.0722881351969414	0.935717021762719
C2_BILANGES_RAPAMYCIN_SENSITIVE_VIA_TSC1_AND_TSC2	57	Down	0.0722889166730985	0.935717021762719
C7_GSE22033_UNTREATED_VS_ROSIGLITAZONE_TREATED_MEF_UP	176	Down	0.0723116956583583	0.935717021762719
C5_GO_MULTI_ORGANISM_LOCALIZATION	60	Down	0.0723464515389621	0.935717021762719
C5_GO_RETINAL_BINDING	2	Up	0.0723465394591238	0.935717021762719
C2_HAHTOLA_MYCOSIS_FUNGOIDES_CD4_DN	102	Down	0.0723743283840858	0.935717021762719
C5_GO_CELLULAR_RESPONSE_TO_VIRUS	38	Down	0.0723923032941281	0.935717021762719
C7_GSE17721_PAM3CSK4_VS_GADIQUIMOD_24H_BMDC_UP	151	Down	0.0724363362011799	0.935717021762719
C7_GSE7852_THYMUS_VS_FAT_TREG_UP	177	Down	0.0724556734543855	0.935717021762719
C7_GSE5542_UNTREATED_VS_IFNG_TREATED_EPITHELIAL_CELLS_24H_UP	176	Down	0.0724813690266657	0.935717021762719
C7_GSE27670_BLIMP1_VS_LMP1_TRANSDUCED_GC_BCELL_DN	168	Down	0.0725880796999103	0.935717021762719
C5_GO_PHOSPHORYLASE_KINASE_COMPLEX	5	Down	0.0725939188950174	0.935717021762719
C5_GO_PHOSPHORYLASE_KINASE_ACTIVITY	5	Down	0.0725939188950174	0.935717021762719
C2_JISON_SICKLE_CELL_DISEASE_DN	154	Down	0.072596498222697	0.935717021762719
C7_GSE17721_CTRL_VS_GARDIQUIMOD_8H_BMDC_UP	168	Down	0.0726752847492227	0.935717021762719
C2_MIKKELSEN_IPS_ICP_WITH_H3K27ME3	19	Up	0.0727227767787116	0.935717021762719
C7_GSE27786_LIN_NEG_VS_NKCELL_DN	169	Down	0.0727315448996788	0.935717021762719
C2_SMIRNOV_CIRCULATING_ENDOTHELIOCYTES_IN_CANCER_DN	4	Up	0.0728323302887562	0.935717021762719
C7_GSE10500_ARTHRITIC_SYNOVIAL_FLUID_VS_HEALTHY_MACROPHAGE_UP	133	Down	0.0728976011524219	0.935717021762719
C2_PETRETTO_LEFT_VENTRICLE_MASS_QTL_CIS_DN	9	Down	0.072918549669691	0.935717021762719
C5_GO_PROTEIN_LOCALIZATION_TO_CHROMOSOME_CENTROMERIC_REGION	19	Down	0.072932169050071	0.935717021762719
C5_GO_CYTOKINE_METABOLIC_PROCESS	80	Up	0.0729819159207873	0.935717021762719
C7_GSE37301_HEMATOPOIETIC_STEM_CELL_VS_GRAN_MONO_PROGENITOR_UP	139	Down	0.0730265516040258	0.935717021762719
C2_SUZUKI_RESPONSE_TO_TSA_AND_DECITABINE_1A	13	Down	0.0730622159798678	0.935717021762719
C5_GO_REGULATION_OF_STEM_CELL_POPULATION_MAINTENANCE	17	Down	0.0730769392353596	0.935717021762719
C7_GSE27786_BCELL_VS_NKTCELL_UP	170	Down	0.0730852637295092	0.935717021762719
C5_GO_NEGATIVE_REGULATION_OF_RESPONSE_TO_DRUG	19	Up	0.0731127384624081	0.935717021762719
C5_GO_POSITIVE_REGULATION_OF_AUTOPHAGOSOME_MATURATION	6	Down	0.0731488497937065	0.935717021762719
C2_HEDENFALK_BREAST_CANCER_BRACX_DN	19	Down	0.0731616037439051	0.935717021762719
C7_GSE17721_CTRL_VS_PAM3CSK4_6H_BMDC_DN	156	Down	0.0732129000644569	0.935717021762719
C5_GO_MITOCHONDRION	1275	Down	0.0732382235774695	0.935717021762719
C5_GO_CLATHRIN_ADAPTOR_COMPLEX	26	Down	0.0732423067461052	0.935717021762719
C5_GO_REGULATION_OF_SKELETAL_MUSCLE_CONTRACTION	9	Down	0.0732590560247971	0.935717021762719
C5_GO_FERRIC_IRON_BINDING	6	Up	0.073332930845306	0.935717021762719
C2_SMID_BREAST_CANCER_ERBB2_UP	86	Down	0.0733748644343779	0.935717021762719
C5_GO_CELLULAR_PROTEIN_CATABOLIC_PROCESS	613	Down	0.0733987873750685	0.935717021762719
C5_GO_EKC_KEOPS_COMPLEX	5	Down	0.0734527469624536	0.935717021762719
C2_SAMOLS_TARGETS_OF_KHSV_MIRNAS_UP	5	Down	0.0734832097164513	0.935717021762719
C2_STEIN_ESRRA_TARGETS_UP	327	Down	0.0735281952336936	0.935717021762719
C7_GSE360_L_MAJOR_VS_T_GONDII_MAC_DN	161	Down	0.0735414026736054	0.935717021762719
C2_MAHADEVAN_IMATINIB_RESISTANCE_DN	13	Up	0.0736511378560272	0.935717021762719
C2_DING_LUNG_CANCER_MUTATED_SIGNIFICANTLY	18	Down	0.0736540467748012	0.935717021762719
C5_GO_PYRIMIDINE_DEOXYRIBONUCLEOSIDE_MONOPHOSPHATE_BIOSYNTHETIC_PROCESS	6	Down	0.0737022297366091	0.935717021762719
C5_GO_POSITIVE_REGULATION_OF_NEUROINFLAMMATORY_RESPONSE	11	Up	0.0737068043251009	0.935717021762719
C7_GSE24102_GRANULOCYSTIC_MDSC_VS_NEUTROPHIL_UP	165	Down	0.073722155556896	0.935717021762719
C7_GSE1460_NAIVE_CD4_TCELL_ADULT_BLOOD_VS_THYMIC_STROMAL_CELL_UP	146	Down	0.073761242843097	0.935717021762719
C5_GO_MITOCHONDRIAL_DNA_REPLICATION	12	Down	0.0738032276935473	0.935717021762719
C5_GO_COMMA_SHAPED_BODY_MORPHOGENESIS	3	Down	0.0738155618368153	0.935717021762719
C5_GO_S_SHAPED_BODY_MORPHOGENESIS	3	Down	0.0738155618368153	0.935717021762719
C5_GO_METANEPHRIC_S_SHAPED_BODY_MORPHOGENESIS	3	Down	0.0738155618368153	0.935717021762719
C2_XU_AKT1_TARGETS_48HR	8	Down	0.073827827432158	0.935717021762719
C7_GSE19888_NO_PRETREAT_VS_ADENOSINE_A3R_INHIBITOR_PRETREATED_MAST_CELL_TCELL_MEMBRANES_ACT_DN	169	Down	0.0738638351370811	0.935717021762719
C5_GO_PEPTIDYL_ASPARAGINE_MODIFICATION	28	Down	0.0739694623180367	0.935717021762719
C5_GO_MITOCHONDRIAL_ENVELOPE	598	Down	0.0739694959824671	0.935717021762719
C2_MARSON_FOXP3_TARGETS_DN	47	Down	0.0739718294463363	0.935717021762719
C7_GSE2706_2H_VS_8H_R848_STIM_DC_UP	157	Down	0.0739979359517047	0.935717021762719
C2_ZHAN_MULTIPLE_MYELOMA_PR_UP	39	Up	0.0740293977162005	0.935717021762719
C5_GO_NUCLEOPLASM_PART	890	Down	0.0741290550578761	0.935717021762719
C5_GO_INTRINSIC_COMPONENT_OF_MITOCHONDRIAL_INNER_MEMBRANE	38	Down	0.0741676879215934	0.935717021762719
C5_GO_MIDBODY	156	Down	0.0741907219449519	0.935717021762719
C5_GO_NOREPINEPHRINE_TRANSPORT	12	Up	0.0741995282322595	0.935717021762719
C5_GO_REGULATION_OF_HAIR_CYCLE	16	Down	0.0742178768925738	0.935717021762719
C5_GO_PYRIMIDINE_NUCLEOTIDE_SALVAGE	5	Down	0.0742276603190143	0.935717021762719
C5_GO_REGULATION_OF_DNA_DIRECTED_DNA_POLYMERASE_ACTIVITY	6	Up	0.0742776470682476	0.935717021762719
C2_MCBRYAN_TERMINAL_END_BUD_UP	6	Up	0.0743148964858385	0.935717021762719
C2_HOLLEMAN_PREDNISOLONE_RESISTANCE_B_ALL_DN	9	Up	0.0743784492533446	0.935717021762719
C5_GO_ENTERIC_NERVOUS_SYSTEM_DEVELOPMENT	3	Down	0.0744419738123949	0.935717021762719
C5_GO_FUSION_OF_SPERM_TO_EGG_PLASMA_MEMBRANE_INVOLVED_IN_SINGLE_FERTILIZATION	5	Up	0.0744840216566304	0.935717021762719
C2_PHONG_TNF_TARGETS_DN	5	Up	0.0745353806338008	0.935717021762719
C7_GSE22886_UNSTIM_VS_IL15_STIM_NKCELL_UP	149	Down	0.0745399634551337	0.935717021762719
C7_GSE2770_IL12_VS_IL4_TREATED_ACT_CD4_TCELL_48H_DN	177	Down	0.0746293740926322	0.935717021762719
C5_GO_FATZ_BINDING	3	Down	0.0746696152667034	0.935717021762719
C5_GO_REGULATION_OF_ICOSANOID_SECRETION	11	Up	0.0746743380173926	0.935717021762719
C7_GSE12845_IGD_NEG_BLOOD_VS_DARKZONE_GC_TONSIL_BCELL_UP	164	Down	0.0747135990201734	0.935717021762719
C5_GO_BASIC_AMINO_ACID_TRANSMEMBRANE_TRANSPORTER_ACTIVITY	9	Up	0.0747622119801098	0.935717021762719
C7_GSE19825_CD24LOW_VS_IL2RA_HIGH_DAY3_EFF_CD8_TCELL_UP	176	Down	0.074777885358717	0.935717021762719
C5_GO_ATP_BIOSYNTHETIC_PROCESS	38	Down	0.0748372378546209	0.935717021762719
C2_BYSTROEM_CORRELATED_WITH_IL5_UP	26	Down	0.0748390141253514	0.935717021762719
C5_GO_BRANCHED_CHAIN_AMINO_ACID_TRANSPORT	3	Up	0.0748440774551404	0.935717021762719
C5_GO_POSITIVE_REGULATION_OF_LAMELLIPODIUM_MORPHOGENESIS	6	Down	0.0748567304644207	0.935717021762719
C5_GO_REGULATION_OF_MESENCHYMAL_CELL_PROLIFERATION	24	Up	0.0748852119749985	0.935717021762719
C5_GO_MESENCHYMAL_CELL_PROLIFERATION	24	Up	0.0748852119749985	0.935717021762719
C7_GSE41176_UNSTIM_VS_ANTI_IGM_STIM_BCELL_3H_DN	173	Down	0.0749402969652767	0.935717021762719
C5_GO_REGULATION_OF_PROSTAGLANDIN_BIOSYNTHETIC_PROCESS	4	Up	0.0749405298299889	0.935717021762719
C5_GO_FEMALE_MEIOSIS_I	7	Up	0.0750784972884475	0.935717021762719
C5_GO_REGULATION_OF_BROWN_FAT_CELL_DIFFERENTIATION	10	Up	0.0751664885266447	0.935717021762719
C7_GSE25088_WT_VS_STAT6_KO_MACROPHAGE_IL4_STIM_UP	171	Down	0.0751705435627908	0.935717021762719
C2_MIKHAYLOVA_OXIDATIVE_STRESS_RESPONSE_VIA_VHL_DN	6	Down	0.0751946610896822	0.935717021762719
C2_HOLLMANN_APOPTOSIS_VIA_CD40_DN	226	Down	0.0752091623528406	0.935717021762719
C7_GSE43863_TH1_VS_TFH_MEMORY_CD4_TCELL_DN	174	Down	0.0752539367323545	0.935717021762719
C2_REACTOME_REGULATION_OF_TP53_ACTIVITY	139	Down	0.075291208167011	0.935717021762719
C5_GO_REGULATION_OF_OSTEOCLAST_DEVELOPMENT	9	Up	0.0755041780146076	0.935717021762719
C5_GO_RNA_EXPORT_FROM_NUCLEUS	114	Down	0.0755290237672874	0.935717021762719
C7_GSE17721_CTRL_VS_PAM3CSK4_6H_BMDC_UP	171	Down	0.0755339029096596	0.935717021762719
C3_GCTGAGT_MIR5125P	38	Down	0.0755348347167694	0.935717021762719
C2_DANG_REGULATED_BY_MYC_UP	56	Down	0.0755505875898356	0.935717021762719
C7_GSE17186_CD21LOW_VS_CD21HIGH_TRANSITIONAL_BCELL_CORD_BLOOD_DN	179	Down	0.0755755964483966	0.935717021762719
C2_REACTOME_POTASSIUM_CHANNELS	44	Up	0.0756291065796438	0.935717021762719
C7_GSE2770_IL4_ACT_VS_ACT_CD4_TCELL_2H_UP	186	Down	0.075653005567958	0.935717021762719
C2_WILLIAMS_ESR1_TARGETS_DN	2	Up	0.0756709067317447	0.935717021762719
C2_BORLAK_LIVER_CANCER_EGF_UP	39	Up	0.075742481078766	0.935717021762719
C5_GO_VIRAL_GENE_EXPRESSION	153	Down	0.0757546084610553	0.935717021762719
C2_MARTINEZ_RB1_AND_TP53_TARGETS_DN	404	Down	0.0758035314036545	0.935717021762719
C5_GO_TRANSMEMBRANE_RECEPTOR_PROTEIN_PHOSPHATASE_ACTIVITY	10	Down	0.0758341917965101	0.935717021762719
C7_GSE17721_CPG_VS_GARDIQUIMOD_1H_BMDC_DN	170	Down	0.075888920706388	0.935717021762719
C5_GO_TRANS_GOLGI_NETWORK_TRANSPORT_VESICLE_MEMBRANE	13	Down	0.0759270372617219	0.935717021762719
C7_GSE32164_ALTERNATIVELY_ACT_M2_VS_CMYC_INHIBITED_MACROPHAGE_UP	173	Down	0.0759635356979714	0.935717021762719
C2_REACTOME_ORGANELLE_BIOGENESIS_AND_MAINTENANCE	253	Down	0.0759685330328605	0.935717021762719
C5_GO_MACROAUTOPHAGY	256	Down	0.0759857608713449	0.935717021762719
C7_GSE40274_HELIOS_VS_FOXP3_AND_HELIOS_TRANSDUCED_ACTIVATED_CD4_TCELL_UP	177	Down	0.0761009247960524	0.935717021762719
C2_BIOCARTA_SUMO_PATHWAY	6	Down	0.0761019022741155	0.935717021762719
C5_GO_PYRIMIDINE_NUCLEOSIDE_MONOPHOSPHATE_BIOSYNTHETIC_PROCESS	15	Down	0.0761146444252359	0.935717021762719
C5_GO_DETECTION_OF_EXTERNAL_BIOTIC_STIMULUS	12	Up	0.0761155826294074	0.935717021762719
C3_ATAGGAA_MIR202	84	Down	0.0761258958279764	0.935717021762719
C5_GO_ACTIVIN_RECEPTOR_SIGNALING_PATHWAY	22	Down	0.0763601849382362	0.935717021762719
C1_chr10q26	70	Down	0.0764153083556936	0.935717021762719
C2_SUZUKI_CTCFL_TARGETS_UP	8	Down	0.0764328841055615	0.935717021762719
C5_GO_POSITIVE_REGULATION_OF_EXTRINSIC_APOPTOTIC_SIGNALING_PATHWAY_IN_ABSENCE_OF_LIGAND	10	Down	0.0764486837484666	0.935717021762719
C7_GSE5503_LIVER_DC_VS_MLN_DC_ACTIVATED_ALLOGENIC_TCELL_DN	172	Down	0.0764914142686455	0.935717021762719
C5_GO_NEGATIVE_REGULATION_OF_TUMOR_NECROSIS_FACTOR_BIOSYNTHETIC_PROCESS	5	Up	0.0765190572167326	0.935717021762719
C2_SEIDEN_MET_SIGNALING	19	Down	0.0766085277929629	0.935717021762719
C5_GO_SH2_DOMAIN_BINDING	28	Down	0.0766439950921296	0.935717021762719
C5_GO_PLATELET_DENSE_TUBULAR_NETWORK_MEMBRANE	9	Down	0.0767130564518313	0.935717021762719
C7_GSE3982_NEUTROPHIL_VS_TH2_UP	148	Down	0.0767283928481396	0.935717021762719
C2_PICCALUGA_ANGIOIMMUNOBLASTIC_LYMPHOMA_UP	134	Up	0.0767923919485199	0.935717021762719
C5_GO_PROTEIN_XYLOSYLTRANSFERASE_ACTIVITY	5	Down	0.07682397416135	0.935717021762719
C7_GSE4984_UNTREATED_VS_LPS_TREATED_DC_DN	158	Down	0.0768451302245932	0.935717021762719
C5_GO_RAP_PROTEIN_SIGNAL_TRANSDUCTION	14	Down	0.0768669682184098	0.935717021762719
C2_GRAHAM_CML_QUIESCENT_VS_CML_DIVIDING_UP	16	Up	0.0768915639031582	0.935717021762719
C5_GO_L_GLUTAMATE_IMPORT	10	Up	0.0769504872053002	0.935717021762719
C5_GO_REGULATION_OF_PHOSPHATIDYLINOSITOL_DEPHOSPHORYLATION	6	Down	0.0769509477275953	0.935717021762719
C7_GSE6259_DEC205_POS_DC_VS_CD4_TCELL_UP	163	Down	0.0769667810194785	0.935717021762719
C5_GO_MUSCLE_CELL_DEVELOPMENT	100	Down	0.0769676017938944	0.935717021762719
C2_REACTOME_LDL_CLEARANCE	16	Down	0.0769702177985687	0.935717021762719
C5_GO_POSITIVE_REGULATION_OF_RIG_I_SIGNALING_PATHWAY	6	Down	0.0770084634371006	0.935717021762719
C2_KYNG_ENVIRONMENTAL_STRESS_RESPONSE_NOT_BY_GAMMA_IN_WS	27	Down	0.077030433116866	0.935717021762719
C7_GSE21927_UNTREATED_VS_GMCSF_GCSF_TREATED_BONE_MARROW_UP	152	Down	0.0770609278269338	0.935717021762719
C5_GO_FUNGIFORM_PAPILLA_MORPHOGENESIS	3	Down	0.077114994302662	0.935717021762719
C5_GO_SNRNA_PROCESSING	22	Down	0.0771255458936931	0.935717021762719
C7_GSE46468_LUNG_INNATE_LYMPHOID_CELL_VS_SPLEEN_CD4_TCELL_UP	169	Down	0.0771394811099152	0.935717021762719
C7_GSE10240_CTRL_VS_IL22_STIM_PRIMARY_BRONCHIAL_EPITHELIAL_CELLS_DN	171	Down	0.0771639289928135	0.935717021762719
C5_GO_PHOTORECEPTOR_CELL_OUTER_SEGMENT_ORGANIZATION	6	Down	0.0771716149039796	0.935717021762719
C5_GO_PEROXISOME_PROLIFERATOR_ACTIVATED_RECEPTOR_BINDING	8	Down	0.0771719569583408	0.935717021762719
C7_GSE37416_0H_VS_24H_F_TULARENSIS_LVS_NEUTROPHIL_UP	169	Down	0.0771833430080014	0.935717021762719
C7_GSE39152_BRAIN_VS_SPLEEN_CD103_NEG_MEMORY_CD8_TCELL_DN	168	Down	0.0772551222963703	0.935717021762719
C5_GO_CHROMATOID_BODY	7	Down	0.0772859496177285	0.935717021762719
C5_GO_REGULATION_OF_CALCIUM_ION_TRANSMEMBRANE_TRANSPORT	89	Down	0.0772972520372602	0.935717021762719
C5_GO_CDC42_PROTEIN_SIGNAL_TRANSDUCTION	9	Down	0.0773388893619301	0.935717021762719
C5_GO_CELL_MIGRATION_INVOLVED_IN_GASTRULATION	6	Up	0.0773735437111138	0.935717021762719
C5_GO_MOTILE_CILIUM	111	Up	0.0773904436610733	0.935717021762719
C7_GSE30962_ACUTE_VS_CHRONIC_LCMV_PRIMARY_INF_CD8_TCELL_UP	171	Down	0.0775902394147119	0.935717021762719
C5_GO_TYPE_B_PANCREATIC_CELL_PROLIFERATION	12	Up	0.0775988850383459	0.935717021762719
C5_GO_PRIMARY_ACTIVE_TRANSMEMBRANE_TRANSPORTER_ACTIVITY	92	Down	0.0776106483194179	0.935717021762719
C5_GO_MITOCHONDRIAL_DNA_REPAIR	5	Down	0.0776171475155179	0.935717021762719
C7_GSE41867_DAY8_VS_DAY15_LCMV_CLONE13_EFFECTOR_CD8_TCELL_DN	171	Down	0.0776545810017992	0.935717021762719
C2_REACTOME_SYNTHESIS_OF_PIPS_AT_THE_LATE_ENDOSOME_MEMBRANE	9	Down	0.0776805876995768	0.935717021762719
C5_GO_RESPONSE_TO_HYDROPEROXIDE	14	Down	0.0776814884355104	0.935717021762719
C1_chr6q27	18	Down	0.0778341253988694	0.935717021762719
C2_PID_P53_REGULATION_PATHWAY	55	Down	0.0778989777962484	0.935717021762719
C7_GSE14308_TH2_VS_NATURAL_TREG_DN	154	Down	0.077913941044564	0.935717021762719
C5_GO_CGMP_BIOSYNTHETIC_PROCESS	5	Down	0.0779575922035656	0.935717021762719
C2_REACTOME_REGULATION_OF_TP53_EXPRESSION_AND_DEGRADATION	33	Down	0.0780435718296282	0.935717021762719
C5_GO_SPONTANEOUS_SYNAPTIC_TRANSMISSION	4	Up	0.0780641118159144	0.935717021762719
C5_GO_LIPID_PHOSPHORYLATION	53	Down	0.0781999231679485	0.935717021762719
C5_GO_MOLTING_CYCLE_PROCESS	50	Down	0.0782491427721868	0.935717021762719
C2_MORI_EMU_MYC_LYMPHOMA_BY_ONSET_TIME_DN	17	Down	0.0783031866254152	0.935717021762719
C2_REACTOME_PROCESSING_OF_CAPPED_INTRON_CONTAINING_PRE_MRNA	198	Down	0.0783086922563103	0.935717021762719
C2_KAMIKUBO_MYELOID_CEBPA_NETWORK	20	Up	0.0784469825938903	0.935717021762719
C7_GSE28237_EARLY_VS_LATE_GC_BCELL_DN	159	Down	0.0784618163472487	0.935717021762719
C5_GO_MRNA_METABOLIC_PROCESS	433	Down	0.0785780720283398	0.935717021762719
C2_STEIN_ESRRA_TARGETS_RESPONSIVE_TO_ESTROGEN_DN	34	Up	0.0786645799048655	0.935717021762719
C3_SYATTGTG_UNKNOWN	143	Down	0.0787239675131128	0.935717021762719
C5_GO_MICROVILLUS_ASSEMBLY	15	Down	0.0787444122222778	0.935717021762719
C5_GO_PLASMA_MEMBRANE_FUSION	6	Up	0.0787502897151825	0.935717021762719
C5_GO_SMALL_GTPASE_BINDING	354	Down	0.0787660096378478	0.935717021762719
C5_GO_TRANSFORMING_GROWTH_FACTOR_BETA_PRODUCTION	27	Up	0.0789562110670534	0.935717021762719
C5_GO_REGULATION_OF_SOMATIC_STEM_CELL_POPULATION_MAINTENANCE	2	Down	0.0789979083365128	0.935717021762719
C7_GSE1460_INTRATHYMIC_T_PROGENITOR_VS_NAIVE_CD4_TCELL_CORD_BLOOD_DN	134	Down	0.0790297082265146	0.935717021762719
C3_KMCATNNWGGA_UNKNOWN	80	Down	0.0790492747845188	0.935717021762719
C2_GRADE_COLON_AND_RECTAL_CANCER_UP	251	Down	0.0791109521326795	0.935717021762719
C7_GSE17974_IL4_AND_ANTI_IL12_VS_UNTREATED_72H_ACT_CD4_TCELL_DN	149	Down	0.0791203345393958	0.935717021762719
C5_GO_ADIPONECTIN_SECRETION	6	Up	0.0791711014864971	0.935717021762719
C2_REACTOME_TP53_REGULATES_TRANSCRIPTION_OF_DEATH_RECEPTORS_AND_LIGANDS	9	Down	0.0792018577752371	0.935717021762719
C7_GSE29164_DAY3_VS_DAY7_UNTREATED_MELANOMA_UP	149	Down	0.0792219696454773	0.935717021762719
C2_REACTOME_SYNTHESIS_OF_PIPS_AT_THE_EARLY_ENDOSOME_MEMBRANE	15	Down	0.0792982455105172	0.935717021762719
C2_KEGG_ALLOGRAFT_REJECTION	25	Up	0.0793117693959557	0.935717021762719
C7_GSE16386_IL4_VS_IL4_AND_ROSIGLITAZONE_STIM_MACROPHAGE_6H_UP	173	Down	0.0794248391002244	0.935717021762719
C5_GO_MHC_PROTEIN_COMPLEX_ASSEMBLY	4	Up	0.0794400617930626	0.935717021762719
C7_GSE19825_NAIVE_VS_DAY3_EFF_CD8_TCELL_DN	174	Down	0.0794455722387329	0.935717021762719
C5_GO_SKIN_MORPHOGENESIS	7	Down	0.0794734343200761	0.935717021762719
C5_GO_MACROMOLECULE_TRANSMEMBRANE_TRANSPORTER_ACTIVITY	14	Down	0.0795492085730915	0.935717021762719
C7_GSE12845_IGD_POS_BLOOD_VS_NAIVE_TONSIL_BCELL_DN	170	Down	0.0795869066090203	0.935717021762719
C5_GO_REGULATION_OF_MRNA_3_END_PROCESSING	20	Down	0.0795888470544657	0.935717021762719
C5_GO_REGULATION_OF_MRNA_EXPORT_FROM_NUCLEUS	4	Down	0.0797078526251442	0.935717021762719
C5_GO_POSITIVE_REGULATION_OF_REGULATED_SECRETORY_PATHWAY	35	Up	0.0797162463681986	0.935717021762719
C5_GO_NEGATIVE_REGULATION_OF_CHROMATIN_SILENCING	16	Up	0.0797878210314758	0.935717021762719
C7_GSE37532_VISCERAL_ADIPOSE_TISSUE_VS_LN_DERIVED_PPARG_KO_TREG_CD4_TCELL_DN	118	Down	0.0798750914025932	0.935717021762719
C5_GO_L_ALPHA_AMINO_ACID_TRANSMEMBRANE_TRANSPORT	35	Up	0.0799017774925812	0.935717021762719
C7_GSE37605_FOXP3_FUSION_GFP_VS_IRES_GFP_TREG_C57BL6_UP	146	Up	0.0799534761095941	0.935717021762719
C5_GO_EXTRACELLULAR_MEMBRANE_BOUNDED_ORGANELLE	2	Down	0.0800049338556689	0.935717021762719
C2_REACTOME_PEPTIDE_LIGAND_BINDING_RECEPTORS	72	Up	0.0800272619418498	0.935717021762719
C5_GO_NEGATIVE_REGULATION_OF_DNA_TEMPLATED_TRANSCRIPTION_INITIATION	6	Down	0.0802162655507521	0.935717021762719
C2_REACTOME_SYNTHESIS_OF_EPOXY_EET_AND_DIHYDROXYEICOSATRIENOIC_ACIDS_DHET	3	Down	0.0802204271050496	0.935717021762719
C5_GO_NEGATIVE_REGULATION_OF_PROTEIN_POLYUBIQUITINATION	7	Down	0.0802654688075832	0.935717021762719
C5_GO_NEGATIVE_REGULATION_OF_DEFENSE_RESPONSE_TO_VIRUS	18	Down	0.0802833412334592	0.935717021762719
C5_GO_DETECTION_OF_MOLECULE_OF_BACTERIAL_ORIGIN	9	Up	0.0802906849145568	0.935717021762719
C2_REACTOME_MET_ACTIVATES_PTPN11	4	Up	0.0803069333951129	0.935717021762719
C5_GO_REGULATION_OF_CYTOPLASMIC_TRANSLATION	23	Down	0.0803310742332662	0.935717021762719
C7_GSE12392_WT_VS_IFNB_KO_CD8A_NEG_SPLEEN_DC_UP	171	Down	0.0803337702357638	0.935717021762719
C5_GO_SURFACTANT_HOMEOSTASIS	5	Up	0.0803421144212949	0.935717021762719
C7_GSE17721_POLYIC_VS_PAM3CSK4_16H_BMDC_DN	169	Down	0.0805110348740094	0.935717021762719
C5_GO_POSITIVE_REGULATION_OF_GTPASE_ACTIVITY	315	Down	0.0805460451054541	0.935717021762719
C7_GSE6875_WT_VS_FOXP3_KO_TREG_UP	160	Down	0.0805736846271938	0.935717021762719
C5_GO_ENDOPLASMIC_RETICULUM_MANNOSE_TRIMMING	14	Down	0.080594118054344	0.935717021762719
C2_REACTOME_ERYTHROPOIETIN_ACTIVATES_STAT5	6	Down	0.0806434308666888	0.935717021762719
C5_GO_NEGATIVE_REGULATION_OF_CELL_MATURATION	2	Down	0.0806879188426403	0.935717021762719
C7_GSE43955_1H_VS_10H_ACT_CD4_TCELL_DN	138	Down	0.0807193641784664	0.935717021762719
C5_GO_TRANSFORMING_GROWTH_FACTOR_BETA2_PRODUCTION	7	Up	0.0808705904590114	0.935717021762719
C2_BIOCARTA_MONOCYTE_PATHWAY	10	Up	0.080887446514913	0.935717021762719
C7_GSE18791_UNSTIM_VS_NEWCATSLE_VIRUS_DC_6H_UP	169	Down	0.0809733263647526	0.935717021762719
C7_GSE37534_UNTREATED_VS_ROSIGLITAZONE_TREATED_CD4_TCELL_PPARG1_AND_FOXP3_TRASDUCED_DN	169	Down	0.0810958456058719	0.935717021762719
C7_GSE3982_CTRL_VS_IGE_STIM_MAST_CELL_DN	158	Down	0.0811007836887162	0.935717021762719
C5_GO_GUANYL_NUCLEOTIDE_EXCHANGE_FACTOR_ACTIVITY	177	Down	0.081156231146293	0.935717021762719
C2_WINZEN_DEGRADED_VIA_KHSRP	56	Up	0.0812206899954604	0.935717021762719
C7_GSE2770_IL12_AND_TGFB_ACT_VS_ACT_CD4_TCELL_2H_UP	163	Down	0.0812300319884578	0.935717021762719
C7_GSE360_L_MAJOR_VS_B_MALAYI_HIGH_DOSE_DC_DN	151	Down	0.0812490198421672	0.935717021762719
C2_PID_HIF1_TFPATHWAY	55	Up	0.0812624394301649	0.935717021762719
C7_GSE39820_TGFBETA1_IL6_VS_TGFBETA1_IL6_IL23A_TREATED_CD4_TCELL_UP	179	Down	0.0812706754566803	0.935717021762719
C5_GO_EXON_EXON_JUNCTION_COMPLEX	17	Down	0.081271960753367	0.935717021762719
C7_GSE1432_CTRL_VS_IFNG_6H_MICROGLIA_UP	173	Down	0.0813016235551373	0.935717021762719
C5_GO_7S_RNA_BINDING	7	Down	0.0814331583705217	0.935717021762719
C5_GO_AZUROPHIL_GRANULE	117	Down	0.0814677884703518	0.935717021762719
C7_GSE13547_CTRL_VS_ANTI_IGM_STIM_BCELL_2H_DN	116	Down	0.0815889117436816	0.935717021762719
C5_GO_CEREBRAL_CORTEX_REGIONALIZATION	3	Up	0.0816376658961744	0.935717021762719
C7_GSE42088_UNINF_VS_LEISHMANIA_INF_DC_2H_UP	160	Down	0.0816563032062302	0.935717021762719
C5_GO_ESTABLISHMENT_OF_CELL_POLARITY	101	Down	0.0816821336753849	0.935717021762719
C2_BIOCARTA_HIF_PATHWAY	14	Up	0.0817010159725136	0.935717021762719
C5_GO_NEGATIVE_REGULATION_OF_HISTONE_H3_K4_METHYLATION	5	Up	0.0817057756548786	0.935717021762719
C2_PYEON_HPV_POSITIVE_TUMORS_DN	3	Up	0.0817386388604004	0.935717021762719
C3_GGCAGTG_MIR3243P	77	Down	0.0817559638977545	0.935717021762719
C2_KONDO_PROSTATE_CANCER_HCP_WITH_H3K27ME3	50	Down	0.0818088759641218	0.935717021762719
C3_TGCCTTA_MIR124A	437	Down	0.0818586665660871	0.935717021762719
C5_GO_PHOSPHATIDYLINOSITOL_3_4_BISPHOSPHATE_BINDING	24	Down	0.0818723571234411	0.935717021762719
C5_GO_REGULATION_OF_INTERLEUKIN_4_PRODUCTION	23	Up	0.0819484652851843	0.935717021762719
C5_GO_ZINC_ION_TRANSMEMBRANE_TRANSPORT	16	Down	0.0819821966388765	0.935717021762719
C7_GSE17721_LPS_VS_GARDIQUIMOD_2H_BMDC_DN	169	Down	0.0820438068312523	0.935717021762719
C7_GSE40443_INDUCED_VS_TOTAL_TREG_UP	173	Down	0.0820537712906428	0.935717021762719
C7_GSE3982_NEUTROPHIL_VS_BCELL_UP	141	Down	0.0820687224321939	0.935717021762719
C2_MARTINEZ_TP53_TARGETS_DN	408	Down	0.0821396677188844	0.935717021762719
C2_REACTOME_DISEASES_OF_IMMUNE_SYSTEM	23	Up	0.0823617284622053	0.935717021762719
C7_GSE12366_PLASMA_CELL_VS_MEMORY_BCELL_DN	163	Down	0.0823863430749067	0.935717021762719
C1_chr6p11	3	Down	0.0823901723424671	0.935717021762719
C5_GO_POSITIVE_REGULATION_OF_LONG_TERM_NEURONAL_SYNAPTIC_PLASTICITY	3	Down	0.0824046985483985	0.935717021762719
C2_REACTOME_SUMOYLATION_OF_RNA_BINDING_PROTEINS	40	Down	0.0824955071010841	0.935717021762719
C5_GO_POSITIVE_REGULATION_OF_CYTOKINE_BIOSYNTHETIC_PROCESS	46	Up	0.0825279358967843	0.935717021762719
C7_GSE10856_CTRL_VS_TNFRSF6B_IN_MACROPHAGE_UP	149	Down	0.0826049007019816	0.935717021762719
C5_GO_DETECTION_OF_MECHANICAL_STIMULUS_INVOLVED_IN_SENSORY_PERCEPTION_OF_PAIN	9	Down	0.0826683526130001	0.935717021762719
C5_GO_EXTRINSIC_COMPONENT_OF_PRESYNAPTIC_MEMBRANE	3	Down	0.0826956589602323	0.935717021762719
C7_GSE20484_MCSG_VS_CXCL4_MONOCYTE_DERIVED_MACROPHAGE_UP	159	Down	0.0827034391360442	0.935717021762719
C7_GSE37534_UNTREATED_VS_PIOGLITAZONE_TREATED_CD4_TCELL_PPARG1_AND_FOXP3_TRASDUCED_UP	160	Down	0.0827557998758607	0.935717021762719
C2_REACTOME_PRE_NOTCH_EXPRESSION_AND_PROCESSING	96	Up	0.0829177483113072	0.935717021762719
C7_GSE5542_UNTREATED_VS_IFNG_TREATED_EPITHELIAL_CELLS_6H_DN	184	Down	0.0829375982027198	0.935717021762719
C5_GO_ENDOMEMBRANE_SYSTEM_ORGANIZATION	335	Down	0.0830143938064517	0.935717021762719
C7_GSE17721_CTRL_VS_GARDIQUIMOD_24H_BMDC_DN	153	Down	0.0830182887809297	0.935717021762719
C5_GO_PROTEIN_LOCALIZATION_TO_ORGANELLE	721	Down	0.0830917112893373	0.935717021762719
C3_RNGTGGGC_UNKNOWN	556	Down	0.0832382852129624	0.935717021762719
C7_GSE16451_CTRL_VS_WEST_EQUINE_ENC_VIRUS_MATURE_NEURON_CELL_LINE_DN	171	Down	0.0833015008388873	0.935717021762719
C2_CAVARD_LIVER_CANCER_MALIGNANT_VS_BENIGN	18	Up	0.0833539877963324	0.935717021762719
C5_GO_APICAL_DENDRITE	15	Down	0.0834384612978682	0.935717021762719
C5_GO_IONOTROPIC_GLUTAMATE_RECEPTOR_SIGNALING_PATHWAY	14	Down	0.0834588454658167	0.935717021762719
C3_CTCTGGA_MIR520A_MIR525	118	Down	0.0834712871689311	0.935717021762719
C7_GSE40273_EOS_KO_VS_WT_TREG_UP	169	Down	0.0835459706063195	0.935717021762719
C5_GO_NUCLEOTIDE_SUGAR_METABOLIC_PROCESS	16	Down	0.0835501953895745	0.935717021762719
C2_GOLUB_ALL_VS_AML_DN	20	Up	0.0836286850486506	0.935717021762719
C7_GSE30962_ACUTE_VS_CHRONIC_LCMV_SECONDARY_INF_CD8_TCELL_UP	165	Down	0.0836820155285353	0.935717021762719
C2_REACTOME_TRANSPORT_OF_BILE_SALTS_AND_ORGANIC_ACIDS_METAL_IONS_AND_AMINE_COMPOUNDS	44	Down	0.083684588773222	0.935717021762719
C7_GSE34156_NOD2_LIGAND_VS_NOD2_AND_TLR1_TLR2_LIGAND_6H_TREATED_MONOCYTE_UP	152	Down	0.0836960935811503	0.935717021762719
C7_GSE26890_CXCR1_NEG_VS_POS_EFFECTOR_CD8_TCELL_DN	171	Down	0.0837221488435518	0.935717021762719
C7_GSE6259_DEC205_POS_DC_VS_BCELL_DN	151	Down	0.0837351226002407	0.935717021762719
C5_GO_RRNA_BINDING	44	Down	0.0837597885903013	0.935717021762719
C3_GCGNNANTTCC_UNKNOWN	107	Down	0.0837864202763564	0.935717021762719
C7_GSE43955_10H_VS_60H_ACT_CD4_TCELL_WITH_TGFB_IL6_UP	164	Down	0.0838109511286082	0.935717021762719
C5_GO_INCLUSION_BODY	64	Down	0.0838379365487719	0.935717021762719
C5_GO_PROTEIN_LOCALIZATION_TO_CHROMOSOME_TELOMERIC_REGION	27	Down	0.0838490754819772	0.935717021762719
C2_IVANOVA_HEMATOPOIESIS_STEM_CELL_AND_PROGENITOR	406	Down	0.0838582219424796	0.935717021762719
C5_GO_ALCOHOL_BINDING	59	Down	0.0838596238050268	0.935717021762719
C5_GO_ATF6_MEDIATED_UNFOLDED_PROTEIN_RESPONSE	10	Up	0.0838699571973736	0.935717021762719
C5_GO_N_ACYLPHOSPHATIDYLETHANOLAMINE_SPECIFIC_PHOSPHOLIPASE_D_ACTIVITY	5	Up	0.0838768605171451	0.935717021762719
C5_GO_CONNEXIN_COMPLEX	3	Up	0.0838825745891448	0.935717021762719
C7_GSE2706_UNSTIM_VS_2H_LPS_AND_R848_DC_UP	157	Down	0.0839446718484554	0.935717021762719
C5_GO_PYRIMIDINE_CONTAINING_COMPOUND_BIOSYNTHETIC_PROCESS	48	Down	0.0839903007640903	0.935717021762719
C5_GO_ANGIOGENESIS_INVOLVED_IN_WOUND_HEALING	14	Down	0.0840038357443938	0.935717021762719
C2_HOLLERN_EMT_BREAST_TUMOR_DN	70	Up	0.0840565359312226	0.935717021762719
C5_GO_PROTON_TRANSPORTING_TWO_SECTOR_ATPASE_COMPLEX_ASSEMBLY	9	Down	0.0841105183345744	0.935717021762719
C2_SHIRAISHI_PLZF_TARGETS_DN	6	Up	0.0841585544298712	0.935717021762719
C5_GO_INTRINSIC_COMPONENT_OF_MITOCHONDRIAL_MEMBRANE	64	Down	0.0841774706853251	0.935717021762719
C5_GO_RESPONSE_TO_FRUCTOSE	6	Up	0.0842307208496735	0.935717021762719
C7_GSE43863_LY6C_INT_CXCR5POS_VS_LY6C_LOW_CXCR5NEG_EFFECTOR_CD4_TCELL_UP	153	Down	0.0842482817960364	0.935717021762719
C2_REACTOME_PHOSPHORYLATION_OF_EMI1	6	Up	0.0843029373443973	0.935717021762719
C5_GO_REGULATION_OF_ESTABLISHMENT_OF_PROTEIN_LOCALIZATION_TO_CHROMOSOME	12	Down	0.0843079436049989	0.935717021762719
C2_LIU_TARGETS_OF_VMYB_VS_CMYB_UP	9	Down	0.0843514611250905	0.935717021762719
C7_GSE36392_TYPE_2_MYELOID_VS_MAC_IL25_TREATED_LUNG_UP	101	Up	0.0844098517596139	0.935717021762719
C5_GO_SNRNA_TRANSCRIPTION	62	Down	0.0844773423223347	0.935717021762719
C5_GO_CELLULAR_RESPONSE_TO_TESTOSTERONE_STIMULUS	8	Up	0.0845495904368158	0.935717021762719
C7_GSE2770_IL12_ACT_VS_ACT_CD4_TCELL_2H_DN	162	Down	0.0845590404460829	0.935717021762719
C7_GSE22886_NAIVE_TCELL_VS_NKCELL_UP	164	Down	0.0845724398737039	0.935717021762719
C2_REACTOME_RECRUITMENT_OF_NUMA_TO_MITOTIC_CENTROSOMES	76	Down	0.0846408155663724	0.935717021762719
C5_GO_RESPONSE_TO_EPINEPHRINE	11	Up	0.0847815155905829	0.935717021762719
C5_GO_TRANSITION_METAL_ION_TRANSMEMBRANE_TRANSPORTER_ACTIVITY	29	Down	0.0847939471838915	0.935717021762719
C7_GSE2197_CPG_DNA_VS_UNTREATED_IN_DC_DN	163	Down	0.0848531623768119	0.935717021762719
C2_MADAN_DPPA4_TARGETS	29	Up	0.0848969779126803	0.935717021762719
C7_GSE22611_MUTANT_NOD2_VS_CTRL_TRANSDUCED_HEK293T_CELL_UP	130	Down	0.0849744765242544	0.935717021762719
C7_GSE2770_UNTREATED_VS_TGFB_AND_IL4_TREATED_ACT_CD4_TCELL_4H_UP	171	Down	0.0849981316585501	0.935717021762719
C5_GO_REGULATION_OF_CLATHRIN_DEPENDENT_ENDOCYTOSIS	11	Down	0.0850139363207428	0.935717021762719
C5_GO_MYOSIN_BINDING	42	Down	0.0850160319453604	0.935717021762719
C7_GSE17721_LPS_VS_GARDIQUIMOD_1H_BMDC_DN	166	Down	0.0850322041115437	0.935717021762719
C5_GO_VASCULAR_ASSOCIATED_SMOOTH_MUSCLE_CELL_MIGRATION	18	Up	0.0850784185663157	0.935717021762719
C7_GSE22601_DOUBLE_POSITIVE_VS_CD8_SINGLE_POSITIVE_THYMOCYTE_DN	180	Down	0.0851035383059334	0.935717021762719
C7_GSE37301_COMMON_LYMPHOID_PROGENITOR_VS_GRAN_MONO_PROGENITOR_DN	126	Down	0.0853033820181518	0.935717021762719
C2_SEKI_INFLAMMATORY_RESPONSE_LPS_UP	52	Up	0.0853158386390756	0.935717021762719
C5_GO_SMOOTH_MUSCLE_CELL_DIFFERENTIATION	37	Down	0.0853435369127222	0.935717021762719
C5_GO_CARDIAC_CONDUCTION	76	Down	0.085395213099426	0.935717021762719
C5_GO_POSITIVE_REGULATION_OF_AUTOPHAGY	100	Down	0.0853968959931074	0.935717021762719
C2_NAKAYAMA_SOFT_TISSUE_TUMORS_PCA1_UP	59	Up	0.0853990564396477	0.935717021762719
C5_GO_3_5_DNA_HELICASE_ACTIVITY	15	Down	0.0854114191641296	0.935717021762719
C7_GSE22601_DOUBLE_NEGATIVE_VS_IMMATURE_CD4_SP_THYMOCYTE_UP	170	Down	0.0854409585945376	0.935717021762719
C7_GSE2585_THYMIC_MACROPHAGE_VS_MTEC_UP	151	Down	0.0855042246693545	0.935717021762719
C7_GSE14415_FOXP3_KO_NATURAL_TREG_VS_TCONV_DN	149	Down	0.085512862759458	0.935717021762719
C7_GSE32533_WT_VS_MIR17_KO_ACT_CD4_TCELL_DN	181	Down	0.0855148118578043	0.935717021762719
C5_GO_NEGATIVE_REGULATION_OF_CREB_TRANSCRIPTION_FACTOR_ACTIVITY	4	Up	0.0855287489307615	0.935717021762719
C5_GO_ASTROCYTE_PROJECTION	7	Up	0.0855375737688158	0.935717021762719
C7_GSE7509_DC_VS_MONOCYTE_WITH_FCGRIIB_STIM_DN	169	Down	0.0855399060013268	0.935717021762719
C2_REACTOME_SELENOAMINO_ACID_METABOLISM	88	Down	0.0855907572378854	0.935717021762719
C5_GO_CALCIUM_ION_TRANSMEMBRANE_TRANSPORT	202	Down	0.0856405106018255	0.935717021762719
C7_GSE17580_TREG_VS_TEFF_S_MANSONI_INF_DN	169	Down	0.0856717617847468	0.935717021762719
C5_GO_DENDRITIC_CELL_CYTOKINE_PRODUCTION	11	Down	0.0856765198386945	0.935717021762719
C2_BIOCARTA_SAM68_PATHWAY	6	Up	0.0857264311123605	0.935717021762719
C5_GO_SMALL_PROTEIN_ACTIVATING_ENZYME_BINDING	5	Down	0.0859674244888597	0.935717021762719
C6_ESC_V6.5_UP_LATE.V1_DN	134	Up	0.0860038308251634	0.935717021762719
C2_REACTOME_IRE1ALPHA_ACTIVATES_CHAPERONES	45	Down	0.0861065917087656	0.935717021762719
C5_GO_POSITIVE_REGULATION_OF_AMINO_ACID_TRANSPORT	10	Up	0.0861387948763009	0.935717021762719
C5_GO_REGULATION_OF_GLYCOPROTEIN_METABOLIC_PROCESS	7	Up	0.0862230975517786	0.935717021762719
C5_GO_POSITIVE_REGULATION_OF_ACTIN_FILAMENT_POLYMERIZATION	74	Down	0.0862578684297124	0.935717021762719
C3_TCTATGA_MIR376A_MIR376B	64	Down	0.086316369110502	0.935717021762719
C5_GO_POSITIVE_REGULATION_OF_INTERLEUKIN_10_PRODUCTION	25	Up	0.0863478958953859	0.935717021762719
C5_GO_REGULATION_OF_CELL_MATURATION	11	Down	0.0864345151312413	0.935717021762719
C7_GSE20500_CTRL_VS_RETINOIC_ACID_TREATED_CD4_TCELL_UP	179	Down	0.0864623260993189	0.935717021762719
C2_PID_DELTA_NP63_PATHWAY	33	Down	0.0864966544988987	0.935717021762719
C2_DISTECHE_ESCAPED_FROM_X_INACTIVATION	10	Up	0.0865631536400349	0.935717021762719
C5_GO_SENSORY_PERCEPTION_OF_PAIN	52	Up	0.0865757964838711	0.935717021762719
C7_GSE15330_WT_VS_IKAROS_KO_LYMPHOID_MULTIPOTENT_PROGENITOR_UP	168	Down	0.0865825921881253	0.935717021762719
C5_GO_MECHANORECEPTOR_DIFFERENTIATION	35	Down	0.0865923378474244	0.935717021762719
C7_GSE16385_UNTREATED_VS_12H_ROSIGLITAZONE_TREATED_MACROPHAGE_UP	87	Up	0.0866193658475624	0.935717021762719
C2_REACTOME_BLOOD_GROUP_SYSTEMS_BIOSYNTHESIS	13	Up	0.0866206899385138	0.935717021762719
C5_GO_INTRINSIC_APOPTOTIC_SIGNALING_PATHWAY_IN_RESPONSE_TO_OXIDATIVE_STRESS	37	Down	0.0866686056894414	0.935717021762719
C7_GSE10500_ARTHRITIC_SYNOVIAL_FLUID_VS_HEALTHY_MACROPHAGE_DN	130	Down	0.0867688154171431	0.935717021762719
C2_FIRESTEIN_CTNNB1_PATHWAY_AND_PROLIFERATION	9	Up	0.0868257862352316	0.935717021762719
C5_GO_PROTEIN_K29_LINKED_DEUBIQUITINATION	4	Up	0.0868402713481012	0.935717021762719
C2_REACTOME_REGULATION_OF_PYRUVATE_DEHYDROGENASE_PDH_COMPLEX	15	Down	0.0868803747799907	0.935717021762719
C5_GO_NEGATIVE_REGULATION_OF_NEURON_PROJECTION_REGENERATION	10	Up	0.0869730911282549	0.935717021762719
C5_GO_SMOOTHENED_SIGNALING_PATHWAY_INVOLVED_IN_VENTRAL_SPINAL_CORD_PATTERNING	3	Down	0.0870544478636666	0.935717021762719
C5_GO_REGULATION_OF_MICROTUBULE_BASED_MOVEMENT	18	Up	0.0870578484496991	0.935717021762719
C3_AHR_01	51	Down	0.0871740470321828	0.935717021762719
C5_GO_LOW_DENSITY_LIPOPROTEIN_PARTICLE_CLEARANCE	25	Down	0.0871844074627147	0.935717021762719
C5_GO_REGULATION_OF_WNT_SIGNALING_PATHWAY_PLANAR_CELL_POLARITY_PATHWAY	7	Down	0.0872939340413967	0.935717021762719
C2_KORKOLA_YOLK_SAC_TUMOR	34	Up	0.0873112476891361	0.935717021762719
C5_GO_POSITIVE_THYMIC_T_CELL_SELECTION	11	Down	0.0873359057158974	0.935717021762719
C7_GSE26290_WT_VS_PDK1_KO_ANTI_CD3_AND_IL2_STIM_CD8_TCELL_DN	157	Down	0.0873689701672729	0.935717021762719
C5_GO_CULLIN_RING_UBIQUITIN_LIGASE_COMPLEX	133	Down	0.0873794077592483	0.935717021762719
C5_GO_ENVELOPE	951	Down	0.0873823707896941	0.935717021762719
C2_REACTOME_RAB_REGULATION_OF_TRAFFICKING	108	Down	0.0874477994955621	0.935717021762719
C7_GSE21033_1H_VS_24H_POLYIC_STIM_DC_UP	143	Down	0.0874719673675006	0.935717021762719
C2_REACTOME_BETA_OXIDATION_OF_VERY_LONG_CHAIN_FATTY_ACIDS	10	Up	0.0875059230969035	0.935717021762719
C5_GO_NEGATIVE_REGULATION_OF_INTERLEUKIN_8_SECRETION	6	Up	0.0875091131077057	0.935717021762719
C7_GSE40068_CXCR5POS_BCL6POS_TFH_VS_CXCR5NEG_BCL6NEG_CD4_TCELL_UP	169	Down	0.0875478336673648	0.935717021762719
C5_GO_MEDIUM_CHAIN_FATTY_ACID_CATABOLIC_PROCESS	4	Up	0.0876270499912465	0.935717021762719
C2_MCCABE_HOXC6_TARGETS_CANCER_DN	18	Down	0.0876635451170819	0.935717021762719
C2_REACTOME_NEGATIVE_FEEDBACK_REGULATION_OF_MAPK_PATHWAY	6	Up	0.0877327039612173	0.935717021762719
C5_GO_UDP_N_ACETYLGLUCOSAMINE_BIOSYNTHETIC_PROCESS	10	Down	0.0877571000830093	0.935717021762719
C7_GSE10325_BCELL_VS_MYELOID_UP	161	Down	0.0878274962841397	0.935717021762719
C7_GSE29614_CTRL_VS_TIV_FLU_VACCINE_PBMC_2007_UP	70	Up	0.0878787180219007	0.935717021762719
C5_GO_CELLULAR_PROTEIN_CONTAINING_COMPLEX_LOCALIZATION	16	Down	0.0879673540782775	0.935717021762719
C2_REACTOME_LYSINE_CATABOLISM	9	Up	0.0880675161521977	0.935717021762719
C5_GO_LYSINE_CATABOLIC_PROCESS	9	Up	0.0880675161521977	0.935717021762719
C7_GSE17721_POLYIC_VS_PAM3CSK4_0.5H_BMDC_DN	160	Down	0.0880956497035638	0.935717021762719
C5_GO_NADPLUS_BINDING	12	Up	0.0882391942106462	0.935717021762719
C2_MULLIGHAN_NPM1_MUTATED_SIGNATURE_1_DN	101	Down	0.0882503689212471	0.935717021762719
C2_REACTOME_DEGRADATION_OF_BETA_CATENIN_BY_THE_DESTRUCTION_COMPLEX	71	Down	0.0882558471719894	0.935717021762719
C5_GO_REGULATION_OF_FILOPODIUM_ASSEMBLY	35	Down	0.0883002472006855	0.935717021762719
C7_GSE16385_IL4_VS_ROSIGLITAZONE_STIM_MACROPHAGE_DN	129	Down	0.0884253392509817	0.935717021762719
C5_GO_NEGATIVE_REGULATION_OF_DIGESTIVE_SYSTEM_PROCESS	7	Up	0.0884842224749404	0.935717021762719
C7_GSE17322_CD103_POS_VS_CD11B_HIGH_LUNG_DC_DN	165	Down	0.0885351424758845	0.935717021762719
C5_GO_PROTON_TRANSPORTING_ATP_SYNTHASE_COMPLEX_CATALYTIC_CORE_F_1_	5	Down	0.0885361835717258	0.935717021762719
C3_TCCCRNNRTGC_UNKNOWN	183	Down	0.0886075797906001	0.935717021762719
C7_GSE13485_CTRL_VS_DAY1_YF17D_VACCINE_PBMC_UP	173	Down	0.0886316836933391	0.935717021762719
C5_GO_GTPASE_BINDING	437	Down	0.0886646939710934	0.935717021762719
C5_GO_NUCLEOLAR_PART	142	Down	0.0887150463902483	0.935717021762719
C7_GSE45837_WT_VS_GFI1_KO_PDC_UP	118	Down	0.0887415307861393	0.935717021762719
C7_GSE45365_CTRL_VS_MCMV_INFECTION_NK_CELL_DN	153	Down	0.088759383070191	0.935717021762719
C5_GO_SNRNA_3_END_PROCESSING	16	Down	0.0888287979884627	0.935717021762719
C7_GSE41867_DAY6_VS_DAY8_LCMV_CLONE13_EFFECTOR_CD8_TCELL_DN	175	Down	0.088862761439444	0.935717021762719
C5_GO_NEGATIVE_REGULATION_OF_GLUCOSE_IMPORT	9	Down	0.0889148350305663	0.935717021762719
C7_GSE24634_IL4_VS_CTRL_TREATED_NAIVE_CD4_TCELL_DAY5_DN	155	Down	0.0889511347954098	0.935717021762719
[truncated: 19,693 more rows]
