# Supplementary material for: Osteopontin associates with brain TRM-cell transcriptome and compartmentalization in donors with and without multiple sclerosis
Source: iScience. 2022 Dec 9;26(1):105785. doi: 10.1016/j.isci.2022.105785 (PMC9804143; doi:10.1016/j.isci.2022.105785)
Supplement: Data S5. Gene set enrichment analysis results of MS donors, related to Figure S10A [file mmc6.zip › DataS5_GSEA_MS_Donors/tab.camera.v7.0_CD8_GM_vs_WM.txt]

geneset	NGenes	Direction	PValue	FDR
C5_GO_POSITIVE_REGULATION_OF_CHOLESTEROL_EFFLUX	13	Down	0.000178488744746039	0.999964248457456
C5_GO_PROTEIN_CONTAINING_COMPLEX_REMODELING	15	Down	0.000190661252583842	0.999964248457456
C5_GO_REGULATION_OF_CHOLESTEROL_EFFLUX	17	Down	0.000261807375283532	0.999964248457456
C2_REACTOME_PLASMA_LIPOPROTEIN_REMODELING	19	Down	0.000297407514645906	0.999964248457456
C2_REACTOME_HDL_REMODELING	8	Down	0.000768559469716407	0.999964248457456
C2_WEINMANN_ADAPTATION_TO_HYPOXIA_UP	19	Down	0.000856120847651673	0.999964248457456
C5_GO_NEGATIVE_REGULATION_OF_INTERLEUKIN_5_PRODUCTION	5	Up	0.00105233137813161	0.999964248457456
C5_GO_CELL_BODY_MEMBRANE	16	Down	0.00117728170886908	0.999964248457456
C5_GO_APOLIPOPROTEIN_BINDING	11	Down	0.00128234421303371	0.999964248457456
C5_GO_PHOSPHOLIPID_EFFLUX	7	Down	0.00138895104167243	0.999964248457456
C5_GO_HIGH_DENSITY_LIPOPROTEIN_PARTICLE_REMODELING	12	Down	0.00151442417105232	0.999964248457456
C5_GO_REGULATION_OF_CHOLESTEROL_ESTERIFICATION	6	Down	0.001624894807409	0.999964248457456
C5_GO_POSITIVE_REGULATION_OF_STEROL_TRANSPORT	18	Down	0.00181514778946395	0.999964248457456
C2_FOURNIER_ACINAR_DEVELOPMENT_LATE_UP	8	Down	0.00212992023751767	0.999964248457456
C5_GO_VESICLE_CARGO_LOADING	16	Up	0.00217600129615702	0.999964248457456
C5_GO_POSITIVE_REGULATION_OF_CHEMOKINE_BIOSYNTHETIC_PROCESS	7	Down	0.00241101674933403	0.999964248457456
C2_BOGNI_TREATMENT_RELATED_MYELOID_LEUKEMIA_DN	24	Up	0.0024326705188122	0.999964248457456
C5_GO_MICROGLIAL_CELL_MIGRATION	6	Down	0.00243608392866006	0.999964248457456
C3_AGTCTAG_MIR151	15	Up	0.00244818782569383	0.999964248457456
C2_GRAHAM_CML_DIVIDING_VS_NORMAL_DIVIDING_DN	7	Up	0.0025281052257431	0.999964248457456
C2_KIM_ALL_DISORDERS_OLIGODENDROCYTE_NUMBER_CORR_DN	20	Up	0.00253841247534987	0.999964248457456
C5_GO_POSTSYNAPTIC_CYTOSOL	16	Down	0.00277489466993526	0.999964248457456
C5_GO_PROTEIN_LIPID_COMPLEX_SUBUNIT_ORGANIZATION	29	Down	0.0029201489396737	0.999964248457456
C5_GO_POSITIVE_REGULATION_OF_CHEMOKINE_PRODUCTION	35	Down	0.00347685585332292	0.999964248457456
C5_GO_POSITIVE_REGULATION_OF_NEUROINFLAMMATORY_RESPONSE	11	Down	0.00366229569660444	0.999964248457456
C5_GO_TRIGLYCERIDE_RICH_LIPOPROTEIN_PARTICLE_REMODELING	7	Down	0.003753778476926	0.999964248457456
C5_GO_VERY_LOW_DENSITY_LIPOPROTEIN_PARTICLE_REMODELING	7	Down	0.003753778476926	0.999964248457456
C1_chr16q21	29	Down	0.00393318643247216	0.999964248457456
C5_GO_DIOL_METABOLIC_PROCESS	4	Down	0.00394621016272808	0.999964248457456
C2_NIKOLSKY_BREAST_CANCER_19P13_AMPLICON	5	Down	0.0040614122400204	0.999964248457456
C2_OUYANG_PROSTATE_CANCER_PROGRESSION_UP	17	Down	0.00413963070794465	0.999964248457456
C5_GO_CHOLESTEROL_EFFLUX	26	Down	0.00452928964307813	0.999964248457456
C5_GO_HISTONE_DEMETHYLASE_ACTIVITY_H3_K9_SPECIFIC_	11	Up	0.00476931361586072	0.999964248457456
C5_GO_REGULATION_OF_MORPHOGENESIS_OF_A_BRANCHING_STRUCTURE	25	Down	0.00483232334793608	0.999964248457456
C5_GO_REVERSE_CHOLESTEROL_TRANSPORT	12	Down	0.00486635427477796	0.999964248457456
C5_GO_ATP_HYDROLYSIS_COUPLED_CATION_TRANSMEMBRANE_TRANSPORT	46	Up	0.00498822114397028	0.999964248457456
C5_GO_NEURON_PROJECTION_MAINTENANCE	8	Down	0.00509170709996527	0.999964248457456
C5_GO_POSITIVE_REGULATION_OF_CHOLESTEROL_ESTERIFICATION	5	Down	0.00519844380976493	0.999964248457456
C2_DIAZ_CHRONIC_MEYLOGENOUS_LEUKEMIA_DN	91	Down	0.00537437058539489	0.999964248457456
C5_GO_CHEMOKINE_BIOSYNTHETIC_PROCESS	10	Down	0.00556681579594643	0.999964248457456
C7_GSE17721_0.5H_VS_4H_GARDIQUIMOD_BMDC_DN	155	Up	0.00556973369511072	0.999964248457456
C5_GO_SYNAPSE_PRUNING	8	Down	0.00560656734260978	0.999964248457456
C5_GO_MITOTIC_CELL_CYCLE_ARREST	13	Up	0.00579258774185577	0.999964248457456
C5_GO_PRIMARY_ACTIVE_TRANSMEMBRANE_TRANSPORTER_ACTIVITY	92	Up	0.00579962290451544	0.999964248457456
C5_GO_NERVE_GROWTH_FACTOR_BINDING	5	Down	0.00581840838115329	0.999964248457456
C5_GO_ACTIVE_ION_TRANSMEMBRANE_TRANSPORTER_ACTIVITY	52	Up	0.00603998231967929	0.999964248457456
C2_PID_RETINOIC_ACID_PATHWAY	26	Up	0.0065179431637486	0.999964248457456
C5_GO_REGULATION_OF_STEROL_TRANSPORT	30	Down	0.0065720897928303	0.999964248457456
C5_GO_HISTONE_H3_K9_DEMETHYLATION	12	Up	0.00663998091147445	0.999964248457456
C2_HORTON_SREBF_TARGETS	22	Up	0.00665855398067865	0.999964248457456
C5_GO_POSITIVE_REGULATION_OF_ASTROCYTE_ACTIVATION	3	Down	0.00668253149980582	0.999964248457456
C2_KEGG_STEROID_BIOSYNTHESIS	15	Up	0.00680345573230123	0.999964248457456
C5_GO_REGULATION_OF_MITOTIC_CYTOKINESIS	5	Down	0.00680744192523452	0.999964248457456
C2_BIOCARTA_COMP_PATHWAY	8	Down	0.00682079797453339	0.999964248457456
C5_GO_AMELOGENESIS	14	Down	0.00683056398104102	0.999964248457456
C5_GO_C4_DICARBOXYLATE_TRANSMEMBRANE_TRANSPORTER_ACTIVITY	9	Down	0.00686518549496495	0.999964248457456
C5_GO_POSITIVE_REGULATION_OF_MICROGLIAL_CELL_ACTIVATION	8	Down	0.00689602113858444	0.999964248457456
C5_GO_POSITIVE_REGULATION_OF_CELLULAR_RESPIRATION	7	Down	0.00691069080103673	0.999964248457456
C7_GSE21360_SECONDARY_VS_TERTIARY_MEMORY_CD8_TCELL_UP	180	Up	0.00708105922733449	0.999964248457456
C2_BIOCARTA_REELIN_PATHWAY	6	Down	0.00715650372018502	0.999964248457456
C2_REACTOME_CHYLOMICRON_REMODELING	4	Down	0.00719271485356047	0.999964248457456
C5_GO_CHYLOMICRON_REMODELING	4	Down	0.00719271485356047	0.999964248457456
C2_MARCINIAK_ER_STRESS_RESPONSE_VIA_CHOP	16	Up	0.00749697886486032	0.999964248457456
C3_FOXD3_01	123	Up	0.00750417155821659	0.999964248457456
C5_GO_NEUROTROPHIN_BINDING	7	Down	0.00776954698796193	0.999964248457456
C5_GO_MAP_KINASE_ACTIVITY	10	Up	0.00803280662749973	0.999964248457456
C2_NAKAYAMA_SOFT_TISSUE_TUMORS_PCA2_UP	63	Up	0.0082907337210534	0.999964248457456
C5_GO_RESPIRATORY_CHAIN_COMPLEX	67	Up	0.00837646043243737	0.999964248457456
C5_GO_REGULATION_OF_LIPASE_ACTIVITY	64	Down	0.0084245794467058	0.999964248457456
C2_RUAN_RESPONSE_TO_TROGLITAZONE_UP	19	Up	0.00861359537831278	0.999964248457456
C5_GO_POSITIVE_REGULATION_OF_STEROID_METABOLIC_PROCESS	17	Down	0.00863590725640275	0.999964248457456
C5_GO_REGION_OF_CYTOSOL	22	Down	0.00904420846514777	0.999964248457456
C5_GO_REGULATION_OF_LIPOPROTEIN_LIPASE_ACTIVITY	16	Down	0.00907338967876403	0.999964248457456
C2_GRAHAM_CML_QUIESCENT_VS_NORMAL_DIVIDING_DN	8	Up	0.00929132830515609	0.999964248457456
C5_GO_INTERSTRAND_CROSS_LINK_REPAIR	49	Up	0.00941910871315409	0.999964248457456
C7_GSE3982_MAC_VS_BASOPHIL_UP	162	Up	0.00944011303004889	0.999964248457456
C5_GO_CHYLOMICRON_ASSEMBLY	5	Down	0.00951746244242409	0.999964248457456
C5_GO_POSITIVE_REGULATION_OF_ORGANIC_ACID_TRANSPORT	18	Down	0.00952375231251868	0.999964248457456
C5_GO_ATPASE_ACTIVITY_COUPLED_TO_MOVEMENT_OF_SUBSTANCES	100	Up	0.00955924825937421	0.999964248457456
C2_DORSEY_GAB2_TARGETS	23	Down	0.00960313638789116	0.999964248457456
C5_GO_RESOLUTION_OF_MEIOTIC_RECOMBINATION_INTERMEDIATES	13	Up	0.00979346348693708	0.999964248457456
C7_GSE21927_GMCSF_IL6_VS_GMCSF_GCSF_TREATED_BONE_MARROW_DN	172	Up	0.00983791453216706	0.999964248457456
C5_GO_ACTIVIN_RECEPTOR_BINDING	3	Up	0.00988632852945927	0.999964248457456
C5_GO_BLEB_ASSEMBLY	10	Down	0.0100262693758727	0.999964248457456
C2_TAKEDA_TARGETS_OF_NUP98_HOXA9_FUSION_8D_UP	104	Up	0.0100315039207489	0.999964248457456
C5_GO_ADHERENS_JUNCTION_MAINTENANCE	5	Down	0.01010815916244	0.999964248457456
C5_GO_POSITIVE_REGULATION_OF_HEART_GROWTH	29	Down	0.0101828612921529	0.999964248457456
C5_GO_ACTIVATION_OF_TRANSMEMBRANE_RECEPTOR_PROTEIN_TYROSINE_KINASE_ACTIVITY	5	Up	0.0103090629551818	0.999964248457456
C5_GO_PROTEIN_DISULFIDE_ISOMERASE_ACTIVITY	12	Up	0.0103955619830406	0.999964248457456
C5_GO_NEGATIVE_REGULATION_OF_LONG_TERM_SYNAPTIC_POTENTIATION	8	Down	0.0104060773289983	0.999964248457456
C2_RUNNE_GENDER_EFFECT_UP	7	Up	0.0104433799665491	0.999964248457456
C2_KEGG_RIBOSOME	63	Down	0.0105291994079152	0.999964248457456
C2_HESS_TARGETS_OF_HOXA9_AND_MEIS1_DN	61	Down	0.0106219783901404	0.999964248457456
C2_REACTOME_SELENOAMINO_ACID_METABOLISM	88	Down	0.0106536469849814	0.999964248457456
C5_GO_ESTABLISHMENT_OF_PROTEIN_LOCALIZATION_TO_ENDOPLASMIC_RETICULUM	87	Down	0.0106743713697455	0.999964248457456
C2_YORDY_RECIPROCAL_REGULATION_BY_ETS1_AND_SP100_DN	52	Up	0.0108012066818728	0.999964248457456
C5_GO_PROTEIN_K63_LINKED_DEUBIQUITINATION	30	Up	0.0108050833903966	0.999964248457456
C5_GO_LOW_DENSITY_LIPOPROTEIN_PARTICLE_REMODELING	6	Down	0.0108518523917872	0.999964248457456
C2_KIM_ALL_DISORDERS_DURATION_CORR_UP	6	Up	0.0108750781233385	0.999964248457456
C5_GO_TRACHEA_CARTILAGE_DEVELOPMENT	3	Up	0.0109621754356071	0.999964248457456
C2_MOOTHA_TCA	14	Up	0.011215837576027	0.999964248457456
C5_GO_ACETYLCHOLINE_GATED_CHANNEL_COMPLEX	7	Up	0.0112216135590224	0.999964248457456
C5_GO_LYSOSOMAL_LUMEN	66	Up	0.0112313528927632	0.999964248457456
C5_GO_POSITIVE_REGULATION_OF_MACROPHAGE_ACTIVATION	21	Down	0.0113813655171428	0.999964248457456
C5_GO_GENERAL_TRANSCRIPTION_INITIATION_FACTOR_ACTIVITY	15	Up	0.0114427899856903	0.999964248457456
C5_GO_COMMON_MYELOID_PROGENITOR_CELL_PROLIFERATION	5	Up	0.0114685340338622	0.999964248457456
C2_REACTOME_REVERSIBLE_HYDRATION_OF_CARBON_DIOXIDE	6	Up	0.0115832512423871	0.999964248457456
C2_REACTOME_FANCONI_ANEMIA_PATHWAY	34	Up	0.0119958931490142	0.999964248457456
C3_FOXJ2_01	119	Up	0.0120701839181942	0.999964248457456
C5_GO_REGULATION_OF_EXTRACELLULAR_MATRIX_DISASSEMBLY	15	Down	0.012143830010247	0.999964248457456
C5_GO_STEROID_ESTERIFICATION	9	Down	0.0121758900237198	0.999964248457456
C1_chr1q22	43	Up	0.0122672527420968	0.999964248457456
C7_GSE25088_CTRL_VS_IL4_STIM_MACROPHAGE_UP	152	Up	0.0124123517640558	0.999964248457456
C5_GO_POSITIVE_REGULATION_OF_LIPID_TRANSPORT	38	Down	0.0125048719690953	0.999964248457456
C5_GO_CAMERA_TYPE_EYE_PHOTORECEPTOR_CELL_DIFFERENTIATION	8	Down	0.0125051702021939	0.999964248457456
C5_GO_RETINOID_X_RECEPTOR_BINDING	14	Up	0.0127713693124803	0.999964248457456
C5_GO_POSITIVE_REGULATION_OF_DEFENSE_RESPONSE_TO_VIRUS_BY_HOST	23	Up	0.0128554535336	0.999964248457456
C5_GO_POSITIVE_REGULATION_OF_GLIAL_CELL_MIGRATION	9	Down	0.0128746773132386	0.999964248457456
C2_REACTOME_FORMATION_OF_XYLULOSE_5_PHOSPHATE	5	Down	0.0130236069984191	0.999964248457456
C5_GO_XYLULOSE_5_PHOSPHATE_BIOSYNTHETIC_PROCESS	5	Down	0.0130236069984191	0.999964248457456
C2_WONG_PROTEASOME_GENE_MODULE	41	Up	0.0131297016510884	0.999964248457456
C7_GSE41867_LCMV_ARMSTRONG_VS_CLONE13_DAY8_EFFECTOR_CD8_TCELL_UP	175	Up	0.0133367656209472	0.999964248457456
C2_GOERING_BLOOD_HDL_CHOLESTEROL_QTL_CIS	10	Up	0.0133984702933209	0.999964248457456
C5_GO_DENSE_CORE_GRANULE_EXOCYTOSIS	4	Down	0.0136018781842036	0.999964248457456
C5_GO_CHEMOKINE_PRODUCTION	57	Down	0.0136612300689273	0.999964248457456
C1_chr20p12	26	Up	0.0136620472692728	0.999964248457456
C2_REACTOME_TYSND1_CLEAVES_PEROXISOMAL_PROTEINS	7	Up	0.013757952036655	0.999964248457456
C2_REACTOME_NONSENSE_MEDIATED_DECAY_NMD_INDEPENDENT_OF_THE_EXON_JUNCTION_COMPLEX_EJC	72	Down	0.0139962153085549	0.999964248457456
C5_GO_INTRINSIC_COMPONENT_OF_ENDOPLASMIC_RETICULUM_MEMBRANE	126	Up	0.0140420952496207	0.999964248457456
C2_REACTOME_LDL_CLEARANCE	16	Up	0.0144655031666879	0.999964248457456
C5_GO_OXIDOREDUCTASE_ACTIVITY_ACTING_ON_PAIRED_DONORS_WITH_OXIDATION_OF_A_PAIR_OF_DONORS_RESULTING_IN_THE_REDUCTION_OF_MOLECULAR_OXYGEN_TO_TWO_MOLECULES_OF_WATER	4	Up	0.0145659378011509	0.999964248457456
C5_GO_ACTIN_DEPENDENT_ATPASE_ACTIVITY	8	Up	0.0146181930062986	0.999964248457456
C3_ATGTCAC_MIR489	66	Up	0.0147986336007072	0.999964248457456
C3_MEIS1BHOXA9_01	77	Up	0.014952826085068	0.999964248457456
C5_GO_STEROL_TRANSPORT	66	Down	0.0149550861875679	0.999964248457456
C5_GO_INOSITOL_1_3_4_5_TETRAKISPHOSPHATE_BINDING	5	Down	0.01499085735892	0.999964248457456
C5_GO_REGULATION_OF_SPONTANEOUS_SYNAPTIC_TRANSMISSION	3	Down	0.0151565622460604	0.999964248457456
C5_GO_INTERMEDIATE_DENSITY_LIPOPROTEIN_PARTICLE	3	Down	0.0153189836761515	0.999964248457456
C7_GSE21927_BALBC_VS_C57BL6_MONOCYTE_TUMOR_UP	164	Up	0.0153277710874991	0.999964248457456
C5_GO_SPONTANEOUS_SYNAPTIC_TRANSMISSION	4	Down	0.0154987946984666	0.999964248457456
C5_GO_GLYCEROPHOSPHODIESTER_PHOSPHODIESTERASE_ACTIVITY	4	Up	0.0155745528304341	0.999964248457456
C5_GO_CALCIUM_ION_EXPORT	7	Up	0.0155864912952978	0.999964248457456
C5_GO_CO_RECEPTOR_BINDING	6	Down	0.015597827321354	0.999964248457456
C5_GO_CHONDROCYTE_DIFFERENTIATION	65	Down	0.0156822963044975	0.999964248457456
C5_GO_CALCIUM_ION_EXPORT_ACROSS_PLASMA_MEMBRANE	4	Up	0.0158160944082524	0.999964248457456
C5_GO_NADH_DEHYDROGENASE_ACTIVITY	38	Up	0.0158550069331052	0.999964248457456
C5_GO_ATP_DEPENDENT_MICROTUBULE_MOTOR_ACTIVITY_MINUS_END_DIRECTED	12	Down	0.0159509375036386	0.999964248457456
C7_GSE17721_0.5H_VS_24H_GARDIQUIMOD_BMDC_UP	161	Up	0.0160356522794737	0.999964248457456
C2_REACTOME_RESPIRATORY_ELECTRON_TRANSPORT	82	Up	0.0162285197206548	0.999964248457456
C7_GSE17721_POLYIC_VS_CPG_0.5H_BMDC_DN	170	Up	0.0162470196690332	0.999964248457456
C2_REACTOME_ASSEMBLY_OF_ACTIVE_LPL_AND_LIPC_LIPASE_COMPLEXES	12	Down	0.0162751794505603	0.999964248457456
C2_SCHAEFFER_PROSTATE_DEVELOPMENT_AND_CANCER_BOX4_DN	27	Up	0.0162893322845742	0.999964248457456
C2_BANDRES_RESPONSE_TO_CARMUSTIN_MGMT_48HR_UP	14	Up	0.016592582687142	0.999964248457456
C2_OUYANG_PROSTATE_CANCER_PROGRESSION_DN	16	Up	0.016703871091131	0.999964248457456
C5_GO_ZONULA_ADHERENS	8	Down	0.0167814636921052	0.999964248457456
C5_GO_HIGH_DENSITY_LIPOPROTEIN_PARTICLE	13	Down	0.0168192868168449	0.999964248457456
C2_MYLLYKANGAS_AMPLIFICATION_HOT_SPOT_15	10	Down	0.0168331003404113	0.999964248457456
C5_GO_NEUROINFLAMMATORY_RESPONSE	37	Down	0.0168933366180143	0.999964248457456
C7_GSE17721_PAM3CSK4_VS_CPG_1H_BMDC_UP	144	Up	0.0169546769045297	0.999964248457456
C1_chrYq11	9	Up	0.0171481972175486	0.999964248457456
C5_GO_BLASTODERM_SEGMENTATION	8	Down	0.0172556007410604	0.999964248457456
C2_BIOCARTA_ERYTH_PATHWAY	5	Down	0.0172655720784865	0.999964248457456
C5_GO_UNCONVENTIONAL_MYOSIN_COMPLEX	9	Up	0.0172756999195518	0.999964248457456
C2_KRISHNAN_FURIN_TARGETS_DN	8	Up	0.0175367928376395	0.999964248457456
C5_GO_CELLULAR_RESPONSE_TO_ESTROGEN_STIMULUS	12	Up	0.0178146101662435	0.999964248457456
C7_GSE17186_NAIVE_VS_CD21HIGH_TRANSITIONAL_BCELL_CORD_BLOOD_UP	171	Up	0.0179417327388063	0.999964248457456
C5_GO_RESPONSE_TO_VITAMIN_E	10	Up	0.0183274645060792	0.999964248457456
C5_GO_SPHINGOID_METABOLIC_PROCESS	5	Down	0.0183417211974381	0.999964248457456
C5_GO_PRESYNAPTIC_ACTIVE_ZONE_CYTOPLASMIC_COMPONENT	8	Down	0.018346095413226	0.999964248457456
C5_GO_LOOP_OF_HENLE_DEVELOPMENT	2	Up	0.0185049948430493	0.999964248457456
C2_VERNELL_RETINOBLASTOMA_PATHWAY_DN	15	Up	0.0185244130713325	0.999964248457456
C5_GO_COTRANSLATIONAL_PROTEIN_TARGETING_TO_MEMBRANE	78	Down	0.0185323185379324	0.999964248457456
C7_GSE26030_UNSTIM_VS_RESTIM_TH17_DAY15_POST_POLARIZATION_UP	153	Up	0.0186625816401884	0.999964248457456
C7_GSE36476_YOUNG_VS_OLD_DONOR_MEMORY_CD4_TCELL_40H_TSST_ACT_UP	92	Down	0.0186752317655586	0.999964248457456
C7_GSE16266_CTRL_VS_HEATSHOCK_AND_LPS_STIM_MEF_UP	180	Up	0.0187385084275097	0.999964248457456
C2_VECCHI_GASTRIC_CANCER_ADVANCED_VS_EARLY_DN	76	Down	0.0188186568282027	0.999964248457456
C5_GO_NATURAL_KILLER_CELL_DEGRANULATION	7	Up	0.0188931228362437	0.999964248457456
C2_BIOCARTA_IL5_PATHWAY	8	Down	0.0189261313319622	0.999964248457456
C5_GO_REGULATION_OF_SKELETAL_MUSCLE_CELL_DIFFERENTIATION	12	Up	0.0190015869125829	0.999964248457456
C2_BIOCARTA_TERC_PATHWAY	6	Up	0.0190435971728244	0.999964248457456
C5_GO_OXIDOREDUCTASE_ACTIVITY_ACTING_ON_A_SULFUR_GROUP_OF_DONORS_OXYGEN_AS_ACCEPTOR	8	Up	0.0190893717976338	0.999964248457456
C5_GO_POSITIVE_REGULATION_OF_INTERLEUKIN_13_PRODUCTION	12	Down	0.0191146879389366	0.999964248457456
C5_GO_LIMB_BUD_FORMATION	4	Down	0.0191268540948826	0.999964248457456
C5_GO_POSITIVE_REGULATION_OF_ANION_TRANSPORT	33	Down	0.0191724078794455	0.999964248457456
C5_GO_PHAGOPHORE_ASSEMBLY_SITE_MEMBRANE	15	Up	0.0192067375640603	0.999964248457456
C2_BROWNE_INTERFERON_RESPONSIVE_GENES	60	Up	0.0192263490915727	0.999964248457456
C3_MYB_Q6	162	Up	0.0192410091772864	0.999964248457456
C2_GREGORY_SYNTHETIC_LETHAL_WITH_IMATINIB	113	Up	0.0195990149411817	0.999964248457456
C5_GO_BIOMINERAL_TISSUE_DEVELOPMENT	91	Down	0.0197012893841513	0.999964248457456
C5_GO_EPITHELIAL_CILIUM_MOVEMENT	18	Down	0.0199849090007848	0.999964248457456
C5_GO_CARDIOBLAST_PROLIFERATION	4	Down	0.020321923407128	0.999964248457456
C5_GO_GLYCOSPHINGOLIPID_BINDING	7	Up	0.020328197500655	0.999964248457456
C2_REACTOME_DSCAM_INTERACTIONS	8	Up	0.0203440635900136	0.999964248457456
C5_GO_PHOSPHATIDYLGLYCEROL_ACYL_CHAIN_REMODELING	6	Down	0.0204623257731417	0.999964248457456
C5_GO_NMDA_GLUTAMATE_RECEPTOR_ACTIVITY	3	Down	0.0205827328703065	0.999964248457456
C5_GO_INSULIN_LIKE_GROWTH_FACTOR_RECEPTOR_SIGNALING_PATHWAY	23	Up	0.0206026922155197	0.999964248457456
C5_GO_TRIPARTITE_REGIONAL_SUBDIVISION	6	Down	0.0206031789556451	0.999964248457456
C5_GO_COPII_COATED_VESICLE_CARGO_LOADING	12	Up	0.0206113002832401	0.999964248457456
C5_GO_SUCCINATE_TRANSPORT	4	Down	0.0206773449145377	0.999964248457456
C5_GO_SUCCINATE_TRANSMEMBRANE_TRANSPORTER_ACTIVITY	4	Down	0.0206773449145377	0.999964248457456
C5_GO_NEGATIVE_REGULATION_OF_VOLTAGE_GATED_POTASSIUM_CHANNEL_ACTIVITY	7	Down	0.020729110168999	0.999964248457456
C2_SUZUKI_RESPONSE_TO_TSA_AND_DECITABINE_1B	9	Down	0.0208572925839559	0.999964248457456
C2_REACTOME_KERATINIZATION	26	Down	0.0208816652774618	0.999964248457456
C2_GINESTIER_BREAST_CANCER_ZNF217_AMPLIFIED_UP	60	Up	0.0208939984689289	0.999964248457456
C5_GO_ENERGY_COUPLED_PROTON_TRANSMEMBRANE_TRANSPORT_AGAINST_ELECTROCHEMICAL_GRADIENT	27	Up	0.0209147414093586	0.999964248457456
C7_GSE28726_ACT_CD4_TCELL_VS_ACT_VA24NEG_NKTCELL_UP	165	Up	0.0209214598819229	0.999964248457456
C5_GO_NEGATIVE_REGULATION_OF_NEURON_MIGRATION	5	Down	0.0209993097418457	0.999964248457456
C5_GO_POSITIVE_REGULATION_OF_INTERLEUKIN_6_BIOSYNTHETIC_PROCESS	9	Down	0.021036907655246	0.999964248457456
C5_GO_SPERM_PLASMA_MEMBRANE	2	Up	0.021358374023263	0.999964248457456
C2_SIG_CD40PATHWAYMAP	28	Up	0.0213999874758405	0.999964248457456
C5_GO_BONE_MINERALIZATION	68	Down	0.021413679307357	0.999964248457456
C5_GO_EXPLORATION_BEHAVIOR	10	Down	0.0214418273802276	0.999964248457456
C5_GO_NEUROMUSCULAR_SYNAPTIC_TRANSMISSION	13	Up	0.0214519619885258	0.999964248457456
C2_WANG_RESPONSE_TO_BEXAROTENE_DN	22	Up	0.0214736429734875	0.999964248457456
C7_GSE28726_ACT_CD4_TCELL_VS_ACT_NKTCELL_UP	169	Up	0.0214826251122816	0.999964248457456
C5_GO_WATER_TRANSPORT	7	Down	0.0214855442398436	0.999964248457456
C2_REACTOME_SRP_DEPENDENT_COTRANSLATIONAL_PROTEIN_TARGETING_TO_MEMBRANE	87	Down	0.0216058792014057	0.999964248457456
C5_GO_NEGATIVE_REGULATION_OF_INTERLEUKIN_4_PRODUCTION	3	Up	0.0216918568849433	0.999964248457456
C3_PAX2_01	38	Up	0.0217887884923593	0.999964248457456
C5_GO_EXOCRINE_SYSTEM_DEVELOPMENT	26	Down	0.0218498182466312	0.999964248457456
C5_GO_CRANIAL_NERVE_FORMATION	2	Down	0.0220774301529884	0.999964248457456
C5_GO_RESPONSE_TO_AMINO_ACID	80	Up	0.0220840796450222	0.999964248457456
C5_GO_RESPONSE_TO_AMYLOID_BETA	31	Down	0.0221827772235949	0.999964248457456
C2_TSAI_DNAJB4_TARGETS_DN	4	Down	0.0225788961995452	0.999964248457456
C2_PID_TOLL_ENDOGENOUS_PATHWAY	20	Down	0.0226942950613451	0.999964248457456
C2_BIOCARTA_MRP_PATHWAY	4	Up	0.0227602276181845	0.999964248457456
C2_BIOCARTA_DC_PATHWAY	11	Down	0.0231208376335155	0.999964248457456
C7_GSE29949_MICROGLIA_BRAIN_VS_CD8_POS_DC_SPLEEN_UP	174	Up	0.0231943480946054	0.999964248457456
C5_GO_METHYLATED_HISTONE_BINDING	53	Up	0.0232113355102911	0.999964248457456
C5_GO_POSITIVE_REGULATION_OF_T_HELPER_17_TYPE_IMMUNE_RESPONSE	8	Up	0.0233577136259482	0.999964248457456
C2_REACTOME_SIGNALING_BY_BRAF_AND_RAF_FUSIONS	56	Up	0.0233897188453544	0.999964248457456
C5_GO_DICARBOXYLIC_ACID_TRANSMEMBRANE_TRANSPORTER_ACTIVITY	21	Down	0.023462523772032	0.999964248457456
C5_GO_NADH_DEHYDROGENASE_COMPLEX_ASSEMBLY	56	Up	0.0234765331955084	0.999964248457456
C2_MARTIN_NFKB_TARGETS_UP	32	Up	0.0235618172763153	0.999964248457456
C5_GO_AT_DNA_BINDING	6	Down	0.0237235834678196	0.999964248457456
C5_GO_REGULATION_OF_GLIAL_CELL_MIGRATION	14	Down	0.023775920958099	0.999964248457456
C5_GO_POSITIVE_REGULATION_OF_ORGAN_GROWTH	33	Down	0.0239669981125504	0.999964248457456
C7_GSE17721_POLYIC_VS_CPG_12H_BMDC_UP	160	Up	0.0240088787250519	0.999964248457456
C2_CASTELLANO_HRAS_TARGETS_DN	4	Down	0.024074223647746	0.999964248457456
C2_STONER_ESOPHAGEAL_CARCINOGENESIS_UP	30	Up	0.0241486429053674	0.999964248457456
C5_GO_MITOCHONDRIAL_RESPIRATORY_CHAIN_COMPLEX_I	44	Up	0.0243000276226791	0.999964248457456
C2_BERNARD_PPAPDC1B_TARGETS_UP	34	Up	0.0243238048562333	0.999964248457456
C7_GSE2770_TGFB_AND_IL4_ACT_VS_ACT_CD4_TCELL_6H_DN	174	Up	0.0243298727927815	0.999964248457456
C5_GO_MEIOTIC_CHROMOSOME_SEPARATION	18	Up	0.0243368227500052	0.999964248457456
C5_GO_PLASMA_MEMBRANE_TUBULATION	17	Up	0.0243500416097927	0.999964248457456
C2_REACTOME_HIGHLY_CALCIUM_PERMEABLE_POSTSYNAPTIC_NICOTINIC_ACETYLCHOLINE_RECEPTORS	4	Up	0.0244094503813547	0.999964248457456
C2_REACTOME_HIGHLY_CALCIUM_PERMEABLE_NICOTINIC_ACETYLCHOLINE_RECEPTORS	4	Up	0.0244094503813547	0.999964248457456
C5_GO_CALCIUM_TRANSPORTING_ATPASE_ACTIVITY	10	Up	0.0244169164040105	0.999964248457456
C2_GAUSSMANN_MLL_AF4_FUSION_TARGETS_E_UP	65	Down	0.024446770726274	0.999964248457456
C5_GO_INTERLEUKIN_12_SECRETION	6	Up	0.0244499745109151	0.999964248457456
C7_GSE17721_CTRL_VS_CPG_2H_BMDC_UP	168	Up	0.0245700393333168	0.999964248457456
C2_SHIRAISHI_PLZF_TARGETS_UP	7	Up	0.0246313230049616	0.999964248457456
C5_GO_REGULATION_OF_FEAR_RESPONSE	3	Down	0.024755574728445	0.999964248457456
C5_GO_CYTOSOLIC_PROTEASOME_COMPLEX	8	Up	0.0247856682132038	0.999964248457456
C7_GSE1432_1H_VS_6H_IFNG_MICROGLIA_DN	180	Up	0.0248009923962761	0.999964248457456
C5_GO_URATE_METABOLIC_PROCESS	4	Down	0.0249771539608154	0.999964248457456
C7_GSE17721_LPS_VS_POLYIC_12H_BMDC_UP	164	Up	0.0250090293944769	0.999964248457456
C5_GO_REGULATION_OF_CYTOPLASMIC_MRNA_PROCESSING_BODY_ASSEMBLY	10	Up	0.0250440244502745	0.999964248457456
C5_GO_BASIC_AMINO_ACID_TRANSMEMBRANE_TRANSPORTER_ACTIVITY	9	Up	0.0250815950158212	0.999964248457456
C5_GO_GLIAL_CELL_ACTIVATION	29	Down	0.0250883316463231	0.999964248457456
C6_RELA_DN.V1_DN	68	Down	0.0250991093988205	0.999964248457456
C2_SMID_BREAST_CANCER_NORMAL_LIKE_DN	2	Down	0.0251814441886062	0.999964248457456
C5_GO_INNER_MITOCHONDRIAL_MEMBRANE_PROTEIN_COMPLEX	111	Up	0.0252384892672351	0.999964248457456
C2_REACTOME_FORMATION_OF_THE_CORNIFIED_ENVELOPE	24	Down	0.0252781703454788	0.999964248457456
C5_GO_CORNIFICATION	24	Down	0.0252781703454788	0.999964248457456
C7_GSE10325_BCELL_VS_LUPUS_BCELL_DN	181	Up	0.0253296321925948	0.999964248457456
C3_ATGCAGT_MIR217	88	Up	0.0255342093006813	0.999964248457456
C5_GO_MACROPHAGE_ACTIVATION	58	Down	0.0255829683697939	0.999964248457456
C3_GCTCTTG_MIR335	66	Up	0.0256251230031283	0.999964248457456
C5_GO_POSITIVE_REGULATION_OF_NEUROTRANSMITTER_SECRETION	15	Down	0.0256466554214909	0.999964248457456
C5_GO_HIGH_DENSITY_LIPOPROTEIN_PARTICLE_ASSEMBLY	9	Down	0.0256573398510736	0.999964248457456
C2_REACTOME_INTESTINAL_ABSORPTION	2	Down	0.0258011945818013	0.999964248457456
C2_VISALA_RESPONSE_TO_HEAT_SHOCK_AND_AGING_UP	14	Up	0.0260206192144978	0.999964248457456
C5_GO_DENDRITIC_SPINE_MAINTENANCE	15	Down	0.0260465004146078	0.999964248457456
C5_GO_SPHINGOMYELIN_BIOSYNTHETIC_PROCESS	5	Up	0.0262121139296455	0.999964248457456
C2_SILIGAN_BOUND_BY_EWS_FLT1_FUSION	33	Down	0.0264462006301345	0.999964248457456
C2_LI_WILMS_TUMOR	8	Down	0.0265259272026091	0.999964248457456
C2_JIANG_VHL_TARGETS	73	Up	0.0267074991368403	0.999964248457456
C5_GO_CONVERGENT_EXTENSION_INVOLVED_IN_AXIS_ELONGATION	4	Down	0.026812715394525	0.999964248457456
C2_REACTOME_RNA_POLYMERASE_II_PRE_TRANSCRIPTION_EVENTS	65	Up	0.0269080522464365	0.999964248457456
C5_GO_INVADOPODIUM_MEMBRANE	5	Down	0.0269272298196605	0.999964248457456
C7_GSE37301_PRO_BCELL_VS_GRANULOCYTE_MONOCYTE_PROGENITOR_DN	158	Up	0.0271031204470543	0.999964248457456
C2_REACTOME_RNA_POLYMERASE_III_TRANSCRIPTION	34	Up	0.0272997268240162	0.999964248457456
C2_LOPEZ_MESOTHELIOMA_SURVIVAL_OVERALL_DN	11	Up	0.0273394703010961	0.999964248457456
C2_KEGG_OXIDATIVE_PHOSPHORYLATION	103	Up	0.0274444826323406	0.999964248457456
C5_GO_APOLIPOPROTEIN_A_I_BINDING	5	Down	0.0274989616170451	0.999964248457456
C5_GO_LUNG_ASSOCIATED_MESENCHYME_DEVELOPMENT	6	Down	0.0275960320097209	0.999964248457456
C5_GO_HEXOSE_CATABOLIC_PROCESS	30	Up	0.0276081588133537	0.999964248457456
C2_WU_HBX_TARGETS_2_UP	19	Up	0.0276733084979834	0.999964248457456
C2_MIKKELSEN_IPS_HCP_WITH_H3_UNMETHYLATED	29	Down	0.0277816922941576	0.999964248457456
C2_HOLLEMAN_DAUNORUBICIN_B_ALL_UP	8	Up	0.0277892615482599	0.999964248457456
C2_MATZUK_LUTEAL_GENES	5	Up	0.027793212117287	0.999964248457456
C5_GO_RESPIRATORY_CHAIN_COMPLEX_II	4	Up	0.0278086061250335	0.999964248457456
C5_GO_SUCCINATE_DEHYDROGENASE_ACTIVITY	4	Up	0.0278086061250335	0.999964248457456
C7_GSE17721_LPS_VS_POLYIC_24H_BMDC_UP	167	Up	0.0278359389599813	0.999964248457456
C7_GSE22103_UNSTIM_VS_LPS_STIM_NEUTROPHIL_UP	164	Up	0.0279277353899914	0.999964248457456
C7_GSE6269_HEALTHY_VS_STAPH_AUREUS_INF_PBMC_UP	155	Up	0.0281093812686459	0.999964248457456
C7_GSE22886_NAIVE_CD4_TCELL_VS_12H_ACT_TH1_DN	176	Up	0.0281811039920551	0.999964248457456
C5_GO_POSITIVE_REGULATION_OF_AMYLOID_BETA_CLEARANCE	6	Down	0.0282003351503587	0.999964248457456
C5_GO_HIGH_DENSITY_LIPOPROTEIN_PARTICLE_BINDING	7	Down	0.0283474071079814	0.999964248457456
C5_GO_BEHAVIORAL_RESPONSE_TO_COCAINE	8	Down	0.0283956456621233	0.999964248457456
C5_GO_TESTOSTERONE_DEHYDROGENASE_NADPLUS_ACTIVITY	3	Down	0.028430320862907	0.999964248457456
C5_GO_3_5_RNA_HELICASE_ACTIVITY	16	Down	0.0284874090371032	0.999964248457456
C7_GSE22886_UNSTIM_VS_STIM_MEMORY_TCELL_DN	175	Up	0.0285897439460461	0.999964248457456
C5_GO_PROTEIN_DEGLYCOSYLATION	27	Up	0.0287126306533248	0.999964248457456
C2_MIKKELSEN_ES_LCP_WITH_H3K27ME3	6	Down	0.0287950204750003	0.999964248457456
C7_KAECH_NAIVE_VS_MEMORY_CD8_TCELL_UP	168	Up	0.0290795404234119	0.999964248457456
C5_GO_C4_DICARBOXYLATE_TRANSPORT	16	Down	0.0291248756847273	0.999964248457456
C5_GO_CORTICOSPINAL_TRACT_MORPHOGENESIS	5	Down	0.0292586775955184	0.999964248457456
C7_GSE17721_LPS_VS_PAM3CSK4_24H_BMDC_DN	160	Up	0.0293061236661345	0.999964248457456
C2_BANDRES_RESPONSE_TO_CARMUSTIN_WITHOUT_MGMT_48HR_UP	14	Up	0.0293751003462798	0.999964248457456
C5_GO_CARTILAGE_MORPHOGENESIS	10	Down	0.0293789761007858	0.999964248457456
C2_LEIN_CEREBELLUM_MARKERS	58	Up	0.029486404721739	0.999964248457456
C2_REACTOME_PHOSPHATE_BOND_HYDROLYSIS_BY_NUDT_PROTEINS	6	Down	0.0295588992356114	0.999964248457456
C2_REACTOME_COMPLEX_I_BIOGENESIS	47	Up	0.0296856914094042	0.999964248457456
C2_REACTOME_SYNTHESIS_OF_BILE_ACIDS_AND_BILE_SALTS_VIA_24_HYDROXYCHOLESTEROL	8	Down	0.0297129050359782	0.999964248457456
C5_GO_METANEPHRIC_DISTAL_TUBULE_DEVELOPMENT	2	Up	0.0297274442947807	0.999964248457456
C5_GO_METANEPHRIC_NEPHRON_TUBULE_MORPHOGENESIS	2	Up	0.0297274442947807	0.999964248457456
C5_GO_POSITIVE_REGULATION_OF_PHOSPHOLIPASE_ACTIVITY	37	Down	0.029775808030628	0.999964248457456
C5_GO_POSITIVE_REGULATION_OF_CYCLASE_ACTIVITY	11	Up	0.0297978630776112	0.999964248457456
C2_RICKMAN_HEAD_AND_NECK_CANCER_B	22	Up	0.0298540085983204	0.999964248457456
C2_KOBAYASHI_EGFR_SIGNALING_6HR_UP	6	Up	0.0298779575384392	0.999964248457456
C2_REACTOME_N_GLYCAN_TRIMMING_AND_ELONGATION_IN_THE_CIS_GOLGI	5	Up	0.0299204380745253	0.999964248457456
C7_GSE22886_NAIVE_CD8_TCELL_VS_DC_DN	180	Up	0.0299361048026945	0.999964248457456
C7_GSE15330_HSC_VS_GRANULOCYTE_MONOCYTE_PROGENITOR_IKAROS_KO_DN	173	Up	0.0300259734432569	0.999964248457456
C5_GO_POSITIVE_REGULATION_OF_T_HELPER_17_CELL_DIFFERENTIATION	7	Up	0.0300977528224706	0.999964248457456
C5_GO_ATPASE_ACTIVITY_COUPLED_TO_TRANSMEMBRANE_MOVEMENT_OF_IONS_ROTATIONAL_MECHANISM	29	Up	0.0301056220834078	0.999964248457456
C5_GO_FOUR_WAY_JUNCTION_HELICASE_ACTIVITY	5	Up	0.0301358613605914	0.999964248457456
C2_BIOCARTA_NOTCH_PATHWAY	5	Down	0.0303284663871235	0.999964248457456
C2_KYNG_RESPONSE_TO_H2O2_VIA_ERCC6_UP	30	Up	0.0303621883781661	0.999964248457456
C7_GSE13484_UNSTIM_VS_YF17D_VACCINE_STIM_PBMC_UP	179	Up	0.0304006777325361	0.999964248457456
C5_GO_UTERINE_SMOOTH_MUSCLE_CONTRACTION	6	Down	0.0305426167719678	0.999964248457456
C5_GO_3_HYDROXYACYL_COA_DEHYDRATASE_ACTIVITY	4	Down	0.0306818158661527	0.999964248457456
C2_FRASOR_TAMOXIFEN_RESPONSE_DN	9	Down	0.0306960021466474	0.999964248457456
C7_GSE28726_NAIVE_VS_ACTIVATED_VA24NEG_NKTCELL_UP	167	Up	0.030812244864479	0.999964248457456
C2_HOLLEMAN_ASPARAGINASE_RESISTANCE_ALL_DN	18	Up	0.0308279304245752	0.999964248457456
C2_REACTOME_ACETYLCHOLINE_BINDING_AND_DOWNSTREAM_EVENTS	5	Up	0.0308635922566568	0.999964248457456
C7_GSE16450_CTRL_VS_IFNA_12H_STIM_IMMATURE_NEURON_CELL_LINE_UP	188	Up	0.0309996753639173	0.999964248457456
C5_GO_REGULATION_OF_SNARE_COMPLEX_ASSEMBLY	7	Down	0.0311083425538719	0.999964248457456
C2_BIOCARTA_EIF4_PATHWAY	23	Up	0.0312291460457059	0.999964248457456
C5_GO_SODIUM_CHANNEL_INHIBITOR_ACTIVITY	5	Down	0.0313670229730369	0.999964248457456
C5_GO_VERY_LONG_CHAIN_FATTY_ACID_COA_LIGASE_ACTIVITY	8	Down	0.0314340554717102	0.999964248457456
C5_GO_ADIPOSE_TISSUE_DEVELOPMENT	32	Up	0.031584316418512	0.999964248457456
C5_GO_REGULATION_OF_INTESTINAL_ABSORPTION	2	Down	0.031642689799207	0.999964248457456
C5_GO_ER_MEMBRANE_PROTEIN_COMPLEX	9	Up	0.0316770674202854	0.999964248457456
C5_GO_MICROGLIA_DIFFERENTIATION	5	Down	0.0319127735665667	0.999964248457456
C5_GO_NEGATIVE_REGULATION_OF_MORPHOGENESIS_OF_AN_EPITHELIUM	10	Down	0.0320017211591528	0.999964248457456
C5_GO_OLIGOSACCHARIDE_CATABOLIC_PROCESS	9	Up	0.0321014433998434	0.999964248457456
C2_RUAN_RESPONSE_TO_TROGLITAZONE_DN	11	Up	0.0321262886751491	0.999964248457456
C5_GO_SYNTAXIN_1_BINDING	15	Down	0.0321289789383882	0.999964248457456
C2_HADDAD_T_LYMPHOCYTE_AND_NK_PROGENITOR_DN	41	Down	0.0321307854018648	0.999964248457456
C5_GO_PROTEIN_EXIT_FROM_ENDOPLASMIC_RETICULUM	37	Up	0.03217085470813	0.999964248457456
C3_HFH4_01	118	Up	0.0322604868268343	0.999964248457456
C7_GSE3982_BASOPHIL_VS_NKCELL_DN	138	Up	0.0324151890124983	0.999964248457456
C5_GO_MIDGUT_DEVELOPMENT	3	Down	0.0324387916232659	0.999964248457456
C6_RB_P107_DN.V1_DN	110	Up	0.0324743755899256	0.999964248457456
C2_TURASHVILI_BREAST_DUCTAL_CARCINOMA_VS_LOBULAR_NORMAL_UP	64	Up	0.0325293597326147	0.999964248457456
C3_NKX3A_01	123	Up	0.0325472195027557	0.999964248457456
C5_GO_POSITIVE_REGULATION_OF_BLOOD_VESSEL_DIAMETER	33	Down	0.0325854370386712	0.999964248457456
C5_GO_POSITIVE_REGULATION_OF_GUANYLATE_CYCLASE_ACTIVITY	3	Up	0.0326124768471695	0.999964248457456
C5_GO_REGULATION_OF_GUANYLATE_CYCLASE_ACTIVITY	3	Up	0.0326124768471695	0.999964248457456
C7_GSE28726_NAIVE_VS_ACTIVATED_NKTCELL_DN	177	Up	0.032658455152772	0.999964248457456
C5_GO_ATPASE_ACTIVITY_COUPLED_TO_TRANSMEMBRANE_MOVEMENT_OF_IONS_PHOSPHORYLATIVE_MECHANISM	25	Up	0.0327804182188215	0.999964248457456
C2_BURTON_ADIPOGENESIS_PEAK_AT_8HR	31	Up	0.0327807863496286	0.999964248457456
C2_REACTOME_RESPIRATORY_ELECTRON_TRANSPORT_ATP_SYNTHESIS_BY_CHEMIOSMOTIC_COUPLING_AND_HEAT_PRODUCTION_BY_UNCOUPLING_PROTEINS	102	Up	0.032840998920105	0.999964248457456
C5_GO_TRANSCRIPTION_FACTOR_TFIIIC_COMPLEX	4	Up	0.0328886492808627	0.999964248457456
C5_GO_WNT_SIGNALING_PATHWAY_INVOLVED_IN_HEART_DEVELOPMENT	3	Down	0.0331315318362945	0.999964248457456
C3_GGTAACC_MIR4095P	26	Up	0.0331544521999931	0.999964248457456
C5_GO_CANNABINOID_SIGNALING_PATHWAY	6	Up	0.0333154769544689	0.999964248457456
C5_GO_UBIQUITIN_LIKE_MODIFIER_ACTIVATING_ENZYME_ACTIVITY	10	Up	0.0334592794621248	0.999964248457456
C2_REACTOME_GLYCEROPHOSPHOLIPID_CATABOLISM	7	Up	0.0337320191677762	0.999964248457456
C5_GO_VACUOLAR_LUMEN	121	Up	0.0337912861735292	0.999964248457456
C2_FARMER_BREAST_CANCER_CLUSTER_2	26	Up	0.0339474825994663	0.999964248457456
C5_GO_CELLULAR_RESPONSE_TO_PARATHYROID_HORMONE_STIMULUS	5	Down	0.0341031067347039	0.999964248457456
C2_DORSAM_HOXA9_TARGETS_UP	30	Up	0.0342072107792687	0.999964248457456
C5_GO_MESONEPHRIC_DUCT_DEVELOPMENT	3	Up	0.0342397114503047	0.999964248457456
C5_GO_POSITIVE_REGULATION_OF_TUMOR_NECROSIS_FACTOR_SUPERFAMILY_CYTOKINE_PRODUCTION	57	Down	0.0344206096269875	0.999964248457456
C1_chr11p13	28	Up	0.03442420680198	0.999964248457456
C5_GO_PROTEIN_LIPID_COMPLEX	23	Down	0.0344359542862688	0.999964248457456
C1_chr16q23	38	Up	0.0344939209232044	0.999964248457456
C2_YAO_TEMPORAL_RESPONSE_TO_PROGESTERONE_CLUSTER_14	117	Up	0.0345681786967067	0.999964248457456
C5_GO_TUBULIN_COMPLEX_ASSEMBLY	7	Down	0.0346234652117669	0.999964248457456
C5_GO_REGULATION_OF_DNA_DUPLEX_UNWINDING	4	Up	0.0346362642961968	0.999964248457456
C5_GO_TRNA_TRANSCRIPTION	5	Up	0.0347272467293952	0.999964248457456
C7_GSE34205_RSV_VS_FLU_INF_INFANT_PBMC_UP	109	Down	0.0347554402319675	0.999964248457456
C5_GO_OXIDOREDUCTASE_ACTIVITY_ACTING_ON_THE_CH_CH_GROUP_OF_DONORS	48	Up	0.034863384668487	0.999964248457456
C2_WATANABE_COLON_CANCER_MSI_VS_MSS_DN	27	Up	0.0348680087055432	0.999964248457456
C5_GO_POSTSYNAPTIC_MEMBRANE_ASSEMBLY	3	Up	0.0348728831910569	0.999964248457456
C2_PID_RAC1_REG_PATHWAY	32	Up	0.0349556579798143	0.999964248457456
C5_GO_CHYLOMICRON	6	Down	0.0349762319961512	0.999964248457456
C7_GSE360_CTRL_VS_T_GONDII_DC_DN	148	Up	0.0350223319058468	0.999964248457456
C7_GSE24210_CTRL_VS_IL35_TREATED_TCONV_CD4_TCELL_DN	173	Up	0.0350674296315571	0.999964248457456
C7_GSE5589_WT_VS_IL10_KO_LPS_STIM_MACROPHAGE_45MIN_DN	166	Up	0.035141673203472	0.999964248457456
C5_GO_POSITIVE_REGULATION_OF_ANION_TRANSMEMBRANE_TRANSPORT	7	Down	0.0352028349612553	0.999964248457456
C7_GSE19888_NO_PRETREAT_VS_ADENOSINE_A3R_INHIBITOR_PRETREATED_MAST_CELL_TCELL_MEMBRANES_ACT_DN	169	Up	0.0352230631730352	0.999964248457456
C5_GO_POSITIVE_REGULATION_OF_HYDROGEN_PEROXIDE_MEDIATED_PROGRAMMED_CELL_DEATH	3	Up	0.0352718813882564	0.999964248457456
C5_GO_SNARE_COMPLEX_ASSEMBLY	15	Down	0.0352909220880954	0.999964248457456
C5_GO_QUATERNARY_AMMONIUM_GROUP_TRANSMEMBRANE_TRANSPORTER_ACTIVITY	6	Up	0.0353297302357473	0.999964248457456
C7_GSE20198_IL12_VS_IFNA_TREATED_ACT_CD4_TCELL_UP	173	Up	0.0353673725752838	0.999964248457456
C5_GO_ER_UBIQUITIN_LIGASE_COMPLEX	5	Up	0.0354327649582889	0.999964248457456
C5_GO_NUCLEOSIDE_TRIPHOSPHATE_CATABOLIC_PROCESS	11	Down	0.0354914395697314	0.999964248457456
C5_GO_POSITIVE_REGULATION_OF_FATTY_ACID_TRANSPORT	10	Down	0.0355544582122929	0.999964248457456
C7_GSE27786_BCELL_VS_MONO_MAC_UP	183	Up	0.035573529848226	0.999964248457456
C5_GO_POTASSIUM_ION_HOMEOSTASIS	17	Up	0.0357357872615007	0.999964248457456
C7_GSE6674_UNSTIM_VS_ANTI_IGM_STIM_BCELL_UP	167	Up	0.0358084220246407	0.999964248457456
C5_GO_STEREOCILIA_COUPLING_LINK	5	Up	0.0358708365281885	0.999964248457456
C6_KRAS.DF.V1_UP	151	Up	0.0359538989239271	0.999964248457456
C5_GO_SELECTIVE_AUTOPHAGY	43	Up	0.0359615587449423	0.999964248457456
C5_GO_DETERMINATION_OF_PANCREATIC_LEFT_RIGHT_ASYMMETRY	2	Down	0.0360068475612823	0.999964248457456
C5_GO_DETERMINATION_OF_LIVER_LEFT_RIGHT_ASYMMETRY	2	Down	0.0360068475612823	0.999964248457456
C5_GO_LIPOPHAGY	5	Up	0.0360887971795291	0.999964248457456
C5_GO_REGULATION_OF_LEUKOCYTE_ADHESION_TO_VASCULAR_ENDOTHELIAL_CELL	14	Down	0.0362376909388745	0.999964248457456
C2_SCHAEFFER_PROSTATE_DEVELOPMENT_AND_CANCER_BOX2_DN	4	Up	0.0363611299200211	0.999964248457456
C5_GO_NUCLEAR_RECEPTOR_BINDING	93	Up	0.0363911776948908	0.999964248457456
C5_GO_FATZ_BINDING	3	Up	0.0366178098435262	0.999964248457456
C2_RADAEVA_RESPONSE_TO_IFNA1_UP	45	Up	0.0366307880664557	0.999964248457456
C2_REACTOME_INTERLEUKIN_2_FAMILY_SIGNALING	38	Down	0.0366927128399505	0.999964248457456
C5_GO_DNA_REPAIR_COMPLEX_ASSEMBLY	5	Down	0.036698281777897	0.999964248457456
C5_GO_G_PROTEIN_COUPLED_GLUTAMATE_RECEPTOR_BINDING	8	Down	0.0367495470916375	0.999964248457456
C5_GO_TRANSLATION_INITIATION_FACTOR_ACTIVITY	43	Up	0.03677527551991	0.999964248457456
C2_KIM_GASTRIC_CANCER_CHEMOSENSITIVITY	71	Up	0.0367782759842525	0.999964248457456
C7_GSE11961_MEMORY_BCELL_DAY7_VS_PLASMA_CELL_DAY7_DN	156	Up	0.0368085854230549	0.999964248457456
C5_GO_ACYL_CARNITINE_TRANSPORT	2	Up	0.0368124187464527	0.999964248457456
C5_GO_ACYL_CARNITINE_TRANSMEMBRANE_TRANSPORTER_ACTIVITY	2	Up	0.0368124187464527	0.999964248457456
C2_KEGG_OTHER_GLYCAN_DEGRADATION	14	Up	0.0368853400023282	0.999964248457456
C5_GO_POSITIVE_REGULATION_OF_HEAT_GENERATION	5	Down	0.0369834068045902	0.999964248457456
C5_GO_MITOCHONDRIAL_RESPIRATORY_CHAIN_COMPLEX_ASSEMBLY	81	Up	0.0369917655811814	0.999964248457456
C2_ZHANG_INTERFERON_RESPONSE	21	Up	0.0370298734545707	0.999964248457456
C5_GO_CHLORIDE_ION_HOMEOSTASIS	8	Up	0.0370345296639485	0.999964248457456
C5_GO_RESPONSE_TO_MUSCLE_INACTIVITY	9	Down	0.0370498610284123	0.999964248457456
C2_BIOCARTA_CLASSIC_PATHWAY	6	Down	0.0371067812888178	0.999964248457456
C5_GO_ACUTE_PHASE_RESPONSE	21	Down	0.0371789171611159	0.999964248457456
C5_GO_REGULATION_OF_VERY_LOW_DENSITY_LIPOPROTEIN_PARTICLE_REMODELING	2	Down	0.0371978762097439	0.999964248457456
C2_PID_SYNDECAN_4_PATHWAY	26	Up	0.0372606372949043	0.999964248457456
C2_REACTOME_ESTROGEN_DEPENDENT_NUCLEAR_EVENTS_DOWNSTREAM_OF_ESR_MEMBRANE_SIGNALING	19	Up	0.0372723237162169	0.999964248457456
C5_GO_LONG_CHAIN_FATTY_ACID_TRANSPORTER_ACTIVITY	8	Down	0.037280937937544	0.999964248457456
C5_GO_POSITIVE_REGULATION_OF_MICROGLIAL_CELL_MIGRATION	4	Down	0.0373672061026614	0.999964248457456
C5_GO_L_ASPARTATE_TRANSMEMBRANE_TRANSPORT	6	Down	0.0373682544944694	0.999964248457456
C5_GO_POSITIVE_REGULATION_OF_CARDIAC_MUSCLE_TISSUE_DEVELOPMENT	32	Down	0.0373857336270365	0.999964248457456
C5_GO_PLATELET_DERIVED_GROWTH_FACTOR_RECEPTOR_BINDING	11	Up	0.0373974835351968	0.999964248457456
C5_GO_OXIDOREDUCTASE_ACTIVITY_OXIDIZING_METAL_IONS	13	Down	0.0374590667555341	0.999964248457456
C2_SCHMIDT_POR_TARGETS_IN_LIMB_BUD_UP	22	Up	0.0374913161338298	0.999964248457456
C5_GO_MYOSIN_II_BINDING	4	Down	0.0374970543025734	0.999964248457456
C5_GO_OLIGODENDROCYTE_PROGENITOR_PROLIFERATION	2	Up	0.0375402874823128	0.999964248457456
C5_GO_NUCLEOTIDE_TRANSPORT	19	Down	0.0376102200210804	0.999964248457456
C5_GO_RESPONSE_TO_STIMULUS_INVOLVED_IN_REGULATION_OF_MUSCLE_ADAPTATION	12	Down	0.0376195478393442	0.999964248457456
C2_AIGNER_ZEB1_TARGETS	18	Up	0.0377668039808247	0.999964248457456
C2_KEGG_VALINE_LEUCINE_AND_ISOLEUCINE_BIOSYNTHESIS	8	Down	0.0378370508739237	0.999964248457456
C5_GO_OXIDOREDUCTASE_ACTIVITY_ACTING_ON_NAD_P_H_QUINONE_OR_SIMILAR_COMPOUND_AS_ACCEPTOR	48	Up	0.0379198938332044	0.999964248457456
C2_CHIANG_LIVER_CANCER_SUBCLASS_UNANNOTATED_DN	164	Up	0.0379486833807884	0.999964248457456
C5_GO_CYTOSOLIC_LARGE_RIBOSOMAL_SUBUNIT	45	Down	0.0379641114769344	0.999964248457456
C5_GO_CALCITONIN_FAMILY_RECEPTOR_ACTIVITY	3	Up	0.0379767394657005	0.999964248457456
C5_GO_POSITIVE_REGULATION_OF_PROTEIN_EXIT_FROM_ENDOPLASMIC_RETICULUM	9	Up	0.0382446956142577	0.999964248457456
C7_GSE25502_WT_VS_KLF13_KO_THYMIC_MEMORY_LIKE_CD8_TCELL_DN	83	Down	0.038377413048938	0.999964248457456
C5_GO_PROTON_EXPORTING_ATPASE_ACTIVITY	26	Up	0.0383825857574373	0.999964248457456
C2_REACTOME_ION_TRANSPORT_BY_P_TYPE_ATPASES	41	Up	0.0384583735146116	0.999964248457456
C2_GAUSSMANN_MLL_AF4_FUSION_TARGETS_C_DN	15	Up	0.0385670040749646	0.999964248457456
C2_WANG_TARGETS_OF_MLL_CBP_FUSION_UP	35	Up	0.0385901910774957	0.999964248457456
C5_GO_MULTICELLULAR_ORGANISMAL_IRON_ION_HOMEOSTASIS	7	Down	0.0386163509457891	0.999964248457456
C5_GO_NEGATIVE_REGULATION_OF_CARBOHYDRATE_METABOLIC_PROCESS	38	Down	0.0386173977919881	0.999964248457456
C5_GO_AZOLE_TRANSPORT	16	Up	0.0387369118868026	0.999964248457456
C7_GSE17721_12H_VS_24H_LPS_BMDC_DN	165	Up	0.0387876133640952	0.999964248457456
C5_GO_NONASSOCIATIVE_LEARNING	2	Up	0.0388029052408713	0.999964248457456
C5_GO_SKELETAL_MUSCLE_CELL_DIFFERENTIATION	41	Up	0.038973817542094	0.999964248457456
C5_GO_POSITIVE_REGULATION_OF_INFLAMMATORY_RESPONSE	90	Down	0.0391098626013077	0.999964248457456
C5_GO_CARBONATE_DEHYDRATASE_ACTIVITY	7	Up	0.0391916392342319	0.999964248457456
C2_REACTOME_FOXO_MEDIATED_TRANSCRIPTION_OF_CELL_DEATH_GENES	16	Up	0.0394109597822777	0.999964248457456
C5_GO_PHOSPHOLIPID_HOMEOSTASIS	9	Down	0.0395873761004454	0.999964248457456
C5_GO_REGULATION_OF_PHOSPHATIDYLINOSITOL_DEPHOSPHORYLATION	6	Down	0.039616156475877	0.999964248457456
C5_GO_HISTONE_MRNA_CATABOLIC_PROCESS	11	Up	0.0396163702725688	0.999964248457456
C7_GSE5099_DAY3_VS_DAY7_MCSF_TREATED_MACROPHAGE_DN	132	Up	0.0396366195038154	0.999964248457456
H_HALLMARK_UV_RESPONSE_DN	112	Up	0.0397485213856422	0.999964248457456
C5_GO_REGULATION_OF_SYNAPTIC_VESICLE_RECYCLING	18	Down	0.0397754622304898	0.999964248457456
C7_GSE24142_DN2_VS_DN3_THYMOCYTE_FETAL_DN	155	Up	0.0399150629822361	0.999964248457456
C5_GO_POSITIVE_REGULATION_OF_MESONEPHROS_DEVELOPMENT	9	Down	0.039916938154796	0.999964248457456
C2_REACTOME_REGULATION_OF_CHOLESTEROL_BIOSYNTHESIS_BY_SREBP_SREBF	53	Up	0.0401444979321998	0.999964248457456
C2_SCHLESINGER_METHYLATED_IN_COLON_CANCER	4	Up	0.0401619911789646	0.999964248457456
C7_GSE11864_CSF1_PAM3CYS_VS_CSF1_IFNG_PAM3CYS_IN_MAC_DN	148	Up	0.0401653920531271	0.999964248457456
C5_GO_DERMATAN_SULFATE_BIOSYNTHETIC_PROCESS	5	Up	0.0402954670517315	0.999964248457456
C7_GSE22935_UNSTIM_VS_24H_MBOVIS_BCG_STIM_MYD88_KO_MACROPHAGE_UP	177	Up	0.0403409532310565	0.999964248457456
C5_GO_POSITIVE_REGULATION_OF_LEUKOCYTE_ADHESION_TO_VASCULAR_ENDOTHELIAL_CELL	10	Down	0.040434939281193	0.999964248457456
C2_KEGG_CITRATE_CYCLE_TCA_CYCLE	26	Up	0.0405634186865023	0.999964248457456
C5_GO_ZYGOTIC_DETERMINATION_OF_ANTERIOR_POSTERIOR_AXIS_EMBRYO	2	Down	0.0407046376318391	0.999964248457456
C5_GO_MITOCHONDRIAL_PROTEIN_COMPLEX	222	Up	0.0407736379989118	0.999964248457456
C2_BIOCARTA_SODD_PATHWAY	9	Down	0.0410018491152672	0.999964248457456
C5_GO_CELLULAR_RESPONSE_TO_CISPLATIN	4	Down	0.0411016740277734	0.999964248457456
C2_STANHILL_HRAS_TRANSFROMATION_UP	7	Down	0.0411341241648157	0.999964248457456
C5_GO_NFAT_PROTEIN_BINDING	3	Up	0.0411571353028217	0.999964248457456
C2_LEIN_OLIGODENDROCYTE_MARKERS	57	Up	0.0411817669892286	0.999964248457456
C7_GSE37301_LYMPHOID_PRIMED_MPP_VS_GRAN_MONO_PROGENITOR_DN	182	Up	0.041307598720713	0.999964248457456
C2_REACTOME_THE_PHOTOTRANSDUCTION_CASCADE	18	Up	0.0413792115627138	0.999964248457456
C5_GO_NEGATIVE_REGULATION_OF_ALCOHOL_BIOSYNTHETIC_PROCESS	12	Down	0.0414479073633049	0.999964248457456
C7_GSE2770_IL12_AND_TGFB_VS_IL4_TREATED_ACT_CD4_TCELL_6H_UP	159	Up	0.0414547329129864	0.999964248457456
C5_GO_NEGATIVE_REGULATION_OF_RUFFLE_ASSEMBLY	4	Down	0.0415536214911339	0.999964248457456
C2_DACOSTA_UV_RESPONSE_VIA_ERCC3_COMMON_UP	61	Up	0.04169405808146	0.999964248457456
C5_GO_EUKARYOTIC_TRANSLATION_INITIATION_FACTOR_3_COMPLEX	14	Up	0.0417006373842039	0.999964248457456
C2_SMIRNOV_RESPONSE_TO_IR_6HR_DN	98	Up	0.0418249310543858	0.999964248457456
C5_GO_UBIQUITIN_DEPENDENT_SMAD_PROTEIN_CATABOLIC_PROCESS	6	Up	0.0419199394121951	0.999964248457456
C7_GSE29164_UNTREATED_VS_CD8_TCELL_AND_IL12_TREATED_MELANOMA_DAY7_UP	182	Up	0.0419230249669814	0.999964248457456
C5_GO_NATURAL_KILLER_CELL_ACTIVATION_INVOLVED_IN_IMMUNE_RESPONSE	12	Up	0.0419713018563413	0.999964248457456
C2_WINNEPENNINCKX_MELANOMA_METASTASIS_DN	26	Up	0.0420322227132148	0.999964248457456
C7_GSE40273_EOS_KO_VS_WT_TREG_DN	172	Up	0.0420457120495978	0.999964248457456
C2_REACTOME_MAP2K_AND_MAPK_ACTIVATION	34	Up	0.0421036155404474	0.999964248457456
C7_GSE15750_WT_VS_TRAF6KO_DAY6_EFF_CD8_TCELL_DN	120	Up	0.0421088435018686	0.999964248457456
C5_GO_REGULATION_OF_INTERLEUKIN_12_SECRETION	5	Up	0.0422482684889983	0.999964248457456
C2_REACTOME_FORMYL_PEPTIDE_RECEPTORS_BIND_FORMYL_PEPTIDES_AND_MANY_OTHER_LIGANDS	5	Down	0.0423508631174129	0.999964248457456
C5_GO_RESPIRASOME	79	Up	0.0423654980784266	0.999964248457456
C5_GO_CYCLIC_NUCLEOTIDE_GATED_ION_CHANNEL_ACTIVITY	2	Down	0.0424780153256021	0.999964248457456
C5_GO_INTRACELLULAR_CAMP_ACTIVATED_CATION_CHANNEL_ACTIVITY	2	Down	0.0424780153256021	0.999964248457456
C5_GO_INTRACELLULAR_CGMP_ACTIVATED_CATION_CHANNEL_ACTIVITY	2	Down	0.0424780153256021	0.999964248457456
C5_GO_FRIZZLED_BINDING	21	Up	0.0425824971921621	0.999964248457456
C2_MARIADASON_RESPONSE_TO_BUTYRATE_SULINDAC_6	42	Up	0.0426752723346752	0.999964248457456
C5_GO_ASTROCYTE_ACTIVATION	11	Down	0.0428059535675118	0.999964248457456
C5_GO_DIPHOSPHOTRANSFERASE_ACTIVITY	5	Up	0.0428216293120829	0.999964248457456
C5_GO_NEGATIVE_REGULATION_OF_AMYLOID_PRECURSOR_PROTEIN_CATABOLIC_PROCESS	13	Down	0.0428560561628382	0.999964248457456
C7_GSE28726_NAIVE_VS_ACTIVATED_CD4_TCELL_DN	171	Up	0.0429356678779478	0.999964248457456
C5_GO_POSITIVE_REGULATION_OF_TRIGLYCERIDE_CATABOLIC_PROCESS	3	Down	0.0429696728152071	0.999964248457456
C7_GSE3982_EOSINOPHIL_VS_TH1_DN	172	Up	0.0430440859663927	0.999964248457456
C2_REACTOME_ACTIVATION_OF_GENE_EXPRESSION_BY_SREBF_SREBP	41	Up	0.0432332668241324	0.999964248457456
C7_GSE15330_WT_VS_IKAROS_KO_HSC_UP	177	Up	0.0434909912585198	0.999964248457456
C5_GO_MEMBRANE_FISSION	9	Up	0.043515291592498	0.999964248457456
C5_GO_PROTEIN_LIPID_COMPLEX_BINDING	19	Down	0.0435586131669619	0.999964248457456
C5_GO_NCRNA_TRANSCRIPTION	84	Up	0.0435908437984767	0.999964248457456
C5_GO_LIPASE_BINDING	3	Up	0.0437631975857576	0.999964248457456
C7_GSE15930_STIM_VS_STIM_AND_IL12_24H_CD8_T_CELL_DN	126	Up	0.0438019554026637	0.999964248457456
C2_REACTOME_NITRIC_OXIDE_STIMULATES_GUANYLATE_CYCLASE	14	Down	0.0438039593809043	0.999964248457456
C5_GO_POSITIVE_REGULATION_OF_INTERLEUKIN_13_SECRETION	5	Down	0.0440013589492561	0.999964248457456
C5_GO_RESPONSE_TO_COCAINE	25	Down	0.0442744140602797	0.999964248457456
C7_GSE16385_MONOCYTE_VS_MACROPHAGE_UP	141	Up	0.0442983325509079	0.999964248457456
C2_REACTOME_TRANSCRIPTION_OF_THE_HIV_GENOME	55	Up	0.044364563680542	0.999964248457456
C2_REACTOME_ONCOGENIC_MAPK_SIGNALING	71	Up	0.044366994482556	0.999964248457456
C2_REACTOME_PTK6_PROMOTES_HIF1A_STABILIZATION	5	Down	0.0443872915702041	0.999964248457456
C5_GO_EXTRACELLULAR_MEMBRANE_BOUNDED_ORGANELLE	2	Up	0.0444019202384678	0.999964248457456
C7_GSE17721_LPS_VS_GARDIQUIMOD_2H_BMDC_DN	169	Up	0.0445695775339772	0.999964248457456
C5_GO_MALE_GENITALIA_DEVELOPMENT	6	Up	0.044585283055554	0.999964248457456
C5_GO_LYSINE_ACETYLATED_HISTONE_BINDING	19	Up	0.0446429491595714	0.999964248457456
C5_GO_NUCLEOSIDE_DIPHOSPHATASE_ACTIVITY	9	Down	0.0446674646643031	0.999964248457456
C5_GO_AXONAL_TRANSPORT_OF_MITOCHONDRION	8	Down	0.0446692816550584	0.999964248457456
C5_GO_NUCLEOTIDE_BINDING_DOMAIN_LEUCINE_RICH_REPEAT_CONTAINING_RECEPTOR_SIGNALING_PATHWAY	35	Down	0.0447600252924961	0.999964248457456
C5_GO_NEGATIVE_REGULATION_OF_LIPID_STORAGE	15	Down	0.0447717211536552	0.999964248457456
C2_DOUGLAS_BMI1_TARGETS_DN	270	Up	0.0448726113813497	0.999964248457456
C5_GO_ISOPRENOID_CATABOLIC_PROCESS	3	Down	0.0450338930506322	0.999964248457456
C5_GO_SUCCINATE_METABOLIC_PROCESS	6	Up	0.0451733390390439	0.999964248457456
C5_GO_POSITIVE_REGULATION_OF_CARDIAC_MUSCLE_CELL_PROLIFERATION	19	Down	0.0453313345537408	0.999964248457456
C5_GO_POSITIVE_REGULATION_OF_ASPARTIC_TYPE_PEPTIDASE_ACTIVITY	7	Up	0.045349844560622	0.999964248457456
C3_MYAATNNNNNNNGGC_UNKNOWN	74	Up	0.0453639464815776	0.999964248457456
C5_GO_NADP_RETINOL_DEHYDROGENASE_ACTIVITY	5	Up	0.0454940376092416	0.999964248457456
C5_GO_TBP_CLASS_PROTEIN_BINDING	20	Up	0.0455342165586021	0.999964248457456
C2_REACTOME_REGULATION_OF_CYTOSKELETAL_REMODELING_AND_CELL_SPREADING_BY_IPP_COMPLEX_COMPONENTS	6	Up	0.0455689982569904	0.999964248457456
C2_IKEDA_MIR1_TARGETS_DN	4	Up	0.0457136900005454	0.999964248457456
C7_GSE35825_IFNA_VS_IFNG_STIM_MACROPHAGE_UP	136	Up	0.0458186220170421	0.999964248457456
C2_SMID_BREAST_CANCER_RELAPSE_IN_PLEURA_DN	12	Up	0.04586260120348	0.999964248457456
C2_SUZUKI_CTCFL_TARGETS_UP	8	Down	0.0459089437297529	0.999964248457456
C5_GO_URATE_TRANSPORT	2	Down	0.0459229472463059	0.999964248457456
C2_KANG_GLIS3_TARGETS	11	Down	0.0459520958991625	0.999964248457456
C2_TONKS_TARGETS_OF_RUNX1_RUNX1T1_FUSION_SUSTAINED_IN_GRANULOCYTE_DN	4	Down	0.0460453618262043	0.999964248457456
C5_GO_REGULATION_OF_HEAT_GENERATION	6	Down	0.0461805085548536	0.999964248457456
C2_REACTOME_SODIUM_COUPLED_SULPHATE_DI_AND_TRI_CARBOXYLATE_TRANSPORTERS	2	Down	0.0462988923554551	0.999964248457456
C5_GO_PHOSPHATIDYLCHOLINE_STEROL_O_ACYLTRANSFERASE_ACTIVATOR_ACTIVITY	3	Down	0.0463265361416275	0.999964248457456
C7_GSE17721_LPS_VS_POLYIC_4H_BMDC_UP	145	Up	0.0464534098315635	0.999964248457456
C5_GO_CONVERGENT_EXTENSION	10	Down	0.046516720540992	0.999964248457456
C5_GO_MITOCHONDRIAL_RNA_CATABOLIC_PROCESS	5	Up	0.0465474301587223	0.999964248457456
C7_GSE17721_CPG_VS_GARDIQUIMOD_6H_BMDC_DN	166	Up	0.0466534694350614	0.999964248457456
C5_GO_HIGH_DENSITY_LIPOPROTEIN_PARTICLE_CLEARANCE	9	Down	0.0466755114993843	0.999964248457456
C7_GSE29614_CTRL_VS_DAY7_TIV_FLU_VACCINE_PBMC_UP	83	Down	0.0466966452696492	0.999964248457456
C1_chr5q31	120	Up	0.046732893570452	0.999964248457456
C3_GCAAAAA_MIR129	140	Up	0.0468506239065903	0.999964248457456
C2_BIOCARTA_INFLAM_PATHWAY	19	Down	0.0468800246782139	0.999964248457456
C5_GO_CELLULAR_RESPONSE_TO_VIRUS	38	Up	0.046928364956083	0.999964248457456
C2_NIKOLSKY_BREAST_CANCER_19Q13.1_AMPLICON	21	Down	0.0471369102817007	0.999964248457456
C5_GO_REGULATION_OF_PHOSPHOLIPASE_ACTIVITY	45	Down	0.0472927155099292	0.999964248457456
C5_GO_REGULATION_OF_MACROPHAGE_ACTIVATION	40	Down	0.047316985944515	0.999964248457456
C5_GO_KERATINIZATION	28	Down	0.0473463492904598	0.999964248457456
C5_GO_TRANSCRIPTION_ELONGATION_FACTOR_COMPLEX	45	Up	0.0473610991024973	0.999964248457456
C2_REACTOME_FRUCTOSE_CATABOLISM	5	Up	0.0474161532986868	0.999964248457456
C5_GO_FRUCTOSE_CATABOLIC_PROCESS	5	Up	0.0474161532986868	0.999964248457456
C2_TARTE_PLASMA_CELL_VS_B_LYMPHOCYTE_UP	71	Up	0.0475480471730245	0.999964248457456
C2_TERAMOTO_OPN_TARGETS_CLUSTER_4	11	Up	0.0475642997331539	0.999964248457456
C5_GO_LACRIMAL_GLAND_DEVELOPMENT	2	Down	0.0476010854201263	0.999964248457456
C7_GSE18893_TCONV_VS_TREG_2H_CULTURE_UP	169	Up	0.0476691881541389	0.999964248457456
C1_chr2q33	69	Up	0.0477054607448215	0.999964248457456
C7_GSE26559_TCF1_KO_VS_WT_LIN_NEG_CELL_UP	171	Up	0.0478063492026088	0.999964248457456
C2_LE_EGR2_TARGETS_DN	78	Up	0.0478830987918274	0.999964248457456
C5_GO_REGULATION_OF_MESONEPHROS_DEVELOPMENT	10	Down	0.0480311074243854	0.999964248457456
C5_GO_SKELETAL_MUSCLE_ORGAN_DEVELOPMENT	101	Up	0.0482724583668912	0.999964248457456
C5_GO_SODIUM_DICARBOXYLATE_SYMPORTER_ACTIVITY	5	Down	0.048284129540985	0.999964248457456
C2_BOSCO_INTERFERON_INDUCED_ANTIVIRAL_MODULE	70	Up	0.0483061195254951	0.999964248457456
C7_GSE14415_INDUCED_TREG_VS_FOXP3_KO_INDUCED_TREG_IL2_CULTURE_DN	94	Up	0.0483303977550512	0.999964248457456
C2_CLAUS_PGR_POSITIVE_MENINGIOMA_UP	7	Down	0.048508600214741	0.999964248457456
C7_GSE17721_CTRL_VS_POLYIC_0.5H_BMDC_UP	161	Up	0.0485203783750809	0.999964248457456
C5_GO_CYSTEINE_TYPE_ENDOPEPTIDASE_ACTIVITY	77	Up	0.0485384406162538	0.999964248457456
C1_chr12q14	29	Up	0.048600461621909	0.999964248457456
C7_GSE5503_LIVER_DC_VS_MLN_DC_ACTIVATED_ALLOGENIC_TCELL_DN	172	Up	0.0486746472902042	0.999964248457456
C5_GO_ENTRY_OF_BACTERIUM_INTO_HOST_CELL	13	Down	0.0486798023137574	0.999964248457456
C5_GO_REGULATION_OF_GERMINAL_CENTER_FORMATION	9	Down	0.0488437211942962	0.999964248457456
C7_GSE45365_HEALTHY_VS_MCMV_INFECTION_CD8A_DC_UP	170	Up	0.048889690653099	0.999964248457456
C7_GSE27786_CD4_TCELL_VS_MONO_MAC_DN	159	Up	0.0489860363480827	0.999964248457456
C7_GSE17721_POLYIC_VS_PAM3CSK4_12H_BMDC_DN	165	Up	0.049274598607113	0.999964248457456
C3_HNF3B_01	125	Up	0.0493890703024164	0.999964248457456
C2_REACTOME_CASPASE_ACTIVATION_VIA_DEPENDENCE_RECEPTORS_IN_THE_ABSENCE_OF_LIGAND	7	Down	0.0494198379793207	0.999964248457456
C2_WANG_TARGETS_OF_MLL_CBP_FUSION_DN	37	Up	0.0494399174626778	0.999964248457456
C7_GSE9960_HEALTHY_VS_GRAM_NEG_AND_POS_SEPSIS_PBMC_UP	83	Up	0.0494516280591038	0.999964248457456
C5_GO_MODULATION_BY_HOST_OF_SYMBIONT_MOLECULAR_FUNCTION	4	Up	0.0494996100105789	0.999964248457456
C5_GO_MORPHOGEN_ACTIVITY	2	Up	0.0498004549167662	0.999964248457456
C2_BOYAULT_LIVER_CANCER_SUBCLASS_G1_DN	32	Up	0.0499351099399148	0.999964248457456
C5_GO_NEGATIVE_REGULATION_OF_NEUROTRANSMITTER_SECRETION	9	Up	0.0499402523466683	0.999964248457456
C5_GO_CYTOSOLIC_RIBOSOME	81	Down	0.0499986558113182	0.999964248457456
C7_GSE2770_IL12_AND_TGFB_ACT_VS_ACT_CD4_TCELL_2H_UP	163	Up	0.0500005061851111	0.999964248457456
C5_GO_INOSITOL_HEXAKISPHOSPHATE_KINASE_ACTIVITY	4	Up	0.0500115690714565	0.999964248457456
C5_GO_POSITIVE_REGULATION_OF_STRIATED_MUSCLE_CELL_APOPTOTIC_PROCESS	10	Down	0.0500140455949631	0.999964248457456
C7_GSE36476_CTRL_VS_TSST_ACT_16H_MEMORY_CD4_TCELL_OLD_DN	171	Up	0.0500968811000767	0.999964248457456
C7_GSE19374_UNINF_VS_LISTERIA_INFECTED_MACROPHAGE_DN	137	Up	0.0501717736058011	0.999964248457456
C5_GO_POSITIVE_REGULATION_OF_LIPOPOLYSACCHARIDE_MEDIATED_SIGNALING_PATHWAY	5	Down	0.0501933166128759	0.999964248457456
C2_MIKKELSEN_ES_HCP_WITH_H3_UNMETHYLATED	19	Down	0.0501969699284322	0.999964248457456
C2_MCCABE_HOXC6_TARGETS_CANCER_UP	21	Down	0.0502184881121438	0.999964248457456
C2_KEGG_PRIMARY_IMMUNODEFICIENCY	32	Down	0.0502203577464716	0.999964248457456
C5_GO_REGULATION_OF_MIRNA_METABOLIC_PROCESS	7	Down	0.0502397722065892	0.999964248457456
C5_GO_DEATH_INDUCING_SIGNALING_COMPLEX_ASSEMBLY	8	Down	0.0502928311360952	0.999964248457456
C2_AMIT_SERUM_RESPONSE_20_MCF10A	14	Down	0.0503676438218917	0.999964248457456
C2_WEINMANN_ADAPTATION_TO_HYPOXIA_DN	24	Down	0.0504170610533283	0.999964248457456
C2_STOSSI_RESPONSE_TO_ESTRADIOL	28	Down	0.0505117179176802	0.999964248457456
C7_GSE17301_CTRL_VS_48H_IFNA2_STIM_CD8_TCELL_UP	179	Up	0.0505119053969979	0.999964248457456
C5_GO_REGULATION_OF_MEIOSIS_I	5	Up	0.0505945785812038	0.999964248457456
C7_GSE15930_STIM_VS_STIM_AND_IFNAB_72H_CD8_T_CELL_UP	131	Up	0.0506342054814725	0.999964248457456
C5_GO_INTERLEUKIN_6_BIOSYNTHETIC_PROCESS	14	Down	0.050649905485056	0.999964248457456
C5_GO_POSITIVE_REGULATION_OF_CALCIUM_MEDIATED_SIGNALING	30	Down	0.050743851157241	0.999964248457456
C5_GO_ATP_HYDROLYSIS_COUPLED_TRANSMEMBRANE_TRANSPORT	26	Up	0.0507519654836907	0.999964248457456
C2_RAMJAUN_APOPTOSIS_BY_TGFB1_VIA_SMAD4_DN	4	Up	0.0508718923335514	0.999964248457456
C7_GSE17721_CPG_VS_GARDIQUIMOD_12H_BMDC_DN	160	Up	0.0510316348893214	0.999964248457456
C2_JI_RESPONSE_TO_FSH_UP	58	Up	0.0510912572614951	0.999964248457456
C7_GSE9650_NAIVE_VS_MEMORY_CD8_TCELL_UP	167	Up	0.0511349222491958	0.999964248457456
C5_GO_ACETYLGALACTOSAMINYLTRANSFERASE_ACTIVITY	26	Down	0.0514829615944991	0.999964248457456
C2_REACTOME_ACYL_CHAIN_REMODELLING_OF_PG	5	Down	0.0515640383713609	0.999964248457456
C2_UEDA_PERIFERAL_CLOCK	136	Up	0.0516141393249498	0.999964248457456
C5_GO_GASTRULATION_WITH_MOUTH_FORMING_SECOND	17	Up	0.0517713650695409	0.999964248457456
C5_GO_WATER_HOMEOSTASIS	33	Down	0.0517799520993455	0.999964248457456
C2_ZHOU_PANCREATIC_ENDOCRINE_PROGENITOR	4	Down	0.0518470585419653	0.999964248457456
C5_GO_CELL_PROLIFERATION_INVOLVED_IN_HEART_MORPHOGENESIS	8	Down	0.0518635903301239	0.999964248457456
C5_GO_ACID_SECRETION	62	Down	0.0518724265821629	0.999964248457456
C2_CHEMNITZ_RESPONSE_TO_PROSTAGLANDIN_E2_UP	119	Up	0.0518767552307445	0.999964248457456
C5_GO_POSITIVE_REGULATION_OF_RESPONSE_TO_REACTIVE_OXYGEN_SPECIES	6	Up	0.0520360712192413	0.999964248457456
C2_LI_CYTIDINE_ANALOGS_CYCTOTOXICITY	12	Up	0.0521994082544192	0.999964248457456
C5_GO_HEMOGLOBIN_BINDING	3	Down	0.05224125999532	0.999964248457456
C7_GSE20366_CD103_KLRG1_DP_VS_DN_TREG_DN	168	Up	0.0523787881225906	0.999964248457456
C7_GSE3982_MAST_CELL_VS_CENT_MEMORY_CD4_TCELL_DN	145	Up	0.0524383333440769	0.999964248457456
C5_GO_NEGATIVE_REGULATION_OF_DELAYED_RECTIFIER_POTASSIUM_CHANNEL_ACTIVITY	5	Down	0.0524567136244353	0.999964248457456
C2_GRAHAM_CML_QUIESCENT_VS_NORMAL_QUIESCENT_UP	76	Up	0.0524721236112873	0.999964248457456
C5_GO_GOLGI_DISASSEMBLY	5	Down	0.0525336064003293	0.999964248457456
C7_GSE26290_WT_VS_PDK1_KO_ANTI_CD3_AND_IL2_STIM_CD8_TCELL_DN	157	Up	0.0525437245009944	0.999964248457456
C5_GO_SPECIFIC_GRANULE_LUMEN	40	Up	0.0526108490660303	0.999964248457456
C2_HOLLMANN_APOPTOSIS_VIA_CD40_UP	176	Up	0.0526250044929881	0.999964248457456
C5_GO_POSITIVE_REGULATION_OF_MITOCHONDRIAL_TRANSLATION	14	Up	0.0526409248110584	0.999964248457456
C7_GSE21670_IL6_VS_TGFB_AND_IL6_TREATED_STAT3_KO_CD4_TCELL_DN	155	Up	0.0526634506591534	0.999964248457456
C5_GO_NEGATIVE_REGULATION_OF_GLYCOPROTEIN_BIOSYNTHETIC_PROCESS	9	Down	0.0526958909808745	0.999964248457456
C5_GO_REGULATION_OF_SECONDARY_HEART_FIELD_CARDIOBLAST_PROLIFERATION	3	Down	0.0527924891428189	0.999964248457456
C7_GSE22886_NAIVE_BCELL_VS_BM_PLASMA_CELL_DN	165	Up	0.0527975867818064	0.999964248457456
C2_REACTOME_CGMP_EFFECTS	11	Down	0.0528408283967156	0.999964248457456
C7_GSE46143_CTRL_VS_LMP2A_TRANSDUCED_CD10_POS_GC_BCELL_UP	136	Up	0.052959810162277	0.999964248457456
C7_GSE6269_FLU_VS_STAPH_AUREUS_INF_PBMC_UP	163	Up	0.0529976631960436	0.999964248457456
C5_GO_PH_REDUCTION	42	Up	0.0530264434382069	0.999964248457456
C7_GSE9946_MATURE_STIMULATORY_VS_PROSTAGLANDINE2_TREATED_MATURE_DC_UP	104	Down	0.0530363366170978	0.999964248457456
C7_GSE12845_IGD_POS_VS_NEG_BLOOD_BCELL_DN	168	Up	0.0530672476847706	0.999964248457456
C5_GO_GROWTH_PLATE_CARTILAGE_MORPHOGENESIS	8	Down	0.0530986822778811	0.999964248457456
C5_GO_PROTEIN_LIPID_COMPLEX_ASSEMBLY	19	Down	0.0531130692840699	0.999964248457456
C3_EGR2_01	141	Up	0.0531861938463241	0.999964248457456
C5_GO_REGULATION_OF_LIPOPROTEIN_PARTICLE_CLEARANCE	14	Down	0.0532727439944462	0.999964248457456
C7_GSE23505_UNTREATED_VS_4DAY_IL6_IL1_TREATED_CD4_TCELL_UP	179	Up	0.0532859192457738	0.999964248457456
C5_GO_POSITIVE_REGULATION_OF_LIPID_LOCALIZATION	50	Down	0.0532956714657203	0.999964248457456
C7_GSE8685_IL2_ACT_IL2_STARVED_VS_IL21_ACT_IL2_STARVED_CD4_TCELL_UP	160	Up	0.0534668634166008	0.999964248457456
C6_STK33_DN	183	Down	0.0535412241077254	0.999964248457456
C5_GO_PROSTAGLANDIN_E_RECEPTOR_ACTIVITY	2	Down	0.0536091939714511	0.999964248457456
C7_GSE23114_WT_VS_SLE2C1_MOUSE_SPLEEN_B1A_BCELL_UP	172	Up	0.0537185189261975	0.999964248457456
C5_GO_POSITIVE_REGULATION_OF_INTERLEUKIN_6_PRODUCTION	54	Down	0.0537472221081753	0.999964248457456
C5_GO_RAC_GUANYL_NUCLEOTIDE_EXCHANGE_FACTOR_ACTIVITY	15	Up	0.0537917429890811	0.999964248457456
C6_PGF_UP.V1_UP	153	Up	0.0538531296468005	0.999964248457456
C5_GO_REGULATION_OF_RECEPTOR_INTERNALIZATION	33	Up	0.0539014214403874	0.999964248457456
C7_GSE24142_DN2_VS_DN3_THYMOCYTE_DN	165	Up	0.0540685946250411	0.999964248457456
C2_REACTOME_PCP_CE_PATHWAY	73	Up	0.0542825090409855	0.999964248457456
C2_REACTOME_ALPHA_LINOLENIC_OMEGA3_AND_LINOLEIC_OMEGA6_ACID_METABOLISM	11	Up	0.0543090907910046	0.999964248457456
C5_GO_ALPHA_LINOLENIC_ACID_METABOLIC_PROCESS	11	Up	0.0543090907910046	0.999964248457456
C2_CASTELLANO_HRAS_AND_NRAS_TARGETS_DN	6	Up	0.0544683421485115	0.999964248457456
C7_GSE24634_NAIVE_CD4_TCELL_VS_DAY3_IL4_CONV_TREG_DN	182	Up	0.0545734075680446	0.999964248457456
C2_LAIHO_COLORECTAL_CANCER_SERRATED_UP	94	Up	0.0545773075630405	0.999964248457456
C5_GO_REGULATION_OF_INSULIN_LIKE_GROWTH_FACTOR_RECEPTOR_SIGNALING_PATHWAY	10	Up	0.0545969333870791	0.999964248457456
C2_MILI_PSEUDOPODIA_HAPTOTAXIS_UP	447	Up	0.0546127426867994	0.999964248457456
C5_GO_GANGLIOSIDE_CATABOLIC_PROCESS	4	Up	0.0546253256202824	0.999964248457456
C5_GO_ACYLGLYCEROL_HOMEOSTASIS	19	Down	0.054769448214111	0.999964248457456
C5_GO_STRIATED_MUSCLE_CELL_APOPTOTIC_PROCESS	27	Down	0.0548294766930166	0.999964248457456
C5_GO_NEGATIVE_REGULATION_OF_ACUTE_INFLAMMATORY_RESPONSE	7	Up	0.0549256934108903	0.999964248457456
C2_HU_GENOTOXIN_ACTION_DIRECT_VS_INDIRECT_4HR	30	Up	0.0550224919218226	0.999964248457456
C5_GO_POSITIVE_REGULATION_OF_FIBROBLAST_APOPTOTIC_PROCESS	6	Up	0.0550764656240727	0.999964248457456
C2_MOOTHA_PYR	7	Down	0.0551266384222229	0.999964248457456
C5_GO_REGULATION_OF_NEUROINFLAMMATORY_RESPONSE	23	Down	0.0552459734339104	0.999964248457456
C5_GO_NUCLEOSIDE_TRIPHOSPHATE_DIPHOSPHATASE_ACTIVITY	10	Down	0.0554540725295169	0.999964248457456
C2_BIOCARTA_DNAFRAGMENT_PATHWAY	10	Up	0.0555543340832603	0.999964248457456
C5_GO_POSITIVE_REGULATION_OF_LONG_TERM_SYNAPTIC_DEPRESSION	2	Down	0.0555706445932133	0.999964248457456
C2_SHEN_SMARCA2_TARGETS_UP	392	Up	0.055635975563116	0.999964248457456
C5_GO_KINETOCHORE_ORGANIZATION	18	Up	0.0556929196088445	0.999964248457456
C3_ACTGCCT_MIR34B	177	Up	0.0559918402214239	0.999964248457456
C2_KORKOLA_EMBRYONIC_CARCINOMA_VS_SEMINOMA_UP	10	Down	0.0560073820398835	0.999964248457456
C5_GO_CITRATE_TRANSPORT	4	Down	0.0561790786513543	0.999964248457456
C5_GO_CITRATE_TRANSMEMBRANE_TRANSPORTER_ACTIVITY	4	Down	0.0561790786513543	0.999964248457456
C5_GO_POSITIVE_REGULATION_OF_TOR_SIGNALING	31	Up	0.0563134832091411	0.999964248457456
C7_GSE21360_NAIVE_VS_QUATERNARY_MEMORY_CD8_TCELL_DN	181	Up	0.0564316066963528	0.999964248457456
C5_GO_POSITIVE_REGULATION_OF_RESPONSE_TO_EXTRACELLULAR_STIMULUS	3	Down	0.0564791854766602	0.999964248457456
C5_GO_CARDIAC_MYOFIBRIL	2	Down	0.0564817831101342	0.999964248457456
C5_GO_POSITIVE_REGULATION_OF_GASTRO_INTESTINAL_SYSTEM_SMOOTH_MUSCLE_CONTRACTION	3	Down	0.0565217964426558	0.999964248457456
C7_GSE22886_NAIVE_CD8_TCELL_VS_NKCELL_DN	171	Up	0.0565277274135561	0.999964248457456
C5_GO_AMPA_GLUTAMATE_RECEPTOR_COMPLEX	11	Up	0.056758109908	0.999964248457456
C3_ALX4_01	10	Down	0.0569340889583979	0.999964248457456
C5_GO_RESPONSE_TO_IRON_ION	26	Down	0.0569627868722905	0.999964248457456
C5_GO_KINETOCHORE_ASSEMBLY	14	Up	0.0570321789132091	0.999964248457456
C5_GO_RNA_SECONDARY_STRUCTURE_UNWINDING	7	Down	0.0572668735281354	0.999964248457456
C5_GO_FORMATION_OF_CYTOPLASMIC_TRANSLATION_INITIATION_COMPLEX	12	Up	0.0572687409053455	0.999964248457456
C5_GO_REGULATION_OF_LIPID_TRANSPORT	67	Down	0.0572821524316232	0.999964248457456
C5_GO_BEHAVIORAL_RESPONSE_TO_PAIN	7	Down	0.0573361536823548	0.999964248457456
H_HALLMARK_MTORC1_SIGNALING	181	Up	0.0573423526530988	0.999964248457456
C5_GO_NUCLEAR_HORMONE_RECEPTOR_BINDING	126	Up	0.057567817773355	0.999964248457456
C5_GO_RRNA_TRANSCRIPTION	21	Up	0.0575863221352319	0.999964248457456
C7_GSE19198_CTRL_VS_IL21_TREATED_TCELL_1H_UP	116	Down	0.0576123872710508	0.999964248457456
C5_GO_REGULATION_OF_PROTEIN_EXIT_FROM_ENDOPLASMIC_RETICULUM	20	Up	0.0576222751836237	0.999964248457456
C5_GO_CILIUM_MOVEMENT	38	Down	0.0578443700018676	0.999964248457456
C2_REACTOME_ACTIVATION_OF_PPARGC1A_PGC_1ALPHA_BY_PHOSPHORYLATION	7	Up	0.0579208631373635	0.999964248457456
C7_GSE22601_DOUBLE_POSITIVE_VS_CD8_SINGLE_POSITIVE_THYMOCYTE_UP	180	Up	0.0579819421034464	0.999964248457456
C2_GENTILE_UV_LOW_DOSE_DN	47	Up	0.058046469041029	0.999964248457456
C5_GO_PROTEIN_LINEAR_POLYUBIQUITINATION	3	Down	0.0580737047614794	0.999964248457456
C2_BIOCARTA_BTG2_PATHWAY	10	Up	0.0581161644199868	0.999964248457456
C5_GO_RESPONSE_TO_UV_A	3	Up	0.0581282202916722	0.999964248457456
C5_GO_CORNEA_DEVELOPMENT_IN_CAMERA_TYPE_EYE	3	Down	0.0581718633256764	0.999964248457456
C5_GO_PRESYNAPTIC_DENSE_CORE_VESICLE_EXOCYTOSIS	3	Down	0.0581827783371396	0.999964248457456
C5_GO_REGULATION_OF_PEPTIDYL_THREONINE_PHOSPHORYLATION	34	Down	0.0582443336049899	0.999964248457456
C5_GO_KICSTOR_COMPLEX	4	Up	0.0583141136563849	0.999964248457456
C5_GO_JUN_KINASE_KINASE_KINASE_ACTIVITY	8	Up	0.0584118090621321	0.999964248457456
C5_GO_MONOCARBOXYLIC_ACID_BIOSYNTHETIC_PROCESS	139	Down	0.0584454918255927	0.999964248457456
C2_MATZUK_SPERMATOGONIA	14	Down	0.0586313929226258	0.999964248457456
C5_GO_POST_EMBRYONIC_EYE_MORPHOGENESIS	4	Down	0.05864484490638	0.999964248457456
C5_GO_REGULATION_OF_BRANCHING_INVOLVED_IN_MAMMARY_GLAND_DUCT_MORPHOGENESIS	3	Down	0.0586757178808376	0.999964248457456
C2_KEGG_LYSOSOME	109	Up	0.0587140348899489	0.999964248457456
C5_GO_CELLULAR_COMPONENT_MAINTENANCE	39	Down	0.0588763310804062	0.999964248457456
C5_GO_REGULATION_OF_TOLL_LIKE_RECEPTOR_9_SIGNALING_PATHWAY	5	Up	0.0588789701652663	0.999964248457456
C5_GO_NEGATIVE_REGULATION_OF_TELOMERE_MAINTENANCE	33	Up	0.0588806416970588	0.999964248457456
C5_GO_NEGATIVE_REGULATION_OF_MUSCLE_TISSUE_DEVELOPMENT	33	Up	0.0588894594667875	0.999964248457456
C3_TAAYNRNNTCC_UNKNOWN	104	Up	0.0589659351168331	0.999964248457456
C7_GSE12845_IGD_POS_BLOOD_VS_DARKZONE_GC_TONSIL_BCELL_DN	180	Up	0.0589765268154581	0.999964248457456
C7_GSE40068_BCL6_POS_VS_NEG_CXCR5_POS_TFH_UP	167	Up	0.0589816041682356	0.999964248457456
C5_GO_HISTAMINE_TRANSPORT	10	Up	0.0590072514060288	0.999964248457456
C2_PID_ANGIOPOIETIN_RECEPTOR_PATHWAY	38	Up	0.0590530522953637	0.999964248457456
C5_GO_CYCLIN_DEPENDENT_PROTEIN_SERINE_THREONINE_KINASE_REGULATOR_ACTIVITY	43	Up	0.0591459415352839	0.999964248457456
C7_GSE30962_PRIMARY_VS_SECONDARY_ACUTE_LCMV_INF_CD8_TCELL_UP	170	Up	0.0591916969640024	0.999964248457456
C5_GO_NEGATIVE_REGULATION_OF_GLYCOLYTIC_PROCESS	11	Down	0.0593989708274175	0.999964248457456
C5_GO_PROTEIN_SERINE_THREONINE_TYROSINE_KINASE_ACTIVITY	35	Up	0.0594525304928966	0.999964248457456
C2_PARK_TRETINOIN_RESPONSE	10	Down	0.05950127939283	0.999964248457456
C2_REACTOME_NONSENSE_MEDIATED_DECAY_NMD	90	Down	0.0595254852832683	0.999964248457456
C2_CHEOK_RESPONSE_TO_MERCAPTOPURINE_AND_HD_MTX_DN	21	Up	0.0596102776612096	0.999964248457456
C5_GO_ACTIVATION_OF_JNKK_ACTIVITY	10	Up	0.0596253211701595	0.999964248457456
C2_REACTOME_EICOSANOIDS	4	Down	0.0596656111123802	0.999964248457456
C5_GO_MATERNAL_PROCESS_INVOLVED_IN_PARTURITION	6	Up	0.05978117220106	0.999964248457456
C5_GO_POSITIVE_REGULATION_OF_LIPASE_ACTIVITY	44	Down	0.0598014346591512	0.999964248457456
C5_GO_NEGATIVE_REGULATION_OF_PROTEIN_TARGETING_TO_MITOCHONDRION	4	Down	0.0598965803931338	0.999964248457456
C5_GO_TRANS_SYNAPTIC_SIGNALING_BY_LIPID	5	Up	0.059935897620008	0.999964248457456
C5_GO_OXIDOREDUCTASE_ACTIVITY_ACTING_ON_THE_CH_CH_GROUP_OF_DONORS_QUINONE_OR_RELATED_COMPOUND_AS_ACCEPTOR	5	Up	0.0599960290756958	0.999964248457456
C2_GARGALOVIC_RESPONSE_TO_OXIDIZED_PHOSPHOLIPIDS_BLACK_DN	9	Up	0.0600160298304008	0.999964248457456
C7_GSE12845_IGD_NEG_BLOOD_VS_DARKZONE_GC_TONSIL_BCELL_DN	184	Up	0.0600316914822326	0.999964248457456
C5_GO_POSITIVE_REGULATION_OF_RESPONSE_TO_OXIDATIVE_STRESS	13	Up	0.0600508251036569	0.999964248457456
C5_GO_MORPHOGENESIS_OF_AN_EPITHELIAL_BUD	6	Down	0.0603125789689721	0.999964248457456
C5_GO_JUNCTIONAL_MEMBRANE_COMPLEX	2	Up	0.0603345769413406	0.999964248457456
C5_GO_POSITIVE_REGULATION_OF_NITRIC_OXIDE_MEDIATED_SIGNAL_TRANSDUCTION	2	Down	0.0603622680532195	0.999964248457456
C2_PID_INTEGRIN4_PATHWAY	7	Down	0.0604397062568724	0.999964248457456
C5_GO_POSITIVE_REGULATION_OF_ATTACHMENT_OF_SPINDLE_MICROTUBULES_TO_KINETOCHORE	4	Down	0.0604869664971836	0.999964248457456
C5_GO_MAINTENANCE_OF_DNA_METHYLATION	6	Up	0.0606506322774875	0.999964248457456
C5_GO_ACETYLCHOLINE_BINDING	8	Up	0.0607032971941361	0.999964248457456
C5_GO_POSITIVE_REGULATION_OF_RECEPTOR_INTERNALIZATION	14	Up	0.0608047991068687	0.999964248457456
C5_GO_REGULATION_OF_PRESYNAPTIC_MEMBRANE_POTENTIAL	2	Down	0.0609322614225889	0.999964248457456
C2_SMID_BREAST_CANCER_LUMINAL_A_DN	15	Up	0.0609648795826518	0.999964248457456
C5_GO_GLUCOCORTICOID_RECEPTOR_BINDING	12	Up	0.0609869590200897	0.999964248457456
C2_MARIADASON_RESPONSE_TO_BUTYRATE_CURCUMIN_SULINDAC_TSA_8	8	Down	0.0610696839334186	0.999964248457456
C5_GO_RNA_POLYMERASE_III_TRANSCRIPTION_FACTOR_COMPLEX	9	Up	0.0611257266133502	0.999964248457456
C5_GO_NEGATIVE_REGULATION_OF_PINOCYTOSIS	4	Down	0.0611311690001171	0.999964248457456
C5_GO_DETERMINATION_OF_LEFT_RIGHT_ASYMMETRY_IN_LATERAL_MESODERM	3	Up	0.0612154804504187	0.999964248457456
C2_GARGALOVIC_RESPONSE_TO_OXIDIZED_PHOSPHOLIPIDS_TAN_DN	10	Down	0.0612937585857176	0.999964248457456
C2_KEGG_HUNTINGTONS_DISEASE	142	Up	0.0615613188876998	0.999964248457456
C5_GO_POSITIVE_REGULATION_OF_ACTIN_FILAMENT_BUNDLE_ASSEMBLY	44	Down	0.0616407456173185	0.999964248457456
C2_BEGUM_TARGETS_OF_PAX3_FOXO1_FUSION_DN	33	Down	0.0616610338215901	0.999964248457456
C2_REACTOME_PERVASIVE_DEVELOPMENTAL_DISORDERS	10	Up	0.061669725667982	0.999964248457456
C5_GO_REGULATION_OF_RHODOPSIN_MEDIATED_SIGNALING_PATHWAY	12	Up	0.0617761377849282	0.999964248457456
C7_GSE2770_IL12_VS_TGFB_AND_IL12_TREATED_ACT_CD4_TCELL_6H_DN	166	Up	0.0618399968196564	0.999964248457456
C2_LIAN_LIPA_TARGETS_3M	37	Down	0.0619373442232566	0.999964248457456
C5_GO_INTERLEUKIN_12_BIOSYNTHETIC_PROCESS	6	Up	0.0619945076889165	0.999964248457456
C7_GSE16385_ROSIGLITAZONE_IFNG_TNF_VS_IL4_STIM_MACROPHAGE_UP	143	Up	0.0620626053862758	0.999964248457456
C2_PID_S1P_S1P3_PATHWAY	24	Up	0.0621204613793981	0.999964248457456
C5_GO_HEMIDESMOSOME	7	Down	0.062265291565717	0.999964248457456
C2_AKL_HTLV1_INFECTION_DN	55	Down	0.062313045527251	0.999964248457456
C5_GO_POSITIVE_REGULATION_OF_CARDIOCYTE_DIFFERENTIATION	15	Down	0.0623689490907823	0.999964248457456
C5_GO_CELL_CORTEX_REGION	28	Down	0.0624344609516958	0.999964248457456
C5_GO_POSITIVE_REGULATION_OF_FAT_CELL_DIFFERENTIATION	36	Up	0.0624564543417852	0.999964248457456
C3_AAAGGGA_MIR204_MIR211	168	Up	0.0625119022893474	0.999964248457456
C5_GO_REACTIVE_OXYGEN_SPECIES_BIOSYNTHETIC_PROCESS	79	Down	0.0625197706436198	0.999964248457456
C2_FOURNIER_ACINAR_DEVELOPMENT_LATE_2	248	Up	0.0625942058013444	0.999964248457456
C7_GSE3400_UNTREATED_VS_IFNB_TREATED_MEF_DN	109	Up	0.0626033062618343	0.999964248457456
C2_ICHIBA_GRAFT_VERSUS_HOST_DISEASE_D7_DN	19	Down	0.0626703655430286	0.999964248457456
C7_GSE32034_LY6C_HIGH_VS_LOW_MONOCYTE_DN	157	Up	0.0626821551101014	0.999964248457456
C5_GO_DENDRITIC_CELL_APOPTOTIC_PROCESS	8	Up	0.0627342074055472	0.999964248457456
C7_GSE3982_BASOPHIL_VS_TH2_DN	167	Up	0.062796396172697	0.999964248457456
C2_WANG_METASTASIS_OF_BREAST_CANCER	10	Up	0.0627967530849191	0.999964248457456
C2_REACTOME_PRE_NOTCH_PROCESSING_IN_THE_ENDOPLASMIC_RETICULUM	4	Down	0.0628467721215061	0.999964248457456
C7_GSE1460_DP_VS_CD4_THYMOCYTE_DN	172	Up	0.0628707016479098	0.999964248457456
C2_MARTINEZ_RESPONSE_TO_TRABECTEDIN_DN	237	Up	0.0629163935520395	0.999964248457456
C7_GSE18281_CORTICAL_THYMOCYTE_VS_WHOLE_CORTEX_THYMUS_DN	168	Up	0.0629747950919774	0.999964248457456
C5_GO_PROTEIN_LOCALIZATION_TO_ENDOSOME	21	Up	0.0630927137902864	0.999964248457456
C2_GENTILE_UV_RESPONSE_CLUSTER_D6	26	Up	0.0631207638051611	0.999964248457456
C5_GO_G_PROTEIN_COUPLED_RECEPTOR_COMPLEX	2	Up	0.0631275492798723	0.999964248457456
C5_GO_CALCITONIN_FAMILY_RECEPTOR_COMPLEX	2	Up	0.0631275492798723	0.999964248457456
C5_GO_LEUKOCYTE_ACTIVATION_INVOLVED_IN_INFLAMMATORY_RESPONSE	25	Down	0.0631687970831896	0.999964248457456
C2_CHOI_ATL_ACUTE_STAGE	2	Up	0.0632282144579967	0.999964248457456
C7_GSE17721_LPS_VS_CPG_4H_BMDC_DN	153	Up	0.0632568715664211	0.999964248457456
C5_GO_CORTICAL_ENDOPLASMIC_RETICULUM	6	Down	0.063313923355983	0.999964248457456
C5_GO_AMINOPHOSPHOLIPID_TRANSPORT	4	Up	0.063511684077633	0.999964248457456
C7_GSE4142_NAIVE_BCELL_VS_PLASMA_CELL_DN	159	Up	0.063568296606115	0.999964248457456
C7_GSE23114_PERITONEAL_CAVITY_B1A_BCELL_VS_SPLEEN_BCELL_DN	163	Up	0.06357344860257	0.999964248457456
C7_GSE1432_CTRL_VS_IFNG_6H_MICROGLIA_DN	171	Up	0.0636411397969301	0.999964248457456
C5_GO_NEGATIVE_REGULATION_OF_LIPOPROTEIN_PARTICLE_CLEARANCE	8	Down	0.0636648688851454	0.999964248457456
C2_BIOCARTA_ALTERNATIVE_PATHWAY	4	Down	0.06367374716338	0.999964248457456
C5_GO_POSITIVE_REGULATION_OF_STRIATED_MUSCLE_CONTRACTION	8	Up	0.0637634932898527	0.999964248457456
C5_GO_CHEMOKINE_RECEPTOR_BINDING	26	Down	0.0638006010317457	0.999964248457456
C2_CHEN_HOXA5_TARGETS_9HR_UP	195	Up	0.0638257285012284	0.999964248457456
C2_BECKER_TAMOXIFEN_RESISTANCE_UP	38	Up	0.0638514258551933	0.999964248457456
C2_HIRSCH_CELLULAR_TRANSFORMATION_SIGNATURE_DN	87	Up	0.0638664973473094	0.999964248457456
C5_GO_BLEB	9	Down	0.0638783442215871	0.999964248457456
C5_GO_REGULATION_OF_INORGANIC_ANION_TRANSMEMBRANE_TRANSPORT	5	Down	0.0638954470420365	0.999964248457456
C5_GO_MONOSACCHARIDE_CATABOLIC_PROCESS	36	Up	0.0639233298247767	0.999964248457456
C2_CHESLER_BRAIN_QTL_TRANS	5	Up	0.0639316694869546	0.999964248457456
C5_GO_NEGATIVE_REGULATION_OF_EPITHELIAL_CELL_PROLIFERATION_INVOLVED_IN_PROSTATE_GLAND_DEVELOPMENT	6	Up	0.064019355670006	0.999964248457456
C7_GSE12392_WT_VS_IFNB_KO_CD8A_NEG_SPLEEN_DC_UP	171	Up	0.0640257465998787	0.999964248457456
C5_GO_CHOLESTEROL_TRANSPORTER_ACTIVITY	14	Down	0.0640541149347738	0.999964248457456
C5_GO_POSITIVE_REGULATION_OF_CARDIAC_MUSCLE_ADAPTATION	3	Down	0.0640581100313038	0.999964248457456
C5_GO_REGULATION_OF_PROSTAGLANDIN_SECRETION	8	Down	0.0640672004179403	0.999964248457456
C5_GO_ORGANIC_HYDROXY_COMPOUND_TRANSPORT	132	Down	0.0640901973817857	0.999964248457456
C7_GSE34156_UNTREATED_VS_6H_NOD2_AND_TLR1_TLR2_LIGAND_TREATED_MONOCYTE_UP	114	Up	0.0641014104715155	0.999964248457456
C5_GO_RESPONSE_TO_COPPER_ION	26	Down	0.0641354847566952	0.999964248457456
C5_GO_NEGATIVE_REGULATION_OF_OSTEOBLAST_DIFFERENTIATION	22	Down	0.0641736905869181	0.999964248457456
C5_GO_PROTEIN_FOLDING_IN_ENDOPLASMIC_RETICULUM	15	Up	0.0643663972980588	0.999964248457456
C7_GSE11057_PBMC_VS_MEM_CD4_TCELL_UP	140	Down	0.0645137588325091	0.999964248457456
C2_REACTOME_RNA_POLYMERASE_II_TRANSCRIPTION_PRE_INITIATION_AND_PROMOTER_OPENING	36	Up	0.0646839176759323	0.999964248457456
C5_GO_FIBROBLAST_APOPTOTIC_PROCESS	15	Up	0.0647650741264997	0.999964248457456
C5_GO_CALCIUM_DEPENDENT_PHOSPHOLIPASE_A2_ACTIVITY	5	Down	0.0649711589274678	0.999964248457456
C5_GO_NEGATIVE_REGULATION_OF_INTERLEUKIN_2_BIOSYNTHETIC_PROCESS	4	Up	0.0649928990388353	0.999964248457456
C5_GO_FIBROBLAST_GROWTH_FACTOR_ACTIVATED_RECEPTOR_ACTIVITY	4	Down	0.0649928990388353	0.999964248457456
C5_GO_PODOSOME_ASSEMBLY	14	Down	0.0651298218115001	0.999964248457456
C2_KONG_E2F1_TARGETS	7	Up	0.0652933015588339	0.999964248457456
C5_GO_S_ADENOSYLMETHIONINE_METABOLIC_PROCESS	11	Up	0.0653130301619956	0.999964248457456
C3_HEN1_01	129	Up	0.0654047625260761	0.999964248457456
C7_GSE18791_UNSTIM_VS_NEWCATSLE_VIRUS_DC_18H_UP	172	Up	0.0655493905928927	0.999964248457456
C5_GO_POSITIVE_REGULATION_OF_NF_KAPPAB_TRANSCRIPTION_FACTOR_ACTIVITY	130	Down	0.0655578439398793	0.999964248457456
C5_GO_SRP_DEPENDENT_COTRANSLATIONAL_PROTEIN_TARGETING_TO_MEMBRANE_SIGNAL_SEQUENCE_RECOGNITION	4	Down	0.0658222456799665	0.999964248457456
C5_GO_ADP_RIBOSE_DIPHOSPHATASE_ACTIVITY	4	Down	0.0658222456799665	0.999964248457456
C7_GSE24634_NAIVE_CD4_TCELL_VS_DAY10_IL4_CONV_TREG_UP	136	Down	0.0659169022905486	0.999964248457456
C7_GSE3982_CTRL_VS_LPS_4H_MAC_UP	158	Up	0.0659283919364537	0.999964248457456
C5_GO_MITOTIC_CHROMOSOME_CONDENSATION	13	Up	0.0659287992005176	0.999964248457456
C5_GO_VASCULAR_ENDOTHELIAL_GROWTH_FACTOR_PRODUCTION	25	Down	0.0659355253967928	0.999964248457456
C2_PID_EPHB_FWD_PATHWAY	33	Up	0.0659700801703936	0.999964248457456
C5_GO_CARDIAC_MUSCLE_TISSUE_MORPHOGENESIS	36	Down	0.0660344398845402	0.999964248457456
C2_BIOCARTA_TEL_PATHWAY	15	Up	0.0660401561573842	0.999964248457456
C5_GO_CHROMOSOME_SEPARATION	77	Up	0.0661475700695007	0.999964248457456
C2_XU_HGF_TARGETS_INDUCED_BY_AKT1_6HR	15	Up	0.0662306139630181	0.999964248457456
C2_PID_FGF_PATHWAY	41	Down	0.0663208684968083	0.999964248457456
C7_GSE24726_WT_VS_E2_2_KO_PDC_DN	171	Up	0.0663567079602889	0.999964248457456
C1_chr18q23	13	Up	0.066358209014738	0.999964248457456
C2_GAUTSCHI_SRC_SIGNALING	4	Down	0.0663659840707299	0.999964248457456
C2_REACTOME_ARACHIDONATE_PRODUCTION_FROM_DAG	5	Up	0.066425521975947	0.999964248457456
C5_GO_CLEAVAGE_FURROW	48	Up	0.0664789313526584	0.999964248457456
C2_SHARMA_PILOCYTIC_ASTROCYTOMA_LOCATION_UP	15	Up	0.0665818245661848	0.999964248457456
C2_LOPEZ_MESOTHELIOMA_SURVIVAL_WORST_VS_BEST_DN	4	Down	0.0666181853199299	0.999964248457456
C7_GSE3982_NEUTROPHIL_VS_EFF_MEMORY_CD4_TCELL_DN	170	Up	0.0666611905519472	0.999964248457456
C2_SASSON_RESPONSE_TO_FORSKOLIN_DN	72	Up	0.0667079182200171	0.999964248457456
C2_PID_SYNDECAN_3_PATHWAY	11	Down	0.066741803405841	0.999964248457456
C5_GO_VAGINA_DEVELOPMENT	8	Down	0.0668107023598808	0.999964248457456
C5_GO_EXTRINSIC_COMPONENT_OF_PRESYNAPTIC_MEMBRANE	3	Up	0.066874024278876	0.999964248457456
C2_PID_VEGFR1_PATHWAY	24	Up	0.067139680306465	0.999964248457456
C3_CAGCCTC_MIR4855P	107	Up	0.0671565263952729	0.999964248457456
C5_GO_MESSENGER_RIBONUCLEOPROTEIN_COMPLEX	6	Up	0.0672059251507148	0.999964248457456
C5_GO_HEART_GROWTH	64	Down	0.0673685296031101	0.999964248457456
C5_GO_FATTY_ACID_DERIVATIVE_TRANSPORT	21	Down	0.0673986897571745	0.999964248457456
C7_GSE36891_UNSTIM_VS_PAM_TLR2_STIM_PERITONEAL_MACROPHAGE_DN	150	Up	0.0674289442913878	0.999964248457456
C5_GO_REGULATION_OF_PLASMA_LIPOPROTEIN_PARTICLE_LEVELS	58	Down	0.0674445374377826	0.999964248457456
C7_GSE3982_CTRL_VS_PMA_STIM_EOSINOPHIL_UP	153	Up	0.0676178668144516	0.999964248457456
C5_GO_POSITIVE_REGULATION_OF_SYNAPTIC_VESICLE_CLUSTERING	2	Up	0.0676230654482882	0.999964248457456
C2_KEGG_PENTOSE_PHOSPHATE_PATHWAY	23	Up	0.0677408816759617	0.999964248457456
C5_GO_PROTEIN_LOCALIZATION_TO_BASOLATERAL_PLASMA_MEMBRANE	6	Down	0.0678603818245032	0.999964248457456
C7_GSE1432_1H_VS_24H_IFNG_MICROGLIA_DN	171	Up	0.0678825807148659	0.999964248457456
C5_GO_REGULATION_OF_ANION_CHANNEL_ACTIVITY	7	Down	0.0679377247997006	0.999964248457456
C5_GO_RESPONSE_TO_GRAVITY	7	Down	0.0680255043945351	0.999964248457456
C5_GO_GPI_LINKED_EPHRIN_RECEPTOR_ACTIVITY	2	Down	0.0680500525292273	0.999964248457456
C5_GO_NEGATIVE_REGULATION_OF_PROTEIN_TYROSINE_KINASE_ACTIVITY	25	Down	0.0682256483604736	0.999964248457456
C3_PAX8_01	27	Up	0.0682789017027297	0.999964248457456
C2_SU_KIDNEY	7	Down	0.0683695381746986	0.999964248457456
C7_GSE18893_TCONV_VS_TREG_24H_CULTURE_DN	166	Up	0.0684035579937757	0.999964248457456
C2_KIM_MYCL1_AMPLIFICATION_TARGETS_UP	10	Down	0.0684844176385429	0.999964248457456
C2_YAO_TEMPORAL_RESPONSE_TO_PROGESTERONE_CLUSTER_5	21	Down	0.0684968724751401	0.999964248457456
C2_MITSIADES_RESPONSE_TO_APLIDIN_DN	223	Up	0.0685801541309809	0.999964248457456
C5_GO_OTOLITH_DEVELOPMENT	2	Down	0.0686022911871089	0.999964248457456
C2_ENK_UV_RESPONSE_KERATINOCYTE_DN	412	Up	0.0686151209076023	0.999964248457456
C7_GSE27786_CD8_TCELL_VS_NKCELL_DN	181	Up	0.0686622630857638	0.999964248457456
C7_GSE42021_TCONV_PLN_VS_TREG_PRECURSORS_THYMUS_UP	160	Up	0.0688410195627449	0.999964248457456
C5_GO_FUCOSYLATION	16	Up	0.0688671547568603	0.999964248457456
C5_GO_POSITIVE_REGULATION_OF_TRANSCRIPTION_INITIATION_FROM_RNA_POLYMERASE_II_PROMOTER	16	Up	0.0688825503862493	0.999964248457456
C5_GO_NUCLEOTIDASE_ACTIVITY	11	Down	0.0689837610689895	0.999964248457456
C7_GSE17721_PAM3CSK4_VS_GADIQUIMOD_0.5H_BMDC_DN	154	Up	0.06900394329919	0.999964248457456
C5_GO_KINETOCHORE_MICROTUBULE	7	Up	0.069061897065268	0.999964248457456
C5_GO_MUSCLE_CELL_APOPTOTIC_PROCESS	52	Down	0.0691240664893561	0.999964248457456
C7_GSE11961_MARGINAL_ZONE_BCELL_VS_MEMORY_BCELL_DAY40_UP	149	Up	0.0692391392588574	0.999964248457456
H_HALLMARK_UNFOLDED_PROTEIN_RESPONSE	101	Up	0.0692417171502299	0.999964248457456
C7_GSE17580_UNINFECTED_VS_S_MANSONI_INF_TREG_UP	159	Up	0.069247925949631	0.999964248457456
C5_GO_PHOTORECEPTOR_ACTIVITY	6	Down	0.0692641171358914	0.999964248457456
C7_GSE21546_UNSTIM_VS_ANTI_CD3_STIM_DP_THYMOCYTES_UP	149	Up	0.0692823586317119	0.999964248457456
C5_GO_POSITIVE_REGULATION_OF_HETEROTYPIC_CELL_CELL_ADHESION	7	Down	0.0694264670648482	0.999964248457456
C2_NAKAMURA_ADIPOGENESIS_EARLY_DN	26	Down	0.0694831722458211	0.999964248457456
C5_GO_FORMATION_OF_QUADRUPLE_SL_U4_U5_U6_SNRNP	9	Down	0.0695771066399944	0.999964248457456
C5_GO_DRINKING_BEHAVIOR	2	Down	0.0696242935109746	0.999964248457456
C7_GSE41867_DAY8_EFFECTOR_VS_DAY30_EXHAUSTED_CD8_TCELL_LCMV_CLONE13_UP	169	Up	0.0696687958883991	0.999964248457456
C5_GO_PERICARDIUM_MORPHOGENESIS	5	Down	0.0696865580547774	0.999964248457456
C2_REACTOME_ELEVATION_OF_CYTOSOLIC_CA2PLUS_LEVELS	11	Down	0.0697276592914148	0.999964248457456
C5_GO_REGULATION_OF_SYNAPTIC_VESICLE_CLUSTERING	4	Up	0.0697612590376034	0.999964248457456
C5_GO_POSITIVE_REGULATION_OF_MORPHOGENESIS_OF_AN_EPITHELIUM	19	Down	0.0697673608252056	0.999964248457456
C5_GO_REGULATION_OF_VASCULAR_SMOOTH_MUSCLE_CONTRACTION	5	Down	0.0697838532684414	0.999964248457456
C5_GO_POSITIVE_REGULATION_OF_INTERLEUKIN_8_PRODUCTION	34	Down	0.0698330846395059	0.999964248457456
C6_MTOR_UP.N4.V1_UP	161	Up	0.0698723203894731	0.999964248457456
C7_GSE27786_LIN_NEG_VS_MONO_MAC_UP	170	Up	0.0698771840175931	0.999964248457456
C2_REACTOME_TNFR1_INDUCED_PROAPOPTOTIC_SIGNALING	12	Down	0.0698858283854868	0.999964248457456
C2_SCHWAB_TARGETS_OF_BMYB_POLYMORPHIC_VARIANTS_DN	11	Up	0.0698874628166077	0.999964248457456
C5_GO_CERAMIDE_TRANSPORTER_ACTIVITY	9	Down	0.0698976397601756	0.999964248457456
C2_REACTOME_NEUROTOXICITY_OF_CLOSTRIDIUM_TOXINS	7	Down	0.0699885426467807	0.999964248457456
C5_GO_PROTON_TRANSPORTING_ATPASE_ACTIVITY_ROTATIONAL_MECHANISM	20	Up	0.0700175176897587	0.999964248457456
C5_GO_SALIVARY_GLAND_DEVELOPMENT	21	Down	0.0702675680352332	0.999964248457456
C5_GO_RETINOIC_ACID_RECEPTOR_BINDING	21	Up	0.070401535324725	0.999964248457456
C5_GO_NUCLEOTIDE_DIPHOSPHATASE_ACTIVITY	16	Down	0.0705253628158233	0.999964248457456
C3_GCGSCMNTTT_UNKNOWN	58	Up	0.0706314909084551	0.999964248457456
C5_GO_TRANSMEMBRANE_RECEPTOR_PROTEIN_SERINE_THREONINE_KINASE_BINDING	7	Up	0.0709749582366962	0.999964248457456
C5_GO_SODIUM_CHANNEL_ACTIVITY	16	Down	0.0710607495368737	0.999964248457456
C2_NADERI_BREAST_CANCER_PROGNOSIS_UP	39	Up	0.0710621787849074	0.999964248457456
C2_KLEIN_TARGETS_OF_BCR_ABL1_FUSION	33	Down	0.071068363802584	0.999964248457456
C7_GSE33292_DN3_THYMOCYTE_VS_TCELL_LYMPHOMA_FROM_TCF1_KO_UP	160	Up	0.0710939242096049	0.999964248457456
C5_GO_L_LYSINE_TRANSMEMBRANE_TRANSPORTER_ACTIVITY	3	Up	0.0712753972021134	0.999964248457456
C5_GO_POSITIVE_REGULATION_OF_MAPKKK_CASCADE_BY_FIBROBLAST_GROWTH_FACTOR_RECEPTOR_SIGNALING_PATHWAY	2	Down	0.0714508165312821	0.999964248457456
C7_GSE39022_LN_VS_SPLEEN_DC_DN	179	Up	0.0716278070282152	0.999964248457456
C1_chr7q21	44	Up	0.0716938773435774	0.999964248457456
H_HALLMARK_XENOBIOTIC_METABOLISM	134	Up	0.0716962021431115	0.999964248457456
C2_RODRIGUES_THYROID_CARCINOMA_ANAPLASTIC_UP	589	Up	0.0717121778968819	0.999964248457456
C2_YIH_RESPONSE_TO_ARSENITE_C5	7	Down	0.0717973066036222	0.999964248457456
C5_GO_FUCOSE_CATABOLIC_PROCESS	6	Up	0.071852718596812	0.999964248457456
C7_GSE19923_E2A_KO_VS_E2A_AND_HEB_KO_DP_THYMOCYTE_UP	161	Up	0.0720244326337395	0.999964248457456
C5_GO_REGULATION_OF_VESICLE_FUSION	20	Down	0.0720413240930265	0.999964248457456
C5_GO_DOUBLE_STRANDED_RNA_ADENOSINE_DEAMINASE_ACTIVITY	4	Up	0.0721217523489637	0.999964248457456
C5_GO_POSITIVE_REGULATION_OF_INHIBITORY_POSTSYNAPTIC_POTENTIAL	4	Down	0.0721442227974138	0.999964248457456
C7_GSE26343_UNSTIM_VS_LPS_STIM_NFAT5_KO_MACROPHAGE_UP	164	Up	0.0721710742458932	0.999964248457456
C2_RUAN_RESPONSE_TO_TNF_DN	61	Up	0.0721886962452741	0.999964248457456
C5_GO_ELL_EAF_COMPLEX	5	Up	0.0722727326461967	0.999964248457456
C2_DACOSTA_ERCC3_ALLELE_XPCS_VS_TTD_DN	22	Up	0.0724341439716644	0.999964248457456
C5_GO_SYNAPTIC_VESICLE_DOCKING	8	Down	0.0724548491625419	0.999964248457456
C2_BIOCARTA_HCMV_PATHWAY	17	Up	0.0724597106518982	0.999964248457456
C2_REACTOME_O2_CO2_EXCHANGE_IN_ERYTHROCYTES	8	Up	0.0726037479394995	0.999964248457456
C7_GSE3982_BASOPHIL_VS_TH1_DN	164	Up	0.0726684263976735	0.999964248457456
C5_GO_U4_SNRNP	12	Down	0.072687666250667	0.999964248457456
C5_GO_REGULATION_OF_AMPA_RECEPTOR_ACTIVITY	9	Up	0.0727340357487149	0.999964248457456
C5_GO_HORMONE_RECEPTOR_BINDING	138	Up	0.0728281112386683	0.999964248457456
C5_GO_REGULATION_OF_DEFENSE_RESPONSE_TO_VIRUS_BY_HOST	31	Up	0.0728993606251522	0.999964248457456
C5_GO_NEGATIVE_REGULATION_OF_OXIDATIVE_STRESS_INDUCED_NEURON_INTRINSIC_APOPTOTIC_SIGNALING_PATHWAY	5	Down	0.0729061813741204	0.999964248457456
C2_BIOCARTA_EDG1_PATHWAY	18	Up	0.072926920471933	0.999964248457456
C5_GO_REGULATION_OF_PEPTIDYL_CYSTEINE_S_NITROSYLATION	6	Up	0.0730110372379584	0.999964248457456
C2_STEGMEIER_PREMITOTIC_CELL_CYCLE_REGULATORS	8	Down	0.073012541609628	0.999964248457456
C2_MULLIGHAN_MLL_SIGNATURE_2_UP	361	Up	0.0731003039047634	0.999964248457456
C2_VERRECCHIA_DELAYED_RESPONSE_TO_TGFB1	26	Up	0.0731284600614148	0.999964248457456
C5_GO_VIRAL_TRANSLATIONAL_TERMINATION_REINITIATION	4	Up	0.073195447075239	0.999964248457456
C7_GSE46606_IRF4HIGH_VS_IRF4MID_CD40L_IL2_IL5_DAY1_STIMULATED_BCELL_DN	135	Up	0.0732770256042275	0.999964248457456
C5_GO_PORPHYRIN_CONTAINING_COMPOUND_METABOLIC_PROCESS	6	Down	0.0733974486658137	0.999964248457456
C5_GO_LIPID_GLYCOSYLATION	7	Down	0.0736186284709031	0.999964248457456
C5_GO_CELLULAR_RESPIRATION	155	Up	0.0736774638252793	0.999964248457456
C5_GO_DENTATE_GYRUS_DEVELOPMENT	8	Up	0.0738039764447377	0.999964248457456
C7_GSE1460_CORD_VS_ADULT_BLOOD_NAIVE_CD4_TCELL_DN	177	Up	0.0738535297905383	0.999964248457456
C5_GO_TELOMERIC_D_LOOP_DISASSEMBLY	7	Up	0.0739001846092606	0.999964248457456
C5_GO_CYTOPLASMIC_UBIQUITIN_LIGASE_COMPLEX	11	Up	0.073947721549209	0.999964248457456
C2_REACTOME_BBSOME_MEDIATED_CARGO_TARGETING_TO_CILIUM	20	Down	0.0740265179428109	0.999964248457456
C5_GO_MEIOTIC_ATTACHMENT_OF_TELOMERE_TO_NUCLEAR_ENVELOPE	2	Up	0.0740507955808465	0.999964248457456
C2_BROWNE_HCMV_INFECTION_20HR_DN	75	Up	0.0740678203080902	0.999964248457456
C2_WANG_CLIM2_TARGETS_DN	148	Up	0.074128200596813	0.999964248457456
C2_SU_PLACENTA	13	Up	0.0742929998954417	0.999964248457456
C5_GO_TROPHECTODERMAL_CELL_DIFFERENTIATION	10	Up	0.0743616608863124	0.999964248457456
C7_GSE12845_IGD_NEG_BLOOD_VS_NAIVE_TONSIL_BCELL_UP	177	Up	0.0744725945204616	0.999964248457456
C7_GSE1460_NAIVE_CD4_TCELL_CORD_BLOOD_VS_THYMIC_STROMAL_CELL_DN	170	Up	0.0745209674552822	0.999964248457456
C5_GO_UBIQUITIN_PROTEIN_TRANSFERASE_ACTIVATOR_ACTIVITY	7	Up	0.0745519659828031	0.999964248457456
C5_GO_ENDODEOXYRIBONUCLEASE_ACTIVITY	32	Up	0.0747192846070703	0.999964248457456
C2_WIEMANN_TELOMERE_SHORTENING_AND_CHRONIC_LIVER_DAMAGE_UP	7	Up	0.0747760191025025	0.999964248457456
C7_GSE27859_DC_VS_CD11C_INT_F480_HI_MACROPHAGE_UP	163	Up	0.0748309476395766	0.999964248457456
C2_CHEOK_RESPONSE_TO_MERCAPTOPURINE_AND_HD_MTX_UP	4	Down	0.074847843843428	0.999964248457456
C5_GO_MUSCLE_ORGAN_MORPHOGENESIS	43	Down	0.0748646134075555	0.999964248457456
C2_CARDOSO_RESPONSE_TO_GAMMA_RADIATION_AND_3AB	10	Up	0.0748736531611171	0.999964248457456
C5_GO_NEGATIVE_REGULATION_OF_PEPTIDYL_THREONINE_PHOSPHORYLATION	14	Down	0.0749084928907734	0.999964248457456
C6_TBK1.DF_DN	244	Up	0.0749448092751472	0.999964248457456
C6_KRAS.AMP.LUNG_UP.V1_DN	70	Down	0.0749869361145798	0.999964248457456
C7_GSE6269_FLU_VS_STREP_PNEUMO_INF_PBMC_UP	152	Up	0.0750057846448975	0.999964248457456
C5_GO_NEGATIVE_REGULATION_OF_OSSIFICATION	35	Down	0.0750694553208176	0.999964248457456
C5_GO_ADENOSINE_DEAMINASE_ACTIVITY	10	Up	0.0751307269072441	0.999964248457456
C7_GSE369_SOCS3_KO_VS_WT_LIVER_DN	167	Up	0.0751337591104345	0.999964248457456
C5_GO_PYRUVATE_TRANSMEMBRANE_TRANSPORT	4	Up	0.0752540372772607	0.999964248457456
C5_GO_PYRUVATE_TRANSMEMBRANE_TRANSPORTER_ACTIVITY	4	Up	0.0752540372772607	0.999964248457456
C2_GROSS_HYPOXIA_VIA_HIF1A_ONLY	8	Up	0.0752623816263379	0.999964248457456
C3_MYB_Q5_01	166	Up	0.0752661370512095	0.999964248457456
C2_REACTOME_CREATION_OF_C4_AND_C2_ACTIVATORS	6	Down	0.0753923618159054	0.999964248457456
C5_GO_5_3_EXODEOXYRIBONUCLEASE_ACTIVITY	7	Up	0.0754688651254103	0.999964248457456
C3_ACTWSNACTNY_UNKNOWN	82	Up	0.0755063278746377	0.999964248457456
C5_GO_APICAL_CORTEX	4	Down	0.0755336087072791	0.999964248457456
C7_GSE14000_TRANSLATED_RNA_VS_MRNA_DC_UP	179	Up	0.0755398490144622	0.999964248457456
C5_GO_REGULATION_OF_XENOPHAGY	6	Up	0.0755432755680915	0.999964248457456
C2_DACOSTA_UV_RESPONSE_VIA_ERCC3_COMMON_DN	415	Up	0.0755741557999724	0.999964248457456
C7_GSE33424_CD161_HIGH_VS_INT_CD8_TCELL_DN	155	Up	0.0756665810611023	0.999964248457456
C2_KHETCHOUMIAN_TRIM24_TARGETS_DN	3	Up	0.0757620818900721	0.999964248457456
C5_GO_PROTON_TRANSPORTING_V_TYPE_ATPASE_COMPLEX_ASSEMBLY	5	Up	0.0757767005612798	0.999964248457456
C2_PID_HDAC_CLASSII_PATHWAY	30	Up	0.0758590000722842	0.999964248457456
C5_GO_CUL3_RING_UBIQUITIN_LIGASE_COMPLEX	33	Up	0.0758748780743665	0.999964248457456
C5_GO_NADPLUS_BINDING	12	Down	0.0758804146613576	0.999964248457456
C2_CHEOK_RESPONSE_TO_MERCAPTOPURINE_UP	10	Up	0.0759423377487383	0.999964248457456
C5_GO_DETECTION_OF_MOLECULE_OF_BACTERIAL_ORIGIN	9	Down	0.076053117025924	0.999964248457456
C5_GO_MODIFICATION_DEPENDENT_PROTEIN_BINDING	124	Up	0.0763496646883536	0.999964248457456
C5_GO_REGULATION_OF_REACTIVE_OXYGEN_SPECIES_BIOSYNTHETIC_PROCESS	67	Down	0.0763702206530554	0.999964248457456
C1_chrYp11	3	Up	0.0764702676589607	0.999964248457456
C5_GO_REGULATION_OF_TRANSCRIPTION_INITIATION_FROM_RNA_POLYMERASE_II_PROMOTER	23	Up	0.0765050960747244	0.999964248457456
C5_GO_INTRASPECIES_INTERACTION_BETWEEN_ORGANISMS	27	Up	0.0765715136979154	0.999964248457456
C2_REACTOME_PHASE_2_PLATEAU_PHASE	11	Down	0.0766336319337407	0.999964248457456
C2_KIM_GLIS2_TARGETS_DN	5	Up	0.0767292389507129	0.999964248457456
C2_BIOCARTA_ETC_PATHWAY	9	Up	0.0767669772852357	0.999964248457456
C5_GO_PROTON_EXPORTING_ATPASE_ACTIVITY_PHOSPHORYLATIVE_MECHANISM	10	Up	0.0767902011916757	0.999964248457456
C5_GO_PYRUVATE_DEHYDROGENASE_ACTIVITY	5	Down	0.0768134433206477	0.999964248457456
C5_GO_REGULATION_OF_HYDROGEN_PEROXIDE_METABOLIC_PROCESS	6	Up	0.0768168805584508	0.999964248457456
C5_GO_TOLERANCE_INDUCTION_TO_SELF_ANTIGEN	4	Up	0.076908683086795	0.999964248457456
C2_WU_HBX_TARGETS_3_UP	16	Up	0.0770151923157157	0.999964248457456
C7_GSE40666_UNTREATED_VS_IFNA_STIM_STAT4_KO_EFFECTOR_CD8_TCELL_90MIN_DN	174	Up	0.0771725710714782	0.999964248457456
C2_REACTOME_FORMATION_OF_TC_NER_PRE_INCISION_COMPLEX	47	Up	0.0771850114665107	0.999964248457456
C7_GSE17721_PAM3CSK4_VS_CPG_8H_BMDC_UP	149	Up	0.0771940175997221	0.999964248457456
C5_GO_BRANCHING_INVOLVED_IN_SALIVARY_GLAND_MORPHOGENESIS	12	Down	0.0773136038027505	0.999964248457456
C2_ZIRN_TRETINOIN_RESPONSE_UP	14	Up	0.0774254380850247	0.999964248457456
C5_GO_INTEGRATOR_COMPLEX	15	Up	0.0774526501237313	0.999964248457456
C2_PID_TCPTP_PATHWAY	35	Down	0.0775881501413428	0.999964248457456
C3_PIT1_Q6	118	Up	0.0775933902007774	0.999964248457456
C7_GSE28726_NAIVE_CD4_TCELL_VS_NAIVE_NKTCELL_UP	175	Up	0.0776109973858339	0.999964248457456
C7_GSE37301_COMMON_LYMPHOID_PROGENITOR_VS_RAG2_KO_NK_CELL_UP	137	Up	0.077696067327257	0.999964248457456
C5_GO_LOCOMOTORY_EXPLORATION_BEHAVIOR	6	Down	0.0777303703020471	0.999964248457456
C7_GSE26669_CTRL_VS_COSTIM_BLOCK_MLR_CD4_TCELL_DN	167	Up	0.0777307461370039	0.999964248457456
C5_GO_POLARIZED_EPITHELIAL_CELL_DIFFERENTIATION	12	Down	0.0777851100867477	0.999964248457456
C5_GO_IMP_BIOSYNTHETIC_PROCESS	7	Up	0.0778638313699228	0.999964248457456
C2_LEE_CALORIE_RESTRICTION_NEOCORTEX_UP	53	Up	0.077915680531744	0.999964248457456
C2_MYLLYKANGAS_AMPLIFICATION_HOT_SPOT_29	4	Up	0.0780042101183484	0.999964248457456
C5_GO_PHOSPHOLIPASE_BINDING	11	Down	0.0780376222579274	0.999964248457456
C7_GSE27786_LIN_NEG_VS_BCELL_UP	160	Up	0.0780579727195877	0.999964248457456
C7_GSE1448_CTRL_VS_ANTI_VALPHA2_DP_THYMOCYTE_DN	147	Up	0.0781834783461133	0.999964248457456
C2_REACTOME_CITRIC_ACID_CYCLE_TCA_CYCLE	20	Up	0.0781911578358464	0.999964248457456
C2_KEGG_PENTOSE_AND_GLUCURONATE_INTERCONVERSIONS	11	Down	0.0781917887192839	0.999964248457456
C3_STAT3_01	17	Up	0.0782646478143055	0.999964248457456
C7_GSE24142_EARLY_THYMIC_PROGENITOR_VS_DN3_THYMOCYTE_ADULT_DN	164	Up	0.0783517548628007	0.999964248457456
C5_GO_POSITIVE_REGULATION_OF_STEROID_BIOSYNTHETIC_PROCESS	12	Down	0.0783660613693043	0.999964248457456
C5_GO_BONE_MARROW_DEVELOPMENT	6	Up	0.0783993833642373	0.999964248457456
C2_WILSON_PROTEASES_AT_TUMOR_BONE_INTERFACE_UP	17	Up	0.0784299229192683	0.999964248457456
C5_GO_REGULATION_OF_PROTEIN_LOCALIZATION_TO_ENDOSOME	9	Up	0.078453905566495	0.999964248457456
C5_GO_LENS_FIBER_CELL_DEVELOPMENT	9	Up	0.0785637675850254	0.999964248457456
C5_GO_GLYCOSYLCERAMIDE_BIOSYNTHETIC_PROCESS	7	Up	0.0785978656517155	0.999964248457456
C7_GSE2405_S_AUREUS_VS_UNTREATED_NEUTROPHIL_DN	164	Up	0.0786467218707578	0.999964248457456
C5_GO_MEIOTIC_CHROMOSOME_SEGREGATION	62	Up	0.0788883261885495	0.999964248457456
C7_GSE17721_LPS_VS_GARDIQUIMOD_2H_BMDC_UP	151	Up	0.0788964232294674	0.999964248457456
C5_GO_REGULATION_OF_PHOSPHATE_TRANSPORT	6	Down	0.078936004857597	0.999964248457456
C5_GO_VIRION_ATTACHMENT_TO_HOST_CELL	6	Down	0.0790436868898933	0.999964248457456
C5_GO_ADHESION_OF_SYMBIONT_TO_HOST_CELL	6	Down	0.0790436868898933	0.999964248457456
C5_GO_UBIQUITIN_UBIQUITIN_LIGASE_ACTIVITY	13	Up	0.0790504890207082	0.999964248457456
C5_GO_PROTON_TRANSPORTING_TWO_SECTOR_ATPASE_COMPLEX_CATALYTIC_DOMAIN	13	Up	0.0791085843602721	0.999964248457456
C5_GO_LYMPH_NODE_DEVELOPMENT	13	Down	0.0791667144205412	0.999964248457456
C5_GO_SPHERICAL_HIGH_DENSITY_LIPOPROTEIN_PARTICLE	4	Down	0.0793064409501044	0.999964248457456
C7_GSE36009_UNSTIM_VS_LPS_STIM_NLRP10_KO_DC_UP	179	Up	0.0793524786626031	0.999964248457456
C3_HFH1_01	155	Up	0.0793704819812515	0.999964248457456
C7_GSE27786_CD8_TCELL_VS_MONO_MAC_UP	182	Up	0.0795212572922152	0.999964248457456
C5_GO_CELLULAR_RESPONSE_TO_NITRIC_OXIDE	10	Down	0.0795598419129368	0.999964248457456
C7_GSE13484_UNSTIM_VS_YF17D_VACCINE_STIM_PBMC_DN	164	Up	0.0795782623977718	0.999964248457456
C5_GO_CILIARY_TRANSITION_ZONE	51	Up	0.0797382706669385	0.999964248457456
C5_GO_PROSTATE_GLANDULAR_ACINUS_DEVELOPMENT	6	Down	0.0797810709689468	0.999964248457456
C7_GSE21033_CTRL_VS_POLYIC_STIM_DC_3H_UP	168	Up	0.0798151441784142	0.999964248457456
C7_GSE21774_CD62L_POS_CD56_DIM_VS_CD62L_NEG_CD56_DIM_NK_CELL_UP	164	Up	0.0798259134391076	0.999964248457456
C7_GSE22501_PERIPHERAL_BLOOD_VS_CORD_BLOOD_TREG_DN	146	Up	0.0800482848831608	0.999964248457456
C2_ZHANG_BREAST_CANCER_PROGENITORS_UP	369	Up	0.0802999026935391	0.999964248457456
C5_GO_POSITIVE_REGULATION_OF_NIK_NF_KAPPAB_SIGNALING	53	Down	0.0803895360507488	0.999964248457456
C5_GO_REGULATION_OF_BRANCHING_INVOLVED_IN_PROSTATE_GLAND_MORPHOGENESIS	4	Down	0.0804787695918865	0.999964248457456
C5_GO_CERAMIDE_1_PHOSPHATE_TRANSPORT	7	Down	0.0805492329163533	0.999964248457456
C5_GO_CERAMIDE_1_PHOSPHATE_BINDING	7	Down	0.0805492329163533	0.999964248457456
C5_GO_TRANSLATION_ELONGATION_FACTOR_ACTIVITY	14	Down	0.080550096725103	0.999964248457456
C2_MARTINELLI_IMMATURE_NEUTROPHIL_DN	10	Down	0.0805992923677247	0.999964248457456
C5_GO_CHONDROITIN_SULFATE_BINDING	4	Down	0.080700140555105	0.999964248457456
C2_BIOCARTA_RNAPOL3_PATHWAY	6	Up	0.0808527168874556	0.999964248457456
C1_chr7q34	29	Up	0.0808581340853522	0.999964248457456
C5_GO_DIET_INDUCED_THERMOGENESIS	7	Up	0.0808705904590114	0.999964248457456
C7_GSE27786_BCELL_VS_NEUTROPHIL_UP	181	Up	0.0808752675914294	0.999964248457456
C2_STEIN_ESRRA_TARGETS_DN	85	Up	0.0808897350443958	0.999964248457456
C2_PURBEY_TARGETS_OF_CTBP1_AND_SATB1_UP	61	Up	0.0809639344659352	0.999964248457456
C3_CAGCTTT_MIR320	182	Up	0.0809759720509391	0.999964248457456
C7_GSE9988_ANTI_TREM1_AND_LPS_VS_CTRL_TREATED_MONOCYTES_DN	181	Up	0.0810774422737707	0.999964248457456
C2_REACTOME_REGULATION_OF_PYRUVATE_DEHYDROGENASE_PDH_COMPLEX	15	Down	0.0811855323707289	0.999964248457456
C5_GO_REGULATION_OF_PROTEIN_HOMODIMERIZATION_ACTIVITY	19	Down	0.0812032301922146	0.999964248457456
C7_GSE27786_LSK_VS_MONO_MAC_UP	170	Up	0.081227443664582	0.999964248457456
C5_GO_INSULIN_METABOLIC_PROCESS	5	Up	0.0813520780061148	0.999964248457456
C7_GSE40274_FOXP3_VS_FOXP3_AND_PBX1_TRANSDUCED_ACTIVATED_CD4_TCELL_DN	170	Up	0.0813736816026316	0.999964248457456
C5_GO_PROTEIN_LOCALIZATION_TO_CILIARY_TRANSITION_ZONE	5	Up	0.0813851842853689	0.999964248457456
C5_GO_REGULATION_OF_DENDRITIC_CELL_CHEMOTAXIS	7	Up	0.0814054170390904	0.999964248457456
C3_GTTATAT_MIR410	73	Up	0.0814136701446777	0.999964248457456
C2_BIOCARTA_DICER_PATHWAY	5	Down	0.0815840516328874	0.999964248457456
C5_GO_REGULATION_OF_PROTEIN_TYROSINE_KINASE_ACTIVITY	67	Down	0.0816034310038522	0.999964248457456
C5_GO_TELOMERASE_RNA_BINDING	20	Up	0.081632568212128	0.999964248457456
C2_MIKKELSEN_IPS_ICP_WITH_H3K27ME3	19	Up	0.0817153924172357	0.999964248457456
C2_PID_S1P_S1P1_PATHWAY	17	Up	0.0817270513134076	0.999964248457456
C5_GO_GLUCURONOSYLTRANSFERASE_ACTIVITY	11	Down	0.0817847437335276	0.999964248457456
C5_GO_RESPIRATORY_ELECTRON_TRANSPORT_CHAIN	96	Up	0.0817887287063693	0.999964248457456
C2_REACTOME_SIGNALING_BY_NOTCH2	25	Up	0.0819056078323592	0.999964248457456
C6_LTE2_UP.V1_DN	157	Up	0.0819415037948275	0.999964248457456
C7_GSE1432_6H_VS_24H_IFNG_MICROGLIA_DN	162	Up	0.0819591948040994	0.999964248457456
C5_GO_PARALLEL_ACTIN_FILAMENT_BUNDLE_ASSEMBLY	2	Down	0.0821928849944564	0.999964248457456
C2_HAHTOLA_MYCOSIS_FUNGOIDES_CD4_DN	102	Up	0.082198892814939	0.999964248457456
C2_GAVIN_FOXP3_TARGETS_CLUSTER_P7	73	Down	0.0823742950827318	0.999964248457456
C7_GSE9988_ANTI_TREM1_VS_VEHICLE_TREATED_MONOCYTES_DN	178	Up	0.0824931824226447	0.999964248457456
C5_GO_ESTABLISHMENT_OF_EPITHELIAL_CELL_POLARITY	20	Down	0.0825445670607816	0.999964248457456
C2_DACOSTA_UV_RESPONSE_VIA_ERCC3_DN	757	Up	0.0825859919374507	0.999964248457456
C7_GSE29615_CTRL_VS_DAY7_LAIV_FLU_VACCINE_PBMC_UP	90	Down	0.082650787081081	0.999964248457456
C7_GSE22886_CTRL_VS_LPS_24H_DC_DN	168	Up	0.0826985828513728	0.999964248457456
C5_GO_STEROL_IMPORT	6	Down	0.0827460353765065	0.999964248457456
C7_GSE2770_IL12_ACT_VS_ACT_CD4_TCELL_2H_DN	162	Up	0.0827801536892707	0.999964248457456
C5_GO_POSITIVE_REGULATION_OF_CARDIAC_MUSCLE_CELL_DIFFERENTIATION	14	Down	0.0828781087416724	0.999964248457456
C2_SCHAEFFER_PROSTATE_DEVELOPMENT_6HR_DN	375	Up	0.0829604886963343	0.999964248457456
C3_CAGTCAC_MIR134	44	Up	0.0830882058876332	0.999964248457456
C2_BIOCARTA_PLC_PATHWAY	9	Up	0.0831769815707003	0.999964248457456
C7_GSE10239_MEMORY_VS_DAY4.5_EFF_CD8_TCELL_DN	181	Up	0.0831798601386727	0.999964248457456
C5_GO_EPIDERMIS_MORPHOGENESIS	13	Down	0.0832892673057276	0.999964248457456
C2_ROSS_AML_WITH_CBFB_MYH11_FUSION	42	Down	0.0834350093805595	0.999964248457456
C5_GO_SODIUM_DEPENDENT_PHOSPHATE_TRANSMEMBRANE_TRANSPORTER_ACTIVITY	1	Down	0.0835209811478223	0.999964248457456
C2_MAYBURD_RESPONSE_TO_L663536_DN	53	Up	0.0835574564271097	0.999964248457456
C5_GO_TRANSITION_BETWEEN_FAST_AND_SLOW_FIBER	6	Down	0.0836445342172826	0.999964248457456
C7_GSE27786_CD4_TCELL_VS_NEUTROPHIL_UP	170	Up	0.0836849898171853	0.999964248457456
C2_MAGRANGEAS_MULTIPLE_MYELOMA_IGLL_VS_IGLK_DN	19	Down	0.0836975542458078	0.999964248457456
C2_REACTOME_CHONDROITIN_SULFATE_BIOSYNTHESIS	10	Down	0.0837292885414264	0.999964248457456
C7_GSE5589_LPS_VS_LPS_AND_IL10_STIM_IL10_KO_MACROPHAGE_180MIN_DN	164	Up	0.0837426903027597	0.999964248457456
C7_GSE13485_DAY3_VS_DAY7_YF17D_VACCINE_PBMC_DN	155	Up	0.0839344258817673	0.999964248457456
C5_GO_GENERAL_TRANSCRIPTION_INITIATION_FACTOR_BINDING	37	Up	0.0842806266045516	0.999964248457456
C7_GSE41867_NAIVE_VS_DAY15_LCMV_EFFECTOR_CD8_TCELL_UP	171	Up	0.0842893718641906	0.999964248457456
C5_GO_ICOSANOID_CATABOLIC_PROCESS	1	Down	0.0843977501784344	0.999964248457456
C5_GO_RIBOSE_PHOSPHATE_DIPHOSPHOKINASE_COMPLEX	4	Up	0.0845652423721731	0.999964248457456
C5_GO_RIBOSE_PHOSPHATE_DIPHOSPHOKINASE_ACTIVITY	4	Up	0.0845652423721731	0.999964248457456
C2_MYLLYKANGAS_AMPLIFICATION_HOT_SPOT_6	6	Up	0.0846958444979655	0.999964248457456
C5_GO_REGULATION_OF_GLOMERULAR_FILTRATION	6	Up	0.0847372891787491	0.999964248457456
C7_GSE23568_ID3_TRANSDUCED_VS_ID3_KO_CD8_TCELL_DN	176	Up	0.0848049204016226	0.999964248457456
C2_REACTOME_MITOCHONDRIAL_CALCIUM_ION_TRANSPORT	21	Up	0.0848108278494853	0.999964248457456
C5_GO_METANEPHRIC_LOOP_OF_HENLE_DEVELOPMENT	1	Up	0.0848909440849661	0.999964248457456
C5_GO_OXIDOREDUCTASE_COMPLEX	93	Up	0.0849378013962972	0.999964248457456
C2_DAIRKEE_CANCER_PRONE_RESPONSE_E2	20	Up	0.0850509544912676	0.999964248457456
C5_GO_BRISC_COMPLEX	5	Up	0.0850827140238459	0.999964248457456
C2_MYLLYKANGAS_AMPLIFICATION_HOT_SPOT_13	6	Up	0.0851942642627287	0.999964248457456
C2_BREDEMEYER_RAG_SIGNALING_NOT_VIA_ATM_UP	54	Up	0.0851954317145692	0.999964248457456
C5_GO_STEROID_HORMONE_RECEPTOR_BINDING	77	Up	0.0852240419308903	0.999964248457456
C5_GO_ARGININE_TRANSMEMBRANE_TRANSPORTER_ACTIVITY	4	Up	0.0853353409961011	0.999964248457456
C7_GSE26156_DOUBLE_POSITIVE_VS_CD4_SINGLE_POSITIVE_THYMOCYTE_DN	182	Up	0.0853438264463156	0.999964248457456
C5_GO_POSITIVE_REGULATION_OF_CELLULAR_RESPONSE_TO_DRUG	5	Up	0.0853462036514526	0.999964248457456
C5_GO_NEGATIVE_REGULATION_OF_B_CELL_APOPTOTIC_PROCESS	10	Up	0.0853585591006242	0.999964248457456
C5_GO_REGULATION_OF_DNA_DAMAGE_CHECKPOINT	16	Down	0.0854111490106418	0.999964248457456
C5_GO_MICROFILAMENT_MOTOR_ACTIVITY	13	Up	0.0854251348347983	0.999964248457456
C7_GSE42021_CD24INT_VS_CD24LOW_TCONV_THYMUS_DN	157	Up	0.0854459816664253	0.999964248457456
C5_GO_RESPONSE_TO_PAIN	13	Down	0.0855901908940656	0.999964248457456
C5_GO_REDUCTION_OF_FOOD_INTAKE_IN_RESPONSE_TO_DIETARY_EXCESS	2	Up	0.0856024058591522	0.999964248457456
C7_GSE32533_WT_VS_MIR17_KO_ACT_CD4_TCELL_UP	146	Up	0.0856178864741065	0.999964248457456
C7_GSE3982_NEUTROPHIL_VS_BASOPHIL_DN	174	Up	0.0856523495919041	0.999964248457456
C7_GSE28237_EARLY_VS_LATE_GC_BCELL_UP	120	Up	0.0856800443397193	0.999964248457456
C7_GSE2770_IL4_ACT_VS_ACT_CD4_TCELL_2H_DN	169	Up	0.0856805580076856	0.999964248457456
C2_XU_RESPONSE_TO_TRETINOIN_AND_NSC682994_DN	13	Up	0.0857486114071089	0.999964248457456
C5_GO_BUBBLE_DNA_BINDING	8	Up	0.0858449372150935	0.999964248457456
C5_GO_POSITIVE_REGULATION_OF_EXTRACELLULAR_MATRIX_DISASSEMBLY	8	Down	0.0859168688613462	0.999964248457456
C5_GO_ENERGY_HOMEOSTASIS	24	Up	0.08592794175707	0.999964248457456
C5_GO_PROTEIN_LOCALIZATION_TO_ENDOPLASMIC_RETICULUM	106	Down	0.085938557745895	0.999964248457456
C5_GO_PHAGOCYTOSIS_RECOGNITION	8	Down	0.085979848995251	0.999964248457456
C7_GSE13411_IGM_MEMORY_BCELL_VS_PLASMA_CELL_DN	129	Down	0.0861590543773007	0.999964248457456
C5_GO_NEGATIVE_REGULATION_OF_MITOCHONDRIAL_MEMBRANE_PERMEABILITY	4	Down	0.0861889876594624	0.999964248457456
C5_GO_NEGATIVE_REGULATION_OF_MEMBRANE_PERMEABILITY	4	Down	0.0861889876594624	0.999964248457456
C2_OKAWA_NEUROBLASTOMA_1P36_31_DELETION	14	Up	0.086232601261202	0.999964248457456
C5_GO_ADRENERGIC_RECEPTOR_ACTIVITY	3	Up	0.0865695623479291	0.999964248457456
C5_GO_INORGANIC_ANION_EXCHANGER_ACTIVITY	9	Down	0.0865961360471446	0.999964248457456
C5_GO_DETECTION_OF_EXTERNAL_BIOTIC_STIMULUS	12	Down	0.0866144413123951	0.999964248457456
C2_SERVITJA_LIVER_HNF1A_TARGETS_UP	100	Up	0.0866223216362577	0.999964248457456
C5_GO_NEURAL_PRECURSOR_CELL_PROLIFERATION	88	Up	0.0866324068573819	0.999964248457456
C2_REACTOME_RNA_POLYMERASE_II_TRANSCRIPTION_ELONGATION	49	Up	0.0867231485297554	0.999964248457456
C7_GSE24634_TREG_VS_TCONV_POST_DAY7_IL4_CONVERSION_UP	168	Up	0.0868107706985792	0.999964248457456
C7_GSE360_CTRL_VS_L_DONOVANI_MAC_DN	157	Up	0.0868165922069179	0.999964248457456
C7_GSE17721_0.5H_VS_12H_PAM3CSK4_BMDC_DN	165	Up	0.0868500864364471	0.999964248457456
C6_PRC2_EED_UP.V1_DN	153	Up	0.0868707470886181	0.999964248457456
C7_GSE27241_WT_VS_RORGT_KO_TH17_POLARIZED_CD4_TCELL_TREATED_WITH_DIGOXIN_UP	161	Up	0.0869712467318121	0.999964248457456
C7_GSE13485_CTRL_VS_DAY1_YF17D_VACCINE_PBMC_UP	173	Up	0.0870013681332431	0.999964248457456
C7_GSE4748_CTRL_VS_CYANOBACTERIUM_LPSLIKE_STIM_DC_3H_DN	165	Up	0.0870354501364339	0.999964248457456
C5_GO_WNT_ACTIVATED_RECEPTOR_ACTIVITY	9	Up	0.087132751042015	0.999964248457456
C5_GO_PROTEIN_LOCALIZATION_TO_EARLY_ENDOSOME	9	Up	0.0871925402356811	0.999964248457456
C5_GO_NEGATIVE_REGULATION_OF_IMMATURE_T_CELL_PROLIFERATION	5	Down	0.0872558515027388	0.999964248457456
C5_GO_ESTABLISHMENT_OF_EPITHELIAL_CELL_APICAL_BASAL_POLARITY	10	Down	0.0872795523965734	0.999964248457456
C7_GSE17974_CTRL_VS_ACT_IL4_AND_ANTI_IL12_0.5H_CD4_TCELL_UP	98	Down	0.0873152572433056	0.999964248457456
C5_GO_EOSINOPHIL_DIFFERENTIATION	1	Up	0.0873387260691384	0.999964248457456
C5_GO_SEROTONIN_TRANSPORT	7	Down	0.0873526505815674	0.999964248457456
C6_BCAT_BILD_ET_AL_UP	35	Up	0.0874037633214371	0.999964248457456
C5_GO_RECYCLING_ENDOSOME	137	Up	0.0874344782287018	0.999964248457456
C5_GO_XENOPHAGY	9	Up	0.0874834160171573	0.999964248457456
C2_OUILLETTE_CLL_13Q14_DELETION_UP	63	Up	0.0874892801842259	0.999964248457456
C5_GO_OXIDOREDUCTASE_ACTIVITY_OXIDIZING_METAL_IONS_NAD_OR_NADP_AS_ACCEPTOR	6	Down	0.0875410264828144	0.999964248457456
C5_GO_METANEPHRIC_NEPHRON_EPITHELIUM_DEVELOPMENT	7	Up	0.0875780259397204	0.999964248457456
C5_GO_REGULATION_OF_RNA_POLYMERASE_II_TRANSCRIPTIONAL_PREINITIATION_COMPLEX_ASSEMBLY	13	Up	0.0876190911982927	0.999964248457456
C7_GSE17721_LPS_VS_POLYIC_16H_BMDC_UP	157	Up	0.0877487589123968	0.999964248457456
C7_GSE30962_ACUTE_VS_CHRONIC_LCMV_SECONDARY_INF_CD8_TCELL_DN	168	Up	0.0879628244354873	0.999964248457456
C2_KANG_DOXORUBICIN_RESISTANCE_DN	18	Up	0.087973522527052	0.999964248457456
C3_YRTCANNRCGC_UNKNOWN	48	Up	0.0880826081680926	0.999964248457456
C5_GO_MYD88_DEPENDENT_TOLL_LIKE_RECEPTOR_SIGNALING_PATHWAY	31	Down	0.0881273239362812	0.999964248457456
C5_GO_TRANSCRIPTION_INITIATION_FROM_RNA_POLYMERASE_III_PROMOTER	11	Up	0.0881288990689141	0.999964248457456
C5_GO_NEGATIVE_REGULATION_OF_ENDOTHELIAL_CELL_APOPTOTIC_PROCESS	17	Down	0.0882148641945198	0.999964248457456
C5_GO_POSITIVE_REGULATION_OF_INTERLEUKIN_5_SECRETION	5	Down	0.0884653149383084	0.999964248457456
C5_GO_CAMP_DEPENDENT_PROTEIN_KINASE_ACTIVITY	5	Up	0.0884771232008483	0.999964248457456
C5_GO_FATTY_ACID_ELONGATION	10	Down	0.0885467996553096	0.999964248457456
C2_FIGUEROA_AML_METHYLATION_CLUSTER_5_UP	11	Down	0.0885702293099359	0.999964248457456
C7_GSE17721_POLYIC_VS_GARDIQUIMOD_24H_BMDC_DN	160	Up	0.0886758905892491	0.999964248457456
C2_REACTOME_IRE1ALPHA_ACTIVATES_CHAPERONES	45	Up	0.0887223564130808	0.999964248457456
C5_GO_REGULATORY_RNA_BINDING	30	Down	0.0887634170458093	0.999964248457456
C5_GO_MACROPHAGE_COLONY_STIMULATING_FACTOR_SIGNALING_PATHWAY	5	Down	0.088772742885603	0.999964248457456
C2_REACTOME_DERMATAN_SULFATE_BIOSYNTHESIS	4	Up	0.0888312951953664	0.999964248457456
C2_KEGG_FOLATE_BIOSYNTHESIS	7	Down	0.0889202846929836	0.999964248457456
C7_GSE32901_NAIVE_VS_TH17_NEG_CD4_TCELL_DN	87	Up	0.0889422412309139	0.999964248457456
C5_GO_MAP_KINASE_KINASE_ACTIVITY	15	Up	0.0890038858244337	0.999964248457456
C7_GSE13485_DAY1_VS_DAY3_YF17D_VACCINE_PBMC_DN	179	Up	0.089031782597952	0.999964248457456
C7_GSE26669_CTRL_VS_COSTIM_BLOCK_MLR_CD8_TCELL_UP	159	Up	0.0890845004544664	0.999964248457456
C7_GSE43260_BTLA_POS_VS_NEG_INTRATUMORAL_CD8_TCELL_DN	166	Up	0.0890944983596577	0.999964248457456
C2_JAZAG_TGFB1_SIGNALING_VIA_SMAD4_UP	70	Up	0.0891247667718545	0.999964248457456
C7_GSE9006_TYPE_1_VS_TYPE_2_DIABETES_PBMC_AT_DX_DN	171	Up	0.0891813673706274	0.999964248457456
C7_GSE2405_0H_VS_12H_A_PHAGOCYTOPHILUM_STIM_NEUTROPHIL_UP	177	Up	0.0892970129042477	0.999964248457456
C7_GSE17721_0.5H_VS_8H_GARDIQUIMOD_BMDC_DN	157	Up	0.0893019195147223	0.999964248457456
C2_MOTAMED_RESPONSE_TO_ANDROGEN_UP	3	Up	0.0893411357926974	0.999964248457456
C5_GO_ACUTE_INFLAMMATORY_RESPONSE_TO_ANTIGENIC_STIMULUS	17	Down	0.0894897880770514	0.999964248457456
C7_GSE22886_NAIVE_CD4_TCELL_VS_NKCELL_DN	183	Up	0.0895328705877162	0.999964248457456
C5_GO_SODIUM_ION_BINDING	5	Up	0.0896524442820888	0.999964248457456
C5_GO_PHOSPHORYLATION_OF_RNA_POLYMERASE_II_C_TERMINAL_DOMAIN	9	Up	0.0897075008626849	0.999964248457456
C7_GSE46242_CTRL_VS_EGR2_DELETED_ANERGIC_TH1_CD4_TCELL_UP	161	Up	0.0897582375744047	0.999964248457456
C7_GSE37301_HEMATOPOIETIC_STEM_CELL_VS_PRO_BCELL_DN	137	Up	0.0898068612671382	0.999964248457456
C5_GO_PURINE_NUCLEOTIDE_TRANSPORT	15	Down	0.0899587912496044	0.999964248457456
C2_TSUTSUMI_FBXW8_TARGETS	6	Up	0.0899614152198848	0.999964248457456
C2_MOOTHA_VOXPHOS	67	Up	0.0899754828271298	0.999964248457456
C5_GO_NEGATIVE_REGULATION_OF_CHROMOSOME_ORGANIZATION	123	Up	0.0900394572636505	0.999964248457456
C5_GO_PURINE_NUCLEOSIDE_MONOPHOSPHATE_BIOSYNTHETIC_PROCESS	17	Up	0.0901235357160963	0.999964248457456
C2_REACTOME_HSF1_ACTIVATION	25	Up	0.0902057409456201	0.999964248457456
C2_ROZANOV_MMP14_CORRELATED	8	Up	0.0902103419749981	0.999964248457456
C5_GO_COPII_COATED_VESICLE_BUDDING	61	Up	0.0903116180534664	0.999964248457456
C7_GSE40184_HEALTHY_VS_HCV_INFECTED_DONOR_PBMC_DN	168	Up	0.0905148810637435	0.999964248457456
C2_CHIARETTI_T_ALL_RELAPSE_PROGNOSIS	17	Up	0.0905191367351052	0.999964248457456
C2_PID_TELOMERASE_PATHWAY	57	Up	0.0905573235608685	0.999964248457456
C2_FREDERICK_PRKCI_TARGETS	6	Up	0.0905721201537387	0.999964248457456
C5_GO_DIVALENT_INORGANIC_ANION_HOMEOSTASIS	6	Down	0.0905721201537387	0.999964248457456
C2_FIGUEROA_AML_METHYLATION_CLUSTER_1_DN	32	Down	0.090631347359421	0.999964248457456
C5_GO_VESICLE_LUMEN	242	Up	0.0906336678848919	0.999964248457456
C5_GO_MAMMARY_GLAND_BRANCHING_INVOLVED_IN_THELARCHE	5	Down	0.0907076974351869	0.999964248457456
C2_BYSTRYKH_HEMATOPOIESIS_STEM_CELL_AND_BRAIN_QTL_TRANS	120	Up	0.0907090876635028	0.999964248457456
C5_GO_EPITHELIAL_CILIUM_MOVEMENT_INVOLVED_IN_DETERMINATION_OF_LEFT_RIGHT_ASYMMETRY	6	Down	0.0907143668527924	0.999964248457456
C5_GO_ENDOPLASMIC_RETICULUM_EXIT_SITE	15	Up	0.090748618323188	0.999964248457456
C2_PID_CONE_PATHWAY	11	Down	0.0907561854265627	0.999964248457456
C5_GO_EPITHELIAL_CELL_DIFFERENTIATION_INVOLVED_IN_PROSTATE_GLAND_DEVELOPMENT	7	Down	0.090995044987037	0.999964248457456
C7_GSE3691_IFN_PRODUCING_KILLER_DC_VS_CONVENTIONAL_DC_SPLEEN_UP	179	Up	0.0910887307888048	0.999964248457456
C5_GO_REGULATION_OF_SENSORY_PERCEPTION	15	Up	0.0910888186709845	0.999964248457456
C5_GO_SWR1_COMPLEX	11	Up	0.0910889804317417	0.999964248457456
C5_GO_CIA_COMPLEX	4	Up	0.0911031087395596	0.999964248457456
C2_HOWLIN_PUBERTAL_MAMMARY_GLAND	30	Up	0.0912195130999005	0.999964248457456
C2_KRISHNAN_FURIN_TARGETS_UP	5	Down	0.0912269540226201	0.999964248457456
C5_GO_TELOMERE_CAP_COMPLEX	11	Up	0.0912636928246841	0.999964248457456
C2_TSAI_RESPONSE_TO_IONIZING_RADIATION	128	Up	0.0913633555184174	0.999964248457456
C2_BIOCARTA_G2_PATHWAY	19	Down	0.0914315667640261	0.999964248457456
C2_REACTOME_RUNX1_REGULATES_TRANSCRIPTION_OF_GENES_INVOLVED_IN_INTERLEUKIN_SIGNALING	3	Down	0.0916601224327356	0.999964248457456
C5_GO_REGULATION_OF_OXIDATIVE_PHOSPHORYLATION	22	Down	0.0916786518377186	0.999964248457456
C2_SEMBA_FHIT_TARGETS_DN	8	Up	0.0916982411089081	0.999964248457456
C7_GSE17721_LPS_VS_PAM3CSK4_12H_BMDC_UP	164	Up	0.091747180902863	0.999964248457456
C5_GO_NEGATIVE_REGULATION_OF_SKELETAL_MUSCLE_CELL_DIFFERENTIATION	3	Up	0.0918819676820559	0.999964248457456
C7_GSE19941_UNSTIM_VS_LPS_STIM_IL10_KO_MACROPHAGE_DN	154	Up	0.0919014563703146	0.999964248457456
C2_RANKIN_ANGIOGENIC_TARGETS_OF_VHL_HIF2A_UP	4	Up	0.0919344974714857	0.999964248457456
C2_SPIELMAN_LYMPHOBLAST_EUROPEAN_VS_ASIAN_DN	533	Up	0.0920270673772361	0.999964248457456
C5_GO_POSTSYNAPTIC_MEMBRANE_ORGANIZATION	18	Up	0.0920659830485045	0.999964248457456
C5_GO_POSITIVE_REGULATION_OF_RNA_POLYMERASE_II_TRANSCRIPTIONAL_PREINITIATION_COMPLEX_ASSEMBLY	10	Up	0.0920914537384774	0.999964248457456
C5_GO_POSITIVE_REGULATION_OF_SYNAPTIC_VESICLE_RECYCLING	7	Down	0.0920928825140151	0.999964248457456
C2_TAKEDA_TARGETS_OF_NUP98_HOXA9_FUSION_10D_DN	89	Down	0.0921061347728106	0.999964248457456
C7_GSE10211_UV_INACT_SENDAI_VS_LIVE_SENDAI_VIRUS_TRACHEAL_EPITHELIAL_CELLS_UP	135	Up	0.0922154270568672	0.999964248457456
C3_AAAGGAT_MIR501	87	Up	0.0922220158910891	0.999964248457456
C5_GO_RNA_POLYMERASE_II_SPECIFIC_DNA_BINDING_TRANSCRIPTION_FACTOR_BINDING	216	Up	0.0922222471966703	0.999964248457456
C5_GO_POSITIVE_REGULATION_OF_INTERLEUKIN_18_PRODUCTION	3	Down	0.0923269523281688	0.999964248457456
C5_GO_REGULATION_OF_CYCLASE_ACTIVITY	20	Up	0.0923378750411468	0.999964248457456
C5_GO_PHOTORECEPTOR_RIBBON_SYNAPSE	3	Down	0.0923747317357379	0.999964248457456
C5_GO_MUSCLE_CELL_FATE_COMMITMENT	4	Down	0.0925792244315417	0.999964248457456
C2_HOWLIN_CITED1_TARGETS_2_DN	12	Down	0.0925925291515926	0.999964248457456
C3_CREB_Q3	207	Up	0.0926842941392844	0.999964248457456
C5_GO_INFLAMMATORY_RESPONSE_TO_WOUNDING	8	Down	0.0927170226793914	0.999964248457456
C3_SREBP1_01	142	Up	0.0927258223234139	0.999964248457456
C5_GO_EXTRACELLULAR_MATRIX_DISASSEMBLY	46	Down	0.0928258982295372	0.999964248457456
C5_GO_RNA_POLYMERASE_III_GENERAL_TRANSCRIPTION_INITIATION_FACTOR_ACTIVITY	6	Up	0.0928585495927655	0.999964248457456
C7_GSE46606_IRF4MID_VS_WT_CD40L_IL2_IL5_DAY1_STIMULATED_BCELL_UP	174	Up	0.0929260321423922	0.999964248457456
C5_GO_REGULATION_OF_BILE_ACID_BIOSYNTHETIC_PROCESS	6	Down	0.0929478355206983	0.999964248457456
C2_REACTOME_MECP2_REGULATES_TRANSCRIPTION_OF_NEURONAL_LIGANDS	4	Up	0.0930340706651839	0.999964248457456
C7_GSE3565_CTRL_VS_LPS_INJECTED_DUSP1_KO_SPLENOCYTES_DN	154	Up	0.0931223077418989	0.999964248457456
C5_GO_CARGO_RECEPTOR_ACTIVITY	58	Down	0.093127227525982	0.999964248457456
C5_GO_HISTONE_CITRULLINATION	1	Down	0.0931597270600434	0.999964248457456
C5_GO_PROTEIN_ARGININE_DEIMINASE_ACTIVITY	1	Down	0.0931597270600434	0.999964248457456
C2_MEISSNER_BRAIN_HCP_WITH_H3K4ME2_AND_H3K27ME3	28	Down	0.0932297165116538	0.999964248457456
C2_FUJIWARA_PARK2_HEPATOCYTE_PROLIFERATION_UP	4	Down	0.0932552468784045	0.999964248457456
C2_BIOCARTA_MITR_PATHWAY	1	Up	0.0933000221100902	0.999964248457456
C2_FURUKAWA_DUSP6_TARGETS_PCI35_DN	53	Up	0.0933522111543444	0.999964248457456
C7_GSE21546_WT_VS_SAP1A_KO_AND_ELK1_KO_ANTI_CD3_STIM_DP_THYMOCYTES_UP	146	Up	0.0934631689384413	0.999964248457456
C2_NAKAYAMA_SOFT_TISSUE_TUMORS_PCA1_DN	28	Down	0.0935234262540808	0.999964248457456
C2_REACTOME_PENTOSE_PHOSPHATE_PATHWAY	13	Up	0.0937022898378776	0.999964248457456
C5_GO_REGULATION_OF_INTERLEUKIN_6_MEDIATED_SIGNALING_PATHWAY	3	Down	0.0937045211894217	0.999964248457456
C7_GSE17721_PAM3CSK4_VS_GADIQUIMOD_8H_BMDC_UP	165	Up	0.0937061990452061	0.999964248457456
C7_GSE41867_DAY15_EFFECTOR_VS_DAY30_EXHAUSTED_CD8_TCELL_LCMV_CLONE13_UP	162	Up	0.0937225293616151	0.999964248457456
C2_GARGALOVIC_RESPONSE_TO_OXIDIZED_PHOSPHOLIPIDS_PURPLE_DN	8	Up	0.0938124312606014	0.999964248457456
C5_GO_MALATE_DEHYDROGENASE_ACTIVITY	6	Down	0.0938332389075619	0.999964248457456
C7_GSE3982_MEMORY_CD4_TCELL_VS_TH2_UP	167	Up	0.0938504956399741	0.999964248457456
C5_GO_HOLLIDAY_JUNCTION_RESOLVASE_COMPLEX	4	Up	0.0938934794874521	0.999964248457456
C5_GO_PROTEIN_DEMETHYLATION	29	Up	0.0939847023254025	0.999964248457456
C5_GO_REGULATION_OF_PHOSPHATIDYLINOSITOL_BIOSYNTHETIC_PROCESS	5	Up	0.0939954786925982	0.999964248457456
C5_GO_NEGATIVE_REGULATION_OF_REACTIVE_OXYGEN_SPECIES_BIOSYNTHETIC_PROCESS	26	Down	0.0940326604762016	0.999964248457456
C2_VERRECCHIA_RESPONSE_TO_TGFB1_C5	14	Up	0.0941013933043994	0.999964248457456
C5_GO_RESPONSE_TO_LEAD_ION	19	Down	0.0941636784797397	0.999964248457456
C2_MINGUEZ_LIVER_CANCER_VASCULAR_INVASION_DN	15	Down	0.0942244293883686	0.999964248457456
C2_WANG_RECURRENT_LIVER_CANCER_UP	17	Up	0.0943346121257331	0.999964248457456
C7_GSE18281_PERIMEDULLARY_CORTICAL_REGION_VS_WHOLE_CORTEX_THYMUS_DN	111	Up	0.0943826295124175	0.999964248457456
C7_GSE5503_PLN_DC_VS_SPLEEN_DC_ACTIVATED_ALLOGENIC_TCELL_DN	173	Up	0.0943871540313101	0.999964248457456
C3_TCANNTGAY_SREBP1_01	359	Up	0.0944032423266449	0.999964248457456
C2_WILCOX_RESPONSE_TO_PROGESTERONE_UP	123	Up	0.0944076236221845	0.999964248457456
C5_GO_NEGATIVE_REGULATION_OF_CELL_MIGRATION_INVOLVED_IN_SPROUTING_ANGIOGENESIS	14	Down	0.0944297423629897	0.999964248457456
C5_GO_P_P_BOND_HYDROLYSIS_DRIVEN_PROTEIN_TRANSMEMBRANE_TRANSPORTER_ACTIVITY	5	Up	0.0944675317673238	0.999964248457456
C5_GO_FLUID_TRANSPORT	12	Down	0.0944702142343645	0.999964248457456
C1_chr4p14	25	Up	0.094564251062332	0.999964248457456
C5_GO_SYMMETRIC_SYNAPSE	6	Up	0.09463474079496	0.999964248457456
C5_GO_PROTEIN_TARGETING_TO_VACUOLE	31	Up	0.0946901892627657	0.999964248457456
C2_REACTOME_ROLE_OF_LAT2_NTAL_LAB_ON_CALCIUM_MOBILIZATION	13	Down	0.0947060174968043	0.999964248457456
C2_ROVERSI_GLIOMA_LOH_REGIONS	29	Down	0.0947845570022973	0.999964248457456
C5_GO_NUCLEAR_HETEROCHROMATIN	28	Down	0.0948207416365156	0.999964248457456
C5_GO_NEGATIVE_REGULATION_OF_CELL_CYCLE_CHECKPOINT	5	Down	0.094866522289984	0.999964248457456
C2_KEGG_TYROSINE_METABOLISM	24	Up	0.0949566822591321	0.999964248457456
C7_GSE2770_IL12_VS_IL4_TREATED_ACT_CD4_TCELL_2H_UP	126	Up	0.0951307575340348	0.999964248457456
C7_GSE26495_NAIVE_VS_PD1LOW_CD8_TCELL_DN	183	Up	0.0951439826660946	0.999964248457456
C2_GOZGIT_ESR1_TARGETS_UP	97	Down	0.0951811007074805	0.999964248457456
C7_GSE9988_ANTI_TREM1_AND_LPS_VS_VEHICLE_TREATED_MONOCYTES_DN	170	Up	0.0952402507513393	0.999964248457456
C7_GSE13547_WT_VS_ZFX_KO_BCELL_ANTI_IGM_STIM_12H_UP	76	Down	0.0953189275999081	0.999964248457456
C5_GO_JUN_KINASE_BINDING	6	Up	0.0953277286336467	0.999964248457456
C5_GO_PHOSPHOLIPASE_C_ACTIVATING_G_PROTEIN_COUPLED_RECEPTOR_SIGNALING_PATHWAY	43	Down	0.0953562095012526	0.999964248457456
C5_GO_TRANSCRIPTION_ELONGATION_FROM_RNA_POLYMERASE_II_PROMOTER	71	Up	0.0954752349925651	0.999964248457456
C7_GSE11924_TFH_VS_TH17_CD4_TCELL_UP	174	Up	0.0955244841495732	0.999964248457456
C2_KEGG_BIOSYNTHESIS_OF_UNSATURATED_FATTY_ACIDS	20	Up	0.0955743957246806	0.999964248457456
C2_REACTOME_TRANSCRIPTIONAL_REGULATION_OF_WHITE_ADIPOCYTE_DIFFERENTIATION	68	Up	0.0955830644011891	0.999964248457456
C2_BENPORATH_NOS_TARGETS	134	Up	0.0956189109195138	0.999964248457456
C5_GO_TRACHEA_DEVELOPMENT	12	Up	0.0956995135648987	0.999964248457456
C5_GO_NEGATIVE_REGULATION_OF_PEPTIDYL_CYSTEINE_S_NITROSYLATION	5	Up	0.0957062814560274	0.999964248457456
C7_GSE3982_EOSINOPHIL_VS_NKCELL_DN	152	Up	0.0957522724576839	0.999964248457456
C2_MEISSNER_BRAIN_HCP_WITH_H3K27ME3	69	Down	0.0957761670983219	0.999964248457456
C7_GSE12845_IGD_POS_BLOOD_VS_NAIVE_TONSIL_BCELL_UP	165	Up	0.0958093321117501	0.999964248457456
C7_GSE17721_PAM3CSK4_VS_CPG_4H_BMDC_UP	161	Up	0.0958118918083372	0.999964248457456
C7_GSE32164_ALTERNATIVELY_ACT_M2_VS_CMYC_INHIBITED_MACROPHAGE_DN	174	Up	0.0961733394745741	0.999964248457456
C7_GSE37605_C57BL6_VS_NOD_FOXP3_FUSION_GFP_TREG_UP	56	Down	0.0961773118469287	0.999964248457456
C5_GO_NUCLEAR_TRANSCRIBED_MRNA_CATABOLIC_PROCESS_NONSENSE_MEDIATED_DECAY	96	Down	0.096233617153291	0.999964248457456
C2_BROWNE_HCMV_INFECTION_6HR_DN	125	Up	0.0962844231441414	0.999964248457456
C5_GO_MICROVESICLE	1	Down	0.0963143680366495	0.999964248457456
C7_GSE19772_HCMV_INFL_VS_HCMV_INF_MONOCYTES_AND_PI3K_INHIBITION_DN	177	Up	0.0963902657497837	0.999964248457456
C2_FLECHNER_BIOPSY_KIDNEY_TRANSPLANT_OK_VS_DONOR_UP	483	Up	0.0964158194277109	0.999964248457456
C5_GO_POSITIVE_REGULATION_OF_ACTIN_FILAMENT_BASED_MOVEMENT	2	Up	0.096480675112899	0.999964248457456
C5_GO_GLYCOLIPID_BINDING	16	Up	0.0965128265834246	0.999964248457456
C5_GO_NEGATIVE_REGULATION_OF_RETINOIC_ACID_RECEPTOR_SIGNALING_PATHWAY	4	Up	0.096581088621059	0.999964248457456
C2_LIN_NPAS4_TARGETS_DN	43	Up	0.0966343789750049	0.999964248457456
C1_chr3q24	7	Up	0.0967078323273158	0.999964248457456
C5_GO_ESC_E_Z_COMPLEX	14	Down	0.0967393976536005	0.999964248457456
C5_GO_TELETHONIN_BINDING	2	Up	0.0967448235114489	0.999964248457456
C5_GO_REGULATION_OF_ACTIVATION_INDUCED_CELL_DEATH_OF_T_CELLS	5	Down	0.0967548213503202	0.999964248457456
C5_GO_TRANSMEMBRANE_RECEPTOR_PROTEIN_TYROSINE_KINASE_ACTIVATOR_ACTIVITY	2	Up	0.0967651665543188	0.999964248457456
C2_KANG_FLUOROURACIL_RESISTANCE_DN	11	Up	0.0967896884792563	0.999964248457456
C7_GSE3720_VD1_VS_VD2_GAMMADELTA_TCELL_WITH_PMA_STIM_UP	172	Up	0.0968113657325668	0.999964248457456
C7_GSE3720_VD1_VS_VD2_GAMMADELTA_TCELL_WITH_LPS_STIM_UP	156	Up	0.0968209824385672	0.999964248457456
C2_PIONTEK_PKD1_TARGETS_UP	22	Down	0.0968526824820281	0.999964248457456
C5_GO_CHAPERONE_MEDIATED_PROTEIN_FOLDING	49	Up	0.0969127276005182	0.999964248457456
C5_GO_DEFINITIVE_ERYTHROCYTE_DIFFERENTIATION	3	Up	0.0969388290319192	0.999964248457456
C5_GO_INFLAMMATORY_RESPONSE_TO_ANTIGENIC_STIMULUS	34	Down	0.0970165321741895	0.999964248457456
C2_SEIDEN_MET_SIGNALING	19	Up	0.0970345499053306	0.999964248457456
C7_GSE15930_STIM_VS_STIM_AND_IFNAB_24H_CD8_T_CELL_DN	139	Up	0.0970444126465238	0.999964248457456
C5_GO_REGULATION_OF_LIPOPHAGY	4	Up	0.0971087726308753	0.999964248457456
C5_GO_REGULATION_OF_LIPID_LOCALIZATION	87	Down	0.0971335438094623	0.999964248457456
C7_GSE17721_0.5H_VS_8H_POLYIC_BMDC_DN	155	Up	0.0971614099895051	0.999964248457456
C7_GSE40274_GATA1_VS_FOXP3_AND_GATA1_TRANSDUCED_ACTIVATED_CD4_TCELL_DN	177	Up	0.0971807743834401	0.999964248457456
C2_REACTOME_DEFECTIVE_CHST14_CAUSES_EDS_MUSCULOCONTRACTURAL_TYPE	3	Up	0.0971874460110677	0.999964248457456
C2_YANG_BREAST_CANCER_ESR1_UP	25	Down	0.0972216293437652	0.999964248457456
C5_GO_REGULATION_OF_POSTSYNAPTIC_NEUROTRANSMITTER_RECEPTOR_INTERNALIZATION	6	Up	0.0972225818927322	0.999964248457456
C2_REACTOME_EPH_EPHRIN_SIGNALING	75	Up	0.0972262961267581	0.999964248457456
C5_GO_PROTEIN_DEMANNOSYLATION	18	Up	0.0972267967714896	0.999964248457456
C7_GSE17721_LPS_VS_GARDIQUIMOD_8H_BMDC_DN	164	Up	0.0972364318015991	0.999964248457456
C5_GO_ALDOSTERONE_SECRETION	1	Down	0.0972395170447846	0.999964248457456
C7_GSE17974_0H_VS_12H_IN_VITRO_ACT_CD4_TCELL_DN	175	Up	0.0972743523110726	0.999964248457456
C7_GSE15767_MED_VS_SCS_MAC_LN_DN	163	Up	0.0973078119755132	0.999964248457456
C5_GO_CELL_AGGREGATION	8	Up	0.0973200096240657	0.999964248457456
C7_GSE30971_CTRL_VS_LPS_STIM_MACROPHAGE_WBP7_HET_4H_DN	161	Up	0.0974712445987649	0.999964248457456
C5_GO_ASTROCYTE_PROJECTION	7	Down	0.0975178413311802	0.999964248457456
C7_GSE25146_UNSTIM_VS_HELIOBACTER_PYLORI_LPS_STIM_AGS_CELL_DN	159	Up	0.0977279786029308	0.999964248457456
C2_VALK_AML_CLUSTER_1	21	Down	0.0977294573356558	0.999964248457456
C2_BIOCARTA_IL2_PATHWAY	22	Down	0.0979047692028037	0.999964248457456
C7_GSE31082_DP_VS_CD4_SP_THYMOCYTE_DN	166	Up	0.0979116146391781	0.999964248457456
C2_KONDO_COLON_CANCER_HCP_WITH_H3K27ME1	17	Up	0.0979278947925765	0.999964248457456
C2_REACTOME_SIGNALING_BY_MST1	4	Up	0.0979405893152933	0.999964248457456
C5_GO_PARANODAL_JUNCTION_ASSEMBLY	7	Up	0.0979677988765205	0.999964248457456
C3_ACAACTT_MIR382	58	Up	0.0979970049105411	0.999964248457456
C7_GSE43955_10H_VS_30H_ACT_CD4_TCELL_UP	147	Up	0.0981011989708783	0.999964248457456
C5_GO_NEGATIVE_REGULATION_OF_INSULIN_LIKE_GROWTH_FACTOR_RECEPTOR_SIGNALING_PATHWAY	1	Up	0.098113283454823	0.999964248457456
C7_GSE3982_EOSINOPHIL_VS_BASOPHIL_DN	164	Up	0.098136123026223	0.999964248457456
C5_GO_PROLINE_BIOSYNTHETIC_PROCESS	5	Down	0.0982613109534449	0.999964248457456
C2_REACTOME_INITIAL_TRIGGERING_OF_COMPLEMENT	10	Down	0.0983523798799682	0.999964248457456
C5_GO_NEGATIVE_REGULATION_OF_INTERLEUKIN_6_MEDIATED_SIGNALING_PATHWAY	2	Down	0.0983624934802502	0.999964248457456
C2_BOYAULT_LIVER_CANCER_SUBCLASS_G56_DN	14	Up	0.0983754910223834	0.999964248457456
C7_GSE14308_TH2_VS_NAIVE_CD4_TCELL_UP	164	Up	0.0983789823941798	0.999964248457456
C5_GO_PROTEIN_LOCALIZATION_TO_CYTOPLASMIC_STRESS_GRANULE	7	Up	0.0983871003342795	0.999964248457456
C5_GO_BRANCH_ELONGATION_INVOLVED_IN_MAMMARY_GLAND_DUCT_BRANCHING	5	Down	0.09840269582626	0.999964248457456
C7_GSE18893_TCONV_VS_TREG_2H_TNF_STIM_DN	173	Up	0.0984577255707377	0.999964248457456
C5_GO_HISTONE_H3_K36_DEMETHYLATION	9	Up	0.0985621357569356	0.999964248457456
C5_GO_HISTONE_DEMETHYLASE_ACTIVITY_H3_K36_SPECIFIC_	9	Up	0.0985621357569356	0.999964248457456
C2_DAZARD_RESPONSE_TO_UV_NHEK_DN	265	Up	0.0985713397978145	0.999964248457456
C5_GO_UV_PROTECTION	11	Up	0.0986618563797394	0.999964248457456
C5_GO_NEURAL_RETINA_DEVELOPMENT	26	Down	0.0987421526885041	0.999964248457456
C7_GSE29949_DC_BRAIN_VS_MONOCYTE_BONE_MARROW_DN	128	Up	0.0988222431698615	0.999964248457456
C5_GO_REGULATION_OF_ANION_TRANSPORT	63	Down	0.0988923030418149	0.999964248457456
C5_GO_ENAMEL_MINERALIZATION	8	Down	0.0989413203116248	0.999964248457456
C2_KEGG_MATURITY_ONSET_DIABETES_OF_THE_YOUNG	3	Down	0.0990094079687159	0.999964248457456
C2_KEGG_DILATED_CARDIOMYOPATHY	56	Down	0.0991054333003011	0.999964248457456
C5_GO_NEUREXIN_FAMILY_PROTEIN_BINDING	8	Up	0.0991429686453433	0.999964248457456
C5_GO_GUANYLATE_CYCLASE_REGULATOR_ACTIVITY	2	Up	0.0992105186574997	0.999964248457456
C5_GO_CARDIAC_MUSCLE_CELL_PROLIFERATION	37	Down	0.0992761691786399	0.999964248457456
C2_BIOCARTA_PITX2_PATHWAY	15	Up	0.0993720867726369	0.999964248457456
C5_GO_NEGATIVE_REGULATION_OF_HYPOXIA_INDUCED_INTRINSIC_APOPTOTIC_SIGNALING_PATHWAY	4	Down	0.0993735561627898	0.999964248457456
C5_GO_FATTY_ACID_BIOSYNTHETIC_PROCESS	112	Down	0.0993847691420351	0.999964248457456
C5_GO_3_PHOSPHOADENOSINE_5_PHOSPHOSULFATE_BINDING	4	Down	0.0994755069737651	0.999964248457456
C7_GSE36095_WT_VS_HDAC9_KO_TREG_DN	75	Down	0.0995068600886379	0.999964248457456
C2_BROWNE_HCMV_INFECTION_12HR_DN	73	Up	0.0995397620914377	0.999964248457456
C2_SHIN_B_CELL_LYMPHOMA_CLUSTER_9	8	Down	0.0995472491757456	0.999964248457456
C5_GO_MYOSIN_FILAMENT_ORGANIZATION	8	Down	0.0995472491757456	0.999964248457456
C2_MORI_MATURE_B_LYMPHOCYTE_DN	62	Down	0.0995617805485101	0.999964248457456
C5_GO_NEGATIVE_REGULATION_OF_CHOLESTEROL_BIOSYNTHETIC_PROCESS	6	Down	0.0996068060380313	0.999964248457456
C7_GSE41867_DAY6_EFFECTOR_VS_DAY30_EXHAUSTED_CD8_TCELL_LCMV_CLONE13_UP	165	Up	0.0996189003769124	0.999964248457456
C5_GO_REGULATION_OF_FATTY_ACID_BIOSYNTHETIC_PROCESS	33	Down	0.0996298870667666	0.999964248457456
C7_GSE24634_NAIVE_CD4_TCELL_VS_DAY5_IL4_CONV_TREG_DN	184	Up	0.100018102168844	0.999964248457456
C7_GSE21033_CTRL_VS_POLYIC_STIM_DC_3H_DN	170	Up	0.100119971659134	0.999964248457456
C5_GO_NUCLEOTIDE_RECEPTOR_ACTIVITY	14	Down	0.100265862061531	0.999964248457456
C2_NIKOLSKY_BREAST_CANCER_20P13_AMPLICON	3	Up	0.100414974261803	0.999964248457456
C3_FOXO4_02	178	Up	0.100427681520044	0.999964248457456
C1_chr3q28	6	Down	0.100459348865135	0.999964248457456
C3_CTACCTC_LET7A_LET7B_LET7C_LET7D_LET7E_LET7F_MIR98_LET7G_LET7I	284	Up	0.100645717029967	0.999964248457456
C5_GO_POSITIVE_REGULATION_OF_CYTOKINE_BIOSYNTHETIC_PROCESS	46	Down	0.100717728411445	0.999964248457456
C3_PAX5_02	14	Down	0.100754243109159	0.999964248457456
C5_GO_REGULATION_OF_LIPOPROTEIN_METABOLIC_PROCESS	4	Up	0.100808475270565	0.999964248457456
C2_REACTOME_FREE_FATTY_ACID_RECEPTORS	3	Down	0.100995321140634	0.999964248457456
C5_GO_ENDONUCLEASE_COMPLEX	26	Down	0.101037199242293	0.999964248457456
C5_GO_MESENCHYMAL_STEM_CELL_PROLIFERATION	1	Up	0.101071212060281	0.999964248457456
C7_GSE21670_TGFB_VS_TGFB_AND_IL6_TREATED_STAT3_KO_CD4_TCELL_DN	168	Up	0.101084690041757	0.999964248457456
C5_GO_PROTEIN_INSERTION_INTO_ER_MEMBRANE	5	Up	0.101106859558754	0.999964248457456
C7_GSE21927_SPLENIC_VS_TUMOR_MONOCYTES_FROM_C26GM_TUMOROUS_MICE_BALBC_DN	183	Up	0.10111136541936	0.999964248457456
C5_GO_NEGATIVE_REGULATION_OF_TORC1_SIGNALING	13	Up	0.10122517584281	0.999964248457456
C7_GSE1448_ANTI_VALPHA2_VS_VBETA5_DP_THYMOCYTE_UP	159	Up	0.101227989773398	0.999964248457456
C7_GSE31082_DN_VS_DP_THYMOCYTE_DN	181	Up	0.101378937090572	0.999964248457456
C7_GSE10211_UV_INACT_SENDAI_VS_LIVE_SENDAI_VIRUS_TRACHEAL_EPITHELIAL_CELLS_DN	148	Up	0.101393655558538	0.999964248457456
C2_NEBEN_AML_WITH_FLT3_OR_NRAS_UP	6	Up	0.101413429540091	0.999964248457456
C5_GO_LATERAL_ELEMENT	10	Down	0.101475705214854	0.999964248457456
C7_GSE10325_MYELOID_VS_LUPUS_MYELOID_DN	168	Up	0.101484701452394	0.999964248457456
C5_GO_RESPONSE_TO_VIRUS	246	Up	0.101669036964007	0.999964248457456
C5_GO_REGULATION_OF_SYNAPTIC_TRANSMISSION_GLUTAMATERGIC	26	Down	0.101756751935039	0.999964248457456
C5_GO_AUDITORY_RECEPTOR_CELL_FATE_COMMITMENT	3	Down	0.101905305471613	0.999964248457456
C7_GSE21927_SPLENIC_C26GM_TUMOROUS_VS_BONE_MARROW_MONOCYTES_DN	146	Up	0.101912321756297	0.999964248457456
C7_GSE17721_POLYIC_VS_PAM3CSK4_6H_BMDC_DN	163	Up	0.101966819344718	0.999964248457456
C2_ZHENG_RESPONSE_TO_ARSENITE_DN	9	Up	0.102012515391782	0.999964248457456
C7_GSE26890_CXCR1_NEG_VS_POS_EFFECTOR_CD8_TCELL_DN	171	Up	0.102038207554958	0.999964248457456
C5_GO_POSITIVE_REGULATION_OF_CELL_GROWTH_INVOLVED_IN_CARDIAC_MUSCLE_CELL_DEVELOPMENT	8	Down	0.102062567249088	0.999964248457456
C5_GO_RESPONSE_TO_ERYTHROPOIETIN	5	Down	0.102069832275487	0.999964248457456
C5_GO_ATP_DEPENDENT_MICROTUBULE_MOTOR_ACTIVITY_PLUS_END_DIRECTED	22	Up	0.102122447558822	0.999964248457456
C2_REACTOME_COMPETING_ENDOGENOUS_RNAS_CERNAS_REGULATE_PTEN_TRANSLATION	8	Down	0.102165876198813	0.999964248457456
C5_GO_REGULATION_OF_PH	76	Up	0.102283806175353	0.999964248457456
C5_GO_ENDOSOME_TO_PLASMA_MEMBRANE_PROTEIN_TRANSPORT	9	Up	0.102313235938726	0.999964248457456
C5_GO_REGULATION_OF_AMYLOID_FIBRIL_FORMATION	6	Down	0.102326476694947	0.999964248457456
C5_GO_REGULATION_OF_AMYLOID_BETA_FORMATION	19	Down	0.102420451426908	0.999964248457456
C5_GO_POSITIVE_REGULATION_OF_STRESS_FIBER_ASSEMBLY	37	Down	0.102444527434542	0.999964248457456
C5_GO_NEGATIVE_REGULATION_OF_PROTEIN_LOCALIZATION_TO_NUCLEUS	16	Up	0.102456626724969	0.999964248457456
C5_GO_G_PROTEIN_ALPHA_SUBUNIT_BINDING	16	Up	0.102463703901524	0.999964248457456
C5_GO_UREA_CYCLE	8	Down	0.10261105331524	0.999964248457456
C7_GSE23321_CENTRAL_VS_EFFECTOR_MEMORY_CD8_TCELL_UP	154	Up	0.102667290046771	0.999964248457456
C5_GO_CHORIO_ALLANTOIC_FUSION	3	Up	0.102700383061489	0.999964248457456
C7_GSE13485_DAY1_VS_DAY7_YF17D_VACCINE_PBMC_DN	179	Up	0.102768099379992	0.999964248457456
C5_GO_REPLICATION_FORK_PROTECTION_COMPLEX	8	Down	0.102974544820549	0.999964248457456
C5_GO_SH3_DOMAIN_BINDING	101	Up	0.102984574903349	0.999964248457456
C2_KANG_CISPLATIN_RESISTANCE_DN	5	Up	0.102986736526536	0.999964248457456
C7_GSE3982_BASOPHIL_VS_EFF_MEMORY_CD4_TCELL_DN	151	Up	0.103008350912966	0.999964248457456
C7_GSE5099_MONOCYTE_VS_ALTERNATIVE_M2_MACROPHAGE_DN	150	Up	0.103036009711347	0.999964248457456
C7_GSE17721_0.5H_VS_4H_POLYIC_BMDC_DN	174	Up	0.103068131663178	0.999964248457456
C7_GSE17301_ACD3_ACD28_VS_ACD3_ACD28_AND_IFNA2_STIM_CD8_TCELL_DN	184	Up	0.103173449888712	0.999964248457456
C5_GO_RESPIRATORY_CHAIN_COMPLEX_III	10	Up	0.103191345248907	0.999964248457456
C7_GSE42021_TREG_PLN_VS_TREG_PRECURSORS_THYMUS_UP	143	Up	0.103301353626866	0.999964248457456
C5_GO_KERATAN_SULFATE_CATABOLIC_PROCESS	7	Up	0.103307167926954	0.999964248457456
C2_VALK_AML_CLUSTER_8	21	Down	0.103326785212663	0.999964248457456
C7_GSE17721_PAM3CSK4_VS_GADIQUIMOD_12H_BMDC_UP	152	Up	0.103330930833819	0.999964248457456
C5_GO_IONOTROPIC_GLUTAMATE_RECEPTOR_ACTIVITY	8	Down	0.103391216745763	0.999964248457456
C2_SASSON_RESPONSE_TO_GONADOTROPHINS_DN	74	Up	0.103413423876687	0.999964248457456
C5_GO_NUCLEOID	40	Up	0.103439067872821	0.999964248457456
C5_GO_CHOLESTEROL_STORAGE	15	Down	0.103441007651063	0.999964248457456
C5_GO_GTP_BIOSYNTHETIC_PROCESS	8	Up	0.103443394841609	0.999964248457456
C5_GO_NEGATIVE_REGULATION_OF_ESTABLISHMENT_OF_PROTEIN_LOCALIZATION_TO_MITOCHONDRION	5	Down	0.103467714974045	0.999964248457456
C2_REACTOME_CHREBP_ACTIVATES_METABOLIC_GENE_EXPRESSION	7	Down	0.103553728055949	0.999964248457456
C5_GO_PROTEIN_KINASE_A_CATALYTIC_SUBUNIT_BINDING	12	Down	0.103715234624163	0.999964248457456
C5_GO_MONOAMINE_TRANSPORT	38	Down	0.103872590984506	0.999964248457456
C7_GSE40277_GATA1_AND_SATB1_TRANSDUCED_VS_CTRL_CD4_TCELL_DN	170	Up	0.103885621616967	0.999964248457456
C5_GO_INTERLEUKIN_4_SECRETION	5	Down	0.103910178851495	0.999964248457456
C5_GO_BASIC_AMINO_ACID_TRANSPORT	12	Up	0.103950424093487	0.999964248457456
C7_GSE22886_NAIVE_CD4_TCELL_VS_12H_ACT_TH2_DN	175	Up	0.103998635277098	0.999964248457456
C5_GO_AMINO_ACID_SODIUM_SYMPORTER_ACTIVITY	7	Down	0.104104565686332	0.999964248457456
C5_GO_NEURONAL_STEM_CELL_POPULATION_MAINTENANCE	14	Up	0.104125692389557	0.999964248457456
C5_GO_COCHLEA_MORPHOGENESIS	12	Down	0.104127094124166	0.999964248457456
C2_LUCAS_HNF4A_TARGETS_UP	45	Up	0.104139386368153	0.999964248457456
C5_GO_OXYGEN_METABOLIC_PROCESS	5	Down	0.104152155699498	0.999964248457456
C7_GSE1460_INTRATHYMIC_T_PROGENITOR_VS_NAIVE_CD4_TCELL_CORD_BLOOD_UP	183	Up	0.104193878164709	0.999964248457456
C5_GO_POSITIVE_REGULATION_OF_DNA_TEMPLATED_TRANSCRIPTION_INITIATION	22	Up	0.104249017539531	0.999964248457456
C5_GO_PROTEOGLYCAN_BIOSYNTHETIC_PROCESS	38	Down	0.104295972390236	0.999964248457456
C5_GO_COPPER_ION_IMPORT	4	Down	0.104377185780543	0.999964248457456
C5_GO_GLYCINE_BINDING	9	Down	0.104398594741665	0.999964248457456
C5_GO_CARDIAC_NEURAL_CREST_CELL_DIFFERENTIATION_INVOLVED_IN_HEART_DEVELOPMENT	4	Up	0.104437755961935	0.999964248457456
C2_REACTOME_FGFR1_MUTANT_RECEPTOR_ACTIVATION	25	Down	0.104461747448337	0.999964248457456
C5_GO_BILE_ACID_BIOSYNTHETIC_PROCESS	22	Down	0.10450009014705	0.999964248457456
C2_KEGG_HEMATOPOIETIC_CELL_LINEAGE	53	Down	0.104523728497739	0.999964248457456
C3_RRAGTTGT_UNKNOWN	180	Up	0.104744581026431	0.999964248457456
C7_GSE27291_0H_VS_7D_STIM_GAMMADELTA_TCELL_DN	164	Up	0.104750004508974	0.999964248457456
C7_GSE557_WT_VS_I_AB_KO_DC_UP	176	Up	0.104775081811824	0.999964248457456
C7_GSE31082_DN_VS_CD4_SP_THYMOCYTE_DN	176	Up	0.104839401581591	0.999964248457456
C5_GO_CYCLASE_REGULATOR_ACTIVITY	3	Up	0.104868228658234	0.999964248457456
C7_GSE27786_LIN_NEG_VS_BCELL_DN	169	Up	0.104909428380106	0.999964248457456
C2_MEISSNER_NPC_HCP_WITH_H3K4ME2_AND_H3K27ME3	108	Down	0.10492894776802	0.999964248457456
C5_GO_MICROTUBULE_MINUS_END_BINDING	8	Down	0.104934010416026	0.999964248457456
C5_GO_NEGATIVE_REGULATION_OF_UBIQUITIN_PROTEIN_TRANSFERASE_ACTIVITY	13	Down	0.104972395014857	0.999964248457456
C5_GO_SPHINGOSINE_N_ACYLTRANSFERASE_ACTIVITY	5	Up	0.104989059405792	0.999964248457456
C1_chr17q24	29	Up	0.105089207776021	0.999964248457456
C5_GO_INTERFERON_ALPHA_BIOSYNTHETIC_PROCESS	4	Down	0.105166777504017	0.999964248457456
C5_GO_RNA_POLYMERASE_II_ACTIVATING_TRANSCRIPTION_FACTOR_BINDING	30	Up	0.105236959704965	0.999964248457456
C5_GO_NEUROTRANSMITTER_RECEPTOR_LOCALIZATION_TO_POSTSYNAPTIC_SPECIALIZATION_MEMBRANE	10	Down	0.105370584990806	0.999964248457456
C5_GO_ACID_PHOSPHATASE_ACTIVITY	7	Down	0.105440626270633	0.999964248457456
C2_RAMJAUN_APOPTOSIS_BY_TGFB1_VIA_MAPK1_DN	8	Up	0.105441719129842	0.999964248457456
C5_GO_SPHINGOLIPID_TRANSPORTER_ACTIVITY	12	Down	0.105455481722979	0.999964248457456
C5_GO_GUANYLATE_CYCLASE_ACTIVITY	4	Down	0.105502259384886	0.999964248457456
C5_GO_REGULATION_OF_SMOOTH_MUSCLE_CONTRACTION	32	Down	0.105527488515336	0.999964248457456
C5_GO_CARBOHYDRATE_MEDIATED_SIGNALING	5	Down	0.105572621118084	0.999964248457456
C5_GO_REGULATION_OF_RECEPTOR_MEDIATED_ENDOCYTOSIS	64	Up	0.105584562381772	0.999964248457456
C2_LY_AGING_MIDDLE_UP	6	Down	0.105623196999723	0.999964248457456
C5_GO_TUMOR_NECROSIS_FACTOR_BIOSYNTHETIC_PROCESS	19	Down	0.105627716230862	0.999964248457456
C5_GO_DEOXYRIBONUCLEASE_ACTIVITY	47	Up	0.105675319210309	0.999964248457456
C5_GO_ORGANELLAR_LARGE_RIBOSOMAL_SUBUNIT	53	Up	0.105714729543168	0.999964248457456
C5_GO_OUTER_MITOCHONDRIAL_MEMBRANE_ORGANIZATION	3	Up	0.105841330688993	0.999964248457456
C7_GSE20715_WT_VS_TLR4_KO_LUNG_UP	147	Up	0.105863221327968	0.999964248457456
C2_HOEBEKE_LYMPHOID_STEM_CELL_DN	69	Up	0.105949223969121	0.999964248457456
C5_GO_OXIDOREDUCTASE_ACTIVITY_ACTING_ON_NAD_P_H_OXYGEN_AS_ACCEPTOR	11	Down	0.105956925396429	0.999964248457456
C7_GSE37532_WT_VS_PPARG_KO_VISCERAL_ADIPOSE_TISSUE_TREG_UP	168	Up	0.105977482412551	0.999964248457456
C2_TOOKER_GEMCITABINE_RESISTANCE_DN	101	Up	0.106052256680201	0.999964248457456
C5_GO_UBIQUITIN_PROTEIN_TRANSFERASE_REGULATOR_ACTIVITY	14	Up	0.106087624892345	0.999964248457456
C2_YAMASHITA_SILENCED_BY_METHYLATION	5	Up	0.106186077867744	0.999964248457456
C5_GO_NUCLEOBASE_TRANSPORT	6	Up	0.106205587723598	0.999964248457456
C5_GO_RESPONSE_TO_ANTIMETABOLITE	9	Up	0.106207071441512	0.999964248457456
C5_GO_ORGANIC_ACID_BIOSYNTHETIC_PROCESS	211	Down	0.106214599694361	0.999964248457456
C7_GSE20366_CD103_POS_VS_NEG_TREG_KLRG1NEG_DN	151	Up	0.106283638707488	0.999964248457456
C7_GSE11961_FOLLICULAR_BCELL_VS_MEMORY_BCELL_DAY40_UP	144	Up	0.106318923648355	0.999964248457456
C2_HOEGERKORP_CD44_TARGETS_TEMPORAL_DN	19	Up	0.106398882421707	0.999964248457456
C7_GSE34006_A2AR_KO_VS_A2AR_AGONIST_TREATED_TREG_UP	168	Up	0.106422836116776	0.999964248457456
C5_GO_RENAL_ABSORPTION	13	Down	0.106464061785039	0.999964248457456
C2_AMUNDSON_DNA_DAMAGE_RESPONSE_TP53	15	Up	0.106523853190004	0.999964248457456
C2_STEINER_ERYTHROCYTE_MEMBRANE_GENES	11	Down	0.106567175951289	0.999964248457456
C5_GO_RESPONSE_TO_INACTIVITY	11	Down	0.10657617096599	0.999964248457456
C3_GGGACCA_MIR133A_MIR133B	153	Up	0.106592395171415	0.999964248457456
C5_GO_RETINAL_CONE_CELL_DIFFERENTIATION	5	Down	0.106596616914857	0.999964248457456
C5_GO_DOLICHYL_PHOSPHATE_MANNOSE_PROTEIN_MANNOSYLTRANSFERASE_ACTIVITY	7	Down	0.106640900370579	0.999964248457456
C5_GO_REGULATION_OF_EPITHELIAL_TUBE_FORMATION	11	Down	0.106648152750173	0.999964248457456
C7_GSE46468_LUNG_INNATE_LYMPHOID_CELL_VS_SPLEEN_CD4_TCELL_UP	169	Up	0.106649999477744	0.999964248457456
C5_GO_PROLINE_TRANSPORT	5	Up	0.106651450381251	0.999964248457456
C5_GO_PROLINE_TRANSMEMBRANE_TRANSPORT	5	Up	0.106651450381251	0.999964248457456
C5_GO_L_PROLINE_TRANSMEMBRANE_TRANSPORTER_ACTIVITY	5	Up	0.106651450381251	0.999964248457456
C7_GSE17721_POLYIC_VS_PAM3CSK4_2H_BMDC_UP	168	Up	0.106697983859079	0.999964248457456
C2_KAMMINGA_EZH2_TARGETS	39	Up	0.106708738196662	0.999964248457456
C7_GSE19888_CTRL_VS_A3R_ACTIVATION_MAST_CELL_DN	110	Down	0.106759993049357	0.999964248457456
C7_GSE17721_CTRL_VS_GARDIQUIMOD_1H_BMDC_UP	151	Up	0.106835274334861	0.999964248457456
C5_GO_C2H2_ZINC_FINGER_DOMAIN_BINDING	7	Up	0.106836245092987	0.999964248457456
C5_GO_RENAL_CONTROL_OF_PERIPHERAL_VASCULAR_RESISTANCE_INVOLVED_IN_REGULATION_OF_SYSTEMIC_ARTERIAL_BLOOD_PRESSURE	2	Down	0.106843416515585	0.999964248457456
C7_GSE6674_UNSTIM_VS_ANTI_IGM_STIM_BCELL_DN	59	Down	0.106904003762737	0.999964248457456
C5_GO_ANCHORED_COMPONENT_OF_PRESYNAPTIC_MEMBRANE	2	Down	0.106931503635167	0.999964248457456
C5_GO_THORAX_AND_ANTERIOR_ABDOMEN_DETERMINATION	1	Down	0.106949263838174	0.999964248457456
C2_FARMER_BREAST_CANCER_APOCRINE_VS_LUMINAL	243	Up	0.107054340813294	0.999964248457456
C5_GO_CYTOPLASMIC_SIDE_OF_ROUGH_ENDOPLASMIC_RETICULUM_MEMBRANE	3	Down	0.107179814353679	0.999964248457456
C2_HELLER_SILENCED_BY_METHYLATION_DN	84	Up	0.107389889853257	0.999964248457456
C2_REACTOME_REGULATION_OF_PTEN_MRNA_TRANSLATION	9	Down	0.107402906573567	0.999964248457456
C5_GO_REGULATION_OF_GUANYL_NUCLEOTIDE_EXCHANGE_FACTOR_ACTIVITY	6	Down	0.107403061835251	0.999964248457456
C5_GO_POSITIVE_REGULATION_OF_CORTISOL_SECRETION	1	Down	0.107482507659561	0.999964248457456
C5_GO_POSITIVE_REGULATION_OF_CORTICOSTEROID_HORMONE_SECRETION	1	Down	0.107482507659561	0.999964248457456
C5_GO_POSITIVE_REGULATION_OF_GLUCOCORTICOID_SECRETION	1	Down	0.107482507659561	0.999964248457456
C2_BIOCARTA_MCALPAIN_PATHWAY	13	Down	0.107509103214672	0.999964248457456
C2_ROETH_TERT_TARGETS_UP	12	Up	0.107512086189498	0.999964248457456
C5_GO_NEGATIVE_REGULATION_OF_SYNAPTIC_PLASTICITY	4	Down	0.107641566377797	0.999964248457456
C2_MARZEC_IL2_SIGNALING_UP	99	Down	0.107804478605513	0.999964248457456
C5_GO_TOLL_SIGNALING_PATHWAY	4	Up	0.107812320305072	0.999964248457456
C5_GO_AMINO_ACID_BINDING	32	Down	0.107921883158973	0.999964248457456
C7_GSE37319_WT_VS_RC3H1_KO_CD44LOW_CD8_TCELL_UP	94	Up	0.107931140453019	0.999964248457456
C2_PID_CASPASE_PATHWAY	48	Down	0.108093720926921	0.999964248457456
C5_GO_POLYSOMAL_RIBOSOME	24	Down	0.10815011111674	0.999964248457456
C7_GSE40666_WT_VS_STAT1_KO_CD8_TCELL_UP	166	Up	0.108169175842754	0.999964248457456
C2_HOFFMAN_CLOCK_TARGETS_UP	5	Down	0.10822362262486	0.999964248457456
C5_GO_RNA_CAP_BINDING_COMPLEX	12	Up	0.108256719875516	0.999964248457456
C5_GO_MONOVALENT_INORGANIC_CATION_HOMEOSTASIS	104	Up	0.108259681205885	0.999964248457456
C2_PID_RHODOPSIN_PATHWAY	8	Up	0.108323167154768	0.999964248457456
C2_PLASARI_TGFB1_SIGNALING_VIA_NFIC_1HR_UP	24	Up	0.108337151539833	0.999964248457456
C7_GSE22033_UNTREATED_VS_ROSIGLITAZONE_TREATED_MEF_UP	176	Up	0.108343318442594	0.999964248457456
C5_GO_HISTONE_BINDING	159	Up	0.108351871757863	0.999964248457456
C2_REACTOME_ACYL_CHAIN_REMODELLING_OF_PC	14	Down	0.108357628499036	0.999964248457456
C7_GSE2770_IL12_VS_TGFB_AND_IL12_TREATED_ACT_CD4_TCELL_2H_UP	114	Up	0.108446150689881	0.999964248457456
C2_BENPORATH_MYC_MAX_TARGETS	658	Up	0.108492172761309	0.999964248457456
C5_GO_REGULATION_OF_HISTONE_PHOSPHORYLATION	11	Up	0.10851498879703	0.999964248457456
C7_GSE10273_HIGH_VS_LOW_IL7_TREATED_IRF4_8_NULL_PRE_BCELL_UP	173	Up	0.108698580926726	0.999964248457456
C7_GSE19888_ADENOSINE_A3R_INH_PRETREAT_AND_ACT_BY_A3R_VS_A3R_INH_AND_TCELL_MEMBRANES_ACT_MAST_CELL_UP	170	Up	0.10873710468303	0.999964248457456
C7_GSE22611_NOD2_TRANSDUCED_VS_CTRL_HEK293T_STIMULATED_WITH_MDP_2H_UP	167	Up	0.108879001308306	0.999964248457456
C7_GSE22886_NAIVE_BCELL_VS_BLOOD_PLASMA_CELL_UP	170	Up	0.108891553470227	0.999964248457456
C2_ISSAEVA_MLL2_TARGETS	37	Down	0.108927562375924	0.999964248457456
C2_SCHLOSSER_MYC_TARGETS_AND_SERUM_RESPONSE_DN	34	Up	0.10894253120029	0.999964248457456
C7_GSE12845_NAIVE_VS_PRE_GC_TONSIL_BCELL_DN	175	Up	0.109062908140201	0.999964248457456
C5_GO_LYSOSOMAL_PROTEIN_CATABOLIC_PROCESS	10	Up	0.10914155786988	0.999964248457456
C2_RICKMAN_METASTASIS_UP	286	Up	0.109243842555688	0.999964248457456
C7_GSE42724_NAIVE_BCELL_VS_PLASMABLAST_UP	164	Up	0.109253975882958	0.999964248457456
C7_GSE11057_NAIVE_VS_EFF_MEMORY_CD4_TCELL_UP	162	Up	0.10928358837727	0.999964248457456
C5_GO_REGULATION_OF_BRANCHING_INVOLVED_IN_LUNG_MORPHOGENESIS	3	Down	0.109349240490745	0.999964248457456
C2_STEIN_ESRRA_TARGETS_RESPONSIVE_TO_ESTROGEN_UP	21	Up	0.109430896344766	0.999964248457456
C5_GO_RNA_POLYMERASE_II_HOLOENZYME	66	Up	0.109467069059732	0.999964248457456
C7_GSE15930_STIM_VS_STIM_AND_IFNAB_72H_CD8_T_CELL_DN	172	Up	0.109582472072896	0.999964248457456
C5_GO_GOLGI_VESICLE_BUDDING	69	Up	0.109617519343437	0.999964248457456
C5_GO_MITOCHONDRIAL_ELECTRON_TRANSPORT_NADH_TO_UBIQUINONE	44	Up	0.109636876819818	0.999964248457456
C5_GO_PHOSPHATIDYLINOSITOL_TRISPHOSPHATE_PHOSPHATASE_ACTIVITY	3	Down	0.109714163672469	0.999964248457456
C7_GSE28783_ANTI_MIR33_VS_UNTREATED_ATHEROSCLEROSIS_MACROPHAGE_DN	142	Up	0.109927344771082	0.999964248457456
C5_GO_POSTTRANSLATIONAL_PROTEIN_TARGETING_TO_MEMBRANE_TRANSLOCATION	3	Down	0.109988487206707	0.999964248457456
C5_GO_EMBRYONIC_SKELETAL_JOINT_DEVELOPMENT	8	Down	0.109989649889641	0.999964248457456
C2_NIKOLSKY_BREAST_CANCER_16P13_AMPLICON	71	Up	0.110028585220407	0.999964248457456
C5_GO_REGULATION_OF_ANIMAL_ORGAN_FORMATION	12	Down	0.110030591304562	0.999964248457456
C5_GO_PHOSPHOLIPASE_C_ACTIVATING_DOPAMINE_RECEPTOR_SIGNALING_PATHWAY	3	Down	0.11008004873195	0.999964248457456
C2_LEE_LIVER_CANCER_CIPROFIBRATE_UP	37	Down	0.110118516844085	0.999964248457456
C5_GO_G_PROTEIN_COUPLED_SEROTONIN_RECEPTOR_BINDING	5	Up	0.110165323492983	0.999964248457456
C2_HAMAI_APOPTOSIS_VIA_TRAIL_UP	561	Up	0.110200030703556	0.999964248457456
C7_GSE17721_CTRL_VS_LPS_0.5H_BMDC_UP	150	Up	0.110247389488592	0.999964248457456
C5_GO_DE_NOVO_IMP_BIOSYNTHETIC_PROCESS	5	Up	0.110249753589725	0.999964248457456
C5_GO_PURINERGIC_NUCLEOTIDE_RECEPTOR_SIGNALING_PATHWAY	15	Down	0.110323574150408	0.999964248457456
C7_GSE24574_BCL6_LOW_TFH_VS_TCONV_CD4_TCELL_DN	177	Up	0.11038999274895	0.999964248457456
C7_GSE46468_LUNG_INNATE_LYMPHOID_CELL_VS_SPLEEN_CD4_TCELL_DN	167	Up	0.110397913467475	0.999964248457456
C5_GO_GOLGI_CIS_CISTERNA	13	Down	0.110422777383596	0.999964248457456
C5_GO_LUNG_SACCULE_DEVELOPMENT	2	Up	0.110434603099309	0.999964248457456
C2_RODRIGUES_NTN1_TARGETS_UP	9	Up	0.110495933002721	0.999964248457456
C3_CACTGCC_MIR34A_MIR34C_MIR449	219	Up	0.110604814350039	0.999964248457456
C7_GSE22919_RESTING_VS_IL2_IL12_IL15_STIM_NK_CELL_UP	171	Up	0.110604991052362	0.999964248457456
C7_GSE5542_IFNG_VS_IFNA_TREATED_EPITHELIAL_CELLS_24H_UP	179	Up	0.110611741890101	0.999964248457456
C5_GO_RESPONSE_TO_STARVATION	147	Up	0.11073834820234	0.999964248457456
C7_GSE26488_HDAC7_KO_VS_VP16_TRANSGENIC_HDAC7_KO_DOUBLE_POSITIVE_THYMOCYTE_DN	142	Up	0.110782215233103	0.999964248457456
C5_GO_NEGATIVE_REGULATION_OF_AMYLOID_PRECURSOR_PROTEIN_BIOSYNTHETIC_PROCESS	4	Down	0.110859181290135	0.999964248457456
C2_REACTOME_ATTENUATION_PHASE	23	Up	0.110948762617864	0.999964248457456
C2_THUM_MIR21_TARGETS_HEART_DISEASE_DN	6	Up	0.110969700969938	0.999964248457456
C7_GSE28237_FOLLICULAR_VS_EARLY_GC_BCELL_DN	153	Up	0.111047329212528	0.999964248457456
C5_GO_REGULATION_OF_ASTROCYTE_ACTIVATION	6	Down	0.11108546195884	0.999964248457456
C5_GO_PHAGOSOME_ACIDIFICATION	21	Up	0.111228162341503	0.999964248457456
C7_GSE13738_RESTING_VS_BYSTANDER_ACTIVATED_CD4_TCELL_DN	177	Up	0.111371867249731	0.999964248457456
C7_GSE17721_POLYIC_VS_CPG_6H_BMDC_DN	152	Up	0.111404193937314	0.999964248457456
C2_BIOCARTA_LAIR_PATHWAY	12	Down	0.111409306930778	0.999964248457456
C3_GTCTACC_MIR379	14	Up	0.111438458030085	0.999964248457456
C7_GSE22611_UNSTIM_VS_2H_MDP_STIM_NOD2_TRANSDUCED_HEK293T_CELL_UP	140	Up	0.111483479977972	0.999964248457456
C2_REACTOME_DISEASES_OF_CARBOHYDRATE_METABOLISM	26	Up	0.111509697006063	0.999964248457456
C6_GCNP_SHH_UP_LATE.V1_UP	141	Up	0.111588889694655	0.999964248457456
C5_GO_NADH_PYROPHOSPHATASE_ACTIVITY	8	Down	0.111609799680669	0.999964248457456
C5_GO_MITOCHONDRIAL_TRANSLATION	116	Up	0.111641215094172	0.999964248457456
C5_GO_UBIQUITIN_LIGASE_INHIBITOR_ACTIVITY	3	Down	0.111701409149606	0.999964248457456
C5_GO_PURINERGIC_RECEPTOR_ACTIVITY	16	Down	0.111709523004563	0.999964248457456
C5_GO_SODIUM_PHOSPHATE_SYMPORTER_ACTIVITY	4	Down	0.111783181221321	0.999964248457456
C5_GO_REGULATION_OF_VESICLE_TARGETING_TO_FROM_OR_WITHIN_GOLGI	4	Up	0.111863120006359	0.999964248457456
C5_GO_NEGATIVE_REGULATION_OF_INTERLEUKIN_13_PRODUCTION	4	Up	0.111943103879914	0.999964248457456
C3_GTGCAAT_MIR25_MIR32_MIR92_MIR363_MIR367	239	Up	0.111973303746391	0.999964248457456
C2_HILLION_HMGA1B_TARGETS	59	Down	0.112010089672524	0.999964248457456
C5_GO_TRNA_ADENINE_METHYLTRANSFERASE_ACTIVITY	4	Up	0.112151273075663	0.999964248457456
C7_GSE2770_UNTREATED_VS_TGFB_AND_IL12_TREATED_ACT_CD4_TCELL_2H_UP	118	Up	0.112159512338722	0.999964248457456
C5_GO_RNA_POLYMERASE_II_INTRONIC_TRANSCRIPTION_REGULATORY_REGION_SEQUENCE_SPECIFIC_DNA_BINDING	7	Up	0.112182665505657	0.999964248457456
C5_GO_REGULATION_OF_CHEMOKINE_MEDIATED_SIGNALING_PATHWAY	6	Down	0.112183467393117	0.999964248457456
C2_GENTLES_LEUKEMIC_STEM_CELL_DN	9	Down	0.112251405080266	0.999964248457456
C7_GSE23925_LIGHT_ZONE_VS_NAIVE_BCELL_DN	173	Up	0.112316551546338	0.999964248457456
C5_GO_DELAYED_RECTIFIER_POTASSIUM_CHANNEL_ACTIVITY	14	Down	0.112346516497827	0.999964248457456
C2_ODONNELL_METASTASIS_UP	40	Up	0.112538941184465	0.999964248457456
C5_GO_ACYL_COA_OXIDASE_ACTIVITY	5	Up	0.11264893196828	0.999964248457456
C2_REACTOME_GLYCOGEN_STORAGE_DISEASES	11	Up	0.112805187668477	0.999964248457456
C2_LU_AGING_BRAIN_DN	106	Up	0.11283188182072	0.999964248457456
C7_GSE22611_UNSTIM_VS_2H_MDP_STIM_MUTANT_NOD2_TRANSDUCED_HEK293T_CELL_UP	163	Up	0.112994212092922	0.999964248457456
C5_GO_POSITIVE_REGULATION_OF_DEOXYRIBONUCLEASE_ACTIVITY	5	Up	0.113122178325274	0.999964248457456
C5_GO_TRIGLYCERIDE_CATABOLIC_PROCESS	17	Down	0.113162354137671	0.999964248457456
C7_GSE1460_INTRATHYMIC_T_PROGENITOR_VS_CD4_THYMOCYTE_DN	177	Up	0.1131974195519	0.999964248457456
C7_GSE20366_TREG_VS_NAIVE_CD4_TCELL_DEC205_CONVERSION_DN	140	Up	0.113233392389439	0.999964248457456
C5_GO_REGULATION_OF_FEVER_GENERATION	3	Down	0.113266591098188	0.999964248457456
C3_CREB_Q2_01	166	Up	0.113293444776418	0.999964248457456
C7_GSE7768_OVA_ALONE_VS_OVA_WITH_MPL_IMMUNIZED_MOUSE_WHOLE_SPLEEN_6H_DN	161	Up	0.113317149094522	0.999964248457456
C5_GO_REGULATION_OF_DIGESTIVE_SYSTEM_PROCESS	16	Down	0.113317698901888	0.999964248457456
C2_RUAN_RESPONSE_TO_TNF_UP	7	Down	0.113382873538632	0.999964248457456
C5_GO_ADP_RIBOSYLATION_FACTOR_BINDING	7	Up	0.113443148447801	0.999964248457456
C5_GO_VOCALIZATION_BEHAVIOR	4	Up	0.113487558855768	0.999964248457456
C5_GO_MITOGEN_ACTIVATED_PROTEIN_KINASE_P38_BINDING	4	Up	0.113487558855768	0.999964248457456
C5_GO_PEPTIDE_CROSS_LINKING	13	Down	0.113536393330993	0.999964248457456
C5_GO_REGULATION_OF_TRIGLYCERIDE_CATABOLIC_PROCESS	6	Down	0.113617100062116	0.999964248457456
C5_GO_NUCLEOTIDE_EXCISION_REPAIR_COMPLEX	12	Up	0.113629134768513	0.999964248457456
C7_GSE17721_CTRL_VS_PAM3CSK4_0.5H_BMDC_DN	137	Up	0.113660949826969	0.999964248457456
C2_RAMASWAMY_METASTASIS_UP	58	Up	0.113720110547784	0.999964248457456
C2_GABRIELY_MIR21_TARGETS	248	Up	0.113792676385661	0.999964248457456
C7_GSE23502_BM_VS_COLON_TUMOR_HDC_KO_MYELOID_DERIVED_SUPPRESSOR_CELL_DN	174	Up	0.11384173342937	0.999964248457456
C7_GSE17721_0.5H_VS_8H_POLYIC_BMDC_UP	160	Up	0.113850448546081	0.999964248457456
C7_GSE2770_IL4_ACT_VS_ACT_CD4_TCELL_2H_UP	186	Up	0.113869389454265	0.999964248457456
C2_KEGG_GLIOMA	54	Up	0.113982314600424	0.999964248457456
C3_AR_03	42	Up	0.114022555685271	0.999964248457456
C5_GO_MPP7_DLG1_LIN7_COMPLEX	4	Down	0.114054798712718	0.999964248457456
C5_GO_REGULATION_OF_ACTIN_CYTOSKELETON_REORGANIZATION	26	Down	0.114065511961415	0.999964248457456
C5_GO_HEPARAN_SULFATE_GLUCOSAMINE_3_SULFOTRANSFERASE_1_ACTIVITY	1	Down	0.114112840618118	0.999964248457456
C5_GO_DENDRITE_CYTOPLASM	29	Down	0.114170286527157	0.999964248457456
C7_GSE2770_IL4_ACT_VS_ACT_CD4_TCELL_48H_UP	163	Up	0.114240310394502	0.999964248457456
C7_GSE17721_LPS_VS_GARDIQUIMOD_12H_BMDC_DN	160	Up	0.114302511174233	0.999964248457456
C5_GO_NUCLEOTIDE_TRANSMEMBRANE_TRANSPORTER_ACTIVITY	17	Down	0.11434332670483	0.999964248457456
C3_ATCTTGC_MIR31	63	Up	0.114376999627733	0.999964248457456
C2_BANDRES_RESPONSE_TO_CARMUSTIN_WITHOUT_MGMT_24HR_DN	9	Up	0.114378433079941	0.999964248457456
C2_ONGUSAHA_TP53_TARGETS	25	Up	0.114489363908529	0.999964248457456
C2_KEGG_PARKINSONS_DISEASE	100	Up	0.114526569576489	0.999964248457456
C2_JIANG_HYPOXIA_CANCER	44	Up	0.114625175011871	0.999964248457456
C7_GSE7831_UNSTIM_VS_INFLUENZA_STIM_PDC_4H_DN	165	Up	0.114637081879344	0.999964248457456
C2_MASRI_RESISTANCE_TO_TAMOXIFEN_AND_AROMATASE_INHIBITORS_UP	8	Up	0.114713853228279	0.999964248457456
C5_GO_ALCOHOL_BINDING	59	Down	0.114725991128243	0.999964248457456
C3_PBX1_02	71	Up	0.114843590845223	0.999964248457456
C5_GO_BASE_CONVERSION_OR_SUBSTITUTION_EDITING	16	Up	0.114858820561348	0.999964248457456
C2_BYSTRYKH_HEMATOPOIESIS_STEM_CELL_AND_BRAIN_QTL_CIS	57	Up	0.11491846455626	0.999964248457456
C7_GSE11057_NAIVE_VS_CENT_MEMORY_CD4_TCELL_UP	146	Up	0.115021801662294	0.999964248457456
C2_REACTOME_REDUCTION_OF_CYTOSOLIC_CAPLUSPLUS_LEVELS	10	Up	0.115047513334237	0.999964248457456
C7_GSE9650_GP33_VS_GP276_LCMV_SPECIFIC_EXHAUSTED_CD8_TCELL_DN	175	Up	0.115103664961625	0.999964248457456
C2_REACTOME_SIGNALING_BY_NOTCH1	62	Up	0.115165708422786	0.999964248457456
C7_GSE26928_NAIVE_VS_EFF_MEMORY_CD4_TCELL_UP	152	Up	0.115224485871783	0.999964248457456
C5_GO_STRIATED_MUSCLE_CELL_PROLIFERATION	44	Down	0.115227314390814	0.999964248457456
C7_GSE22886_NAIVE_CD8_TCELL_VS_NEUTROPHIL_UP	176	Up	0.115261527895224	0.999964248457456
C5_GO_5S_RRNA_BINDING	7	Down	0.115299792883246	0.999964248457456
C5_GO_RESPONSE_TO_PARATHYROID_HORMONE	6	Down	0.115356462391075	0.999964248457456
C5_GO_OXIDIZED_DNA_BINDING	10	Up	0.115410318356693	0.999964248457456
C1_chr2q35	58	Down	0.115413185991074	0.999964248457456
C7_GSE17301_CTRL_VS_48H_ACD3_ACD28_IFNA2_STIM_CD8_TCELL_UP	166	Up	0.115433126104395	0.999964248457456
C5_GO_CLATHRIN_HEAVY_CHAIN_BINDING	7	Up	0.115740104416322	0.999964248457456
C7_GSE22045_TREG_VS_TCONV_UP	124	Up	0.115789570290431	0.999964248457456
C3_NFY_C	186	Up	0.115798208313493	0.999964248457456
C7_GSE12963_UNINF_VS_ENV_AND_NEF_AND_VPR_DEFICIENT_HIV1_INF_CD4_TCELL_DN	97	Down	0.115871496046845	0.999964248457456
C7_GSE19941_IL10_KO_VS_IL10_KO_AND_NFKBP50_KO_LPS_AND_IL10_STIM_MACROPHAGE_DN	158	Up	0.1159143203256	0.999964248457456
C5_GO_NEGATIVE_REGULATION_OF_AMYLOID_BETA_CLEARANCE	4	Up	0.116000124231603	0.999964248457456
C5_GO_EMBRYO_IMPLANTATION	32	Down	0.116000410416784	0.999964248457456
C6_GCNP_SHH_UP_EARLY.V1_UP	138	Up	0.116070860165207	0.999964248457456
C5_GO_ACTIN_FILAMENT_BUNDLE_ORGANIZATION	107	Down	0.116164136717399	0.999964248457456
C3_OCT1_03	146	Up	0.116212199864014	0.999964248457456
C7_GSE43955_TH0_VS_TGFB_IL6_IL23_TH17_ACT_CD4_TCELL_52H_UP	159	Up	0.116238219980504	0.999964248457456
C5_GO_ENDOCRINE_PANCREAS_DEVELOPMENT	23	Down	0.116310628724239	0.999964248457456
C5_GO_DENTINOGENESIS	4	Down	0.116379101279477	0.999964248457456
C2_FOSTER_KDM1A_TARGETS_DN	167	Up	0.116398383155884	0.999964248457456
C5_GO_CGMP_BINDING	7	Down	0.116403048827435	0.999964248457456
C5_GO_GERM_CELL_PROLIFERATION	3	Down	0.116774630240008	0.999964248457456
C2_REN_ALVEOLAR_RHABDOMYOSARCOMA_DN	329	Up	0.116790286511137	0.999964248457456
C7_GSE27786_CD4_TCELL_VS_NKCELL_DN	175	Up	0.11680511235258	0.999964248457456
C2_BOYAULT_LIVER_CANCER_SUBCLASS_G3_UP	164	Up	0.116953026416346	0.999964248457456
C7_GSE360_L_MAJOR_VS_B_MALAYI_HIGH_DOSE_MAC_DN	156	Up	0.116960164724632	0.999964248457456
C5_GO_POSITIVE_REGULATION_OF_TOOTH_MINERALIZATION	1	Down	0.116974376528778	0.999964248457456
C5_GO_REGULATION_OF_ENAMEL_MINERALIZATION	1	Down	0.116974376528778	0.999964248457456
C5_GO_METANEPHRIC_PART_OF_URETERIC_BUD_DEVELOPMENT	2	Down	0.117119385813786	0.999964248457456
C7_GSE41867_NAIVE_VS_EFFECTOR_CD8_TCELL_UP	174	Up	0.117250797631427	0.999964248457456
C2_KEGG_BUTANOATE_METABOLISM	27	Down	0.117279922182326	0.999964248457456
C5_GO_OXIDOREDUCTASE_ACTIVITY_ACTING_ON_PAIRED_DONORS_WITH_INCORPORATION_OR_REDUCTION_OF_MOLECULAR_OXYGEN_REDUCED_IRON_SULFUR_PROTEIN_AS_ONE_DONOR_AND_INCORPORATION_OF_ONE_ATOM_OF_OXYGEN	2	Down	0.117285156986556	0.999964248457456
C5_GO_POSITIVE_REGULATION_OF_OXIDATIVE_PHOSPHORYLATION	6	Down	0.117412107777352	0.999964248457456
C5_GO_PHOSPHATIDYLINOSITOL_3_KINASE_BINDING	28	Down	0.11743720523412	0.999964248457456
C7_GSE3994_WT_VS_PAC1_KO_ACTIVATED_MAST_CELL_DN	159	Up	0.117446317243662	0.999964248457456
C5_GO_NEGATIVE_REGULATION_OF_INTERLEUKIN_6_BIOSYNTHETIC_PROCESS	2	Down	0.117522292393646	0.999964248457456
C7_GSE14000_UNSTIM_VS_16H_LPS_DC_TRANSLATED_RNA_DN	164	Up	0.117567956644848	0.999964248457456
C5_GO_OXIDOREDUCTASE_ACTIVITY_ACTING_ON_THE_CH_NH_GROUP_OF_DONORS_NAD_OR_NADP_AS_ACCEPTOR	14	Down	0.117585841178211	0.999964248457456
C5_GO_POSITIVE_REGULATION_OF_PROTEIN_HOMODIMERIZATION_ACTIVITY	10	Down	0.117595834370779	0.999964248457456
C5_GO_RETROGRADE_TRANSPORT_ENDOSOME_TO_PLASMA_MEMBRANE	24	Up	0.117607473876801	0.999964248457456
C7_GSE7548_NAIVE_VS_DAY7_PCC_IMMUNIZATION_CD4_TCELL_DN	172	Up	0.117722328861485	0.999964248457456
C7_GSE14415_NATURAL_TREG_VS_FOXP3_KO_NATURAL_TREG_DN	133	Up	0.11776271523624	0.999964248457456
C2_CHANG_POU5F1_TARGETS_UP	9	Down	0.117801906867219	0.999964248457456
C5_GO_ENERGY_COUPLED_PROTON_TRANSPORT_DOWN_ELECTROCHEMICAL_GRADIENT	20	Up	0.117816663630704	0.999964248457456
C5_GO_REGULATION_OF_ICOSANOID_SECRETION	11	Down	0.118054520658813	0.999964248457456
C5_GO_INTERMEMBRANE_LIPID_TRANSFER_ACTIVITY	9	Down	0.118204136522033	0.999964248457456
C2_REACTOME_GP1B_IX_V_ACTIVATION_SIGNALLING	8	Down	0.118221415938807	0.999964248457456
C2_MIKKELSEN_NPC_ICP_WITH_H3K27ME3	4	Down	0.118338736815718	0.999964248457456
C7_GSE23695_CD57_POS_VS_NEG_NK_CELL_DN	177	Up	0.118343683593956	0.999964248457456
C5_GO_NITRIC_OXIDE_BIOSYNTHETIC_PROCESS	52	Down	0.118364580505794	0.999964248457456
C7_GSE17721_CTRL_VS_LPS_8H_BMDC_UP	164	Up	0.118451778863856	0.999964248457456
C2_JIANG_HYPOXIA_VIA_VHL	17	Up	0.11848805932928	0.999964248457456
C2_REACTOME_SCAVENGING_BY_CLASS_B_RECEPTORS	3	Down	0.118764413740946	0.999964248457456
C5_GO_FILAMENTOUS_ACTIN	16	Up	0.118839470512033	0.999964248457456
C7_GSE9988_LPS_VS_VEHICLE_TREATED_MONOCYTE_DN	180	Up	0.11902918004662	0.999964248457456
C5_GO_ACETYLCHOLINE_RECEPTOR_ACTIVITY	10	Up	0.119057012071445	0.999964248457456
C5_GO_INTERLEUKIN_13_SECRETION	7	Down	0.119097228442079	0.999964248457456
C5_GO_DNA_REPAIR_COMPLEX	34	Up	0.119115890676535	0.999964248457456
C2_KYNG_WERNER_SYNDROM_UP	13	Up	0.119314736520761	0.999964248457456
C5_GO_POSITIVE_REGULATION_OF_ANIMAL_ORGAN_MORPHOGENESIS	42	Down	0.119375205823704	0.999964248457456
C3_TST1_01	154	Up	0.119414991151386	0.999964248457456
C7_GSE17721_CTRL_VS_GARDIQUIMOD_0.5H_BMDC_UP	172	Up	0.119449432515351	0.999964248457456
C5_GO_POSITIVE_REGULATION_OF_CALCIUM_ION_TRANSPORT_INTO_CYTOSOL	31	Down	0.119508778686357	0.999964248457456
C5_GO_REGULATION_OF_CDC42_PROTEIN_SIGNAL_TRANSDUCTION	5	Down	0.119537898027736	0.999964248457456
C7_GSE21670_UNTREATED_VS_TGFB_IL6_TREATED_CD4_TCELL_UP	168	Up	0.119573089754291	0.999964248457456
C5_GO_NMDA_SELECTIVE_GLUTAMATE_RECEPTOR_COMPLEX	5	Down	0.119597913013789	0.999964248457456
C2_YAMASHITA_LIVER_CANCER_STEM_CELL_DN	44	Up	0.119642527300632	0.999964248457456
C2_SMIRNOV_CIRCULATING_ENDOTHELIOCYTES_IN_CANCER_DN	4	Down	0.11990135491076	0.999964248457456
C5_GO_CORNIFIED_ENVELOPE	10	Down	0.119938445641928	0.999964248457456
C5_GO_NEUROMUSCULAR_JUNCTION	52	Down	0.119999214228016	0.999964248457456
C5_GO_NEGATIVE_REGULATION_OF_SYNAPSE_ASSEMBLY	4	Down	0.120087244510265	0.999964248457456
H_HALLMARK_CHOLESTEROL_HOMEOSTASIS	66	Up	0.120187658108672	0.999964248457456
C1_chr5p12	11	Down	0.12020517849847	0.999964248457456
C5_GO_POSITIVE_REGULATION_OF_PROTEIN_LOCALIZATION_TO_EARLY_ENDOSOME	6	Up	0.120343665852365	0.999964248457456
C2_REACTOME_SIGNALING_BY_MODERATE_KINASE_ACTIVITY_BRAF_MUTANTS	38	Up	0.120490201367424	0.999964248457456
C2_GOTTWEIN_TARGETS_OF_KSHV_MIR_K12_11	56	Up	0.120526676294324	0.999964248457456
C5_GO_MEMBRANE_DISRUPTION_IN_OTHER_ORGANISM	2	Up	0.120736336903419	0.999964248457456
C7_GSE37301_HEMATOPOIETIC_STEM_CELL_VS_PRO_BCELL_UP	139	Up	0.120746089790141	0.999964248457456
C7_GSE30083_SP2_VS_SP3_THYMOCYTE_UP	124	Up	0.120749442414714	0.999964248457456
C5_GO_NEURON_FATE_DETERMINATION	1	Up	0.120750697205383	0.999964248457456
C7_GSE17721_CTRL_VS_PAM3CSK4_6H_BMDC_UP	171	Up	0.120847106371023	0.999964248457456
C5_GO_CERAMIDE_TRANSPORT	10	Down	0.120856364555172	0.999964248457456
C5_GO_MULTICELLULAR_ORGANISMAL_MOVEMENT	34	Up	0.120958174252737	0.999964248457456
C5_GO_RESPONSE_TO_NITRIC_OXIDE	12	Down	0.120980542289632	0.999964248457456
C7_GSE33424_CD161_HIGH_VS_NEG_CD8_TCELL_DN	160	Up	0.121012199673734	0.999964248457456
C5_GO_REGULATION_OF_HISTONE_DEACETYLASE_ACTIVITY	8	Down	0.12108994614317	0.999964248457456
C5_GO_RESPONSE_TO_MACROPHAGE_COLONY_STIMULATING_FACTOR	10	Down	0.121107657747872	0.999964248457456
C5_GO_TRANSCRIPTION_PREINITIATION_COMPLEX_ASSEMBLY	38	Up	0.121139553275008	0.999964248457456
C5_GO_PRESYNAPTIC_CYTOSOL	11	Down	0.121247137281877	0.999964248457456
C7_GSE37532_TREG_VS_TCONV_PPARG_KO_CD4_TCELL_FROM_LN_DN	168	Up	0.12131001210693	0.999964248457456
C7_GSE1460_INTRATHYMIC_T_PROGENITOR_VS_NAIVE_CD4_TCELL_CORD_BLOOD_DN	134	Up	0.121334105967566	0.999964248457456
C2_REACTOME_SIGNALING_BY_RAS_MUTANTS	50	Up	0.121390873901261	0.999964248457456
C7_GSE34156_TLR1_TLR2_LIGAND_VS_NOD2_AND_TLR1_TLR2_LIGAND_24H_TREATED_MONOCYTE_UP	157	Down	0.121408828541151	0.999964248457456
C5_GO_REGULATION_OF_DEVELOPMENTAL_PIGMENTATION	12	Up	0.121464557591034	0.999964248457456
C2_LIAN_LIPA_TARGETS_6M	47	Down	0.12149096236812	0.999964248457456
C5_GO_TRAIL_BINDING	3	Up	0.121551076251776	0.999964248457456
C2_FLECHNER_PBL_KIDNEY_TRANSPLANT_OK_VS_DONOR_DN	37	Up	0.121629615329222	0.999964248457456
C7_GSE26495_NAIVE_VS_PD1HIGH_CD8_TCELL_DN	187	Up	0.121640327142481	0.999964248457456
C5_GO_AMMONIUM_TRANSMEMBRANE_TRANSPORTER_ACTIVITY	15	Up	0.121659839845526	0.999964248457456
C2_FERRARI_RESPONSE_TO_FENRETINIDE_UP	16	Up	0.121836479251829	0.999964248457456
C7_GSE6269_HEALTHY_VS_STAPH_PNEUMO_INF_PBMC_UP	166	Up	0.121906400190457	0.999964248457456
C2_ZHOU_PANCREATIC_BETA_CELL	2	Down	0.122148646435971	0.999964248457456
C3_TGCCTTA_MIR124A	437	Up	0.122184806418808	0.999964248457456
C2_FAELT_B_CLL_WITH_VH3_21_DN	45	Up	0.122303608338304	0.999964248457456
C7_GSE2770_TGFB_AND_IL4_VS_IL12_TREATED_ACT_CD4_TCELL_6H_UP	175	Up	0.122314914696412	0.999964248457456
C2_AZARE_NEOPLASTIC_TRANSFORMATION_BY_STAT3_DN	9	Up	0.122386559415476	0.999964248457456
C5_GO_CELLULAR_RESPONSE_TO_STARVATION	119	Up	0.122505403928641	0.999964248457456
C2_MULLIGHAN_MLL_SIGNATURE_1_UP	325	Up	0.122541073144397	0.999964248457456
C5_GO_SMOOTH_MUSCLE_CONTRACTION	54	Down	0.122579694135083	0.999964248457456
C2_REACTOME_NOTCH2_ACTIVATION_AND_TRANSMISSION_OF_SIGNAL_TO_THE_NUCLEUS	19	Up	0.122586731216762	0.999964248457456
C5_GO_OVULATION_FROM_OVARIAN_FOLLICLE	5	Up	0.12259826402759	0.999964248457456
C7_GSE9037_CTRL_VS_LPS_4H_STIM_BMDM_UP	161	Up	0.122629894467639	0.999964248457456
C7_GSE41978_ID2_KO_AND_BIM_KO_VS_BIM_KO_KLRG1_LOW_EFFECTOR_CD8_TCELL_DN	161	Up	0.122751564613865	0.999964248457456
C7_GSE36891_UNSTIM_VS_PAM_TLR2_STIM_PERITONEAL_MACROPHAGE_UP	175	Up	0.12275990503662	0.999964248457456
C2_REACTOME_ATF6_ATF6_ALPHA_ACTIVATES_CHAPERONE_GENES	10	Up	0.122782813612854	0.999964248457456
C2_HO_LIVER_CANCER_VASCULAR_INVASION	12	Up	0.122791426654201	0.999964248457456
C5_GO_NEGATIVE_REGULATION_OF_DENDRITIC_CELL_APOPTOTIC_PROCESS	5	Up	0.122797295759594	0.999964248457456
C5_GO_NUCLEAR_BODY_ORGANIZATION	13	Down	0.122824765045731	0.999964248457456
C5_GO_POSITIVE_REGULATION_OF_ENDOTHELIAL_CELL_CHEMOTAXIS	7	Down	0.122927775304772	0.999964248457456
C5_GO_MULTIVESICULAR_BODY_MEMBRANE	8	Up	0.122968548700325	0.999964248457456
C5_GO_NEGATIVE_REGULATION_OF_EPITHELIAL_CELL_APOPTOTIC_PROCESS	24	Down	0.122980137161784	0.999964248457456
C2_PID_LIS1_PATHWAY	23	Down	0.123009931990803	0.999964248457456
C5_GO_NEGATIVE_REGULATION_OF_MICROGLIAL_CELL_ACTIVATION	3	Up	0.123063395871279	0.999964248457456
C5_GO_POSITIVE_REGULATION_OF_CELL_SIZE	6	Up	0.123122824997011	0.999964248457456
C5_GO_SMN_SM_PROTEIN_COMPLEX	15	Down	0.123188578353276	0.999964248457456
C5_GO_RESPONSE_TO_BACTERIAL_LIPOPROTEIN	6	Down	0.123234466814006	0.999964248457456
C2_DEBIASI_APOPTOSIS_BY_REOVIRUS_INFECTION_UP	248	Up	0.123241149287574	0.999964248457456
C2_REACTOME_PURINE_RIBONUCLEOSIDE_MONOPHOSPHATE_BIOSYNTHESIS	11	Up	0.123473385973232	0.999964248457456
C2_PID_WNT_SIGNALING_PATHWAY	13	Up	0.123560313901384	0.999964248457456
C3_GGGNRMNNYCAT_UNKNOWN	62	Down	0.12359782940616	0.999964248457456
C3_MAZ_Q6	145	Up	0.123598266415731	0.999964248457456
C5_GO_EUKARYOTIC_48S_PREINITIATION_COMPLEX	13	Up	0.123606399631874	0.999964248457456
C2_NAKAMURA_ADIPOGENESIS_LATE_DN	27	Down	0.123637361142657	0.999964248457456
C7_GSE17721_POLYIC_VS_GARDIQUIMOD_16H_BMDC_DN	163	Up	0.123667812601591	0.999964248457456
C2_REACTOME_SUMOYLATION_OF_TRANSCRIPTION_COFACTORS	37	Up	0.12372367017457	0.999964248457456
C7_GSE1432_CTRL_VS_IFNG_6H_MICROGLIA_UP	173	Up	0.123750304726618	0.999964248457456
C5_GO_ADA2_GCN5_ADA3_TRANSCRIPTION_ACTIVATOR_COMPLEX	13	Down	0.123827797938987	0.999964248457456
C7_GSE37533_PPARG1_FOXP3_VS_PPARG2_FOXP3_TRANSDUCED_CD4_TCELL_PIOGLITAZONE_TREATED_DN	171	Up	0.123894832090442	0.999964248457456
C5_GO_REGULATION_OF_ESTABLISHMENT_OF_PLANAR_POLARITY	80	Up	0.123905977338574	0.999964248457456
C2_REACTOME_RECEPTOR_TYPE_TYROSINE_PROTEIN_PHOSPHATASES	10	Down	0.123909602676262	0.999964248457456
C2_REACTOME_FOXO_MEDIATED_TRANSCRIPTION	54	Up	0.123959720235378	0.999964248457456
C2_NIKOLSKY_BREAST_CANCER_7P15_AMPLICON	1	Down	0.123987528327989	0.999964248457456
C3_EN1_01	60	Up	0.124022499494247	0.999964248457456
C5_GO_POSITIVE_REGULATION_OF_UTERINE_SMOOTH_MUSCLE_CONTRACTION	3	Down	0.124046209156321	0.999964248457456
C7_GSE46025_WT_VS_FOXO1_KO_KLRG1_LOW_CD8_EFFECTOR_TCELL_DN	147	Up	0.124070542137345	0.999964248457456
C2_REACTOME_SCAVENGING_BY_CLASS_F_RECEPTORS	3	Up	0.124086453699763	0.999964248457456
C5_GO_ORGANIC_CATION_TRANSMEMBRANE_TRANSPORTER_ACTIVITY	15	Up	0.124124948841789	0.999964248457456
C2_CHANDRAN_METASTASIS_TOP50_DN	35	Down	0.124174727502965	0.999964248457456
C7_GSE36527_CD69_NEG_VS_POS_TREG_CD62L_LOS_KLRG1_NEG_DN	174	Up	0.124328703195144	0.999964248457456
C5_GO_INTRINSIC_COMPONENT_OF_VACUOLAR_MEMBRANE	5	Up	0.124336758353093	0.999964248457456
C5_GO_NEGATIVE_REGULATION_OF_TELOMERE_MAINTENANCE_VIA_TELOMERE_LENGTHENING	24	Up	0.124382146329493	0.999964248457456
C1_chr1p31	65	Up	0.124384389717689	0.999964248457456
C2_MARTIN_NFKB_TARGETS_DN	7	Down	0.124398514054001	0.999964248457456
C2_BIOCARTA_PELP1_PATHWAY	6	Up	0.124425548351354	0.999964248457456
C7_GSE7568_IL4_VS_IL4_AND_DEXAMETHASONE_TREATED_MACROPHAGE_UP	166	Up	0.124461956916546	0.999964248457456
C5_GO_NEGATIVE_REGULATION_OF_MACROPHAGE_CHEMOTAXIS	4	Down	0.124494847657349	0.999964248457456
C5_GO_AUTOCRINE_SIGNALING	4	Down	0.124512241030545	0.999964248457456
C7_GSE24142_DN2_VS_DN3_THYMOCYTE_FETAL_UP	154	Up	0.124562901048823	0.999964248457456
C7_GSE17721_LPS_VS_PAM3CSK4_6H_BMDC_DN	164	Up	0.124575336645651	0.999964248457456
C5_GO_TRANSLATION_REPRESSOR_ACTIVITY_MRNA_REGULATORY_ELEMENT_BINDING	13	Up	0.124595853665305	0.999964248457456
C2_SCHAEFFER_PROSTATE_DEVELOPMENT_AND_CANCER_BOX1_UP	14	Up	0.124609280440154	0.999964248457456
C5_GO_MICROTUBULE_ANCHORING_AT_MICROTUBULE_ORGANIZING_CENTER	11	Down	0.124618757011725	0.999964248457456
C2_PEDERSEN_METASTASIS_BY_ERBB2_ISOFORM_3	13	Up	0.124688640744709	0.999964248457456
C2_STEIN_ESRRA_TARGETS	444	Up	0.124744625506391	0.999964248457456
C7_GSE27786_ERYTHROBLAST_VS_NEUTROPHIL_DN	178	Up	0.124764478764655	0.999964248457456
C5_GO_LEUKOCYTE_ADHESION_TO_VASCULAR_ENDOTHELIAL_CELL	27	Down	0.12482717714414	0.999964248457456
C2_JAZAERI_BREAST_CANCER_BRCA1_VS_BRCA2_UP	39	Up	0.124867324786668	0.999964248457456
C2_BONOME_OVARIAN_CANCER_POOR_SURVIVAL_UP	22	Down	0.124910090634999	0.999964248457456
C7_GSE15930_STIM_VS_STIM_AND_TRICHOSTATINA_24H_CD8_T_CELL_UP	119	Up	0.124991055829917	0.999964248457456
C5_GO_REGULATION_OF_ASPARTIC_TYPE_ENDOPEPTIDASE_ACTIVITY_INVOLVED_IN_AMYLOID_PRECURSOR_PROTEIN_CATABOLIC_PROCESS	8	Up	0.125051524631234	0.999964248457456
C5_GO_OXIDOREDUCTASE_ACTIVITY_ACTING_ON_THE_ALDEHYDE_OR_OXO_GROUP_OF_DONORS_NAD_OR_NADP_AS_ACCEPTOR	29	Down	0.125197617373765	0.999964248457456
C3_HFH8_01	135	Up	0.125280404358517	0.999964248457456
C5_GO_CALYX_OF_HELD	16	Down	0.125339557922013	0.999964248457456
C5_GO_DEMETHYLATION	57	Up	0.125419477065821	0.999964248457456
C5_GO_REGULATION_OF_DNA_TEMPLATED_TRANSCRIPTION_INITIATION	31	Up	0.125463909847611	0.999964248457456
C7_GSE2770_TGFB_AND_IL4_VS_TGFB_AND_IL12_TREATED_ACT_CD4_TCELL_48H_UP	166	Up	0.125544494840059	0.999964248457456
C7_GSE27786_CD4_TCELL_VS_MONO_MAC_UP	168	Up	0.1256043012121	0.999964248457456
C7_GSE2935_UV_INACTIVATED_VS_LIVE_SENDAI_VIRUS_INF_MACROPHAGE_UP	144	Up	0.125645622184056	0.999964248457456
C2_BYSTRYKH_HEMATOPOIESIS_STEM_CELL_FLI1	7	Up	0.125673773340009	0.999964248457456
C5_GO_POSITIVE_REGULATION_OF_INSULIN_SECRETION	47	Down	0.125701261582189	0.999964248457456
C2_HOLLMANN_APOPTOSIS_VIA_CD40_DN	226	Up	0.125733898890196	0.999964248457456
C7_GSE13485_PRE_VS_POST_YF17D_VACCINATION_PBMC_DN	170	Up	0.125753743116419	0.999964248457456
C5_GO_POSITIVE_REGULATION_OF_PROTEIN_KINASE_A_SIGNALING	4	Up	0.125822154032332	0.999964248457456
C2_ZHANG_ADIPOGENESIS_BY_BMP7	12	Up	0.125830479702639	0.999964248457456
C5_GO_FUCOSYLTRANSFERASE_ACTIVITY	9	Up	0.12586991040243	0.999964248457456
C5_GO_LAMELLAR_BODY	5	Up	0.12600061296492	0.999964248457456
C2_PUJANA_BREAST_CANCER_WITH_BRCA1_MUTATED_UP	51	Up	0.126000981823595	0.999964248457456
C2_REACTOME_SIGNALING_BY_TYPE_1_INSULIN_LIKE_GROWTH_FACTOR_1_RECEPTOR_IGF1R	33	Down	0.126041870201889	0.999964248457456
C5_GO_CYSTEINE_TYPE_PEPTIDASE_ACTIVITY	139	Up	0.126053221018646	0.999964248457456
C1_chr13q32	23	Up	0.126135806121156	0.999964248457456
C2_KEGG_RETINOL_METABOLISM	18	Up	0.126141676170521	0.999964248457456
C5_GO_NEGATIVE_REGULATION_OF_EPITHELIAL_CELL_MIGRATION	45	Down	0.126176296458054	0.999964248457456
C5_GO_REGULATION_OF_CELL_ADHESION_MOLECULE_PRODUCTION	6	Down	0.1262503214496	0.999964248457456
C5_GO_BRAIN_DERIVED_NEUROTROPHIC_FACTOR_RECEPTOR_SIGNALING_PATHWAY	3	Up	0.126295227825806	0.999964248457456
C5_GO_AMP_ACTIVATED_PROTEIN_KINASE_ACTIVITY	5	Up	0.126313528940065	0.999964248457456
C2_KEGG_ASCORBATE_AND_ALDARATE_METABOLISM	7	Down	0.126315211308224	0.999964248457456
C5_GO_REGULATION_OF_GAMMA_AMINOBUTYRIC_ACID_SECRETION	4	Down	0.12634911558332	0.999964248457456
C5_GO_POSITIVE_REGULATION_OF_FATTY_ACID_BIOSYNTHETIC_PROCESS	12	Down	0.126358974881998	0.999964248457456
C2_HOLLEMAN_ASPARAGINASE_RESISTANCE_B_ALL_UP	19	Down	0.126400957535017	0.999964248457456
C5_GO_PHOTOTRANSDUCTION_VISIBLE_LIGHT	18	Up	0.126469398675294	0.999964248457456
C5_GO_DEMETHYLASE_ACTIVITY	33	Up	0.12671125967855	0.999964248457456
C5_GO_INTRINSIC_APOPTOTIC_SIGNALING_PATHWAY_IN_RESPONSE_TO_HYPOXIA	5	Down	0.126736925033522	0.999964248457456
C5_GO_HORMONE_BINDING	49	Up	0.126830703320108	0.999964248457456
C5_GO_NEGATIVE_REGULATION_OF_PEPTIDYL_TYROSINE_PHOSPHORYLATION	40	Down	0.126888372168107	0.999964248457456
C5_GO_REGULATION_OF_NIK_NF_KAPPAB_SIGNALING	75	Down	0.126966951337741	0.999964248457456
C2_WANG_RESPONSE_TO_BEXAROTENE_UP	23	Up	0.127078055453513	0.999964248457456
C2_MATTIOLI_MULTIPLE_MYELOMA_WITH_14Q32_TRANSLOCATIONS	30	Down	0.127126866920532	0.999964248457456
C7_GSE13887_HEALTHY_VS_LUPUS_RESTING_CD4_TCELL_DN	96	Up	0.127194301008009	0.999964248457456
C2_KEGG_NITROGEN_METABOLISM	14	Up	0.127265923957496	0.999964248457456
C5_GO_POSITIVE_REGULATION_OF_CYTOPLASMIC_MRNA_PROCESSING_BODY_ASSEMBLY	6	Up	0.127363741895353	0.999964248457456
C5_GO_RADIAL_SPOKE	1	Down	0.127399385791551	0.999964248457456
C7_GSE19941_UNSTIM_VS_LPS_AND_IL10_STIM_IL10_KO_NFKBP50_KO_MACROPHAGE_UP	133	Up	0.127469281326221	0.999964248457456
C2_REACTOME_GLUCAGON_LIKE_PEPTIDE_1_GLP1_REGULATES_INSULIN_SECRETION	28	Down	0.127474562573977	0.999964248457456
C2_FONTAINE_FOLLICULAR_THYROID_ADENOMA_UP	60	Up	0.12747886334948	0.999964248457456
C5_GO_RESPONSE_TO_MAGNESIUM_ION	14	Down	0.127483244361992	0.999964248457456
C5_GO_TRIGLYCERIDE_RICH_PLASMA_LIPOPROTEIN_PARTICLE	11	Down	0.127523616171766	0.999964248457456
C2_LIU_SOX4_TARGETS_UP	117	Up	0.127645771487422	0.999964248457456
C2_REACTOME_UREA_CYCLE	7	Down	0.127711532603973	0.999964248457456
C2_SANA_RESPONSE_TO_IFNG_UP	61	Up	0.127741836328774	0.999964248457456
C7_GSE15930_STIM_VS_STIM_AND_TRICHOSTATINA_72H_CD8_T_CELL_DN	138	Up	0.127827324176865	0.999964248457456
C5_GO_NEGATIVE_REGULATION_OF_FATTY_ACID_BETA_OXIDATION	4	Up	0.127922549796358	0.999964248457456
C5_GO_OPTIC_CUP_MORPHOGENESIS_INVOLVED_IN_CAMERA_TYPE_EYE_DEVELOPMENT	4	Down	0.128189229331306	0.999964248457456
C7_GSE25087_TREG_VS_TCONV_FETUS_DN	153	Up	0.128311742140824	0.999964248457456
C7_GSE22886_DAY1_VS_DAY7_MONOCYTE_IN_CULTURE_DN	183	Up	0.128347241118879	0.999964248457456
C2_REACTOME_LOSS_OF_MECP2_BINDING_ABILITY_TO_THE_NCOR_SMRT_COMPLEX	6	Up	0.128369456221112	0.999964248457456
C7_GSE41867_NAIVE_VS_DAY15_LCMV_EFFECTOR_CD8_TCELL_DN	182	Up	0.128390679488617	0.999964248457456
C7_GSE15930_STIM_VS_STIM_AND_TRICHOSTATINA_24H_CD8_T_CELL_DN	165	Up	0.128424245135391	0.999964248457456
C7_GSE411_100MIN_VS_400MIN_IL6_STIM_MACROPHAGE_DN	175	Up	0.128520568761469	0.999964248457456
C5_GO_CHEMOKINE_ACTIVITY	18	Down	0.128520841693963	0.999964248457456
C7_GSE6092_UNSTIM_VS_IFNG_STIM_ENDOTHELIAL_CELL_UP	164	Up	0.128602788747022	0.999964248457456
C5_GO_TRANSCRIPTION_COUPLED_NUCLEOTIDE_EXCISION_REPAIR	67	Up	0.128625770825727	0.999964248457456
C5_GO_EARLY_ENDOSOME_TO_GOLGI_TRANSPORT	8	Down	0.128629570533258	0.999964248457456
C7_GSE13306_TREG_VS_TCONV_DN	167	Up	0.128663636193776	0.999964248457456
C2_REACTOME_RELEASE_OF_HH_NP_FROM_THE_SECRETING_CELL	4	Down	0.128741736480022	0.999964248457456
C5_GO_TOXIN_TRANSMEMBRANE_TRANSPORTER_ACTIVITY	4	Down	0.128759590051588	0.999964248457456
C5_GO_ATP_DEPENDENT_3_5_DNA_HELICASE_ACTIVITY	10	Up	0.128794199118198	0.999964248457456
C5_GO_VASCULAR_SMOOTH_MUSCLE_CONTRACTION	15	Down	0.128811231749501	0.999964248457456
C7_GSE7568_IL4_TGFB_DEXAMETHASONE_VS_IL4_TGFB_TREATED_MACROPHAGE_UP	156	Up	0.128815535689283	0.999964248457456
C7_GSE18791_CTRL_VS_NEWCASTLE_VIRUS_DC_4H_DN	152	Up	0.12890681570877	0.999964248457456
C5_GO_NEGATIVE_REGULATION_OF_CHOLESTEROL_STORAGE	8	Down	0.128951982342008	0.999964248457456
C7_GSE7460_WT_VS_FOXP3_HET_ACT_TCONV_DN	164	Up	0.129019051438725	0.999964248457456
C5_GO_EXTRINSIC_APOPTOTIC_SIGNALING_PATHWAY	176	Down	0.129085609995915	0.999964248457456
C5_GO_REGULATION_OF_ASPARTIC_TYPE_PEPTIDASE_ACTIVITY	9	Up	0.129161490458934	0.999964248457456
C3_PR_Q2	153	Up	0.129176184455876	0.999964248457456
C2_SUBTIL_PROGESTIN_TARGETS	26	Up	0.129198994468103	0.999964248457456
C2_SCHAEFFER_SOX9_TARGETS_IN_PROSTATE_DEVELOPMENT_UP	12	Up	0.129246761371199	0.999964248457456
C5_GO_REGULATION_OF_RESPONSE_TO_REACTIVE_OXYGEN_SPECIES	25	Up	0.129334503622541	0.999964248457456
C2_BIOCARTA_MPR_PATHWAY	13	Down	0.129349304542501	0.999964248457456
C2_TOMLINS_PROSTATE_CANCER_DN	33	Up	0.129355554324673	0.999964248457456
C7_GSE7460_TREG_VS_TCONV_ACT_UP	170	Up	0.129360801682297	0.999964248457456
C2_NIKOLSKY_BREAST_CANCER_1Q32_AMPLICON	11	Down	0.129440365834783	0.999964248457456
C2_SMID_BREAST_CANCER_RELAPSE_IN_PLEURA_UP	2	Up	0.12950711768451	0.999964248457456
C5_GO_RETINOIC_ACID_METABOLIC_PROCESS	6	Down	0.129555417586194	0.999964248457456
C5_GO_ER_TO_GOLGI_TRANSPORT_VESICLE_MEMBRANE	47	Up	0.129558593046114	0.999964248457456
C2_REACTOME_INCRETIN_SYNTHESIS_SECRETION_AND_INACTIVATION	10	Down	0.12959871288521	0.999964248457456
C5_GO_NUCLEAR_MIGRATION	17	Up	0.129644994225625	0.999964248457456
C2_DOANE_BREAST_CANCER_ESR1_DN	13	Down	0.129770047818903	0.999964248457456
C5_GO_VERY_LOW_DENSITY_LIPOPROTEIN_PARTICLE_CLEARANCE	5	Down	0.129939691943879	0.999964248457456
C5_GO_RETROGRADE_TRANS_SYNAPTIC_SIGNALING_BY_LIPID	4	Up	0.130086100849406	0.999964248457456
C5_GO_SINGLE_STRANDED_VIRAL_RNA_REPLICATION_VIA_DOUBLE_STRANDED_DNA_INTERMEDIATE	15	Up	0.130108045908084	0.999964248457456
C7_GSE3982_CTRL_VS_IGE_STIM_MAST_CELL_DN	158	Up	0.130110347660492	0.999964248457456
C2_PID_IL23_PATHWAY	29	Down	0.13019212016282	0.999964248457456
[truncated: 19,693 more rows]
