# Supplementary material for: Osteopontin associates with brain TRM-cell transcriptome and compartmentalization in donors with and without multiple sclerosis
Source: iScience. 2022 Dec 9;26(1):105785. doi: 10.1016/j.isci.2022.105785 (PMC9804143; doi:10.1016/j.isci.2022.105785)
Supplement: Data S5. Gene set enrichment analysis results of MS donors, related to Figure S10A [file mmc6.zip › DataS5_GSEA_MS_Donors/tab.camera.v7.0_CD8_NAGM_vs_GM_Lesions.txt]

geneset	NGenes	Direction	PValue	FDR
C2_REACTOME_SELENOAMINO_ACID_METABOLISM	88	Down	2.86404050357483e-05	0.405534540547605
C5_GO_RNA_METHYLATION	70	Down	5.87418789898819e-05	0.405534540547605
C5_GO_ESTABLISHMENT_OF_PROTEIN_LOCALIZATION_TO_ENDOPLASMIC_RETICULUM	87	Down	6.05614672487104e-05	0.405534540547605
C2_REACTOME_RRNA_PROCESSING_IN_THE_NUCLEUS_AND_CYTOSOL	147	Down	0.000101561326731282	0.405534540547605
C2_REACTOME_SRP_DEPENDENT_COTRANSLATIONAL_PROTEIN_TARGETING_TO_MEMBRANE	87	Down	0.000106621253248347	0.405534540547605
C2_REACTOME_RRNA_PROCESSING	157	Down	0.000122306874806564	0.405534540547605
C5_GO_PROTEIN_CONTAINING_COMPLEX_REMODELING	15	Down	0.000130865839195705	0.405534540547605
C7_GSE7852_THYMUS_VS_FAT_TCONV_UP	167	Down	0.000155222238757832	0.414351502511483
C2_REACTOME_TRANSLATION	241	Down	0.000215665255492723	0.414351502511483
C5_GO_CATALYTIC_ACTIVITY_ACTING_ON_RNA	288	Down	0.00022256857576765	0.414351502511483
C5_GO_COTRANSLATIONAL_PROTEIN_TARGETING_TO_MEMBRANE	78	Down	0.000231532711618728	0.414351502511483
C2_NAKAYAMA_SOFT_TISSUE_TUMORS_PCA2_UP	63	Up	0.000260681890611383	0.414351502511483
C5_GO_WNT_ACTIVATED_RECEPTOR_ACTIVITY	9	Up	0.000330930374818123	0.414351502511483
C5_GO_RRNA_METABOLIC_PROCESS	163	Down	0.000337623543056953	0.414351502511483
C5_GO_NUCLEAR_TRANSCRIBED_MRNA_CATABOLIC_PROCESS	166	Down	0.000338802186506551	0.414351502511483
C2_KEGG_RIBOSOME	63	Down	0.000354710681438224	0.414351502511483
C2_REACTOME_NONSENSE_MEDIATED_DECAY_NMD_INDEPENDENT_OF_THE_EXON_JUNCTION_COMPLEX_EJC	72	Down	0.000376136451099058	0.414351502511483
C5_GO_NCRNA_PROCESSING	308	Down	0.000385196631089076	0.414351502511483
C5_GO_NCRNA_METABOLIC_PROCESS	369	Down	0.0003855039521166	0.414351502511483
C2_FOURNIER_ACINAR_DEVELOPMENT_LATE_UP	8	Down	0.000403024247865083	0.414351502511483
C5_GO_C4_DICARBOXYLATE_TRANSMEMBRANE_TRANSPORTER_ACTIVITY	9	Down	0.000404696464451783	0.414351502511483
C2_REACTOME_PLASMA_LIPOPROTEIN_REMODELING	19	Down	0.000441840832610835	0.414351502511483
C7_GSE14769_UNSTIM_VS_120MIN_LPS_BMDM_UP	183	Down	0.000469549437925802	0.414351502511483
C2_REACTOME_METABOLISM_OF_RNA	542	Down	0.000483640308015908	0.414351502511483
C7_GSE14000_UNSTIM_VS_4H_LPS_DC_UP	161	Down	0.000489202337809812	0.414351502511483
C5_GO_RNA_METHYLTRANSFERASE_ACTIVITY	56	Down	0.000496641114940926	0.414351502511483
C5_GO_BLEB_ASSEMBLY	10	Down	0.000586318782352242	0.456845683298049
C5_GO_CYTOSOLIC_PART	193	Down	0.000636600801325612	0.456845683298049
C5_GO_RIBOSOME_BIOGENESIS	220	Down	0.000742342349323005	0.456845683298049
C5_GO_CYTOSOLIC_RIBOSOME	81	Down	0.000748334223088074	0.456845683298049
C5_GO_RETROGRADE_TRANSPORT_ENDOSOME_TO_GOLGI	73	Down	0.000764047053567948	0.456845683298049
C7_GSE17721_CPG_VS_GARDIQUIMOD_4H_BMDC_UP	154	Down	0.000767660420125672	0.456845683298049
C7_GSE6674_ANTI_IGM_VS_PL2_3_STIM_BCELL_UP	179	Down	0.000815095881378666	0.456845683298049
C7_GSE11864_UNTREATED_VS_CSF1_IFNG_IN_MAC_DN	163	Down	0.000816417355215386	0.456845683298049
C7_GSE17721_CTRL_VS_CPG_0.5H_BMDC_UP	167	Down	0.000821047335553962	0.456845683298049
C2_PID_CASPASE_PATHWAY	48	Down	0.000847317895528451	0.456845683298049
C5_GO_HIGH_DENSITY_LIPOPROTEIN_PARTICLE_REMODELING	12	Down	0.000862851045597003	0.456845683298049
C5_GO_POSITIVE_REGULATION_OF_NF_KAPPAB_TRANSCRIPTION_FACTOR_ACTIVITY	130	Down	0.000924252874247826	0.456845683298049
C2_MOOTHA_PYR	7	Down	0.000937477838152226	0.456845683298049
C2_PID_WNT_SIGNALING_PATHWAY	13	Up	0.000938382464325602	0.456845683298049
C5_GO_PHOSPHOLIPID_EFFLUX	7	Down	0.000984583521503552	0.456845683298049
C7_GSE17721_POLYIC_VS_PAM3CSK4_1H_BMDC_UP	166	Down	0.00101983251455964	0.456845683298049
C5_GO_RNA_CATABOLIC_PROCESS	315	Down	0.00104987799504809	0.456845683298049
C5_GO_POSITIVE_REGULATION_OF_CHOLESTEROL_EFFLUX	13	Down	0.00106658677010369	0.456845683298049
C5_GO_TRANSFERASE_ACTIVITY_TRANSFERRING_ACYL_GROUPS	186	Down	0.00110258055833885	0.456845683298049
C5_GO_SNARE_COMPLEX_ASSEMBLY	15	Down	0.00117979260015551	0.456845683298049
C2_REACTOME_NONSENSE_MEDIATED_DECAY_NMD	90	Down	0.00119894226785547	0.456845683298049
C7_GSE31082_DN_VS_DP_THYMOCYTE_UP	159	Down	0.00122718958287152	0.456845683298049
C5_GO_NUCLEAR_TRANSPORT	271	Down	0.00124708140457054	0.456845683298049
C7_GSE17721_CTRL_VS_GARDIQUIMOD_8H_BMDC_UP	168	Down	0.0013014063198597	0.456845683298049
C7_GSE27859_CD11C_INT_F480_HI_MACROPHAGE_VS_CD11C_ING_F480_INT_DC_UP	171	Down	0.00131864902767148	0.456845683298049
C7_GSE5589_UNSTIM_VS_45MIN_LPS_AND_IL10_STIM_MACROPHAGE_UP	168	Down	0.00131946390188363	0.456845683298049
C5_GO_POSITIVE_REGULATION_OF_CHEMOKINE_PRODUCTION	35	Down	0.00134595816343841	0.456845683298049
C3_GAANYNYGACNY_UNKNOWN	50	Down	0.00136854761520268	0.456845683298049
C2_REACTOME_PROCESSING_OF_CAPPED_INTRON_CONTAINING_PRE_MRNA	198	Down	0.00138065903064102	0.456845683298049
C5_GO_CATALYTIC_ACTIVITY_ACTING_ON_A_TRNA	103	Down	0.00138278399175871	0.456845683298049
C5_GO_POSITIVE_REGULATION_OF_STEROL_TRANSPORT	18	Down	0.00138656977723776	0.456845683298049
C7_GSE2770_TGFB_AND_IL4_VS_IL4_TREATED_ACT_CD4_TCELL_6H_UP	171	Down	0.00139159988126493	0.456845683298049
C5_GO_PROTEIN_LIPID_COMPLEX_SUBUNIT_ORGANIZATION	29	Down	0.00143765122268418	0.456845683298049
C7_GSE2770_UNTREATED_VS_ACT_CD4_TCELL_48H_UP	162	Down	0.00144631460545087	0.456845683298049
C5_GO_RIBOSOMAL_SUBUNIT	147	Down	0.00149503976796686	0.456845683298049
C5_GO_EXTRINSIC_COMPONENT_OF_MITOCHONDRIAL_INNER_MEMBRANE	11	Down	0.00151036965111305	0.456845683298049
C2_REACTOME_HDL_REMODELING	8	Down	0.00151226704015009	0.456845683298049
C5_GO_REGULATION_OF_STEROL_TRANSPORT	30	Down	0.00152956060060588	0.456845683298049
C2_KEGG_PYRIMIDINE_METABOLISM	84	Down	0.00154720869466779	0.456845683298049
C5_GO_REGULATION_OF_CHOLESTEROL_EFFLUX	17	Down	0.00155165273961483	0.456845683298049
C7_GSE17721_POLYIC_VS_PAM3CSK4_8H_BMDC_DN	164	Down	0.00157130036875243	0.456845683298049
C5_GO_VIRAL_GENE_EXPRESSION	153	Down	0.00162189852866366	0.456845683298049
C5_GO_REVERSE_CHOLESTEROL_TRANSPORT	12	Down	0.00162977394903175	0.456845683298049
C5_GO_STRUCTURAL_CONSTITUENT_OF_RIBOSOME	123	Down	0.0016809935539898	0.456845683298049
C7_GSE18791_CTRL_VS_NEWCASTLE_VIRUS_DC_4H_UP	172	Down	0.00177296135413669	0.456845683298049
C5_GO_CAJAL_BODY	49	Down	0.00178408192370498	0.456845683298049
C5_GO_CELL_BODY_MEMBRANE	16	Down	0.00178949353987746	0.456845683298049
C5_GO_CHOLESTEROL_EFFLUX	26	Down	0.00179848498907429	0.456845683298049
C2_REACTOME_EUKARYOTIC_TRANSLATION_INITIATION	91	Down	0.00180410752496058	0.456845683298049
C2_NIKOLSKY_BREAST_CANCER_19Q13.1_AMPLICON	21	Down	0.00181285078237195	0.456845683298049
C7_GSE2770_UNTREATED_VS_IL4_TREATED_ACT_CD4_TCELL_2H_DN	175	Down	0.00181467202370512	0.456845683298049
C5_GO_RIBONUCLEOPROTEIN_COMPLEX_BIOGENESIS	376	Down	0.0018198855230057	0.456845683298049
C2_SMID_BREAST_CANCER_RELAPSE_IN_PLEURA_DN	12	Up	0.00186102913122917	0.456845683298049
C7_GSE10325_LUPUS_CD4_TCELL_VS_LUPUS_MYELOID_UP	181	Down	0.0019029296848806	0.456845683298049
C5_GO_REGULATION_OF_DNA_DAMAGE_CHECKPOINT	16	Down	0.00191185381358133	0.456845683298049
C5_GO_3_5_RNA_HELICASE_ACTIVITY	16	Down	0.00191555347353941	0.456845683298049
C5_GO_POSITIVE_REGULATION_OF_TUMOR_NECROSIS_FACTOR_SUPERFAMILY_CYTOKINE_PRODUCTION	57	Down	0.00194215607769329	0.456845683298049
C5_GO_PROTEIN_LOCALIZATION_TO_ENDOPLASMIC_RETICULUM	106	Down	0.00198144463068389	0.456845683298049
C5_GO_ENDORIBONUCLEASE_ACTIVITY_PRODUCING_5_PHOSPHOMONOESTERS	26	Down	0.00200564960679298	0.456845683298049
C5_GO_NUCLEAR_EXPORT	163	Down	0.00201005657676818	0.456845683298049
C7_GSE22886_NAIVE_CD4_TCELL_VS_NEUTROPHIL_UP	179	Down	0.00201023976573784	0.456845683298049
C5_GO_NUCLEAR_TRANSCRIBED_MRNA_CATABOLIC_PROCESS_NONSENSE_MEDIATED_DECAY	96	Down	0.00204442615661051	0.456845683298049
C7_GSE26030_TH1_VS_TH17_RESTIMULATED_DAY15_POST_POLARIZATION_DN	162	Down	0.00204750821723282	0.456845683298049
C5_GO_CYTOSOLIC_LARGE_RIBOSOMAL_SUBUNIT	45	Down	0.00210813972933653	0.456845683298049
C7_GSE15330_WT_VS_IKAROS_KO_GRANULOCYTE_MONOCYTE_PROGENITOR_UP	174	Down	0.00216537700303271	0.456845683298049
C2_OSMAN_BLADDER_CANCER_DN	368	Down	0.00216568170496203	0.456845683298049
C5_GO_RNA_EXPORT_FROM_NUCLEUS	114	Down	0.00218253585904259	0.456845683298049
C7_GSE24634_NAIVE_CD4_TCELL_VS_DAY10_IL4_CONV_TREG_UP	136	Down	0.00221536171293404	0.456845683298049
C5_GO_NEGATIVE_REGULATION_OF_INTERLEUKIN_5_PRODUCTION	5	Up	0.0022182465161139	0.456845683298049
C2_REACTOME_REGULATION_OF_EXPRESSION_OF_SLITS_AND_ROBOS	125	Down	0.00227051576614487	0.456845683298049
C3_SCGGAAGY_ELK1_02	1067	Down	0.00227676681772727	0.456845683298049
C5_GO_RIBONUCLEOPROTEIN_COMPLEX_BINDING	110	Down	0.00227681939869428	0.456845683298049
C2_REACTOME_INFLUENZA_INFECTION	125	Down	0.00228065522712926	0.456845683298049
C7_GSE4590_PRE_BCELL_VS_VPREB_POS_LARGE_PRE_BCELL_DN	145	Down	0.00228107971368142	0.456845683298049
C7_GSE14769_UNSTIM_VS_80MIN_LPS_BMDM_UP	167	Down	0.0022937237842218	0.456845683298049
C5_GO_RNA_MODIFICATION	143	Down	0.0023204596477248	0.456845683298049
C2_PID_ATM_PATHWAY	31	Down	0.00232492875031037	0.456845683298049
C7_GSE11924_TH1_VS_TH17_CD4_TCELL_DN	158	Down	0.00233575558928187	0.456845683298049
C7_GSE17974_CTRL_VS_ACT_IL4_AND_ANTI_IL12_4H_CD4_TCELL_DN	162	Down	0.00233706241270519	0.456845683298049
C5_GO_STEROL_TRANSPORT	66	Down	0.00238363276690531	0.456845683298049
C1_chr5p12	11	Down	0.00242653299806637	0.456845683298049
C2_RUNNE_GENDER_EFFECT_UP	7	Up	0.00242968345860367	0.456845683298049
C2_REACTOME_GLOBAL_GENOME_NUCLEOTIDE_EXCISION_REPAIR_GG_NER	78	Down	0.00246552923943044	0.456845683298049
C2_KEGG_UBIQUITIN_MEDIATED_PROTEOLYSIS	122	Down	0.00250980167589501	0.456845683298049
C5_GO_H4_HISTONE_ACETYLTRANSFERASE_COMPLEX	39	Down	0.00258098430369573	0.456845683298049
C1_chrYq11	9	Up	0.00266519918084663	0.456845683298049
C5_GO_TRNA_METABOLIC_PROCESS	157	Down	0.00269660048274859	0.456845683298049
C2_REACTOME_REGULATION_OF_PYRUVATE_DEHYDROGENASE_PDH_COMPLEX	15	Down	0.00278826928076344	0.456845683298049
C2_HEIDENBLAD_AMPLICON_8Q24_UP	30	Down	0.00282067375354082	0.456845683298049
C5_GO_POSITIVE_REGULATION_OF_CYCLASE_ACTIVITY	11	Up	0.00284259010805135	0.456845683298049
C5_GO_RIBOSOME	178	Down	0.00284611792834157	0.456845683298049
C2_HESS_TARGETS_OF_HOXA9_AND_MEIS1_DN	61	Down	0.00288325803083838	0.456845683298049
C5_GO_REGULATION_OF_ANION_CHANNEL_ACTIVITY	7	Down	0.0029203209070312	0.456845683298049
C7_GSE22886_NAIVE_TCELL_VS_NEUTROPHIL_UP	182	Down	0.00293247792946139	0.456845683298049
C5_GO_RNA_LOCALIZATION	188	Down	0.00294200196477575	0.456845683298049
C7_GSE29617_CTRL_VS_TIV_FLU_VACCINE_PBMC_2008_DN	165	Down	0.00300030777635933	0.456845683298049
C2_REACTOME_INFECTIOUS_DISEASE	309	Down	0.00304316432795039	0.456845683298049
C5_GO_MICROGLIAL_CELL_MIGRATION	6	Down	0.00305518748107584	0.456845683298049
C7_GSE3400_UNTREATED_VS_IFNB_TREATED_MEF_UP	171	Down	0.00307078723893663	0.456845683298049
C5_GO_TRNA_PROCESSING	115	Down	0.00312321404912792	0.456845683298049
C2_REACTOME_REGULATION_OF_TP53_ACTIVITY_THROUGH_METHYLATION	17	Down	0.00313584855938711	0.456845683298049
C5_GO_EXOSOME_RNASE_COMPLEX_	24	Down	0.00316750368423293	0.456845683298049
C7_GSE5589_LPS_VS_LPS_AND_IL6_STIM_MACROPHAGE_45MIN_UP	180	Down	0.0031687500298301	0.456845683298049
C5_GO_NUCLEAR_PORE	75	Down	0.00320633646190495	0.456845683298049
C7_GSE15271_CXCR4_POS_VS_NEG_GC_BCELL_UP	143	Down	0.00320666591072755	0.456845683298049
C5_GO_REGULATION_OF_CHOLESTEROL_ESTERIFICATION	6	Down	0.00324365971618286	0.456845683298049
C2_DIAZ_CHRONIC_MEYLOGENOUS_LEUKEMIA_UP	1254	Down	0.00326030654204759	0.456845683298049
C7_GSE22886_NAIVE_TCELL_VS_DC_UP	176	Down	0.00329293296292089	0.456845683298049
C7_GSE18893_CTRL_VS_TNF_TREATED_TCONV_2H_UP	164	Down	0.00331474358940901	0.456845683298049
C2_REACTOME_RAB_REGULATION_OF_TRAFFICKING	108	Down	0.00332536276057581	0.456845683298049
C7_GSE21063_3H_VS_16H_ANTI_IGM_STIM_BCELL_DN	183	Down	0.00333675948697642	0.456845683298049
C5_GO_EARLY_ENDOSOME_MEMBRANE	112	Down	0.0033457574160113	0.456845683298049
C7_GSE5099_UNSTIM_VS_MCSF_TREATED_MONOCYTE_DAY7_UP	174	Down	0.00337394766816646	0.456845683298049
C5_GO_ACTIN_DEPENDENT_ATPASE_ACTIVITY	8	Up	0.00337751319227139	0.456845683298049
C7_GSE22886_NEUTROPHIL_VS_MONOCYTE_DN	179	Down	0.00337973178848202	0.456845683298049
C5_GO_MRNA_EXPORT_FROM_NUCLEUS	93	Down	0.00338348370707637	0.456845683298049
C5_GO_TETHERING_COMPLEX	51	Down	0.00339531018199023	0.456845683298049
C5_GO_AMINOACYL_TRNA_SYNTHETASE_MULTIENZYME_COMPLEX	12	Down	0.00340774230839214	0.456845683298049
C5_GO_ORGANELLE_FUSION	100	Down	0.00341999034860046	0.456845683298049
C7_GSE21927_SPLEEN_C57BL6_VS_EL4_TUMOR_BALBC_MONOCYTES_UP	185	Down	0.0034600902358036	0.456845683298049
C5_GO_NUCLEOTIDYLTRANSFERASE_ACTIVITY	103	Down	0.00346150782081609	0.456845683298049
C5_GO_ADA2_GCN5_ADA3_TRANSCRIPTION_ACTIVATOR_COMPLEX	13	Down	0.00348105905652672	0.456845683298049
C2_OSWALD_HEMATOPOIETIC_STEM_CELL_IN_COLLAGEN_GEL_DN	236	Down	0.00359843197691276	0.456845683298049
C2_KEGG_PRIMARY_IMMUNODEFICIENCY	32	Down	0.00360761306443378	0.456845683298049
C5_GO_LARGE_RIBOSOMAL_SUBUNIT	98	Down	0.00361217388209398	0.456845683298049
C5_GO_TRNA_METHYLTRANSFERASE_ACTIVITY	30	Down	0.00366593986107401	0.456845683298049
C5_GO_RAN_GTPASE_BINDING	34	Down	0.00367362854040695	0.456845683298049
C7_GSE1448_ANTI_VALPHA2_VS_VBETA5_DP_THYMOCYTE_DN	146	Down	0.00367382281613934	0.456845683298049
C7_GSE21063_WT_VS_NFATC1_KO_8H_ANTI_IGM_STIM_BCELL_DN	171	Down	0.00368736119644626	0.456845683298049
C7_GSE14000_UNSTIM_VS_4H_LPS_DC_TRANSLATED_RNA_UP	170	Down	0.00380045876108664	0.456845683298049
C7_GSE17974_0H_VS_4H_IN_VITRO_ACT_CD4_TCELL_DN	170	Down	0.00380478172204483	0.456845683298049
C2_STEGMEIER_PREMITOTIC_CELL_CYCLE_REGULATORS	8	Down	0.0038195579623393	0.456845683298049
C5_GO_OXIDOREDUCTASE_ACTIVITY_OXIDIZING_METAL_IONS_NAD_OR_NADP_AS_ACCEPTOR	6	Down	0.00382308701724375	0.456845683298049
C2_REACTOME_METABOLISM_OF_NON_CODING_RNA	48	Down	0.00382330040795085	0.456845683298049
C5_GO_APOLIPOPROTEIN_BINDING	11	Down	0.00382461949205259	0.456845683298049
C7_GSE29618_PRE_VS_DAY7_FLU_VACCINE_PDC_DN	180	Down	0.0038288813349731	0.456845683298049
C5_GO_HISTONE_ACETYLTRANSFERASE_ACTIVITY_H4_K5_SPECIFIC_	10	Down	0.00383007457093973	0.456845683298049
C5_GO_POSITIVE_REGULATION_OF_BLOOD_VESSEL_DIAMETER	33	Down	0.00383351335839496	0.456845683298049
C7_GSE21670_IL6_VS_TGFB_AND_IL6_TREATED_CD4_TCELL_UP	152	Down	0.00388291220401455	0.456845683298049
C7_GSE24634_NAIVE_CD4_TCELL_VS_DAY5_IL4_CONV_TREG_UP	166	Down	0.00390417795656192	0.456845683298049
C5_GO_RNA_PHOSPHODIESTER_BOND_HYDROLYSIS	116	Down	0.00391081263217428	0.456845683298049
C5_GO_NEGATIVE_REGULATION_OF_CELLULAR_AMIDE_METABOLIC_PROCESS	125	Down	0.00394302612007448	0.456845683298049
C5_GO_POSITIVE_REGULATION_OF_NEUROINFLAMMATORY_RESPONSE	11	Down	0.00395790577572751	0.456845683298049
C5_GO_ESTABLISHMENT_OF_RNA_LOCALIZATION	160	Down	0.00396179786935883	0.456845683298049
C7_GSE15324_ELF4_KO_VS_WT_ACTIVATED_CD8_TCELL_UP	168	Down	0.00399349398362039	0.456845683298049
C7_GSE15330_HSC_VS_MEGAKARYOCYTE_ERYTHROID_PROGENITOR_DN	149	Down	0.00400983606227981	0.456845683298049
C7_GSE43863_TH1_VS_LY6C_INT_CXCR5POS_EFFECTOR_CD4_TCELL_DN	172	Down	0.0040634205415008	0.456845683298049
C7_GSE22935_24H_VS_48H_MBOVIS_BCG_STIM_MACROPHAGE_UP	142	Down	0.00406601077446637	0.456845683298049
C7_GSE2770_TGFB_AND_IL4_VS_TGFB_AND_IL12_TREATED_ACT_CD4_TCELL_2H_DN	169	Down	0.00416487057246955	0.456845683298049
C7_GSE339_CD8POS_VS_CD4CD8DN_DC_IN_CULTURE_UP	165	Down	0.00417204489713654	0.456845683298049
C7_GSE22140_HEALTHY_VS_ARTHRITIC_MOUSE_CD4_TCELL_DN	175	Down	0.00417796077558515	0.456845683298049
C2_REACTOME_INTERLEUKIN_2_FAMILY_SIGNALING	38	Down	0.00419529491558993	0.456845683298049
C5_GO_TRANSLATION_ELONGATION_FACTOR_ACTIVITY	14	Down	0.0042077622854126	0.456845683298049
C2_REACTOME_RNF_MUTANTS_SHOW_ENHANCED_WNT_SIGNALING_AND_PROLIFERATION	5	Up	0.00424365365676416	0.456845683298049
C7_GSE40666_STAT1_KO_VS_STAT4_KO_CD8_TCELL_UP	176	Down	0.00426154470465602	0.456845683298049
C1_chr16q21	29	Down	0.00430244807393231	0.456845683298049
C7_GSE3982_BASOPHIL_VS_CENT_MEMORY_CD4_TCELL_UP	165	Down	0.00431415409069427	0.456845683298049
C7_GSE22432_PDC_VS_TGFB1_TREATEDCOMMON_DC_PROGENITOR_DN	171	Down	0.00432394032299762	0.456845683298049
C2_BROWNE_HCMV_INFECTION_12HR_UP	87	Down	0.00432531405649831	0.456845683298049
C2_GARY_CD5_TARGETS_DN	375	Down	0.00433600092426612	0.456845683298049
C5_GO_NUCLEOBASE_CONTAINING_COMPOUND_TRANSPORT	196	Down	0.00436600716878583	0.456845683298049
C5_GO_CYTOSOLIC_TRANSPORT	132	Down	0.00438835337575281	0.456845683298049
C7_GSE14769_40MIN_VS_360MIN_LPS_BMDM_UP	179	Down	0.00440039670682682	0.456845683298049
C5_GO_ACID_PHOSPHATASE_ACTIVITY	7	Down	0.00440825195239615	0.456845683298049
C5_GO_REGULATION_OF_GLYCOPROTEIN_BIOSYNTHETIC_PROCESS	28	Down	0.00441571266263966	0.456845683298049
C7_GSE14769_UNSTIM_VS_240MIN_LPS_BMDM_UP	170	Down	0.0044417194245549	0.456845683298049
C7_GSE16386_IL4_VS_IL4_AND_ROSIGLITAZONE_STIM_MACROPHAGE_6H_UP	173	Down	0.00446583208334529	0.456845683298049
C5_GO_REGULATORY_RNA_BINDING	30	Down	0.00449614385202145	0.456845683298049
C5_GO_CYTOPLASMIC_MICROTUBULE_ORGANIZATION	37	Down	0.00450271608254754	0.456845683298049
C7_GSE39820_CTRL_VS_TGFBETA1_IL6_CD4_TCELL_UP	174	Down	0.00450720778049697	0.456845683298049
C7_GSE3982_DC_VS_BCELL_DN	156	Down	0.00453702192184776	0.456845683298049
C5_GO_UBIQUITIN_LIKE_PROTEIN_TRANSFERASE_ACTIVITY	337	Down	0.00457944145801726	0.456845683298049
C3_NRF2_Q4	176	Down	0.00460328736124408	0.456845683298049
C5_GO_TRACHEA_CARTILAGE_DEVELOPMENT	3	Up	0.00462349613146757	0.456845683298049
C5_GO_ENTRY_OF_BACTERIUM_INTO_HOST_CELL	13	Down	0.00462412930684927	0.456845683298049
C7_GSE43955_TGFB_IL6_VS_TGFB_IL6_IL23_TH17_ACT_CD4_TCELL_60H_UP	156	Down	0.00464701293107169	0.456845683298049
C2_REACTOME_RESOLUTION_OF_ABASIC_SITES_AP_SITES	37	Down	0.00464810274977381	0.456845683298049
C5_GO_MEMBRANE_FUSION	115	Down	0.00465278160952289	0.456845683298049
C5_GO_TRIGLYCERIDE_RICH_LIPOPROTEIN_PARTICLE_REMODELING	7	Down	0.00465376911524661	0.456845683298049
C5_GO_VERY_LOW_DENSITY_LIPOPROTEIN_PARTICLE_REMODELING	7	Down	0.00465376911524661	0.456845683298049
C7_GSE42724_B1_BCELL_VS_PLASMABLAST_DN	175	Down	0.00467051780979624	0.456845683298049
C5_GO_MACROMOLECULE_METHYLATION	241	Down	0.00469621000348319	0.456845683298049
C2_REACTOME_CASPASE_ACTIVATION_VIA_DEPENDENCE_RECEPTORS_IN_THE_ABSENCE_OF_LIGAND	7	Down	0.00472036335413031	0.456845683298049
C5_GO_NAD_BINDING	48	Down	0.00476884027051344	0.456845683298049
C5_GO_NUCLEIC_ACID_PHOSPHODIESTER_BOND_HYDROLYSIS	231	Down	0.0047700354194825	0.456845683298049
C2_REACTOME_TRANSPORT_OF_MATURE_TRANSCRIPT_TO_CYTOPLASM	71	Down	0.00477969787851357	0.456845683298049
C5_GO_U2_TYPE_SPLICEOSOMAL_COMPLEX	59	Down	0.00478448144396095	0.456845683298049
C2_WANG_RESPONSE_TO_GSK3_INHIBITOR_SB216763_UP	317	Down	0.00479866836915763	0.456845683298049
C2_RUTELLA_RESPONSE_TO_CSF2RB_AND_IL4_DN	269	Down	0.00480496541955471	0.456845683298049
C5_GO_CHEMOKINE_BIOSYNTHETIC_PROCESS	10	Down	0.00481294361631808	0.456845683298049
C2_DIAZ_CHRONIC_MEYLOGENOUS_LEUKEMIA_DN	91	Down	0.00482306141921832	0.456845683298049
C2_KEGG_DNA_REPLICATION	35	Down	0.00483173516875267	0.456845683298049
C2_REACTOME_NUCLEOTIDE_EXCISION_REPAIR	101	Down	0.00486480473713531	0.456845683298049
C7_GSE31082_DN_VS_CD4_SP_THYMOCYTE_UP	171	Down	0.00487178336534633	0.456845683298049
C5_GO_ENDONUCLEASE_COMPLEX	26	Down	0.00494101010364376	0.456845683298049
C2_GRAHAM_CML_DIVIDING_VS_NORMAL_DIVIDING_DN	7	Up	0.00499545246910193	0.456845683298049
C2_LINDGREN_BLADDER_CANCER_CLUSTER_1_UP	95	Down	0.00504859614430297	0.456845683298049
C5_GO_PYRIMIDINE_NUCLEOSIDE_MONOPHOSPHATE_BIOSYNTHETIC_PROCESS	15	Down	0.00505107482825461	0.456845683298049
C7_GSE3039_NKT_CELL_VS_B1_BCELL_UP	160	Down	0.005060868495171	0.456845683298049
C7_GSE24634_IL4_VS_CTRL_TREATED_NAIVE_CD4_TCELL_DAY3_DN	166	Down	0.00508993812015631	0.456845683298049
C1_chr3q22	45	Down	0.00511249258964455	0.456845683298049
C5_GO_TRNA_METHYLATION	35	Down	0.00512697795723837	0.456845683298049
C5_GO_C4_DICARBOXYLATE_TRANSPORT	16	Down	0.00514043251498726	0.456845683298049
C2_RODRIGUES_THYROID_CARCINOMA_POORLY_DIFFERENTIATED_DN	646	Down	0.00515036911719748	0.456845683298049
C3_NFMUE1_Q6	219	Down	0.00517200469491378	0.456845683298049
C7_GSE37532_VISCERAL_ADIPOSE_TISSUE_VS_LN_DERIVED_PPARG_KO_TCONV_CD4_TCELL_UP	159	Down	0.00523693275450093	0.456845683298049
C7_GSE3982_MAST_CELL_VS_MAC_UP	160	Down	0.00525901002038012	0.456845683298049
C5_GO_RNA_3_END_PROCESSING	117	Down	0.00525957925549459	0.456845683298049
C7_GSE21670_UNTREATED_VS_IL6_TREATED_STAT3_KO_CD4_TCELL_UP	181	Down	0.00526657235683874	0.456845683298049
C5_GO_NUCLEAR_BODY	597	Down	0.00532062079008483	0.456845683298049
C2_REACTOME_MRNA_SPLICING	153	Down	0.00532867591496672	0.456845683298049
C2_REACTOME_REGULATION_OF_TP53_EXPRESSION_AND_DEGRADATION	33	Down	0.00537789673520108	0.456845683298049
C5_GO_ACETYLCHOLINE_RECEPTOR_ACTIVITY	10	Up	0.00539015050467572	0.456845683298049
C7_GSE25088_ROSIGLITAZONE_VS_IL4_AND_ROSIGLITAZONE_STIM_MACROPHAGE_DAY10_UP	166	Down	0.00541785654212775	0.456845683298049
C5_GO_RNA_METABOLIC_PROCESS	962	Down	0.00542665308237546	0.456845683298049
C7_GSE4984_GALECTIN1_VS_LPS_STIM_DC_UP	157	Down	0.00549144452613394	0.456845683298049
C5_GO_MRNA_3_END_PROCESSING	82	Down	0.00551503860519506	0.456845683298049
C7_GSE19888_CTRL_VS_T_CELL_MEMBRANES_ACT_MAST_CELL_UP	184	Down	0.00557446811900845	0.456845683298049
C2_WANG_RESPONSE_TO_BEXAROTENE_DN	22	Up	0.00558816949562688	0.456845683298049
C7_GSE41867_DAY8_EFFECTOR_VS_DAY30_MEMORY_CD8_TCELL_LCMV_ARMSTRONG_UP	174	Down	0.00559095341914749	0.456845683298049
C5_GO_MITOCHONDRIAL_MATRIX	401	Down	0.00561335164635498	0.456845683298049
C5_GO_EXTRINSIC_COMPONENT_OF_ORGANELLE_MEMBRANE	36	Down	0.00562683020163802	0.456845683298049
C5_GO_NUCLEAR_DNA_REPLICATION	51	Down	0.00566864485501953	0.456845683298049
C7_GSE37534_GW1929_VS_ROSIGLITAZONE_TREATED_CD4_TCELL_PPARG1_FOXP3_TRANSDUCED_UP	126	Down	0.0057089530286699	0.456845683298049
C7_GSE22601_DOUBLE_NEGATIVE_VS_IMMATURE_CD4_SP_THYMOCYTE_UP	170	Down	0.00571133378669956	0.456845683298049
C3_MGGAAGTG_GABP_B	655	Down	0.0057378283229173	0.456845683298049
C5_GO_L_LYSINE_TRANSMEMBRANE_TRANSPORTER_ACTIVITY	3	Up	0.00575268504200447	0.456845683298049
C5_GO_NUCLEAR_EXOSOME_RNASE_COMPLEX_	16	Down	0.00575805837727214	0.456845683298049
C5_GO_NEGATIVE_REGULATION_OF_MAP_KINASE_ACTIVITY	54	Down	0.00579204497906659	0.456845683298049
C7_GSE10325_LUPUS_BCELL_VS_LUPUS_MYELOID_UP	163	Down	0.00579761314390467	0.456845683298049
C7_GSE17974_0H_VS_48H_IN_VITRO_ACT_CD4_TCELL_DN	170	Down	0.00581978384821692	0.456845683298049
C5_GO_HOMOPHILIC_CELL_ADHESION_VIA_PLASMA_MEMBRANE_ADHESION_MOLECULES	67	Up	0.00584227699308816	0.456845683298049
C2_REACTOME_BBSOME_MEDIATED_CARGO_TARGETING_TO_CILIUM	20	Down	0.00585966345265409	0.456845683298049
C5_GO_RESPONSE_TO_COPPER_ION	26	Down	0.00587340938025049	0.456845683298049
C2_RICKMAN_HEAD_AND_NECK_CANCER_B	22	Up	0.00589196799397114	0.456845683298049
C5_GO_ACETYLCHOLINE_BINDING	8	Up	0.00589362502208425	0.456845683298049
C2_LENAOUR_DENDRITIC_CELL_MATURATION_DN	105	Down	0.00591284935771241	0.456845683298049
C5_GO_POSITIVE_REGULATION_OF_CHEMOKINE_BIOSYNTHETIC_PROCESS	7	Down	0.00592036996629369	0.456845683298049
C5_GO_ESTABLISHMENT_OF_PROTEIN_LOCALIZATION_TO_ORGANELLE	431	Down	0.00599087002855506	0.456845683298049
C5_GO_RESPONSE_TO_NITRIC_OXIDE	12	Down	0.00602184319705894	0.456845683298049
C7_GSE29617_CTRL_VS_DAY7_TIV_FLU_VACCINE_PBMC_2008_DN	164	Down	0.00602868145199748	0.456845683298049
C5_GO_POSITIVE_REGULATION_OF_ASTROCYTE_ACTIVATION	3	Down	0.00603111980631201	0.456845683298049
C5_GO_ORGANELLE_MEMBRANE_FUSION	79	Down	0.00603236703257535	0.456845683298049
C5_GO_POSITIVE_REGULATION_OF_ANION_TRANSMEMBRANE_TRANSPORT	7	Down	0.00614996629649835	0.456845683298049
C7_GSE13547_CTRL_VS_ANTI_IGM_STIM_BCELL_12H_DN	154	Down	0.0061937814454938	0.456845683298049
C5_GO_LYSOSOMAL_TRANSPORT	83	Down	0.0061954280805343	0.456845683298049
C7_GSE3920_UNTREATED_VS_IFNA_TREATED_ENDOTHELIAL_CELL_DN	138	Down	0.00623094111592725	0.456845683298049
C2_SCHLOSSER_MYC_TARGETS_REPRESSED_BY_SERUM	139	Down	0.00624366318054134	0.456845683298049
C7_GSE37301_MULTIPOTENT_PROGENITOR_VS_CD4_TCELL_DN	162	Down	0.0062653151712316	0.456845683298049
C7_GSE7831_1H_VS_4H_CPG_STIM_PDC_UP	156	Down	0.00631049438649077	0.456845683298049
C7_GSE17721_LPS_VS_CPG_1H_BMDC_UP	164	Down	0.00631115435539056	0.456845683298049
C7_GSE1925_CTRL_VS_IFNG_PRIMED_MACROPHAGE_DN	164	Down	0.00631981910922185	0.456845683298049
C5_GO_PROTEIN_TARGETING_TO_MEMBRANE	152	Down	0.00634521642319417	0.456845683298049
C5_GO_NEGATIVE_REGULATION_OF_APOPTOTIC_SIGNALING_PATHWAY	169	Down	0.00638837421735285	0.456845683298049
C7_GSE39152_BRAIN_VS_SPLEEN_CD103_NEG_MEMORY_CD8_TCELL_DN	168	Down	0.00639471314541783	0.456845683298049
C3_ATGGYGGA_UNKNOWN	88	Down	0.0064262429261153	0.456845683298049
C2_REACTOME_TBC_RABGAPS	40	Down	0.00648683024205159	0.456845683298049
C5_GO_POSITIVE_REGULATION_OF_I_KAPPAB_KINASE_NF_KAPPAB_SIGNALING	149	Down	0.00650177732084251	0.456845683298049
C7_GSE6674_CPG_VS_PL2_3_STIM_BCELL_UP	172	Down	0.00661201397847098	0.456845683298049
C7_GSE22886_UNSTIM_VS_STIM_MEMORY_TCELL_UP	162	Down	0.00663304100569387	0.456845683298049
C7_GSE36826_NORMAL_VS_STAPH_AUREUS_INF_IL1R_KO_SKIN_DN	178	Down	0.00665227298272139	0.456845683298049
C7_GSE32034_UNTREATED_VS_ROSIGLIZATONE_TREATED_LY6C_HIGH_MONOCYTE_DN	149	Down	0.00667479129271041	0.456845683298049
C7_GSE41867_DAY15_EFFECTOR_VS_DAY30_EXHAUSTED_CD8_TCELL_LCMV_CLONE13_DN	168	Down	0.00669190178161745	0.456845683298049
C7_GSE28737_FOLLICULAR_VS_MARGINAL_ZONE_BCELL_UP	169	Down	0.00674965439375297	0.456845683298049
C2_KEGG_SPLICEOSOME	100	Down	0.0067575931112617	0.456845683298049
C2_BASSO_B_LYMPHOCYTE_NETWORK	129	Down	0.00675890272756731	0.456845683298049
C7_GSE2405_0H_VS_24H_A_PHAGOCYTOPHILUM_STIM_NEUTROPHIL_UP	164	Down	0.00678353228140515	0.456845683298049
C5_GO_CHEMOKINE_PRODUCTION	57	Down	0.00678533563080568	0.456845683298049
C2_BIOCARTA_DEATH_PATHWAY	29	Down	0.00684270747042649	0.456845683298049
C5_GO_CHAPERONIN_CONTAINING_T_COMPLEX	9	Down	0.00685945758223749	0.456845683298049
C7_GSE9650_EFFECTOR_VS_MEMORY_CD8_TCELL_DN	170	Down	0.00686796058915608	0.456845683298049
C7_GSE17974_0.5H_VS_72H_UNTREATED_IN_VITRO_CD4_TCELL_UP	159	Down	0.00689980196109761	0.456845683298049
C5_GO_CELLULAR_AMIDE_METABOLIC_PROCESS	751	Down	0.00692459068196241	0.456845683298049
C7_GSE22886_NAIVE_CD8_TCELL_VS_MONOCYTE_UP	177	Down	0.00692841956990089	0.456845683298049
C3_WCTCNATGGY_UNKNOWN	70	Down	0.00694137989883162	0.456845683298049
C5_GO_PEPTIDYL_ASPARTIC_ACID_MODIFICATION	5	Down	0.00696043950179594	0.456845683298049
C7_GSE17974_CTRL_VS_ACT_IL4_AND_ANTI_IL12_12H_CD4_TCELL_DN	169	Down	0.00699838091063985	0.456845683298049
C7_GSE11057_NAIVE_CD4_VS_PBMC_CD4_TCELL_UP	174	Down	0.00700080366939089	0.456845683298049
C5_GO_RNA_POLYADENYLATION	36	Down	0.00700415027168549	0.456845683298049
C5_GO_DOLICHYL_PHOSPHATE_MANNOSE_PROTEIN_MANNOSYLTRANSFERASE_ACTIVITY	7	Down	0.0070146996819805	0.456845683298049
C5_GO_NEGATIVE_REGULATION_OF_RUFFLE_ASSEMBLY	4	Down	0.00702790047388981	0.456845683298049
C7_GSE14769_UNSTIM_VS_360MIN_LPS_BMDM_UP	174	Down	0.00703102921800124	0.456845683298049
C7_GSE22589_HEALTHY_VS_HIV_INFECTED_DC_UP	172	Down	0.00705416570721797	0.456845683298049
C7_GSE39820_CTRL_VS_TGFBETA1_IL6_CD4_TCELL_DN	172	Down	0.00705906096817642	0.456845683298049
C5_GO_I_KAPPAB_KINASE_NF_KAPPAB_SIGNALING	214	Down	0.00706268902895842	0.456845683298049
C5_GO_NUCLEAR_ENVELOPE	371	Down	0.00711131359662543	0.456845683298049
C7_GSE2770_IL12_AND_TGFB_ACT_VS_ACT_CD4_TCELL_6H_UP	157	Down	0.00712604840849606	0.456845683298049
C7_GSE12392_CD8A_POS_VS_NEG_SPLEEN_IFNB_KO_DC_UP	168	Down	0.00714287594235164	0.456845683298049
C7_GSE22886_NAIVE_CD8_TCELL_VS_MEMORY_TCELL_DN	168	Down	0.00715549459909567	0.456845683298049
C7_GSE40274_XBP1_VS_FOXP3_AND_XBP1_TRANSDUCED_ACTIVATED_CD4_TCELL_UP	174	Down	0.007168137718755	0.456845683298049
C7_GSE17721_CTRL_VS_CPG_6H_BMDC_DN	149	Down	0.00717654389474225	0.456845683298049
C5_GO_REGION_OF_CYTOSOL	22	Down	0.0071816333148599	0.456845683298049
C7_GSE20366_EX_VIVO_VS_DEC205_CONVERSION_DN	157	Down	0.00718580401203444	0.456845683298049
C7_GSE43863_NAIVE_VS_TFH_CD4_EFF_TCELL_D6_LCMV_UP	148	Down	0.00721720892127885	0.456845683298049
C5_GO_NEGATIVE_REGULATION_OF_DNA_DEPENDENT_DNA_REPLICATION	22	Down	0.00723361396803965	0.456845683298049
C5_GO_PALMITOYLTRANSFERASE_ACTIVITY	33	Down	0.00723436645105494	0.456845683298049
C3_NRF2_01	240	Down	0.007245382637704	0.456845683298049
C7_GSE339_EX_VIVO_VS_IN_CULTURE_CD4CD8DN_DC_UP	178	Down	0.00726372558484176	0.456845683298049
C2_KIM_ALL_DISORDERS_OLIGODENDROCYTE_NUMBER_CORR_DN	20	Up	0.00740547977437014	0.456845683298049
C5_GO_TRANSLATIONAL_ELONGATION	108	Down	0.00740572990064559	0.456845683298049
C2_CHANDRAN_METASTASIS_TOP50_DN	35	Down	0.00741952129690709	0.456845683298049
C5_GO_MEMBRANE_DOCKING	151	Down	0.00742006798652571	0.456845683298049
C5_GO_CATALYTIC_STEP_2_SPLICEOSOME	69	Down	0.0074477186577399	0.456845683298049
C7_GSE37416_12H_VS_24H_F_TULARENSIS_LVS_NEUTROPHIL_DN	159	Down	0.00746488391205214	0.456845683298049
C5_GO_NUCLEAR_MEMBRANE	249	Down	0.0074676173240977	0.456845683298049
C7_GSE17721_CTRL_VS_POLYIC_1H_BMDC_UP	156	Down	0.00747372884384319	0.456845683298049
C5_GO_MANNOSYLATION	31	Down	0.00750679780391694	0.456845683298049
C5_GO_REPLICATION_FORK	62	Down	0.00750756886295359	0.456845683298049
C5_GO_CELLULAR_RESPONSE_TO_NITRIC_OXIDE	10	Down	0.00754403034766756	0.456845683298049
C7_GSE4748_CTRL_VS_CYANOBACTERIUM_LPSLIKE_STIM_DC_3H_UP	163	Down	0.00756118490828557	0.456845683298049
C5_GO_NADPLUS_BINDING	12	Down	0.00756907901208205	0.456845683298049
C2_GRADE_COLON_AND_RECTAL_CANCER_UP	251	Down	0.00757233216906949	0.456845683298049
C7_GSE17974_0.5H_VS_72H_IL4_AND_ANTI_IL12_ACT_CD4_TCELL_DN	168	Down	0.00758658673150069	0.456845683298049
C5_GO_METHYLATION	284	Down	0.00759128015141541	0.456845683298049
C2_MARSON_BOUND_BY_FOXP3_STIMULATED	838	Down	0.00760718104059195	0.456845683298049
C7_GSE35685_CD34POS_CD38NEG_VS_CD34POS_CD10NEG_CD62LPOS_BONE_MARROW_UP	176	Down	0.0076818513512417	0.456845683298049
C7_GSE10094_LCMV_VS_LISTERIA_IND_EFF_CD4_TCELL_UP	175	Down	0.00768720014294084	0.456845683298049
C7_GSE8921_UNSTIM_0H_VS_TLR1_2_STIM_MONOCYTE_24H_DN	175	Down	0.00768904014037617	0.456845683298049
C2_REACTOME_RRNA_MODIFICATION_IN_THE_NUCLEUS_AND_CYTOSOL	46	Down	0.00770257472187803	0.456845683298049
C7_GSE13411_NAIVE_VS_SWITCHED_MEMORY_BCELL_DN	173	Down	0.00772602145362331	0.456845683298049
C5_GO_RNA_BINDING	1344	Down	0.00773348731814632	0.456845683298049
C2_REACTOME_LEADING_STRAND_SYNTHESIS	14	Down	0.00774094131337247	0.456845683298049
C5_GO_TRANSFERASE_ACTIVITY_TRANSFERRING_ONE_CARBON_GROUPS	184	Down	0.00775052060850278	0.456845683298049
C5_GO_CARBOHYDRATE_DERIVATIVE_BIOSYNTHETIC_PROCESS	483	Down	0.00776237090915497	0.456845683298049
C2_PILON_KLF1_TARGETS_DN	1756	Down	0.00777105404727439	0.456845683298049
C7_GSE38696_LIGHT_ZONE_VS_DARK_ZONE_BCELL_UP	164	Down	0.00777641948003946	0.456845683298049
C5_GO_SUCCINATE_TRANSPORT	4	Down	0.00778164156531784	0.456845683298049
C5_GO_SUCCINATE_TRANSMEMBRANE_TRANSPORTER_ACTIVITY	4	Down	0.00778164156531784	0.456845683298049
C5_GO_CELLULAR_MACROMOLECULE_CATABOLIC_PROCESS	919	Down	0.0078007606345863	0.456845683298049
C2_SU_PANCREAS	23	Down	0.00780181141984062	0.456845683298049
C7_GSE41176_UNSTIM_VS_ANTI_IGM_STIM_BCELL_3H_DN	173	Down	0.00781602393685993	0.456845683298049
C2_REACTOME_RNA_POLYMERASE_II_TRANSCRIPTION_TERMINATION	57	Down	0.00785758575209566	0.456845683298049
C7_GSE9601_UNTREATED_VS_PI3K_INHIBITOR_TREATED_HCMV_INF_MONOCYTE_DN	130	Down	0.0078987776742944	0.456845683298049
C7_GSE38681_WT_VS_LYL1_KO_LYMPHOID_PRIMED_MULTIPOTENT_PROGENITOR_UP	154	Down	0.00792279162302864	0.456845683298049
C2_MCBRYAN_PUBERTAL_BREAST_3_4WK_DN	28	Down	0.00793419318395221	0.456845683298049
C2_HOEBEKE_LYMPHOID_STEM_CELL_UP	88	Down	0.00794399721877024	0.456845683298049
C7_GSE29618_PDC_VS_MDC_UP	154	Down	0.0079633642716041	0.456845683298049
C7_GSE24102_GRANULOCYSTIC_MDSC_VS_NEUTROPHIL_UP	165	Down	0.00796559046333853	0.456845683298049
C2_OISHI_CHOLANGIOMA_STEM_CELL_LIKE_UP	289	Down	0.00796808922856355	0.456845683298049
C5_GO_MANNOSYLTRANSFERASE_ACTIVITY	23	Down	0.00799095696540235	0.456845683298049
C7_GSE18791_CTRL_VS_NEWCASTLE_VIRUS_DC_16H_UP	179	Down	0.00801800885656386	0.456845683298049
C5_GO_DEATH_INDUCING_SIGNALING_COMPLEX_ASSEMBLY	8	Down	0.00802323748114415	0.456845683298049
C5_GO_TRNA_CYTOSINE_METHYLTRANSFERASE_ACTIVITY	9	Down	0.00804241734763175	0.456845683298049
C7_GSE7509_DC_VS_MONOCYTE_UP	169	Down	0.00805821151561511	0.456845683298049
C7_GSE5589_IL6_KO_VS_IL10_KO_LPS_STIM_MACROPHAGE_45MIN_UP	164	Down	0.00807115992457318	0.456845683298049
C5_GO_NEGATIVE_REGULATION_OF_INTERLEUKIN_4_PRODUCTION	3	Up	0.00807733717695805	0.456845683298049
C2_REACTOME_CHYLOMICRON_REMODELING	4	Down	0.0081005026755023	0.456845683298049
C5_GO_CHYLOMICRON_REMODELING	4	Down	0.0081005026755023	0.456845683298049
C5_GO_REGULATION_OF_RESPONSE_TO_DNA_DAMAGE_STIMULUS	181	Down	0.00810661896107937	0.456845683298049
C3_E2F_Q6	194	Down	0.00814652129637596	0.456845683298049
C5_GO_TRNA_BINDING	51	Down	0.00815320164654029	0.456845683298049
C5_GO_INACTIVATION_OF_MAPK_ACTIVITY	19	Down	0.00816569700317493	0.456845683298049
C7_GSE41867_DAY6_EFFECTOR_VS_DAY30_EXHAUSTED_CD8_TCELL_LCMV_CLONE13_DN	176	Down	0.00818435535063258	0.456845683298049
C5_GO_POSTSYNAPTIC_CYTOSOL	16	Down	0.00818498797831112	0.456845683298049
C5_GO_REGULATION_OF_ACTIN_FILAMENT_BUNDLE_ASSEMBLY	65	Down	0.00821272150321506	0.456845683298049
C5_GO_GLUTATHIONE_TRANSFERASE_ACTIVITY	16	Down	0.00826098955865049	0.456845683298049
C5_GO_NUCLEOTIDASE_ACTIVITY	11	Down	0.00828614100925692	0.456845683298049
C2_GRAESSMANN_RESPONSE_TO_MC_AND_DOXORUBICIN_DN	635	Down	0.00835780393656761	0.456845683298049
C7_GSE5463_CTRL_VS_DEXAMETHASONE_TREATED_THYMOCYTE_UP	162	Down	0.00836549828521877	0.456845683298049
C2_BIOCARTA_STRESS_PATHWAY	23	Down	0.00837352612248866	0.456845683298049
C7_GOLDRATH_NAIVE_VS_MEMORY_CD8_TCELL_DN	173	Down	0.00837670470492899	0.456845683298049
C7_GSE9509_LPS_VS_LPS_AND_IL10_STIM_IL10_KO_MACROPHAGE_10MIN_DN	179	Down	0.00838389795663525	0.456845683298049
C5_GO_FRIZZLED_BINDING	21	Up	0.00838904201488521	0.456845683298049
C5_GO_RESPONSE_TO_COCAINE	25	Down	0.00840936844639095	0.456845683298049
C7_GSE17721_0.5H_VS_24H_POLYIC_BMDC_DN	170	Down	0.00842117580505936	0.456845683298049
C5_GO_REGULATION_OF_PLASMA_LIPOPROTEIN_PARTICLE_LEVELS	58	Down	0.008436284863686	0.456845683298049
C3_KTGGYRSGAA_UNKNOWN	64	Down	0.00848447724341534	0.456845683298049
C5_GO_N_ACETYLTRANSFERASE_ACTIVITY	67	Down	0.00850503736208157	0.456845683298049
C5_GO_NEGATIVE_REGULATION_OF_VASOCONSTRICTION	4	Down	0.00851061265254693	0.456845683298049
C5_GO_PYRIMIDINE_NUCLEOTIDE_BIOSYNTHETIC_PROCESS	40	Down	0.00854530596884066	0.456845683298049
C5_GO_PROTEIN_SUMOYLATION	64	Down	0.00858491401384701	0.456845683298049
C7_GSE37416_CTRL_VS_24H_F_TULARENSIS_LVS_NEUTROPHIL_DN	174	Down	0.00861133649769825	0.456845683298049
C5_GO_AMYLOID_BETA_FORMATION	25	Down	0.00862082599054392	0.456845683298049
C7_GSE7509_UNSTIM_VS_FCGRIIB_STIM_MONOCYTE_DN	157	Down	0.00863999071803692	0.456845683298049
C5_GO_RESPONSE_TO_IONIZING_RADIATION	129	Down	0.00865204893944201	0.456845683298049
C5_GO_POSITIVE_REGULATION_OF_STRESS_FIBER_ASSEMBLY	37	Down	0.00868733827266201	0.456845683298049
C5_GO_RNA_HELICASE_ACTIVITY	37	Down	0.00872962731742587	0.456845683298049
C2_REACTOME_PI5P_REGULATES_TP53_ACETYLATION	8	Down	0.00875343500528987	0.456845683298049
C5_GO_NEGATIVE_REGULATION_OF_AMYLOID_PRECURSOR_PROTEIN_CATABOLIC_PROCESS	13	Down	0.0087595400674833	0.456845683298049
C5_GO_POSITIVE_REGULATION_OF_ACTIN_FILAMENT_BUNDLE_ASSEMBLY	44	Down	0.00876333373553463	0.456845683298049
C2_REACTOME_DEUBIQUITINATION	239	Down	0.00877751982922834	0.456845683298049
C5_GO_MRNA_TRANSPORT	121	Down	0.00879204868602218	0.456845683298049
C5_GO_NUCLEAR_REPLICATION_FORK	39	Down	0.00879313884444147	0.456845683298049
C7_GSE18791_CTRL_VS_NEWCASTLE_VIRUS_DC_6H_UP	172	Down	0.00880618924689642	0.456845683298049
C5_GO_MICROGLIA_DIFFERENTIATION	5	Down	0.00882943653992687	0.456845683298049
C6_MTOR_UP.N4.V1_DN	151	Down	0.00884269029009225	0.456845683298049
C5_GO_INTRACELLULAR_TRANSPORT	1439	Down	0.0088505101546828	0.456845683298049
C2_REACTOME_SIGNALING_BY_ROBO_RECEPTORS	163	Down	0.00885690222201027	0.456845683298049
C5_GO_POSITIVE_REGULATION_OF_CHOLESTEROL_ESTERIFICATION	5	Down	0.00890325930641267	0.456845683298049
C5_GO_UBIQUITIN_LIKE_PROTEIN_LIGASE_ACTIVITY	180	Down	0.00893636617882553	0.456845683298049
C5_GO_SINGLE_STRANDED_DNA_BINDING	91	Down	0.00896690754402784	0.456845683298049
C5_GO_PROTEIN_CONTAINING_COMPLEX_DISASSEMBLY	257	Down	0.0089760143548632	0.456845683298049
C7_GSE25088_CTRL_VS_ROSIGLITAZONE_STIM_STAT6_KO_MACROPHAGE_UP	132	Down	0.00898875480000635	0.456845683298049
C2_BANDRES_RESPONSE_TO_CARMUSTIN_MGMT_48HR_UP	14	Up	0.00900299702872018	0.456845683298049
C7_GSE1448_CTRL_VS_ANTI_VBETA5_DP_THYMOCYTE_UP	162	Down	0.00901965438014494	0.456845683298049
C7_GSE14415_INDUCED_TREG_VS_FOXP3_KO_INDUCED_TREG_UP	149	Down	0.00903534098571377	0.456845683298049
C5_GO_MACROMOLECULE_CATABOLIC_PROCESS	1074	Down	0.0090597684759115	0.456845683298049
C5_GO_REGULATION_OF_APOPTOTIC_SIGNALING_PATHWAY	309	Down	0.00908002890383484	0.456845683298049
C5_GO_NEGATIVE_REGULATION_OF_PROTEIN_TYROSINE_KINASE_ACTIVITY	25	Down	0.00911874359933054	0.456845683298049
C5_GO_REGULATION_OF_LIPOPROTEIN_PARTICLE_CLEARANCE	14	Down	0.00921342441002819	0.456845683298049
C7_GSE9037_CTRL_VS_LPS_1H_STIM_IRAK4_KO_BMDM_UP	158	Down	0.00921674318193083	0.456845683298049
C3_E2F_Q4	195	Down	0.00922727014791415	0.456845683298049
C5_GO_POSITIVE_REGULATION_OF_INFLAMMATORY_RESPONSE	90	Down	0.0092412729595076	0.456845683298049
C3_SGCGSSAAA_E2F1DP2_01	134	Down	0.0092690064437968	0.456845683298049
C7_GSE24634_NAIVE_CD4_TCELL_VS_DAY3_IL4_CONV_TREG_UP	161	Down	0.00927191946078043	0.456845683298049
C5_GO_SITE_OF_DOUBLE_STRAND_BREAK	55	Down	0.0093002105951011	0.456845683298049
C7_GSE360_CTRL_VS_L_MAJOR_DC_UP	168	Down	0.00932866490740183	0.456845683298049
C5_GO_NUCLEAR_TRANSCRIBED_MRNA_CATABOLIC_PROCESS_DEADENYLATION_DEPENDENT_DECAY	61	Down	0.00936787524373344	0.456845683298049
C2_BIOCARTA_MITOCHONDRIA_PATHWAY	18	Down	0.00938095216089465	0.456845683298049
C5_GO_RRNA_BINDING	44	Down	0.00938822146740146	0.456845683298049
C7_GSE17974_CTRL_VS_ACT_IL4_AND_ANTI_IL12_72H_CD4_TCELL_DN	170	Down	0.0094094571362049	0.456845683298049
C5_GO_PROTEIN_DESTABILIZATION	40	Down	0.00941660718262164	0.456845683298049
C7_GSE23398_WT_VS_IL2_KO_CD4_TCELL_SCURFY_MOUSE_DN	173	Down	0.0094434865503282	0.456845683298049
C7_GSE27291_0H_VS_6H_STIM_GAMMADELTA_TCELL_DN	108	Down	0.00944926979313595	0.456845683298049
C7_GSE17974_1.5H_VS_72H_IL4_AND_ANTI_IL12_ACT_CD4_TCELL_DN	173	Down	0.00945446636619814	0.456845683298049
C5_GO_CELL_CYCLE_DNA_REPLICATION	60	Down	0.00945669798874281	0.456845683298049
C5_GO_MYOBLAST_MIGRATION	8	Down	0.00948114612799295	0.456845683298049
C5_GO_UBIQUITIN_LIKE_PROTEIN_BINDING	84	Down	0.00950973029814199	0.456845683298049
C5_GO_RNA_SPLICING_VIA_TRANSESTERIFICATION_REACTIONS	283	Down	0.00952165638112369	0.456845683298049
C5_GO_REGULATION_OF_INORGANIC_ANION_TRANSMEMBRANE_TRANSPORT	5	Down	0.00954020581303654	0.456845683298049
C5_GO_STEROID_ESTERIFICATION	9	Down	0.00955014577435069	0.456845683298049
C7_GSE2770_TGFB_AND_IL4_VS_TGFB_AND_IL12_TREATED_ACT_CD4_TCELL_6H_DN	167	Down	0.00955565025767688	0.456845683298049
C2_SUZUKI_CTCFL_TARGETS_UP	8	Down	0.00963162451893385	0.456845683298049
C2_NIKOLSKY_BREAST_CANCER_19P13_AMPLICON	5	Down	0.00964403596977078	0.456845683298049
C5_GO_HIGH_DENSITY_LIPOPROTEIN_PARTICLE_BINDING	7	Down	0.00965111526250134	0.456845683298049
C5_GO_SMN_SM_PROTEIN_COMPLEX	15	Down	0.00965740962890171	0.456845683298049
C2_LEE_DIFFERENTIATING_T_LYMPHOCYTE	176	Down	0.00968940909005902	0.456845683298049
C2_REACTOME_INCRETIN_SYNTHESIS_SECRETION_AND_INACTIVATION	10	Down	0.00970315168024243	0.456845683298049
C3_AAGCAAT_MIR137	154	Down	0.00971135580291507	0.456845683298049
C5_GO_CATALYTIC_COMPLEX	1135	Down	0.0097372682261347	0.456845683298049
C1_chr1p13	98	Down	0.0098217446420552	0.456845683298049
C7_GSE37605_C57BL6_VS_NOD_FOXP3_IRES_GFP_TREG_DN	148	Down	0.0098227955176903	0.456845683298049
C2_ZHAN_MULTIPLE_MYELOMA_PR_UP	39	Up	0.00984474481902322	0.456845683298049
C1_chr4q35	27	Down	0.00986505883760599	0.456845683298049
C1_MT	13	Down	0.00986992793907735	0.456845683298049
C5_GO_TUMOR_NECROSIS_FACTOR_SUPERFAMILY_CYTOKINE_PRODUCTION	101	Down	0.00992395319685366	0.456845683298049
C2_BRACHAT_RESPONSE_TO_METHOTREXATE_DN	19	Down	0.00995667839858703	0.456845683298049
C5_GO_MRNA_METABOLIC_PROCESS	433	Down	0.00998363930767941	0.456845683298049
C2_LEE_LIVER_CANCER_CIPROFIBRATE_UP	37	Down	0.00998973106744705	0.456845683298049
C2_REACTOME_MITOCHONDRIAL_FATTY_ACID_BETA_OXIDATION	33	Down	0.00999520839264419	0.456845683298049
C7_GSE1460_CD4_THYMOCYTE_VS_NAIVE_CD4_TCELL_ADULT_BLOOD_DN	165	Down	0.0100043464141798	0.456845683298049
C7_KAECH_DAY8_EFF_VS_MEMORY_CD8_TCELL_DN	167	Down	0.0100079535586108	0.456845683298049
C5_GO_TRNA_MODIFICATION	79	Down	0.0100275931316351	0.456845683298049
C5_GO_NUCLEAR_TRANSCRIBED_MRNA_CATABOLIC_PROCESS_EXONUCLEOLYTIC_3_5_	8	Down	0.0100328795923435	0.456845683298049
C7_GSE18791_CTRL_VS_NEWCASTLE_VIRUS_DC_10H_UP	174	Down	0.010035176545168	0.456845683298049
C5_GO_NEGATIVE_REGULATION_OF_PEPTIDYL_TYROSINE_PHOSPHORYLATION	40	Down	0.0100372822189859	0.456845683298049
C7_GSE22886_NAIVE_CD4_TCELL_VS_DC_UP	172	Down	0.0100689995449484	0.456845683298049
C7_GSE3982_MAC_VS_BCELL_DN	157	Down	0.0100730932181138	0.456845683298049
C2_STARK_HYPPOCAMPUS_22Q11_DELETION_DN	17	Down	0.0100930567757794	0.456845683298049
C5_GO_BASIC_AMINO_ACID_TRANSMEMBRANE_TRANSPORTER_ACTIVITY	9	Up	0.0101042479025393	0.456845683298049
C5_GO_NUCLEOTIDE_EXCISION_REPAIR	101	Down	0.0101284854440399	0.456845683298049
C5_GO_ACETYLCHOLINE_GATED_CHANNEL_COMPLEX	7	Up	0.0101746399542694	0.456845683298049
C5_GO_RNA_SPLICING	352	Down	0.0101987092808206	0.456845683298049
C2_REACTOME_FORMATION_OF_XYLULOSE_5_PHOSPHATE	5	Down	0.0102100314298836	0.456845683298049
C5_GO_XYLULOSE_5_PHOSPHATE_BIOSYNTHETIC_PROCESS	5	Down	0.0102100314298836	0.456845683298049
C5_GO_CHYLOMICRON_ASSEMBLY	5	Down	0.010213753037372	0.456845683298049
C2_REACTOME_CARGO_TRAFFICKING_TO_THE_PERICILIARY_MEMBRANE	40	Down	0.0102295417835155	0.456845683298049
C5_GO_NUCLEAR_SPECK	301	Down	0.0102569291525917	0.456845683298049
C7_GSE5589_LPS_VS_LPS_AND_IL6_STIM_MACROPHAGE_45MIN_DN	170	Down	0.0102752672540343	0.456845683298049
C7_GSE360_HIGH_DOSE_B_MALAYI_VS_M_TUBERCULOSIS_DC_UP	175	Down	0.0103250130627749	0.456845683298049
C5_GO_NUCLEAR_TRANSCRIBED_MRNA_CATABOLIC_PROCESS_EXONUCLEOLYTIC	29	Down	0.0103431124325152	0.456845683298049
C3_GCGNNANTTCC_UNKNOWN	107	Down	0.0103571384134329	0.456845683298049
C5_GO_CELLULAR_COMPONENT_DISASSEMBLY	416	Down	0.0103592560496482	0.456845683298049
C5_GO_PROTEIN_LOCALIZATION_TO_NUCLEOPLASM	11	Down	0.0104022668223354	0.456845683298049
C5_GO_EXTRINSIC_APOPTOTIC_SIGNALING_PATHWAY_VIA_DEATH_DOMAIN_RECEPTORS	68	Down	0.0104625407518476	0.456845683298049
C5_GO_NCRNA_CATABOLIC_PROCESS	27	Down	0.010476481251582	0.456845683298049
C5_GO_POSITIVE_REGULATION_OF_CALCIUM_ION_TRANSPORT_INTO_CYTOSOL	31	Down	0.0104883321623016	0.456845683298049
C7_GSE17721_POLYIC_VS_GARDIQUIMOD_4H_BMDC_UP	165	Down	0.0104951965826042	0.456845683298049
C7_GSE2770_UNTREATED_VS_TGFB_AND_IL12_TREATED_ACT_CD4_TCELL_6H_UP	167	Down	0.010511182376169	0.456845683298049
C2_REACTOME_TRNA_PROCESSING	96	Down	0.0105154510473157	0.456845683298049
C7_GSE17721_POLYIC_VS_CPG_1H_BMDC_UP	162	Down	0.010521433711299	0.456845683298049
C7_GSE33162_HDAC3_KO_VS_HDAC3_KO_4H_LPS_STIM_MACROPHAGE_UP	167	Down	0.0105371039082265	0.456845683298049
C7_GSE4142_GC_BCELL_VS_MEMORY_BCELL_UP	148	Down	0.0105425282446513	0.456845683298049
C2_NIKOLSKY_BREAST_CANCER_1Q32_AMPLICON	11	Down	0.0105534845370891	0.456845683298049
C7_GSE10325_CD4_TCELL_VS_MYELOID_UP	181	Down	0.0106102873676658	0.456845683298049
C5_GO_RIBONUCLEOPROTEIN_COMPLEX	707	Down	0.0106162105048485	0.456845683298049
C5_GO_NEGATIVE_REGULATION_OF_CATABOLIC_PROCESS	221	Down	0.0106168517150388	0.456845683298049
C5_GO_PEPTIDE_BIOSYNTHETIC_PROCESS	524	Down	0.0106391586308116	0.456845683298049
C5_GO_NUCLEOPLASM_PART	890	Down	0.0106397910479155	0.456845683298049
C2_ACEVEDO_LIVER_CANCER_UP	793	Down	0.010663885631774	0.456845683298049
C2_TERAO_AOX4_TARGETS_SKIN_UP	23	Down	0.0106777042887752	0.456845683298049
C2_KEGG_SNARE_INTERACTIONS_IN_VESICULAR_TRANSPORT	35	Down	0.0107389089570844	0.456887506198052
C7_GSE339_CD8POS_VS_CD4CD8DN_DC_IN_CULTURE_DN	155	Down	0.0107833908451682	0.456887506198052
C5_GO_CELLULAR_AMINO_ACID_BIOSYNTHETIC_PROCESS	45	Down	0.0107954740433574	0.456887506198052
C7_GSE40493_BCL6_KO_VS_WT_TREG_UP	165	Down	0.0108185823047299	0.456887506198052
C2_REACTOME_DEADENYLATION_DEPENDENT_MRNA_DECAY	48	Down	0.0108330357427682	0.456887506198052
C2_JOHNSTONE_PARVB_TARGETS_2_DN	288	Down	0.010858145663095	0.456887506198052
C5_GO_NOTOCHORD_DEVELOPMENT	11	Up	0.0108798765972035	0.456887506198052
C5_GO_POSITIVE_REGULATION_OF_PROTEIN_BINDING	78	Down	0.0109014875196883	0.456887506198052
C5_GO_RIBONUCLEOPROTEIN_GRANULE	168	Down	0.0109041441319675	0.456887506198052
C7_GSE24726_WT_VS_E2_2_KO_PDC_DAY4_POST_DELETION_UP	165	Down	0.010913815199889	0.456887506198052
C2_KUMAMOTO_RESPONSE_TO_NUTLIN_3A_DN	10	Up	0.0109329684047503	0.456887506198052
C5_GO_ORGANIC_CYCLIC_COMPOUND_CATABOLIC_PROCESS	468	Down	0.0109447770127847	0.456887506198052
C7_GSE29618_LAIV_VS_TIV_FLU_VACCINE_DAY7_BCELL_DN	173	Down	0.0110044789610986	0.456887506198052
C5_GO_ENVELOPE	951	Down	0.0110638241341764	0.456887506198052
C5_GO_NEGATIVE_REGULATION_OF_CELLULAR_CATABOLIC_PROCESS	182	Down	0.0110716676276243	0.456887506198052
C2_REACTOME_ELEVATION_OF_CYTOSOLIC_CA2PLUS_LEVELS	11	Down	0.0110792024550623	0.456887506198052
C7_GSE13547_CTRL_VS_ANTI_IGM_STIM_ZFX_KO_BCELL_2H_DN	158	Down	0.0111538315146246	0.456887506198052
C5_GO_PYRIMIDINE_CONTAINING_COMPOUND_BIOSYNTHETIC_PROCESS	48	Down	0.0112182622847116	0.456887506198052
C5_GO_PHOSPHATIDYLINOSITOL_PHOSPHATE_PHOSPHATASE_ACTIVITY	23	Down	0.0112234275183137	0.456887506198052
C5_GO_REGULATION_OF_CATABOLIC_PROCESS	772	Down	0.0112261764760577	0.456887506198052
C2_OUELLET_CULTURED_OVARIAN_CANCER_INVASIVE_VS_LMP_UP	63	Down	0.0112288082235872	0.456887506198052
C5_GO_PROTEIN_MANNOSYLATION	22	Down	0.011270717913853	0.456887506198052
C5_GO_NEGATIVE_REGULATION_OF_LONG_TERM_SYNAPTIC_POTENTIATION	8	Down	0.0112750168701683	0.456887506198052
C5_GO_PHOSPHATIDYLGLYCEROL_ACYL_CHAIN_REMODELING	6	Down	0.0112896664066487	0.456887506198052
C5_GO_POSITIVE_REGULATION_OF_CHONDROCYTE_DIFFERENTIATION	9	Down	0.0113124448644503	0.456887506198052
C7_GSE3982_BCELL_VS_TH1_UP	149	Down	0.0113274484893346	0.456887506198052
C5_GO_PROTEIN_ACYLATION	187	Down	0.0113329430653	0.456887506198052
C5_GO_FUCOSE_CATABOLIC_PROCESS	6	Up	0.0113526787988627	0.456887506198052
C5_GO_MONOCARBOXYLIC_ACID_CATABOLIC_PROCESS	95	Down	0.0113730223889378	0.456887506198052
C7_GSE17721_CTRL_VS_GARDIQUIMOD_24H_BMDC_UP	160	Down	0.0114321910627132	0.456887506198052
C7_GSE3982_NEUTROPHIL_VS_CENT_MEMORY_CD4_TCELL_DN	166	Down	0.0114437996787653	0.456887506198052
C5_GO_GLUTATHIONE_DERIVATIVE_BIOSYNTHETIC_PROCESS	16	Down	0.0114635334095422	0.456887506198052
C5_GO_POLYSOMAL_RIBOSOME	24	Down	0.011472979702429	0.456887506198052
C3_TGCACTT_MIR519C_MIR519B_MIR519A	324	Down	0.0115173005008439	0.456887506198052
C5_GO_TRANSFERASE_ACTIVITY_TRANSFERRING_HEXOSYL_GROUPS	142	Down	0.0115281996043962	0.456887506198052
C7_GSE3982_MAC_VS_CENT_MEMORY_CD4_TCELL_DN	146	Down	0.0115324743485394	0.456887506198052
C5_GO_REGULATION_OF_NIK_NF_KAPPAB_SIGNALING	75	Down	0.0115340652816214	0.456887506198052
C2_REACTOME_RESOLUTION_OF_AP_SITES_VIA_THE_MULTIPLE_NUCLEOTIDE_PATCH_REPLACEMENT_PATHWAY	24	Down	0.0115698545701133	0.456887506198052
C7_GSE14908_RESTING_VS_HDM_STIM_CD4_TCELL_ATOPIC_PATIENT_UP	163	Down	0.0115755355409901	0.456887506198052
C5_GO_SPLICEOSOMAL_COMPLEX	137	Down	0.0116033222232998	0.456887506198052
C5_GO_S_ADENOSYLMETHIONINE_DEPENDENT_METHYLTRANSFERASE_ACTIVITY	137	Down	0.0116372345106346	0.456887506198052
C5_GO_TUBULIN_COMPLEX_ASSEMBLY	7	Down	0.0116507219126755	0.456887506198052
C5_GO_MIRNA_BINDING	24	Down	0.0117160850468663	0.456887506198052
C7_GSE37533_PPARG2_FOXP3_VS_FOXP3_TRANSDUCED_CD4_TCELL_UP	164	Down	0.0117390858114018	0.456887506198052
C5_GO_PCG_PROTEIN_COMPLEX	36	Down	0.0117671907869006	0.456887506198052
C7_GSE10239_MEMORY_VS_KLRG1INT_EFF_CD8_TCELL_DN	177	Down	0.0117694439090378	0.456887506198052
C7_GSE9316_CD4_TCELL_BALBC_VS_TH17_ENRI_CD4_TCELL_SKG_PMA_IONO_STIM_FR4NEG_DN	156	Down	0.0118052022036166	0.456887506198052
C5_GO_AMIDE_BIOSYNTHETIC_PROCESS	627	Down	0.0118296678172323	0.456887506198052
C7_GSE27786_BCELL_VS_ERYTHROBLAST_UP	178	Down	0.0118375085806443	0.456887506198052
C7_GSE5960_TH1_VS_ANERGIC_TH1_UP	151	Down	0.0118425007667715	0.456887506198052
C2_SHEN_SMARCA2_TARGETS_UP	392	Down	0.0118561520064303	0.456887506198052
C5_GO_POSITIVE_REGULATION_OF_LEUKOCYTE_ADHESION_TO_VASCULAR_ENDOTHELIAL_CELL	10	Down	0.0118808677544677	0.456887506198052
C7_GSE18791_CTRL_VS_NEWCASTLE_VIRUS_DC_12H_UP	174	Down	0.0119322232060457	0.456887506198052
C7_GSE25088_WT_VS_STAT6_KO_MACROPHAGE_ROSIGLITAZONE_AND_IL4_STIM_UP	154	Down	0.0119624953376379	0.456887506198052
C2_REACTOME_DNA_DAMAGE_RECOGNITION_IN_GG_NER	34	Down	0.011966641626187	0.456887506198052
C2_BIOCARTA_SODD_PATHWAY	9	Down	0.0119751094717633	0.456887506198052
C5_GO_RIBOSOMAL_LARGE_SUBUNIT_BIOGENESIS	52	Down	0.0120014783832811	0.456887506198052
C5_GO_CERAMIDE_TRANSPORT	10	Down	0.0120080523545209	0.456887506198052
C5_GO_NUCLEOTIDE_BINDING_DOMAIN_LEUCINE_RICH_REPEAT_CONTAINING_RECEPTOR_SIGNALING_PATHWAY	35	Down	0.0120366370823057	0.456887506198052
C5_GO_MYOSIN_V_BINDING	12	Down	0.0120845248436838	0.456887506198052
C2_REACTOME_ANCHORING_OF_THE_BASAL_BODY_TO_THE_PLASMA_MEMBRANE	88	Down	0.0120870981426559	0.456887506198052
C5_GO_CARDIOBLAST_PROLIFERATION	4	Down	0.0121061699069407	0.456887506198052
C5_GO_REGULATION_OF_GLIAL_CELL_MIGRATION	14	Down	0.0121066959555086	0.456887506198052
C7_GSE18791_UNSTIM_VS_NEWCATSLE_VIRUS_DC_6H_UP	169	Down	0.0121427545578492	0.456887506198052
C7_GSE16522_MEMORY_VS_NAIVE_CD8_TCELL_UP	172	Down	0.0121695376470654	0.456887506198052
C5_GO_ORGANIC_ACID_BIOSYNTHETIC_PROCESS	211	Down	0.012186242574506	0.456887506198052
C7_GSE6674_ANTI_IGM_VS_ANTI_IGM_AND_CPG_STIM_BCELL_UP	178	Down	0.0121894073767433	0.456887506198052
C7_GSE11057_CD4_EFF_MEM_VS_PBMC_UP	176	Down	0.0121894811697333	0.456887506198052
C2_NUYTTEN_NIPP1_TARGETS_UP	593	Down	0.0121944361416786	0.456887506198052
C2_REACTOME_MAP3K8_TPL2_DEPENDENT_MAPK1_3_ACTIVATION	15	Down	0.0122425374345237	0.456887506198052
C7_GSE5099_MONOCYTE_VS_CLASSICAL_M1_MACROPHAGE_DN	166	Down	0.0122766252287681	0.456887506198052
C5_GO_ORGANONITROGEN_COMPOUND_BIOSYNTHETIC_PROCESS	1341	Down	0.0123715828982546	0.456887506198052
C2_REACTOME_UCH_PROTEINASES	84	Down	0.0123827056626132	0.456887506198052
C5_GO_FATTY_ACID_CATABOLIC_PROCESS	87	Down	0.0124037848464323	0.456887506198052
C5_GO_NEGATIVE_REGULATION_OF_DNA_REPLICATION	33	Down	0.0124261477813553	0.456887506198052
C2_HOWLIN_CITED1_TARGETS_2_DN	12	Down	0.0124476282964103	0.456887506198052
C7_GSE18281_SUBCAPSULAR_VS_PERIMEDULLARY_CORTICAL_REGION_OF_THYMUS_DN	129	Down	0.0124776310553089	0.456887506198052
C7_GSE42021_CD24HI_TREG_VS_CD24HI_TCONV_THYMUS_UP	164	Down	0.0124949522791742	0.456887506198052
C6_CSR_LATE_UP.V1_UP	129	Down	0.0124995755221705	0.456887506198052
C5_GO_ORGANIC_HYDROXY_COMPOUND_TRANSPORT	132	Down	0.0125116800789618	0.456887506198052
C7_GSE29618_MONOCYTE_VS_PDC_DAY7_FLU_VACCINE_DN	159	Down	0.0125333767432289	0.456887506198052
C7_GSE30971_CTRL_VS_LPS_STIM_MACROPHAGE_WBP7_HET_2H_DN	160	Down	0.0125508824157386	0.456887506198052
C5_GO_MONOCARBOXYLIC_ACID_BIOSYNTHETIC_PROCESS	139	Down	0.0125808538888746	0.456887506198052
C3_TNCATNTCCYR_UNKNOWN	108	Down	0.0125858462194213	0.456887506198052
C3_TCCCRNNRTGC_UNKNOWN	183	Down	0.012603327392942	0.456887506198052
C2_CHNG_MULTIPLE_MYELOMA_HYPERPLOID_UP	42	Down	0.0126684622091665	0.456887506198052
C5_GO_PROTEIN_MODIFICATION_BY_SMALL_PROTEIN_REMOVAL	236	Down	0.0127125405258322	0.456887506198052
C5_GO_NON_MOTILE_CILIUM_ASSEMBLY	46	Down	0.0127152334824526	0.456887506198052
C5_GO_RNA_SURVEILLANCE	12	Down	0.0127606354510417	0.456887506198052
C7_GSE11961_MEMORY_BCELL_DAY40_VS_GERMINAL_CENTER_BCELL_DAY40_UP	134	Down	0.0127810219775533	0.456887506198052
C5_GO_VESICLE_DOCKING	50	Down	0.0127951853035972	0.456887506198052
C7_GSE37301_COMMON_LYMPHOID_PROGENITOR_VS_PRO_BCELL_DN	182	Down	0.0128118603759721	0.456887506198052
C5_GO_PURINERGIC_NUCLEOTIDE_RECEPTOR_SIGNALING_PATHWAY	15	Down	0.0128221318024314	0.456887506198052
C7_GSE16755_CTRL_VS_IFNA_TREATED_MAC_UP	169	Down	0.0128241726148558	0.456887506198052
C5_GO_MITOCHONDRIAL_GENE_EXPRESSION	139	Down	0.0128608204153028	0.456887506198052
C5_GO_REGULATION_OF_SNARE_COMPLEX_ASSEMBLY	7	Down	0.0128861410533492	0.456887506198052
C5_GO_MRNA_EDITING_COMPLEX	7	Down	0.0129033936136044	0.456887506198052
C7_GSE35685_CD34POS_CD10NEG_CD62LPOS_VS_CD34POS_CD10POS_BONE_MARROW_UP	181	Down	0.0129246349309688	0.456887506198052
C7_GSE17721_LPS_VS_GARDIQUIMOD_12H_BMDC_UP	161	Down	0.0129414768335391	0.456887506198052
C2_PID_SYNDECAN_3_PATHWAY	11	Down	0.0129561818993908	0.456887506198052
C5_GO_MITOTIC_RECOMBINATION	22	Down	0.0129671714970314	0.456887506198052
C2_REACTOME_TOLL_LIKE_RECEPTOR_9_TLR9_CASCADE	83	Down	0.0129696437291064	0.456887506198052
C5_GO_PHOSPHATIDYLINOSITOL_3_5_BISPHOSPHATE_PHOSPHATASE_ACTIVITY	8	Down	0.0130432950166333	0.456887506198052
C7_GSE14769_20MIN_VS_360MIN_LPS_BMDM_UP	173	Down	0.0130469150064956	0.456887506198052
C7_GSE3982_MAC_VS_NEUTROPHIL_LPS_STIM_UP	169	Down	0.0130750712171718	0.456887506198052
C2_BYSTROEM_CORRELATED_WITH_IL5_DN	55	Down	0.0130916088292019	0.456887506198052
C5_GO_CELL_CORTEX_REGION	28	Down	0.0130930967606548	0.456887506198052
C2_KEGG_NUCLEOTIDE_EXCISION_REPAIR	42	Down	0.0130948104590472	0.456887506198052
C2_BIOCARTA_EIF2_PATHWAY	10	Down	0.0131082289993704	0.456887506198052
C7_GSE39820_TGFBETA1_VS_TGFBETA3_IN_IL6_TREATED_CD4_TCELL_UP	181	Down	0.0131094581431629	0.456887506198052
C5_GO_CERAMIDE_TRANSPORTER_ACTIVITY	9	Down	0.0131176361853771	0.456887506198052
C2_GROSS_HYPOXIA_VIA_HIF1A_ONLY	8	Up	0.0131301088109388	0.456887506198052
C5_GO_DICARBOXYLIC_ACID_CATABOLIC_PROCESS	9	Down	0.013138064604698	0.456887506198052
C5_GO_OPSONIZATION	3	Down	0.013218605855926	0.456887506198052
C7_GSE3203_UNTREATED_VS_IFNB_TREATED_LN_BCELL_UP	161	Down	0.013219638152857	0.456887506198052
C5_GO_RIBOSOMAL_LARGE_SUBUNIT_BINDING	11	Down	0.0132379791662891	0.456887506198052
C2_REACTOME_NOD1_2_SIGNALING_PATHWAY	33	Down	0.0132805236440949	0.456887506198052
C7_GSE17721_LPS_VS_GARDIQUIMOD_8H_BMDC_UP	151	Down	0.0133152745891434	0.456887506198052
C7_GSE12366_PLASMA_CELL_VS_MEMORY_BCELL_DN	163	Down	0.0133671060683138	0.456887506198052
C7_GSE36078_WT_VS_IL1R_KO_LUNG_DC_DN	159	Down	0.0133745735383323	0.456887506198052
C7_GSE6674_ANTI_IGM_VS_ANTI_IGM_AND_CPG_STIM_BCELL_DN	174	Down	0.0134078066190221	0.456887506198052
C5_GO_REGULATION_OF_CARBOHYDRATE_METABOLIC_PROCESS	155	Down	0.0134381704774953	0.456887506198052
C7_GSE46606_IRF4HIGH_VS_WT_CD40L_IL2_IL5_DAY1_STIMULATED_BCELL_UP	182	Down	0.0134478963328112	0.456887506198052
C5_GO_RESPONSE_TO_OSMOTIC_STRESS	54	Down	0.0134573864193898	0.456887506198052
C7_GSE16385_MONOCYTE_VS_12H_ROSIGLITAZONE_IL4_TREATED_MACROPHAGE_DN	171	Down	0.0134575465878407	0.456887506198052
C5_GO_RESPONSE_TO_COBALT_ION	10	Down	0.0134706784208445	0.456887506198052
C7_GSE17721_CTRL_VS_CPG_6H_BMDC_UP	170	Down	0.0134830608216215	0.456887506198052
C7_GSE17721_CTRL_VS_POLYIC_24H_BMDC_UP	172	Down	0.0134874557892517	0.456887506198052
C7_GSE29618_MONOCYTE_VS_PDC_DN	156	Down	0.0135581042686285	0.456887506198052
C5_GO_INTRACELLULAR_PROTEIN_TRANSPORT	926	Down	0.0135603096690602	0.456887506198052
C5_GO_REGULATION_OF_PROTEIN_LOCALIZATION_TO_CHROMOSOME_TELOMERIC_REGION	13	Down	0.0136723551569115	0.456887506198052
C5_GO_NUCLEOSIDE_BISPHOSPHATE_BIOSYNTHETIC_PROCESS	61	Down	0.0137476430541878	0.456887506198052
C7_GSE46606_UNSTIM_VS_CD40L_IL2_IL5_3DAY_STIMULATED_IRF4MID_SORTED_BCELL_UP	176	Down	0.0137658856189366	0.456887506198052
C5_GO_VACUOLAR_TRANSPORT	109	Down	0.01378532064959	0.456887506198052
C7_GSE5589_LPS_VS_LPS_AND_IL6_STIM_IL6_KO_MACROPHAGE_45MIN_DN	174	Down	0.0137854651572457	0.456887506198052
C7_GSE22886_NAIVE_TCELL_VS_MONOCYTE_UP	175	Down	0.0137878134860462	0.456887506198052
C5_GO_HISTONE_H4_K5_ACETYLATION	15	Down	0.0138417521671082	0.456887506198052
C5_GO_AMINO_ACID_BETAINE_BIOSYNTHETIC_PROCESS	5	Down	0.0138640537202908	0.456887506198052
C2_ZHENG_FOXP3_TARGETS_IN_THYMUS_UP	174	Down	0.0138641446682455	0.456887506198052
C7_GSE18791_CTRL_VS_NEWCASTLE_VIRUS_DC_14H_UP	182	Down	0.0138773033521584	0.456887506198052
C7_GSE27092_WT_VS_HDAC7_PHOSPHO_DEFICIENT_CD8_TCELL_DN	141	Down	0.0138807705112069	0.456887506198052
C5_GO_REGULATION_OF_CELLULAR_RESPONSE_TO_INSULIN_STIMULUS	55	Down	0.0138976295825761	0.456887506198052
C5_GO_ESC_E_Z_COMPLEX	14	Down	0.0139652111903694	0.456887506198052
H_HALLMARK_PROTEIN_SECRETION	85	Down	0.0139871893761122	0.456887506198052
C5_GO_GLYCOPROTEIN_BIOSYNTHETIC_PROCESS	229	Down	0.0139930395910089	0.456887506198052
C2_PEART_HDAC_PROLIFERATION_CLUSTER_DN	70	Down	0.0139936333614824	0.456887506198052
C7_GSE37605_TREG_VS_TCONV_C57BL6_FOXP3_IRES_GFP_DN	133	Down	0.0140330182958888	0.456887506198052
C7_GSE26488_WT_VS_VP16_TRANSGENIC_HDAC7_KO_DOUBLE_POSITIVE_THYMOCYTE_DN	149	Down	0.0140417932581615	0.456887506198052
H_HALLMARK_OXIDATIVE_PHOSPHORYLATION	177	Down	0.0140463191108262	0.456887506198052
C7_GSE17721_LPS_VS_POLYIC_6H_BMDC_DN	168	Down	0.0140708181598387	0.456887506198052
C2_REACTOME_ACTIVATION_OF_THE_MRNA_UPON_BINDING_OF_THE_CAP_BINDING_COMPLEX_AND_EIFS_AND_SUBSEQUENT_BINDING_TO_43S	43	Down	0.0141001307766348	0.456887506198052
C2_REACTOME_MYD88_CASCADE_INITIATED_ON_PLASMA_MEMBRANE	76	Down	0.0141098377657996	0.456887506198052
C7_GSE9601_NFKB_INHIBITOR_VS_PI3K_INHIBITOR_TREATED_HCMV_INF_MONOCYTE_UP	169	Down	0.0141836730795525	0.456887506198052
C5_GO_ENDOSOMAL_TRANSPORT	187	Down	0.0142040341545569	0.456887506198052
C7_GSE27786_NKTCELL_VS_NEUTROPHIL_UP	174	Down	0.0142083590562947	0.456887506198052
C7_GSE22432_UNTREATED_VS_TGFB1_TREATED_COMMON_DC_PROGENITOR_UP	157	Down	0.0142356256535376	0.456887506198052
C7_GSE3982_MAST_CELL_VS_CENT_MEMORY_CD4_TCELL_UP	166	Down	0.0142454849475774	0.456887506198052
C7_GSE14000_TRANSLATED_RNA_VS_MRNA_4H_LPS_DC_UP	169	Down	0.0142512500636724	0.456887506198052
C7_GSE29618_PRE_VS_DAY7_POST_TIV_FLU_VACCINE_BCELL_DN	162	Down	0.014301284734538	0.456887506198052
C5_GO_MATURATION_OF_5_8S_RRNA	22	Down	0.0143070184586034	0.456887506198052
C5_GO_PROTEIN_ACETYLTRANSFERASE_COMPLEX	78	Down	0.0143140997571825	0.456887506198052
C5_GO_EXTRINSIC_APOPTOTIC_SIGNALING_PATHWAY	176	Down	0.0143196356175665	0.456887506198052
C5_GO_NEGATIVE_REGULATION_OF_EPIDERMAL_GROWTH_FACTOR_ACTIVATED_RECEPTOR_ACTIVITY	11	Down	0.0143274818194606	0.456887506198052
C7_GSE43863_NAIVE_VS_MEMORY_LY6C_INT_CXCR5POS_CD4_TCELL_D150_LCMV_DN	174	Down	0.0143467471166234	0.456887506198052
C5_GO_GLOMERULAR_EPITHELIAL_CELL_DEVELOPMENT	9	Up	0.0143481493493391	0.456887506198052
C3_TGCGCANK_UNKNOWN	449	Down	0.0143647835870671	0.456887506198052
C1_chr2q14	50	Down	0.0143779075913822	0.456887506198052
C2_VALK_AML_CLUSTER_5	23	Down	0.0143839949832952	0.456887506198052
C7_GSE8621_UNSTIM_VS_LPS_PRIMED_UNSTIM_MACROPHAGE_DN	164	Down	0.0144392588206058	0.456887506198052
C5_GO_PEPTIDE_N_ACETYLTRANSFERASE_ACTIVITY	58	Down	0.0144410509247617	0.456887506198052
C5_GO_APOPTOTIC_SIGNALING_PATHWAY	461	Down	0.0144855280431698	0.456887506198052
C5_GO_CILIARY_BASAL_BODY_PLASMA_MEMBRANE_DOCKING	86	Down	0.0144865428777768	0.456887506198052
C2_PUJANA_ATM_PCC_NETWORK	1099	Down	0.0144944737837525	0.456887506198052
C5_GO_REGULATION_OF_AMYLOID_BETA_FORMATION	19	Down	0.0145132644882009	0.456887506198052
C7_GSE4984_GALECTIN1_VS_VEHICLE_CTRL_TREATED_DC_DN	162	Down	0.0145421985296405	0.456887506198052
C7_GSE24726_WT_VS_E2_2_KO_PDC_DAY6_POST_DELETION_UP	173	Down	0.0145442231067134	0.456887506198052
C5_GO_DERMATAN_SULFATE_BIOSYNTHETIC_PROCESS	5	Up	0.0145470871795358	0.456887506198052
H_HALLMARK_DNA_REPAIR	130	Down	0.014571561133783	0.456887506198052
C5_GO_HIGH_DENSITY_LIPOPROTEIN_PARTICLE	13	Down	0.01460400577808	0.456887506198052
C7_GSE17974_1H_VS_72H_UNTREATED_IN_VITRO_CD4_TCELL_UP	168	Down	0.0146325578817496	0.456887506198052
C3_E2F4DP1_01	191	Down	0.0146494308507401	0.456887506198052
C5_GO_RIBONUCLEOPROTEIN_COMPLEX_SUBUNIT_ORGANIZATION	220	Down	0.0146544543455155	0.456887506198052
C7_GSE16385_ROSIGLITAZONE_VS_UNTREATED_IFNG_TNF_STIM_MACROPHAGE_DN	166	Down	0.0146818686517233	0.456887506198052
C5_GO_CHROMOSOME_PASSENGER_COMPLEX	5	Up	0.0146954188757172	0.456887506198052
C5_GO_NEURON_PROJECTION_MAINTENANCE	8	Down	0.0147222209310454	0.456887506198052
C2_GOUYER_TATI_TARGETS_DN	7	Up	0.0147439041405787	0.456887506198052
C7_GSE10325_LUPUS_CD4_TCELL_VS_LUPUS_BCELL_UP	177	Down	0.0147556306294886	0.456887506198052
C5_GO_POSITIVE_REGULATION_OF_GLIAL_CELL_MIGRATION	9	Down	0.0147639994567435	0.456887506198052
C5_GO_INTERSPECIES_INTERACTION_BETWEEN_ORGANISMS	734	Down	0.0147698982443722	0.456887506198052
C3_PEA3_Q6	218	Down	0.0147985828953991	0.456887506198052
C7_GSE9601_UNTREATED_VS_NFKB_INHIBITOR_TREATED_HCMV_INF_MONOCYTE_DN	168	Down	0.0148075868469297	0.456887506198052
C5_GO_FATZ_BINDING	3	Up	0.0148092808258747	0.456887506198052
C7_GSE3565_DUSP1_VS_WT_SPLENOCYTES_POST_LPS_INJECTION_UP	138	Down	0.0148122599307578	0.456887506198052
C7_GSE3982_EOSINOPHIL_VS_MAST_CELL_DN	167	Down	0.0148126034533375	0.456887506198052
C7_GSE40274_CTRL_VS_FOXP3_AND_HELIOS_TRANSDUCED_ACTIVATED_CD4_TCELL_UP	175	Down	0.0148564350896454	0.456887506198052
C7_GSE29618_PRE_VS_DAY7_POST_TIV_FLU_VACCINE_MONOCYTE_UP	126	Down	0.0149799521159738	0.456887506198052
C7_GSE30971_CTRL_VS_LPS_STIM_MACROPHAGE_WBP7_KO_2H_DN	160	Down	0.0149890138796877	0.456887506198052
C7_GSE24634_NAIVE_CD4_TCELL_VS_DAY10_IL4_CONV_TREG_DN	185	Down	0.0150001152226689	0.456887506198052
C7_GSE44649_NAIVE_VS_ACTIVATED_CD8_TCELL_DN	174	Down	0.0150094212771386	0.456887506198052
C7_GSE17301_CTRL_VS_48H_ACD3_ACD28_STIM_CD8_TCELL_UP	167	Down	0.0150189419924206	0.456887506198052
C5_GO_SYNAPSE_PRUNING	8	Down	0.0150341410269904	0.456887506198052
C7_GSE29164_UNTREATED_VS_CD8_TCELL_TREATED_MELANOMA_DAY3_UP	174	Down	0.0150432375660497	0.456887506198052
C2_DORSEY_GAB2_TARGETS	23	Down	0.0150666125896848	0.456887506198052
C2_KEGG_RNA_DEGRADATION	49	Down	0.0150873741113568	0.456887506198052
C7_GSE10239_NAIVE_VS_DAY4.5_EFF_CD8_TCELL_UP	168	Down	0.0150966671356038	0.456887506198052
C7_GSE22886_NAIVE_CD8_TCELL_VS_NEUTROPHIL_UP	176	Down	0.0151269772818601	0.456887506198052
C5_GO_PEPTIDE_METABOLIC_PROCESS	78	Down	0.0151351727029919	0.456887506198052
C2_KEGG_PENTOSE_AND_GLUCURONATE_INTERCONVERSIONS	11	Down	0.0151992438681195	0.456887506198052
C5_GO_POSITIVE_REGULATION_OF_STEROID_METABOLIC_PROCESS	17	Down	0.0152038068539472	0.456887506198052
C7_GSE29618_PDC_VS_MDC_DAY7_FLU_VACCINE_UP	157	Down	0.0152240600939967	0.456887506198052
C5_GO_CELLULAR_LIPID_CATABOLIC_PROCESS	163	Down	0.0152427970713882	0.456887506198052
C2_REACTOME_TP53_REGULATES_TRANSCRIPTION_OF_CASPASE_ACTIVATORS_AND_CASPASES	11	Down	0.0152479517355893	0.456887506198052
C2_BLUM_RESPONSE_TO_SALIRASIB_UP	206	Down	0.01525627292222	0.456887506198052
C3_E2F1DP1_01	187	Down	0.0152585275714478	0.456887506198052
C3_E2F1DP2_01	187	Down	0.0152585275714478	0.456887506198052
C3_E2F4DP2_01	187	Down	0.0152585275714478	0.456887506198052
C7_GSE27786_NKCELL_VS_NKTCELL_DN	145	Down	0.0152603377639135	0.456887506198052
C5_GO_BASIC_AMINO_ACID_TRANSMEMBRANE_TRANSPORT	8	Up	0.0152936632793288	0.456887506198052
C5_GO_SITE_OF_DNA_DAMAGE	68	Down	0.0153116750281226	0.456887506198052
C7_GSE2405_0H_VS_6H_A_PHAGOCYTOPHILUM_STIM_NEUTROPHIL_UP	163	Down	0.0153124293290606	0.456887506198052
C2_BRACHAT_RESPONSE_TO_CAMPTOTHECIN_DN	35	Down	0.015382864849444	0.457121226677832
C5_GO_REGULATION_OF_ANION_TRANSPORT	63	Down	0.0154071122109455	0.457121226677832
C5_GO_PRESPLICEOSOME	12	Down	0.0154181138151494	0.457121226677832
C5_GO_NEGATIVE_REGULATION_OF_CELLULAR_RESPONSE_TO_INSULIN_STIMULUS	29	Down	0.0154331360731032	0.457121226677832
C7_GSE20500_CTRL_VS_RETINOIC_ACID_TREATED_CD4_TCELL_UP	179	Down	0.0154498890331482	0.457121226677832
C5_GO_ACETYLTRANSFERASE_ACTIVITY	81	Down	0.0154625333872909	0.457121226677832
C5_GO_PROTEIN_MODIFICATION_BY_SMALL_PROTEIN_CONJUGATION_OR_REMOVAL	889	Down	0.0155109814551553	0.457121226677832
C2_DODD_NASOPHARYNGEAL_CARCINOMA_DN	1157	Down	0.0155301956152477	0.457121226677832
C7_GSE22886_NAIVE_CD8_TCELL_VS_DC_UP	174	Down	0.0156513400742773	0.457121226677832
C5_GO_GOLGI_DISASSEMBLY	5	Down	0.015659846503731	0.457121226677832
C5_GO_MITOCHONDRIAL_PART	859	Down	0.0156598763816974	0.457121226677832
C7_GSE17721_CTRL_VS_LPS_4H_BMDC_UP	170	Down	0.015675908992422	0.457121226677832
C2_GINESTIER_BREAST_CANCER_20Q13_AMPLIFICATION_DN	153	Down	0.0156927894042855	0.457121226677832
C5_GO_TRANSFERASE_COMPLEX	656	Down	0.0157024023599314	0.457121226677832
C5_GO_TRANSLATIONAL_INITIATION	154	Down	0.0157829336032484	0.457121226677832
C5_GO_MICROTUBULE_SEVERING_ATPASE_ACTIVITY	5	Down	0.0158318291658543	0.457121226677832
C7_GSE29618_PRE_VS_DAY7_POST_LAIV_FLU_VACCINE_PDC_DN	172	Down	0.0158336142445427	0.457121226677832
C5_GO_PURINERGIC_RECEPTOR_ACTIVITY	16	Down	0.0158342480501373	0.457121226677832
C7_GSE7852_LN_VS_FAT_TCONV_UP	173	Down	0.0158561986062893	0.457121226677832
C7_GSE45365_WT_VS_IFNAR_KO_CD11B_DC_MCMV_INFECTION_DN	109	Up	0.015882196611887	0.457121226677832
C2_PIONTEK_PKD1_TARGETS_UP	22	Down	0.0159282631122834	0.457121226677832
C7_GSE22432_PDC_VS_TGFB1_TREATEDCOMMON_DC_PROGENITOR_UP	176	Down	0.0159753080943341	0.457121226677832
C2_BIOCARTA_P35ALZHEIMERS_PATHWAY	7	Down	0.0160176551709784	0.457121226677832
C5_GO_LOW_DENSITY_LIPOPROTEIN_PARTICLE_REMODELING	6	Down	0.016028585181957	0.457121226677832
C7_GSE13173_UNTREATED_VS_IL12_TREATED_ACT_CD8_TCELL_DN	129	Down	0.0160407846187145	0.457121226677832
C7_GSE3982_MAST_CELL_VS_BCELL_DN	156	Down	0.0160530321646568	0.457121226677832
C5_GO_REGULATION_OF_CELLULAR_CATABOLIC_PROCESS	650	Down	0.016062369385449	0.457121226677832
C2_ZHENG_BOUND_BY_FOXP3	406	Down	0.0160727072549457	0.457121226677832
C5_GO_INVADOPODIUM_MEMBRANE	5	Down	0.0160748388464656	0.457121226677832
C7_GSE13484_UNSTIM_VS_3H_YF17D_VACCINE_STIM_PBMC_UP	175	Down	0.0160801614221687	0.457121226677832
C5_GO_PHOSPHATIDYLINOSITOL_MONOPHOSPHATE_PHOSPHATASE_ACTIVITY	12	Down	0.0160914348843631	0.457121226677832
C5_GO_AP_4_ADAPTOR_COMPLEX	5	Down	0.0161193729937221	0.457121226677832
C7_GSE411_UNSTIM_VS_400MIN_IL6_STIM_SOCS3_KO_MACROPHAGE_UP	170	Down	0.016213498701727	0.457121226677832
C7_GSE11057_CD4_CENT_MEM_VS_PBMC_UP	178	Down	0.0162170100970165	0.457121226677832
C2_REACTOME_INTERLEUKIN_2_SIGNALING	12	Down	0.016280456276483	0.457121226677832
C7_GSE29164_DAY3_VS_DAY7_CD8_TCELL_TREATED_MELANOMA_UP	140	Down	0.0162978653073663	0.457121226677832
C2_REACTOME_MITOCHONDRIAL_TRANSLATION	79	Down	0.0163290908130386	0.457121226677832
C7_GSE2770_UNTREATED_VS_IL4_TREATED_ACT_CD4_TCELL_48H_UP	169	Down	0.0163826683938363	0.457121226677832
C5_GO_NEGATIVE_REGULATION_OF_UBIQUITIN_PROTEIN_TRANSFERASE_ACTIVITY	13	Down	0.0164217005933888	0.457121226677832
C7_GSE16385_IL4_VS_ROSIGLITAZONE_STIM_MACROPHAGE_UP	165	Down	0.0164279116500571	0.457121226677832
C5_GO_POSITIVE_REGULATION_OF_AMYLOID_BETA_CLEARANCE	6	Down	0.0164285207093674	0.457121226677832
C5_GO_CELLULAR_PROTEIN_COMPLEX_DISASSEMBLY	166	Down	0.0164796395652853	0.457121226677832
C2_PID_REELIN_PATHWAY	24	Down	0.0165233032293569	0.457121226677832
C5_GO_GOLGI_CISTERNA_MEMBRANE	63	Down	0.0165621914323104	0.457121226677832
C7_GSE28737_FOLLICULAR_VS_MARGINAL_ZONE_BCELL_BCL6_HET_UP	170	Down	0.0165753465502012	0.457121226677832
C7_GSE22886_DAY1_VS_DAY7_MONOCYTE_IN_CULTURE_UP	161	Down	0.0165880693886895	0.457121226677832
C7_GSE27786_LIN_NEG_VS_NEUTROPHIL_UP	171	Down	0.016589369354988	0.457121226677832
C7_GSE17721_CTRL_VS_POLYIC_6H_BMDC_UP	165	Down	0.0166009481441279	0.457121226677832
C5_GO_MITOCHONDRIAL_TRANSLATION	116	Down	0.0166213464844353	0.457121226677832
C7_GSE9509_10MIN_VS_30MIN_LPS_AND_IL10_STIM_IL10_KO_MACROPHAGE_UP	159	Down	0.0166478096229734	0.457121226677832
C5_GO_POSITIVE_REGULATION_OF_INTERLEUKIN_6_PRODUCTION	54	Down	0.0166714022774912	0.457121226677832
C2_JISON_SICKLE_CELL_DISEASE_DN	154	Down	0.0166770424578645	0.457121226677832
C5_GO_PROTEIN_TARGETING	335	Down	0.0166907117812976	0.457121226677832
C5_GO_LIPID_MODIFICATION	187	Down	0.0166965590708671	0.457121226677832
C2_REACTOME_ACETYLCHOLINE_BINDING_AND_DOWNSTREAM_EVENTS	5	Up	0.0166967615007207	0.457121226677832
C5_GO_PHOSPHATIDYLINOSITOL_BISPHOSPHATE_PHOSPHATASE_ACTIVITY	21	Down	0.0167343747946956	0.457121226677832
C3_YY1_02	210	Down	0.016759839422815	0.457121226677832
C7_GSE39820_TGFBETA1_IL6_VS_TGFBETA1_IL6_IL23A_TREATED_CD4_TCELL_DN	145	Down	0.0167868229939174	0.457121226677832
C7_GSE40274_FOXP3_VS_FOXP3_AND_EOS_TRANSDUCED_ACTIVATED_CD4_TCELL_UP	174	Down	0.0167895474888409	0.457121226677832
C7_GSE20366_EX_VIVO_VS_HOMEOSTATIC_CONVERSION_TREG_UP	175	Down	0.0168057815338167	0.457121226677832
C3_E2F_02	188	Down	0.0168067964231377	0.457121226677832
C5_GO_REGULATION_OF_HISTONE_H3_K27_METHYLATION	9	Down	0.0168341055264684	0.457121226677832
C7_GSE25146_UNSTIM_VS_HELIOBACTER_PYLORI_LPS_STIM_AGS_CELL_UP	172	Down	0.0168473372348162	0.457121226677832
C5_GO_UBIQUITIN_BINDING	68	Down	0.0168508272427842	0.457121226677832
C7_GSE6259_FLT3L_INDUCED_33D1_POS_DC_VS_BCELL_DN	177	Down	0.0168535069963251	0.457121226677832
C5_GO_ENDONUCLEASE_ACTIVITY_ACTIVE_WITH_EITHER_RIBO_OR_DEOXYRIBONUCLEIC_ACIDS_AND_PRODUCING_5_PHOSPHOMONOESTERS	34	Down	0.0168685382848904	0.457121226677832
C2_KEGG_APOPTOSIS	75	Down	0.0169440243425798	0.457121226677832
C2_REACTOME_CILIUM_ASSEMBLY	167	Down	0.0169806266400944	0.457121226677832
C7_GSE2770_TGFB_AND_IL4_VS_IL12_TREATED_ACT_CD4_TCELL_48H_DN	172	Down	0.0169935669866581	0.457121226677832
C2_REACTOME_CENTROSOME_MATURATION	72	Down	0.0169943144347694	0.457121226677832
C5_GO_SPONTANEOUS_SYNAPTIC_TRANSMISSION	4	Down	0.0169950191136485	0.457121226677832
C7_GSE3982_CTRL_VS_IGE_STIM_MAST_CELL_UP	158	Down	0.0170071619375572	0.457121226677832
C7_GSE29615_CTRL_VS_DAY3_LAIV_IFLU_VACCINE_PBMC_DN	128	Down	0.0170072228754038	0.457121226677832
C7_GSE5589_WT_VS_IL10_KO_LPS_AND_IL10_STIM_MACROPHAGE_45MIN_UP	158	Down	0.0170112022240594	0.457121226677832
C7_GSE10325_CD4_TCELL_VS_BCELL_UP	178	Down	0.0170176047801376	0.457121226677832
C2_REACTOME_INSERTION_OF_TAIL_ANCHORED_PROTEINS_INTO_THE_ENDOPLASMIC_RETICULUM_MEMBRANE	18	Down	0.0170453939023266	0.457121226677832
C5_GO_RETROMER_COMPLEX	18	Down	0.0170453939023266	0.457121226677832
C5_GO_NEUROINFLAMMATORY_RESPONSE	37	Down	0.0171419180226729	0.457121226677832
C5_GO_ESTABLISHMENT_OF_PROTEIN_LOCALIZATION_TO_CHROMOSOME	25	Down	0.0171936167515004	0.457121226677832
C7_GSE3039_ALPHABETA_CD8_TCELL_VS_B1_BCELL_UP	171	Down	0.0172173229173581	0.457121226677832
C2_REACTOME_INTERLEUKIN_1_SIGNALING	84	Down	0.0172310503792934	0.457121226677832
C5_GO_LIPID_CATABOLIC_PROCESS	228	Down	0.0172613023912063	0.457121226677832
C2_OUYANG_PROSTATE_CANCER_PROGRESSION_UP	17	Down	0.0173071686651045	0.457121226677832
C2_REACTOME_PLASMA_LIPOPROTEIN_ASSEMBLY_REMODELING_AND_CLEARANCE	50	Down	0.0173121639615956	0.457121226677832
C7_GSE22886_IGG_IGA_MEMORY_BCELL_VS_BM_PLASMA_CELL_UP	177	Down	0.0173313460987194	0.457121226677832
C2_REACTOME_CYTOSOLIC_SENSORS_OF_PATHOGEN_ASSOCIATED_DNA	55	Down	0.0173418663524252	0.457121226677832
C5_GO_T_CELL_PROLIFERATION	139	Down	0.0174359616156736	0.457121226677832
C5_GO_PROTEIN_ACETYLATION	152	Down	0.0174386424107901	0.457121226677832
C7_GSE22935_24H_VS_48H_MBOVIS_BCG_STIM_MACROPHAGE_DN	164	Down	0.0174494512231467	0.457121226677832
C7_GSE17721_CPG_VS_GARDIQUIMOD_0.5H_BMDC_UP	139	Down	0.0174553850135581	0.457121226677832
C2_SPIELMAN_LYMPHOBLAST_EUROPEAN_VS_ASIAN_DN	533	Down	0.0174573968211028	0.457121226677832
C2_SCHLOSSER_MYC_TARGETS_AND_SERUM_RESPONSE_UP	41	Down	0.0174639380081517	0.457121226677832
C3_PAX5_02	14	Down	0.0175244691870425	0.457121226677832
C5_GO_NEGATIVE_REGULATION_OF_MAPK_CASCADE	126	Down	0.0175653329085018	0.457121226677832
C2_REACTOME_MRNA_DECAY_BY_3_TO_5_EXORIBONUCLEASE	14	Down	0.0176073297401291	0.457121226677832
C2_REACTOME_GAP_FILLING_DNA_REPAIR_SYNTHESIS_AND_LIGATION_IN_GG_NER	24	Down	0.0176754374302768	0.457121226677832
C5_GO_L_ASPARTATE_TRANSMEMBRANE_TRANSPORTER_ACTIVITY	4	Down	0.0177061457119154	0.457121226677832
C7_GSE36888_UNTREATED_VS_IL2_TREATED_TCELL_17H_UP	168	Down	0.0177130667914349	0.457121226677832
C7_GSE12963_ENV_NEF_VS_ENV_NEF_AND_VPR_DEFICIENT_HIV1_INF_CD4_TCELL_UP	120	Down	0.0177141830933769	0.457121226677832
C2_REACTOME_ASSEMBLY_OF_ACTIVE_LPL_AND_LIPC_LIPASE_COMPLEXES	12	Down	0.0177499824639766	0.457121226677832
C7_GSE37416_0H_VS_6H_F_TULARENSIS_LVS_NEUTROPHIL_UP	177	Down	0.0177535740060239	0.457121226677832
C3_ELK1_02	223	Down	0.0177693824582802	0.457121226677832
C7_GSE2770_UNTREATED_VS_TGFB_AND_IL4_TREATED_ACT_CD4_TCELL_2H_UP	176	Down	0.0177979631842732	0.457121226677832
C2_ABE_VEGFA_TARGETS_30MIN	21	Up	0.0178110230228376	0.457121226677832
C2_NADLER_OBESITY_UP	45	Down	0.0178203213488257	0.457121226677832
C7_GSE27859_MACROPHAGE_VS_CD11C_INT_F480_HI_MACROPHAGE_UP	152	Down	0.0178524057826231	0.457121226677832
C5_GO_NUCLEUS_ORGANIZATION	98	Down	0.0178739511610207	0.457121226677832
C7_GSE10147_IL3_VS_IL3_AND_HIVP17_STIM_PDC_UP	156	Down	0.0178743905137349	0.457121226677832
C5_GO_INTERMEDIATE_DENSITY_LIPOPROTEIN_PARTICLE	3	Down	0.0179178437042448	0.457121226677832
C7_GSE9650_NAIVE_VS_EFF_CD8_TCELL_UP	172	Down	0.0179202240613294	0.457121226677832
C2_SUZUKI_RESPONSE_TO_TSA_AND_DECITABINE_1B	9	Down	0.0179347234418791	0.457121226677832
C7_GSE3982_BASOPHIL_VS_NKCELL_UP	152	Down	0.0179624612117132	0.457121226677832
C5_GO_PHOSPHATASE_ACTIVITY	201	Down	0.0179879016595052	0.457121226677832
C2_REACTOME_TOLL_LIKE_RECEPTOR_CASCADES	128	Down	0.0179901589987388	0.457121226677832
C7_GSE11864_UNTREATED_VS_CSF1_PAM3CYS_IN_MAC_DN	145	Down	0.0180187640557513	0.457121226677832
C5_GO_SIGNAL_RECOGNITION_PARTICLE	10	Down	0.018063870155654	0.457121226677832
C5_GO_APICOLATERAL_PLASMA_MEMBRANE	11	Up	0.0181151078881873	0.457121226677832
C7_GSE22432_CONVENTIONAL_CDC_VS_PLASMACYTOID_PDC_DN	159	Down	0.0181162813006245	0.457121226677832
C5_GO_3_HYDROXYACYL_COA_DEHYDRATASE_ACTIVITY	4	Down	0.0181459202570104	0.457121226677832
C5_GO_RIBOSE_PHOSPHATE_BIOSYNTHETIC_PROCESS	154	Down	0.0181597261601153	0.457121226677832
C7_GSE22886_IGM_MEMORY_BCELL_VS_BLOOD_PLASMA_CELL_DN	173	Down	0.018194235760398	0.457121226677832
C7_GSE14308_TH2_VS_NAIVE_CD4_TCELL_DN	152	Down	0.0182392809151813	0.457121226677832
C2_KEGG_VALINE_LEUCINE_AND_ISOLEUCINE_BIOSYNTHESIS	8	Down	0.0182828873457696	0.457121226677832
C5_GO_POSITIVE_REGULATION_OF_CYTOSKELETON_ORGANIZATION	162	Down	0.0182872617574671	0.457121226677832
C7_GSE25123_ROSIGLITAZONE_VS_IL4_AND_ROSIGLITAZONE_STIM_MACROPHAGE_DAY10_UP	162	Down	0.0183027416492061	0.457121226677832
C7_GSE21063_CTRL_VS_ANTI_IGM_STIM_BCELL_NFATC1_KO_3H_DN	169	Down	0.0183396919018224	0.457121226677832
C2_HESS_TARGETS_OF_HOXA9_AND_MEIS1_UP	56	Down	0.0184152455372958	0.457121226677832
C5_GO_PROTEASOME_ASSEMBLY	13	Down	0.0184784244449925	0.457121226677832
C5_GO_MRNA_METHYLATION	13	Down	0.0185010042085023	0.457121226677832
C5_GO_NLS_BEARING_PROTEIN_IMPORT_INTO_NUCLEUS	21	Down	0.0185333472168905	0.457121226677832
C7_GSE13485_DAY1_VS_DAY21_YF17D_VACCINE_PBMC_UP	154	Down	0.0185490773192504	0.457121226677832
C2_REACTOME_CASPASE_ACTIVATION_VIA_EXTRINSIC_APOPTOTIC_SIGNALLING_PATHWAY	22	Down	0.0185640687330405	0.457121226677832
C7_GSE38697_LIGHT_ZONE_VS_DARK_ZONE_BCELL_UP	157	Down	0.0186198986176898	0.457121226677832
C2_REACTOME_COMPETING_ENDOGENOUS_RNAS_CERNAS_REGULATE_PTEN_TRANSLATION	8	Down	0.0186403101692293	0.457121226677832
C7_GSE29618_LAIV_VS_TIV_FLU_VACCINE_DAY7_PDC_UP	178	Down	0.0186523203115165	0.457121226677832
C2_REACTOME_N_GLYCAN_ANTENNAE_ELONGATION	11	Down	0.0186695730392166	0.457121226677832
C7_GSE21360_NAIVE_VS_QUATERNARY_MEMORY_CD8_TCELL_UP	178	Down	0.0187154426274415	0.457121226677832
C5_GO_ALPHA_AMINO_ACID_BIOSYNTHETIC_PROCESS	47	Down	0.0187492417111623	0.457121226677832
C2_LOPEZ_TRANSLATION_VIA_FN1_SIGNALING	27	Down	0.0187500612006921	0.457121226677832
C2_VERRECCHIA_DELAYED_RESPONSE_TO_TGFB1	26	Up	0.0187685158812517	0.457121226677832
C2_PID_CERAMIDE_PATHWAY	41	Down	0.0187915575732259	0.457121226677832
C5_GO_MRNA_MODIFICATION	19	Down	0.018803482703288	0.457121226677832
C2_REACTOME_TRIF_TICAM1_MEDIATED_TLR4_SIGNALING	88	Down	0.0188129488058547	0.457121226677832
C7_GSE23308_WT_VS_MINERALCORTICOID_REC_KO_MACROPHAGE_UP	173	Down	0.0188647782231707	0.457121226677832
C5_GO_NUCLEOTIDE_RECEPTOR_ACTIVITY	14	Down	0.0188976039095883	0.457121226677832
C3_TEL2_Q6	214	Down	0.0189269863110242	0.457121226677832
C5_GO_ACTIVATION_OF_TRANSMEMBRANE_RECEPTOR_PROTEIN_TYROSINE_KINASE_ACTIVITY	5	Up	0.018927137090783	0.457121226677832
C2_WONG_MITOCHONDRIA_GENE_MODULE	185	Down	0.0189945613788262	0.457121226677832
C7_GSE3982_EOSINOPHIL_VS_NEUTROPHIL_UP	160	Down	0.0190021132920505	0.457121226677832
C7_GSE2770_TGFB_AND_IL4_VS_IL12_TREATED_ACT_CD4_TCELL_2H_UP	143	Down	0.0190414393265496	0.457121226677832
C7_GSE17322_CD103_POS_VS_CD11B_HIGH_LUNG_DC_UP	161	Down	0.0190854047945775	0.457121226677832
C5_GO_PHOSPHATIDYLCHOLINE_STEROL_O_ACYLTRANSFERASE_ACTIVATOR_ACTIVITY	3	Down	0.0191022157059062	0.457121226677832
C2_SHIPP_DLBCL_CURED_VS_FATAL_DN	38	Down	0.0191133629236352	0.457121226677832
C5_GO_IMMUNOGLOBULIN_SECRETION	16	Down	0.0191369853390885	0.457121226677832
C7_GSE6092_IFNG_VS_IFNG_AND_B_BURGDORFERI_INF_ENDOTHELIAL_CELL_UP	179	Down	0.0192106773964048	0.457121226677832
C7_KAECH_NAIVE_VS_DAY8_EFF_CD8_TCELL_DN	184	Down	0.0192246428835691	0.457121226677832
C2_FLOTHO_PEDIATRIC_ALL_THERAPY_RESPONSE_UP	43	Down	0.019285694433141	0.457121226677832
C7_GSE17721_POLYIC_VS_CPG_4H_BMDC_UP	164	Down	0.0193137331081658	0.457121226677832
C7_GSE14413_UNSTIM_VS_IFNB_STIM_RAW264_CELLS_DN	69	Up	0.0193558865904319	0.457121226677832
C7_GSE32986_GMCSF_AND_CURDLAN_LOWDOSE_VS_GMCSF_AND_CURDLAN_HIGHDOSE_STIM_DC_UP	179	Down	0.0193776886353765	0.457121226677832
C5_GO_POSITIVE_REGULATION_OF_MICROGLIAL_CELL_ACTIVATION	8	Down	0.0194221080087075	0.457121226677832
C5_GO_METANEPHRIC_DISTAL_TUBULE_DEVELOPMENT	2	Up	0.0194429827892625	0.457121226677832
C5_GO_METANEPHRIC_NEPHRON_TUBULE_MORPHOGENESIS	2	Up	0.0194429827892625	0.457121226677832
C7_GSE27786_BCELL_VS_NKCELL_UP	165	Down	0.01946541570988	0.457121226677832
C2_SMID_BREAST_CANCER_NORMAL_LIKE_DN	2	Down	0.0194746003135819	0.457121226677832
C2_MOREAUX_MULTIPLE_MYELOMA_BY_TACI_DN	155	Down	0.0194839645580393	0.457121226677832
C7_GSE18804_SPLEEN_MACROPHAGE_VS_COLON_TUMORAL_MACROPHAGE_UP	169	Down	0.0194856966350178	0.457121226677832
C5_GO_GEMINI_OF_COILED_BODIES	9	Down	0.0195136485713259	0.457121226677832
C2_REACTOME_PHOSPHORYLATION_SITE_MUTANTS_OF_CTNNB1_ARE_NOT_TARGETED_TO_THE_PROTEASOME_BY_THE_DESTRUCTION_COMPLEX	14	Down	0.0195438140563007	0.457121226677832
C5_GO_MESONEPHRIC_DUCT_DEVELOPMENT	3	Up	0.0195620750319137	0.457121226677832
C2_RUTELLA_RESPONSE_TO_HGF_VS_CSF2RB_AND_IL4_UP	351	Down	0.019574900596466	0.457121226677832
C7_GSE17721_CTRL_VS_LPS_1H_BMDC_DN	133	Down	0.0196132822000453	0.457121226677832
C5_GO_APOPTOTIC_MITOCHONDRIAL_CHANGES	93	Down	0.0196167398211295	0.457121226677832
C7_GSE37301_COMMON_LYMPHOID_PROGENITOR_VS_CD4_TCELL_DN	178	Down	0.0196224425800412	0.457121226677832
C5_GO_CENTRIOLE	111	Down	0.0196289067164459	0.457121226677832
C7_GSE37416_CTRL_VS_48H_F_TULARENSIS_LVS_NEUTROPHIL_DN	176	Down	0.0196404026790157	0.457121226677832
C5_GO_POSITIVE_REGULATION_OF_DNA_BINDING_TRANSCRIPTION_FACTOR_ACTIVITY	203	Down	0.0196967176841106	0.457121226677832
C7_GSE37416_CTRL_VS_12H_F_TULARENSIS_LVS_NEUTROPHIL_DN	162	Down	0.0197249619714276	0.457121226677832
C5_GO_PROTEIN_AUTOUBIQUITINATION	56	Down	0.0197353892567218	0.457121226677832
C7_GSE2770_TGFB_AND_IL4_ACT_VS_ACT_CD4_TCELL_6H_UP	176	Down	0.019754515160915	0.457121226677832
C2_VANHARANTA_UTERINE_FIBROID_WITH_7Q_DELETION_UP	57	Down	0.0197732743416399	0.457121226677832
C2_MARZEC_IL2_SIGNALING_UP	99	Down	0.0197786422685462	0.457121226677832
C3_E2F1_Q6	195	Down	0.0197787791933209	0.457121226677832
C5_GO_ESTABLISHMENT_OF_PROTEIN_LOCALIZATION_TO_MEMBRANE	255	Down	0.0197873724992229	0.457121226677832
C5_GO_POSITIVE_REGULATION_OF_NEUROTRANSMITTER_SECRETION	15	Down	0.0197963223911757	0.457121226677832
C7_GSE15330_LYMPHOID_MULTIPOTENT_VS_MEGAKARYOCYTE_ERYTHROID_PROGENITOR_UP	162	Down	0.0198145664347325	0.457121226677832
C7_GOLDRATH_EFF_VS_MEMORY_CD8_TCELL_DN	163	Down	0.0198214811743512	0.457121226677832
C2_TERAO_AOX4_TARGETS_SKIN_DN	17	Down	0.0198260305056487	0.457121226677832
C7_GSE7548_NAIVE_VS_DAY28_PCC_IMMUNIZATION_CD4_TCELL_UP	157	Down	0.0198453988916571	0.457121226677832
C5_GO_NEGATIVE_REGULATION_OF_NIK_NF_KAPPAB_SIGNALING	15	Down	0.0198480083039617	0.457121226677832
C2_PID_TOLL_ENDOGENOUS_PATHWAY	20	Down	0.0199360067830289	0.457121226677832
C2_TAVOR_CEBPA_TARGETS_DN	24	Down	0.0199535372917142	0.457121226677832
C2_REACTOME_PYRUVATE_METABOLISM	26	Down	0.0199632627678742	0.457121226677832
C5_GO_7S_RNA_BINDING	7	Down	0.0199819082013159	0.457121226677832
C5_GO_PURINE_NTP_DEPENDENT_HELICASE_ACTIVITY	63	Down	0.0199918970893531	0.457121226677832
C7_GSE37301_MULTIPOTENT_PROGENITOR_VS_RAG2_KO_NK_CELL_UP	165	Down	0.0200111186619021	0.457121226677832
C2_NOUZOVA_TRETINOIN_AND_H4_ACETYLATION	115	Down	0.0200491640248149	0.457121226677832
C5_GO_NEGATIVE_REGULATION_OF_CELLULAR_PROTEIN_CATABOLIC_PROCESS	62	Down	0.0200676718296074	0.457121226677832
C5_GO_REGULATION_OF_PEPTIDYL_THREONINE_PHOSPHORYLATION	34	Down	0.0200777312990584	0.457121226677832
C5_GO_MICROTUBULE_ORGANIZING_CENTER_PART	150	Down	0.0200939676677749	0.457121226677832
C7_GSE3039_NKT_CELL_VS_B2_BCELL_UP	164	Down	0.0200995812801397	0.457121226677832
C2_REACTOME_ASPARAGINE_N_LINKED_GLYCOSYLATION	248	Down	0.0201176844774277	0.457121226677832
C3_E2F1DP1RB_01	187	Down	0.0201240087579977	0.457121226677832
C2_BIOCARTA_NOTCH_PATHWAY	5	Down	0.0201641064554454	0.457121226677832
C2_REACTOME_INTERLEUKIN_1_FAMILY_SIGNALING	109	Down	0.0201821517774754	0.457121226677832
C1_chr14q21	25	Down	0.0201851584500883	0.457121226677832
C7_GSE33162_UNTREATED_VS_4H_LPS_STIM_HDAC3_HET_MACROPHAGE_DN	163	Down	0.0201875052636564	0.457121226677832
C5_GO_GOLGI_CISTERNA	84	Down	0.0202098967457605	0.457121226677832
C2_GAZDA_DIAMOND_BLACKFAN_ANEMIA_PROGENITOR_DN	59	Down	0.0202106583191263	0.457121226677832
C5_GO_NUCLEOSIDE_TRIPHOSPHATE_DIPHOSPHATASE_ACTIVITY	10	Down	0.0202310672564035	0.457121226677832
C7_GSE4984_GALECTIN1_VS_VEHICLE_CTRL_TREATED_DC_UP	156	Down	0.0202646609816522	0.457121226677832
C5_GO_ACTIVIN_RECEPTOR_BINDING	3	Up	0.0202699919760652	0.457121226677832
C5_GO_DNA_METABOLIC_PROCESS	719	Down	0.0203325059013952	0.457121226677832
C5_GO_POSITIVE_REGULATION_OF_NEURAL_PRECURSOR_CELL_PROLIFERATION	25	Up	0.0203363624877533	0.457121226677832
C2_REACTOME_PROTEIN_LOCALIZATION	133	Down	0.0203811507130846	0.457121226677832
C5_GO_ESTABLISHMENT_OF_PROTEIN_LOCALIZATION_TO_TELOMERE	17	Down	0.0204448654419741	0.457121226677832
C5_GO_BASIC_AMINO_ACID_TRANSPORT	12	Up	0.0204561009735568	0.457121226677832
C2_KEGG_BASE_EXCISION_REPAIR	32	Down	0.0204580541479942	0.457121226677832
C5_GO_PROTEIN_POLYUBIQUITINATION	255	Down	0.0204711875874471	0.457121226677832
C3_CETS1P54_01	216	Down	0.0204937552000655	0.457121226677832
C7_GSE45365_HEALTHY_VS_MCMV_INFECTION_CD11B_DC_UP	147	Down	0.0205135312555878	0.457121226677832
H_HALLMARK_MYC_TARGETS_V1	167	Down	0.0205200833006435	0.457121226677832
C7_GSE12845_NAIVE_VS_PRE_GC_TONSIL_BCELL_UP	157	Down	0.0205253871952428	0.457121226677832
C7_GSE11961_FOLLICULAR_BCELL_VS_GERMINAL_CENTER_BCELL_DAY7_UP	174	Down	0.0205382131173552	0.457121226677832
C2_DING_LUNG_CANCER_EXPRESSION_BY_COPY_NUMBER	92	Down	0.0205628051975842	0.457121226677832
C5_GO_IMPORT_INTO_NUCLEUS	119	Down	0.0205628153883005	0.457121226677832
C7_GSE32164_ALTERNATIVELY_ACT_M2_VS_CMYC_INHIBITED_MACROPHAGE_UP	173	Down	0.0205888896250828	0.457121226677832
C7_GSE17721_LPS_VS_GARDIQUIMOD_1H_BMDC_DN	166	Down	0.0205999361352368	0.457121226677832
C5_GO_POSITIVE_REGULATION_OF_DNA_METABOLIC_PROCESS	138	Down	0.0206553323850237	0.457121226677832
C7_GSE14000_TRANSLATED_RNA_VS_MRNA_DC_DN	146	Down	0.0206728164810017	0.457121226677832
C5_GO_REGULATION_OF_CDC42_PROTEIN_SIGNAL_TRANSDUCTION	5	Down	0.0206956431611949	0.457121226677832
C5_GO_GLYCOSYLATION	189	Down	0.0207207679352432	0.457121226677832
C7_GSE34205_HEALTHY_VS_FLU_INF_INFANT_PBMC_UP	153	Down	0.0207582014484157	0.457121226677832
C7_GSE32986_CURDLAN_LOWDOSE_VS_CURDLAN_HIGHDOSE_STIM_DC_UP	169	Down	0.0208259455283077	0.457121226677832
C5_GO_CELL_PROLIFERATION_INVOLVED_IN_HEART_MORPHOGENESIS	8	Down	0.0208314333424544	0.457121226677832
C7_GSE29617_CTRL_VS_DAY3_TIV_FLU_VACCINE_PBMC_2008_DN	165	Down	0.0208350818759388	0.457121226677832
C7_GSE28783_ANTI_MIR33_VS_UNTREATED_ATHEROSCLEROSIS_MACROPHAGE_UP	153	Down	0.0208393326775031	0.457121226677832
C7_GSE22935_UNSTIM_VS_24H_MBOVIS_BCG_STIM_MACROPHAGE_DN	155	Down	0.020851320891565	0.457121226677832
C5_GO_MYD88_INDEPENDENT_TOLL_LIKE_RECEPTOR_SIGNALING_PATHWAY	30	Down	0.0208556600447743	0.457121226677832
C5_GO_PROTEIN_MODIFICATION_BY_SMALL_PROTEIN_CONJUGATION	735	Down	0.020872885669047	0.457121226677832
C3_ELK1_01	227	Down	0.0208747250945963	0.457121226677832
C7_GSE17721_LPS_VS_PAM3CSK4_8H_BMDC_UP	165	Down	0.0209315966123607	0.457121226677832
C5_GO_CELL_AGGREGATION	8	Up	0.0210390893927522	0.457121226677832
C7_KAECH_NAIVE_VS_DAY15_EFF_CD8_TCELL_DN	174	Down	0.0210418936239022	0.457121226677832
C7_GSE40274_CTRL_VS_FOXP3_AND_HELIOS_TRANSDUCED_ACTIVATED_CD4_TCELL_DN	173	Down	0.0210450548530837	0.457121226677832
C5_GO_REGULATION_OF_MRNA_CATABOLIC_PROCESS	154	Down	0.0210677870009296	0.457121226677832
C3_ACTAYRNNNCCCR_UNKNOWN	403	Down	0.0210913413401821	0.457121226677832
C5_GO_HYDROXYMETHYL__FORMYL_AND_RELATED_TRANSFERASE_ACTIVITY	6	Down	0.0211108595995641	0.457121226677832
C7_GSE17974_IL4_AND_ANTI_IL12_VS_UNTREATED_48H_ACT_CD4_TCELL_UP	141	Down	0.0211256436502919	0.457121226677832
C7_GSE5589_LPS_VS_LPS_AND_IL10_STIM_IL10_KO_MACROPHAGE_45MIN_UP	169	Down	0.0211318064246964	0.457121226677832
C5_GO_CHROMATIN_ORGANIZATION_INVOLVED_IN_REGULATION_OF_TRANSCRIPTION	108	Down	0.0211536110796377	0.457121226677832
C5_GO_REGULATION_OF_ACYL_COA_BIOSYNTHETIC_PROCESS	9	Down	0.0211867510825952	0.457121226677832
C2_REACTOME_INTERLEUKIN_15_SIGNALING	14	Down	0.021205746888174	0.457121226677832
C3_TAGAACC_MIR182	29	Down	0.0212709128377064	0.457121226677832
C7_GSE22886_NAIVE_BCELL_VS_NEUTROPHIL_UP	166	Down	0.0212930246137323	0.457121226677832
C7_GSE41978_WT_VS_ID2_KO_KLRG1_LOW_EFFECTOR_CD8_TCELL_DN	134	Down	0.0213022012219235	0.457121226677832
C7_GSE4590_LARGE_PRE_BCELL_VS_VPREB_POS_LARGE_PRE_BCELL_DN	162	Down	0.0214435976273476	0.457121226677832
C7_GSE3982_MAST_CELL_VS_BASOPHIL_DN	162	Down	0.0214941668566582	0.457121226677832
C7_GSE39556_UNTREATED_VS_3H_POLYIC_INJ_MOUSE_NK_CELL_DN	175	Down	0.0215261026792708	0.457121226677832
C7_GSE15930_NAIVE_VS_24H_IN_VITRO_STIM_INFAB_CD8_TCELL_DN	175	Down	0.0215276272288207	0.457121226677832
C7_GSE2770_IL12_ACT_VS_ACT_CD4_TCELL_6H_DN	137	Down	0.0215489578846382	0.457121226677832
C2_REACTOME_PRE_NOTCH_PROCESSING_IN_THE_ENDOPLASMIC_RETICULUM	4	Down	0.0215493178282053	0.457121226677832
C5_GO_NEGATIVE_REGULATION_OF_CHOLESTEROL_BIOSYNTHETIC_PROCESS	6	Down	0.0215803244392639	0.457121226677832
C5_GO_ARGININE_TRANSMEMBRANE_TRANSPORTER_ACTIVITY	4	Up	0.0215816202899199	0.457121226677832
C7_GSE37532_WT_VS_PPARG_KO_VISCERAL_ADIPOSE_TISSUE_TCONV_DN	168	Down	0.0215862711068647	0.457121226677832
C7_GSE27786_LIN_NEG_VS_CD8_TCELL_UP	167	Down	0.0215964948857901	0.457121226677832
C7_GSE10239_MEMORY_VS_KLRG1HIGH_EFF_CD8_TCELL_DN	180	Down	0.021616494630615	0.457121226677832
C5_GO_RNA_POLYMERASE_ACTIVITY	36	Down	0.0216266455286538	0.457121226677832
C2_REACTOME_FOLDING_OF_ACTIN_BY_CCT_TRIC	10	Down	0.0216355088278955	0.457121226677832
C5_GO_REGULATION_OF_LIPOPROTEIN_LIPASE_ACTIVITY	16	Down	0.0216561993848089	0.457121226677832
C5_GO_UNCONVENTIONAL_MYOSIN_COMPLEX	9	Up	0.0216709294617027	0.457121226677832
C5_GO_RIBONUCLEASE_ACTIVITY	90	Down	0.0216724279258643	0.457121226677832
C7_GSE6674_PL2_3_VS_ANTI_IGM_AND_CPG_STIM_BCELL_DN	179	Down	0.0216843658002672	0.457121226677832
C5_GO_CYTOSOLIC_SMALL_RIBOSOMAL_SUBUNIT	31	Down	0.0217018719797262	0.457121226677832
C7_GSE10147_IL3_AND_HIVP17_VS_IL3_AND_CPG_STIM_PDC_DN	136	Down	0.0217121498101039	0.457121226677832
C2_MATTIOLI_MGUS_VS_MULTIPLE_MYELOMA	12	Down	0.02173351897608	0.457121226677832
C5_GO_BRONCHUS_DEVELOPMENT	6	Up	0.0217443030409443	0.457121226677832
C5_GO_PRESYNAPTIC_ACTIVE_ZONE_CYTOPLASMIC_COMPONENT	8	Down	0.0218226121575208	0.457121226677832
C2_REACTOME_TNFR1_INDUCED_NFKAPPAB_SIGNALING_PATHWAY	26	Down	0.0218571222689437	0.457121226677832
C7_GSE13229_MATURE_VS_INTMATURE_NKCELL_DN	162	Down	0.0218703833012934	0.457121226677832
C2_GAZDA_DIAMOND_BLACKFAN_ANEMIA_ERYTHROID_DN	365	Down	0.0218797237169149	0.457121226677832
C7_GSE32423_MEMORY_VS_NAIVE_CD8_TCELL_DN	172	Down	0.0218849727422083	0.457121226677832
C5_GO_POSITIVE_REGULATION_OF_BINDING	144	Down	0.0219041786989728	0.457121226677832
C2_MIKKELSEN_IPS_ICP_WITH_H3K27ME3	19	Up	0.0219464133588294	0.457121226677832
C7_GSE27786_LIN_NEG_VS_NKTCELL_DN	169	Down	0.0220597697067968	0.457121226677832
C7_GSE19401_PAM2CSK4_VS_RETINOIC_ACID_AND_PAM2CSK4_STIM_FOLLICULAR_DC_DN	176	Down	0.0220934718919169	0.457121226677832
C2_KAUFFMANN_DNA_REPAIR_GENES	213	Down	0.0220947974596284	0.457121226677832
C7_GSE46606_IRF4HIGH_VS_IRF4MID_CD40L_IL2_IL5_DAY3_STIMULATED_BCELL_DN	160	Down	0.0221039051392632	0.457121226677832
C7_GSE37301_GRANULOCYTE_MONOCYTE_PROGENITOR_VS_RAG2_KO_NK_CELL_DN	153	Down	0.0221185415731223	0.457121226677832
C7_GSE369_PRE_VS_POST_IL6_INJECTION_SOCS3_KO_LIVER_DN	175	Down	0.0221313675660885	0.457121226677832
C7_GSE17974_2.5H_VS_72H_IL4_AND_ANTI_IL12_ACT_CD4_TCELL_DN	165	Down	0.0221499905889862	0.457121226677832
C7_GSE36476_YOUNG_VS_OLD_DONOR_MEMORY_CD4_TCELL_72H_TSST_ACT_DN	178	Down	0.0221551517093338	0.457121226677832
C7_GSE17721_CTRL_VS_PAM3CSK4_12H_BMDC_UP	171	Down	0.0221556854282389	0.457121226677832
C7_GSE2706_UNSTIM_VS_2H_LPS_DC_UP	159	Down	0.0221715001444401	0.457121226677832
C2_DACOSTA_UV_RESPONSE_VIA_ERCC3_XPCS_DN	73	Down	0.022200814130032	0.457121226677832
C7_GSE17721_0.5H_VS_24H_PAM3CSK4_BMDC_DN	168	Down	0.0222564678688665	0.457121226677832
C3_HIF1_Q3	181	Down	0.0222566556555572	0.457121226677832
C5_GO_EXOCYTIC_VESICLE	134	Down	0.0222970568082324	0.457121226677832
C7_GSE21033_3H_VS_24H_POLYIC_STIM_DC_DN	117	Down	0.0223130789421554	0.457121226677832
C7_GSE18893_CTRL_VS_TNF_TREATED_TCONV_2H_DN	171	Down	0.0223202554719207	0.457121226677832
C7_GSE3039_NKT_CELL_VS_B1_BCELL_DN	171	Down	0.0223270687567094	0.457121226677832
C7_GSE21670_UNTREATED_VS_IL6_TREATED_STAT3_KO_CD4_TCELL_DN	170	Down	0.0223610213065227	0.457121226677832
C7_GSE41867_NAIVE_VS_DAY30_LCMV_ARMSTRONG_MEMORY_CD8_TCELL_UP	171	Down	0.0223651762932449	0.457121226677832
C5_GO_POSITIVE_REGULATION_OF_LIPOPOLYSACCHARIDE_MEDIATED_SIGNALING_PATHWAY	5	Down	0.0224162061864982	0.457121226677832
C7_GSE27786_ERYTHROBLAST_VS_MONO_MAC_DN	170	Down	0.0224438230618575	0.457121226677832
C7_GSE3039_ALPHABETA_CD8_TCELL_VS_B2_BCELL_UP	163	Down	0.0224814125665321	0.457121226677832
C7_GSE6259_DEC205_POS_DC_VS_BCELL_DN	151	Down	0.0224821212578346	0.457121226677832
C7_GSE40274_GATA1_VS_FOXP3_AND_GATA1_TRANSDUCED_ACTIVATED_CD4_TCELL_UP	168	Down	0.0224878069871525	0.457121226677832
C7_GSE7219_UNSTIM_VS_LPS_AND_ANTI_CD40_STIM_DC_DN	168	Down	0.0224992648902723	0.457121226677832
C5_GO_PROTEIN_LOCALIZATION_TO_NUCLEUS	186	Down	0.0225484823969755	0.457121226677832
C7_GSE9650_NAIVE_VS_EXHAUSTED_CD8_TCELL_UP	168	Down	0.0225693501326164	0.457121226677832
C5_GO_REGULATION_OF_DNA_DUPLEX_UNWINDING	4	Up	0.0225873022929725	0.457121226677832
C5_GO_POSITIVE_REGULATION_OF_ESTABLISHMENT_OF_PROTEIN_LOCALIZATION_TO_TELOMERE	10	Down	0.0226476699841889	0.457121226677832
C7_GSE11961_PLASMA_CELL_DAY7_VS_GERMINAL_CENTER_BCELL_DAY40_DN	152	Down	0.0227011763502597	0.457121226677832
C5_GO_PROTEIN_LOCALIZATION_TO_CHROMOSOME_TELOMERIC_REGION	27	Down	0.0227117778234101	0.457121226677832
C5_GO_LOOP_OF_HENLE_DEVELOPMENT	2	Up	0.0227449069408631	0.457121226677832
C2_BONOME_OVARIAN_CANCER_POOR_SURVIVAL_UP	22	Down	0.0227459079507187	0.457121226677832
C5_GO_DNA_MODIFICATION	86	Down	0.0227912207511351	0.457121226677832
C7_GSE19401_PAM2CSK4_VS_RETINOIC_ACID_STIM_FOLLICULAR_DC_UP	158	Down	0.0228067729850943	0.457121226677832
C5_GO_DICARBOXYLIC_ACID_TRANSMEMBRANE_TRANSPORTER_ACTIVITY	21	Down	0.0228094214384344	0.457121226677832
C5_GO_POSITIVE_REGULATION_OF_ENDOCYTOSIS	68	Down	0.0229002211837223	0.457121226677832
C7_GSE37416_0H_VS_48H_F_TULARENSIS_LVS_NEUTROPHIL_UP	170	Down	0.0229128678049598	0.457121226677832
C2_ZHAN_MULTIPLE_MYELOMA_SUBGROUPS	29	Down	0.0229217005154128	0.457121226677832
C5_GO_TRANSFERASE_ACTIVITY_TRANSFERRING_GLYCOSYL_GROUPS	192	Down	0.0229622806650793	0.457121226677832
C5_GO_FERROUS_IRON_BINDING	19	Down	0.0229660913052754	0.457121226677832
C5_GO_PINOCYTOSIS	18	Down	0.0229838689886392	0.457121226677832
C7_GSE23321_CD8_STEM_CELL_MEMORY_VS_EFFECTOR_MEMORY_CD8_TCELL_DN	179	Down	0.0229851650496572	0.457121226677832
C5_GO_ACETYL_COA_BIOSYNTHETIC_PROCESS_FROM_PYRUVATE	15	Down	0.0229914616110345	0.457121226677832
C2_PID_RETINOIC_ACID_PATHWAY	26	Up	0.0229969124408102	0.457121226677832
C7_GSE46143_CTRL_VS_LMP2A_TRANSDUCED_CD10_POS_GC_BCELL_DN	175	Down	0.0230001081317232	0.457121226677832
C5_GO_REGULATION_OF_DNA_LIGATION	5	Down	0.0230179951629635	0.457121226677832
C5_GO_CUPROUS_ION_BINDING	5	Down	0.0230675012239024	0.457121226677832
C5_GO_TELOMERE_MAINTENANCE_VIA_RECOMBINATION	14	Down	0.023068171877348	0.457121226677832
C7_GSE37532_TREG_VS_TCONV_CD4_TCELL_FROM_VISCERAL_ADIPOSE_TISSUE_DN	157	Down	0.0230797956597417	0.457121226677832
C7_GSE8685_IL2_STARVED_VS_IL2_ACT_IL2_STARVED_CD4_TCELL_DN	169	Down	0.0231283302593897	0.457121226677832
C7_GSE5589_LPS_VS_LPS_AND_IL6_STIM_IL6_KO_MACROPHAGE_45MIN_UP	162	Down	0.0231530137745057	0.457121226677832
C2_REACTOME_TOLL_LIKE_RECEPTOR_TLR1:TLR2_CASCADE	85	Down	0.0231981552062279	0.457121226677832
C3_AAGWWRNYGGC_UNKNOWN	102	Down	0.0232282163006344	0.457121226677832
C5_GO_POSITIVE_REGULATION_OF_INTERLEUKIN_18_PRODUCTION	3	Down	0.0233097904392748	0.457121226677832
C5_GO_ACTIN_MODIFICATION	5	Down	0.0233279656512332	0.457121226677832
C7_GSE14769_40MIN_VS_360MIN_LPS_BMDM_DN	165	Down	0.0233698834320039	0.457121226677832
C2_GRAESSMANN_APOPTOSIS_BY_DOXORUBICIN_DN	1480	Down	0.023373790541982	0.457121226677832
C2_IVANOVSKA_MIR106B_TARGETS	72	Down	0.0234001884353265	0.457121226677832
C2_REACTOME_PLASMA_LIPOPROTEIN_ASSEMBLY	11	Down	0.0234081886426762	0.457121226677832
C5_GO_PERICENTRIOLAR_MATERIAL	20	Down	0.023414151150269	0.457121226677832
C5_GO_POSITIVE_REGULATION_OF_RESPONSE_TO_DNA_DAMAGE_STIMULUS	85	Down	0.0234417127934122	0.457121226677832
C7_GSE21670_UNTREATED_VS_TGFB_IL6_TREATED_STAT3_KO_CD4_TCELL_DN	175	Down	0.0234528690486961	0.457121226677832
C7_GSE20198_UNTREATED_VS_IL12_TREATED_ACT_CD4_TCELL_UP	166	Down	0.0234830934735952	0.457121226677832
C7_GSE22886_IGM_MEMORY_BCELL_VS_BM_PLASMA_CELL_UP	174	Down	0.0234934444213421	0.457121226677832
C7_GSE19923_WT_VS_HEB_KO_DP_THYMOCYTE_DN	163	Down	0.0234942345178953	0.457121226677832
C7_GSE36476_CTRL_VS_TSST_ACT_40H_MEMORY_CD4_TCELL_OLD_UP	151	Down	0.0235050788907909	0.457121226677832
C2_REACTOME_TRNA_PROCESSING_IN_THE_NUCLEUS	50	Down	0.0235332891780963	0.457121226677832
C2_BOGNI_TREATMENT_RELATED_MYELOID_LEUKEMIA_DN	24	Up	0.0235676120471297	0.457121226677832
C2_AIGNER_ZEB1_TARGETS	18	Up	0.0236102547900646	0.457121226677832
C7_GSE20727_CTRL_VS_ROS_INH_AND_DNFB_ALLERGEN_TREATED_DC_UP	168	Down	0.0236231188221453	0.457121226677832
C2_WILENSKY_RESPONSE_TO_DARAPLADIB	27	Down	0.0236312837284722	0.457121226677832
C5_GO_CYTOPLASMIC_EXOSOME_RNASE_COMPLEX_	12	Down	0.02363924704805	0.457121226677832
C7_GSE14000_TRANSLATED_RNA_VS_MRNA_DC_UP	179	Down	0.0236689417526093	0.457121226677832
C2_BIOCARTA_G2_PATHWAY	19	Down	0.0237043139368061	0.457121226677832
C5_GO_VESICLE_MEDIATED_TRANSPORT_TO_THE_PLASMA_MEMBRANE	79	Down	0.0237125163388408	0.457121226677832
C7_GSE24210_CTRL_VS_IL35_TREATED_TCONV_CD4_TCELL_UP	173	Down	0.0237202749152852	0.457121226677832
C7_GSE22935_UNSTIM_VS_48H_MBOVIS_BCG_STIM_MACROPHAGE_DN	151	Down	0.0237389013352641	0.457121226677832
C7_GSE46606_UNSTIM_VS_CD40L_IL2_IL5_3DAY_STIMULATED_IRF4MID_SORTED_BCELL_DN	169	Down	0.0238073204490887	0.457121226677832
C1_chr6p12	24	Down	0.0238372683777982	0.457121226677832
C7_GSE45365_WT_VS_IFNAR_KO_CD11B_DC_MCMV_INFECTION_UP	155	Down	0.0238474706726488	0.457121226677832
C7_GSE1925_CTRL_VS_24H_IFNG_STIM_IFNG_PRIMED_MACROPHAGE_DN	172	Down	0.0238852842603315	0.457121226677832
C7_GSE11057_PBMC_VS_MEM_CD4_TCELL_DN	171	Down	0.0238982694749978	0.457121226677832
C7_GSE3920_UNTREATED_VS_IFNA_TREATED_ENDOTHELIAL_CELL_UP	161	Down	0.0239025715527373	0.457121226677832
C3_AACWWCAANK_UNKNOWN	112	Down	0.0239028430497906	0.457121226677832
C7_GSE32901_TH1_VS_TH17_ENRICHED_CD4_TCELL_UP	167	Down	0.0239110041814586	0.457121226677832
C2_REACTOME_METABOLISM_OF_AMINO_ACIDS_AND_DERIVATIVES	271	Down	0.0239202274064679	0.457121226677832
C7_GSE2770_UNTREATED_VS_TGFB_AND_IL12_TREATED_ACT_CD4_TCELL_48H_UP	149	Down	0.0239216284279038	0.457121226677832
C7_GSE3982_NEUTROPHIL_VS_BCELL_DN	171	Down	0.0239335853418071	0.457121226677832
C5_GO_FATTY_ACID_BIOSYNTHETIC_PROCESS	112	Down	0.0239792783331041	0.457121226677832
C5_GO_RIBONUCLEASE_P_ACTIVITY	9	Down	0.0239808974557696	0.457121226677832
C5_GO_NEGATIVE_REGULATION_OF_GENE_EXPRESSION_EPIGENETIC	112	Down	0.0239852123916495	0.457121226677832
C7_GSE25123_CTRL_VS_IL4_STIM_MACROPHAGE_DN	178	Down	0.0239903606110235	0.457121226677832
C7_GSE15215_CD2_POS_VS_NEG_PDC_DN	180	Down	0.0240362304449323	0.457121226677832
C5_GO_INTRA_S_DNA_DAMAGE_CHECKPOINT	13	Down	0.0240421406703298	0.457121226677832
C5_GO_RESPONSE_TO_L_GLUTAMATE	6	Down	0.0240628374908139	0.457121226677832
C5_GO_REGULATION_OF_LIPID_TRANSPORT	67	Down	0.0240713912652799	0.457121226677832
C7_GSE42724_NAIVE_VS_B1_BCELL_DN	161	Down	0.0241054994970727	0.457121226677832
C5_GO_PROTEIN_LOCALIZATION_TO_ORGANELLE	721	Down	0.0241281303399452	0.457121226677832
C7_GSE2770_IL12_VS_IL4_TREATED_ACT_CD4_TCELL_6H_UP	145	Down	0.0241417477049184	0.457121226677832
C7_GSE40666_STAT1_KO_VS_STAT4_KO_CD8_TCELL_WITH_IFNA_STIM_90MIN_UP	169	Down	0.0241734054351088	0.457121226677832
C5_GO_POLYSOME	55	Down	0.0241997967907143	0.457121226677832
C2_REACTOME_REGULATION_OF_FZD_BY_UBIQUITINATION	11	Up	0.0242235773281046	0.457121226677832
C7_GSE17322_CD103_POS_VS_CD11B_HIGH_LUNG_DC_DN	165	Down	0.0242269838382931	0.457121226677832
C5_GO_INTERLEUKIN_2_PRODUCTION	52	Down	0.0242329862519023	0.457121226677832
C7_GSE360_T_GONDII_VS_B_MALAYI_LOW_DOSE_DC_DN	152	Down	0.0242417768015678	0.457121226677832
C7_GSE36009_UNSTIM_VS_LPS_STIM_DC_DN	179	Down	0.0242484340994561	0.457121226677832
C5_GO_MUSCLE_CELL_APOPTOTIC_PROCESS	52	Down	0.0242608678758437	0.457121226677832
C5_GO_REGULATION_BY_VIRUS_OF_VIRAL_PROTEIN_LEVELS_IN_HOST_CELL	6	Down	0.0242647831472956	0.457121226677832
C7_GSE22432_MULTIPOTENT_VS_COMMON_DC_PROGENITOR_UNTREATED_UP	172	Down	0.0242978334610258	0.457121226677832
C7_GSE19923_WT_VS_E2A_KO_DP_THYMOCYTE_UP	128	Down	0.0243432983560516	0.457121226677832
C5_GO_RNA_PHOSPHODIESTER_BOND_HYDROLYSIS_EXONUCLEOLYTIC	38	Down	0.0243529487266037	0.457121226677832
C5_GO_REGULATION_OF_DNA_DEPENDENT_DNA_REPLICATION	45	Down	0.024361608506532	0.457121226677832
C7_GSE22886_IGG_IGA_MEMORY_BCELL_VS_BLOOD_PLASMA_CELL_DN	175	Down	0.0243773965494207	0.457121226677832
C7_GSE18893_CTRL_VS_TNF_TREATED_TCONV_24H_UP	168	Down	0.0243925511800602	0.457121226677832
C7_GSE36078_UNTREATED_VS_AD5_INF_IL1R_KO_MOUSE_LUNG_DC_DN	147	Down	0.0243938133262904	0.457121226677832
C7_GSE11864_UNTREATED_VS_CSF1_IN_MAC_UP	154	Down	0.024445564407123	0.457121226677832
C7_GSE5099_UNSTIM_VS_MCSF_TREATED_MONOCYTE_DAY3_UP	155	Down	0.0244461239229734	0.457121226677832
C7_GSE39152_BRAIN_VS_SPLEEN_CD103_NEG_MEMORY_CD8_TCELL_UP	168	Down	0.024460683921278	0.457121226677832
C3_RCGCANGCGY_NRF1_Q6	807	Down	0.0244712625415597	0.457121226677832
C5_GO_CALCIUM_ION_REGULATED_EXOCYTOSIS	96	Down	0.0244758881111476	0.457121226677832
C7_GSE9988_LOW_LPS_VS_CTRL_TREATED_MONOCYTE_DN	181	Down	0.0245275841328805	0.457121226677832
C2_NAGASHIMA_NRG1_SIGNALING_DN	43	Down	0.0245861757514947	0.457121226677832
C5_GO_MIRNA_METABOLIC_PROCESS	18	Down	0.0245986724668232	0.457121226677832
C2_DANG_REGULATED_BY_MYC_UP	56	Down	0.0245989621001586	0.457121226677832
C2_XU_CREBBP_TARGETS_DN	31	Down	0.0246048323900275	0.457121226677832
C2_REACTOME_HOST_INTERACTIONS_WITH_INFLUENZA_FACTORS	38	Down	0.0246608106453055	0.457121226677832
C5_GO_POSITIVE_REGULATION_OF_LYASE_ACTIVITY	10	Up	0.0246644315937724	0.457121226677832
C5_GO_RESPONSE_TO_LEAD_ION	19	Down	0.0246710950370151	0.457121226677832
C5_GO_RNA_SECONDARY_STRUCTURE_UNWINDING	7	Down	0.0246786726824165	0.457121226677832
C5_GO_REGULATION_OF_SECONDARY_HEART_FIELD_CARDIOBLAST_PROLIFERATION	3	Down	0.0247239103839205	0.457121226677832
C7_GSE2128_C57BL6_VS_NOD_CD4CD8_DP_THYMOCYTE_UP	158	Down	0.0247325015929874	0.457121226677832
C5_GO_NEGATIVE_REGULATION_OF_NEURON_MIGRATION	5	Down	0.0247336467199395	0.457121226677832
C7_GSE15330_WT_VS_IKAROS_KO_MEGAKARYOCYTE_ERYTHROID_PROGENITOR_UP	161	Down	0.0247370616596402	0.457121226677832
C5_GO_DNA_TEMPLATED_TRANSCRIPTION_TERMINATION	63	Down	0.0247386067481678	0.457121226677832
C7_GSE13485_CTRL_VS_DAY7_YF17D_VACCINE_PBMC_UP	119	Down	0.0247454447334112	0.457121226677832
C5_GO_RESPONSE_TO_SALT_STRESS	11	Down	0.0247585707254457	0.457121226677832
C5_GO_DNA_REPAIR	477	Down	0.0247737775425757	0.457121226677832
C7_GSE17721_0.5H_VS_4H_LPS_BMDC_UP	169	Down	0.0247825801198976	0.457121226677832
C7_GSE17721_LPS_VS_GARDIQUIMOD_0.5H_BMDC_UP	152	Down	0.0248566339385876	0.457121226677832
C2_REACTOME_CREB3_FACTORS_ACTIVATE_GENES	5	Down	0.0248716583664643	0.457121226677832
C7_GSE17721_POLYIC_VS_GARDIQUIMOD_6H_BMDC_DN	169	Down	0.024885984212443	0.457121226677832
C2_REACTOME_TNFR1_INDUCED_PROAPOPTOTIC_SIGNALING	12	Down	0.0249539290378392	0.457121226677832
C3_CTCCAAG_MIR432	65	Down	0.0249846859382692	0.457121226677832
C5_GO_POSITIVE_REGULATION_OF_SUPRAMOLECULAR_FIBER_ORGANIZATION	148	Down	0.0249863394950134	0.457121226677832
C3_CCGNMNNTNACG_UNKNOWN	70	Down	0.0249998535150997	0.457121226677832
C5_GO_REGULATION_OF_ESTABLISHMENT_OR_MAINTENANCE_OF_CELL_POLARITY	22	Down	0.025001813352594	0.457121226677832
C2_REACTOME_INTESTINAL_ABSORPTION	2	Down	0.0250039477488203	0.457121226677832
C7_GSE21927_UNTREATED_VS_GMCSF_GCSF_TREATED_BONE_MARROW_UP	152	Down	0.0250053969623435	0.457121226677832
C5_GO_OXIDOREDUCTASE_ACTIVITY_OXIDIZING_METAL_IONS	13	Down	0.0250437527898363	0.457121226677832
C5_GO_HISTONE_H4_K16_ACETYLATION	21	Down	0.0250535964908106	0.457121226677832
C5_GO_POSITIVE_REGULATION_OF_INTERLEUKIN_13_PRODUCTION	12	Down	0.02505368912064	0.457121226677832
C3_ATCATGA_MIR433	94	Down	0.0250699200164476	0.457121226677832
C7_GSE17301_IFNA2_VS_IFNA5_STIM_ACD3_ACD28_ACT_CD8_TCELL_UP	174	Down	0.0250719794463153	0.457121226677832
C2_REACTOME_MITOCHONDRIAL_TRNA_AMINOACYLATION	19	Down	0.0250819134545712	0.457121226677832
C5_GO_PYRIMIDINE_NUCLEOTIDE_SALVAGE	5	Down	0.0250922241043772	0.457121226677832
C3_ARNT_01	199	Down	0.0251054805135564	0.457121226677832
C5_GO_MRNA_CLEAVAGE	15	Down	0.0251112122374199	0.457121226677832
C2_PUJANA_BRCA1_PCC_NETWORK	1328	Down	0.0251167719738063	0.457121226677832
C7_GSE37532_VISCERAL_ADIPOSE_TISSUE_VS_LN_DERIVED_TCONV_CD4_TCELL_DN	52	Up	0.0251721484828623	0.457121226677832
C5_GO_SMALL_MOLECULE_BIOSYNTHETIC_PROCESS	503	Down	0.0251725375750779	0.457121226677832
C5_GO_GLIAL_CELL_ACTIVATION	29	Down	0.0252041869740809	0.457121226677832
C5_GO_CRANIAL_NERVE_FORMATION	2	Down	0.0252078324995095	0.457121226677832
C7_GSE13522_CTRL_VS_T_CRUZI_Y_STRAIN_INF_SKIN_IFNG_KO_DN	101	Down	0.0252496496325582	0.457121226677832
C5_GO_CHYLOMICRON	6	Down	0.0252666929140478	0.457121226677832
C5_GO_REGULATION_OF_CARBOHYDRATE_CATABOLIC_PROCESS	69	Down	0.0252688953577876	0.457121226677832
C7_GSE43956_WT_VS_SGK1_KO_TH17_DIFFERENTIATED_CD4_TCELL_DN	160	Down	0.0252855237802699	0.457121226677832
C5_GO_ORGANELLE_INNER_MEMBRANE	431	Down	0.025292061071441	0.457121226677832
C5_GO_NEGATIVE_REGULATION_OF_PINOCYTOSIS	4	Down	0.025295396675481	0.457121226677832
C7_GSE360_DC_VS_MAC_B_MALAYI_LOW_DOSE_UP	155	Down	0.0252998123433962	0.457121226677832
C3_GABP_B	228	Down	0.0253284342384439	0.457121226677832
C2_MOOTHA_MITOCHONDRIA	386	Down	0.0253304594965378	0.457121226677832
C7_GSE21360_PRIMARY_VS_QUATERNARY_MEMORY_CD8_TCELL_DN	187	Down	0.0253664458057395	0.457121226677832
C7_GSE18281_MEDULLARY_THYMOCYTE_VS_WHOLE_MEDULLA_THYMUS_DN	146	Down	0.0253739463873192	0.457121226677832
C5_GO_POSTSYNAPTIC_MEMBRANE_ASSEMBLY	3	Up	0.0253800876334199	0.457121226677832
C7_GSE17721_0.5H_VS_8H_PAM3CSK4_BMDC_DN	156	Down	0.0254093291746394	0.457121226677832
C2_HSIAO_HOUSEKEEPING_GENES	349	Down	0.0254105029947329	0.457121226677832
C7_GSE21927_BALBC_VS_C57BL6_MONOCYTE_TUMOR_DN	147	Down	0.0254141810527794	0.457121226677832
C7_GSE6674_ANTI_IGM_VS_PL2_3_STIM_BCELL_DN	176	Down	0.0254203396126239	0.457121226677832
C5_GO_PATTERN_RECOGNITION_RECEPTOR_SIGNALING_PATHWAY	145	Down	0.0254305297049628	0.457121226677832
C7_GSE37416_12H_VS_48H_F_TULARENSIS_LVS_NEUTROPHIL_UP	169	Down	0.0254344410164891	0.457121226677832
C7_GSE22886_NAIVE_CD4_TCELL_VS_MEMORY_TCELL_DN	179	Down	0.0254353176690572	0.457121226677832
C3_CAGNYGKNAAA_UNKNOWN	48	Down	0.0254618555207566	0.457121226677832
C7_GSE360_CTRL_VS_T_GONDII_MAC_UP	171	Down	0.0254843569624288	0.457121226677832
C2_REACTOME_HIV_INFECTION	194	Down	0.025509134250302	0.457121226677832
C2_REACTOME_TOLL_LIKE_RECEPTOR_4_TLR4_CASCADE	111	Down	0.0255359885189754	0.457121226677832
C5_GO_SMALL_RIBOSOMAL_SUBUNIT	51	Down	0.0255363971973877	0.457121226677832
C5_GO_EXCITATORY_SYNAPSE	21	Up	0.0255428961306065	0.457121226677832
C2_REACTOME_RAB_GEFS_EXCHANGE_GTP_FOR_GDP_ON_RABS	79	Down	0.0255740184229114	0.457121226677832
C7_GSE9960_GRAM_NEG_VS_GRAM_POS_SEPSIS_PBMC_DN	177	Down	0.0255841246992715	0.457121226677832
C7_GSE23398_WT_VS_IL2_KO_CD4_TCELL_SCURFY_MOUSE_UP	155	Down	0.0255916786053641	0.457121226677832
C7_GSE3982_MAST_CELL_VS_NEUTROPHIL_UP	172	Down	0.0255987911946215	0.457121226677832
C7_GSE11924_TH1_VS_TH2_CD4_TCELL_DN	151	Down	0.0256193032015187	0.457121226677832
C7_GSE8685_IL2_ACT_IL2_STARVED_VS_IL15_ACT_IL2_STARVED_CD4_TCELL_DN	156	Down	0.025638958703826	0.457121226677832
C7_GSE7568_CTRL_VS_24H_TGFB_TREATED_MACROPHAGES_WITH_IL4_AND_DEXAMETHASONE_UP	171	Down	0.0256394126171867	0.457121226677832
C2_REACTOME_TICAM1_RIP1_MEDIATED_IKK_COMPLEX_RECRUITMENT	18	Down	0.0256622938289194	0.457121226677832
C7_GSE32901_NAIVE_VS_TH17_NEG_CD4_TCELL_DN	87	Up	0.0256857168275398	0.457121226677832
C7_GSE5589_UNSTIM_VS_180MIN_LPS_STIM_MACROPHAGE_UP	175	Down	0.0257111043685515	0.457121226677832
C7_GSE7509_FCGRIIB_VS_TNFA_IL1B_IL6_PGE_STIM_DC_UP	172	Down	0.0257293445304052	0.457121226677832
C7_GSE36888_UNTREATED_VS_IL2_TREATED_TCELL_6H_UP	152	Down	0.0257573406603417	0.457121226677832
C2_REACTOME_DEFECTIVE_CHST14_CAUSES_EDS_MUSCULOCONTRACTURAL_TYPE	3	Up	0.0257766095642736	0.457121226677832
C3_GGGNRMNNYCAT_UNKNOWN	62	Down	0.0257788693843395	0.457121226677832
C2_REACTOME_ACYL_CHAIN_REMODELLING_OF_PG	5	Down	0.0258313068015919	0.457121226677832
C7_GSE33162_HDAC3_KO_VS_HDAC3_KO_MACROPHAGE_DN	176	Down	0.0258338905892867	0.457121226677832
C7_GSE18281_CORTICAL_THYMOCYTE_VS_WHOLE_CORTEX_THYMUS_UP	80	Up	0.0258534931962074	0.457121226677832
C5_GO_SPERMATOGENESIS_EXCHANGE_OF_CHROMOSOMAL_PROTEINS	3	Down	0.0258752015537934	0.457121226677832
C5_GO_PRESYNAPTIC_ENDOCYTIC_ZONE	7	Up	0.0259059547008101	0.457121226677832
C7_GSE15624_3H_VS_6H_HALOFUGINONE_TREATED_CD4_TCELL_DN	118	Down	0.0259383177477375	0.457121226677832
C5_GO_PYRUVATE_DEHYDROGENASE_ACTIVITY	5	Down	0.0259788261866469	0.457121226677832
C5_GO_SECRETORY_GRANULE_MEMBRANE	215	Down	0.0260190356084113	0.457121226677832
C5_GO_REGULATION_OF_LIPASE_ACTIVITY	64	Down	0.0260190753751621	0.457121226677832
C7_GSE42088_UNINF_VS_LEISHMANIA_INF_DC_24H_UP	179	Down	0.0260383334926481	0.457121226677832
C5_GO_REGULATION_OF_CHONDROCYTE_DIFFERENTIATION	23	Down	0.0260608021839715	0.457121226677832
C5_GO_MITOCHONDRION	1275	Down	0.0260867614085418	0.457121226677832
C2_YAGI_AML_WITH_11Q23_REARRANGED	262	Down	0.0261184409978693	0.457121226677832
C7_GSE41867_NAIVE_VS_DAY8_LCMV_CLONE13_EFFECTOR_CD8_TCELL_DN	139	Down	0.0261371361925669	0.457121226677832
C5_GO_PROTEIN_TYROSINE_KINASE_BINDING	67	Down	0.0261845149522233	0.457121226677832
C7_GSE25085_FETAL_LIVER_VS_ADULT_BM_SP4_THYMIC_IMPLANT_UP	172	Down	0.0261867031103779	0.457121226677832
C7_GSE24671_BAKIMULC_VS_SENDAI_VIRUS_INFECTED_MOUSE_SPLENOCYTES_DN	169	Down	0.0261924971074599	0.457121226677832
C7_GSE41867_NAIVE_VS_DAY8_LCMV_CLONE13_EFFECTOR_CD8_TCELL_UP	170	Down	0.0261943372392996	0.457121226677832
C7_GSE24026_PD1_LIGATION_VS_CTRL_IN_ACT_TCELL_LINE_DN	173	Down	0.0262325473954155	0.457121226677832
C5_GO_RESPONSE_TO_ANESTHETIC	40	Down	0.0263001913242599	0.457121226677832
C7_GSE17721_CTRL_VS_GARDIQUIMOD_12H_BMDC_DN	156	Down	0.0263252119579065	0.457121226677832
C7_GSE24972_WT_VS_IRF8_KO_MARGINAL_ZONE_SPLEEN_BCELL_UP	167	Down	0.0263309541952209	0.457121226677832
C7_GSE21927_C26GM_VS_4T1_TUMOR_MONOCYTE_BALBC_DN	178	Down	0.0263368944014028	0.457121226677832
C7_GSE25677_MPL_VS_R848_STIM_BCELL_UP	153	Down	0.0263489807568632	0.457121226677832
C7_GSE8921_UNSTIM_VS_TLR1_2_STIM_MONOCYTE_12H_UP	169	Down	0.0263546512744503	0.457121226677832
C7_GSE6269_HEALTHY_VS_FLU_INF_PBMC_UP	139	Down	0.02636871790369	0.457121226677832
C5_GO_TRANSFERASE_ACTIVITY_TRANSFERRING_ALKYL_OR_ARYL_OTHER_THAN_METHYL_GROUPS	43	Down	0.0263742089825382	0.457121226677832
C5_GO_REGULATION_OF_SYNAPTIC_VESICLE_TRANSPORT	52	Down	0.026379443608599	0.457121226677832
C5_GO_ENDOSOME_TO_LYSOSOME_TRANSPORT	42	Down	0.0263835506419207	0.457121226677832
C2_LEE_EARLY_T_LYMPHOCYTE_DN	50	Down	0.0263994288181291	0.457121226677832
C7_GSE26488_HDAC7_KO_VS_VP16_TRANSGENIC_HDAC7_KO_DOUBLE_POSITIVE_THYMOCYTE_UP	130	Down	0.0264396404497193	0.457121226677832
C7_GSE21927_SPLEEN_C57BL6_VS_4T1_TUMOR_BALBC_MONOCYTES_UP	162	Down	0.026486113922946	0.457121226677832
C5_GO_POSITIVE_REGULATION_OF_ANION_TRANSPORT	33	Down	0.0264969194861498	0.457121226677832
C7_GSE14769_UNSTIM_VS_20MIN_LPS_BMDM_DN	147	Down	0.026509551695092	0.457121226677832
C7_GSE12392_WT_VS_IFNAR_KO_CD8A_NEG_SPLEEN_DC_DN	164	Down	0.0265164781609358	0.457121226677832
C7_GSE7852_THYMUS_VS_FAT_TREG_UP	177	Down	0.0265411637024054	0.457121226677832
C2_PID_LIS1_PATHWAY	23	Down	0.026616859882375	0.457121226677832
C7_GSE11864_UNTREATED_VS_CSF1_IFNG_PAM3CYS_IN_MAC_DN	150	Down	0.0266493772229017	0.457121226677832
C5_GO_CYTOSOLIC_CALCIUM_ION_TRANSPORT	107	Down	0.026713877781771	0.457121226677832
C5_GO_DEPHOSPHORYLATION	357	Down	0.0267180004667903	0.457121226677832
C5_GO_POSITIVE_REGULATION_OF_MACROPHAGE_ACTIVATION	21	Down	0.0267194835626309	0.457121226677832
C5_GO_VOLUNTARY_MUSCULOSKELETAL_MOVEMENT	6	Down	0.0267538207714074	0.457121226677832
C5_GO_FIBRILLAR_COLLAGEN_TRIMER	7	Up	0.0267652589410334	0.457121226677832
C2_RODRIGUES_NTN1_TARGETS_DN	112	Down	0.0267731208299621	0.457121226677832
C5_GO_PROTEIN_LIPID_COMPLEX	23	Down	0.0267794778959074	0.457121226677832
C7_GSE19923_HEB_KO_VS_HEB_AND_E2A_KO_DP_THYMOCYTE_DN	167	Down	0.0267911023662037	0.457121226677832
C5_GO_NUCLEAR_HETEROCHROMATIN	28	Down	0.0268020492943925	0.457121226677832
C3_GGGCATT_MIR365	90	Down	0.0268131154544789	0.457121226677832
C5_GO_VESICLE_DOCKING_INVOLVED_IN_EXOCYTOSIS	34	Down	0.0268740365256226	0.457121226677832
C2_REACTOME_PCNA_DEPENDENT_LONG_PATCH_BASE_EXCISION_REPAIR	20	Down	0.0268887400749393	0.457121226677832
C5_GO_PROTEIN_LIPID_COMPLEX_ASSEMBLY	19	Down	0.0269298819999283	0.457121226677832
C2_REACTOME_DERMATAN_SULFATE_BIOSYNTHESIS	4	Up	0.0269299854021358	0.457121226677832
C7_GSE13485_DAY1_VS_DAY3_YF17D_VACCINE_PBMC_UP	58	Up	0.0269442809395811	0.457121226677832
C5_GO_RELEASE_OF_CYTOCHROME_C_FROM_MITOCHONDRIA	50	Down	0.0269693798787117	0.457121226677832
C5_GO_MICROTUBULE_MINUS_END_BINDING	8	Down	0.0269720329101036	0.457121226677832
C7_GSE18791_UNSTIM_VS_NEWCATSLE_VIRUS_DC_10H_UP	167	Down	0.0270134074721214	0.457121226677832
C7_GSE32533_MIR17_KO_VS_MIR17_OVEREXPRESS_ACT_CD4_TCELL_UP	159	Down	0.0270177983353301	0.457121226677832
C7_GSE45837_WT_VS_GFI1_KO_PDC_DN	179	Down	0.0270243078647659	0.457121226677832
C7_GSE5589_LPS_VS_LPS_AND_IL10_STIM_IL6_KO_MACROPHAGE_180MIN_DN	171	Down	0.0270952368779857	0.457121226677832
C5_GO_PROTEASOMAL_PROTEIN_CATABOLIC_PROCESS	387	Down	0.0271062967546669	0.457121226677832
C7_GSE4984_UNTREATED_VS_LPS_TREATED_DC_UP	136	Down	0.0271126193829421	0.457121226677832
C5_GO_REGULATION_OF_PROTEIN_TYROSINE_KINASE_ACTIVITY	67	Down	0.0271251095909801	0.457121226677832
C2_REACTOME_BUDDING_AND_MATURATION_OF_HIV_VIRION	22	Down	0.0271886196773209	0.457121226677832
C2_HAHTOLA_MYCOSIS_FUNGOIDES_UP	14	Down	0.02720253155811	0.457121226677832
C5_GO_LATERAL_ELEMENT	10	Down	0.0272158511172386	0.457121226677832
C7_GSE15930_NAIVE_VS_24H_IN_VITRO_STIM_CD8_TCELL_DN	176	Down	0.0272228936519683	0.457121226677832
C2_MADAN_DPPA4_TARGETS	29	Up	0.0272705958115917	0.457121226677832
C2_GAVIN_FOXP3_TARGETS_CLUSTER_T7	80	Down	0.0272746257683362	0.457121226677832
C7_GSE3982_CENT_MEMORY_CD4_TCELL_VS_TH1_UP	146	Down	0.027278193957267	0.457121226677832
C7_GSE40274_CTRL_VS_GATA1_TRANSDUCED_ACTIVATED_CD4_TCELL_UP	138	Down	0.0273017919499917	0.457121226677832
C5_GO_ELONGATOR_HOLOENZYME_COMPLEX	7	Down	0.0273110372889072	0.457121226677832
C7_GSE27786_LSK_VS_BCELL_DN	162	Down	0.0273653637178895	0.457121226677832
C7_GSE360_CTRL_VS_M_TUBERCULOSIS_DC_UP	172	Down	0.0273876095146292	0.457121226677832
C5_GO_NEGATIVE_REGULATION_OF_NITRIC_OXIDE_BIOSYNTHETIC_PROCESS	15	Down	0.0274054350305932	0.457121226677832
C7_GSE3982_MAC_VS_BASOPHIL_DN	159	Down	0.0274106814208696	0.457121226677832
C5_GO_REGULATION_OF_PROTEIN_HOMODIMERIZATION_ACTIVITY	19	Down	0.0274306857548439	0.457121226677832
C7_GSE37416_0H_VS_3H_F_TULARENSIS_LVS_NEUTROPHIL_UP	173	Down	0.0274618402416372	0.457121226677832
C7_GSE12198_CTRL_VS_HIGH_IL2_STIM_NK_CELL_UP	142	Down	0.0274715350099581	0.457121226677832
C7_GSE25088_CTRL_VS_IL4_AND_ROSIGLITAZONE_STIM_STAT6_KO_MACROPHAGE_DN	141	Down	0.02749239374466	0.457121226677832
C3_RRCCGTTA_UNKNOWN	75	Down	0.0275190951916304	0.457121226677832
C2_REACTOME_REGULATION_OF_PTEN_MRNA_TRANSLATION	9	Down	0.0275576594522756	0.457121226677832
C7_GSE20366_EX_VIVO_VS_HOMEOSTATIC_CONVERSION_NAIVE_CD4_TCELL_UP	173	Down	0.0275631923444516	0.457121226677832
C5_GO_U4_SNRNA_3_END_PROCESSING	7	Down	0.0276415989588688	0.457121226677832
C7_GSE39556_UNTREATED_VS_3H_POLYIC_INJ_MOUSE_CD8A_DC_DN	175	Down	0.0276425740136398	0.457121226677832
C5_GO_CARDIAC_NEURAL_CREST_CELL_DIFFERENTIATION_INVOLVED_IN_HEART_DEVELOPMENT	4	Up	0.0276479529601245	0.457121226677832
C5_GO_DENDRITIC_SPINE_MAINTENANCE	15	Down	0.0276780296551057	0.457121226677832
C7_GSE32986_CURDLAN_LOWDOSE_VS_GMCSF_AND_CURDLAN_LOWDOSE_STIM_DC_DN	173	Down	0.0277289968283664	0.457121226677832
C2_CHESLER_BRAIN_HIGHEST_GENETIC_VARIANCE	26	Down	0.0277371270688365	0.457121226677832
C7_GSE19923_E2A_KO_VS_E2A_AND_HEB_KO_DP_THYMOCYTE_DN	179	Down	0.0277476917731003	0.457121226677832
C5_GO_NEGATIVE_REGULATION_OF_TRANSFERASE_ACTIVITY	214	Down	0.0277584345998819	0.457121226677832
C5_GO_HYPEROSMOTIC_RESPONSE	17	Down	0.027800296866293	0.457121226677832
C5_GO_REGULATION_OF_MIRNA_METABOLIC_PROCESS	7	Down	0.0278438418330332	0.457121226677832
C7_GSE28737_WT_VS_BCL6_HET_MARGINAL_ZONE_BCELL_UP	152	Down	0.0278531463405622	0.457121226677832
C5_GO_N_ACYLTRANSFERASE_ACTIVITY	77	Down	0.0278588120841651	0.457121226677832
C5_GO_RESPONSE_TO_INTERLEUKIN_2	12	Down	0.0278808233833712	0.457121226677832
C7_KAECH_NAIVE_VS_DAY8_EFF_CD8_TCELL_UP	172	Down	0.0278847876455055	0.457121226677832
C5_GO_NEUROMUSCULAR_JUNCTION	52	Down	0.0278918572229768	0.457121226677832
C5_GO_CALCINEURIN_COMPLEX	5	Down	0.0279008833884649	0.457121226677832
C2_REACTOME_HIV_LIFE_CYCLE	123	Down	0.0279535394045261	0.457121226677832
C6_RB_P130_DN.V1_DN	115	Down	0.0279560806117858	0.457121226677832
C5_GO_POSITIVE_REGULATION_OF_DNA_REPAIR	58	Down	0.0280015420983447	0.457121226677832
C7_GSE360_CTRL_VS_L_MAJOR_MAC_UP	168	Down	0.0280317431792002	0.457121226677832
C2_REACTOME_TELOMERE_C_STRAND_LAGGING_STRAND_SYNTHESIS	24	Down	0.028041368010018	0.457121226677832
C7_GSE34515_CD16_NEG_MONOCYTE_VS_DC_UP	164	Down	0.0280522508070258	0.457121226677832
C7_GSE40277_EOS_AND_LEF1_TRANSDUCED_VS_CTRL_CD4_TCELL_UP	167	Down	0.0280931013447352	0.457121226677832
C7_GSE8515_CTRL_VS_IL1_4H_STIM_MAC_UP	151	Down	0.0281139298119035	0.457121226677832
C7_GSE17721_PAM3CSK4_VS_GADIQUIMOD_12H_BMDC_DN	155	Down	0.0281199677463254	0.457121226677832
C2_REACTOME_TRISTETRAPROLIN_TTP_ZFP36_BINDS_AND_DESTABILIZES_MRNA	16	Down	0.0281309780641163	0.457121226677832
C5_GO_REGULATION_OF_RELEASE_OF_CYTOCHROME_C_FROM_MITOCHONDRIA	42	Down	0.0282008313864213	0.457121226677832
C2_FU_INTERACT_WITH_ALKBH8	13	Down	0.0282247608809326	0.457121226677832
C5_GO_GOLGI_TO_PLASMA_MEMBRANE_TRANSPORT	53	Down	0.0282344497199347	0.457121226677832
C7_GSE15930_NAIVE_VS_24H_IN_VITRO_STIM_IL12_CD8_TCELL_DN	175	Down	0.0282566461852524	0.457121226677832
C1_chr18q21	52	Down	0.0282599197777507	0.457121226677832
C5_GO_RESPONSE_TO_INTERLEUKIN_15	14	Down	0.0282603959774724	0.457121226677832
C2_REACTOME_TRANSPORT_OF_MATURE_MRNAS_DERIVED_FROM_INTRONLESS_TRANSCRIPTS	39	Down	0.0282988707005314	0.457121226677832
C2_HOEGERKORP_CD44_TARGETS_DIRECT_UP	17	Down	0.0283187177676798	0.457121226677832
C2_REACTOME_TRANSPORT_AND_SYNTHESIS_OF_PAPS	6	Down	0.0283200727695481	0.457121226677832
C5_GO_3_PHOSPHOADENOSINE_5_PHOSPHOSULFATE_BIOSYNTHETIC_PROCESS	6	Down	0.0283200727695481	0.457121226677832
C7_GSE25123_CTRL_VS_IL4_STIM_MACROPHAGE_UP	172	Down	0.0283450613964148	0.457121226677832
C5_GO_POSITIVE_REGULATION_OF_NIK_NF_KAPPAB_SIGNALING	53	Down	0.0283521269931059	0.457121226677832
C5_GO_TUMOR_NECROSIS_FACTOR_RECEPTOR_SUPERFAMILY_BINDING	39	Down	0.028391490527723	0.457121226677832
C7_GSE21927_UNTREATED_VS_GMCSF_IL6_TREATED_BONE_MARROW_DN	139	Down	0.0284050981514912	0.457121226677832
C5_GO_NEGATIVE_REGULATION_OF_PEPTIDYL_SERINE_PHOSPHORYLATION	21	Down	0.0284197780545536	0.457121226677832
C5_GO_POSITIVE_REGULATION_OF_T_CELL_PROLIFERATION	72	Down	0.0284199117779824	0.457121226677832
C5_GO_H4_HISTONE_ACETYLTRANSFERASE_ACTIVITY	20	Down	0.0284297194845374	0.457121226677832
C7_GSE17721_CTRL_VS_LPS_2H_BMDC_UP	162	Down	0.0284313064588335	0.457121226677832
C7_GSE40666_WT_VS_STAT4_KO_CD8_TCELL_DN	176	Down	0.0284524314126108	0.457121226677832
C5_GO_REGULATION_OF_FEAR_RESPONSE	3	Down	0.0284839226815068	0.457121226677832
C2_RICKMAN_TUMOR_DIFFERENTIATED_WELL_VS_POORLY_UP	200	Down	0.028496454111829	0.457121226677832
C7_GSE5589_IL6_KO_VS_IL10_KO_LPS_AND_IL10_STIM_MACROPHAGE_180MIN_UP	166	Down	0.0285349278026333	0.457121226677832
C2_REACTOME_CLASS_I_MHC_MEDIATED_ANTIGEN_PROCESSING_PRESENTATION	310	Down	0.0285406226830525	0.457121226677832
C2_PUJANA_CHEK2_PCC_NETWORK	644	Down	0.0285589445188527	0.457121226677832
C5_GO_NEGATIVE_REGULATION_OF_PROTEIN_SERINE_THREONINE_KINASE_ACTIVITY	101	Down	0.0285692121226952	0.457121226677832
C5_GO_ENDOSOMAL_PART	408	Down	0.0285943757507292	0.457121226677832
C7_GSE5542_UNTREATED_VS_IFNA_AND_IFNG_TREATED_EPITHELIAL_CELLS_6H_DN	169	Down	0.0286200418352633	0.457121226677832
C2_REACTOME_ZBP1_DAI_MEDIATED_INDUCTION_OF_TYPE_I_IFNS	19	Down	0.0286468490561746	0.457121226677832
C7_GSE12507_PDC_CELL_LINE_VS_IMMATUE_T_CELL_LINE_UP	134	Down	0.0286894389940809	0.457121226677832
C7_GSE6674_ANTI_IGM_VS_CPG_STIM_BCELL_UP	172	Down	0.0287070675638197	0.457121226677832
C7_GSE32128_INOS_DEPENDENT_VS_INOS_INDEPENDENT_ACTIVATED_TCELL_DN	152	Down	0.0287133497534852	0.457121226677832
C5_GO_SNARE_BINDING	77	Down	0.0287135235264708	0.457121226677832
C5_GO_POSITIVE_REGULATION_OF_LONG_TERM_SYNAPTIC_DEPRESSION	2	Down	0.0287153394600503	0.457121226677832
C7_GSE22886_NAIVE_VS_MEMORY_TCELL_DN	175	Down	0.0287284285902141	0.457121226677832
C7_GSE14000_TRANSLATED_RNA_VS_MRNA_16H_LPS_DC_DN	153	Down	0.0287460634799822	0.457121226677832
C7_GSE17721_CTRL_VS_POLYIC_4H_BMDC_UP	179	Down	0.0287535178337387	0.457121226677832
C2_KRIEG_KDM3A_TARGETS_NOT_HYPOXIA	170	Down	0.0287947937016986	0.457121226677832
C5_GO_NEGATIVE_REGULATION_OF_LIPID_STORAGE	15	Down	0.0287995740002403	0.457121226677832
C5_GO_DNA_HELICASE_COMPLEX	12	Down	0.0288071811018639	0.457121226677832
C7_GSE9650_EFFECTOR_VS_EXHAUSTED_CD8_TCELL_UP	171	Down	0.0288412438000268	0.457121226677832
C6_CYCLIN_D1_UP.V1_DN	125	Down	0.0288483089569103	0.457121226677832
C7_GSE5589_LPS_AND_IL10_VS_LPS_AND_IL6_STIM_MACROPHAGE_45MIN_UP	178	Down	0.028896151448555	0.457121226677832
C2_REACTOME_INTERLEUKIN_17_SIGNALING	63	Down	0.028918363944744	0.457121226677832
C2_FLECHNER_PBL_KIDNEY_TRANSPLANT_OK_VS_DONOR_UP	133	Down	0.0289283195414947	0.457121226677832
C7_GSE22432_CONVENTIONAL_CDC_VS_PLASMACYTOID_PDC_UP	169	Down	0.0289315112783372	0.457121226677832
C7_GSE4590_PRE_BCELL_VS_LARGE_PRE_BCELL_DN	149	Down	0.0289466132681831	0.457121226677832
C2_WONG_ENDMETRIUM_CANCER_DN	39	Up	0.0290049949011331	0.457121226677832
C7_GSE21670_UNTREATED_VS_TGFB_IL6_TREATED_CD4_TCELL_DN	126	Down	0.0290133029062671	0.457121226677832
C2_REACTOME_IKK_COMPLEX_RECRUITMENT_MEDIATED_BY_RIP1	21	Down	0.0290287761353959	0.457121226677832
C7_GSE22886_NAIVE_CD4_TCELL_VS_48H_ACT_TH1_UP	177	Down	0.0290375343718225	0.457121226677832
C5_GO_CELLULAR_COMPONENT_MAINTENANCE	39	Down	0.0290442606297468	0.457121226677832
C7_GSE14908_ATOPIC_VS_NONATOPIC_PATIENT_RESTING_CD4_TCELL_DN	166	Down	0.0290515941896476	0.457121226677832
C7_GSE12366_GC_VS_NAIVE_BCELL_UP	165	Down	0.029062387514035	0.457121226677832
C7_GSE14769_UNSTIM_VS_360MIN_LPS_BMDM_DN	157	Down	0.0290635465688519	0.457121226677832
C7_GSE27859_MACROPHAGE_VS_CD11C_INT_F480_HI_MACROPHAGE_DN	163	Down	0.0290818653630233	0.457121226677832
C2_LIANG_HEMATOPOIESIS_STEM_CELL_NUMBER_SMALL_VS_HUGE_DN	26	Down	0.0291182152784502	0.457121226677832
C7_GSE41978_ID2_KO_VS_ID2_KO_AND_BIM_KO_KLRG1_LOW_EFFECTOR_CD8_TCELL_DN	160	Down	0.0291226127940662	0.457121226677832
C5_GO_POSITIVE_REGULATION_OF_GLYCOPROTEIN_BIOSYNTHETIC_PROCESS	16	Down	0.029142273536391	0.457121226677832
C7_GSE411_WT_VS_SOCS3_KO_MACROPHAGE_IL6_STIM_400MIN_DN	170	Down	0.0291571060185952	0.457121226677832
C5_GO_REGULATION_OF_MOTOR_NEURON_APOPTOTIC_PROCESS	5	Down	0.029160507805027	0.457121226677832
C7_GSE4984_UNTREATED_VS_LPS_TREATED_DC_DN	158	Down	0.0291966487290288	0.457121226677832
C5_GO_METHYLTRANSFERASE_COMPLEX	104	Down	0.0292265662270326	0.457121226677832
C7_GSE21670_STAT3_KO_VS_WT_CD4_TCELL_DN	169	Down	0.0292320979759349	0.457121226677832
C7_GSE21927_SPLEEN_C57BL6_VS_4T1_TUMOR_BALBC_MONOCYTES_DN	167	Down	0.0292396940538932	0.457121226677832
C7_GSE22282_HYPOXIA_VS_NORMOXIA_MYELOID_DC_UP	146	Down	0.0292447518851341	0.457121226677832
C7_GSE557_CIITA_KO_VS_I_AB_KO_DC_DN	166	Down	0.0292465021083838	0.457121226677832
C2_REACTOME_SUMOYLATION_OF_DNA_DAMAGE_RESPONSE_AND_REPAIR_PROTEINS	67	Down	0.0292644144392857	0.457121226677832
C2_BYSTRYKH_HEMATOPOIESIS_STEM_CELL_QTL_CIS	105	Down	0.0292707626708237	0.457121226677832
C7_GSE33425_CD161_HIGH_VS_NEG_CD8_TCELL_DN	173	Down	0.0293512747727985	0.457319435314601
C7_GSE22527_ANTI_CD3_INVIVO_VS_UNTREATED_MOUSE_TREG_DN	183	Down	0.029397575889736	0.457319435314601
C7_GSE25087_FETAL_VS_ADULT_TCONV_DN	154	Down	0.0294121311062497	0.457319435314601
C5_GO_NEGATIVE_REGULATION_OF_LIPID_LOCALIZATION	27	Down	0.0294126150253004	0.457319435314601
C7_GSE14000_UNSTIM_VS_16H_LPS_DC_TRANSLATED_RNA_UP	180	Down	0.0294596828179662	0.457319435314601
C7_GSE22886_NAIVE_CD4_TCELL_VS_MONOCYTE_DN	180	Down	0.0294655487141695	0.457319435314601
C2_REACTOME_DNA_REPAIR	299	Down	0.0294698513509797	0.457319435314601
C7_GSE19401_NAIVE_VS_IMMUNIZED_MOUSE_PLN_FOLLICULAR_DC_DN	169	Down	0.0295291834543531	0.457319435314601
C7_GSE43863_NAIVE_VS_MEMORY_LY6C_INT_CXCR5POS_CD4_TCELL_D150_LCMV_UP	167	Down	0.0295568903206424	0.457319435314601
C7_GSE40273_GATA1_KO_VS_WT_TREG_UP	170	Down	0.029586982070357	0.457319435314601
C7_GSE12003_MIR223_KO_VS_WT_BM_PROGENITOR_4D_CULTURE_UP	166	Down	0.0295993343930096	0.457319435314601
C2_REACTOME_ACROSOME_REACTION_AND_SPERM:OOCYTE_MEMBRANE_BINDING	3	Down	0.02961134324781	0.457319435314601
C5_GO_REPLISOME	25	Down	0.0296153156994361	0.457319435314601
C5_GO_PROTEIN_N_LINKED_GLYCOSYLATION	62	Down	0.0296656649706012	0.457319435314601
C5_GO_AMYLOID_BETA_METABOLIC_PROCESS	31	Down	0.0296899326206876	0.457319435314601
C5_GO_ACTIN_FILAMENT_SEVERING	10	Down	0.0297513263780497	0.457319435314601
C2_PID_ATR_PATHWAY	35	Down	0.0297544684154306	0.457319435314601
C5_GO_PROTEIN_CONTAINING_COMPLEX_ASSEMBLY	1441	Down	0.02978684957467	0.457319435314601
C7_GSE27786_LSK_VS_ERYTHROBLAST_UP	176	Down	0.029789260917248	0.457319435314601
C7_GSE2770_UNTREATED_VS_TGFB_AND_IL12_TREATED_ACT_CD4_TCELL_48H_DN	165	Down	0.0298030853429801	0.457319435314601
C5_GO_REGULATION_OF_PROTEASOMAL_PROTEIN_CATABOLIC_PROCESS	150	Down	0.0298102417456603	0.457319435314601
C5_GO_RIBOSOME_ASSEMBLY	45	Down	0.0298281771179799	0.457319435314601
C2_MANALO_HYPOXIA_DN	258	Down	0.0298298493964341	0.457319435314601
C7_GSE26030_TH1_VS_TH17_RESTIMULATED_DAY5_POST_POLARIZATION_UP	156	Down	0.0298384084140664	0.457319435314601
C7_GSE3982_DC_VS_MAC_LPS_STIM_UP	158	Down	0.0298562350458677	0.457319435314601
C5_GO_MODIFICATION_BY_SYMBIONT_OF_HOST_MORPHOLOGY_OR_PHYSIOLOGY	36	Down	0.029861789056498	0.457319435314601
C7_GSE23321_CD8_STEM_CELL_MEMORY_VS_CENTRAL_MEMORY_CD8_TCELL_DN	175	Down	0.0298796538160844	0.457319435314601
C7_GSE18893_CTRL_VS_TNF_TREATED_TREG_2H_UP	170	Down	0.0298831477825311	0.457319435314601
C7_GSE22935_UNSTIM_VS_12H_MBOVIS_BCG_STIM_MACROPHAGE_DN	170	Down	0.029897141461634	0.457319435314601
C7_GSE11961_FOLLICULAR_BCELL_VS_MEMORY_BCELL_DAY7_DN	161	Down	0.0299316524598379	0.457319435314601
C7_GSE27786_CD4_TCELL_VS_NKCELL_UP	153	Down	0.0299665380181708	0.457319435314601
C2_GRYDER_PAX3FOXO1_ENHANCERS_IN_TADS	800	Down	0.0300018373105147	0.457319435314601
C7_GSE40274_CTRL_VS_IRF4_TRANSDUCED_ACTIVATED_CD4_TCELL_UP	144	Down	0.0300645910370419	0.457319435314601
C7_GSE22601_DOUBLE_NEGATIVE_VS_CD4_SINGLE_POSITIVE_THYMOCYTE_DN	177	Down	0.0300829885062039	0.457319435314601
C7_GSE1460_DP_THYMOCYTE_VS_NAIVE_CD4_TCELL_ADULT_BLOOD_DN	157	Down	0.0300886047210706	0.457319435314601
C5_GO_CELLULAR_RESPONSE_TO_DNA_DAMAGE_STIMULUS	724	Down	0.030095194262623	0.457319435314601
C7_GSE37533_UNTREATED_VS_PIOGLIZATONE_TREATED_CD4_TCELL_PPARG2_AND_FOXP3_TRASDUCED_DN	145	Down	0.0301076447983353	0.457319435314601
C7_GSE22432_MULTIPOTENT_PROGENITOR_VS_PDC_DN	176	Down	0.0301463800558375	0.457319435314601
C5_GO_EARLY_ENDOSOME_TO_GOLGI_TRANSPORT	8	Down	0.0301822599287584	0.457319435314601
C7_GSE18791_CTRL_VS_NEWCASTLE_VIRUS_DC_8H_UP	181	Down	0.0302082452441528	0.457319435314601
C7_GSE32986_CURDLAN_HIGHDOSE_VS_GMCSF_AND_CURDLAN_HIGHDOSE_STIM_DC_UP	172	Down	0.0302252320556858	0.457319435314601
C5_GO_REGULATION_OF_NEURON_MIGRATION	23	Down	0.0302645529034007	0.457319435314601
C7_GSE17721_0.5H_VS_24H_LPS_BMDC_DN	159	Down	0.0302996911801756	0.457319435314601
C7_GSE22886_IL2_VS_IL15_STIM_NKCELL_DN	153	Down	0.0303197359966145	0.457319435314601
C5_GO_RNA_PHOSPHODIESTER_BOND_HYDROLYSIS_ENDONUCLEOLYTIC	57	Down	0.0303254059240836	0.457319435314601
C5_GO_AMYLOID_FIBRIL_FORMATION	11	Down	0.030332633452279	0.457319435314601
C5_GO_PTERIDINE_CONTAINING_COMPOUND_BIOSYNTHETIC_PROCESS	13	Down	0.0303675423774785	0.457319435314601
C7_GSE11864_CSF1_VS_CSF1_IFNG_IN_MAC_UP	158	Down	0.0303711316214473	0.457319435314601
C5_GO_TRNA_WOBBLE_URIDINE_MODIFICATION	15	Down	0.0303877359873072	0.457319435314601
C7_GSE3982_DC_VS_BASOPHIL_DN	169	Down	0.0303921982919078	0.457319435314601
C2_REACTOME_PROCESSING_OF_CAPPED_INTRONLESS_PRE_MRNA	25	Down	0.0304082386196683	0.457319435314601
C5_GO_CARBOHYDRATE_DERIVATIVE_METABOLIC_PROCESS	688	Down	0.0304133927369882	0.457319435314601
C5_GO_MRNA_3_UTR_BINDING	51	Down	0.030416386294391	0.457319435314601
C7_GSE40225_WT_VS_RIP_B7X_DIABETIC_MOUSE_PANCREATIC_CD8_TCELL_DN	177	Down	0.0304649268798393	0.457319435314601
C5_GO_MITOCHONDRIAL_MEMBRANE_ORGANIZATION	104	Down	0.0304816278142923	0.457319435314601
C5_GO_PROMOTER_SPECIFIC_CHROMATIN_BINDING	36	Down	0.0304817382385438	0.457319435314601
C5_GO_TRNA_SPECIFIC_RIBONUCLEASE_ACTIVITY	13	Down	0.0305125241016114	0.457319435314601
C7_GSE37534_PIOGLITAZONE_VS_ROSIGLITAZONE_TREATED_CD4_TCELL_PPARG1_FOXP3_TRANSDUCED_DN	114	Down	0.0305325067301052	0.457319435314601
C5_GO_TRNA_WOBBLE_BASE_MODIFICATION	19	Down	0.0305533634785128	0.457319435314601
C5_GO_DEVELOPMENT_OF_SECONDARY_SEXUAL_CHARACTERISTICS	9	Down	0.0305997023545278	0.457319435314601
C7_GSE26727_WT_VS_KLF2_KO_LPS_STIM_MACROPHAGE_DN	180	Down	0.0306181541709389	0.457319435314601
C2_RAMALHO_STEMNESS_UP	166	Down	0.0306204996316599	0.457319435314601
C5_GO_NEGATIVE_REGULATION_OF_T_HELPER_CELL_DIFFERENTIATION	14	Down	0.0306419656386496	0.457319435314601
C2_REACTOME_RIP_MEDIATED_NFKB_ACTIVATION_VIA_ZBP1	16	Down	0.030664538794445	0.457319435314601
C5_GO_NEGATIVE_REGULATION_OF_TRANSLATIONAL_INITIATION	16	Down	0.030664538794445	0.457319435314601
C7_GSE32986_UNSTIM_VS_CURDLAN_HIGHDOSE_STIM_DC_DN	182	Down	0.030674892973573	0.457319435314601
C7_GSE17721_4_VS_24H_CPG_BMDC_DN	165	Down	0.0307503735717297	0.458041217022869
C2_ZHAN_MULTIPLE_MYELOMA_MF_DN	33	Down	0.0307665373631016	0.458041217022869
C5_GO_BLEB	9	Down	0.0308104721242946	0.458041217022869
C5_GO_CELLULAR_RESPONSE_TO_PARATHYROID_HORMONE_STIMULUS	5	Down	0.0308195067996139	0.458041217022869
C3_TCGATGG_MIR213	5	Down	0.0308488910926423	0.458041217022869
C5_GO_POSITIVE_REGULATION_OF_ORGANELLE_ORGANIZATION	482	Down	0.0308699894437852	0.458041217022869
C7_GSE22601_CD4_SINGLE_POSITIVE_VS_CD8_SINGLE_POSITIVE_THYMOCYTE_DN	168	Down	0.0308794544421316	0.458041217022869
C2_REACTOME_NUCLEAR_ENVELOPE_BREAKDOWN	49	Down	0.0308996144142521	0.458041217022869
C7_GSE41867_DAY6_VS_DAY8_LCMV_ARMSTRONG_EFFECTOR_CD8_TCELL_DN	173	Down	0.0309569840698189	0.458041217022869
C7_GSE29618_BCELL_VS_MONOCYTE_DAY7_FLU_VACCINE_UP	155	Down	0.0309582829789579	0.458041217022869
C7_GSE2770_IL12_ACT_VS_ACT_CD4_TCELL_2H_UP	144	Down	0.0309620253366106	0.458041217022869
C7_GSE45365_HEALTHY_VS_MCMV_INFECTION_CD11B_DC_IFNAR_KO_UP	157	Down	0.0310132204652485	0.458041217022869
C7_GSE17721_PAM3CSK4_VS_CPG_6H_BMDC_DN	150	Down	0.0310345367663409	0.458041217022869
C1_chr15q22	57	Down	0.031110164417857	0.458041217022869
C7_GSE30971_2H_VS_4H_LPS_STIM_MACROPHAGE_WBP7_KO_UP	144	Down	0.0311815111505777	0.458041217022869
C5_GO_TRNA_CYTOSINE_5__METHYLTRANSFERASE_ACTIVITY	5	Down	0.031193488880888	0.458041217022869
C7_GSE2706_UNSTIM_VS_8H_LPS_DC_UP	169	Down	0.0312032323109522	0.458041217022869
C7_GSE20152_HTNFA_OVERXPRESS_ANKLE_VS_CTRL_SPHK1_KO_ANKLE_UP	134	Down	0.0312058432345126	0.458041217022869
C2_FLECHNER_BIOPSY_KIDNEY_TRANSPLANT_OK_VS_DONOR_DN	16	Down	0.0312273386512563	0.458041217022869
C5_GO_NUCLEOTIDE_EXCISION_REPAIR_DNA_GAP_FILLING	22	Down	0.0312392701495326	0.458041217022869
C7_GSE14308_TH1_VS_NATURAL_TREG_DN	171	Down	0.031297305734128	0.458041217022869
C5_GO_DENTINOGENESIS	4	Down	0.0313005662803591	0.458041217022869
C7_GSE22432_MULTIPOTENT_VS_COMMON_DC_PROGENITOR_UNTREATED_DN	169	Down	0.031303873852298	0.458041217022869
C7_GSE26030_TH1_VS_TH17_DAY5_POST_POLARIZATION_UP	167	Down	0.0313263998797905	0.458041217022869
C2_MARSON_BOUND_BY_FOXP3_UNSTIMULATED	1010	Down	0.0313413829913001	0.458041217022869
C7_GSE36888_STAT5_AB_KNOCKIN_VS_WT_TCELL_IL2_TREATED_2H_UP	171	Down	0.0313461721364407	0.458041217022869
C7_GSE3982_CTRL_VS_LPS_48H_DC_DN	163	Down	0.0313971892130924	0.458041217022869
C7_GSE10422_WT_VS_BAFF_TRANSGENIC_LN_BCELL_UP	151	Down	0.0314457346333961	0.458041217022869
C7_GSE29618_PRE_VS_DAY7_POST_TIV_FLU_VACCINE_BCELL_UP	93	Up	0.0314498417238139	0.458041217022869
C5_GO_REGULATION_OF_T_HELPER_1_TYPE_IMMUNE_RESPONSE	21	Down	0.0314669244015358	0.458041217022869
C7_GSE37416_CTRL_VS_24H_F_TULARENSIS_LVS_NEUTROPHIL_UP	156	Down	0.0314928657868174	0.458041217022869
C5_GO_FATTY_ACID_BETA_OXIDATION	62	Down	0.0314993613014695	0.458041217022869
C7_GSE13485_DAY3_VS_DAY21_YF17D_VACCINE_PBMC_UP	169	Down	0.031529427892913	0.458041217022869
C7_GSE1460_CD4_THYMOCYTE_VS_NAIVE_CD4_TCELL_CORD_BLOOD_DN	136	Down	0.0315392455038414	0.458041217022869
C7_GSE20366_EX_VIVO_VS_DEC205_CONVERSION_UP	170	Down	0.0315498705020494	0.458041217022869
C2_MONNIER_POSTRADIATION_TUMOR_ESCAPE_DN	309	Down	0.0315605420110717	0.458041217022869
C7_GSE41867_NAIVE_VS_DAY30_LCMV_ARMSTRONG_MEMORY_CD8_TCELL_DN	171	Down	0.0315709365172997	0.458041217022869
C7_GSE39864_WT_VS_GATA3_KO_TREG_DN	183	Down	0.0315788716544045	0.458041217022869
C2_PID_DELTA_NP63_PATHWAY	33	Down	0.0315822105488779	0.458041217022869
C2_REACTOME_TRAF6_MEDIATED_NF_KB_ACTIVATION	20	Down	0.031618801590697	0.458041217022869
C7_GSE23925_LIGHT_ZONE_VS_DARK_ZONE_BCELL_DN	157	Down	0.0316243415353936	0.458041217022869
C2_GROSS_HYPOXIA_VIA_ELK3_ONLY_DN	39	Down	0.0316370368121234	0.458041217022869
C7_GSE17721_CTRL_VS_POLYIC_12H_BMDC_UP	176	Down	0.0316415096337804	0.458041217022869
C7_GSE3203_INFLUENZA_INF_VS_IFNB_TREATED_LN_BCELL_DN	166	Down	0.0316645570348228	0.458041217022869
C7_GSE1566_WT_VS_EZH2_KO_LN_TCELL_DN	140	Down	0.0317107019607889	0.458041217022869
C5_GO_BEHAVIORAL_RESPONSE_TO_COCAINE	8	Down	0.031710811368865	0.458041217022869
C5_GO_PERINUCLEAR_ENDOPLASMIC_RETICULUM	17	Down	0.0317157434984487	0.458041217022869
C7_GSE42724_MEMORY_BCELL_VS_PLASMABLAST_UP	173	Down	0.0317497675962868	0.4581681167605
C2_BIOCARTA_REELIN_PATHWAY	6	Down	0.0317911293154888	0.4581681167605
C7_GSE32986_CURDLAN_LOWDOSE_VS_GMCSF_AND_CURDLAN_LOWDOSE_STIM_DC_UP	174	Down	0.0318456456546698	0.4581681167605
C2_MARTIN_NFKB_TARGETS_UP	32	Up	0.0318579073590152	0.4581681167605
C5_GO_SPLICEOSOMAL_SNRNP_ASSEMBLY	44	Down	0.0318995465027591	0.4581681167605
C5_GO_REGULATION_OF_GTP_BINDING	10	Down	0.0319248863602506	0.4581681167605
C7_GSE14415_FOXP3_KO_NATURAL_TREG_VS_TCONV_DN	149	Down	0.0319315851954967	0.4581681167605
C5_GO_LEPTIN_MEDIATED_SIGNALING_PATHWAY	7	Down	0.031969793155412	0.4581681167605
C5_GO_CD40_RECEPTOR_COMPLEX	10	Down	0.0319702696038564	0.4581681167605
C7_GSE7460_CTRL_VS_TGFB_TREATED_ACT_TREG_UP	175	Down	0.0320216452420409	0.4581681167605
C5_GO_HIGH_DENSITY_LIPOPROTEIN_PARTICLE_ASSEMBLY	9	Down	0.0320235869722747	0.4581681167605
C7_GSE27786_LIN_NEG_VS_ERYTHROBLAST_UP	172	Down	0.0320493335055945	0.4581681167605
C5_GO_INTRINSIC_APOPTOTIC_SIGNALING_PATHWAY_IN_RESPONSE_TO_HYPOXIA	5	Down	0.0320542734825042	0.4581681167605
C7_GSE13485_DAY1_VS_DAY21_YF17D_VACCINE_PBMC_DN	163	Down	0.0320555986994785	0.4581681167605
C2_ABRAMSON_INTERACT_WITH_AIRE	42	Down	0.0320685761487888	0.4581681167605
C5_GO_PYRIMIDINE_RIBONUCLEOTIDE_SALVAGE	4	Down	0.0320776511985092	0.4581681167605
C2_AKL_HTLV1_INFECTION_DN	55	Down	0.0321122924406657	0.4581681167605
C2_REACTOME_DNA_DOUBLE_STRAND_BREAK_REPAIR	149	Down	0.0321233895537851	0.4581681167605
C7_GSE29164_DAY3_VS_DAY7_UNTREATED_MELANOMA_UP	149	Down	0.0321258392768173	0.4581681167605
C3_GGAANCGGAANY_UNKNOWN	89	Down	0.0322108793731348	0.459079103391617
C7_GSE15930_NAIVE_VS_72H_IN_VITRO_STIM_TRICHOSTATINA_CD8_TCELL_DN	180	Down	0.0322525277006283	0.459370867289579
C5_GO_RETINAL_BLOOD_VESSEL_MORPHOGENESIS	3	Up	0.0323123694693846	0.459921206384442
C2_KAYO_CALORIE_RESTRICTION_MUSCLE_DN	56	Down	0.0323425096887438	0.460048341093921
C7_GSE40274_FOXP3_VS_FOXP3_AND_SATB1_TRANSDUCED_ACTIVATED_CD4_TCELL_DN	166	Down	0.0324096957639458	0.460701913834543
C7_GSE24726_WT_VS_E2_22_KO_PDC_DAY4_POST_DELETION_DN	167	Down	0.0324771820330628	0.461100188142899
C2_KOBAYASHI_EGFR_SIGNALING_6HR_DN	10	Up	0.0324802271566638	0.461100188142899
C7_GSE24814_STAT5_KO_VS_WT_PRE_BCELL_DN	173	Down	0.0325313092065135	0.461377545009878
C2_AMIT_SERUM_RESPONSE_20_MCF10A	14	Down	0.0325519462945034	0.461377545009878
C2_REACTOME_ORGANELLE_BIOGENESIS_AND_MAINTENANCE	253	Down	0.0325635728107193	0.461377545009878
C7_GSE27786_NKCELL_VS_ERYTHROBLAST_UP	181	Down	0.0327012317144324	0.462140219009706
C2_FURUKAWA_DUSP6_TARGETS_PCI35_DN	53	Up	0.0327112438569065	0.462140219009706
C2_XU_RESPONSE_TO_TRETINOIN_DN	10	Down	0.0327182066002214	0.462140219009706
C7_GSE17186_CD21LOW_VS_CD21HIGH_TRANSITIONAL_BCELL_DN	169	Down	0.0327187179048337	0.462140219009706
C7_GSE46606_UNSTIM_VS_CD40L_IL2_IL5_3DAY_STIMULATED_IRF4HIGH_SORTED_BCELL_UP	152	Down	0.03272392478328	0.462140219009706
C5_GO_PHOSPHORYLASE_ACTIVITY	5	Down	0.0327492324488404	0.462196714560993
C3_ATACTGT_MIR144	156	Down	0.0328316934470196	0.46221651002537
C7_GSE15330_HSC_VS_GRANULOCYTE_MONOCYTE_PROGENITOR_DN	157	Down	0.0328500547601433	0.46221651002537
C5_GO_REGULATION_OF_ACTOMYOSIN_STRUCTURE_ORGANIZATION	63	Down	0.0329409870088391	0.46221651002537
C2_REACTOME_TNF_SIGNALING	38	Down	0.0329719419199138	0.46221651002537
C7_GSE43955_TH0_VS_TGFB_IL6_IL23_TH17_ACT_CD4_TCELL_60H_DN	175	Down	0.0329752403444109	0.46221651002537
C5_GO_VIRAL_BUDDING	20	Down	0.0329831495103011	0.46221651002537
C5_GO_FATTY_ACID_ELONGATION	10	Down	0.0330043155631566	0.46221651002537
C7_GSE17721_CPG_VS_GARDIQUIMOD_1H_BMDC_UP	154	Down	0.0330070847667033	0.46221651002537
C7_GSE12392_CD8A_POS_VS_NEG_SPLEEN_IFNB_KO_DC_DN	160	Down	0.0330102787241511	0.46221651002537
C7_GSE411_WT_VS_SOCS3_KO_MACROPHAGE_DN	174	Down	0.0330301655202636	0.46221651002537
C2_REACTOME_GDP_FUCOSE_BIOSYNTHESIS	6	Down	0.0330311844127905	0.46221651002537
C5_GO_SYNAPTIC_VESICLE_MEMBRANE	66	Down	0.0330528120044585	0.46221651002537
C2_REACTOME_DUAL_INCISION_IN_GG_NER	38	Down	0.0330759980387776	0.46221651002537
C7_GSE3039_ALPHAALPHA_CD8_TCELL_VS_B2_BCELL_UP	145	Down	0.033086601263581	0.46221651002537
C2_REACTOME_PERK_REGULATES_GENE_EXPRESSION	29	Down	0.0331041114781373	0.46221651002537
C7_GSE13522_WT_VS_IFNAR_KO_SKIN_UP	161	Down	0.0331063921248247	0.46221651002537
C7_GSE26928_NAIVE_VS_CENT_MEMORY_CD4_TCELL_UP	154	Down	0.033112873712863	0.46221651002537
C5_GO_SCF_UBIQUITIN_LIGASE_COMPLEX	53	Down	0.033225425653823	0.46327536210362
C7_GSE37416_0H_VS_48H_F_TULARENSIS_LVS_NEUTROPHIL_DN	160	Down	0.0332503650595626	0.46327536210362
C7_GSE22886_NEUTROPHIL_VS_DC_DN	186	Down	0.0332579743203078	0.46327536210362
C5_GO_PLATELET_DERIVED_GROWTH_FACTOR_RECEPTOR_BINDING	11	Up	0.0333272258707368	0.46327536210362
C5_GO_MICROTUBULE_ANCHORING_AT_MICROTUBULE_ORGANIZING_CENTER	11	Down	0.0333340990700501	0.46327536210362
C7_GSE25088_WT_VS_STAT6_KO_MACROPHAGE_ROSIGLITAZONE_STIM_UP	171	Down	0.0333960553130087	0.46327536210362
C5_GO_REGULATION_OF_LIPID_LOCALIZATION	87	Down	0.0334418822221419	0.46327536210362
C7_GSE17721_CTRL_VS_PAM3CSK4_2H_BMDC_UP	166	Down	0.0334434094925866	0.46327536210362
C7_GSE22886_NAIVE_CD4_TCELL_VS_NKCELL_DN	183	Down	0.0334540059057508	0.46327536210362
C1_chr6q21	45	Down	0.0334791285284852	0.46327536210362
C7_GSE17974_2H_VS_72H_UNTREATED_IN_VITRO_CD4_TCELL_UP	162	Down	0.0334925802013561	0.46327536210362
C5_GO_COMMITMENT_COMPLEX	4	Down	0.0334980242644634	0.46327536210362
C2_KEGG_PURINE_METABOLISM	121	Down	0.0335014085146776	0.46327536210362
C7_GSE41867_DAY6_VS_DAY8_LCMV_CLONE13_EFFECTOR_CD8_TCELL_DN	175	Down	0.0335071292232216	0.46327536210362
C2_SCHLOSSER_SERUM_RESPONSE_DN	593	Down	0.0335368365826222	0.46327536210362
C5_GO_CONVERGENT_EXTENSION	10	Down	0.0335392653213051	0.46327536210362
C7_GSE17721_PAM3CSK4_VS_GADIQUIMOD_8H_BMDC_DN	168	Down	0.0335636509714952	0.46327536210362
C5_GO_REGULATION_OF_MRNA_PROCESSING	105	Down	0.0335731545835742	0.46327536210362
C7_GSE33424_CD161_INT_VS_NEG_CD8_TCELL_UP	173	Down	0.0336243854436659	0.463331710697524
C5_GO_ISOMERASE_ACTIVITY	122	Down	0.033631090973565	0.463331710697524
C5_GO_REGULATION_OF_MEIOSIS_I	5	Up	0.0336413168148903	0.463331710697524
C2_PID_SYNDECAN_4_PATHWAY	26	Up	0.0336877220550016	0.463396273792697
C5_GO_NEGATIVE_REGULATION_OF_CD4_POSITIVE_ALPHA_BETA_T_CELL_ACTIVATION	22	Down	0.03370187803864	0.463396273792697
C5_GO_CELLULAR_PROTEIN_CONTAINING_COMPLEX_ASSEMBLY	865	Down	0.0337249243740111	0.463396273792697
C7_GSE42088_UNINF_VS_LEISHMANIA_INF_DC_4H_DN	161	Down	0.033737907679928	0.463396273792697
C3_ARNT_02	203	Down	0.0337640438995934	0.463396273792697
C2_GAUSSMANN_MLL_AF4_FUSION_TARGETS_G_DN	21	Down	0.033785516190494	0.463396273792697
C5_GO_MODIFICATION_DEPENDENT_MACROMOLECULE_CATABOLIC_PROCESS	514	Down	0.0338081403650605	0.463396273792697
C5_GO_ESCRT_COMPLEX	22	Down	0.0338169049148921	0.463396273792697
C7_GSE2770_IL12_VS_IL4_TREATED_ACT_CD4_TCELL_48H_UP	166	Down	0.0338474412979989	0.463521904442041
C7_GSE9006_HEALTHY_VS_TYPE_1_DIABETES_PBMC_1MONTH_POST_DX_UP	169	Down	0.0339694546925388	0.463983975848805
C7_GSE17721_LPS_VS_GARDIQUIMOD_6H_BMDC_UP	163	Down	0.0340123531359567	0.463983975848805
C5_GO_GOLGI_ORGANIZATION	115	Down	0.0340224564242548	0.463983975848805
C5_GO_PROCESS_UTILIZING_AUTOPHAGIC_MECHANISM	418	Down	0.0340452322647776	0.463983975848805
C5_GO_ASPARTATE_TRANSMEMBRANE_TRANSPORT	6	Down	0.03408384584332	0.463983975848805
C7_GSE27786_LSK_VS_BCELL_UP	162	Down	0.0340843853723931	0.463983975848805
C5_GO_APOLIPOPROTEIN_A_I_BINDING	5	Down	0.0341511859022652	0.463983975848805
C6_JAK2_DN.V1_DN	110	Down	0.0342103035027594	0.463983975848805
C7_GSE27241_WT_VS_RORGT_KO_TH17_POLARIZED_CD4_TCELL_DN	161	Down	0.0342273986984935	0.463983975848805
C5_GO_RESPONSE_TO_VITAMIN_E	10	Up	0.0342442923349685	0.463983975848805
C7_GSE8515_CTRL_VS_IL6_4H_STIM_MAC_DN	99	Down	0.0342532419158016	0.463983975848805
C2_REACTOME_HDR_THROUGH_MMEJ_ALT_NHEJ	9	Down	0.0342578901599144	0.463983975848805
C5_GO_NSL_COMPLEX	5	Down	0.0342635959737751	0.463983975848805
C7_GSE16522_ANTI_CD3CD28_STIM_VS_UNSTIM_MEMORY_CD8_TCELL_DN	168	Down	0.0342797828643117	0.463983975848805
C5_GO_REGULATION_OF_SPONTANEOUS_SYNAPTIC_TRANSMISSION	3	Down	0.0342886033055859	0.463983975848805
C7_GSE43955_TH0_VS_TGFB_IL6_TH17_ACT_CD4_TCELL_42H_UP	163	Down	0.0343575735006718	0.463983975848805
C5_GO_TRANSMEMBRANE_RECEPTOR_PROTEIN_TYROSINE_KINASE_ACTIVATOR_ACTIVITY	2	Up	0.0343631078710145	0.463983975848805
C2_PID_TNF_PATHWAY	44	Down	0.0344123446580785	0.463983975848805
C7_GSE45881_CXCR6HI_VS_CXCR1LO_COLONIC_LAMINA_PROPRIA_UP	181	Down	0.0344432583729622	0.463983975848805
C7_GSE21063_WT_VS_NFATC1_KO_BCELL_DN	172	Down	0.0344488380889588	0.463983975848805
C2_REACTOME_ANTIVIRAL_MECHANISM_BY_IFN_STIMULATED_GENES	73	Down	0.0344719972032515	0.463983975848805
C7_GSE17721_0.5H_VS_4H_GARDIQUIMOD_BMDC_UP	163	Down	0.0344815899671591	0.463983975848805
C2_REACTOME_TRNA_AMINOACYLATION	38	Down	0.0344887781810883	0.463983975848805
C7_GSE41176_UNSTIM_VS_ANTI_IGM_STIM_BCELL_1H_DN	167	Down	0.0345142745944138	0.463983975848805
C7_GSE8621_LPS_PRIMED_UNSTIM_VS_LPS_PRIMED_AND_LPS_STIM_MACROPHAGE_DN	170	Down	0.0345338960672437	0.463983975848805
C5_GO_UMP_BIOSYNTHETIC_PROCESS	9	Down	0.0345453430221815	0.463983975848805
C7_GSE43955_1H_VS_42H_ACT_CD4_TCELL_UP	162	Down	0.0346025776222969	0.463983975848805
C2_KORKOLA_SEMINOMA_UP	35	Down	0.0346509601145693	0.463983975848805
C7_GSE20715_0H_VS_24H_OZONE_TLR4_KO_LUNG_UP	149	Down	0.0346609895560635	0.463983975848805
C2_EPPERT_PROGENITOR	121	Down	0.0347114974748945	0.463983975848805
C2_MILI_PSEUDOPODIA_HAPTOTAXIS_UP	447	Down	0.0347186019558336	0.463983975848805
C5_GO_POSITIVE_REGULATION_OF_NEUROTRANSMITTER_TRANSPORT	24	Down	0.0347378391939001	0.463983975848805
C7_GSE29618_BCELL_VS_PDC_DN	160	Down	0.0347627121698592	0.463983975848805
C5_GO_INTERLEUKIN_6_PRODUCTION	94	Down	0.0347755932754211	0.463983975848805
C7_GSE22886_CD8_VS_CD4_NAIVE_TCELL_UP	177	Down	0.0347951268665486	0.463983975848805
C2_FIGUEROA_AML_METHYLATION_CLUSTER_1_DN	32	Down	0.0348053570226995	0.463983975848805
C7_GSE19825_NAIVE_VS_IL2RAHIGH_DAY3_EFF_CD8_TCELL_DN	178	Down	0.0348426614981984	0.463983975848805
C5_GO_HYDROLASE_ACTIVITY_ACTING_ON_ESTER_BONDS	545	Down	0.0348608769939465	0.463983975848805
C5_GO_NEGATIVE_REGULATION_OF_RNA_METABOLIC_PROCESS	38	Down	0.0348849599696078	0.463983975848805
C7_GSE15624_CTRL_VS_6H_HALOFUGINONE_TREATED_CD4_TCELL_UP	110	Down	0.0348914899048456	0.463983975848805
C5_GO_REGULATION_OF_PINOCYTOSIS	9	Down	0.0349185205129714	0.463983975848805
C5_GO_PHOSPHORIC_ESTER_HYDROLASE_ACTIVITY	279	Down	0.0349228391755205	0.463983975848805
C7_GSE411_UNSTIM_VS_100MIN_IL6_STIM_MACROPHAGE_DN	167	Down	0.0349838385441958	0.463983975848805
C5_GO_PROTEIN_LOCALIZATION_TO_CHROMOSOME	77	Down	0.0350255483553037	0.463983975848805
C5_GO_MITOCHONDRIAL_ENVELOPE	598	Down	0.0350371214966979	0.463983975848805
C2_WANG_RESPONSE_TO_FORSKOLIN_DN	8	Down	0.0350487455656172	0.463983975848805
C7_GSE41176_UNSTIM_VS_ANTI_IGM_STIM_TAK1_KO_BCELL_1H_UP	187	Down	0.0350527502471627	0.463983975848805
C7_GSE14413_UNSTIM_VS_IFNB_STIM_NIH3T3_CELLS_DN	123	Down	0.0350624650764441	0.463983975848805
C7_GSE1791_CTRL_VS_NEUROMEDINU_IN_T_CELL_LINE_6H_DN	179	Down	0.0350664643011918	0.463983975848805
C7_GSE25677_R848_VS_MPL_AND_R848_STIM_BCELL_DN	148	Down	0.0350767255767784	0.463983975848805
C5_GO_NEGATIVE_REGULATION_OF_PROTEIN_CATABOLIC_PROCESS	91	Down	0.0350968258128173	0.463983975848805
C7_GSE17974_CTRL_VS_ACT_IL4_AND_ANTI_IL12_24H_CD4_TCELL_DN	168	Down	0.0351145125273954	0.463983975848805
C7_GSE13411_NAIVE_BCELL_VS_PLASMA_CELL_UP	166	Down	0.0351210451798028	0.463983975848805
C7_GSE13484_3H_UNSTIM_VS_YF17D_VACCINE_STIM_PBMC_UP	173	Down	0.0351278307345993	0.463983975848805
C7_GSE23321_CD8_STEM_CELL_MEMORY_VS_NAIVE_CD8_TCELL_DN	178	Down	0.0351324345045053	0.463983975848805
C7_GSE6875_TCONV_VS_FOXP3_KO_TREG_DN	166	Down	0.0351343915439375	0.463983975848805
C7_GSE22886_IGA_VS_IGM_MEMORY_BCELL_DN	162	Down	0.0351448090259414	0.463983975848805
C7_GSE19401_PLN_VS_PEYERS_PATCH_FOLLICULAR_DC_DN	172	Down	0.0351506888549094	0.463983975848805
C5_GO_REPLICATION_FORK_PROTECTION	7	Down	0.0352994291460412	0.463983975848805
C7_GSE10325_BCELL_VS_MYELOID_DN	161	Down	0.0353113151824503	0.463983975848805
C7_GSE21927_BALBC_VS_C57BL6_MONOCYTE_SPLEEN_DN	139	Down	0.0353266134167414	0.463983975848805
C5_GO_REGULATION_OF_NEUROTRANSMITTER_SECRETION	66	Down	0.0353396969626249	0.463983975848805
C5_GO_TRANSLATIONAL_TERMINATION	88	Down	0.0353724038822496	0.463983975848805
C7_GSE31082_DP_VS_CD8_SP_THYMOCYTE_DN	157	Down	0.0354181147914895	0.463983975848805
C2_XU_RESPONSE_TO_TRETINOIN_UP	14	Down	0.0354283147893056	0.463983975848805
C7_GSE44649_NAIVE_VS_ACTIVATED_CD8_TCELL_MIR155_KO_DN	178	Down	0.0354415946626905	0.463983975848805
C7_GSE28737_WT_VS_BCL6_HET_FOLLICULAR_BCELL_DN	156	Down	0.0354441333051134	0.463983975848805
C5_GO_NEGATIVE_REGULATION_OF_MRNA_3_END_PROCESSING	7	Down	0.0354840439164357	0.463983975848805
C2_DARWICHE_PAPILLOMA_RISK_HIGH_DN	130	Down	0.0354942714024406	0.463983975848805
C7_GSE27786_CD4_TCELL_VS_NEUTROPHIL_DN	147	Down	0.0354974208239722	0.463983975848805
C5_GO_SMC5_SMC6_COMPLEX	5	Down	0.0354990119888675	0.463983975848805
C7_GSE14699_NAIVE_VS_DELETIONAL_TOLERANCE_CD8_TCELL_UP	134	Down	0.0355582586145593	0.463983975848805
C5_GO_PROTEIN_O_LINKED_MANNOSYLATION	16	Down	0.0356002310419729	0.463983975848805
C5_GO_RESPONSE_TO_MAGNESIUM_ION	14	Down	0.0356029416644632	0.463983975848805
C7_GSE34205_HEALTHY_VS_RSV_INF_INFANT_PBMC_UP	155	Down	0.0356325348242652	0.463983975848805
C2_VANOEVELEN_MYOGENESIS_SIN3A_TARGETS	182	Down	0.0356384318086743	0.463983975848805
C7_GSE16450_IMMATURE_VS_MATURE_NEURON_CELL_LINE_12H_IFNA_STIM_DN	179	Down	0.0356821285750864	0.463983975848805
C7_GSE27786_LIN_NEG_VS_NKCELL_DN	169	Down	0.0356883883362542	0.463983975848805
C5_GO_POSITIVE_REGULATION_OF_LIPID_TRANSPORT	38	Down	0.0357331380895028	0.463983975848805
C5_GO_OLIGOSACCHARYL_TRANSFERASE_ACTIVITY	8	Down	0.0357581004187884	0.463983975848805
C2_REACTOME_ENDOSOMAL_SORTING_COMPLEX_REQUIRED_FOR_TRANSPORT_ESCRT	24	Down	0.0358190869875683	0.463983975848805
C7_GSE7852_LN_VS_FAT_TREG_UP	174	Down	0.0358399840430116	0.463983975848805
C5_GO_MITOTIC_DNA_REPLICATION	11	Down	0.0358410029088754	0.463983975848805
C7_GSE15930_NAIVE_VS_48H_IN_VITRO_STIM_CD8_TCELL_DN	185	Down	0.035844028925749	0.463983975848805
C5_GO_U2_TYPE_CATALYTIC_STEP_2_SPLICEOSOME	22	Down	0.035846554393761	0.463983975848805
C5_GO_REGULATION_OF_EPIDERMAL_GROWTH_FACTOR_ACTIVATED_RECEPTOR_ACTIVITY	19	Down	0.0358683132347051	0.463983975848805
C5_GO_NIK_NF_KAPPAB_SIGNALING	123	Down	0.0358686653986428	0.463983975848805
C2_BORCZUK_MALIGNANT_MESOTHELIOMA_UP	283	Down	0.0359003182395442	0.463983975848805
C3_MAX_01	202	Down	0.0359476263284257	0.463983975848805
C2_WANG_ESOPHAGUS_CANCER_VS_NORMAL_DN	87	Down	0.0359480042629968	0.463983975848805
C7_GSE31082_DN_VS_CD8_SP_THYMOCYTE_DN	166	Down	0.0359573659722335	0.463983975848805
C2_KYNG_WERNER_SYNDROM_AND_NORMAL_AGING_DN	156	Down	0.0359703325362839	0.463983975848805
C2_PEDERSEN_METASTASIS_BY_ERBB2_ISOFORM_6	16	Down	0.0360005496396413	0.463983975848805
C5_GO_LIPID_OXIDATION	84	Down	0.0360327333075689	0.463983975848805
C7_GSE6092_B_BURGDOFERI_VS_B_BURGDORFERI_AND_IFNG_STIM_ENDOTHELIAL_CELL_UP	166	Down	0.036047815761256	0.463983975848805
C5_GO_ESTROGEN_RECEPTOR_ACTIVITY	4	Up	0.0360581853056607	0.463983975848805
C5_GO_EARLY_ENDOSOME	272	Down	0.0360763212345627	0.463983975848805
C7_GSE3920_UNTREATED_VS_IFNA_TREATED_FIBROBLAST_DN	169	Down	0.0361374994002118	0.463983975848805
C7_GSE13485_DAY3_VS_DAY7_YF17D_VACCINE_PBMC_UP	117	Down	0.0361466348918792	0.463983975848805
C5_GO_3_UTR_MEDIATED_MRNA_DESTABILIZATION	12	Down	0.0361480295547477	0.463983975848805
C7_GSE32986_UNSTIM_VS_GMCSF_STIM_DC_UP	175	Down	0.0361496769313639	0.463983975848805
C2_SMID_BREAST_CANCER_RELAPSE_IN_BRAIN_DN	51	Down	0.0361962436222202	0.463983975848805
C5_GO_REGULATION_OF_INTRINSIC_APOPTOTIC_SIGNALING_PATHWAY	129	Down	0.0362148300135788	0.463983975848805
C2_REACTOME_RECRUITMENT_OF_NUMA_TO_MITOTIC_CENTROSOMES	76	Down	0.0362232043845547	0.463983975848805
C7_GSE12366_GC_BCELL_VS_PLASMA_CELL_UP	168	Down	0.0362303613126351	0.463983975848805
C7_GSE22886_NAIVE_CD4_TCELL_VS_MONOCYTE_UP	177	Down	0.0362739119121294	0.463983975848805
C5_GO_PYRIMIDINE_NUCLEOSIDE_BIOSYNTHETIC_PROCESS	13	Down	0.0362772084033168	0.463983975848805
C7_GSE14350_TREG_VS_TEFF_UP	180	Down	0.0362805389633949	0.463983975848805
C7_GSE11864_UNTREATED_VS_CSF1_IFNG_PAM3CYS_IN_MAC_UP	165	Down	0.0362874543344831	0.463983975848805
C5_GO_RESOLUTION_OF_MEIOTIC_RECOMBINATION_INTERMEDIATES	13	Up	0.0363176592934628	0.463983975848805
C5_GO_NEGATIVE_REGULATION_OF_LIPOPROTEIN_PARTICLE_CLEARANCE	8	Down	0.0363783440335378	0.463983975848805
C7_GSE16522_ANTI_CD3CD28_STIM_VS_UNSTIM_NAIVE_CD8_TCELL_DN	167	Down	0.0364197817965603	0.463983975848805
C5_GO_CARBOHYDRATE_METABOLIC_PROCESS	426	Down	0.0364300633461379	0.463983975848805
C7_GSE27786_NKTCELL_VS_ERYTHROBLAST_UP	176	Down	0.0364788076879932	0.463983975848805
C7_GSE37301_PRO_BCELL_VS_CD4_TCELL_UP	155	Down	0.0364975010487978	0.463983975848805
C5_GO_MAINTENANCE_OF_SISTER_CHROMATID_COHESION	11	Down	0.0365266421487456	0.463983975848805
C7_GSE21033_CTRL_VS_POLYIC_STIM_DC_12H_DN	170	Down	0.0365441788525991	0.463983975848805
C7_GSE9946_MATURE_STIMULATORY_VS_PROSTAGLANDINE2_TREATED_MATURE_DC_UP	104	Down	0.0365644692243068	0.463983975848805
C5_GO_REGULATION_OF_DNA_BINDING_TRANSCRIPTION_FACTOR_ACTIVITY	323	Down	0.0365879235325649	0.463983975848805
C7_GSE13484_12H_VS_3H_YF17D_VACCINE_STIM_PBMC_UP	176	Down	0.036589524324714	0.463983975848805
C5_GO_POSITIVE_REGULATION_OF_DNA_BINDING	43	Down	0.0366249585058158	0.463983975848805
C7_GSE7218_UNSTIM_VS_ANTIGEN_STIM_THROUGH_IGM_BCELL_DN	95	Down	0.0366644341648661	0.463983975848805
C2_SMIRNOV_CIRCULATING_ENDOTHELIOCYTES_IN_CANCER_DN	4	Down	0.0366662409753405	0.463983975848805
C2_KEGG_HOMOLOGOUS_RECOMBINATION	27	Down	0.0366736056832205	0.463983975848805
C3_ERR1_Q2	194	Down	0.036703096969842	0.463983975848805
C2_KRIGE_RESPONSE_TO_TOSEDOSTAT_24HR_UP	675	Down	0.0367095472834455	0.463983975848805
C7_GSE17721_POLYIC_VS_GARDIQUIMOD_2H_BMDC_UP	159	Down	0.0367147172363679	0.463983975848805
C2_YAGI_AML_WITH_T_8_21_TRANSLOCATION	287	Down	0.0367151496132358	0.463983975848805
C5_GO_REGULATION_OF_ACTIN_CYTOSKELETON_REORGANIZATION	26	Down	0.0367204898099687	0.463983975848805
C7_GSE14308_TH2_VS_NATURAL_TREG_UP	156	Down	0.036762172173349	0.463983975848805
C2_REACTOME_EXTENSION_OF_TELOMERES	29	Down	0.0367743740026909	0.463983975848805
C5_GO_POSITIVE_REGULATION_OF_CATABOLIC_PROCESS	338	Down	0.0367942001709366	0.463983975848805
C7_GSE15330_LYMPHOID_MULTIPOTENT_VS_MEGAKARYOCYTE_ERYTHROID_PROGENITOR_IKAROS_KO_UP	140	Down	0.0368056764095266	0.463983975848805
C7_GSE4590_SMALL_VS_VPREB_POS_LARGE_PRE_BCELL_UP	157	Down	0.0368545738543798	0.463983975848805
C5_GO_REGULATION_OF_PROTEIN_CATABOLIC_PROCESS	296	Down	0.0368767039544221	0.463983975848805
C7_GSE18281_CORTEX_VS_MEDULLA_THYMUS_UP	147	Down	0.0368775144626073	0.463983975848805
C7_GSE360_L_DONOVANI_VS_B_MALAYI_LOW_DOSE_DC_DN	166	Down	0.0368851720959713	0.463983975848805
C2_REACTOME_HOST_INTERACTIONS_OF_HIV_FACTORS	115	Down	0.0368965929491004	0.463983975848805
C7_GSE29164_CD8_TCELL_VS_CD8_TCELL_AND_IL12_TREATED_MELANOMA_DAY3_UP	184	Down	0.0368974813823513	0.463983975848805
C7_GSE34515_CD16_POS_MONOCYTE_VS_DC_UP	180	Down	0.0369493939432805	0.463983975848805
C7_GSE5503_MLN_DC_VS_PLN_DC_ACTIVATED_ALLOGENIC_TCELL_UP	157	Down	0.0369577729028275	0.463983975848805
C2_RHEIN_ALL_GLUCOCORTICOID_THERAPY_UP	66	Down	0.0369655255658923	0.463983975848805
C5_GO_ENDOPLASMIC_RETICULUM_TUBULAR_NETWORK	18	Down	0.0369844315428299	0.463983975848805
C7_GSE41867_DAY6_EFFECTOR_VS_DAY30_MEMORY_CD8_TCELL_LCMV_ARMSTRONG_UP	182	Down	0.0370149079235499	0.463983975848805
C7_GSE369_SOCS3_KO_VS_WT_LIVER_UP	163	Down	0.0370395473168088	0.463983975848805
C7_GSE25123_ROSIGLITAZONE_VS_IL4_AND_ROSIGLITAZONE_STIM_PPARG_KO_MACROPHAGE_DAY10_UP	165	Down	0.0370570379034461	0.463983975848805
C5_GO_POSITIVE_REGULATION_OF_STEM_CELL_POPULATION_MAINTENANCE	4	Down	0.0371022134288144	0.463983975848805
C5_GO_ATP_DEPENDENT_MICROTUBULE_MOTOR_ACTIVITY_PLUS_END_DIRECTED	22	Up	0.0371155586153292	0.463983975848805
C7_GSE11924_TFH_VS_TH17_CD4_TCELL_DN	151	Down	0.0371296541647604	0.463983975848805
C5_GO_PEPTIDYL_AMINO_ACID_MODIFICATION	928	Down	0.0371473855929863	0.463983975848805
C7_GSE13522_CTRL_VS_T_CRUZI_G_STRAIN_INF_SKIN_DN	106	Down	0.0371812777013222	0.463983975848805
C5_GO_NEGATIVE_REGULATION_OF_CD4_POSITIVE_ALPHA_BETA_T_CELL_DIFFERENTIATION	17	Down	0.0371966021868885	0.463983975848805
C2_PELLICCIOTTA_HDAC_IN_ANTIGEN_PRESENTATION_UP	50	Down	0.0372135233822658	0.463983975848805
C7_GSE5589_LPS_AND_IL10_VS_LPS_AND_IL6_STIM_IL6_KO_MACROPHAGE_45MIN_DN	162	Down	0.0372234072820238	0.463983975848805
C7_GSE17721_CTRL_VS_POLYIC_6H_BMDC_DN	154	Down	0.0372288136403208	0.463983975848805
C5_GO_INCLUSION_BODY	64	Down	0.0372494821044897	0.463983975848805
C2_BONOME_OVARIAN_CANCER_SURVIVAL_SUBOPTIMAL_DEBULKING	385	Down	0.0372646486022252	0.463983975848805
C5_GO_VOCALIZATION_BEHAVIOR	4	Up	0.0372765402487486	0.463983975848805
C7_GSE45365_HEALTHY_VS_MCMV_INFECTION_BCELL_IFNAR_KO_DN	154	Down	0.037293829065118	0.463983975848805
C7_GSE24671_CTRL_VS_BAKIMULC_INFECTED_MOUSE_SPLENOCYTES_UP	182	Down	0.0373092048127305	0.463983975848805
C7_GSE27786_CD4_VS_CD8_TCELL_DN	162	Down	0.0373249141552722	0.463983975848805
C7_GSE4142_GC_BCELL_VS_MEMORY_BCELL_DN	162	Down	0.037416210578742	0.464852485609434
C3_TGACCTTG_SF1_Q6	173	Down	0.0374470089356211	0.464968813870345
C2_KLEIN_TARGETS_OF_BCR_ABL1_FUSION	33	Down	0.0374967466568754	0.465320039176739
C5_GO_MICROTUBULE_SEVERING	7	Down	0.0375212253760072	0.465357587682303
C5_GO_INTRACELLULAR_LIPID_TRANSPORT	31	Down	0.0375890849152009	0.46549365065233
C7_GSE22033_WT_VS_PPARG_KO_MEF_DN	153	Down	0.0376243153156934	0.46549365065233
C2_REACTOME_BIOSYNTHESIS_OF_THE_N_GLYCAN_PRECURSOR_DOLICHOL_LIPID_LINKED_OLIGOSACCHARIDE_LLO_AND_TRANSFER_TO_A_NASCENT_PROTEIN	65	Down	0.037663005166447	0.46549365065233
C7_GSE17721_POLYIC_VS_PAM3CSK4_8H_BMDC_UP	168	Down	0.0376922675519265	0.46549365065233
C7_GSE22886_UNSTIM_VS_IL2_STIM_NKCELL_DN	174	Down	0.0376937244392107	0.46549365065233
C2_FLECHNER_BIOPSY_KIDNEY_TRANSPLANT_REJECTED_VS_OK_UP	72	Down	0.0377052319848767	0.46549365065233
C7_GSE37416_0H_VS_24H_F_TULARENSIS_LVS_NEUTROPHIL_DN	161	Down	0.037717570080557	0.46549365065233
C5_GO_REGULATION_OF_DNA_DAMAGE_RESPONSE_SIGNAL_TRANSDUCTION_BY_P53_CLASS_MEDIATOR	25	Down	0.0377794882939884	0.46549365065233
C5_GO_UBIQUITIN_LIKE_PROTEIN_CONJUGATING_ENZYME_BINDING	29	Down	0.0377968865652398	0.46549365065233
C7_GSE34156_TLR1_TLR2_LIGAND_VS_NOD2_AND_TLR1_TLR2_LIGAND_24H_TREATED_MONOCYTE_DN	144	Down	0.0378133715120614	0.46549365065233
C2_WEI_MYCN_TARGETS_WITH_E_BOX	639	Down	0.0378236819033632	0.46549365065233
C5_GO_POSITIVE_REGULATION_OF_STRIATED_MUSCLE_CELL_APOPTOTIC_PROCESS	10	Down	0.0378815185350058	0.46549365065233
C7_GSE36826_NORMAL_VS_STAPH_AUREUS_INF_SKIN_UP	168	Down	0.037893065971995	0.46549365065233
C7_GSE7548_NAIVE_VS_DAY7_PCC_IMMUNIZATION_CD4_TCELL_UP	170	Down	0.0378984085210326	0.46549365065233
C7_GSE45739_UNSTIM_VS_ACD3_ACD28_STIM_WT_CD4_TCELL_UP	155	Down	0.037946008292248	0.46549365065233
C7_GSE3691_IFN_PRODUCING_KILLER_DC_VS_PLASMACYTOID_DC_SPLEEN_UP	164	Down	0.0379578437269634	0.46549365065233
C7_GSE17721_0.5H_VS_24H_POLYIC_BMDC_UP	152	Down	0.0380020806663551	0.46549365065233
C7_GSE12963_UNINF_VS_ENV_AND_NEF_AND_VPR_DEFICIENT_HIV1_INF_CD4_TCELL_DN	97	Down	0.0380155493661452	0.46549365065233
C5_GO_NEGATIVE_REGULATION_OF_MITOCHONDRIAL_MEMBRANE_PERMEABILITY_INVOLVED_IN_APOPTOTIC_PROCESS	3	Down	0.0380225117027177	0.46549365065233
C5_GO_CELLULAR_RESPONSE_TO_CISPLATIN	4	Down	0.0380795448283812	0.46549365065233
C5_GO_RIPOPTOSOME	6	Down	0.0381300752955531	0.46549365065233
C7_GSE43955_10H_VS_60H_ACT_CD4_TCELL_UP	149	Down	0.0381460910412158	0.46549365065233
C3_IRF1_Q6	183	Down	0.0381463600395188	0.46549365065233
C7_GSE21063_3H_VS_16H_ANTI_IGM_STIM_NFATC1_KOBCELL_UP	142	Down	0.0381722574866382	0.46549365065233
C2_LI_INDUCED_T_TO_NATURAL_KILLER_DN	108	Down	0.0382086477697328	0.46549365065233
C2_LOCKWOOD_AMPLIFIED_IN_LUNG_CANCER	180	Down	0.0382312110073222	0.46549365065233
C2_VERHAAK_GLIOBLASTOMA_NEURAL	88	Down	0.038240321471324	0.46549365065233
C2_WEINMANN_ADAPTATION_TO_HYPOXIA_UP	19	Down	0.0382625357106271	0.46549365065233
C7_GSE21033_1H_VS_24H_POLYIC_STIM_DC_DN	144	Down	0.0382705225663196	0.46549365065233
C5_GO_LEUKOCYTE_HOMEOSTASIS	74	Down	0.0382711435218469	0.46549365065233
C7_GSE17721_0.5H_VS_12H_GARDIQUIMOD_BMDC_UP	167	Down	0.0383055423661776	0.46549365065233
C2_REACTOME_FORMATION_OF_SENESCENCE_ASSOCIATED_HETEROCHROMATIN_FOCI_SAHF	16	Down	0.0383076662728261	0.46549365065233
C7_GSE22886_NAIVE_CD4_TCELL_VS_DC_DN	183	Down	0.0383241746652503	0.46549365065233
C7_GSE36392_TYPE_2_MYELOID_VS_MAC_IL25_TREATED_LUNG_DN	169	Down	0.0383282725830397	0.46549365065233
C2_RAMALHO_STEMNESS_DN	57	Down	0.0383545356759256	0.46549365065233
C5_GO_TELOMERE_MAINTENANCE_VIA_SEMI_CONSERVATIVE_REPLICATION	28	Down	0.0383668576723375	0.46549365065233
C7_GSE36392_EOSINOPHIL_VS_MAC_IL25_TREATED_LUNG_DN	183	Down	0.0383821915155923	0.46549365065233
C7_GSE17721_LPS_VS_POLYIC_16H_BMDC_DN	160	Down	0.0384035734131325	0.46549365065233
C7_GSE34515_CD16_NEG_VS_POS_MONOCYTE_DN	161	Down	0.0384105285377451	0.46549365065233
C7_GSE5589_LPS_AND_IL10_VS_LPS_AND_IL6_STIM_IL10_KO_MACROPHAGE_45MIN_DN	150	Down	0.0384268488304297	0.46549365065233
C5_GO_REGULATION_OF_CELLULAR_AMIDE_METABOLIC_PROCESS	313	Down	0.0384338366676763	0.46549365065233
C5_GO_PHOSPHATIDYLINOSITOL_N_ACETYLGLUCOSAMINYLTRANSFERASE_ACTIVITY	5	Down	0.038437487637583	0.46549365065233
C2_BIOCARTA_TOLL_PATHWAY	24	Down	0.0384549429268383	0.46549365065233
C7_GSE15330_HSC_VS_MEGAKARYOCYTE_ERYTHROID_PROGENITOR_UP	143	Down	0.0385359078530403	0.465616505693689
C2_REACTOME_FCERI_MEDIATED_NF_KB_ACTIVATION	67	Down	0.0385359697622104	0.465616505693689
C5_GO_REGULATION_OF_VASCULAR_SMOOTH_MUSCLE_CONTRACTION	5	Down	0.0385855328156983	0.465616505693689
C2_REACTOME_TAK1_ACTIVATES_NFKB_BY_PHOSPHORYLATION_AND_ACTIVATION_OF_IKKS_COMPLEX	27	Down	0.038590852580496	0.465616505693689
C3_ROAZ_01	9	Down	0.0386038253544332	0.465616505693689
C5_GO_REGULATION_OF_CELLULAR_PROTEIN_CATABOLIC_PROCESS	197	Down	0.0386408661037229	0.465616505693689
C7_GSE22886_TCELL_VS_BCELL_NAIVE_UP	174	Down	0.0386542706032647	0.465616505693689
C5_GO_WNT_SIGNALING_PATHWAY_INVOLVED_IN_HEART_DEVELOPMENT	3	Down	0.038699246436345	0.465616505693689
C7_GSE40274_CTRL_VS_FOXP3_AND_PBX1_TRANSDUCED_ACTIVATED_CD4_TCELL_UP	144	Down	0.0387080165461399	0.465616505693689
C5_GO_POSITIVE_REGULATION_OF_TRANSCRIPTION_REGULATORY_REGION_DNA_BINDING	16	Down	0.0387083801889891	0.465616505693689
C2_LIAN_LIPA_TARGETS_3M	37	Down	0.0387284553195365	0.465616505693689
C2_ACEVEDO_LIVER_TUMOR_VS_NORMAL_ADJACENT_TISSUE_UP	701	Down	0.0387494677621031	0.465616505693689
C7_GSE1460_DP_THYMOCYTE_VS_NAIVE_CD4_TCELL_CORD_BLOOD_UP	176	Down	0.0387985285605567	0.465616505693689
C2_KEGG_ALZHEIMERS_DISEASE	129	Down	0.0388116645248408	0.465616505693689
C7_GSE3039_NKT_CELL_VS_ALPHAALPHA_CD8_TCELL_DN	169	Down	0.0388315307626779	0.465616505693689
C7_GSE6674_CPG_VS_CPG_AND_ANTI_IGM_STIM_BCELL_UP	169	Down	0.0388315307626779	0.465616505693689
C2_REACTOME_LAGGING_STRAND_SYNTHESIS	20	Down	0.0389136674356694	0.465616505693689
C2_IVANOVA_HEMATOPOIESIS_EARLY_PROGENITOR	360	Down	0.0389828713147889	0.465616505693689
C6_CAMP_UP.V1_UP	172	Down	0.0389969517701141	0.465616505693689
C7_GSE8835_CD4_VS_CD8_TCELL_CLL_PATIENT_DN	154	Down	0.039000865000926	0.465616505693689
C2_REACTOME_MITOCHONDRIAL_FATTY_ACID_BETA_OXIDATION_OF_SATURATED_FATTY_ACIDS	10	Down	0.0390928313338304	0.465616505693689
C5_GO_POSITIVE_REGULATION_OF_ORGANIC_ACID_TRANSPORT	18	Down	0.0391189837431639	0.465616505693689
C2_DANG_BOUND_BY_MYC	881	Down	0.0391244691806854	0.465616505693689
C5_GO_POSITIVE_REGULATION_OF_RELEASE_OF_CYTOCHROME_C_FROM_MITOCHONDRIA	25	Down	0.0391686805111437	0.465616505693689
C5_GO_RECEPTOR_TYROSINE_KINASE_BINDING	51	Down	0.0391885835013126	0.465616505693689
C5_GO_POSITIVE_REGULATION_OF_CYTOKINE_BIOSYNTHETIC_PROCESS	46	Down	0.0392200692365231	0.465616505693689
C5_GO_AZUROPHIL_GRANULE_MEMBRANE	43	Down	0.0392244500790021	0.465616505693689
C7_GSE6259_FLT3L_INDUCED_33D1_POS_DC_VS_BCELL_UP	163	Down	0.0392268610715684	0.465616505693689
C5_GO_PROTEASOME_BINDING	14	Down	0.0392562157510495	0.465616505693689
C7_GSE12198_NK_VS_NK_ACT_EXPANSION_SYSTEM_DERIVED_NK_CELL_UP	157	Down	0.0392632891946819	0.465616505693689
C7_GSE27786_LSK_VS_CD8_TCELL_DN	157	Down	0.0392716574858923	0.465616505693689
C7_GSE29618_BCELL_VS_MONOCYTE_UP	152	Down	0.0392794499782615	0.465616505693689
C7_GSE29618_PRE_VS_DAY7_FLU_VACCINE_BCELL_DN	150	Down	0.0392881835352563	0.465616505693689
C5_GO_REGULATION_OF_PROTEIN_STABILITY	226	Down	0.0393143669858379	0.465616505693689
C5_GO_POSITIVE_REGULATION_OF_PROTEIN_POLYUBIQUITINATION	11	Down	0.0393266066398996	0.465616505693689
C5_GO_REGULATION_OF_RNA_METABOLIC_PROCESS	171	Down	0.0393268259001145	0.465616505693689
C7_GSE9960_HEALTHY_VS_GRAM_NEG_SEPSIS_PBMC_UP	176	Down	0.0393287953988957	0.465616505693689
C7_GSE41867_LCMV_ARMSTRONG_VS_CLONE13_DAY6_EFFECTOR_CD8_TCELL_UP	175	Down	0.0393530855354368	0.465616505693689
C7_GSE2585_AIRE_KO_VS_WT_CD80_HIGH_MTEC_UP	168	Down	0.0393540629993281	0.465616505693689
C5_GO_NEGATIVE_REGULATION_OF_PROTEIN_METABOLIC_PROCESS	749	Down	0.0394039685429252	0.465616505693689
C7_GSE3982_MAC_VS_TH2_DN	163	Down	0.0394193079295826	0.465616505693689
C5_GO_NEGATIVE_REGULATION_OF_PROTEOLYSIS_INVOLVED_IN_CELLULAR_PROTEIN_CATABOLIC_PROCESS	53	Down	0.0394209413385024	0.465616505693689
C5_GO_AUTOPHAGOSOME_MATURATION	32	Down	0.0394289710449046	0.465616505693689
C2_BIOCARTA_ARF_PATHWAY	14	Down	0.0394363570295076	0.465616505693689
C2_MUELLER_PLURINET	248	Down	0.0394401772090627	0.465616505693689
C7_GSE17721_CPG_VS_GARDIQUIMOD_4H_BMDC_DN	169	Down	0.0394524772941638	0.465616505693689
C5_GO_NEUROMUSCULAR_SYNAPTIC_TRANSMISSION	13	Up	0.0395100894480935	0.46587158702085
C5_GO_BONE_MARROW_DEVELOPMENT	6	Up	0.0395170440770036	0.46587158702085
C7_GSE17721_POLYIC_VS_CPG_6H_BMDC_UP	168	Down	0.0395390933442787	0.465878333962028
C7_GSE43955_1H_VS_20H_ACT_CD4_TCELL_UP	156	Down	0.0395661195880295	0.465943684095296
C5_GO_LEUCINE_BINDING	4	Down	0.0396546817854127	0.466710078482556
C5_GO_RIBONUCLEASE_P_COMPLEX	11	Down	0.0396920847213413	0.466710078482556
C5_GO_POSITIVE_REGULATION_OF_HETEROTYPIC_CELL_CELL_ADHESION	7	Down	0.0397028794644326	0.466710078482556
C7_GSE5542_IFNG_VS_IFNA_TREATED_EPITHELIAL_CELLS_6H_DN	137	Down	0.039725194041084	0.466710078482556
C7_GSE11924_TFH_VS_TH2_CD4_TCELL_DN	147	Down	0.0397387753530002	0.466710078482556
C5_GO_ASTROCYTE_ACTIVATION	11	Down	0.0398198813790575	0.467210426819963
C5_GO_NEGATIVE_REGULATION_OF_MITOCHONDRIAL_MEMBRANE_PERMEABILITY	4	Down	0.0398459934361485	0.467210426819963
C5_GO_NEGATIVE_REGULATION_OF_MEMBRANE_PERMEABILITY	4	Down	0.0398459934361485	0.467210426819963
C7_GSE42724_MEMORY_VS_B1_BCELL_UP	160	Down	0.039901314364751	0.467308312800521
C7_GSE24634_TEFF_VS_TCONV_DAY3_IN_CULTURE_DN	169	Down	0.0399115331519395	0.467308312800521
C7_GSE360_DC_VS_MAC_M_TUBERCULOSIS_DN	159	Down	0.0399615178689675	0.467308312800521
C2_REACTOME_BASE_EXCISION_REPAIR	85	Down	0.0399619351008419	0.467308312800521
C2_MARTORIATI_MDM4_TARGETS_FETAL_LIVER_DN	398	Down	0.0399620560688257	0.467308312800521
C2_REACTOME_NUCLEOTIDE_BINDING_DOMAIN_LEUCINE_RICH_REPEAT_CONTAINING_RECEPTOR_NLR_SIGNALING_PATHWAYS	52	Down	0.039992152621473	0.467381264725073
C5_GO_MITOCHONDRIAL_RNA_PROCESSING	14	Down	0.0400266701837201	0.467381264725073
C7_GSE9650_NAIVE_VS_EFF_CD8_TCELL_DN	172	Down	0.040047643343784	0.467381264725073
C2_REACTOME_BETA_CATENIN_PHOSPHORYLATION_CASCADE	16	Down	0.040111268358469	0.467381264725073
C5_GO_MAMMARY_GLAND_BRANCHING_INVOLVED_IN_THELARCHE	5	Down	0.040148002837512	0.467381264725073
C2_GAVIN_IL2_RESPONSIVE_FOXP3_TARGETS_UP	15	Down	0.040174051548416	0.467381264725073
C5_GO_CYTOCHROME_COMPLEX_ASSEMBLY	30	Down	0.0401768680556215	0.467381264725073
C7_GSE3565_CTRL_VS_LPS_INJECTED_DUSP1_KO_SPLENOCYTES_UP	164	Down	0.0401852915457371	0.467381264725073
C5_GO_POSITIVE_REGULATION_OF_INHIBITORY_POSTSYNAPTIC_POTENTIAL	4	Down	0.040258585289084	0.467381264725073
C7_GSE21670_TGFB_VS_TGFB_AND_IL6_TREATED_CD4_TCELL_DN	170	Down	0.0402649966865262	0.467381264725073
C2_MARTIN_NFKB_TARGETS_DN	7	Down	0.0403073279730352	0.467381264725073
C7_GSE13484_UNSTIM_VS_12H_YF17D_VACCINE_STIM_PBMC_UP	167	Down	0.0403150644751571	0.467381264725073
C7_GSE17721_0.5H_VS_4H_POLYIC_BMDC_UP	152	Down	0.0403706238202219	0.467381264725073
C2_REACTOME_MITOCHONDRIAL_FATTY_ACID_BETA_OXIDATION_OF_UNSATURATED_FATTY_ACIDS	6	Down	0.0403718465258269	0.467381264725073
C7_GSE17974_0.5H_VS_72H_IL4_AND_ANTI_IL12_ACT_CD4_TCELL_UP	172	Down	0.0404142384451633	0.467381264725073
C7_GSE23308_CTRL_VS_CORTICOSTERONE_TREATED_MACROPHAGE_UP	139	Down	0.0404759997664571	0.467381264725073
C5_GO_REGULATION_OF_VESICLE_MEDIATED_TRANSPORT	369	Down	0.0405033841064602	0.467381264725073
C2_BRACHAT_RESPONSE_TO_CISPLATIN	19	Down	0.0405038316027801	0.467381264725073
C7_GSE24634_TREG_VS_TCONV_POST_DAY3_IL4_CONVERSION_UP	167	Down	0.0405239145706893	0.467381264725073
C5_GO_CHONDROCYTE_DIFFERENTIATION	65	Down	0.0405411913655329	0.467381264725073
C5_GO_REGULATION_OF_NUCLEOBASE_CONTAINING_COMPOUND_METABOLIC_PROCESS	417	Down	0.0405412364164731	0.467381264725073
C5_GO_TYPE_I_INTERFERON_PRODUCTION	109	Down	0.0405460359437259	0.467381264725073
C2_LOPEZ_MESOTHELIOMA_SURVIVAL_OVERALL_DN	11	Up	0.0405493217587504	0.467381264725073
C5_GO_DENDRITE_CYTOPLASM	29	Down	0.04058272444712	0.467381264725073
C5_GO_NEGATIVE_REGULATION_OF_PROTEIN_MODIFICATION_BY_SMALL_PROTEIN_CONJUGATION_OR_REMOVAL	72	Down	0.0406107491492679	0.467381264725073
C7_GSE2405_HEAT_KILLED_VS_LIVE_A_PHAGOCYTOPHILUM_STIM_NEUTROPHIL_9H_UP	166	Down	0.0406124348882936	0.467381264725073
C7_GSE43863_TH1_VS_LY6C_INT_CXCR5POS_MEMORY_CD4_TCELL_UP	169	Down	0.0406140220544455	0.467381264725073
C7_GSE2770_IL12_AND_TGFB_ACT_VS_ACT_CD4_TCELL_48H_DN	170	Down	0.040650248518294	0.467381264725073
C5_GO_REGULATION_OF_ENTRY_OF_BACTERIUM_INTO_HOST_CELL	6	Down	0.0406752720468817	0.467381264725073
C7_GSE3982_BASOPHIL_VS_EFF_MEMORY_CD4_TCELL_UP	165	Down	0.0406829759958754	0.467381264725073
C5_GO_REGULATION_OF_DNA_DIRECTED_DNA_POLYMERASE_ACTIVITY	6	Down	0.0407034645253879	0.467381264725073
C7_GSE360_L_DONOVANI_VS_T_GONDII_MAC_DN	166	Down	0.0407065562590746	0.467381264725073
C5_GO_NUCLEOLUS	815	Down	0.0407188328185518	0.467381264725073
C5_GO_CANNABINOID_SIGNALING_PATHWAY	6	Up	0.0407260304316597	0.467381264725073
C7_GSE20366_TREG_VS_NAIVE_CD4_TCELL_DN	151	Down	0.040786767677677	0.467381264725073
C7_GSE29164_UNTREATED_VS_CD8_TCELL_TREATED_MELANOMA_DAY7_DN	127	Down	0.0408239457993374	0.467381264725073
C7_GSE41867_NAIVE_VS_DAY6_LCMV_EFFECTOR_CD8_TCELL_UP	174	Down	0.0408373035039855	0.467381264725073
C2_REACTOME_CLEC7A_DECTIN_1_SIGNALING	87	Down	0.0408407107673201	0.467381264725073
C7_GSE8685_IL2_STARVED_VS_IL15_ACT_IL2_STARVED_CD4_TCELL_UP	155	Down	0.0408485515494626	0.467381264725073
C5_GO_REGULATION_OF_GLUCONEOGENESIS_BY_REGULATION_OF_TRANSCRIPTION_FROM_RNA_POLYMERASE_II_PROMOTER	6	Down	0.0408559902687405	0.467381264725073
C2_REACTOME_SMALL_INTERFERING_RNA_SIRNA_BIOGENESIS	8	Down	0.0408652468567568	0.467381264725073
C7_GSE43863_NAIVE_VS_LY6C_INT_CXCR5POS_CD4_EFF_TCELL_D6_LCMV_UP	147	Down	0.0409534906070732	0.467381264725073
C7_GSE6674_UNSTIM_VS_ANTI_IGM_AND_CPG_STIM_BCELL_DN	175	Down	0.0410053518367396	0.467381264725073
C5_GO_PROTEIN_O_LINKED_GLYCOSYLATION_VIA_SERINE	7	Down	0.0410084115517215	0.467381264725073
C7_GSE14000_UNSTIM_VS_16H_LPS_DC_UP	164	Down	0.0410327905921766	0.467381264725073
C7_GSE17721_LPS_VS_CPG_0.5H_BMDC_UP	157	Down	0.0410549075684654	0.467381264725073
C7_GSE36009_WT_VS_NLRP10_KO_DC_DN	169	Down	0.04106332940471	0.467381264725073
C7_GSE44732_UNSTIM_VS_IL27_STIM_IMATURE_DC_UP	163	Down	0.041064497063485	0.467381264725073
C7_GSE27786_LIN_NEG_VS_NEUTROPHIL_DN	152	Down	0.0410686422916032	0.467381264725073
C5_GO_PROTEIN_CONTAINING_COMPLEX_LOCALIZATION	227	Down	0.0411093226245603	0.467381264725073
C2_APPIERTO_RESPONSE_TO_FENRETINIDE_DN	44	Down	0.0411861125149997	0.467381264725073
C5_GO_NCRNA_EXPORT_FROM_NUCLEUS	35	Down	0.041186248622085	0.467381264725073
C7_GSE20198_IL12_IL18_VS_IFNA_TREATED_ACT_CD4_TCELL_UP	174	Down	0.0411951709112844	0.467381264725073
C2_MARIADASON_RESPONSE_TO_BUTYRATE_CURCUMIN_SULINDAC_TSA_8	8	Down	0.0412260160030391	0.467381264725073
C5_GO_RESPONSE_TO_ALUMINUM_ION	4	Down	0.0412424581391776	0.467381264725073
C5_GO_GLUTAMINE_METABOLIC_PROCESS	18	Down	0.0412570595113245	0.467381264725073
C5_GO_NUCLEOTIDE_EXCISION_REPAIR_DNA_INCISION	36	Down	0.0412661509203374	0.467381264725073
C2_ACEVEDO_NORMAL_TISSUE_ADJACENT_TO_LIVER_TUMOR_UP	129	Down	0.0412739579437375	0.467381264725073
C5_GO_PHOSPHATIDIC_ACID_BIOSYNTHETIC_PROCESS	26	Down	0.0412847190678528	0.467381264725073
C2_REACTOME_SUMOYLATION_OF_UBIQUITINYLATION_PROTEINS	35	Down	0.0412871214334185	0.467381264725073
C7_GSE33513_TCF7_KO_VS_HET_EARLY_THYMIC_PROGENITOR_DN	159	Down	0.0413420994317781	0.467381264725073
C7_GSE18791_CTRL_VS_NEWCASTLE_VIRUS_DC_18H_UP	179	Down	0.0413596398179339	0.467381264725073
C5_GO_PROTEIN_DEPHOSPHORYLATION	242	Down	0.0413901910971106	0.467381264725073
C2_KIM_ALL_DISORDERS_DURATION_CORR_UP	6	Up	0.0413965107996999	0.467381264725073
C7_GSE3720_LPS_VS_PMA_STIM_VD2_GAMMADELTA_TCELL_UP	120	Down	0.0414076811833495	0.467381264725073
C7_GSE22601_IMMATURE_CD4_SINGLE_POSITIVE_VS_CD8_SINGLE_POSITIVE_THYMOCYTE_UP	166	Down	0.0414271009575514	0.467381264725073
C7_GSE37532_WT_VS_PPARG_KO_LN_TREG_UP	169	Down	0.0414527784425954	0.467381264725073
C2_HOFFMANN_PRE_BI_TO_LARGE_PRE_BII_LYMPHOCYTE_DN	53	Down	0.0414846670811939	0.467381264725073
C7_GSE22886_IGG_IGA_MEMORY_BCELL_VS_BLOOD_PLASMA_CELL_UP	151	Down	0.0414885540526725	0.467381264725073
C5_GO_DNA_BIOSYNTHETIC_PROCESS	161	Down	0.041494565331166	0.467381264725073
C5_GO_NEGATIVE_REGULATION_OF_MORPHOGENESIS_OF_AN_EPITHELIUM	10	Down	0.041526963487674	0.467381264725073
C5_GO_ENDOCRINE_PANCREAS_DEVELOPMENT	23	Down	0.0415354792107248	0.467381264725073
C7_GSE42088_2H_VS_24H_LEISHMANIA_INF_DC_UP	176	Down	0.0415411708643712	0.467381264725073
C5_GO_SIGNAL_RECOGNITION_PARTICLE_ENDOPLASMIC_RETICULUM_TARGETING	8	Down	0.0416092030946401	0.467904009087057
C3_YY1_Q6	207	Down	0.0416576981680856	0.468206626249799
C7_GSE7568_IL4_VS_IL4_AND_TGFB_TREATED_MACROPHAGE_24H_UP	175	Down	0.0417208705615159	0.468411313415192
C7_GSE24634_TEFF_VS_TCONV_DAY7_IN_CULTURE_DN	167	Down	0.0417781761553972	0.468411313415192
C7_GSE17721_POLYIC_VS_GARDIQUIMOD_8H_BMDC_UP	153	Down	0.0417797515102261	0.468411313415192
C7_GSE41978_KLRG1_HIGH_VS_LOW_EFFECTOR_CD8_TCELL_DN	153	Down	0.0417812519577102	0.468411313415192
C7_GSE11864_UNTREATED_VS_CSF1_IFNG_IN_MAC_UP	162	Down	0.0417838784555779	0.468411313415192
C2_BIOCARTA_PELP1_PATHWAY	6	Up	0.0418448226657968	0.468632354324098
C7_GSE28726_ACT_CD4_TCELL_VS_ACT_VA24NEG_NKTCELL_DN	179	Down	0.0418468039058537	0.468632354324098
C7_GSE22886_DAY0_VS_DAY1_MONOCYTE_IN_CULTURE_UP	172	Down	0.0419242741923693	0.469257665521607
C7_GSE9960_GRAM_NEG_VS_GRAM_NEG_AND_POS_SEPSIS_PBMC_DN	177	Down	0.0419562018618863	0.469316626732394
C7_GSE2770_TGFB_AND_IL4_VS_IL4_TREATED_ACT_CD4_TCELL_6H_DN	168	Down	0.0419851826206261	0.469316626732394
C2_REACTOME_REGULATION_OF_TP53_ACTIVITY	139	Down	0.0419944482983393	0.469316626732394
C7_GSE12845_IGD_NEG_BLOOD_VS_NAIVE_TONSIL_BCELL_DN	161	Down	0.0420448493944548	0.469637936696453
C7_GSE360_DC_VS_MAC_L_DONOVANI_DN	170	Down	0.0421183729647247	0.470217059367374
C7_GSE21380_NON_TFH_VS_GERMINAL_CENTER_TFH_CD4_TCELL_DN	172	Down	0.0421488583788805	0.47031534771331
C7_GSE21670_IL6_VS_TGFB_AND_IL6_TREATED_STAT3_KO_CD4_TCELL_UP	177	Down	0.0421838599055866	0.470463901836496
C5_GO_MONOCARBOXYLIC_ACID_METABOLIC_PROCESS	337	Down	0.0422566918171535	0.470982463281929
C7_GSE6269_FLU_VS_E_COLI_INF_PBMC_UP	147	Down	0.0422870573598571	0.470982463281929
C5_GO_AZUROPHIL_GRANULE	117	Down	0.0423124999708099	0.470982463281929
C5_GO_TRACHEA_DEVELOPMENT	12	Up	0.0423594734577128	0.470982463281929
C5_GO_LIPOPROTEIN_BIOSYNTHETIC_PROCESS	77	Down	0.0424299017009553	0.470982463281929
C2_PAL_PRMT5_TARGETS_UP	151	Down	0.0424442496706845	0.470982463281929
C5_GO_MYD88_DEPENDENT_TOLL_LIKE_RECEPTOR_SIGNALING_PATHWAY	31	Down	0.0424619002467281	0.470982463281929
C5_GO_NEGATIVE_REGULATION_OF_ACUTE_INFLAMMATORY_RESPONSE	7	Up	0.0424739314961144	0.470982463281929
C7_GSE22935_UNSTIM_VS_12H_MBOVIS_BCG_STIM_MYD88_KO_MACROPHAGE_DN	173	Down	0.0424938062831695	0.470982463281929
C7_GSE39820_CTRL_VS_TGFBETA3_IL6_IL23A_CD4_TCELL_DN	166	Down	0.04253314918208	0.470982463281929
C5_GO_CERAMIDE_1_PHOSPHATE_TRANSPORT	7	Down	0.0425386419511226	0.470982463281929
C5_GO_CERAMIDE_1_PHOSPHATE_BINDING	7	Down	0.0425386419511226	0.470982463281929
C5_GO_REGULATION_OF_PHOSPHATIDYLINOSITOL_DEPHOSPHORYLATION	6	Down	0.0425425542494117	0.470982463281929
C5_GO_SUMO_TRANSFERASE_ACTIVITY	17	Down	0.0425599713690678	0.470982463281929
C7_GSE1112_HY_CD8AB_VS_HY_CD8AA_THYMOCYTE_RTOC_CULTURE_DN	142	Down	0.04257578176306	0.470982463281929
C3_YGCANTGCR_UNKNOWN	92	Down	0.0425932438343862	0.470982463281929
C7_GSE10325_CD4_TCELL_VS_MYELOID_DN	169	Down	0.0426138614922875	0.470982463281929
C5_GO_NEGATIVE_REGULATION_OF_CELLULAR_RESPONSE_TO_HYPOXIA	5	Down	0.0426211771815612	0.470982463281929
C5_GO_PROTEIN_O_LINKED_GLYCOSYLATION	70	Down	0.0427005323965644	0.471298883247293
C2_ROSS_ACUTE_MYELOID_LEUKEMIA_CBF	67	Down	0.0427190627045232	0.471298883247293
C7_GSE2935_UV_INACTIVATED_VS_LIVE_SENDAI_VIRUS_INF_MACROPHAGE_DN	166	Down	0.0427219271235842	0.471298883247293
C7_GSE13229_IMM_VS_INTMATURE_NKCELL_DN	178	Down	0.0427391711162094	0.471298883247293
C5_GO_HINDGUT_DEVELOPMENT	3	Down	0.0427584456126993	0.471298883247293
C5_GO_VENTRICULAR_CARDIAC_MUSCLE_CELL_DEVELOPMENT	9	Up	0.042794378954063	0.471455392722973
C2_KEGG_VALINE_LEUCINE_AND_ISOLEUCINE_DEGRADATION	42	Down	0.0428277587142518	0.47158362539571
C5_GO_MACROAUTOPHAGY	256	Down	0.0429264843803968	0.472212326827669
C7_GSE12505_WT_VS_E2_2_HET_PDC_UP	80	Down	0.0429283933479699	0.472212326827669
C7_GSE7852_LN_VS_THYMUS_TCONV_DN	171	Down	0.042967992986753	0.472402467881355
C7_GSE16450_IMMATURE_VS_MATURE_NEURON_CELL_LINE_UP	175	Down	0.042989317213546	0.472402467881355
C5_GO_REFLEX	9	Up	0.0430748490828413	0.472402467881355
C7_GSE34156_NOD2_LIGAND_VS_TLR1_TLR2_LIGAND_6H_TREATED_MONOCYTE_UP	163	Down	0.0430945072405269	0.472402467881355
C2_TIEN_INTESTINE_PROBIOTICS_24HR_UP	494	Down	0.0431539077144665	0.472402467881355
C7_GSE22886_NAIVE_CD4_TCELL_VS_12H_ACT_TH1_UP	170	Down	0.0431575164188102	0.472402467881355
C2_PID_P75_NTR_PATHWAY	54	Down	0.0432010423097393	0.472402467881355
C5_GO_COATED_MEMBRANE	84	Down	0.043223684311644	0.472402467881355
C2_REACTOME_TRANSCRIPTIONAL_REGULATION_BY_TP53	309	Down	0.0432350481941741	0.472402467881355
C2_MATZUK_SPERMATOGONIA	14	Down	0.043256763852789	0.472402467881355
C7_GSE29164_UNTREATED_VS_CD8_TCELL_TREATED_MELANOMA_DAY3_DN	160	Down	0.0432668358104591	0.472402467881355
C2_REACTOME_POST_TRANSLATIONAL_PROTEIN_MODIFICATION	1079	Down	0.0432898927920804	0.472402467881355
C5_GO_CONTRACTILE_ACTIN_FILAMENT_BUNDLE_ASSEMBLY	69	Down	0.0433235238008502	0.472402467881355
C5_GO_GERM_CELL_PROLIFERATION	3	Down	0.0433947740185838	0.472402467881355
C3_YKACATTT_UNKNOWN	195	Down	0.0433978025248033	0.472402467881355
C2_SAKAI_TUMOR_INFILTRATING_MONOCYTES_DN	73	Down	0.0434020206256566	0.472402467881355
C7_GSE360_L_MAJOR_VS_B_MALAYI_LOW_DOSE_MAC_UP	128	Down	0.043416763808282	0.472402467881355
C7_GSE37416_CTRL_VS_3H_F_TULARENSIS_LVS_NEUTROPHIL_UP	160	Down	0.0434364003036029	0.472402467881355
C2_BIOCARTA_CASPASE_PATHWAY	22	Down	0.0434403207995809	0.472402467881355
C5_GO_TOXIC_SUBSTANCE_BINDING	3	Down	0.0434460241223629	0.472402467881355
C5_GO_HEXOSE_CATABOLIC_PROCESS	30	Up	0.0434814802578197	0.472402467881355
C7_GSE27786_LSK_VS_NEUTROPHIL_UP	167	Down	0.0435027191629828	0.472402467881355
C5_GO_TOLL_LIKE_RECEPTOR_SIGNALING_PATHWAY	110	Down	0.0435040179597041	0.472402467881355
C2_KEGG_LIMONENE_AND_PINENE_DEGRADATION	10	Down	0.0435310296810906	0.472402467881355
C7_GSE12392_CD8A_POS_VS_NEG_SPLEEN_DC_UP	158	Down	0.0435447357266836	0.472402467881355
C5_GO_CDP_DIACYLGLYCEROL_BIOSYNTHETIC_PROCESS	11	Down	0.0435554853062946	0.472402467881355
C7_GSE11864_CSF1_IFNG_VS_CSF1_PAM3CYS_IN_MAC_UP	176	Down	0.0435778709687279	0.472402467881355
[truncated: 19,693 more rows]
