# Supplementary material for: Osteopontin associates with brain TRM-cell transcriptome and compartmentalization in donors with and without multiple sclerosis
Source: iScience. 2022 Dec 9;26(1):105785. doi: 10.1016/j.isci.2022.105785 (PMC9804143; doi:10.1016/j.isci.2022.105785)
Supplement: Data S5. Gene set enrichment analysis results of MS donors, related to Figure S10A [file mmc6.zip › DataS5_GSEA_MS_Donors/tab.camera.v7.0_CD8_NAWM_vs_WM_Lesions.txt]

geneset	NGenes	Direction	PValue	FDR
C2_SHEN_SMARCA2_TARGETS_UP	392	Down	7.37975659452663e-09	0.000160081680048472
C7_GSE14000_TRANSLATED_RNA_VS_MRNA_DC_UP	179	Down	2.50745258009662e-08	0.000271958306837279
C2_MILI_PSEUDOPODIA_HAPTOTAXIS_UP	447	Down	1.79302039503346e-07	0.000865901269410087
C2_SPIELMAN_LYMPHOBLAST_EUROPEAN_VS_ASIAN_DN	533	Down	1.81386455100761e-07	0.000865901269410087
C2_DIAZ_CHRONIC_MEYLOGENOUS_LEUKEMIA_UP	1254	Down	1.99590003091021e-07	0.000865901269410087
C7_GSE6269_FLU_VS_STAPH_AUREUS_INF_PBMC_UP	163	Down	3.65637742971674e-07	0.00132190232009026
C5_GO_MITOCHONDRIAL_PROTEIN_COMPLEX	222	Down	4.67059324688029e-07	0.00138570860057219
C2_DOUGLAS_BMI1_TARGETS_DN	270	Down	5.11048718632563e-07	0.00138570860057219
C7_GSE46468_LUNG_INNATE_LYMPHOID_CELL_VS_SPLEEN_CD4_TCELL_UP	169	Down	7.34452763954791e-07	0.00157360062633378
C5_GO_MITOCHONDRIAL_TRANSLATION	116	Down	7.91323782868723e-07	0.00157360062633378
C7_GSE22886_NAIVE_CD8_TCELL_VS_NEUTROPHIL_UP	176	Down	8.15058303639435e-07	0.00157360062633378
C5_GO_MITOCHONDRIAL_GENE_EXPRESSION	139	Down	8.7051482187006e-07	0.00157360062633378
C2_RICKMAN_METASTASIS_UP	286	Down	1.2269623469291e-06	0.00200365030046333
C7_GSE40666_STAT1_KO_VS_STAT4_KO_CD8_TCELL_UP	176	Down	1.29315435213381e-06	0.00200365030046333
C7_GSE17721_CTRL_VS_POLYIC_4H_BMDC_UP	179	Down	1.90549595769123e-06	0.00232267522491005
C7_GSE13484_UNSTIM_VS_YF17D_VACCINE_STIM_PBMC_UP	179	Down	2.03746644795482e-06	0.00232267522491005
C2_PILON_KLF1_TARGETS_DN	1756	Down	2.08999541385479e-06	0.00232267522491005
H_HALLMARK_OXIDATIVE_PHOSPHORYLATION	177	Down	2.11739449877895e-06	0.00232267522491005
C7_GSE13485_DAY1_VS_DAY21_YF17D_VACCINE_PBMC_DN	163	Down	2.26234772345556e-06	0.00232267522491005
C5_GO_NUCLEOTIDYLTRANSFERASE_ACTIVITY	103	Down	2.31771592273446e-06	0.00232267522491005
C7_GSE369_IFNG_KO_VS_WT_LIVER_DN	164	Down	2.39478927973098e-06	0.00232267522491005
C7_GSE17974_0H_VS_12H_IN_VITRO_ACT_CD4_TCELL_DN	175	Down	2.40317906008108e-06	0.00232267522491005
C7_GSE22886_NAIVE_CD4_TCELL_VS_NKCELL_DN	183	Down	2.46272958569663e-06	0.00232267522491005
C7_GSE29617_CTRL_VS_TIV_FLU_VACCINE_PBMC_2008_DN	165	Down	2.59605811338439e-06	0.00234640385814726
C7_GSE22886_NAIVE_CD4_TCELL_VS_12H_ACT_TH2_DN	175	Down	2.93011656858839e-06	0.00250227396145448
C7_GSE41867_NAIVE_VS_DAY15_LCMV_EFFECTOR_CD8_TCELL_UP	171	Down	2.99922197113298e-06	0.00250227396145448
C7_GSE22886_NAIVE_CD4_TCELL_VS_MEMORY_TCELL_DN	179	Down	3.22650555526236e-06	0.00259219846313893
C7_GSE13485_CTRL_VS_DAY1_YF17D_VACCINE_PBMC_UP	173	Down	3.48752292832196e-06	0.00268550602797835
C7_GSE27786_LIN_NEG_VS_BCELL_DN	169	Down	3.70138987989411e-06	0.00268550602797835
C7_GSE27786_LSK_VS_ERYTHROBLAST_UP	176	Down	3.7140503798336e-06	0.00268550602797835
C7_GSE13484_UNSTIM_VS_3H_YF17D_VACCINE_STIM_PBMC_UP	175	Down	4.1946620796647e-06	0.00293518096232538
C7_GSE21033_CTRL_VS_POLYIC_STIM_DC_3H_UP	168	Down	4.754528385229e-06	0.00322297592913711
C7_GSE13547_CTRL_VS_ANTI_IGM_STIM_ZFX_KO_BCELL_2H_DN	158	Down	5.59009327650378e-06	0.00367455464708848
C7_GSE6269_HEALTHY_VS_STAPH_AUREUS_INF_PBMC_UP	155	Down	5.87652351758345e-06	0.00373463065549321
C1_MT	13	Down	6.0258193316551e-06	0.00373463065549321
C2_DACOSTA_UV_RESPONSE_VIA_ERCC3_DN	757	Down	6.53033118014142e-06	0.00392277615760689
C7_GSE10239_MEMORY_VS_DAY4.5_EFF_CD8_TCELL_DN	181	Down	6.7919357090142e-06	0.00392277615760689
C7_GSE23114_WT_VS_SLE2C1_MOUSE_SPLEEN_B1A_BCELL_UP	172	Down	7.18761951248075e-06	0.00392277615760689
C7_GSE21360_SECONDARY_VS_TERTIARY_MEMORY_CD8_TCELL_UP	180	Down	7.35934615263482e-06	0.00392277615760689
C3_NRF2_01	240	Down	7.37822217360266e-06	0.00392277615760689
C7_GSE16450_CTRL_VS_IFNA_12H_STIM_IMMATURE_NEURON_CELL_LINE_UP	188	Down	7.50693946221794e-06	0.00392277615760689
C3_SCGGAAGY_ELK1_02	1067	Down	7.59527008203436e-06	0.00392277615760689
C7_GSE9601_NFKB_INHIBITOR_VS_PI3K_INHIBITOR_TREATED_HCMV_INF_MONOCYTE_UP	169	Down	7.85050560521281e-06	0.00396030622298317
C2_WANG_CLIM2_TARGETS_DN	148	Down	8.2295203004106e-06	0.00397268165551775
C7_GSE6259_FLT3L_INDUCED_33D1_POS_DC_VS_BCELL_DN	177	Down	8.24131820478973e-06	0.00397268165551775
C7_GSE13229_IMM_VS_INTMATURE_NKCELL_DN	178	Down	8.76521340361094e-06	0.00400280777396732
C7_GSE6269_HEALTHY_VS_STAPH_PNEUMO_INF_PBMC_UP	166	Down	8.83432845748363e-06	0.00400280777396732
C7_GSE1460_CORD_VS_ADULT_BLOOD_NAIVE_CD4_TCELL_DN	177	Down	9.07737827073393e-06	0.00400280777396732
C7_GSE9650_NAIVE_VS_EXHAUSTED_CD8_TCELL_UP	168	Down	9.08375184318395e-06	0.00400280777396732
C7_GSE12845_IGD_NEG_BLOOD_VS_NAIVE_TONSIL_BCELL_UP	177	Down	9.22646084724165e-06	0.00400280777396732
C7_GSE21380_NON_TFH_VS_GERMINAL_CENTER_TFH_CD4_TCELL_DN	172	Down	1.02014382270489e-05	0.00427064326790364
C5_GO_CATALYTIC_COMPLEX	1135	Down	1.03030081083097e-05	0.00427064326790364
C7_GSE2770_TGFB_AND_IL4_VS_TGFB_AND_IL12_TREATED_ACT_CD4_TCELL_48H_UP	166	Down	1.04499459781486e-05	0.00427064326790364
C7_GSE21063_3H_VS_16H_ANTI_IGM_STIM_BCELL_DN	183	Down	1.0904860109134e-05	0.00427064326790364
C2_BENPORATH_MYC_MAX_TARGETS	658	Down	1.09694044293421e-05	0.00427064326790364
C2_JOHNSTONE_PARVB_TARGETS_3_DN	742	Down	1.10250794303247e-05	0.00427064326790364
C7_GSE22886_CD8_VS_CD4_NAIVE_TCELL_UP	177	Down	1.28658119531354e-05	0.00459576891707778
C7_GSE17721_POLYIC_VS_GARDIQUIMOD_8H_BMDC_DN	153	Down	1.29043230705145e-05	0.00459576891707778
C7_GSE41176_UNSTIM_VS_ANTI_IGM_STIM_TAK1_KO_BCELL_1H_UP	187	Down	1.29282901635748e-05	0.00459576891707778
C5_GO_RNA_LOCALIZATION	188	Down	1.32824667182294e-05	0.00459576891707778
C2_ENK_UV_RESPONSE_KERATINOCYTE_DN	412	Down	1.34898479717868e-05	0.00459576891707778
C7_GSE41867_DAY6_EFFECTOR_VS_DAY30_EXHAUSTED_CD8_TCELL_LCMV_CLONE13_DN	176	Down	1.35131265427952e-05	0.00459576891707778
C7_GSE7852_THYMUS_VS_FAT_TREG_UP	177	Down	1.37662223908413e-05	0.00459576891707778
C7_GSE21360_NAIVE_VS_QUATERNARY_MEMORY_CD8_TCELL_DN	181	Down	1.38619518986956e-05	0.00459576891707778
C2_JOHNSTONE_PARVB_TARGETS_2_DN	288	Down	1.38897848964909e-05	0.00459576891707778
C5_GO_ORGANELLAR_LARGE_RIBOSOMAL_SUBUNIT	53	Down	1.39830697274172e-05	0.00459576891707778
C7_GSE14000_TRANSLATED_RNA_VS_MRNA_4H_LPS_DC_UP	169	Down	1.49266281018304e-05	0.0046255691742193
C7_GSE36392_EOSINOPHIL_VS_MAC_IL25_TREATED_LUNG_DN	183	Down	1.53309348477775e-05	0.0046255691742193
C2_GARY_CD5_TARGETS_DN	375	Down	1.53815636283391e-05	0.0046255691742193
C7_GSE9650_GP33_VS_GP276_LCMV_SPECIFIC_EXHAUSTED_CD8_TCELL_DN	175	Down	1.56977709594496e-05	0.0046255691742193
C7_GSE43863_TH1_VS_LY6C_INT_CXCR5POS_EFFECTOR_CD4_TCELL_DN	172	Down	1.57568306761382e-05	0.0046255691742193
C7_GSE17721_12H_VS_24H_LPS_BMDC_DN	165	Down	1.57580292076269e-05	0.0046255691742193
C5_GO_TRNA_METABOLIC_PROCESS	157	Down	1.61669949186311e-05	0.0046255691742193
C7_GSE2770_UNTREATED_VS_TGFB_AND_IL12_TREATED_ACT_CD4_TCELL_6H_UP	167	Down	1.63034437125153e-05	0.0046255691742193
C7_GSE33292_DN3_THYMOCYTE_VS_TCELL_LYMPHOMA_FROM_TCF1_KO_UP	160	Down	1.6364747564133e-05	0.0046255691742193
C7_GSE23321_CD8_STEM_CELL_MEMORY_VS_NAIVE_CD8_TCELL_DN	178	Down	1.67309463348793e-05	0.0046255691742193
C7_GSE29164_CD8_TCELL_VS_CD8_TCELL_AND_IL12_TREATED_MELANOMA_DAY7_UP	179	Down	1.68503717700729e-05	0.0046255691742193
C7_GSE45881_CXCR6HI_VS_CXCR1LO_COLONIC_LAMINA_PROPRIA_UP	181	Down	1.72213312587807e-05	0.0046255691742193
C7_GSE24634_NAIVE_CD4_TCELL_VS_DAY3_IL4_CONV_TREG_DN	182	Down	1.74570243433134e-05	0.0046255691742193
C5_GO_TRANSFERASE_COMPLEX	656	Down	1.74585681947691e-05	0.0046255691742193
C7_GSE32034_LY6C_HIGH_VS_LOW_MONOCYTE_DN	157	Down	1.74910647785494e-05	0.0046255691742193
C7_GSE2770_IL12_VS_TGFB_AND_IL12_TREATED_ACT_CD4_TCELL_6H_DN	166	Down	1.75728980191344e-05	0.0046255691742193
C7_GSE14308_TH2_VS_NATURAL_TREG_UP	156	Down	1.76987940927624e-05	0.0046255691742193
C7_GSE11864_UNTREATED_VS_CSF1_IFNG_IN_MAC_DN	163	Down	1.83199461994385e-05	0.00473090801140738
C5_GO_RESPIRATORY_CHAIN_COMPLEX	67	Down	1.87729211293036e-05	0.00475570885831377
C7_GSE14000_UNSTIM_VS_4H_LPS_DC_TRANSLATED_RNA_UP	170	Down	1.88544607143179e-05	0.00475570885831377
C7_GSE21360_NAIVE_VS_QUATERNARY_MEMORY_CD8_TCELL_UP	178	Down	1.9244888322827e-05	0.00479839215515821
C7_GSE20500_CTRL_VS_RETINOIC_ACID_TREATED_CD4_TCELL_UP	179	Down	1.98553963336089e-05	0.00489435519623458
C7_GSE22886_DAY1_VS_DAY7_MONOCYTE_IN_CULTURE_DN	183	Down	2.24081375006143e-05	0.00539499630030476
C5_GO_ORGANELLAR_RIBOSOME	75	Down	2.25419181050504e-05	0.00539499630030476
C7_GSE9988_ANTI_TREM1_VS_CTRL_TREATED_MONOCYTES_DN	182	Down	2.26389222934308e-05	0.00539499630030476
C7_GSE2770_IL4_ACT_VS_ACT_CD4_TCELL_2H_UP	186	Down	2.28812308513755e-05	0.00539499630030476
C7_GSE22886_NAIVE_CD4_TCELL_VS_NEUTROPHIL_UP	179	Down	2.32729894276994e-05	0.0054080295374385
C7_GSE16266_CTRL_VS_HEATSHOCK_AND_LPS_STIM_MEF_UP	180	Down	2.35510852963935e-05	0.0054080295374385
C7_GSE40666_WT_VS_STAT4_KO_CD8_TCELL_DN	176	Down	2.38046203245956e-05	0.0054080295374385
C7_GSE22886_NAIVE_CD4_TCELL_VS_48H_ACT_TH2_DN	174	Down	2.39856422217946e-05	0.0054080295374385
C2_MOREAUX_MULTIPLE_MYELOMA_BY_TACI_DN	155	Down	2.43097317166936e-05	0.0054080295374385
C7_GSE41867_DAY15_EFFECTOR_VS_DAY30_EXHAUSTED_CD8_TCELL_LCMV_CLONE13_DN	168	Down	2.47780818215215e-05	0.0054080295374385
C7_GSE17721_0.5H_VS_12H_PAM3CSK4_BMDC_DN	165	Down	2.48067273757215e-05	0.0054080295374385
C7_GSE7768_OVA_WITH_LPS_VS_OVA_WITH_MPL_IMMUNIZED_MOUSE_WHOLE_SPLEEN_6H_UP	161	Down	2.4930986250408e-05	0.0054080295374385
C7_GSE2706_UNSTIM_VS_8H_LPS_AND_R848_DC_UP	176	Down	2.63258563374839e-05	0.00565406411557129
C7_GSE22886_NAIVE_BCELL_VS_BM_PLASMA_CELL_UP	169	Down	2.66769365271847e-05	0.00567011678961092
C2_SCHLOSSER_MYC_TARGETS_REPRESSED_BY_SERUM	139	Down	2.69233832440496e-05	0.00567011678961092
C7_GSE7509_FCGRIIB_VS_TNFA_IL1B_IL6_PGE_STIM_DC_UP	172	Down	2.76303679859408e-05	0.00570095400137927
C7_GSE29164_UNTREATED_VS_CD8_TCELL_AND_IL12_TREATED_MELANOMA_DAY7_UP	182	Down	2.77071474859724e-05	0.00570095400137927
C7_GSE5503_LIVER_DC_VS_MLN_DC_ACTIVATED_ALLOGENIC_TCELL_DN	172	Down	2.78582483932419e-05	0.00570095400137927
C7_GSE3982_EOSINOPHIL_VS_BASOPHIL_DN	164	Down	2.83183484546159e-05	0.00574094966988344
C7_GSE11818_WT_VS_DICER_KO_TREG_DN	137	Down	2.94967363688773e-05	0.00592447412327488
C7_GSE5589_LPS_VS_LPS_AND_IL6_STIM_MACROPHAGE_45MIN_DN	170	Down	3.04817491849231e-05	0.0060661477368748
C7_GSE17721_CPG_VS_GARDIQUIMOD_1H_BMDC_DN	170	Down	3.08659620829069e-05	0.00608676772274924
C7_GSE44649_NAIVE_VS_ACTIVATED_CD8_TCELL_DN	174	Down	3.11803210505511e-05	0.00608993347120297
C2_GRAESSMANN_RESPONSE_TO_MC_AND_DOXORUBICIN_DN	635	Down	3.14435067663071e-05	0.00608993347120297
C2_ZHANG_BREAST_CANCER_PROGENITORS_UP	369	Down	3.18858293233215e-05	0.00609358746596733
C7_GSE27786_NKTCELL_VS_NEUTROPHIL_UP	174	Down	3.20242011396033e-05	0.00609358746596733
C5_GO_NCRNA_PROCESSING	308	Down	3.30877962666508e-05	0.00615662537449435
C7_GSE15215_CD2_POS_VS_NEG_PDC_DN	180	Down	3.31465564933527e-05	0.00615662537449435
C7_GSE22611_UNSTIM_VS_2H_MDP_STIM_MUTANT_NOD2_TRANSDUCED_HEK293T_CELL_DN	174	Down	3.32069504340696e-05	0.00615662537449435
C7_GSE17974_1H_VS_72H_UNTREATED_IN_VITRO_CD4_TCELL_DN	177	Down	3.49443170381414e-05	0.00642383156941833
C7_GSE21927_C26GM_VS_4T1_TUMOR_MONOCYTE_BALBC_DN	178	Down	3.53780447813802e-05	0.00644891216300587
C7_GSE17721_CTRL_VS_LPS_4H_BMDC_UP	170	Down	3.59062133526789e-05	0.00649064650038593
C5_GO_NCRNA_METABOLIC_PROCESS	369	Down	3.64285231277108e-05	0.00653064069162234
C7_GSE9988_ANTI_TREM1_AND_LPS_VS_CTRL_TREATED_MONOCYTES_DN	181	Down	3.8046107621619e-05	0.00676472267646033
C6_PGF_UP.V1_UP	153	Down	3.84865399913003e-05	0.00678029571700974
C7_GSE17721_POLYIC_VS_CPG_0.5H_BMDC_DN	170	Down	3.87588359261114e-05	0.00678029571700974
C7_GSE18281_CORTICAL_THYMOCYTE_VS_WHOLE_CORTEX_THYMUS_DN	168	Down	3.9271494248557e-05	0.00681501802591759
C7_GSE21360_PRIMARY_VS_QUATERNARY_MEMORY_CD8_TCELL_DN	187	Down	4.01479537640056e-05	0.00681629928168702
C7_GSE28726_ACT_CD4_TCELL_VS_ACT_NKTCELL_UP	169	Down	4.13387089106229e-05	0.00681629928168702
C7_GSE22935_UNSTIM_VS_12H_MBOVIS_BCG_STIM_MACROPHAGE_DN	170	Down	4.19734976032631e-05	0.00681629928168702
C5_GO_SNRNA_TRANSCRIPTION	62	Down	4.28511140694381e-05	0.00681629928168702
C7_GSE27786_CD8_TCELL_VS_MONO_MAC_UP	182	Down	4.3162285911666e-05	0.00681629928168702
C7_GSE40493_BCL6_KO_VS_WT_TREG_UP	165	Down	4.35111010223094e-05	0.00681629928168702
C7_GSE38696_LIGHT_ZONE_VS_DARK_ZONE_BCELL_UP	164	Down	4.35365018591082e-05	0.00681629928168702
C7_GSE29618_PRE_VS_DAY7_FLU_VACCINE_BCELL_DN	150	Down	4.35472522046479e-05	0.00681629928168702
C7_GSE7568_IL4_VS_IL4_AND_TGFB_TREATED_MACROPHAGE_24H_UP	175	Down	4.35684564105267e-05	0.00681629928168702
C5_GO_NCRNA_TRANSCRIPTION	84	Down	4.47137323739395e-05	0.00681629928168702
C7_GSE42724_MEMORY_BCELL_VS_PLASMABLAST_DN	173	Down	4.53988111704543e-05	0.00681629928168702
C7_GSE21927_SPLENIC_VS_TUMOR_MONOCYTES_FROM_C26GM_TUMOROUS_MICE_BALBC_DN	183	Down	4.6099770194825e-05	0.00681629928168702
C2_RODRIGUES_THYROID_CARCINOMA_POORLY_DIFFERENTIATED_UP	563	Down	4.61679196201956e-05	0.00681629928168702
C7_GSE41867_NAIVE_VS_DAY30_LCMV_CLONE13_EXHAUSTED_CD8_TCELL_DN	168	Down	4.6552681583279e-05	0.00681629928168702
C5_GO_ESTABLISHMENT_OF_RNA_LOCALIZATION	160	Down	4.6677727333306e-05	0.00681629928168702
C7_GSE22886_NAIVE_CD4_TCELL_VS_12H_ACT_TH1_DN	176	Down	4.6967905644292e-05	0.00681629928168702
C7_GSE22919_RESTING_VS_IL2_IL12_IL15_STIM_NK_CELL_DN	182	Down	4.7226098517008e-05	0.00681629928168702
C7_GSE19401_NAIVE_VS_IMMUNIZED_MOUSE_PLN_FOLLICULAR_DC_DN	169	Down	4.74220406297498e-05	0.00681629928168702
C7_GSE44649_NAIVE_VS_ACTIVATED_CD8_TCELL_MIR155_KO_DN	178	Down	4.7728598303415e-05	0.00681629928168702
C7_GSE17974_CTRL_VS_ACT_IL4_AND_ANTI_IL12_4H_CD4_TCELL_DN	162	Down	4.78856534959351e-05	0.00681629928168702
C7_GSE21927_GMCSF_IL6_VS_GMCSF_GCSF_TREATED_BONE_MARROW_DN	172	Down	4.81356636920489e-05	0.00681629928168702
C2_PUJANA_ATM_PCC_NETWORK	1099	Down	4.81723952592078e-05	0.00681629928168702
C7_GSE6092_CTRL_VS_BORRELIA_BIRGDOFERI_INF_ENDOTHELIAL_CELL_UP	140	Down	4.83990827727678e-05	0.00681629928168702
C7_GSE40666_UNTREATED_VS_IFNA_STIM_CD8_TCELL_90MIN_DN	178	Down	4.85311141412521e-05	0.00681629928168702
C7_GSE1740_MCSF_VS_MCSF_AND_IFNG_DAY2_DERIVED_MACROPHAGE_WITH_IFNA_STIM_UP	178	Down	4.88498745891524e-05	0.00681629928168702
C2_GOLDRATH_HOMEOSTATIC_PROLIFERATION	120	Down	4.89247892567876e-05	0.00681629928168702
C7_GSE3982_NEUTROPHIL_VS_TH1_DN	175	Down	4.89874778481709e-05	0.00681629928168702
C7_GSE22886_NAIVE_BCELL_VS_BLOOD_PLASMA_CELL_DN	171	Down	4.90436522795786e-05	0.00681629928168702
C7_GSE13485_DAY1_VS_DAY3_YF17D_VACCINE_PBMC_DN	179	Down	4.93648915492133e-05	0.00681629928168702
C7_GSE29618_LAIV_VS_TIV_FLU_VACCINE_DAY7_PDC_UP	178	Down	4.94667380676867e-05	0.00681629928168702
C5_GO_INNER_MITOCHONDRIAL_MEMBRANE_PROTEIN_COMPLEX	111	Down	4.9870509411305e-05	0.00681629928168702
C2_DACOSTA_UV_RESPONSE_VIA_ERCC3_COMMON_DN	415	Down	4.98892934581959e-05	0.00681629928168702
C5_GO_OXIDOREDUCTASE_COMPLEX	93	Down	5.10910381817074e-05	0.00681629928168702
H_HALLMARK_PROTEIN_SECRETION	85	Down	5.11779056749799e-05	0.00681629928168702
C2_SCHLOSSER_SERUM_RESPONSE_DN	593	Down	5.11794498214407e-05	0.00681629928168702
C7_GSE3691_IFN_PRODUCING_KILLER_DC_VS_CONVENTIONAL_DC_SPLEEN_UP	179	Down	5.15789063106301e-05	0.00681629928168702
C7_GSE1925_CTRL_VS_IFNG_PRIMED_MACROPHAGE_3H_IFNG_STIM_UP	155	Down	5.21681872241492e-05	0.00681629928168702
C5_GO_CATALYTIC_ACTIVITY_ACTING_ON_RNA	288	Down	5.32248936930659e-05	0.00681629928168702
C7_GSE2770_UNTREATED_VS_TGFB_AND_IL12_TREATED_ACT_CD4_TCELL_48H_DN	165	Down	5.33234508475139e-05	0.00681629928168702
C7_GSE42724_MEMORY_VS_B1_BCELL_UP	160	Down	5.35864828624018e-05	0.00681629928168702
C7_GSE3982_DC_VS_NEUTROPHIL_LPS_STIM_UP	170	Down	5.36999609085483e-05	0.00681629928168702
C7_GSE1460_CD4_THYMOCYTE_VS_NAIVE_CD4_TCELL_CORD_BLOOD_UP	176	Down	5.4015675098365e-05	0.00681629928168702
C2_PARENT_MTOR_SIGNALING_UP	474	Down	5.45769317298305e-05	0.00681629928168702
C7_GSE1432_6H_VS_24H_IFNG_MICROGLIA_DN	162	Down	5.45893470228963e-05	0.00681629928168702
C7_GSE9509_LPS_VS_LPS_AND_IL10_STIM_IL10_KO_MACROPHAGE_10MIN_DN	179	Down	5.47599564157679e-05	0.00681629928168702
C7_GSE37532_TREG_VS_TCONV_PPARG_KO_CD4_TCELL_FROM_LN_DN	168	Down	5.47842631024347e-05	0.00681629928168702
C3_CETS1P54_01	216	Down	5.49649062689135e-05	0.00681629928168702
C7_GSE7460_WT_VS_FOXP3_HET_ACT_TCONV_DN	164	Down	5.49661918031042e-05	0.00681629928168702
C5_GO_MITOCHONDRIAL_TRANSLATIONAL_TERMINATION	74	Down	5.51563586837566e-05	0.00681629928168702
C3_GABP_B	228	Down	5.56380608147488e-05	0.00681629928168702
C7_GSE10147_IL3_VS_IL3_AND_HIVP17_STIM_PDC_UP	156	Down	5.57101519465111e-05	0.00681629928168702
C7_GSE17721_12H_VS_24H_PAM3CSK4_BMDC_UP	159	Down	5.57484549880628e-05	0.00681629928168702
C7_GSE18791_CTRL_VS_NEWCASTLE_VIRUS_DC_16H_UP	179	Down	5.60014558324756e-05	0.00681629928168702
C2_REACTOME_TRNA_AMINOACYLATION	38	Down	5.62473525457301e-05	0.00681629928168702
C7_GSE6092_B_BURGDOFERI_VS_B_BURGDORFERI_AND_IFNG_STIM_ENDOTHELIAL_CELL_UP	166	Down	5.73526884953142e-05	0.00682173441751244
C7_GSE37416_CTRL_VS_48H_F_TULARENSIS_LVS_NEUTROPHIL_DN	176	Down	5.76646488855648e-05	0.00682173441751244
C7_GSE5503_PLN_DC_VS_SPLEEN_DC_ACTIVATED_ALLOGENIC_TCELL_DN	173	Down	5.76658355422143e-05	0.00682173441751244
C3_CCACACA_MIR147	52	Down	5.77202726471473e-05	0.00682173441751244
C2_KIM_WT1_TARGETS_DN	390	Down	5.78646105855748e-05	0.00682173441751244
C7_GSE23695_CD57_POS_VS_NEG_NK_CELL_UP	180	Down	5.82282936585387e-05	0.00682750349211362
C7_GSE26727_WT_VS_KLF2_KO_LPS_STIM_MACROPHAGE_DN	180	Down	5.92937163686544e-05	0.00687810860847868
C7_GSE26343_WT_VS_NFAT5_KO_MACROPHAGE_UP	179	Down	5.92940397282645e-05	0.00687810860847868
C7_GSE17721_4H_VS_24H_POLYIC_BMDC_DN	161	Down	5.96693497223249e-05	0.00688482730945038
C7_GSE2770_IL12_ACT_VS_ACT_CD4_TCELL_48H_UP	166	Down	6.00961273429598e-05	0.00689738198054754
C7_GSE14308_TH2_VS_INDUCED_TREG_UP	161	Down	6.0949911336358e-05	0.00692518000255577
C2_REACTOME_MITOCHONDRIAL_TRANSLATION	79	Down	6.09948268006688e-05	0.00692518000255577
C7_GSE14769_UNSTIM_VS_240MIN_LPS_BMDM_UP	170	Down	6.15454459554587e-05	0.00692518000255577
C2_OSMAN_BLADDER_CANCER_DN	368	Down	6.16153300983434e-05	0.00692518000255577
C2_OSMAN_BLADDER_CANCER_UP	364	Down	6.27407833407897e-05	0.00694443990292163
C2_REACTOME_NUCLEOTIDE_EXCISION_REPAIR	101	Down	6.27538869303713e-05	0.00694443990292163
C2_BOYAULT_LIVER_CANCER_SUBCLASS_G3_UP	164	Down	6.31195187759406e-05	0.00694443990292163
C5_GO_AMINO_ACID_ACTIVATION	43	Down	6.34390695962798e-05	0.00694443990292163
C7_GSE2706_UNSTIM_VS_2H_R848_DC_UP	160	Down	6.35419023498308e-05	0.00694443990292163
C7_GSE7509_DC_VS_MONOCYTE_WITH_FCGRIIB_STIM_UP	168	Down	6.37075207763878e-05	0.00694443990292163
C7_GSE36009_UNSTIM_VS_LPS_STIM_NLRP10_KO_DC_UP	179	Down	6.48293830424458e-05	0.00703139488478367
C7_GSE21927_SPLEEN_C57BL6_VS_4T1_TUMOR_BALBC_MONOCYTES_DN	167	Down	6.6783074204388e-05	0.00715698371123649
C7_GSE12845_IGD_POS_BLOOD_VS_DARKZONE_GC_TONSIL_BCELL_DN	180	Down	6.68702278264573e-05	0.00715698371123649
C7_GSE3982_NEUTROPHIL_VS_BASOPHIL_DN	174	Down	6.697712029232e-05	0.00715698371123649
C7_GSE6269_FLU_VS_STREP_PNEUMO_INF_PBMC_UP	152	Down	6.7566171076539e-05	0.00718453619113865
C2_WANG_LMO4_TARGETS_DN	292	Down	6.86431540464581e-05	0.00726345023207692
C7_GSE14415_INDUCED_TREG_VS_FOXP3_KO_INDUCED_TREG_IL2_CULTURE_DN	94	Down	6.9175214322577e-05	0.00728421722856961
C7_GSE7348_LPS_VS_TOLERIZED_AND_LPS_STIM_MACROPHAGE_UP	164	Down	7.0296584082035e-05	0.00736411545955868
C2_DEURIG_T_CELL_PROLYMPHOCYTIC_LEUKEMIA_DN	284	Down	7.14008476453082e-05	0.00736411545955868
C5_GO_PROTEIN_MODIFICATION_BY_SMALL_PROTEIN_CONJUGATION_OR_REMOVAL	889	Down	7.14821851263198e-05	0.00736411545955868
C7_GSE2706_UNSTIM_VS_8H_LPS_DC_UP	169	Down	7.16041744738149e-05	0.00736411545955868
C5_GO_NUCLEAR_PORE	75	Down	7.16314015289914e-05	0.00736411545955868
C7_GSE2770_IL12_VS_IL4_TREATED_ACT_CD4_TCELL_2H_UP	126	Down	7.24552167690089e-05	0.00737553774197435
C7_GSE28726_ACT_CD4_TCELL_VS_ACT_VA24NEG_NKTCELL_UP	165	Down	7.25395670906933e-05	0.00737553774197435
C7_GSE17721_POLYIC_VS_CPG_8H_BMDC_DN	166	Down	7.32580129079308e-05	0.00737553774197435
C3_SREBP1_01	142	Down	7.32843031142201e-05	0.00737553774197435
C7_GSE24814_STAT5_KO_VS_WT_PRE_BCELL_DN	173	Down	7.3442566488404e-05	0.00737553774197435
C2_REACTOME_RESPIRATORY_ELECTRON_TRANSPORT	82	Down	7.38042544826203e-05	0.00737770455408756
C5_GO_RNA_MODIFICATION	143	Down	7.46180230632258e-05	0.00740227019851052
C5_GO_RNA_POLYMERASE_COMPLEX	87	Down	7.47324900181543e-05	0.00740227019851052
C7_GSE9006_TYPE_1_VS_TYPE_2_DIABETES_PBMC_AT_DX_DN	171	Down	7.57712250670939e-05	0.00742614898330878
C7_GSE16385_ROSIGLITAZONE_IL4_VS_IFNG_TNF_STIM_MACROPHAGE_UP	181	Down	7.58934986715513e-05	0.00742614898330878
C7_GSE15930_NAIVE_VS_48H_IN_VITRO_STIM_IL12_CD8_TCELL_DN	182	Down	7.60006027242555e-05	0.00742614898330878
C7_GSE27786_CD4_TCELL_VS_NEUTROPHIL_UP	170	Down	7.67482446677848e-05	0.0074358030214239
C2_PUJANA_BRCA1_PCC_NETWORK	1328	Down	7.67849841784507e-05	0.0074358030214239
C7_GSE37532_VISCERAL_ADIPOSE_TISSUE_VS_LN_DERIVED_PPARG_KO_TCONV_CD4_TCELL_UP	159	Down	7.71633588667491e-05	0.00743923369127788
C2_STARK_PREFRONTAL_CORTEX_22Q11_DELETION_DN	412	Down	7.81821919575008e-05	0.00749094347202485
C7_GSE27786_NKTCELL_VS_ERYTHROBLAST_UP	176	Down	7.839038208324e-05	0.00749094347202485
C7_GSE17721_CPG_VS_GARDIQUIMOD_6H_BMDC_DN	166	Down	7.88972029400194e-05	0.00750630757094254
C5_GO_POST_GOLGI_VESICLE_MEDIATED_TRANSPORT	90	Down	7.99188434309137e-05	0.00751647935837526
C5_GO_UBIQUITIN_LIGASE_COMPLEX	237	Down	7.99304165725775e-05	0.00751647935837526
C2_RODRIGUES_THYROID_CARCINOMA_ANAPLASTIC_UP	589	Down	8.00436442829008e-05	0.00751647935837526
C7_GSE3982_CTRL_VS_IGE_STIM_MAST_CELL_DN	158	Down	8.09714160666948e-05	0.00757082740223597
C2_HAHTOLA_MYCOSIS_FUNGOIDES_CD4_DN	102	Down	8.16687045102024e-05	0.00760325123706142
C7_GSE19401_PLN_VS_PEYERS_PATCH_FOLLICULAR_DC_DN	172	Down	8.32284578949381e-05	0.00768253844505689
C7_GSE27786_LSK_VS_NKTCELL_DN	157	Down	8.43587043610199e-05	0.00768253844505689
C7_GSE28726_NAIVE_CD4_TCELL_VS_NAIVE_NKTCELL_UP	175	Down	8.43766536304465e-05	0.00768253844505689
C7_GSE360_CTRL_VS_L_DONOVANI_MAC_DN	157	Down	8.45591922299644e-05	0.00768253844505689
C7_GSE37532_VISCERAL_ADIPOSE_TISSUE_VS_LN_DERIVED_PPARG_KO_TREG_CD4_TCELL_UP	167	Down	8.45910452363458e-05	0.00768253844505689
C7_GSE34156_NOD2_LIGAND_VS_NOD2_AND_TLR1_TLR2_LIGAND_24H_TREATED_MONOCYTE_DN	162	Down	8.46453387593858e-05	0.00768253844505689
C7_GSE29618_PRE_VS_DAY7_POST_LAIV_FLU_VACCINE_PDC_DN	172	Down	8.53460422942073e-05	0.00771385978935811
C7_GSE21927_SPLEEN_C57BL6_VS_EL4_TUMOR_BALBC_MONOCYTES_UP	185	Down	8.75750828295197e-05	0.00777514913452222
C7_GSE11924_TFH_VS_TH2_CD4_TCELL_UP	177	Down	8.75873560420117e-05	0.00777514913452222
C5_GO_EXOSOME_RNASE_COMPLEX_	24	Down	8.76970309583686e-05	0.00777514913452222
C7_GSE7400_CTRL_VS_CSF3_IN_VIVO_TREATED_PBMC_UP	173	Down	8.84220556217501e-05	0.00777514913452222
C7_GSE23321_CD8_STEM_CELL_MEMORY_VS_CENTRAL_MEMORY_CD8_TCELL_DN	175	Down	8.87013254419356e-05	0.00777514913452222
C5_GO_ORGANELLE_INNER_MEMBRANE	431	Down	8.90870466687081e-05	0.00777514913452222
C7_GSE21927_SPLEEN_C57BL6_VS_EL4_TUMOR_BALBC_MONOCYTES_DN	171	Down	8.92708609031885e-05	0.00777514913452222
C7_GSE17721_12H_VS_24H_CPG_BMDC_DN	165	Down	8.95451804256091e-05	0.00777514913452222
C2_REACTOME_PROCESSING_OF_CAPPED_INTRON_CONTAINING_PRE_MRNA	198	Down	8.98766097729208e-05	0.00777514913452222
C7_GSE7568_CTRL_VS_3H_TGFB_TREATED_MACROPHAGES_WITH_IL4_AND_DEXAMETHASONE_DN	168	Down	9.01574051539781e-05	0.00777514913452222
C7_GSE24574_BCL6_HIGH_TFH_VS_NAIVE_CD4_TCELL_DN	175	Down	9.07974674643361e-05	0.00777514913452222
C7_GSE22886_IGM_MEMORY_BCELL_VS_BLOOD_PLASMA_CELL_DN	173	Down	9.08699958284331e-05	0.00777514913452222
C2_ACEVEDO_LIVER_CANCER_UP	793	Down	9.09276591646093e-05	0.00777514913452222
C2_REACTOME_HIV_LIFE_CYCLE	123	Down	9.133602336e-05	0.00777514913452222
C7_GSE37416_CTRL_VS_24H_F_TULARENSIS_LVS_NEUTROPHIL_UP	156	Down	9.14006559700888e-05	0.00777514913452222
C2_MARSON_BOUND_BY_FOXP3_UNSTIMULATED	1010	Down	9.21217327994014e-05	0.00780587745267428
C7_GSE17721_LPS_VS_POLYIC_2H_BMDC_DN	171	Down	9.31213993309808e-05	0.0078455223523995
C7_GSE17721_POLYIC_VS_GARDIQUIMOD_24H_BMDC_DN	160	Down	9.3312961779415e-05	0.0078455223523995
C2_KYNG_RESPONSE_TO_H2O2_VIA_ERCC6_UP	30	Down	9.41123542322579e-05	0.00784565243940695
C5_GO_UBIQUITIN_LIKE_PROTEIN_TRANSFERASE_ACTIVITY	337	Down	9.43389310803561e-05	0.00784565243940695
C5_GO_GOLGI_VESICLE_BUDDING	69	Down	9.43995614367147e-05	0.00784565243940695
C5_GO_MITOCHONDRIAL_MEMBRANE_PART	186	Down	9.50733871800847e-05	0.00787149585767327
C5_GO_RNA_3_END_PROCESSING	117	Down	9.69159866672033e-05	0.00796181672389821
C7_GSE27786_ERYTHROBLAST_VS_NEUTROPHIL_DN	178	Down	9.73059692589308e-05	0.00796181672389821
C7_GSE6674_CPG_VS_PL2_3_STIM_BCELL_DN	180	Down	9.74689064114696e-05	0.00796181672389821
C7_GSE6674_ANTI_IGM_VS_PL2_3_STIM_BCELL_DN	176	Down	9.78510097628089e-05	0.00796181672389821
C7_GSE18791_CTRL_VS_NEWCASTLE_VIRUS_DC_12H_UP	174	Down	9.80964876367556e-05	0.00796181672389821
C2_GRAESSMANN_APOPTOSIS_BY_DOXORUBICIN_DN	1480	Down	9.83665352205753e-05	0.00796181672389821
C5_GO_TRNA_PROCESSING	115	Down	9.92417213937819e-05	0.00798462235238344
C2_VANHARANTA_UTERINE_FIBROID_WITH_7Q_DELETION_UP	57	Down	9.93844751587465e-05	0.00798462235238344
C7_GSE17721_LPS_VS_POLYIC_12H_BMDC_UP	164	Down	0.000100766589638078	0.00803266216729301
C7_GSE40225_WT_VS_RIP_B7X_DIABETIC_MOUSE_PANCREATIC_CD8_TCELL_UP	167	Down	0.000101050077270553	0.00803266216729301
C7_GSE16385_MONOCYTE_VS_12H_ROSIGLITAZONE_IFNG_TNF_TREATED_MACROPHAGE_DN	165	Down	0.000101185623174615	0.00803266216729301
C7_GSE26928_NAIVE_VS_EFF_MEMORY_CD4_TCELL_UP	152	Down	0.000101963035135592	0.00803266216729301
C7_GSE27786_BCELL_VS_NEUTROPHIL_UP	181	Down	0.00010217314945302	0.00803266216729301
C7_GSE29617_CTRL_VS_DAY3_TIV_FLU_VACCINE_PBMC_2008_DN	165	Down	0.00010220425770666	0.00803266216729301
C7_GSE15330_HSC_VS_PRO_BCELL_UP	177	Down	0.000103062261308282	0.00804272763490194
C7_GSE36476_CTRL_VS_TSST_ACT_16H_MEMORY_CD4_TCELL_OLD_DN	171	Down	0.000103073865134738	0.00804272763490194
C5_GO_PROTEIN_POLYUBIQUITINATION	255	Down	0.000103628763569185	0.00804819747464132
C7_GSE27786_LSK_VS_MONO_MAC_UP	170	Down	0.000104631292951706	0.00804819747464132
C2_REACTOME_RESPIRATORY_ELECTRON_TRANSPORT_ATP_SYNTHESIS_BY_CHEMIOSMOTIC_COUPLING_AND_HEAT_PRODUCTION_BY_UNCOUPLING_PROTEINS	102	Down	0.00010501108624089	0.00804819747464132
C2_TIEN_INTESTINE_PROBIOTICS_24HR_UP	494	Down	0.000105199113741999	0.00804819747464132
C7_GSE13738_TCR_VS_BYSTANDER_ACTIVATED_CD4_TCELL_DN	176	Down	0.000105435755952885	0.00804819747464132
C5_GO_TRANSCRIPTION_COUPLED_NUCLEOTIDE_EXCISION_REPAIR	67	Down	0.000105459635131623	0.00804819747464132
C7_GSE19923_WT_VS_HEB_KO_DP_THYMOCYTE_DN	163	Down	0.000105741115631236	0.00804819747464132
C7_GSE17721_LPS_VS_CPG_4H_BMDC_DN	153	Down	0.000106702713189826	0.00809299040039754
C5_GO_TRANSLATIONAL_TERMINATION	88	Down	0.000108023488405775	0.00814574802091197
C2_KEGG_LYSOSOME	109	Down	0.000108149337544839	0.00814574802091197
C7_GSE31082_DN_VS_DP_THYMOCYTE_UP	159	Down	0.000109995230511847	0.0082374289747041
C7_GSE17721_LPS_VS_POLYIC_16H_BMDC_UP	157	Down	0.000110126055811552	0.0082374289747041
C2_LASTOWSKA_NEUROBLASTOMA_COPY_NUMBER_DN	682	Down	0.000112620842016194	0.00839509039524148
C7_GSE22886_NAIVE_TCELL_VS_NEUTROPHIL_UP	182	Down	0.000113740789516365	0.00844953837735957
C7_GSE7548_NAIVE_VS_DAY7_PCC_IMMUNIZATION_CD4_TCELL_DN	172	Down	0.000115565968968811	0.00850864932702002
C7_GSE22589_HEALTHY_VS_HIV_AND_SIV_INFECTED_DC_UP	175	Down	0.000115786856402634	0.00850864932702002
C7_GSE19772_HCMV_INFL_VS_HCMV_INF_MONOCYTES_AND_PI3K_INHIBITION_DN	177	Down	0.000116533699367944	0.00850864932702002
C7_GSE14415_FOXP3_KO_NATURAL_TREG_VS_TCONV_DN	149	Down	0.0001165586945839	0.00850864932702002
C3_AAGWWRNYGGC_UNKNOWN	102	Down	0.000117451053332342	0.00850864932702002
C2_DODD_NASOPHARYNGEAL_CARCINOMA_DN	1157	Down	0.000117808047015698	0.00850864932702002
C5_GO_ENVELOPE	951	Down	0.000118139855650437	0.00850864932702002
C7_GSE17301_ACD3_ACD28_VS_ACD3_ACD28_AND_IFNA2_STIM_CD8_TCELL_DN	184	Down	0.000118380005830362	0.00850864932702002
C7_GSE27786_NKTCELL_VS_MONO_MAC_UP	176	Down	0.000118510849300271	0.00850864932702002
C5_GO_NUCLEOPLASM_PART	890	Down	0.000118546582631759	0.00850864932702002
C7_GSE27241_WT_VS_RORGT_KO_TH17_POLARIZED_CD4_TCELL_TREATED_WITH_DIGOXIN_UP	161	Down	0.000119066726777149	0.00850864932702002
C7_GSE33162_HDAC3_KO_VS_HDAC3_KO_4H_LPS_STIM_MACROPHAGE_UP	167	Down	0.000119243472036423	0.00850864932702002
C5_GO_RNA_POLYMERASE_ACTIVITY	36	Down	0.000120394233407466	0.0085625957740156
C7_GSE8921_3H_VS_24H_TLR1_2_STIM_MONOCYTE_UP	169	Down	0.000121232998400645	0.00859407255329019
C7_GSE28726_NAIVE_VS_ACTIVATED_NKTCELL_DN	177	Down	0.000122378453689884	0.00864701438905851
C7_GSE41867_NAIVE_VS_DAY8_LCMV_EFFECTOR_CD8_TCELL_DN	187	Down	0.000123198452413544	0.00867669100569674
C5_GO_INO80_TYPE_COMPLEX	21	Down	0.000124955771147796	0.00877197601209704
C7_GSE22033_UNTREATED_VS_ROSIGLITAZONE_TREATED_MEF_UP	176	Down	0.000127093232906097	0.0088932464780615
C7_GSE45365_HEALTHY_VS_MCMV_INFECTION_CD8A_DC_UP	170	Down	0.000127556073824098	0.00889693361219397
C3_MGGAAGTG_GABP_B	655	Down	0.000128290792098006	0.00891949955830111
C2_REACTOME_TRANSLATION	241	Down	0.000129385376143358	0.00896686127572438
C3_GGAANCGGAANY_UNKNOWN	89	Down	0.000130319743545017	0.00900285311139655
C7_GSE25088_WT_VS_STAT6_KO_MACROPHAGE_ROSIGLITAZONE_STIM_UP	171	Down	0.00013105404653969	0.00902483929377446
C7_GSE17721_0.5H_VS_4H_POLYIC_BMDC_DN	174	Down	0.000132283411107305	0.00903741626022465
C7_GSE17721_CTRL_VS_CPG_2H_BMDC_UP	168	Down	0.000132355106703192	0.00903741626022465
C7_GSE17721_PAM3CSK4_VS_CPG_4H_BMDC_UP	161	Down	0.000132486555907774	0.00903741626022465
C5_GO_RESPIRASOME	79	Down	0.000132985997528456	0.00904304783193504
C7_GSE14350_TREG_VS_TEFF_IN_IL2RB_KO_UP	179	Down	0.000133615993876353	0.00905749418489325
C7_GSE27786_CD4_TCELL_VS_ERYTHTROBLAST_UP	177	Down	0.000135252225691644	0.00913984822337428
C7_GSE3982_MAST_CELL_VS_NEUTROPHIL_UP	172	Down	0.000136870448515992	0.00915316081312808
C2_REACTOME_METABOLISM_OF_RNA	542	Down	0.000136974264682748	0.00915316081312808
C7_GSE22886_UNSTIM_VS_STIM_MEMORY_TCELL_DN	175	Down	0.000137063075993721	0.00915316081312808
C7_GSE18791_UNSTIM_VS_NEWCATSLE_VIRUS_DC_6H_UP	169	Down	0.000137261550377775	0.00915316081312808
C2_DING_LUNG_CANCER_EXPRESSION_BY_COPY_NUMBER	92	Down	0.000137559027525344	0.00915316081312808
C7_GSE41867_NAIVE_VS_DAY30_LCMV_ARMSTRONG_MEMORY_CD8_TCELL_DN	171	Down	0.000139301949103485	0.00924078862370884
C7_GSE17721_CTRL_VS_PAM3CSK4_4H_BMDC_UP	165	Down	0.00014017435158763	0.00925479835364218
C7_GSE41867_NAIVE_VS_EFFECTOR_CD8_TCELL_UP	174	Down	0.000140366432710136	0.00925479835364218
C2_GRADE_COLON_AND_RECTAL_CANCER_UP	251	Down	0.000140880064078397	0.00926051621208665
C5_GO_POSITIVE_REGULATION_OF_DEFENSE_RESPONSE_TO_VIRUS_BY_HOST	23	Down	0.000142326491172824	0.00930333111713775
C7_GSE3982_CTRL_VS_LPS_4H_MAC_UP	158	Down	0.00014238917254701	0.00930333111713775
C7_GSE2405_S_AUREUS_VS_A_PHAGOCYTOPHILUM_NEUTROPHIL_DN	174	Down	0.000145159182328813	0.00941707855636168
C2_REACTOME_ANTIGEN_PROCESSING:_UBIQUITINATION_PROTEASOME_DEGRADATION	254	Down	0.000145344601823104	0.00941707855636168
C5_GO_MRNA_METABOLIC_PROCESS	433	Down	0.000145432478166198	0.00941707855636168
C7_GSE17721_0.5H_VS_4H_GARDIQUIMOD_BMDC_DN	155	Down	0.000145894898668103	0.00941890518425145
C7_GSE27786_LIN_NEG_VS_ERYTHROBLAST_UP	172	Down	0.000147735735093484	0.00950944678233782
C7_GSE27786_ERYTHROBLAST_VS_MONO_MAC_DN	170	Down	0.000149363057888629	0.00958574985716015
C7_GSE10239_MEMORY_VS_KLRG1HIGH_EFF_CD8_TCELL_DN	180	Down	0.000150115092856634	0.00960559467329233
C7_GSE14308_TH2_VS_NAIVE_CD4_TCELL_DN	152	Down	0.000150945156631822	0.00963030099311022
C7_GSE16385_IFNG_TNF_VS_IL4_STIM_MACROPHAGE_ROSIGLITAZONE_TREATED_DN	163	Down	0.000151955065138374	0.00965680218888598
C5_GO_MITOCHONDRIAL_RESPIRATORY_CHAIN_COMPLEX_ASSEMBLY	81	Down	0.00015268747451927	0.00965680218888598
C7_GSE5503_LIVER_DC_VS_PLN_DC_ACTIVATED_ALLOGENIC_TCELL_DN	177	Down	0.000153054291975236	0.00965680218888598
C7_GSE29164_CD8_TCELL_VS_CD8_TCELL_AND_IL12_TREATED_MELANOMA_DAY3_UP	184	Down	0.000154118332002852	0.00965680218888598
C7_GSE22886_IGG_IGA_MEMORY_BCELL_VS_BLOOD_PLASMA_CELL_DN	175	Down	0.000154500875250865	0.00965680218888598
C5_GO_VESICLE_CARGO_LOADING	16	Down	0.000155012837901263	0.00965680218888598
C7_GSE25123_CTRL_VS_IL4_STIM_MACROPHAGE_UP	172	Down	0.000155017772752112	0.00965680218888598
C5_GO_PROTEIN_EXIT_FROM_ENDOPLASMIC_RETICULUM	37	Down	0.000155698131007115	0.00965680218888598
C7_GSE37533_PPARG1_FOXP3_VS_PPARG2_FOXP3_TRANSDUCED_CD4_TCELL_DN	174	Down	0.000155736776163699	0.00965680218888598
C2_ROZANOV_MMP14_CORRELATED	8	Down	0.000155812316342896	0.00965680218888598
C7_GSE22140_HEALTHY_VS_ARTHRITIC_MOUSE_CD4_TCELL_DN	175	Down	0.000157315225395401	0.00972084198591525
C2_MARTINEZ_RESPONSE_TO_TRABECTEDIN_DN	237	Down	0.000157894631873306	0.00972084198591525
C2_BLALOCK_ALZHEIMERS_DISEASE_DN	959	Down	0.000158564768196475	0.00972084198591525
C7_GSE6090_UNSTIM_VS_DC_SIGN_STIM_DC_UP	153	Down	0.000159194572653019	0.00972084198591525
C2_STEIN_ESRRA_TARGETS	444	Down	0.000159305591814144	0.00972084198591525
C7_GSE46606_DAY1_VS_DAY3_CD40L_IL2_IL5_STIMULATED_IRF4HIGH_BCELL_UP	167	Down	0.000160706284991449	0.00972084198591525
C7_GSE17721_POLYIC_VS_GARDIQUIMOD_12H_BMDC_DN	160	Down	0.000160798832462457	0.00972084198591525
C7_GSE20727_CTRL_VS_H2O2_TREATED_DC_DN	174	Down	0.000161204375868043	0.00972084198591525
C5_GO_ATPASE_COMPLEX	83	Down	0.000161218312115343	0.00972084198591525
C5_GO_NUCLEAR_SPECK	301	Down	0.00016132690000597	0.00972084198591525
C5_GO_VESICLE_TARGETING_TO_FROM_OR_WITHIN_GOLGI	64	Down	0.000163726398581713	0.00983803160887688
C7_GSE15930_NAIVE_VS_48H_IN_VITRO_STIM_CD8_TCELL_DN	185	Down	0.000164178842080649	0.00983803160887688
C7_GSE3982_NEUTROPHIL_VS_BCELL_DN	171	Down	0.000166306477183364	0.00993667947848621
C7_GSE41867_DAY6_VS_DAY8_LCMV_ARMSTRONG_EFFECTOR_CD8_TCELL_DN	173	Down	0.000167239483348244	0.00993667947848621
C2_STEIN_ESRRA_TARGETS_UP	327	Down	0.000167640952166393	0.00993667947848621
C2_MEISSNER_BRAIN_HCP_WITH_H3K27ME3	69	Up	0.000167769871050639	0.00993667947848621
C7_GSE46606_IRF4MID_VS_WT_CD40L_IL2_IL5_DAY3_STIMULATED_BCELL_DN	179	Down	0.000168115497354068	0.00993667947848621
C5_GO_NUCLEOTIDE_EXCISION_REPAIR	101	Down	0.000169260767223302	0.00996633333206201
C7_GSE17721_0.5H_VS_8H_GARDIQUIMOD_BMDC_DN	157	Down	0.000169536096235058	0.00996633333206201
C2_MAYBURD_RESPONSE_TO_L663536_DN	53	Down	0.000170303247342494	0.00998437308473887
C7_GSE22886_NEUTROPHIL_VS_DC_DN	186	Down	0.000171437850946202	0.0100168608847669
C7_GSE37533_UNTREATED_VS_PIOGLIZATONE_TREATED_CD4_TCELL_PPARG2_AND_FOXP3_TRASDUCED_DN	145	Down	0.000171815564328166	0.0100168608847669
C7_GSE25846_IL10_POS_VS_NEG_CD8_TCELL_DAY7_POST_CORONAVIRUS_BRAIN_DN	158	Down	0.000172388847108695	0.0100168608847669
C7_GSE14308_TH1_VS_NAIVE_CD4_TCELL_UP	168	Down	0.000172704498013223	0.0100168608847669
C7_GSE21546_ELK1_KO_VS_SAP1A_KO_AND_ELK1_KO_ANTI_CD3_STIM_DP_THYMOCYTES_UP	164	Down	0.000174241888821373	0.0100529640750632
C5_GO_RNA_METABOLIC_PROCESS	962	Down	0.000176851091865447	0.0100529640750632
C7_GSE6674_ANTI_IGM_VS_ANTI_IGM_AND_CPG_STIM_BCELL_DN	174	Down	0.000177110230845335	0.0100529640750632
C7_GSE37301_MULTIPOTENT_PROGENITOR_VS_LYMPHOID_PRIMED_MPP_UP	147	Down	0.000177124537827378	0.0100529640750632
C7_GSE5542_UNTREATED_VS_IFNG_TREATED_EPITHELIAL_CELLS_6H_DN	184	Down	0.000177308867286099	0.0100529640750632
C3_ELK1_02	223	Down	0.000178198604001032	0.0100529640750632
C7_GSE3982_EOSINOPHIL_VS_TH1_DN	172	Down	0.000178236809229756	0.0100529640750632
C5_GO_HISTONE_MRNA_CATABOLIC_PROCESS	11	Down	0.000178509146001187	0.0100529640750632
C2_REACTOME_CYTOSOLIC_TRNA_AMINOACYLATION	22	Down	0.000178724965618781	0.0100529640750632
C7_GSE33425_CD161_INT_VS_NEG_CD8_TCELL_UP	181	Down	0.000178760047213254	0.0100529640750632
C5_GO_GOLGI_VESICLE_TRANSPORT	301	Down	0.000179265193789135	0.0100529640750632
C7_GSE29164_UNTREATED_VS_CD8_TCELL_TREATED_MELANOMA_DAY3_UP	174	Down	0.000179485003520764	0.0100529640750632
C7_GSE3982_BASOPHIL_VS_TH2_DN	167	Down	0.000179747900363273	0.0100529640750632
C7_GSE46606_UNSTIM_VS_CD40L_IL2_IL5_3DAY_STIMULATED_IRF4MID_SORTED_BCELL_UP	176	Down	0.000179815142039671	0.0100529640750632
C5_GO_PROTEIN_MODIFICATION_BY_SMALL_PROTEIN_CONJUGATION	735	Down	0.000182159955523677	0.0101212807623932
C7_GSE41867_NAIVE_VS_DAY30_LCMV_ARMSTRONG_MEMORY_CD8_TCELL_UP	171	Down	0.000182503262743908	0.0101212807623932
C7_GSE13306_TREG_VS_TCONV_DN	167	Down	0.00018283932113593	0.0101212807623932
C7_GSE41867_DAY8_EFFECTOR_VS_DAY30_MEMORY_CD8_TCELL_LCMV_ARMSTRONG_UP	174	Down	0.000183353891092402	0.0101212807623932
C7_GSE45365_WT_VS_IFNAR_KO_CD8A_DC_UP	170	Down	0.000183370059912435	0.0101212807623932
C7_GSE22432_MULTIPOTENT_PROGENITOR_VS_PDC_DN	176	Down	0.000184608274201377	0.010142551831937
C6_TBK1.DF_DN	244	Down	0.000185411122087067	0.010142551831937
C5_GO_NUCLEOID	40	Down	0.000185659287302678	0.010142551831937
C7_GSE3982_MAC_VS_BCELL_DN	157	Down	0.000185730645843798	0.010142551831937
C2_LIU_SOX4_TARGETS_UP	117	Down	0.000186093289190067	0.010142551831937
C2_EINAV_INTERFERON_SIGNATURE_IN_CANCER	25	Down	0.000187038328553655	0.0101436617325943
C7_GSE29949_MICROGLIA_BRAIN_VS_CD8_POS_DC_SPLEEN_UP	174	Down	0.000187170734650539	0.0101436617325943
C7_GSE17721_CTRL_VS_GARDIQUIMOD_24H_BMDC_DN	153	Down	0.000187925692302335	0.0101436617325943
C7_GSE16522_ANTI_CD3CD28_STIM_VS_UNSTIM_MEMORY_CD8_TCELL_DN	168	Down	0.000188020278596336	0.0101436617325943
C5_GO_VACUOLAR_TRANSPORT	109	Down	0.000188451764624539	0.0101436617325943
C2_MEISSNER_NPC_HCP_WITH_H3K4ME2_AND_H3K27ME3	108	Up	0.00019028105392489	0.0101951658294481
C2_REACTOME_THE_CITRIC_ACID_TCA_CYCLE_AND_RESPIRATORY_ELECTRON_TRANSPORT	146	Down	0.000190348615200373	0.0101951658294481
C7_GSE21670_TGFB_VS_TGFB_AND_IL6_TREATED_STAT3_KO_CD4_TCELL_DN	168	Down	0.000190840780593926	0.0101963502774469
C7_GSE3982_NEUTROPHIL_VS_NKCELL_DN	159	Down	0.00019160178052594	0.0102071380226567
C7_GSE22886_NAIVE_BCELL_VS_DC_DN	186	Down	0.000192428024918274	0.0102071380226567
C7_GSE411_100MIN_VS_400MIN_IL6_STIM_MACROPHAGE_DN	175	Down	0.00019330800381872	0.0102071380226567
C7_GSE20198_IL12_VS_IFNA_TREATED_ACT_CD4_TCELL_UP	173	Down	0.000193468339539368	0.0102071380226567
C5_GO_SPLICEOSOMAL_COMPLEX	137	Down	0.000193536659083639	0.0102071380226567
C7_GSE41867_LCMV_ARMSTRONG_VS_CLONE13_DAY6_EFFECTOR_CD8_TCELL_DN	174	Down	0.000193865981252746	0.0102071380226567
C2_YAO_TEMPORAL_RESPONSE_TO_PROGESTERONE_CLUSTER_14	117	Down	0.000196036655957496	0.0102964337555206
C2_WEI_MYCN_TARGETS_WITH_E_BOX	639	Down	0.000196992132569035	0.010321626424366
C5_GO_RIBOSOME_BIOGENESIS	220	Down	0.000198042033515675	0.0103505078565547
C7_GSE37416_CTRL_VS_6H_F_TULARENSIS_LVS_NEUTROPHIL_UP	170	Down	0.000198497661272669	0.0103505078565547
C7_GSE27786_BCELL_VS_ERYTHROBLAST_UP	178	Down	0.000199732892990002	0.0103675123972011
C7_GSE16266_LPS_VS_HEATSHOCK_AND_LPS_STIM_MEF_DN	172	Down	0.000199779650656005	0.0103675123972011
C7_GSE16755_CTRL_VS_IFNA_TREATED_MAC_UP	169	Down	0.000201149893313469	0.0103986477958431
C7_GSE41176_UNSTIM_VS_ANTI_IGM_STIM_BCELL_3H_DN	173	Down	0.000201338377017061	0.0103986477958431
C2_REACTOME_TRANSCRIPTION_OF_THE_HIV_GENOME	55	Down	0.000202241549186697	0.0104204838122514
C5_GO_RIBONUCLEOPROTEIN_COMPLEX	707	Down	0.000203719131121447	0.0104486367190137
C7_GSE24292_WT_VS_PPARG_KO_MACROPHAGE_DN	169	Down	0.000203751306110216	0.0104486367190137
C7_GSE29618_PRE_VS_DAY7_FLU_VACCINE_PDC_DN	180	Down	0.000204425342630405	0.0104584776706103
C7_GSE26290_WT_VS_PDK1_KO_ANTI_CD3_AND_IL2_STIM_CD8_TCELL_DN	157	Down	0.00020672074703958	0.0105510269289001
C7_GSE44649_NAIVE_VS_ACTIVATED_CD8_TCELL_UP	162	Down	0.000207211065035908	0.0105512263445045
C7_GSE37301_HEMATOPOIETIC_STEM_CELL_VS_PRO_BCELL_DN	137	Down	0.000208099453636798	0.0105716471856895
C7_GSE15330_HSC_VS_MEGAKARYOCYTE_ERYTHROID_PROGENITOR_DN	149	Down	0.00021042059626299	0.0106482744724063
C7_GSE18791_CTRL_VS_NEWCASTLE_VIRUS_DC_18H_UP	179	Down	0.000210958537026217	0.0106482744724063
C7_GSE41867_NAIVE_VS_DAY6_LCMV_ARMSTRONG_EFFECTOR_CD8_TCELL_DN	160	Down	0.00021108049156992	0.0106482744724063
C7_GSE31082_DN_VS_CD8_SP_THYMOCYTE_UP	171	Down	0.000213403683773494	0.0107316988837632
C7_GSE17721_LPS_VS_GARDIQUIMOD_2H_BMDC_DN	169	Down	0.000213800941115771	0.0107316988837632
C5_GO_MITOCHONDRIAL_PART	859	Down	0.00021484018069691	0.0107316988837632
C5_GO_COPII_COATED_VESICLE_BUDDING	61	Down	0.000215186955039795	0.0107316988837632
C5_GO_RNA_POLYADENYLATION	36	Down	0.000215639205892014	0.0107316988837632
C7_GSE557_WT_VS_I_AB_KO_DC_UP	176	Down	0.000217289210441392	0.0107316988837632
C7_GSE13493_DP_VS_CD4INTCD8POS_THYMOCYTE_UP	162	Down	0.000217811365233582	0.0107316988837632
C7_GSE37301_MULTIPOTENT_PROGENITOR_VS_CD4_TCELL_DN	162	Down	0.000217946040066663	0.0107316988837632
C5_GO_MITOCHONDRIAL_ENVELOPE	598	Down	0.000218041247728594	0.0107316988837632
C7_GSE43863_TH1_VS_LY6C_LOW_CXCR5NEG_EFFECTOR_CD4_TCELL_DN	172	Down	0.00021819399364146	0.0107316988837632
C5_GO_RNA_BINDING	1344	Down	0.000218869346799496	0.0107316988837632
C5_GO_ENDOPLASMIC_RETICULUM_TO_GOLGI_VESICLE_MEDIATED_TRANSPORT	171	Down	0.00021909021856368	0.0107316988837632
C7_GSE411_100MIN_VS_400MIN_IL6_STIM_SOCS3_KO_MACROPHAGE_DN	173	Down	0.000219165711115025	0.0107316988837632
C7_GSE360_DC_VS_MAC_B_MALAYI_LOW_DOSE_UP	155	Down	0.000221514532518214	0.0108175487177366
C7_GSE14908_ATOPIC_VS_NONATOPIC_PATIENT_RESTING_CD4_TCELL_DN	166	Down	0.000222404073695783	0.0108175487177366
C7_GSE3920_UNTREATED_VS_IFNG_TREATED_ENDOTHELIAL_CELL_DN	172	Down	0.000222415025267866	0.0108175487177366
C7_GSE7509_DC_VS_MONOCYTE_WITH_FCGRIIB_STIM_DN	169	Down	0.000223561716941569	0.0108489949975314
C7_GSE21063_CTRL_VS_ANTI_IGM_STIM_BCELL_NFATC1_KO_8H_DN	178	Down	0.00022485660395532	0.0108874764575866
C7_GSE10094_LCMV_VS_LISTERIA_IND_EFF_CD4_TCELL_UP	175	Down	0.000225560337523231	0.0108972268186056
C7_GSE13485_PRE_VS_POST_YF17D_VACCINATION_PBMC_DN	170	Down	0.000226464037101196	0.0109165730951092
C7_GSE43955_1H_VS_42H_ACT_CD4_TCELL_WITH_TGFB_IL6_UP	167	Down	0.000228347209312995	0.0109759453781607
C7_GSE36527_CD69_NEG_VS_POS_TREG_CD62L_LOS_KLRG1_NEG_DN	174	Down	0.000229156435508277	0.0109759453781607
C7_GSE22432_PDC_VS_TGFB1_TREATEDCOMMON_DC_PROGENITOR_UP	176	Down	0.000229987331857819	0.0109759453781607
C7_GSE21927_BALBC_VS_C57BL6_MONOCYTE_SPLEEN_DN	139	Down	0.000230609648349183	0.0109759453781607
C7_GSE18804_SPLEEN_MACROPHAGE_VS_TUMORAL_MACROPHAGE_DN	158	Down	0.000231039908628431	0.0109759453781607
C7_GSE24634_NAIVE_CD4_TCELL_VS_DAY10_IL4_CONV_TREG_DN	185	Down	0.000231171321166234	0.0109759453781607
C7_GSE17721_LPS_VS_CPG_8H_BMDC_DN	170	Down	0.000231237646958299	0.0109759453781607
C7_GSE17974_0H_VS_6H_IN_VITRO_ACT_CD4_TCELL_DN	171	Down	0.000236882030224704	0.0111922775434434
C7_GSE27786_CD8_TCELL_VS_NEUTROPHIL_UP	175	Down	0.000237759334132929	0.0111922775434434
C2_WANG_TARGETS_OF_MLL_CBP_FUSION_DN	37	Down	0.000237769106369587	0.0111922775434434
C5_GO_ENDOSOMAL_TRANSPORT	187	Down	0.000237859116150074	0.0111922775434434
C7_GSE3982_MAC_VS_NEUTROPHIL_LPS_STIM_UP	169	Down	0.00023961698154271	0.0112505878000529
C7_GSE36009_UNSTIM_VS_LPS_STIM_DC_DN	179	Down	0.000241564079129988	0.0112904275840596
C2_ZHOU_INFLAMMATORY_RESPONSE_LIVE_DN	287	Down	0.000241972520408028	0.0112904275840596
C7_GSE17721_LPS_VS_GARDIQUIMOD_8H_BMDC_DN	164	Down	0.000242026960473341	0.0112904275840596
C7_GSE36009_WT_VS_NLRP10_KO_DC_LPS_STIM_UP	172	Down	0.000243312567602914	0.0113069018735132
C7_GSE22589_HEALTHY_VS_HIV_INFECTED_DC_UP	172	Down	0.000243422606257176	0.0113069018735132
C7_GSE22886_UNSTIM_VS_IL15_STIM_NKCELL_DN	180	Down	0.000244393581622967	0.0113239418996893
C7_GSE17721_0.5H_VS_24H_GARDIQUIMOD_BMDC_DN	169	Down	0.000245083681781781	0.0113239418996893
C2_NIKOLSKY_BREAST_CANCER_12Q13_Q21_AMPLICON	37	Down	0.000245355554713902	0.0113239418996893
C7_GSE15330_WT_VS_IKAROS_KO_GRANULOCYTE_MONOCYTE_PROGENITOR_UP	174	Down	0.000248993081582653	0.0114674265938236
C2_KIM_GASTRIC_CANCER_CHEMOSENSITIVITY	71	Down	0.000251686818602266	0.0114923495234112
C5_GO_TRANSFERASE_ACTIVITY_TRANSFERRING_ONE_CARBON_GROUPS	184	Down	0.000251862457835674	0.0114923495234112
C7_GSE17301_CTRL_VS_48H_IFNA2_STIM_CD8_TCELL_UP	179	Down	0.000251885812252446	0.0114923495234112
C7_GSE9988_LOW_LPS_VS_CTRL_TREATED_MONOCYTE_DN	181	Down	0.000252128718922726	0.0114923495234112
C7_GSE21670_IL6_VS_TGFB_AND_IL6_TREATED_STAT3_KO_CD4_TCELL_DN	155	Down	0.000252183218382064	0.0114923495234112
C2_GRADE_COLON_VS_RECTAL_CANCER_UP	27	Down	0.000254790396229381	0.0115868202830351
C2_REACTOME_RNA_POLYMERASE_III_TRANSCRIPTION_INITIATION_FROM_TYPE_1_PROMOTER	23	Down	0.000256695085704399	0.0115986523029463
C2_DANG_BOUND_BY_MYC	881	Down	0.000256742518494841	0.0115986523029463
C2_DAZARD_RESPONSE_TO_UV_NHEK_DN	265	Down	0.000256809417344857	0.0115986523029463
C5_GO_ENDOSOME_TO_LYSOSOME_TRANSPORT	42	Down	0.000257357715936121	0.0115986523029463
C7_GSE40666_UNTREATED_VS_IFNA_STIM_STAT4_KO_EFFECTOR_CD8_TCELL_90MIN_DN	174	Down	0.000258027508792284	0.0115986523029463
C7_GSE17721_CTRL_VS_LPS_8H_BMDC_UP	164	Down	0.000258258761862579	0.0115986523029463
C7_GSE17721_0.5H_VS_8H_PAM3CSK4_BMDC_DN	156	Down	0.000258873155216842	0.0116022241383548
C5_GO_SWI_SNF_SUPERFAMILY_TYPE_COMPLEX	65	Down	0.000261192672849215	0.0116027738283486
C7_KAECH_NAIVE_VS_MEMORY_CD8_TCELL_UP	168	Down	0.000261671659772316	0.0116027738283486
C7_GSE5099_UNSTIM_VS_MCSF_TREATED_MONOCYTE_DAY7_UP	174	Down	0.000261696412194713	0.0116027738283486
C7_GSE37301_LYMPHOID_PRIMED_MPP_VS_CD4_TCELL_DN	177	Down	0.000262054761866765	0.0116027738283486
C7_GSE13946_CTRL_VS_DSS_COLITIS_GD_TCELL_FROM_COLON_DN	152	Down	0.000262365969337568	0.0116027738283486
C5_GO_HISTONE_BINDING	159	Down	0.000262531866446547	0.0116027738283486
C7_GSE17721_PAM3CSK4_VS_GADIQUIMOD_8H_BMDC_UP	165	Down	0.000263351751382165	0.0116027738283486
C7_GSE17721_POLYIC_VS_GARDIQUIMOD_16H_BMDC_DN	163	Down	0.00026508602135387	0.0116027738283486
C2_ZHENG_BOUND_BY_FOXP3	406	Down	0.000265357294294759	0.0116027738283486
C5_GO_NADH_DEHYDROGENASE_COMPLEX_ASSEMBLY	56	Down	0.000266131065890856	0.0116027738283486
C7_GSE40273_EOS_KO_VS_WT_TREG_DN	172	Down	0.000266196351173936	0.0116027738283486
C7_GSE17721_0.5H_VS_8H_POLYIC_BMDC_DN	155	Down	0.000266385991229624	0.0116027738283486
C7_GSE7509_UNSTIM_VS_TNFA_IL1B_IL6_PGE_STIM_DC_UP	177	Down	0.000266468694788267	0.0116027738283486
C7_GSE22886_NAIVE_TCELL_VS_MONOCYTE_UP	175	Down	0.000266472943274379	0.0116027738283486
C7_GSE2706_UNSTIM_VS_2H_LPS_AND_R848_DC_UP	157	Down	0.000267227906665913	0.0116027738283486
C3_STAT1_02	208	Down	0.000267443615811097	0.0116027738283486
C2_REACTOME_HIV_INFECTION	194	Down	0.000268630070317128	0.011630985000637
C7_GSE22886_NAIVE_CD4_TCELL_VS_DC_DN	183	Down	0.000269826974145144	0.0116343684245984
C5_GO_ZINC_ION_BINDING	565	Down	0.00026992216539205	0.0116343684245984
C7_GSE32423_IL7_VS_IL7_IL4_MEMORY_CD8_TCELL_UP	171	Down	0.000270317245343796	0.0116343684245984
C5_GO_PROTEIN_DEGLYCOSYLATION	27	Down	0.000271576873557409	0.011665436715262
C3_GCCATNTTG_YY1_Q6	371	Down	0.000272273030592478	0.011672226441921
C7_GSE32533_WT_VS_MIR17_KO_ACT_CD4_TCELL_DN	181	Down	0.000274159963583063	0.0117299367456485
C7_GSE6674_ANTI_IGM_VS_PL2_3_STIM_BCELL_UP	179	Down	0.000275572407428652	0.011767158783351
C7_GSE17721_CTRL_VS_CPG_6H_BMDC_UP	170	Down	0.000278093653709455	0.0118203816144474
C2_HOLLMANN_APOPTOSIS_VIA_CD40_DN	226	Down	0.000278200559929421	0.0118203816144474
C5_GO_REGULATION_OF_DEFENSE_RESPONSE_TO_VIRUS_BY_HOST	31	Down	0.000278453577585406	0.0118203816144474
C7_GSE11057_PBMC_VS_MEM_CD4_TCELL_DN	171	Down	0.000279243556896225	0.0118307641331893
C7_GSE15330_HSC_VS_GRANULOCYTE_MONOCYTE_PROGENITOR_UP	168	Down	0.000279885140668612	0.011834831328233
C2_MOOTHA_MITOCHONDRIA	386	Down	0.000280436513299949	0.0118350755768531
C7_GSE6269_HEALTHY_VS_E_COLI_INF_PBMC_UP	156	Down	0.000282530810949	0.0119003074778751
C7_GSE24634_TREG_VS_TCONV_POST_DAY5_IL4_CONVERSION_UP	170	Down	0.000283691771763994	0.0119028648443479
C5_GO_LYSOSOMAL_TRANSPORT	83	Down	0.000283870776018651	0.0119028648443479
C7_GSE13411_SWITCHED_MEMORY_BCELL_VS_PLASMA_CELL_UP	177	Down	0.000284237690824831	0.0119028648443479
C7_GSE7568_IL4_TGFB_DEXAMETHASONE_VS_IL4_TGFB_TREATED_MACROPHAGE_UP	156	Down	0.000284801217547029	0.0119034836436034
C6_RB_P107_DN.V1_DN	110	Down	0.000285662995960184	0.0119165417468622
C3_GCGSCMNTTT_UNKNOWN	58	Down	0.000286783966173141	0.0119191523910822
C7_GSE39022_LN_VS_SPLEEN_DC_DN	179	Down	0.000286824522780054	0.0119191523910822
C7_GSE43863_NAIVE_VS_MEMORY_LY6C_INT_CXCR5POS_CD4_TCELL_D150_LCMV_DN	174	Down	0.000289142774314787	0.0119925144559013
C7_GSE17721_LPS_VS_POLYIC_6H_BMDC_UP	160	Down	0.000291845284764808	0.0120815036586226
C2_KEGG_OXIDATIVE_PHOSPHORYLATION	103	Down	0.000294390277257231	0.0121462591897997
C7_GSE37605_C57BL6_VS_NOD_FOXP3_FUSION_GFP_TCONV_DN	164	Down	0.000294529427154465	0.0121462591897997
C5_GO_MITOCHONDRIAL_RESPIRATORY_CHAIN_COMPLEX_I	44	Down	0.000296644235062951	0.012210259481946
C5_GO_RNA_EXPORT_FROM_NUCLEUS	114	Down	0.000297991269829489	0.0122292360211038
C3_ACTWSNACTNY_UNKNOWN	82	Down	0.000298232798043699	0.0122292360211038
C5_GO_PEPTIDE_BIOSYNTHETIC_PROCESS	524	Down	0.000300424320505603	0.012262491832689
C5_GO_CATALYTIC_ACTIVITY_ACTING_ON_A_TRNA	103	Down	0.000300518685237085	0.012262491832689
C7_GSE22935_UNSTIM_VS_12H_MBOVIS_BCG_STIM_MACROPHAGE_UP	181	Down	0.000301003797363433	0.012262491832689
C2_SAKAI_CHRONIC_HEPATITIS_VS_LIVER_CANCER_UP	73	Down	0.000301910133562598	0.012262491832689
C7_GSE19401_UNSTIM_VS_PAM2CSK4_STIM_FOLLICULAR_DC_DN	176	Down	0.000302415020920962	0.012262491832689
C7_GSE24634_NAIVE_CD4_TCELL_VS_DAY5_IL4_CONV_TREG_DN	184	Down	0.000302435604392801	0.012262491832689
C7_GSE17721_POLYIC_VS_CPG_16H_BMDC_DN	154	Down	0.000303727024326186	0.0122700039932599
C5_GO_GENERAL_TRANSCRIPTION_INITIATION_FACTOR_BINDING	37	Down	0.000303752173353335	0.0122700039932599
C7_GSE40273_EOS_KO_VS_WT_TREG_UP	169	Down	0.000304498868801335	0.0122705079481494
C7_GSE12001_MIR223_KO_VS_WT_NEUTROPHIL_DN	169	Down	0.000304895988569636	0.0122705079481494
C3_AAAGGGA_MIR204_MIR211	168	Down	0.000306979830925671	0.0123314935045179
C7_GSE21927_BALBC_VS_C57BL6_MONOCYTE_TUMOR_UP	164	Down	0.000309259224621606	0.0124000944556227
C7_GSE17721_12H_VS_24H_GARDIQUIMOD_BMDC_DN	171	Down	0.000311349771061176	0.0124340377231303
C2_HAMAI_APOPTOSIS_VIA_TRAIL_UP	561	Down	0.000311449192188072	0.0124340377231303
C2_REACTOME_ASPARAGINE_N_LINKED_GLYCOSYLATION	248	Down	0.000311830335665523	0.0124340377231303
C5_GO_NCRNA_3_END_PROCESSING	33	Down	0.000312440468341665	0.0124340377231303
C7_GSE27859_MACROPHAGE_VS_CD11C_INT_F480_HI_MACROPHAGE_UP	152	Down	0.000313316844357454	0.0124340377231303
C7_GSE15930_NAIVE_VS_48H_IN_VITRO_STIM_IFNAB_CD8_TCELL_DN	184	Down	0.000313905021664107	0.0124340377231303
C2_OISHI_CHOLANGIOMA_STEM_CELL_LIKE_UP	289	Down	0.000314306004699163	0.0124340377231303
C5_GO_PEPTIDE_N_ACETYLTRANSFERASE_ACTIVITY	58	Down	0.000314691439701205	0.0124340377231303
C2_MARSON_BOUND_BY_FOXP3_STIMULATED	838	Down	0.000316029032650917	0.0124626474812288
C7_GSE31082_DN_VS_DP_THYMOCYTE_DN	181	Down	0.0003176428080018	0.0124626474812288
C2_MOOTHA_HUMAN_MITODB_6_2002	367	Down	0.000318115899795063	0.0124626474812288
C7_GSE3994_WT_VS_PAC1_KO_ACTIVATED_MAST_CELL_DN	159	Down	0.000318280959433165	0.0124626474812288
C7_GSE25088_CTRL_VS_IL4_AND_ROSIGLITAZONE_STIM_MACROPHAGE_DN	157	Down	0.000318288157136305	0.0124626474812288
C7_GSE17721_CTRL_VS_POLYIC_8H_BMDC_UP	158	Down	0.000319847141686089	0.0125011246800985
C5_GO_LIGASE_ACTIVITY	122	Down	0.000320809541230095	0.0125161880725957
C7_GSE25146_UNSTIM_VS_HELIOBACTER_PYLORI_LPS_STIM_AGS_CELL_DN	159	Down	0.000323155514390698	0.0125471854223282
C2_GRYDER_PAX3FOXO1_ENHANCERS_IN_TADS	800	Down	0.000323523826353955	0.0125471854223282
C7_GSE17721_POLYIC_VS_CPG_2H_BMDC_UP	170	Down	0.000323760628410609	0.0125471854223282
C7_GSE29949_MICROGLIA_BRAIN_VS_MONOCYTE_BONE_MARROW_DN	168	Down	0.000323917750161524	0.0125471854223282
C2_YAO_TEMPORAL_RESPONSE_TO_PROGESTERONE_CLUSTER_17	152	Down	0.00032483550190753	0.0125603060737578
C7_GSE18893_CTRL_VS_TNF_TREATED_TCONV_2H_DN	171	Down	0.000329393935933183	0.0127016805638216
H_HALLMARK_DNA_REPAIR	130	Down	0.000329662832262196	0.0127016805638216
C5_GO_LIGASE_ACTIVITY_FORMING_CARBON_OXYGEN_BONDS	35	Down	0.000330389997113974	0.0127071273358091
C7_GSE14308_NAIVE_CD4_TCELL_VS_INDUCED_TREG_DN	171	Down	0.000331924640965115	0.0127425868358609
C5_GO_TRANSFERASE_ACTIVITY_TRANSFERRING_ALKYL_OR_ARYL_OTHER_THAN_METHYL_GROUPS	43	Down	0.000332987119741336	0.0127425868358609
C7_GSE14415_FOXP3_KO_NATURAL_TREG_VS_TCONV_UP	139	Down	0.000333926258427817	0.0127425868358609
C7_GSE43863_TH1_VS_LY6C_INT_CXCR5POS_MEMORY_CD4_TCELL_UP	169	Down	0.000334302306867099	0.0127425868358609
C2_REACTOME_TRANSCRIPTION_COUPLED_NUCLEOTIDE_EXCISION_REPAIR_TC_NER	72	Down	0.000334784502415218	0.0127425868358609
C7_GSE46468_LUNG_INNATE_LYMPHOID_CELL_VS_SPLEEN_CD4_TCELL_DN	167	Down	0.000335392698157126	0.0127425868358609
C2_REACTOME_DUAL_INCISION_IN_TC_NER	59	Down	0.000335697702841014	0.0127425868358609
C7_GSE17721_CTRL_VS_POLYIC_12H_BMDC_UP	176	Down	0.000336011417578481	0.0127425868358609
C5_GO_NUCLEAR_BODY	597	Down	0.000336995031704489	0.012757585039675
C2_REACTOME_RNA_POLYMERASE_II_TRANSCRIBES_SNRNA_GENES	68	Down	0.000338210688895348	0.0127813001106583
C7_GSE33425_CD161_HIGH_VS_NEG_CD8_TCELL_UP	161	Down	0.000340161869344348	0.0128126440733904
C7_GSE7768_OVA_ALONE_VS_OVA_WITH_LPS_IMMUNIZED_MOUSE_WHOLE_SPLEEN_6H_UP	164	Down	0.000340221417401477	0.0128126440733904
C2_REACTOME_REGULATION_OF_CHOLESTEROL_BIOSYNTHESIS_BY_SREBP_SREBF	53	Down	0.00034160921063966	0.0128426117802349
C2_ACEVEDO_LIVER_TUMOR_VS_NORMAL_ADJACENT_TISSUE_UP	701	Down	0.000342708639712198	0.0128454345318159
C7_GSE17721_0.5H_VS_8H_POLYIC_BMDC_UP	160	Down	0.000342868642537406	0.0128454345318159
C7_GSE18791_CTRL_VS_NEWCASTLE_VIRUS_DC_4H_UP	172	Down	0.0003449827363352	0.0129023543389365
C7_GSE369_IFNG_KO_VS_WT_LIVER_UP	174	Down	0.000346767311546801	0.0129225063740526
C2_BILD_SRC_ONCOGENIC_SIGNATURE	46	Down	0.000347248427349347	0.0129225063740526
C7_GSE17721_PAM3CSK4_VS_CPG_16H_BMDC_UP	140	Down	0.000347844058263561	0.0129225063740526
C7_GSE3982_EOSINOPHIL_VS_CENT_MEMORY_CD4_TCELL_DN	164	Down	0.000347904468119431	0.0129225063740526
C7_GOLDRATH_EFF_VS_MEMORY_CD8_TCELL_DN	163	Down	0.000349714414503646	0.0129592438148909
C7_GSE36476_YOUNG_VS_OLD_DONOR_MEMORY_CD4_TCELL_72H_TSST_ACT_DN	178	Down	0.000350372556224558	0.0129592438148909
C2_REACTOME_KSRP_KHSRP_BINDS_AND_DESTABILIZES_MRNA	16	Down	0.000350685788278672	0.0129592438148909
C7_GSE16385_IFNG_TNF_VS_UNSTIM_MACROPHAGE_ROSIGLITAZONE_TREATED_DN	180	Down	0.000352565109147539	0.0130065346048102
C7_GSE12963_ENV_NEF_VS_ENV_NEF_AND_VPR_DEFICIENT_HIV1_INF_CD4_TCELL_UP	120	Down	0.000354216665713474	0.0130452765919468
C7_GSE14769_UNSTIM_VS_60MIN_LPS_BMDM_UP	166	Down	0.000355083857412782	0.0130550492118611
C2_JIANG_VHL_TARGETS	73	Down	0.000355891994225911	0.0130626212161564
C7_GSE19888_NO_PRETREAT_VS_ADENOSINE_A3R_INHIBITOR_PRETREATED_MAST_CELL_TCELL_MEMBRANES_ACT_DN	169	Down	0.000357172530704854	0.0130674071147645
C5_GO_NADH_DEHYDROGENASE_ACTIVITY	38	Down	0.000357227199845811	0.0130674071147645
C7_GSE22886_NEUTROPHIL_VS_MONOCYTE_DN	179	Down	0.000360017022741672	0.0131472883119737
C3_ACTGAAA_MIR30A3P_MIR30E3P	152	Down	0.000360841805787739	0.0131496455095503
C7_GSE16450_IMMATURE_VS_MATURE_NEURON_CELL_LINE_12H_IFNA_STIM_DN	179	Down	0.000361721176666007	0.0131496455095503
C5_GO_VESICLE_TARGETING	81	Down	0.000362350150247953	0.0131496455095503
C5_GO_PROTEIN_MODIFICATION_BY_SMALL_PROTEIN_REMOVAL	236	Down	0.00036304394337918	0.0131496455095503
C7_GSE17974_IL4_AND_ANTI_IL12_VS_UNTREATED_4H_ACT_CD4_TCELL_UP	156	Down	0.000363112560401099	0.0131496455095503
C5_GO_RRNA_METABOLIC_PROCESS	163	Down	0.000364392807873397	0.0131740146473162
C7_GSE17721_POLYIC_VS_CPG_6H_BMDC_DN	152	Down	0.00036606327678038	0.0131801393107289
C2_FISCHER_DREAM_TARGETS	868	Down	0.000366373568381831	0.0131801393107289
C7_GSE22935_24H_VS_48H_MBOVIS_BCG_STIM_MACROPHAGE_DN	164	Down	0.000366385026939403	0.0131801393107289
C5_GO_CYTOPLASMIC_EXOSOME_RNASE_COMPLEX_	12	Down	0.000367253558167774	0.0131895102380387
C7_GSE20152_SPHK1_KO_VS_WT_HTNFA_OVERXPRESS_ANKLE_DN	174	Down	0.000369430470438905	0.0132457615946458
C2_KRIEG_KDM3A_TARGETS_NOT_HYPOXIA	170	Down	0.000372296531261793	0.0133264956371796
C2_KEGG_AMINOACYL_TRNA_BIOSYNTHESIS	36	Down	0.000373050754839099	0.0133314941910539
C7_GSE2770_IL12_AND_TGFB_VS_IL4_TREATED_ACT_CD4_TCELL_6H_UP	159	Down	0.000374056714065112	0.0133454576340467
C7_GSE2770_UNTREATED_VS_IL4_TREATED_ACT_CD4_TCELL_6H_DN	174	Down	0.000375534934349423	0.0133550718380791
C7_GSE7568_IL4_VS_IL4_AND_TGFB_TREATED_MACROPHAGE_24H_DN	165	Down	0.000375557524489592	0.0133550718380791
C5_GO_AMIDE_BIOSYNTHETIC_PROCESS	627	Down	0.000376405562382637	0.013363321537159
C2_BROWNE_HCMV_INFECTION_6HR_DN	125	Down	0.000377646704939716	0.0133755448144438
C2_LOCKWOOD_AMPLIFIED_IN_LUNG_CANCER	180	Down	0.000377983079995115	0.0133755448144438
C2_PUIFFE_INVASION_INHIBITED_BY_ASCITES_DN	125	Down	0.000379282482672329	0.0133996671239872
C7_GSE17721_CTRL_VS_PAM3CSK4_6H_BMDC_UP	171	Down	0.000380429759380843	0.0134169647435221
C7_GSE6092_B_BURGDOFERI_VS_B_BURGDORFERI_AND_IFNG_STIM_ENDOTHELIAL_CELL_DN	156	Down	0.000381694882491558	0.0134169647435221
C7_GSE3982_MAST_CELL_VS_MAC_UP	160	Down	0.000382918597486218	0.0134169647435221
C7_GSE12392_WT_VS_IFNB_KO_CD8A_POS_SPLEEN_DC_UP	180	Down	0.000382960710678729	0.0134169647435221
C7_GSE26559_TCF1_KO_VS_WT_LIN_NEG_CELL_UP	171	Down	0.000383016941207019	0.0134169647435221
C2_REACTOME_GLOBAL_GENOME_NUCLEOTIDE_EXCISION_REPAIR_GG_NER	78	Down	0.000383483226119478	0.0134169647435221
C7_GSE8678_IL7R_LOW_VS_HIGH_EFF_CD8_TCELL_DN	166	Down	0.000384179117109464	0.0134196673242166
C7_GSE3400_UNTREATED_VS_IFNB_TREATED_MEF_UP	171	Down	0.000385000582072426	0.0134267405567766
C7_GSE2770_TGFB_AND_IL4_ACT_VS_ACT_CD4_TCELL_2H_DN	171	Down	0.000386983780384945	0.0134703794020215
C7_GSE40666_STAT1_KO_VS_STAT4_KO_CD8_TCELL_WITH_IFNA_STIM_90MIN_UP	169	Down	0.000387493857037683	0.0134703794020215
C7_GSE2770_UNTREATED_VS_TGFB_AND_IL12_TREATED_ACT_CD4_TCELL_48H_UP	149	Down	0.00038844982416881	0.0134820057373917
C7_GSE27786_NKCELL_VS_ERYTHROBLAST_UP	181	Down	0.000389617584610061	0.0135009339382771
C7_GSE29618_PRE_VS_DAY7_POST_LAIV_FLU_VACCINE_BCELL_UP	164	Down	0.000391156832914855	0.0135073774720971
C7_GSE25890_CTRL_VS_IL33_IL7_TREATED_NUOCYTES_DN	166	Down	0.000391296967368341	0.0135073774720971
C7_GSE22527_ANTI_CD3_INVIVO_VS_UNTREATED_MOUSE_TREG_DN	183	Down	0.000391671603814729	0.0135073774720971
C5_GO_NUCLEAR_ENVELOPE	371	Down	0.000393055358433561	0.0135148243637049
C7_GSE19374_UNINF_VS_LISTERIA_INFECTED_MACROPHAGE_DN	137	Down	0.000393579992286892	0.0135148243637049
C2_REACTOME_TYSND1_CLEAVES_PEROXISOMAL_PROTEINS	7	Down	0.00039375663829345	0.0135148243637049
C7_GSE27786_CD8_TCELL_VS_NKCELL_DN	181	Down	0.000394470967944784	0.0135179529805028
C7_GOLDRATH_NAIVE_VS_EFF_CD8_TCELL_UP	171	Down	0.000397805465009754	0.0136107194747501
C7_GSE17721_CTRL_VS_PAM3CSK4_1H_BMDC_UP	166	Down	0.000398770476709391	0.0136222506783939
C7_GSE44649_NAIVE_VS_ACTIVATED_CD8_TCELL_MIR155_KO_UP	172	Down	0.000400248713095736	0.0136257621403145
C7_GSE29618_LAIV_VS_TIV_FLU_VACCINE_DAY7_BCELL_DN	173	Down	0.000400286209081402	0.0136257621403145
C7_GSE17721_CTRL_VS_CPG_1H_BMDC_UP	170	Down	0.000401105433789073	0.0136257621403145
C5_GO_RIBONUCLEOPROTEIN_GRANULE	168	Down	0.000401385856890143	0.0136257621403145
C7_GSE28408_LY6G_POS_VS_NEG_DC_UP	176	Down	0.0004035693655774	0.013678479184539
C7_GSE14308_TH1_VS_TH17_DN	162	Down	0.000406105335859611	0.0137283303948744
C7_GSE34006_A2AR_KO_VS_A2AR_AGONIST_TREATED_TREG_UP	168	Down	0.000406761845630263	0.0137283303948744
C2_WONG_MITOCHONDRIA_GENE_MODULE	185	Down	0.000407120704059461	0.0137283303948744
C7_GSE40666_UNTREATED_VS_IFNA_STIM_EFFECTOR_CD8_TCELL_90MIN_DN	168	Down	0.000407648319189535	0.0137283303948744
C7_GSE3982_NEUTROPHIL_VS_EFF_MEMORY_CD4_TCELL_DN	170	Down	0.000408204550280933	0.0137283303948744
C7_GSE2770_TGFB_AND_IL4_ACT_VS_ACT_CD4_TCELL_6H_DN	174	Down	0.000410374168393031	0.0137491473522796
C7_GSE22886_UNSTIM_VS_IL2_STIM_NKCELL_UP	165	Down	0.000410715564167591	0.0137491473522796
C2_BURTON_ADIPOGENESIS_11	41	Down	0.000410725036155135	0.0137491473522796
C7_GSE22601_DOUBLE_NEGATIVE_VS_DOUBLE_POSITIVE_THYMOCYTE_DN	181	Down	0.000413770501849804	0.0138297530448782
C7_GSE23568_ID3_TRANSDUCED_VS_ID3_KO_CD8_TCELL_DN	176	Down	0.000415284041857916	0.0138589868245875
C7_GSE17721_LPS_VS_PAM3CSK4_8H_BMDC_DN	161	Down	0.000421441734711713	0.0140428788162311
C3_GGCNRNWCTTYS_UNKNOWN	69	Down	0.000422837200659936	0.014048293859427
C7_GSE13411_IGM_MEMORY_BCELL_VS_PLASMA_CELL_UP	167	Down	0.000422899497059092	0.014048293859427
C7_GSE41867_DAY6_VS_DAY8_LCMV_ARMSTRONG_EFFECTOR_CD8_TCELL_UP	164	Down	0.000425175492168932	0.0141023039390344
C7_GSE19888_CTRL_VS_T_CELL_MEMBRANES_ACT_MAST_CELL_UP	184	Down	0.000426320079339951	0.014103440178389
C7_GSE17721_POLYIC_VS_PAM3CSK4_2H_BMDC_UP	168	Down	0.000426931830084254	0.014103440178389
C7_GSE40273_GATA1_KO_VS_WT_TREG_UP	170	Down	0.000427226392114234	0.014103440178389
C5_GO_NUCLEAR_EXPORT	163	Down	0.000427810420310711	0.014103440178389
C7_GSE3982_NEUTROPHIL_VS_CENT_MEMORY_CD4_TCELL_DN	166	Down	0.00043154135883401	0.014204848491392
C7_GSE18893_TCONV_VS_TREG_2H_TNF_STIM_DN	173	Down	0.000432623368648137	0.0142188880495688
C2_PUJANA_CHEK2_PCC_NETWORK	644	Down	0.000433312144861422	0.0142199804029258
C7_GSE27786_CD8_TCELL_VS_ERYTHROBLAST_UP	179	Down	0.000435587831667799	0.0142636179377649
C2_REACTOME_RNA_POLYMERASE_II_PRE_TRANSCRIPTION_EVENTS	65	Down	0.000435956974586859	0.0142636179377649
C7_GSE17301_IFNA2_VS_IFNA2_AND_ACD3_ACD28_STIM_CD8_TCELL_UP	180	Down	0.000440973584253449	0.0144060225747377
C7_GSE17721_PAM3CSK4_VS_GADIQUIMOD_2H_BMDC_DN	168	Down	0.000442448709649973	0.0144288607826631
C7_GSE14308_TH17_VS_NATURAL_TREG_UP	168	Down	0.000443003009462179	0.0144288607826631
C7_GSE13484_3H_UNSTIM_VS_YF17D_VACCINE_STIM_PBMC_UP	173	Down	0.000444144643298499	0.0144443562255338
C7_GSE39556_CD8A_DC_VS_NK_CELL_MOUSE_3H_POST_POLYIC_INJ_DN	172	Down	0.000445297548097733	0.0144601712774491
C7_GSE11924_TFH_VS_TH17_CD4_TCELL_UP	174	Down	0.000447408503149269	0.0144886916096962
C2_REACTOME_RNA_POLYMERASE_III_TRANSCRIPTION	34	Down	0.00044751168073467	0.0144886916096962
C7_GSE18791_CTRL_VS_NEWCASTLE_VIRUS_DC_8H_UP	181	Down	0.000448659679372181	0.0145042112741302
C7_GSE22432_MULTIPOTENT_VS_COMMON_DC_PROGENITOR_UNTREATED_DN	169	Down	0.000449725523591764	0.0145170328240365
C5_GO_DNA_REPAIR_COMPLEX	34	Down	0.000450711986076728	0.0145272576552398
C7_GSE21063_WT_VS_NFATC1_KO_BCELL_DN	172	Down	0.000455185092470696	0.0146107556346612
C7_GSE3982_EOSINOPHIL_VS_MAST_CELL_DN	167	Down	0.000455407028490744	0.0146107556346612
C5_GO_EXTRINSIC_COMPONENT_OF_MITOCHONDRIAL_INNER_MEMBRANE	11	Down	0.000456048460590859	0.0146107556346612
C5_GO_RIBONUCLEOPROTEIN_COMPLEX_BIOGENESIS	376	Down	0.000456174847217688	0.0146107556346612
C7_GSE39820_TGFBETA1_VS_TGFBETA3_IN_IL6_TREATED_CD4_TCELL_UP	181	Down	0.000457425485435172	0.0146107556346612
C7_GSE37301_LYMPHOID_PRIMED_MPP_VS_RAG2_KO_NK_CELL_UP	161	Down	0.000457532772152085	0.0146107556346612
C7_GSE17721_CPG_VS_GARDIQUIMOD_2H_BMDC_DN	177	Down	0.000459372590513383	0.0146107556346612
C2_FLECHNER_BIOPSY_KIDNEY_TRANSPLANT_OK_VS_DONOR_UP	483	Down	0.000459695179724893	0.0146107556346612
C7_GSE39820_CTRL_VS_TGFBETA1_IL6_IL23A_CD4_TCELL_UP	182	Down	0.000459890500484849	0.0146107556346612
C5_GO_RESPIRATORY_ELECTRON_TRANSPORT_CHAIN	96	Down	0.000460697102335467	0.0146107556346612
C7_GSE45365_CD8A_DC_VS_CD11B_DC_IFNAR_KO_DN	135	Down	0.000460711638120426	0.0146107556346612
C5_GO_MITOCHONDRIAL_MATRIX	401	Down	0.000463722968285015	0.0146778678981731
C7_GSE3982_EOSINOPHIL_VS_NEUTROPHIL_UP	160	Down	0.000464181144115191	0.0146778678981731
C7_GSE9239_CTRL_VS_TNF_INHIBITOR_TREATED_DC_UP	154	Down	0.000466215762371752	0.0146950125636452
C7_GSE1460_CD4_THYMOCYTE_VS_THYMIC_STROMAL_CELL_UP	161	Down	0.000466697554168471	0.0146950125636452
C7_GSE34392_ST2_KO_VS_WT_DAY8_LCMV_EFFECTOR_CD8_TCELL_UP	170	Down	0.00046675565445102	0.0146950125636452
C7_GSE22601_DOUBLE_POSITIVE_VS_CD8_SINGLE_POSITIVE_THYMOCYTE_UP	180	Down	0.00046780318294921	0.0147066473109192
C7_GSE2770_UNTREATED_VS_ACT_CD4_TCELL_48H_UP	162	Down	0.000469554213966727	0.0147195621763513
C2_REACTOME_COPII_MEDIATED_VESICLE_TRANSPORT	59	Down	0.000469571133414857	0.0147195621763513
C7_GSE32986_UNSTIM_VS_GMCSF_AND_CURDLAN_HIGHDOSE_STIM_DC_DN	181	Down	0.000472252541840845	0.0147694513204483
C5_GO_PROTEIN_MONOUBIQUITINATION	58	Down	0.000472524396846354	0.0147694513204483
C7_GSE45739_NRAS_KO_VS_WT_UNSTIM_CD4_TCELL_DN	176	Down	0.00047347477702008	0.0147778631124023
C3_TMTCGCGANR_UNKNOWN	146	Down	0.000474796616157986	0.0147978278702572
C5_GO_EXTRINSIC_COMPONENT_OF_ORGANELLE_MEMBRANE	36	Down	0.000480690401755548	0.0149169030334724
C7_GSE22886_IGG_IGA_MEMORY_BCELL_VS_BM_PLASMA_CELL_UP	177	Down	0.000481204863779635	0.0149169030334724
C2_KEGG_N_GLYCAN_BIOSYNTHESIS	39	Down	0.00048212346155198	0.0149169030334724
C7_GSE22935_WT_VS_MYD88_KO_MACROPHAGE_24H_MBOVIS_BCG_STIM_UP	174	Down	0.000482215475702059	0.0149169030334724
C7_GSE41867_DAY6_VS_DAY8_LCMV_CLONE13_EFFECTOR_CD8_TCELL_DN	175	Down	0.000483123894044802	0.0149169030334724
C7_GSE14308_TH2_VS_INDUCED_TREG_DN	166	Down	0.000483437107327243	0.0149169030334724
C7_GSE11924_TFH_VS_TH1_CD4_TCELL_UP	177	Down	0.000483928750732951	0.0149169030334724
C7_GSE27859_DC_VS_CD11C_INT_F480_INT_DC_DN	158	Down	0.000484118556867259	0.0149169030334724
C7_GSE15330_WT_VS_IKAROS_KO_HSC_UP	177	Down	0.000486268043539449	0.014961881419089
C7_GSE12198_LOW_IL2_STIM_NK_CELL_VS_HIGH_IL2_STIM_NK_CELL_UP	167	Down	0.000487523439350872	0.0149792612555228
C3_ATTCTTT_MIR186	201	Down	0.000490541331540033	0.0150207940461203
C7_GSE16450_IMMATURE_VS_MATURE_NEURON_CELL_LINE_UP	175	Down	0.000491359702638572	0.0150207940461203
C5_GO_ATP_HYDROLYSIS_COUPLED_CATION_TRANSMEMBRANE_TRANSPORT	46	Down	0.000491565407398595	0.0150207940461203
C5_GO_CULLIN_RING_UBIQUITIN_LIGASE_COMPLEX	133	Down	0.00049202403735851	0.0150207940461203
C7_GSE17721_0.5H_VS_4H_LPS_BMDC_UP	169	Down	0.000492877475046702	0.0150207940461203
C7_GSE27896_HDAC6_KO_VS_WT_TREG_UP	169	Down	0.000493029935498695	0.0150207940461203
C2_AGUIRRE_PANCREATIC_CANCER_COPY_NUMBER_DN	196	Down	0.00049473190197091	0.0150515068969887
C7_GSE13229_MATURE_VS_INTMATURE_NKCELL_DN	162	Down	0.000497215278204171	0.0151058736902029
C7_GSE17721_PAM3CSK4_VS_GADIQUIMOD_6H_BMDC_UP	162	Down	0.000498980282559152	0.0151382941108715
C7_GSE22432_MULTIPOTENT_VS_COMMON_DC_PROGENITOR_UNTREATED_UP	172	Down	0.000500542793446582	0.0151553397918337
C7_GSE16385_MONOCYTE_VS_12H_ROSIGLITAZONE_IL4_TREATED_MACROPHAGE_UP	141	Down	0.000500939453749989	0.0151553397918337
C7_GSE37301_HEMATOPOIETIC_STEM_CELL_VS_PRO_BCELL_UP	139	Down	0.000502386557038834	0.0151779515254685
C2_CAIRO_HEPATOBLASTOMA_UP	166	Down	0.000503312326928098	0.0151847718994775
C7_GSE9988_ANTI_TREM1_VS_VEHICLE_TREATED_MONOCYTES_DN	178	Down	0.000506689519123549	0.0152438225635466
C7_GSE22103_UNSTIM_VS_LPS_STIM_NEUTROPHIL_UP	164	Down	0.00050746800945272	0.0152438225635466
C7_GSE17721_CTRL_VS_CPG_8H_BMDC_UP	165	Down	0.000507919654213173	0.0152438225635466
C5_GO_AZUROPHIL_GRANULE	117	Down	0.000508080569493093	0.0152438225635466
C7_GSE21546_ELK1_KO_VS_SAP1A_KO_AND_ELK1_KO_DP_THYMOCYTES_UP	158	Down	0.000509379008960757	0.0152616705281447
C2_KEGG_SPLICEOSOME	100	Down	0.000511706348917018	0.0153102539595972
C7_GSE5589_IL6_KO_VS_IL10_KO_LPS_STIM_MACROPHAGE_45MIN_UP	164	Down	0.00051548248128841	0.0154019917136476
C7_GSE2770_TGFB_AND_IL4_VS_IL4_TREATED_ACT_CD4_TCELL_6H_UP	171	Down	0.000517640667659259	0.0154327171396054
C7_GSE14769_UNSTIM_VS_80MIN_LPS_BMDM_UP	167	Down	0.000518075688365179	0.0154327171396054
C7_GSE2770_IL12_AND_TGFB_ACT_VS_ACT_CD4_TCELL_6H_UP	157	Down	0.000518645159264815	0.0154327171396054
C7_GSE3982_EOSINOPHIL_VS_MAC_DN	165	Down	0.000519725279149762	0.015443672267557
C7_GSE40274_EOS_VS_FOXP3_AND_EOS_TRANSDUCED_ACTIVATED_CD4_TCELL_UP	147	Down	0.000520631004145738	0.0154494223555805
C7_GSE14308_TH2_VS_TH1_UP	169	Down	0.000521454933420271	0.0154527328084051
C2_CAFFAREL_RESPONSE_TO_THC_UP	31	Down	0.000522382437818956	0.01545366889409
C7_GSE17721_LPS_VS_GARDIQUIMOD_1H_BMDC_DN	166	Down	0.000522911348343263	0.01545366889409
C2_MARIADASON_RESPONSE_TO_BUTYRATE_SULINDAC_6	42	Down	0.000523979283124291	0.0154641613735131
C7_GSE14000_UNSTIM_VS_4H_LPS_DC_UP	161	Down	0.00052815011145819	0.0155355643057024
C3_RRAGTTGT_UNKNOWN	180	Down	0.000528173209414253	0.0155355643057024
C7_GSE45365_NK_CELL_VS_CD8_TCELL_MCMV_INFECTION_UP	175	Down	0.000529010383433958	0.0155355643057024
C7_GSE14769_UNSTIM_VS_120MIN_LPS_BMDM_UP	183	Down	0.000529263416094141	0.0155355643057024
C7_GSE21033_CTRL_VS_POLYIC_STIM_DC_3H_DN	170	Down	0.000530016175860689	0.0155366363334731
C7_GSE36009_WT_VS_NLRP10_KO_DC_DN	169	Down	0.000535649670034962	0.0156805838628858
C2_HUTTMANN_B_CLL_POOR_SURVIVAL_DN	50	Down	0.000538465419389115	0.0157295078035011
C7_GSE39110_DAY3_VS_DAY6_POST_IMMUNIZATION_CD8_TCELL_WITH_IL2_TREATMENT_DN	165	Down	0.000539468591868354	0.0157295078035011
C7_GSE6259_FLT3L_INDUCED_33D1_POS_DC_VS_BCELL_UP	163	Down	0.000539496303052037	0.0157295078035011
C7_GSE10239_NAIVE_VS_MEMORY_CD8_TCELL_UP	183	Down	0.000544864389117964	0.0158490525173675
C7_GSE24671_CTRL_VS_SENDAI_VIRUS_INFECTED_MOUSE_SPLENOCYTES_DN	172	Down	0.000545057771434454	0.0158490525173675
C7_GSE28408_LY6G_POS_VS_NEG_DC_DN	175	Down	0.000546627225769823	0.0158562662882518
C7_GSE14308_TH2_VS_NAIVE_CD4_TCELL_UP	164	Down	0.000546767803043164	0.0158562662882518
C2_LEE_BMP2_TARGETS_DN	723	Down	0.000549587889230461	0.0158760022299656
C7_GSE34515_CD16_NEG_MONOCYTE_VS_DC_DN	170	Down	0.000549625086951424	0.0158760022299656
C5_GO_MITOCHONDRION	1275	Down	0.00054964400123106	0.0158760022299656
C5_GO_TRANSCRIPTION_BY_RNA_POLYMERASE_III	46	Down	0.000552639258731386	0.0159112458068733
C7_GSE45365_WT_VS_IFNAR_KO_CD8A_DC_MCMV_INFECTION_UP	170	Down	0.000552965248415863	0.0159112458068733
C7_GSE45739_NRAS_KO_VS_WT_ACD3_ACD28_STIM_CD4_TCELL_DN	165	Down	0.0005530646938218	0.0159112458068733
C5_GO_MODIFICATION_DEPENDENT_PROTEIN_BINDING	124	Down	0.000554407539646871	0.0159184995567175
C7_GSE5099_MONOCYTE_VS_ALTERNATIVE_M2_MACROPHAGE_DN	150	Down	0.00055478451340948	0.0159184995567175
C7_GSE37416_CTRL_VS_12H_F_TULARENSIS_LVS_NEUTROPHIL_UP	162	Down	0.000559012138393308	0.0159924370956925
C5_GO_CELLULAR_AMIDE_METABOLIC_PROCESS	751	Down	0.000559593613324398	0.0159924370956925
C7_GSE14308_TH1_VS_NATURAL_TREG_DN	171	Down	0.00056083203908552	0.0159924370956925
C7_GSE36826_NORMAL_VS_STAPH_AUREUS_INF_IL1R_KO_SKIN_DN	178	Down	0.000560856487697071	0.0159924370956925
C5_GO_COPII_VESICLE_COAT	13	Down	0.000561047604177668	0.0159924370956925
C7_GSE17721_0.5H_VS_24H_PAM3CSK4_BMDC_DN	168	Down	0.000563959163062282	0.0160540902859398
C7_GSE41867_DAY8_VS_DAY15_LCMV_CLONE13_EFFECTOR_CD8_TCELL_DN	171	Down	0.000564690710315879	0.0160540902859398
C7_GSE18791_CTRL_VS_NEWCASTLE_VIRUS_DC_14H_UP	182	Down	0.000568047272024715	0.01612837882822
C7_GSE27786_LSK_VS_BCELL_DN	162	Down	0.000569280351545021	0.016142260634921
C2_REACTOME_COMPLEX_I_BIOGENESIS	47	Down	0.000574388683862469	0.016216688219411
C3_ATGCAGT_MIR217	88	Down	0.000574565124018469	0.016216688219411
C2_WATANABE_RECTAL_CANCER_RADIOTHERAPY_RESPONSIVE_UP	89	Down	0.000574835643501731	0.016216688219411
C7_GSE1432_CTRL_VS_IFNG_6H_MICROGLIA_UP	173	Down	0.000575679778204677	0.016216688219411
C6_GCNP_SHH_UP_EARLY.V1_UP	138	Down	0.000576059184085819	0.016216688219411
C5_GO_PROTEIN_N_LINKED_GLYCOSYLATION	62	Down	0.00057651304958299	0.016216688219411
C7_GSE41867_NAIVE_VS_DAY15_LCMV_ARMSTRONG_EFFECTOR_CD8_TCELL_UP	173	Down	0.000578814077456959	0.016216688219411
C7_GSE27786_LIN_NEG_VS_BCELL_UP	160	Down	0.0005788357029585	0.016216688219411
C7_GSE1460_NAIVE_CD4_TCELL_CORD_BLOOD_VS_THYMIC_STROMAL_CELL_DN	170	Down	0.000579507198842618	0.016216688219411
C5_GO_REGULATION_OF_DEFENSE_RESPONSE_TO_VIRUS	59	Down	0.000579553407236498	0.016216688219411
C7_GSE23695_CD57_POS_VS_NEG_NK_CELL_DN	177	Down	0.000580128621531575	0.016216688219411
C7_GSE3920_UNTREATED_VS_IFNA_TREATED_FIBROBLAST_DN	169	Down	0.000584341315303178	0.0163082933676919
C7_GSE12198_CTRL_VS_HIGH_IL2_STIM_NK_CELL_DN	153	Down	0.0005858310206539	0.0163082933676919
C7_GSE14415_ACT_VS_CTRL_NATURAL_TREG_DN	150	Down	0.000586120458090596	0.0163082933676919
C5_GO_CUL4_RING_E3_UBIQUITIN_LIGASE_COMPLEX	29	Down	0.000587601372970247	0.0163082933676919
C7_GSE4984_GALECTIN1_VS_VEHICLE_CTRL_TREATED_DC_UP	156	Down	0.000587940211127363	0.0163082933676919
C2_SEIDEN_MET_SIGNALING	19	Down	0.000588141447496866	0.0163082933676919
C2_BERTUCCI_MEDULLARY_VS_DUCTAL_BREAST_CANCER_UP	181	Down	0.000589239507129828	0.0163082933676919
C3_RCGCANGCGY_NRF1_Q6	807	Down	0.000589420154908282	0.0163082933676919
C7_GSE10273_LOW_IL7_VS_HIGH_IL7_AND_IRF4_IN_IRF4_8_NULL_PRE_BCELL_DN	170	Down	0.000592160139793529	0.0163384536758672
C5_GO_TRNA_TRANSPORT	32	Down	0.000592485083150043	0.0163384536758672
C5_GO_MITOCHONDRIAL_ELECTRON_TRANSPORT_NADH_TO_UBIQUINONE	44	Down	0.000592769824954246	0.0163384536758672
C5_GO_PROTEIN_ACETYLTRANSFERASE_COMPLEX	78	Down	0.000595503688785763	0.0163916914404286
C5_GO_MACROAUTOPHAGY	256	Down	0.000596874868670311	0.0163916914404286
C7_GSE34205_HEALTHY_VS_RSV_INF_INFANT_PBMC_UP	155	Down	0.000597170208661209	0.0163916914404286
C5_GO_TRANSLATION_INITIATION_FACTOR_ACTIVITY	43	Down	0.000598476569187436	0.0163916914404286
C7_GSE16385_MONOCYTE_VS_MACROPHAGE_UP	141	Down	0.000598479606344249	0.0163916914404286
C5_GO_TRANSCRIPTION_COACTIVATOR_ACTIVITY	254	Down	0.000603718684467178	0.0165141339093377
C7_GSE17721_POLYIC_VS_PAM3CSK4_12H_BMDC_DN	165	Down	0.000604472723769784	0.0165141339093377
C7_GSE27241_WT_VS_RORGT_KO_TH17_POLARIZED_CD4_TCELL_DN	161	Down	0.000607856160730419	0.0165856803000808
C7_GSE14769_40MIN_VS_360MIN_LPS_BMDM_UP	179	Down	0.000609457662876794	0.0165927255367787
C7_GSE22196_HEALTHY_VS_OBESE_MOUSE_SKIN_GAMMADELTA_TCELL_UP	166	Down	0.000609644212281607	0.0165927255367787
C7_GSE11924_TFH_VS_TH2_CD4_TCELL_DN	147	Down	0.000611012258646712	0.0166091201936898
C7_GSE22886_NAIVE_CD8_TCELL_VS_DC_DN	180	Down	0.000611828182915306	0.0166095479671201
C7_GSE3982_MAST_CELL_VS_TH2_DN	167	Down	0.000612559393956116	0.0166095479671201
C7_GSE26928_NAIVE_VS_CENT_MEMORY_CD4_TCELL_UP	154	Down	0.000613944595614006	0.0166235124835294
C2_SCHAEFFER_PROSTATE_DEVELOPMENT_AND_CANCER_BOX4_DN	27	Down	0.000615350409468782	0.0166235124835294
C7_GSE13484_12H_VS_3H_YF17D_VACCINE_STIM_PBMC_UP	176	Down	0.000615373433720916	0.0166235124835294
C7_GSE27786_NKCELL_VS_NEUTROPHIL_UP	169	Down	0.000616190257552755	0.0166248744612368
C7_GSE17721_CTRL_VS_CPG_12H_BMDC_UP	164	Down	0.000622334402943162	0.0167569386250615
C2_LEE_DIFFERENTIATING_T_LYMPHOCYTE	176	Down	0.000622700901010013	0.0167569386250615
C7_GSE12198_NK_VS_NK_ACT_EXPANSION_SYSTEM_DERIVED_NK_CELL_UP	157	Down	0.00062340261250344	0.0167569386250615
C7_GSE12366_PLASMA_CELL_VS_MEMORY_BCELL_DN	163	Down	0.00063003559032687	0.0169142723086268
C5_GO_U2_TYPE_SPLICEOSOMAL_COMPLEX	59	Down	0.000632172598623235	0.0169506650300806
C7_GSE3982_CTRL_VS_PMA_STIM_EOSINOPHIL_UP	153	Down	0.00063486219491064	0.0170017663358044
C5_GO_REGULATION_OF_TELOMERE_MAINTENANCE	73	Down	0.000645387965563708	0.017262337545016
C7_GSE21546_WT_VS_SAP1A_KO_DP_THYMOCYTES_UP	153	Down	0.0006469627824853	0.0172831486178216
C7_GSE22886_NAIVE_CD4_TCELL_VS_48H_ACT_TH1_DN	174	Down	0.000653786612137213	0.0174439596438874
C7_GSE37416_0H_VS_3H_F_TULARENSIS_LVS_NEUTROPHIL_UP	173	Down	0.000656984917770567	0.0174473207268535
C5_GO_BASAL_TRANSCRIPTION_MACHINERY_BINDING	51	Down	0.000657306501764027	0.0174473207268535
C7_GSE21033_CTRL_VS_POLYIC_STIM_DC_12H_DN	170	Down	0.00065801474564972	0.0174473207268535
C7_GSE20198_UNTREATED_VS_IL12_IL18_TREATED_ACT_CD4_TCELL_DN	161	Down	0.000658649500903578	0.0174473207268535
C7_GSE3982_BASOPHIL_VS_TH2_UP	166	Down	0.000658675524107959	0.0174473207268535
C7_GSE27786_LIN_NEG_VS_MONO_MAC_UP	170	Down	0.000659074543073707	0.0174473207268535
C7_GSE2770_IL12_ACT_VS_ACT_CD4_TCELL_2H_DN	162	Down	0.000659542826665125	0.0174473207268535
C5_GO_VACUOLAR_LUMEN	121	Down	0.000661915563826031	0.0174887605487384
C7_GSE22886_TH1_VS_TH2_48H_ACT_DN	178	Down	0.000664780258205993	0.0175430819476939
C5_GO_RNA_SPLICING	352	Down	0.000667480359542105	0.0175754248216336
C7_GSE43863_TH1_VS_LY6C_INT_CXCR5POS_EFFECTOR_CD4_TCELL_UP	174	Down	0.000667626316292924	0.0175754248216336
C7_GSE12845_IGD_POS_VS_NEG_BLOOD_BCELL_DN	168	Down	0.000673290840279241	0.0176923568614307
C7_GSE5679_PPARG_LIGAND_ROSIGLITAZONE_VS_ROSIGLITAZONE_AND_RARA_AGONIST_AM580_TREATED_DC_UP	173	Down	0.000673699371544428	0.0176923568614307
C7_GSE17721_POLYIC_VS_PAM3CSK4_6H_BMDC_DN	163	Down	0.00067670470081433	0.017729872502094
C7_GSE17721_0.5H_VS_24H_POLYIC_BMDC_DN	170	Down	0.000677879842355648	0.017729872502094
C5_GO_TRANSLATIONAL_ELONGATION	108	Down	0.000678194463978393	0.017729872502094
C7_GSE17721_CTRL_VS_GARDIQUIMOD_12H_BMDC_DN	156	Down	0.000678397297470866	0.017729872502094
C7_GSE17721_CTRL_VS_LPS_6H_BMDC_UP	174	Down	0.000681754788604304	0.017796179150908
C7_GSE42724_NAIVE_BCELL_VS_PLASMABLAST_UP	164	Down	0.000683959771247322	0.0178322780743953
C5_GO_ACTIVE_ION_TRANSMEMBRANE_TRANSPORTER_ACTIVITY	52	Down	0.000685905586434744	0.0178506924842151
C3_CAGCTTT_MIR320	182	Down	0.000686311890643342	0.0178506924842151
C2_JAZAERI_BREAST_CANCER_BRCA1_VS_BRCA2_UP	39	Down	0.000688211265829912	0.0178776834781697
C7_GSE23505_UNTREATED_VS_4DAY_IL6_IL1_IL23_TREATED_CD4_TCELL_UP	176	Down	0.000688997943377736	0.0178776834781697
C7_GSE27291_0H_VS_7D_STIM_GAMMADELTA_TCELL_UP	145	Down	0.000690412269017525	0.0178929784223753
C7_GSE5679_CTRL_VS_PPARG_LIGAND_ROSIGLITAZONE_TREATED_DC_UP	172	Down	0.000693787186259699	0.0179471583650684
C7_GSE37605_TREG_VS_TCONV_C57BL6_FOXP3_IRES_GFP_DN	133	Down	0.000694157563539202	0.0179471583650684
C5_GO_VESICLE_BUDDING_FROM_MEMBRANE	85	Down	0.000697358225622733	0.0179738494980197
C3_HIF1_Q3	181	Down	0.000697434304533074	0.0179738494980197
C7_GSE14308_TH1_VS_INDUCED_TREG_UP	163	Down	0.000697675699674191	0.0179738494980197
C7_GSE37416_12H_VS_24H_F_TULARENSIS_LVS_NEUTROPHIL_DN	159	Down	0.000700487666527418	0.0180199544779292
C7_GSE31082_DP_VS_CD4_SP_THYMOCYTE_DN	166	Down	0.000701319316949913	0.0180199544779292
C5_GO_RIBOSE_PHOSPHATE_BIOSYNTHETIC_PROCESS	154	Down	0.000702482359692051	0.0180199544779292
C7_GSE16385_ROSIGLITAZONE_VS_UNTREATED_IFNG_TNF_STIM_MACROPHAGE_DN	166	Down	0.000702788193266093	0.0180199544779292
C7_GSE23321_CENTRAL_VS_EFFECTOR_MEMORY_CD8_TCELL_DN	166	Down	0.000703954577184004	0.0180285509896994
C7_GSE14699_NAIVE_VS_ACT_CD8_TCELL_DN	160	Down	0.000705864304013405	0.0180375545187198
C5_GO_COPII_COATED_VESICLE_CARGO_LOADING	12	Down	0.000705969195389689	0.0180375545187198
C7_GSE12392_CD8A_POS_VS_NEG_SPLEEN_IFNB_KO_DC_UP	168	Down	0.000708290988523515	0.0180755860271201
C7_GSE34006_A2AR_KO_VS_A2AR_AGONIST_TREATED_TREG_DN	169	Down	0.000711487157711583	0.0181358160106694
C7_GSE8685_IL2_ACT_IL2_STARVED_VS_IL15_ACT_IL2_STARVED_CD4_TCELL_UP	161	Down	0.000715082787225084	0.0181990382419174
C7_GSE27786_LIN_NEG_VS_NEUTROPHIL_UP	171	Down	0.000715645381723932	0.0181990382419174
C7_GSE26669_CTRL_VS_COSTIM_BLOCK_MLR_CD4_TCELL_DN	167	Down	0.000719790907166124	0.0182556503549544
C5_GO_TRNA_MODIFICATION	79	Down	0.000720279834457504	0.0182556503549544
C7_GSE25123_CTRL_VS_IL4_AND_ROSIGLITAZONE_STIM_MACROPHAGE_UP	171	Down	0.000720396307571501	0.0182556503549544
C2_KEGG_HUNTINGTONS_DISEASE	142	Down	0.000721323591717185	0.0182578195467085
C7_GSE4590_LARGE_PRE_BCELL_VS_VPREB_POS_LARGE_PRE_BCELL_UP	153	Down	0.00072316540389237	0.0182820547724131
C2_TIEN_INTESTINE_PROBIOTICS_6HR_DN	141	Down	0.000723966672022076	0.0182820547724131
C7_GSE6674_UNSTIM_VS_ANTI_IGM_AND_CPG_STIM_BCELL_UP	176	Down	0.000728806009659099	0.0183828604203781
C7_GSE34156_UNTREATED_VS_6H_NOD2_AND_TLR1_TLR2_LIGAND_TREATED_MONOCYTE_DN	151	Down	0.000731264582096786	0.018404422696
C7_GSE17974_2H_VS_72H_UNTREATED_IN_VITRO_CD4_TCELL_DN	173	Down	0.000731357752348884	0.018404422696
C7_GSE9988_LPS_VS_CTRL_TREATED_MONOCYTE_DN	181	Down	0.00073356006672732	0.0184384530329653
C7_GSE35825_IFNA_VS_IFNG_STIM_MACROPHAGE_DN	169	Down	0.000736227814868801	0.0184840900001551
C7_GSE12366_GC_VS_MEMORY_BCELL_DN	174	Down	0.000741946848435886	0.0185887367333876
H_HALLMARK_MYC_TARGETS_V1	167	Down	0.000742109810580569	0.0185887367333876
C7_GSE12845_IGD_NEG_BLOOD_VS_DARKZONE_GC_TONSIL_BCELL_UP	164	Down	0.000746474810950177	0.0186737726500596
C2_REACTOME_MRNA_SPLICING	153	Down	0.000747226381165949	0.0186737726500596
C7_GSE46606_UNSTIM_VS_CD40L_IL2_IL5_1DAY_STIMULATED_IRF4MID_SORTED_BCELL_UP	167	Down	0.000749160769347583	0.0187005700905498
C7_GSE21670_UNTREATED_VS_IL6_TREATED_CD4_TCELL_DN	182	Down	0.000750183723978747	0.0187045808512034
C7_GSE5503_MLN_DC_VS_SPLEEN_DC_ACTIVATED_ALLOGENIC_TCELL_DN	168	Down	0.000756322277251336	0.0188066759642317
C7_GSE339_CD8POS_VS_CD4CD8DN_DC_IN_CULTURE_DN	155	Down	0.000756679581595586	0.0188066759642317
C7_GSE45365_HEALTHY_VS_MCMV_INFECTION_CD11B_DC_UP	147	Down	0.000759120014897442	0.0188066759642317
C2_REACTOME_DNA_DAMAGE_RECOGNITION_IN_GG_NER	34	Down	0.000759796218566529	0.0188066759642317
C7_GSE19401_PAM2CSK4_VS_RETINOIC_ACID_STIM_FOLLICULAR_DC_UP	158	Down	0.00075992889159156	0.0188066759642317
C6_MTOR_UP.N4.V1_DN	151	Down	0.000760106460177774	0.0188066759642317
C2_THEILGAARD_NEUTROPHIL_AT_SKIN_WOUND_DN	204	Down	0.000760987457382485	0.0188066759642317
C7_GSE17301_IFNA2_VS_IFNA5_STIM_ACD3_ACD28_ACT_CD8_TCELL_UP	174	Down	0.000762803998058449	0.0188066759642317
C7_GSE1432_1H_VS_6H_IFNG_MICROGLIA_DN	180	Down	0.000762929568083718	0.0188066759642317
C5_GO_NUCLEOLUS	815	Down	0.000762948314978973	0.0188066759642317
C7_GSE41867_NAIVE_VS_DAY15_LCMV_EFFECTOR_CD8_TCELL_DN	182	Down	0.0007652337690813	0.018822862044469
C7_GSE22140_GERMFREE_VS_SPF_ARTHRITIC_MOUSE_CD4_TCELL_DN	167	Down	0.000765340416892018	0.018822862044469
C7_GSE18791_UNSTIM_VS_NEWCATSLE_VIRUS_DC_1H_DN	137	Down	0.000766307460335823	0.0188253017322816
C7_GSE32423_MEMORY_VS_NAIVE_CD8_TCELL_IL7_IL4_DN	178	Down	0.00076788481334525	0.0188373421205195
C2_KEGG_PARKINSONS_DISEASE	100	Down	0.000769273465130122	0.0188373421205195
C7_GSE37532_TREG_VS_TCONV_CD4_TCELL_FROM_VISCERAL_ADIPOSE_TISSUE_DN	157	Down	0.000769410206323709	0.0188373421205195
C7_GSE14769_UNSTIM_VS_360MIN_LPS_BMDM_UP	174	Down	0.00077027118112211	0.0188373421205195
C2_KAUFFMANN_DNA_REPAIR_GENES	213	Down	0.000774525058567428	0.0189200423090593
C7_GSE5542_UNTREATED_VS_IFNA_AND_IFNG_TREATED_EPITHELIAL_CELLS_24H_UP	179	Down	0.000775691625260757	0.0189272246739666
C7_GSE36888_UNTREATED_VS_IL2_TREATED_TCELL_2H_UP	167	Down	0.000776756725947575	0.0189319178643312
C2_CAIRO_HEPATOBLASTOMA_CLASSES_UP	521	Down	0.000781101272648411	0.0190164408600329
C7_GSE22611_UNSTIM_VS_2H_MDP_STIM_MUTANT_NOD2_TRANSDUCED_HEK293T_CELL_UP	163	Down	0.000785402507769014	0.0190997210745801
C7_GSE1448_ANTI_VALPHA2_VS_VBETA5_DP_THYMOCYTE_UP	159	Down	0.000788626830429231	0.0191566553254993
C2_BENPORATH_NANOG_TARGETS	792	Down	0.000790228012536652	0.0191646166165196
C7_KAECH_NAIVE_VS_DAY8_EFF_CD8_TCELL_UP	172	Down	0.000790721550423429	0.0191646166165196
C7_GSE1460_INTRATHYMIC_T_PROGENITOR_VS_NAIVE_CD4_TCELL_CORD_BLOOD_UP	183	Down	0.000794697906317703	0.0192394944016112
C7_GSE1460_DP_THYMOCYTE_VS_NAIVE_CD4_TCELL_CORD_BLOOD_UP	176	Down	0.00079594153838073	0.0192481202347322
C5_GO_PH_REDUCTION	42	Down	0.000801160137976015	0.0193527457828237
C5_GO_RIBOSOMAL_LARGE_SUBUNIT_BINDING	11	Down	0.000802356494730045	0.0193600857438088
C2_REACTOME_TRANSPORT_OF_MATURE_MRNAS_DERIVED_FROM_INTRONLESS_TRANSCRIPTS	39	Down	0.000804312701346346	0.0193857234640055
C2_CHIANG_LIVER_CANCER_SUBCLASS_UNANNOTATED_DN	164	Down	0.000805320097756882	0.0193884612214676
C2_STANHILL_HRAS_TRANSFROMATION_UP	7	Up	0.000808086705689938	0.0194130432745888
C2_SEIDEN_ONCOGENESIS_BY_MET	77	Down	0.00080813101959034	0.0194130432745888
C2_REACTOME_RNA_POLYMERASE_III_TRANSCRIPTION_INITIATION_FROM_TYPE_3_PROMOTER	23	Down	0.000811833844930683	0.0194804200931818
C5_GO_RIBOSOMAL_LARGE_SUBUNIT_BIOGENESIS	52	Down	0.000814993373291629	0.0195346256944111
C7_GSE3982_NEUTROPHIL_VS_TH2_DN	168	Down	0.000815950538619326	0.0195359813286208
C2_REACTOME_CLASS_I_MHC_MEDIATED_ANTIGEN_PROCESSING_PRESENTATION	310	Down	0.000817329010383497	0.0195474100256216
C2_MIKKELSEN_NPC_HCP_WITH_H3K27ME3	113	Up	0.000822323467227086	0.0196451989549449
C5_GO_PEPTIDYL_LYSINE_MODIFICATION	312	Down	0.000823372369472989	0.0196486176442333
C7_GSE21927_SPLENIC_C26GM_TUMOROUS_VS_BONE_MARROW_MONOCYTES_DN	146	Down	0.000830725250048975	0.0197597547580067
C7_GSE41867_MEMORY_VS_EXHAUSTED_CD8_TCELL_DAY30_LCMV_DN	162	Down	0.000831567516930296	0.0197597547580067
C7_GSE22919_RESTING_VS_IL2_IL12_IL15_STIM_NK_CELL_UP	171	Down	0.00083203141585181	0.0197597547580067
C7_GSE23505_IL6_IL1_VS_IL6_IL1_TGFB_TREATED_CD4_TCELL_UP	161	Down	0.000832330021498728	0.0197597547580067
C7_GSE43955_1H_VS_10H_ACT_CD4_TCELL_UP	158	Down	0.000832584171529512	0.0197597547580067
C5_GO_CELLULAR_RESPIRATION	155	Down	0.000834639081917912	0.0197868753715446
C7_GSE22140_HEALTHY_VS_ARTHRITIC_GERMFREE_MOUSE_CD4_TCELL_UP	168	Down	0.000837090002338724	0.0198021571951837
C2_KEGG_ALZHEIMERS_DISEASE	129	Down	0.000837109448090699	0.0198021571951837
C2_BUYTAERT_PHOTODYNAMIC_THERAPY_STRESS_UP	714	Down	0.000838064111962651	0.0198031445715619
C7_GSE17721_CTRL_VS_PAM3CSK4_24H_BMDC_DN	154	Down	0.000840931315161783	0.0198303116302696
C3_YY1_Q6	207	Down	0.000842638678479155	0.0198303116302696
C7_GSE21063_CTRL_VS_ANTI_IGM_STIM_BCELL_NFATC1_KO_3H_DN	169	Down	0.000842707588534384	0.0198303116302696
C3_ACTAYRNNNCCCR_UNKNOWN	403	Down	0.000842870520150683	0.0198303116302696
C5_GO_IMP_BIOSYNTHETIC_PROCESS	7	Down	0.000844952956064931	0.0198387905320774
C7_GSE10239_KLRG1INT_VS_KLRG1HIGH_EFF_CD8_TCELL_UP	148	Down	0.000845255145593539	0.0198387905320774
C2_REACTOME_TRANSPORT_OF_THE_SLBP_DEPENDANT_MATURE_MRNA	33	Down	0.000845974610094579	0.0198387905320774
C7_GSE21774_CD56_BRIGHT_VS_DIM_CD62L_POSITIVE_NK_CELL_UP	159	Down	0.000851547645422896	0.0199398255592111
C7_GSE37533_PPARG1_FOXP3_VS_FOXP3_TRANSDUCED_CD4_TCELL_DN	176	Down	0.000852121440779491	0.0199398255592111
C2_NUYTTEN_NIPP1_TARGETS_UP	593	Down	0.000855286228195694	0.0199923155840743
C5_GO_REPLICATION_FORK	62	Down	0.000856740264563059	0.020004746844889
C7_GSE1460_DP_THYMOCYTE_VS_THYMIC_STROMAL_CELL_UP	153	Down	0.000857957432021805	0.0200116264681903
C7_GSE45365_WT_VS_IFNAR_KO_CD11B_DC_MCMV_INFECTION_UP	155	Down	0.000860370781064778	0.0200463619579561
C2_WAKASUGI_HAVE_ZNF143_BINDING_SITES	54	Down	0.000862617417369317	0.0200531267131393
C7_GSE360_HIGH_VS_LOW_DOSE_B_MALAYI_DC_UP	151	Down	0.000863427003787514	0.0200531267131393
C7_GSE27291_0H_VS_7D_STIM_GAMMADELTA_TCELL_DN	164	Down	0.000863851683852882	0.0200531267131393
C5_GO_TRANSFERASE_COMPLEX_TRANSFERRING_PHOSPHORUS_CONTAINING_GROUPS	212	Down	0.00086435891004911	0.0200531267131393
C2_TIEN_INTESTINE_PROBIOTICS_2HR_DN	77	Down	0.000866691040956181	0.0200672616120912
C7_GSE12845_NAIVE_VS_PRE_GC_TONSIL_BCELL_DN	175	Down	0.000866818372235363	0.0200672616120912
C7_GSE43956_WT_VS_SGK1_KO_TH17_DIFFERENTIATED_CD4_TCELL_DN	160	Down	0.000870155184067547	0.020123034384641
C7_GSE2405_0H_VS_1.5H_A_PHAGOCYTOPHILUM_STIM_NEUTROPHIL_DN	173	Down	0.000874930045383948	0.0202036135475155
C2_VANOEVELEN_MYOGENESIS_SIN3A_TARGETS	182	Down	0.000875502338865232	0.0202036135475155
C7_GSE14413_UNSTIM_VS_IFNB_STIM_NIH3T3_CELLS_DN	123	Down	0.000883095414751246	0.0203571793164549
C7_GSE17721_POLYIC_VS_PAM3CSK4_8H_BMDC_DN	164	Down	0.000884670986099776	0.0203718503508241
C7_GSE42724_B1_BCELL_VS_PLASMABLAST_DN	175	Down	0.000888167537668609	0.0204306789258828
C7_GSE3982_MAC_VS_NEUTROPHIL_UP	170	Down	0.000889582788853344	0.0204415570506427
C7_GSE39864_WT_VS_GATA3_KO_TREG_DN	183	Down	0.000892529063387577	0.0204875560243421
C2_BORCZUK_MALIGNANT_MESOTHELIOMA_UP	283	Down	0.000896992051979685	0.020568236354697
C5_GO_INTRINSIC_COMPONENT_OF_ENDOPLASMIC_RETICULUM_MEMBRANE	126	Down	0.000898535699864691	0.0205818758199207
C7_GSE18791_CTRL_VS_NEWCASTLE_VIRUS_DC_10H_UP	174	Down	0.000900902679084166	0.0206143258593816
C7_GSE369_SOCS3_KO_VS_WT_LIVER_DN	167	Down	0.000905365634684545	0.0206946168046124
C2_NOUZOVA_TRETINOIN_AND_H4_ACETYLATION	115	Down	0.000909504051763751	0.0207673283061677
C2_FARMER_BREAST_CANCER_APOCRINE_VS_LUMINAL	243	Down	0.000912067197307911	0.0208039554616227
C7_GSE17721_POLYIC_VS_GARDIQUIMOD_6H_BMDC_DN	169	Down	0.000913592799777123	0.0208168645092073
C7_GSE30971_CTRL_VS_LPS_STIM_MACROPHAGE_WBP7_HET_4H_DN	161	Down	0.000918865098985292	0.0209004109848336
C7_GSE29618_PRE_VS_DAY7_POST_LAIV_FLU_VACCINE_MONOCYTE_DN	166	Down	0.000919186431842673	0.0209004109848336
C7_GSE6674_UNSTIM_VS_ANTI_IGM_STIM_BCELL_UP	167	Down	0.000922236091377804	0.0209396069823051
C2_PYEON_HPV_POSITIVE_TUMORS_UP	84	Down	0.000923448355435763	0.0209396069823051
C5_GO_PROTEIN_LOCALIZATION_TO_ORGANELLE	721	Down	0.000924534371242217	0.0209396069823051
C7_GSE32423_IL7_VS_IL7_IL4_NAIVE_CD8_TCELL_DN	163	Down	0.000924991146834422	0.0209396069823051
C2_BIOCARTA_CHEMICAL_PATHWAY	18	Down	0.000926297058993764	0.0209396069823051
C7_GSE29164_DAY3_VS_DAY7_CD8_TCELL_AND_IL12_TREATED_MELANOMA_UP	177	Down	0.000926702134566335	0.0209396069823051
C7_GSE1432_1H_VS_24H_IFNG_MICROGLIA_DN	171	Down	0.000931048970353708	0.0210159357595345
C7_GSE41867_NAIVE_VS_DAY6_LCMV_EFFECTOR_CD8_TCELL_DN	183	Down	0.000933494581914325	0.0210202039545435
C5_GO_MULTI_ORGANISM_LOCALIZATION	60	Down	0.000934091841493521	0.0210202039545435
C7_GSE21063_CTRL_VS_ANTI_IGM_STIM_BCELL_NFATC1_KO_16H_DN	161	Down	0.000934779503709249	0.0210202039545435
C7_GSE9006_HEALTHY_VS_TYPE_1_DIABETES_PBMC_1MONTH_POST_DX_UP	169	Down	0.000937021880003634	0.0210202039545435
C7_GSE15330_GRANULOCYTE_MONOCYTE_PROGENITOR_VS_PRO_BCELL_UP	166	Down	0.000937525805574557	0.0210202039545435
C7_GSE29617_DAY3_VS_DAY7_TIV_FLU_VACCINE_PBMC_2008_DN	150	Down	0.000938261078731663	0.0210202039545435
C2_OUILLETTE_CLL_13Q14_DELETION_UP	63	Down	0.000939791303264812	0.0210202039545435
C7_GSE2770_UNTREATED_VS_TGFB_AND_IL4_TREATED_ACT_CD4_TCELL_2H_UP	176	Down	0.000939840317142505	0.0210202039545435
C7_GSE16385_ROSIGLITAZONE_IL4_VS_IL4_ALONE_STIM_MACROPHAGE_12H_UP	175	Down	0.000939959332284124	0.0210202039545435
C7_GSE12845_PRE_GC_VS_DARKZONE_GC_TONSIL_BCELL_DN	166	Down	0.000942952038719264	0.0210654125889786
C7_GSE11961_FOLLICULAR_BCELL_VS_GERMINAL_CENTER_BCELL_DAY7_UP	174	Down	0.00094584559490465	0.0211007646377373
C7_GSE22611_UNSTIM_VS_6H_MDP_STIM_NOD2_TRANSDUCED_HEK293T_CELL_DN	155	Down	0.000946479992279106	0.0211007646377373
C7_GSE13411_IGM_VS_SWITCHED_MEMORY_BCELL_DN	176	Down	0.000950469120755023	0.0211485545461378
C7_GSE17721_CTRL_VS_CPG_4H_BMDC_UP	169	Down	0.000951153323526652	0.0211485545461378
C2_OUELLET_OVARIAN_CANCER_INVASIVE_VS_LMP_UP	106	Down	0.000951548461968953	0.0211485545461378
C5_GO_VESICLE_MEDIATED_TRANSPORT_TO_THE_PLASMA_MEMBRANE	79	Down	0.000954407246525033	0.0211867793698442
C5_GO_PROTEIN_AUTOUBIQUITINATION	56	Down	0.00095522175104682	0.0211867793698442
C5_GO_MRNA_TRANSPORT	121	Down	0.000956678608286057	0.021197418152136
C7_GSE14908_RESTING_VS_HDM_STIM_CD4_TCELL_NONATOPIC_PATIENT_DN	171	Down	0.00095867405563312	0.0212103177151516
C7_GSE29618_PRE_VS_DAY7_POST_TIV_FLU_VACCINE_PDC_DN	173	Down	0.000959300372354964	0.0212103177151516
C2_REACTOME_TRNA_PROCESSING_IN_THE_NUCLEUS	50	Down	0.000960891616374264	0.0212103177151516
C7_GSE36392_TYPE_2_MYELOID_VS_MAC_IL25_TREATED_LUNG_DN	169	Down	0.000961171967268763	0.0212103177151516
C7_GSE26351_UNSTIM_VS_WNT_PATHWAY_STIM_HEMATOPOIETIC_PROGENITORS_DN	169	Down	0.000966550370979101	0.0213073278935759
C3_ACAACTT_MIR382	58	Down	0.0009696690463589	0.0213543766026571
C7_GSE2770_IL12_VS_IL4_TREATED_ACT_CD4_TCELL_6H_DN	182	Down	0.000970871580333997	0.0213591747673479
C7_GSE5589_UNSTIM_VS_180MIN_LPS_AND_IL10_STIM_MACROPHAGE_UP	171	Down	0.000977883059118364	0.0214916305150917
C7_GSE27786_LIN_NEG_VS_NKTCELL_DN	169	Down	0.000980515677221007	0.0215086464924323
C7_GSE11864_UNTREATED_VS_CSF1_IFNG_PAM3CYS_IN_MAC_UP	165	Down	0.000981607987216368	0.0215086464924323
C5_GO_RAN_GTPASE_BINDING	34	Down	0.000981631939309792	0.0215086464924323
C5_GO_NUCLEOBASE_CONTAINING_COMPOUND_TRANSPORT	196	Down	0.00098280668808239	0.0215126565871677
C3_ELK1_01	227	Down	0.000985949325979332	0.0215349068511934
C7_GSE3203_UNTREATED_VS_IFNB_TREATED_LN_BCELL_UP	161	Down	0.000986028155307323	0.0215349068511934
C7_GSE9960_GRAM_NEG_VS_GRAM_NEG_AND_POS_SEPSIS_PBMC_DN	177	Down	0.000988277909582524	0.0215349068511934
C5_GO_REGULATION_OF_MRNA_CATABOLIC_PROCESS	154	Down	0.000988706430294869	0.0215349068511934
C7_GSE43863_NAIVE_VS_LY6C_INT_CXCR5POS_CD4_EFF_TCELL_D6_LCMV_UP	147	Down	0.000988786982472275	0.0215349068511934
C7_GSE360_CTRL_VS_M_TUBERCULOSIS_MAC_UP	157	Down	0.000989876295878122	0.0215370076330875
C5_GO_LATE_ENDOSOME_MEMBRANE	99	Down	0.000992642383347944	0.0215755496789415
C5_GO_EXOCRINE_SYSTEM_DEVELOPMENT	26	Up	0.000999153366734519	0.0216831733448742
C7_GSE17301_CTRL_VS_48H_IFNA2_STIM_CD8_TCELL_DN	157	Down	0.00100015104821229	0.0216831733448742
C7_GSE17721_LPS_VS_POLYIC_24H_BMDC_UP	167	Down	0.00100059268477868	0.0216831733448742
C7_GSE22432_MULTIPOTENT_VS_COMMON_DC_PROGENITOR_UP	164	Down	0.00100287506213764	0.0217044612569846
C5_GO_TRANSCRIPTION_ELONGATION_FROM_RNA_POLYMERASE_II_PROMOTER	71	Down	0.00100357618664741	0.0217044612569846
C7_GSE34006_UNTREATED_VS_A2AR_AGONIST_TREATED_TREG_UP	177	Down	0.00100960699083512	0.021813142276091
C5_GO_S_ADENOSYLMETHIONINE_DEPENDENT_METHYLTRANSFERASE_ACTIVITY	137	Down	0.00101110189796756	0.021823703851455
C5_GO_SIGNAL_TRANSDUCTION_BY_P53_CLASS_MEDIATOR	217	Down	0.00101454862344639	0.0218763307552675
C7_GSE411_UNSTIM_VS_100MIN_IL6_STIM_SOCS3_KO_MACROPHAGE_UP	180	Down	0.00101663728388694	0.0218995987706808
C2_WANG_RESPONSE_TO_GSK3_INHIBITOR_SB216763_UP	317	Down	0.00101920119324092	0.0219330479005774
C7_GSE41867_DAY6_EFFECTOR_VS_DAY30_MEMORY_CD8_TCELL_LCMV_ARMSTRONG_DN	181	Down	0.00102223196834181	0.021967221691441
C2_REACTOME_INTERACTIONS_OF_REV_WITH_HOST_CELLULAR_PROTEINS	34	Down	0.00102281458179769	0.021967221691441
C7_GSE17186_BLOOD_VS_CORD_BLOOD_CD21LOW_TRANSITIONAL_BCELL_UP	178	Down	0.00102526474782394	0.0219980642035577
C2_RODRIGUES_THYROID_CARCINOMA_POORLY_DIFFERENTIATED_DN	646	Down	0.00102832420129153	0.0220419057059446
C7_GSE45365_WT_VS_IFNAR_KO_BCELL_MCMV_INFECTION_UP	132	Down	0.00102950726471079	0.0220454803416648
C3_GTGCAAA_MIR507	92	Down	0.00103272699267377	0.0220926172831158
C7_GSE17974_CTRL_VS_ACT_IL4_AND_ANTI_IL12_12H_CD4_TCELL_DN	169	Down	0.00103509779998757	0.0221035804285765
C7_GSE9650_NAIVE_VS_MEMORY_CD8_TCELL_UP	167	Down	0.00103595142627982	0.0221035804285765
C7_GSE26495_NAIVE_VS_PD1LOW_CD8_TCELL_DN	183	Down	0.00103629639018358	0.0221035804285765
C7_GSE15930_STIM_VS_STIM_AND_TRICHOSTATINA_48H_CD8_T_CELL_DN	166	Down	0.00103868242010555	0.022132710272033
C7_GSE9960_HEALTHY_VS_GRAM_NEG_SEPSIS_PBMC_UP	176	Down	0.00104469709113583	0.0222390277732272
C7_GSE24142_DN2_VS_DN3_THYMOCYTE_FETAL_DN	155	Down	0.00104616969269491	0.0222485421313118
C5_GO_REGULATION_OF_TELOMERE_MAINTENANCE_VIA_TELOMERE_LENGTHENING	57	Down	0.00104969163884854	0.022301577894126
C7_GSE16386_IL4_VS_IL4_AND_ROSIGLITAZONE_STIM_MACROPHAGE_6H_UP	173	Down	0.00105125414151277	0.022306187339929
C2_REACTOME_TRNA_PROCESSING	96	Down	0.0010532462082672	0.022306187339929
C5_GO_POSITIVE_REGULATION_OF_GENE_EXPRESSION_EPIGENETIC	53	Down	0.00105420389451462	0.022306187339929
C7_GSE17721_0.5H_VS_8H_CPG_BMDC_UP	174	Down	0.00105480937108238	0.022306187339929
C7_GSE1448_CTRL_VS_ANTI_VALPHA2_DP_THYMOCYTE_UP	152	Down	0.00105505016645616	0.022306187339929
C3_ATGTTAA_MIR302C	186	Down	0.0010586632580782	0.0223607822728649
C7_GSE22886_CTRL_VS_LPS_24H_DC_UP	182	Down	0.00105998301376753	0.0223668789247521
C3_AGTCTAG_MIR151	15	Down	0.00106175099896206	0.0223824127011516
C5_GO_NUCLEOTIDE_EXCISION_REPAIR_COMPLEX	12	Down	0.00106383582081316	0.0224003523011941
C3_ATCTTGC_MIR31	63	Down	0.00106466730695791	0.0224003523011941
C7_GSE7596_AKT_TRANSD_VS_CTRL_CD4_TCONV_WITH_TGFB_UP	151	Down	0.00106627626481989	0.0224124658299158
C7_GSE15330_HSC_VS_LYMPHOID_PRIMED_MULTIPOTENT_PROGENITOR_IKAROS_KO_DN	171	Down	0.00106846608329539	0.0224367534161119
C7_GSE5542_UNTREATED_VS_IFNG_TREATED_EPITHELIAL_CELLS_24H_UP	176	Down	0.00107159633396897	0.022480723091349
C7_GSE22886_NAIVE_CD4_TCELL_VS_48H_ACT_TH1_UP	177	Down	0.00107617765742168	0.0225550200432764
C7_GSE1791_CTRL_VS_NEUROMEDINU_IN_T_CELL_LINE_12H_UP	170	Down	0.00107845317344141	0.0225808940524046
C7_GSE369_SOCS3_KO_VS_WT_LIVER_UP	163	Down	0.00108150903839555	0.022623041524471
C7_GSE43955_10H_VS_60H_ACT_CD4_TCELL_UP	149	Down	0.00108366274430382	0.022646254575567
C7_GSE15330_MEGAKARYOCYTE_ERYTHROID_VS_GRANULOCYTE_MONOCYTE_PROGENITOR_IKAROS_KO_UP	163	Down	0.00108544996813945	0.0226617716158623
C5_GO_PEPTIDYL_ASPARAGINE_MODIFICATION	28	Down	0.00108883378922278	0.0226898113702768
C5_GO_DEFENSE_RESPONSE_TO_VIRUS	183	Down	0.00108888500997871	0.0226898113702768
C7_GSE39820_CTRL_VS_TGFBETA3_IL6_IL23A_CD4_TCELL_UP	178	Down	0.00109012667155867	0.0226938846059988
C5_GO_RNA_SPLICING_VIA_TRANSESTERIFICATION_REACTIONS	283	Down	0.00109209829894933	0.022713131640277
C7_GSE12003_MIR223_KO_VS_WT_BM_PROGENITOR_4D_CULTURE_UP	166	Down	0.00109415277904341	0.022734063297902
C7_GSE9601_UNTREATED_VS_PI3K_INHIBITOR_TREATED_HCMV_INF_MONOCYTE_DN	130	Down	0.00109931713658383	0.0228091596927157
C7_GSE17721_0.5H_VS_12H_CPG_BMDC_DN	165	Down	0.00109987004603451	0.0228091596927157
C7_GSE42088_UNINF_VS_LEISHMANIA_INF_DC_2H_UP	160	Down	0.00110366777057381	0.0228660566182302
C7_GSE7509_UNSTIM_VS_FCGRIIB_STIM_MONOCYTE_UP	151	Down	0.00110669529862725	0.0229069030704412
C7_GSE23308_WT_VS_MINERALCORTICOID_REC_KO_MACROPHAGE_CORTICOSTERONE_TREATED_UP	173	Down	0.0011105754335699	0.0229562821357697
C7_GSE360_L_DONOVANI_VS_B_MALAYI_HIGH_DOSE_DC_DN	162	Down	0.00111119750334493	0.0229562821357697
C2_BOYAULT_LIVER_CANCER_SUBCLASS_G1_DN	32	Down	0.00111296195242906	0.0229681151274418
C7_GSE22103_UNSTIM_VS_GMCSF_AND_IFNG_STIM_NEUTROPHIL_UP	175	Down	0.00111388793629304	0.0229681151274418
C2_WONG_PROTEASOME_GENE_MODULE	41	Down	0.0011167892790494	0.0230060712641401
C5_GO_PROTEIN_LOCALIZATION_TO_CILIUM	43	Down	0.00112026564848707	0.0230355287114381
C7_GSE17721_LPS_VS_PAM3CSK4_6H_BMDC_DN	164	Down	0.00112210227638117	0.0230355287114381
C7_GSE29618_PRE_VS_DAY7_POST_TIV_FLU_VACCINE_BCELL_DN	162	Down	0.00112322343774307	0.0230355287114381
C7_GSE17721_CTRL_VS_POLYIC_2H_BMDC_UP	152	Down	0.00112349008090014	0.0230355287114381
C7_GSE27786_CD8_TCELL_VS_NKTCELL_UP	154	Down	0.00112406689952796	0.0230355287114381
C2_YUAN_ZNF143_PARTNERS	18	Down	0.00112459085863051	0.0230355287114381
C7_GSE24210_CTRL_VS_IL35_TREATED_TCONV_CD4_TCELL_DN	173	Down	0.0011293836478173	0.0231001567909532
C7_GSE33424_CD161_INT_VS_NEG_CD8_TCELL_UP	173	Down	0.00113008387526733	0.0231001567909532
C5_GO_VACUOLAR_PART	429	Down	0.00113197745469561	0.0231001567909532
C7_GSE17974_0H_VS_72H_IN_VITRO_ACT_CD4_TCELL_DN	167	Down	0.00113200565502412	0.0231001567909532
C7_GSE13485_CTRL_VS_DAY21_YF17D_VACCINE_PBMC_UP	162	Down	0.00113383047769999	0.0231156491750641
C7_GSE11961_MARGINAL_ZONE_BCELL_VS_MEMORY_BCELL_DAY40_DN	170	Down	0.00113858655810571	0.0231796025960796
C7_GSE17721_LPS_VS_PAM3CSK4_4H_BMDC_DN	167	Down	0.00113910457161262	0.0231796025960796
C7_GSE46606_IRF4_KO_VS_WT_CD40L_IL2_IL5_3DAY_STIMULATED_BCELL_DN	152	Down	0.00114168969054296	0.0231951428889871
C7_GSE22025_PROGESTERONE_VS_TGFB1_AND_PROGESTERONE_TREATED_CD4_TCELL_UP	175	Down	0.00114234666773759	0.0231951428889871
C2_WENDT_COHESIN_TARGETS_UP	30	Down	0.00114307614550651	0.0231951428889871
C7_GSE41867_NAIVE_VS_EFFECTOR_CD8_TCELL_DN	176	Down	0.00114626700214817	0.023238153094017
C2_WANG_LMO4_TARGETS_UP	290	Down	0.00115553318891131	0.0233776254633633
C7_GSE17721_POLYIC_VS_GARDIQUIMOD_8H_BMDC_UP	153	Down	0.00115578299725994	0.0233776254633633
C7_GSE2770_TGFB_AND_IL4_VS_IL12_TREATED_ACT_CD4_TCELL_6H_UP	175	Down	0.00115715402970314	0.0233776254633633
C5_GO_VESICLE_ORGANIZATION	261	Down	0.00115745757641768	0.0233776254633633
C7_GSE7852_LN_VS_FAT_TREG_UP	174	Down	0.0011590170856215	0.0233873475546991
C7_GSE11057_NAIVE_CD4_VS_PBMC_CD4_TCELL_UP	174	Down	0.00116193001739644	0.0234243363730144
C7_GSE13493_CD4INTCD8POS_VS_CD8POS_THYMOCYTE_UP	155	Down	0.00116475146076236	0.0234549707719527
C7_GSE15139_GMCSF_TREATED_VS_UNTREATED_NEUTROPHILS_UP	161	Down	0.00116633207980747	0.0234549707719527
C2_ACEVEDO_NORMAL_TISSUE_ADJACENT_TO_LIVER_TUMOR_UP	129	Down	0.0011666934106093	0.0234549707719527
C7_GSE21927_BALBC_VS_C57BL6_MONOCYTE_TUMOR_DN	147	Down	0.00117132506331349	0.0235262808087003
C7_GSE13484_12H_UNSTIM_VS_YF17D_VACCINE_STIM_PBMC_UP	173	Down	0.0011749601840412	0.0235389659955621
C5_GO_NUCLEAR_EXOSOME_RNASE_COMPLEX_	16	Down	0.00117575249857839	0.0235389659955621
C7_GSE39820_CTRL_VS_TGFBETA1_IL6_CD4_TCELL_UP	174	Down	0.00117723675235481	0.0235389659955621
C7_GSE12198_NK_VS_NK_ACT_EXPANSION_SYSTEM_DERIVED_NK_CELL_DN	173	Down	0.00117817582880161	0.0235389659955621
C5_GO_P_BODY	72	Down	0.0011785973546886	0.0235389659955621
C5_GO_REGULATION_OF_MITOCHONDRIAL_TRANSLATION	22	Down	0.00117889874181205	0.0235389659955621
C7_GSE17721_POLYIC_VS_CPG_1H_BMDC_UP	162	Down	0.00117955264785063	0.0235389659955621
C7_GSE19888_CTRL_VS_A3R_INHIBITOR_TREATED_MAST_CELL_DN	171	Down	0.00118296567621459	0.0235853781695283
C7_GSE17721_CTRL_VS_POLYIC_6H_BMDC_UP	165	Down	0.00118713774985168	0.0236460895066202
C5_GO_ENERGY_DERIVATION_BY_OXIDATION_OF_ORGANIC_COMPOUNDS	218	Down	0.00118819092578905	0.0236460895066202
C5_GO_UDP_GLUCOSYLTRANSFERASE_ACTIVITY	9	Down	0.00118970503188665	0.0236545202123605
C7_GSE45365_CD8A_DC_VS_CD11B_DC_DN	158	Down	0.00119219619157281	0.0236715524614551
C7_GSE3982_CTRL_VS_IGE_STIM_MAST_CELL_UP	158	Down	0.00119274418404806	0.0236715524614551
C2_KIM_ALL_DISORDERS_CALB1_CORR_UP	430	Down	0.00119460222140209	0.0236867562949306
C7_GSE25088_CTRL_VS_IL4_AND_ROSIGLITAZONE_STIM_STAT6_KO_MACROPHAGE_UP	157	Down	0.00119596519790262	0.023692125180734
C7_GSE16385_MONOCYTE_VS_12H_ROSIGLITAZONE_IL4_TREATED_MACROPHAGE_DN	171	Down	0.00119880650524538	0.0237201962081431
C7_GSE8921_UNSTIM_0H_VS_TLR1_2_STIM_MONOCYTE_24H_DN	175	Down	0.0011995692070963	0.0237201962081431
C2_REACTOME_NEDDYLATION	194	Down	0.00120394920543025	0.0237851240111047
C3_ARNT_02	203	Down	0.00120647563052724	0.0238133479321173
C7_GSE9037_WT_VS_IRAK4_KO_LPS_4H_STIM_BMDM_UP	162	Down	0.00120922975064455	0.0238248550643184
C7_GSE40274_IRF4_VS_FOXP3_AND_IRF4_TRANSDUCED_ACTIVATED_CD4_TCELL_UP	155	Down	0.00120925527502372	0.0238248550643184
C5_GO_PROTEIN_CONTAINING_COMPLEX_DISASSEMBLY	257	Down	0.00121216033802615	0.0238604192853569
C7_GSE19888_ADENOSINE_A3R_ACT_VS_A3R_ACT_WITH_A3R_INH_PRETREATMENT_IN_MAST_CELL_UP	165	Down	0.00121334971999469	0.0238621778115366
C7_GSE3982_MEMORY_CD4_TCELL_VS_TH2_UP	167	Down	0.00121550100248135	0.0238696853961038
C7_GSE360_CTRL_VS_T_GONDII_MAC_UP	171	Down	0.00121743309125176	0.0238696853961038
C7_GSE1740_UNSTIM_VS_IFNA_STIMULATED_MCSF_IFNG_DERIVED_MACROPHAGE_DN	162	Down	0.00121893934577311	0.0238696853961038
C7_GSE39820_TGFBETA1_IL6_VS_TGFBETA1_IL6_IL23A_TREATED_CD4_TCELL_DN	145	Down	0.00121918964972698	0.0238696853961038
C7_GSE2770_IL12_AND_TGFB_ACT_VS_ACT_CD4_TCELL_2H_DN	156	Down	0.00121973256720707	0.0238696853961038
C6_MEK_UP.V1_DN	164	Down	0.00122077202453603	0.0238696853961038
C7_GSE46606_IRF4MID_VS_WT_CD40L_IL2_IL5_DAY1_STIMULATED_BCELL_UP	174	Down	0.00122188764143321	0.0238696853961038
C3_ATGTCAC_MIR489	66	Down	0.00122253459685927	0.0238696853961038
C2_KINSEY_TARGETS_OF_EWSR1_FLII_FUSION_UP	1053	Down	0.00122415369505991	0.0238798039147837
C7_GSE4590_SMALL_VS_VPREB_POS_LARGE_PRE_BCELL_UP	157	Down	0.00122616443134201	0.0238975371470539
C2_REACTOME_DNA_REPAIR	299	Down	0.00123017979988615	0.023903623524128
C2_REACTOME_PROTEIN_LOCALIZATION	133	Down	0.00123053299783317	0.023903623524128
C7_GSE37532_WT_VS_PPARG_KO_LN_TREG_UP	169	Down	0.0012309998221971	0.023903623524128
C2_GRYDER_PAX3FOXO1_TOP_ENHANCERS	349	Down	0.00123118867580959	0.023903623524128
C7_GSE17721_POLYIC_VS_PAM3CSK4_8H_BMDC_UP	168	Down	0.00123376436808046	0.023903623524128
C2_GINESTIER_BREAST_CANCER_ZNF217_AMPLIFIED_UP	60	Down	0.00123433224161785	0.023903623524128
C7_GSE41176_WT_VS_TAK1_KO_ANTI_IGM_STIM_BCELL_6H_DN	170	Down	0.00123543378274077	0.023903623524128
C7_GSE27670_BLIMP1_VS_LMP1_TRANSDUCED_GC_BCELL_DN	168	Down	0.00123577003333232	0.023903623524128
C2_REACTOME_TRANSPORT_TO_THE_GOLGI_AND_SUBSEQUENT_MODIFICATION	149	Down	0.00123728612142619	0.023903623524128
C6_SIRNA_EIF4GI_UP	80	Down	0.00123749627593563	0.023903623524128
C7_GSE46025_WT_VS_FOXO1_KO_KLRG1_LOW_CD8_EFFECTOR_TCELL_DN	147	Down	0.00123898166177881	0.0239110233161085
C2_REACTOME_RNA_POLYMERASE_III_CHAIN_ELONGATION	16	Down	0.00124070833409321	0.0239230623850222
C2_YAO_TEMPORAL_RESPONSE_TO_PROGESTERONE_CLUSTER_13	143	Down	0.00125247461836509	0.0241284897172073
C2_DACOSTA_UV_RESPONSE_VIA_ERCC3_XPCS_DN	73	Down	0.00125716597353235	0.02417459500037
C2_FAELT_B_CLL_WITH_VH3_21_DN	45	Down	0.00125774638739034	0.02417459500037
C2_SCHAEFFER_PROSTATE_DEVELOPMENT_6HR_DN	375	Down	0.00125821121867129	0.02417459500037
C7_GSE17721_POLYIC_VS_CPG_6H_BMDC_UP	168	Down	0.00126114198735397	0.0241917908342837
C2_PUJANA_BRCA2_PCC_NETWORK	377	Down	0.00126234897638229	0.0241917908342837
C7_GSE41867_LCMV_ARMSTRONG_VS_CLONE13_DAY15_EFFECTOR_CD8_TCELL_UP	168	Down	0.00126263854432651	0.0241917908342837
C7_GSE23114_PERITONEAL_CAVITY_B1A_BCELL_VS_SPLEEN_BCELL_DN	163	Down	0.00126356716832212	0.0241917908342837
C7_GSE6269_FLU_VS_E_COLI_INF_PBMC_UP	147	Down	0.00126535100737773	0.0242040737291435
C2_PECE_MAMMARY_STEM_CELL_DN	116	Down	0.00126644033203844	0.0242040737291435
C7_GSE20198_UNTREATED_VS_IFNA_TREATED_ACT_CD4_TCELL_DN	171	Down	0.00127025539628217	0.024218657603029
C3_TCANNTGAY_SREBP1_01	359	Down	0.00127033753703432	0.024218657603029
C5_GO_PROTEIN_LOCALIZATION_TO_NUCLEUS	186	Down	0.00127055284677517	0.024218657603029
C7_GSE29164_UNTREATED_VS_CD8_TCELL_TREATED_MELANOMA_DAY3_DN	160	Down	0.00127592588938941	0.0242560555389599
C5_GO_PRERIBOSOME	49	Down	0.00127641333670379	0.0242560555389599
C7_GSE37301_GRANULOCYTE_MONOCYTE_PROGENITOR_VS_RAG2_KO_NK_CELL_UP	165	Down	0.00127653037822705	0.0242560555389599
C7_GSE37605_TREG_VS_TCONV_NOD_FOXP3_FUSION_GFP_DN	151	Down	0.00127698761873005	0.0242560555389599
C7_GSE23505_UNTREATED_VS_4DAY_IL6_IL1_TREATED_CD4_TCELL_UP	179	Down	0.00128105257099622	0.024311979326378
C7_GSE9650_NAIVE_VS_EFF_CD8_TCELL_UP	172	Down	0.00128495733455851	0.0243647679206672
C7_GSE13485_DAY1_VS_DAY7_YF17D_VACCINE_PBMC_DN	179	Down	0.00128905005580623	0.0244210251620514
C7_GSE39820_TGFBETA3_IL6_VS_TGFBETA3_IL6_IL23A_TREATED_CD4_TCELL_UP	158	Down	0.00129034148062195	0.0244241600328546
C7_GSE1925_CTRL_VS_3H_IFNG_STIM_MACROPHAGE_UP	172	Down	0.00129262761966841	0.0244461014174779
C7_GSE2770_TGFB_AND_IL4_VS_IL4_TREATED_ACT_CD4_TCELL_6H_DN	168	Down	0.00129939663073324	0.0245527105521476
C7_GSE22886_IL2_VS_IL15_STIM_NKCELL_DN	153	Down	0.00130182258012719	0.0245713276002255
C5_GO_VOLUNTARY_MUSCULOSKELETAL_MOVEMENT	6	Down	0.00130345639547193	0.0245713276002255
C7_GSE4590_PRE_BCELL_VS_VPREB_POS_LARGE_PRE_BCELL_DN	145	Down	0.00130468240594966	0.0245713276002255
C7_GSE6269_HEALTHY_VS_FLU_INF_PBMC_UP	139	Down	0.00130491284323528	0.0245713276002255
C7_GSE1791_CTRL_VS_NEUROMEDINU_IN_T_CELL_LINE_6H_DN	179	Down	0.00131325962371271	0.0247070492259984
C7_GSE19888_ADENOSINE_A3R_INH_PRETREAT_AND_ACT_BY_A3R_VS_A3R_INH_AND_TCELL_MEMBRANES_ACT_MAST_CELL_DN	171	Down	0.00131642430117323	0.0247291787047928
C7_GSE30971_WBP7_HET_VS_KO_MACROPHAGE_UP	147	Down	0.00131671590466696	0.0247291787047928
C7_GSE9037_CTRL_VS_LPS_4H_STIM_BMDM_DN	158	Down	0.0013255182135396	0.0248566234172924
C7_GSE14415_INDUCED_TREG_VS_TCONV_DN	153	Down	0.00132714240101898	0.0248566234172924
C5_GO_CYSTEINE_TYPE_PEPTIDASE_ACTIVITY	139	Down	0.00132749180219927	0.0248566234172924
C7_GSE11057_CD4_EFF_MEM_VS_PBMC_UP	176	Down	0.00132890751767929	0.0248566234172924
C5_GO_RNA_DEPENDENT_DNA_BIOSYNTHETIC_PROCESS	69	Down	0.00132923119878569	0.0248566234172924
C7_GSE15659_NONSUPPRESSIVE_TCELL_VS_ACTIVATED_TREG_DN	147	Down	0.00133227152732487	0.0248920189239716
C7_GSE24142_EARLY_THYMIC_PROGENITOR_VS_DN3_THYMOCYTE_ADULT_DN	164	Down	0.00133427032527226	0.0249017290816645
C7_GSE17580_TREG_VS_TEFF_DN	163	Down	0.00133603190857785	0.0249017290816645
C7_GSE6092_IFNG_VS_IFNG_AND_B_BURGDORFERI_INF_ENDOTHELIAL_CELL_UP	179	Down	0.00133623513973158	0.0249017290816645
C7_GSE6674_ANTI_IGM_VS_CPG_STIM_BCELL_UP	172	Down	0.0013392904501705	0.0249372433005138
C2_REACTOME_VIRAL_MESSENGER_RNA_SYNTHESIS	39	Down	0.00134329989895046	0.0249697770986013
C7_GSE10325_LUPUS_CD4_TCELL_VS_LUPUS_MYELOID_UP	181	Down	0.0013433399351866	0.0249697770986013
C5_GO_REGULATION_OF_CATABOLIC_PROCESS	772	Down	0.00134712927024457	0.0249981737191254
C7_GSE10325_MYELOID_VS_LUPUS_MYELOID_DN	168	Down	0.00134742212759335	0.0249981737191254
C7_GSE15330_HSC_VS_GRANULOCYTE_MONOCYTE_PROGENITOR_IKAROS_KO_DN	173	Down	0.00134832487789861	0.0249981737191254
C7_GSE37532_TREG_VS_TCONV_CD4_TCELL_FROM_LN_UP	159	Down	0.00135422706216239	0.0250704150585995
C2_WANG_TUMOR_INVASIVENESS_UP	311	Down	0.00135463227470565	0.0250704150585995
C7_GSE41867_DAY8_EFFECTOR_VS_DAY30_MEMORY_CD8_TCELL_LCMV_ARMSTRONG_DN	170	Down	0.00135568858859198	0.0250704150585995
C7_GSE32986_UNSTIM_VS_CURDLAN_HIGHDOSE_STIM_DC_DN	182	Down	0.00136017430659838	0.0251319429801806
C7_GSE7831_CPG_VS_INFLUENZA_STIM_PDC_4H_UP	157	Down	0.00136190203543618	0.0251424494391929
C5_GO_MRNA_EXPORT_FROM_NUCLEUS	93	Down	0.00136306106124335	0.0251424494391929
C5_GO_TRANSLATION_FACTOR_ACTIVITY_RNA_BINDING	69	Down	0.00136791893109413	0.025210618057174
C5_GO_TBP_CLASS_PROTEIN_BINDING	20	Down	0.00137098738762131	0.0252336723168329
C7_GSE2770_IL12_AND_TGFB_ACT_VS_ACT_CD4_TCELL_2H_UP	163	Down	0.00137341398671065	0.0252336723168329
C5_GO_TRANSITION_METAL_ION_BINDING	737	Down	0.00137397409427637	0.0252336723168329
C2_GINESTIER_BREAST_CANCER_20Q13_AMPLIFICATION_DN	153	Down	0.00137408703181626	0.0252336723168329
C2_PATIL_LIVER_CANCER	561	Down	0.00137498620129525	0.0252336723168329
C7_GSE1460_DP_THYMOCYTE_VS_THYMIC_STROMAL_CELL_DN	163	Down	0.00137751347328302	0.025258683231154
C7_GSE6674_CPG_VS_PL2_3_STIM_BCELL_UP	172	Down	0.00138244120932492	0.0253276306694901
C5_GO_SINGLE_STRANDED_RNA_BINDING	67	Down	0.00138522505388879	0.0253572167670512
C7_GSE13738_RESTING_VS_TCR_ACTIVATED_CD4_TCELL_DN	185	Down	0.00139002483473802	0.0254154427615393
C7_GSE27786_LSK_VS_LIN_NEG_CELL_UP	167	Down	0.00139074914982238	0.0254154427615393
C2_KRIGE_RESPONSE_TO_TOSEDOSTAT_6HR_UP	807	Down	0.00140235475900233	0.0256059591180796
C2_MULLIGHAN_MLL_SIGNATURE_2_UP	361	Down	0.00140668580464351	0.0256634385822768
C7_GSE31082_DN_VS_CD4_SP_THYMOCYTE_UP	171	Down	0.00141267235829042	0.0257509989882654
C7_GSE6259_FLT3L_INDUCED_DEC205_POS_DC_VS_CD4_TCELL_UP	154	Down	0.00141386202764677	0.0257510454271315
C7_GSE14908_RESTING_VS_HDM_STIM_CD4_TCELL_ATOPIC_PATIENT_DN	174	Down	0.00141767617626448	0.0257799396160443
C7_GSE20152_SPHK1_KO_VS_HTNFA_OVEREXPRESS_ANKLE_DN	164	Down	0.00141782537165503	0.0257799396160443
C2_OSWALD_HEMATOPOIETIC_STEM_CELL_IN_COLLAGEN_GEL_DN	236	Down	0.00142118717320223	0.0258194239205216
C7_GSE2770_TGFB_AND_IL4_ACT_VS_ACT_CD4_TCELL_48H_UP	169	Down	0.00142448534135738	0.0258576870499784
C2_GAVIN_FOXP3_TARGETS_CLUSTER_T7	80	Down	0.00142797493190956	0.0258993580459717
C7_GSE5589_UNSTIM_VS_45MIN_LPS_AND_IL6_STIM_MACROPHAGE_DN	175	Down	0.0014306637711048	0.025926448222895
C2_BROWNE_INTERFERON_RESPONSIVE_GENES	60	Down	0.00143562798096064	0.0259946929574276
C5_GO_CELLULAR_RESPONSE_TO_DNA_DAMAGE_STIMULUS	724	Down	0.00143807859173263	0.0260173484669425
C5_GO_PROTEIN_LOCALIZATION_TO_MICROTUBULE_ORGANIZING_CENTER	29	Down	0.00144403873899257	0.0260744881262165
C5_GO_PHOSPHATIDYLINOSITOL_BIOSYNTHETIC_PROCESS	96	Down	0.00144465613016843	0.0260744881262165
C7_GSE43863_TFH_VS_LY6C_LOW_CXCR5NEG_EFFECTOR_CD4_TCELL_UP	170	Down	0.00144484301713591	0.0260744881262165
C7_GSE26030_UNSTIM_VS_RESTIM_TH17_DAY15_POST_POLARIZATION_UP	153	Down	0.0014482782098864	0.0261147555518336
C7_GSE13522_CTRL_VS_T_CRUZI_Y_STRAIN_INF_SKIN_IFNG_KO_UP	142	Down	0.00144964481875234	0.0261176872162589
C2_BRUINS_UVC_RESPONSE_LATE	885	Down	0.00145411154371426	0.0261764212499997
C2_DER_IFN_BETA_RESPONSE_UP	92	Down	0.00145556906924738	0.026180932214025
C2_KRIGE_RESPONSE_TO_TOSEDOSTAT_24HR_UP	675	Down	0.00146459426732764	0.0263214406353531
C7_GSE5142_HTERT_TRANSDUCED_VS_CTRL_CD8_TCELL_LATE_PASSAGE_CLONE_UP	175	Down	0.00146583228276968	0.0263218823492053
C7_GSE37532_TREG_VS_TCONV_PPARG_KO_CD4_TCELL_FROM_LN_UP	181	Down	0.00146882385723646	0.0263537858653211
C2_SCHLOSSER_MYC_TARGETS_AND_SERUM_RESPONSE_UP	41	Down	0.00147396323158559	0.0264147796082394
C7_GSE3565_CTRL_VS_LPS_INJECTED_SPLENOCYTES_DN	161	Down	0.00147465877307661	0.0264147796082394
C5_GO_PROCESS_UTILIZING_AUTOPHAGIC_MECHANISM	418	Down	0.00147816004307101	0.0264556498797826
C3_TEL2_Q6	214	Down	0.00148029068086672	0.0264719418378904
C7_GSE27786_BCELL_VS_MONO_MAC_UP	183	Down	0.00148201219678406	0.0264808966825699
C5_GO_RNA_POLYMERASE_III_ACTIVITY	13	Down	0.00148440996140537	0.0265019101916092
C2_DEBIASI_APOPTOSIS_BY_REOVIRUS_INFECTION_UP	248	Down	0.00148971169980177	0.0265746925921874
C7_GSE7852_THYMUS_VS_FAT_TCONV_UP	167	Down	0.00149528233254591	0.0266521481985094
C5_GO_SNRNA_PROCESSING	22	Down	0.00150051406986151	0.0267234410537241
C7_GSE19941_IL10_KO_VS_IL10_KO_AND_NFKBP50_KO_LPS_AND_IL10_STIM_MACROPHAGE_DN	158	Down	0.00150770243556727	0.0268090693096744
C2_VART_KSHV_INFECTION_ANGIOGENIC_MARKERS_DN	74	Up	0.0015081113426767	0.0268090693096744
C7_GSE6674_UNSTIM_VS_ANTI_IGM_AND_CPG_STIM_BCELL_DN	175	Down	0.00150902976337417	0.0268090693096744
C7_GSE6092_UNSTIM_VS_IFNG_STIM_ENDOTHELIAL_CELL_UP	164	Down	0.00151758448048074	0.0269169736241852
C2_REACTOME_ORGANELLE_BIOGENESIS_AND_MAINTENANCE	253	Down	0.00151847682655674	0.0269169736241852
C5_GO_MITOCHONDRION_ORGANIZATION	436	Down	0.00151991924609381	0.0269169736241852
C7_GSE9650_EFFECTOR_VS_EXHAUSTED_CD8_TCELL_UP	171	Down	0.0015206204594348	0.0269169736241852
C2_REACTOME_ER_TO_GOLGI_ANTEROGRADE_TRANSPORT	126	Down	0.00152221701120922	0.0269169736241852
C7_GSE42021_TREG_PLN_VS_TREG_PRECURSORS_THYMUS_DN	160	Down	0.00152333930303025	0.0269169736241852
C5_GO_RNA_POLYMERASE_II_HOLOENZYME	66	Down	0.00152379788384465	0.0269169736241852
C2_MOSERLE_IFNA_RESPONSE	28	Down	0.00152503045289155	0.0269169736241852
C7_GSE23505_UNTREATED_VS_4DAY_IL6_IL1_TGFB_TREATED_CD4_TCELL_UP	146	Down	0.00153942528067797	0.0271489538117614
C7_GSE36891_UNSTIM_VS_PAM_TLR2_STIM_PERITONEAL_MACROPHAGE_DN	150	Down	0.00154152704204334	0.0271639354963478
C7_GSE2770_UNTREATED_VS_IL4_TREATED_ACT_CD4_TCELL_48H_UP	169	Down	0.00154660784708877	0.0272313453076701
C2_BUYTAERT_PHOTODYNAMIC_THERAPY_STRESS_DN	534	Down	0.00154865918497095	0.0272453487756609
C7_GSE17721_4_VS_24H_GARDIQUIMOD_BMDC_DN	172	Down	0.00155054747228103	0.0272564633458023
C7_GSE7348_LPS_VS_TOLERIZED_AND_LPS_STIM_MACROPHAGE_DN	157	Down	0.00155310242441051	0.0272676647290934
C5_GO_VACUOLE_ORGANIZATION	135	Down	0.00155369876475933	0.0272676647290934
C7_GSE2770_TGFB_AND_IL4_VS_IL12_TREATED_ACT_CD4_TCELL_48H_DN	172	Down	0.00156090729551223	0.0273720299549323
C7_GSE17974_CTRL_VS_ACT_IL4_AND_ANTI_IL12_48H_CD4_TCELL_DN	168	Down	0.00156270724032832	0.0273739632658542
C5_GO_RNA_PHOSPHODIESTER_BOND_HYDROLYSIS_EXONUCLEOLYTIC	38	Down	0.00156354142017303	0.0273739632658542
C7_GSE32986_CURDLAN_LOWDOSE_VS_GMCSF_AND_CURDLAN_LOWDOSE_STIM_DC_DN	173	Down	0.00156804582613033	0.0274034713858017
C2_KEGG_NUCLEOTIDE_EXCISION_REPAIR	42	Down	0.00156867688936522	0.0274034713858017
C7_GSE13411_NAIVE_BCELL_VS_PLASMA_CELL_UP	166	Down	0.00156991781561984	0.0274034713858017
C2_MANALO_HYPOXIA_DN	258	Down	0.00157028005405456	0.0274034713858017
C7_GSE9037_CTRL_VS_LPS_4H_STIM_BMDM_UP	161	Down	0.00157226396381856	0.02741603689964
C7_GSE15930_NAIVE_VS_72H_IN_VITRO_STIM_CD8_TCELL_DN	181	Down	0.00157502986731398	0.0274422071339557
C7_GSE16385_UNTREATED_VS_12H_IL4_TREATED_MACROPHAGE_DN	140	Down	0.00157777495929035	0.0274495550706067
C7_GSE4748_CTRL_VS_CYANOBACTERIUM_LPSLIKE_STIM_DC_3H_UP	163	Down	0.00157798244389851	0.0274495550706067
C7_GSE22033_UNTREATED_VS_MRL24_TREATED_MEF_UP	178	Down	0.00158199543155923	0.0274973116196978
C2_KAAB_FAILED_HEART_ATRIUM_DN	127	Down	0.00158396362111502	0.0275094786783243
C5_GO_CHROMATIN_BINDING	394	Down	0.00158679629463744	0.0275366281786203
C7_GSE3720_VD1_VS_VD2_GAMMADELTA_TCELL_WITH_LPS_STIM_DN	172	Down	0.00159073709993462	0.0275829489782429
C7_GSE5542_IFNG_VS_IFNA_AND_IFNG_TREATED_EPITHELIAL_CELLS_24H_UP	164	Down	0.00159509583326114	0.0276364367532753
C5_GO_COVALENT_CHROMATIN_MODIFICATION	376	Down	0.00159907697408423	0.0276833022520632
C3_NFMUE1_Q6	219	Down	0.00160343508464095	0.0277366139202804
C2_KEGG_UBIQUITIN_MEDIATED_PROTEOLYSIS	122	Down	0.00160525586358547	0.027745984217447
C7_GSE36009_WT_VS_NLRP10_KO_DC_UP	168	Down	0.00160934952530058	0.0277945938716721
C2_VERHAAK_GLIOBLASTOMA_NEURAL	88	Down	0.00161150282481026	0.0278064158097924
C5_GO_INTRACELLULAR_TRANSPORT	1439	Down	0.0016125977820726	0.0278064158097924
C7_GSE14308_TH17_VS_INDUCED_TREG_UP	175	Down	0.0016207895575083	0.0279180017125412
C7_GSE17721_CTRL_VS_PAM3CSK4_8H_BMDC_UP	173	Down	0.00162164310150295	0.0279180017125412
C7_GSE3982_CENT_MEMORY_CD4_TCELL_VS_TH1_UP	146	Down	0.00163023318469381	0.0280241469592501
C7_GSE17186_NAIVE_VS_CD21HIGH_TRANSITIONAL_BCELL_CORD_BLOOD_UP	171	Down	0.00163039247015368	0.0280241469592501
C7_GSE8621_UNSTIM_VS_LPS_STIM_MACROPHAGE_DN	167	Down	0.00163239112780559	0.0280362853082809
C7_GSE40685_TREG_VS_FOXP3_KO_TREG_PRECURSOR_DN	161	Down	0.00163456154789423	0.0280428324828779
C5_GO_SNORNA_3_END_PROCESSING	9	Down	0.00163696191272612	0.0280428324828779
C7_GSE23505_IL6_IL1_VS_IL6_IL1_TGFB_TREATED_CD4_TCELL_DN	170	Down	0.00163799388527588	0.0280428324828779
C7_GSE37416_12H_VS_48H_F_TULARENSIS_LVS_NEUTROPHIL_DN	129	Down	0.00163871620600281	0.0280428324828779
C5_GO_DNA_TEMPLATED_TRANSCRIPTION_ELONGATION	94	Down	0.00164020095124073	0.0280428324828779
C7_GSE4142_NAIVE_BCELL_VS_PLASMA_CELL_UP	178	Down	0.00164052897016283	0.0280428324828779
C5_GO_ENERGY_COUPLED_PROTON_TRANSMEMBRANE_TRANSPORT_AGAINST_ELECTROCHEMICAL_GRADIENT	27	Down	0.00164266450486721	0.0280572271177791
C2_NUYTTEN_NIPP1_TARGETS_DN	673	Down	0.00165297017856699	0.0281952962473508
C5_GO_RETROGRADE_TRANSPORT_ENDOSOME_TO_PLASMA_MEMBRANE	24	Down	0.0016533476316905	0.0281952962473508
C7_GSE17721_CTRL_VS_GARDIQUIMOD_1H_BMDC_UP	151	Down	0.00165609139339145	0.0282199014182619
H_HALLMARK_UNFOLDED_PROTEIN_RESPONSE	101	Down	0.00166520011215545	0.0283528420980188
C7_GSE2770_TGFB_AND_IL4_ACT_VS_ACT_CD4_TCELL_2H_UP	160	Down	0.0016672127579553	0.0283648463886795
C2_MONNIER_POSTRADIATION_TUMOR_ESCAPE_UP	327	Down	0.00167662416498113	0.0284485653265974
C7_GSE22886_CD8_TCELL_VS_BCELL_NAIVE_UP	175	Down	0.00167679097585312	0.0284485653265974
C7_GSE17721_CTRL_VS_LPS_2H_BMDC_UP	162	Down	0.00167805568806235	0.0284485653265974
C5_GO_DNA_REPLICATION_FACTOR_C_COMPLEX	6	Down	0.0016813372576763	0.0284485653265974
C7_GSE17974_0H_VS_48H_IN_VITRO_ACT_CD4_TCELL_DN	170	Down	0.00168137664947177	0.0284485653265974
C7_GSE22886_NAIVE_TCELL_VS_NKCELL_DN	173	Down	0.00168154109550392	0.0284485653265974
C5_GO_N_ACETYLTRANSFERASE_ACTIVITY	67	Down	0.00168215995242286	0.0284485653265974
C5_GO_NUCLEAR_TRANSPORT	271	Down	0.0016826253602261	0.0284485653265974
C2_LINDGREN_BLADDER_CANCER_WITH_LOH_IN_CHR9Q	93	Down	0.00168465051415856	0.0284606222376382
C7_GSE12392_WT_VS_IFNB_KO_CD8A_NEG_SPLEEN_DC_UP	171	Down	0.00168659407959277	0.0284712830930166
C7_GSE3982_EOSINOPHIL_VS_BCELL_DN	165	Down	0.00169537928048349	0.0285973307560248
C7_GSE32255_WT_UNSTIM_VS_JMJD2D_KNOCKDOWN_4H_LPS_STIM_DC_UP	165	Down	0.00169900316000877	0.0286361900131393
C7_GSE22601_DOUBLE_NEGATIVE_VS_IMMATURE_CD4_SP_THYMOCYTE_UP	170	Down	0.00170621654645026	0.0287354420229807
C7_GSE24634_NAIVE_CD4_TCELL_VS_DAY7_IL4_CONV_TREG_DN	188	Down	0.00170796301973281	0.0287425398169465
C7_GSE20500_CTRL_VS_RARA_ANTAGONIST_TREATED_CD4_TCELL_DN	171	Down	0.00171390039669202	0.0287905209007153
C7_GSE411_UNSTIM_VS_400MIN_IL6_STIM_SOCS3_KO_MACROPHAGE_DN	164	Down	0.00171494968437641	0.0287905209007153
C5_GO_CYTOPLASMIC_STRESS_GRANULE	46	Down	0.00171673645091597	0.0287905209007153
C7_GSE26343_WT_VS_NFAT5_KO_MACROPHAGE_LPS_STIM_DN	164	Down	0.00171730583833784	0.0287905209007153
C7_GSE24574_NAIVE_VS_TCONV_CD4_TCELL_DN	169	Down	0.00171803056750497	0.0287905209007153
C7_GSE22886_NAIVE_CD8_TCELL_VS_NKCELL_DN	171	Down	0.00171877763997909	0.0287905209007153
C7_GSE22601_DOUBLE_NEGATIVE_VS_CD4_SINGLE_POSITIVE_THYMOCYTE_UP	177	Down	0.0017241191769452	0.0288577107918945
C5_GO_GENERAL_TRANSCRIPTION_INITIATION_FACTOR_ACTIVITY	15	Down	0.00172609673427971	0.0288685353585161
C7_GSE6259_DEC205_POS_DC_VS_CD4_TCELL_UP	163	Down	0.00172848072197526	0.028874996051265
C7_GSE42021_TREG_PLN_VS_CD24HI_TREG_THYMUS_DN	168	Down	0.00172914530105999	0.028874996051265
C7_GSE8835_CD4_VS_CD8_TCELL_UP	169	Down	0.0017310421085012	0.0288844349366216
C7_GSE15139_GMCSF_TREATED_VS_UNTREATED_NEUTROPHILS_DN	183	Down	0.001732662682303	0.0288892535776454
C5_GO_UBIQUITIN_LIKE_PROTEIN_LIGASE_ACTIVITY	180	Down	0.00173443783202104	0.0288966401322583
C5_GO_METHYLATION	284	Down	0.00173818468645814	0.0289246364589754
C7_GSE29617_CTRL_VS_DAY3_TIV_FLU_VACCINE_PBMC_2008_UP	149	Down	0.00173878507940734	0.0289246364589754
C7_GSE41867_LCMV_ARMSTRONG_VS_CLONE13_DAY8_EFFECTOR_CD8_TCELL_DN	157	Down	0.00174313912154225	0.0289646373502834
C7_GSE2585_AIRE_KO_VS_WT_CD80_HIGH_MTEC_UP	168	Down	0.00174480654588083	0.0289646373502834
C3_NFY_Q6_01	198	Down	0.00174519551064081	0.0289646373502834
C2_SASSON_RESPONSE_TO_FORSKOLIN_DN	72	Down	0.00174979745154769	0.0290167067093287
C7_GSE21063_CTRL_VS_ANTI_IGM_STIM_BCELL_3H_DN	152	Down	0.00175100816349397	0.0290167067093287
C7_GSE15330_LYMPHOID_MULTIPOTENT_VS_MEGAKARYOCYTE_ERYTHROID_PROGENITOR_IKAROS_KO_UP	140	Down	0.00175667130144578	0.0290700471116157
C7_GSE17974_CTRL_VS_ACT_IL4_AND_ANTI_IL12_24H_CD4_TCELL_DN	168	Down	0.00175690723600074	0.0290700471116157
C7_GSE7509_UNSTIM_VS_FCGRIIB_STIM_MONOCYTE_DN	157	Down	0.00176844573723733	0.0292308413138342
C7_GSE28737_WT_VS_BCL6_KO_MARGINAL_ZONE_BCELL_DN	158	Down	0.00176932023995318	0.0292308413138342
C2_IVANOVA_HEMATOPOIESIS_LATE_PROGENITOR	422	Down	0.00177239260774717	0.029250268497981
C2_REACTOME_BUTYRATE_RESPONSE_FACTOR_1_BRF1_BINDS_AND_DESTABILIZES_MRNA	16	Down	0.00177319302391872	0.029250268497981
C7_GSE20198_IL12_VS_IL12_IL18_TREATED_ACT_CD4_TCELL_UP	174	Down	0.00177521836305327	0.0292614260876532
C7_GSE11864_CSF1_VS_CSF1_IFNG_IN_MAC_DN	144	Down	0.00177933793339888	0.029307060327478
C2_IVANOVA_HEMATOPOIESIS_EARLY_PROGENITOR	360	Down	0.0017840154622192	0.0293084096246313
C7_GSE22886_NAIVE_BCELL_VS_BLOOD_PLASMA_CELL_UP	170	Down	0.00178477297875864	0.0293084096246313
C3_TGTATGA_MIR4853P	117	Down	0.00178518031284998	0.0293084096246313
C7_GSE22886_UNSTIM_VS_IL2_STIM_NKCELL_DN	174	Down	0.00178590150785219	0.0293084096246313
C7_GSE40274_CTRL_VS_FOXP3_AND_HELIOS_TRANSDUCED_ACTIVATED_CD4_TCELL_UP	175	Down	0.00178690803576519	0.0293084096246313
C7_GSE46606_IRF4HIGH_VS_IRF4MID_CD40L_IL2_IL5_DAY1_STIMULATED_BCELL_UP	179	Down	0.00178752655049729	0.0293084096246313
C7_GSE11057_CD4_CENT_MEM_VS_PBMC_UP	178	Down	0.00179083337361482	0.0293193356494092
C5_GO_NUCLEAR_MEMBRANE	249	Down	0.00179093737435028	0.0293193356494092
C7_GSE19772_CTRL_VS_HCMV_INF_MONOCYTES_AND_PI3K_INHIBITION_UP	143	Down	0.00179224779048113	0.0293193356494092
C3_ACATTCC_MIR1_MIR206	238	Down	0.00179727057125309	0.0293793468211169
C2_GABRIELY_MIR21_TARGETS	248	Down	0.00180116785482325	0.0294030386404776
C7_GSE17322_CD103_POS_VS_CD11B_HIGH_LUNG_DC_DN	165	Down	0.00180143086636524	0.0294030386404776
C7_GSE3982_DC_VS_MAC_LPS_STIM_UP	158	Down	0.00180472220747033	0.0294346121236439
C7_GSE21546_UNSTIM_VS_ANTI_CD3_STIM_DP_THYMOCYTES_UP	149	Down	0.0018104064130388	0.029505135921591
C5_GO_REGULATION_OF_CELLULAR_CATABOLIC_PROCESS	650	Down	0.00181884859970114	0.0296204683368747
C7_GSE32986_GMCSF_VS_GMCSF_AND_CURDLAN_LOWDOSE_STIM_DC_DN	167	Down	0.00182804410268486	0.0297312732188609
C7_GSE7764_IL15_NK_CELL_24H_VS_SPLENOCYTE_UP	168	Down	0.00182839380757701	0.0297312732188609
C7_GSE12845_IGD_NEG_BLOOD_VS_DARKZONE_GC_TONSIL_BCELL_DN	184	Down	0.00183030192884874	0.0297400070716006
C7_GSE17721_LPS_VS_PAM3CSK4_24H_BMDC_UP	157	Down	0.00183267414518245	0.0297562631416899
C7_GSE19888_ADENOSINE_A3R_INH_PRETREAT_AND_ACT_BY_A3R_VS_A3R_INH_AND_TCELL_MEMBRANES_ACT_MAST_CELL_UP	170	Down	0.00183431702543862	0.0297606618667273
C5_GO_ASPARTATE_FAMILY_AMINO_ACID_BIOSYNTHETIC_PROCESS	16	Down	0.00183859565029955	0.0298064017649075
C7_GSE14308_TH2_VS_TH1_DN	170	Down	0.00184060345811201	0.0298064017649075
C2_REACTOME_TRANSCRIPTIONAL_REGULATION_BY_TP53	309	Down	0.00184125845311525	0.0298064017649075
C7_GSE14769_20MIN_VS_360MIN_LPS_BMDM_UP	173	Down	0.00184467456408261	0.0298324562985918
C7_GSE45365_NK_CELL_VS_BCELL_MCMV_INFECTION_UP	166	Down	0.00184591576010077	0.0298324562985918
C7_GSE360_L_MAJOR_VS_B_MALAYI_LOW_DOSE_DC_DN	150	Down	0.0018489721725471	0.0298324562985918
C5_GO_NUCLEAR_OUTER_MEMBRANE_ENDOPLASMIC_RETICULUM_MEMBRANE_NETWORK	794	Down	0.00184913565113911	0.0298324562985918
C2_REACTOME_TRISTETRAPROLIN_TTP_ZFP36_BINDS_AND_DESTABILIZES_MRNA	16	Down	0.00184974431687285	0.0298324562985918
C7_GSE43955_TH0_VS_TGFB_IL6_TH17_ACT_CD4_TCELL_42H_UP	163	Down	0.00185256900381284	0.0298558148816554
C2_REACTOME_FORMATION_OF_TC_NER_PRE_INCISION_COMPLEX	47	Down	0.0018582094665041	0.0299100904839055
C7_GSE17721_LPS_VS_CPG_12H_BMDC_UP	166	Down	0.00185869454048979	0.0299100904839055
C7_GSE14350_IL2RB_KO_VS_WT_TEFF_UP	165	Down	0.00186204849882472	0.0299418502865129
C5_GO_ORGANONITROGEN_COMPOUND_BIOSYNTHETIC_PROCESS	1341	Down	0.00186454085031219	0.0299443001229407
C3_AACYNNNNTTCCS_UNKNOWN	78	Down	0.0018654321799622	0.0299443001229407
C7_GSE17721_CPG_VS_GARDIQUIMOD_1H_BMDC_UP	154	Down	0.00186725699649497	0.0299443001229407
C2_MILI_PSEUDOPODIA_HAPTOTAXIS_DN	553	Down	0.00186772257359113	0.0299443001229407
C2_REACTOME_DEUBIQUITINATION	239	Down	0.00187503501816033	0.0300393350176764
C7_GSE7548_NAIVE_VS_DAY28_PCC_IMMUNIZATION_CD4_TCELL_UP	157	Down	0.0018786135306975	0.0300744536589595
C7_GSE27786_LIN_NEG_VS_CD4_TCELL_DN	164	Down	0.00188041199532807	0.0300810449872098
C7_GSE11961_FOLLICULAR_BCELL_VS_PLASMA_CELL_DAY7_DN	174	Down	0.00188375532105454	0.0301123216096648
C5_GO_REGULATION_OF_RESPONSE_TO_BIOTIC_STIMULUS	103	Down	0.00188790049461444	0.0301506621942896
C7_GSE3982_CTRL_VS_LPS_1H_NEUTROPHIL_UP	149	Down	0.00189106063524539	0.0301506621942896
C2_HAHTOLA_MYCOSIS_FUNGOIDES_SKIN_UP	152	Down	0.00189281966309878	0.0301506621942896
C7_GSE15330_MEGAKARYOCYTE_ERYTHROID_VS_GRANULOCYTE_MONOCYTE_PROGENITOR_DN	164	Down	0.00189303942071515	0.0301506621942896
C2_AGUIRRE_PANCREATIC_CANCER_COPY_NUMBER_UP	246	Down	0.00189352776491605	0.0301506621942896
C7_GSE22601_DOUBLE_POSITIVE_VS_CD4_SINGLE_POSITIVE_THYMOCYTE_DN	177	Down	0.00189490809664188	0.0301506621942896
C7_GSE41867_LCMV_ARMSTRONG_VS_CLONE13_DAY8_EFFECTOR_CD8_TCELL_UP	175	Down	0.0018958834239817	0.0301506621942896
C7_GSE17721_POLYIC_VS_CPG_4H_BMDC_UP	164	Down	0.00189734138960603	0.0301517431672776
C7_GSE1925_CTRL_VS_IFNG_PRIMED_MACROPHAGE_24H_IFNG_STIM_DN	174	Down	0.00190126406077977	0.0301919619373607
C7_GSE43260_BTLA_POS_VS_NEG_INTRATUMORAL_CD8_TCELL_DN	166	Down	0.00190381526775629	0.0302103590257275
C3_TCCCRNNRTGC_UNKNOWN	183	Down	0.00191007908120155	0.030287598998117
C2_KAYO_AGING_MUSCLE_DN	98	Down	0.00191195972118815	0.0302952741212661
C7_GSE26351_UNSTIM_VS_WNT_PATHWAY_STIM_HEMATOPOIETIC_PROGENITORS_UP	179	Down	0.00191473315117271	0.0303170740987141
C5_GO_AMINOACYL_TRNA_SYNTHETASE_MULTIENZYME_COMPLEX	12	Down	0.0019170916383539	0.030323005858899
C5_GO_TORC1_SIGNALING	34	Down	0.0019179035606864	0.030323005858899
C2_WELCSH_BRCA1_TARGETS_UP	169	Down	0.00192060120587637	0.030343540683081
C5_GO_MITOCHONDRIAL_RESPIRATORY_CHAIN_COMPLEX_III_ASSEMBLY	9	Down	0.001923758055042	0.0303655228053378
C7_GSE4142_NAIVE_VS_GC_BCELL_DN	145	Down	0.00192479226707263	0.0303655228053378
C7_GSE43955_10H_VS_60H_ACT_CD4_TCELL_WITH_TGFB_IL6_UP	164	Down	0.00193088366662183	0.0304063168228438
C7_GSE18791_UNSTIM_VS_NEWCATSLE_VIRUS_DC_6H_DN	159	Down	0.00193208660655824	0.0304063168228438
C7_GSE17974_0H_VS_2H_IN_VITRO_ACT_CD4_TCELL_DN	169	Down	0.00193271887483123	0.0304063168228438
C2_BASSO_B_LYMPHOCYTE_NETWORK	129	Down	0.00193298501284813	0.0304063168228438
C2_MILI_PSEUDOPODIA_CHEMOTAXIS_DN	361	Down	0.001938192663767	0.0304511708338868
C5_GO_RESPIRATORY_CHAIN_COMPLEX_III	10	Down	0.00193864405871278	0.0304511708338868
C7_GSE46606_DAY1_VS_DAY3_CD40L_IL2_IL5_STIMULATED_IRF4MID_BCELL_DN	178	Down	0.00194773872339536	0.030521830034081
C7_GSE4748_CTRL_VS_LPS_AND_CYANOBACTERIUM_LPSLIKE_STIM_DC_3H_UP	154	Down	0.00194834350231144	0.030521830034081
C5_GO_DNA_DAMAGE_RESPONSE_DETECTION_OF_DNA_DAMAGE	35	Down	0.00194977561413901	0.030521830034081
C7_GSE18893_CTRL_VS_TNF_TREATED_TCONV_2H_UP	164	Down	0.00195008840847682	0.030521830034081
C7_GSE35825_IFNA_VS_IFNG_STIM_MACROPHAGE_UP	136	Down	0.00195082220622077	0.030521830034081
C7_GSE17721_0.5H_VS_12H_GARDIQUIMOD_BMDC_DN	161	Down	0.00195171193378299	0.030521830034081
C7_GSE42724_MEMORY_BCELL_VS_PLASMABLAST_UP	173	Down	0.00195299189043446	0.030521830034081
C7_GSE35685_CD34POS_CD38NEG_VS_CD34POS_CD10NEG_CD62LPOS_BONE_MARROW_UP	176	Down	0.00195839400431202	0.0305842208362393
C7_GSE17721_0.5H_VS_4H_CPG_BMDC_UP	178	Down	0.00196489300117504	0.0306636395550281
C7_GSE14350_TREG_VS_TEFF_UP	180	Down	0.00196738997226182	0.0306805343481693
C7_GSE27859_CD11C_INT_F480_HI_MACROPHAGE_VS_CD11C_ING_F480_INT_DC_UP	171	Down	0.00197267898113292	0.030699022737047
C7_GSE21379_TFH_VS_NON_TFH_SAP_KO_CD4_TCELL_UP	165	Down	0.00197321814930417	0.030699022737047
C7_GSE3982_MAST_CELL_VS_BASOPHIL_DN	162	Down	0.0019735995309653	0.030699022737047
C7_GSE7348_UNSTIM_VS_TOLERIZED_AND_LPS_STIM_MACROPHAGE_UP	154	Down	0.0019742364336244	0.030699022737047
C7_GSE23925_LIGHT_ZONE_VS_NAIVE_BCELL_DN	173	Down	0.00197955712558017	0.0307597085731268
C7_GSE36476_YOUNG_VS_OLD_DONOR_MEMORY_CD4_TCELL_40H_TSST_ACT_DN	177	Down	0.0019838083672257	0.0307607825238327
C5_GO_ATP_SYNTHESIS_COUPLED_ELECTRON_TRANSPORT	79	Down	0.00198438094817731	0.0307607825238327
C5_GO_RNA_METHYLATION	70	Down	0.00198503956017806	0.0307607825238327
C7_GSE20366_EX_VIVO_VS_HOMEOSTATIC_CONVERSION_TREG_UP	175	Down	0.00198732387670127	0.0307607825238327
C5_GO_PURINE_CONTAINING_COMPOUND_BIOSYNTHETIC_PROCESS	158	Down	0.00198759993030958	0.0307607825238327
C7_GSE37533_PPARG1_FOXP3_VS_PPARG2_FOXP3_TRANSDUCED_CD4_TCELL_UP	157	Down	0.00198813466247527	0.0307607825238327
C7_GSE1740_MCSF_VS_MCSF_AND_IFNG_DAY2_DERIVED_MACROPHAGE_DN	171	Down	0.00199335845107802	0.0308196233220131
C2_BENPORATH_OCT4_TARGETS	220	Down	0.00199561807306214	0.0308324957847298
C5_GO_MEMBRANE_FUSION	115	Down	0.00199770745984884	0.0308324957847298
C7_GSE13484_UNSTIM_VS_YF17D_VACCINE_STIM_PBMC_DN	164	Down	0.00200008295314437	0.0308324957847298
C7_GSE3982_EOSINOPHIL_VS_NKCELL_DN	152	Down	0.00200022330229222	0.0308324957847298
C7_GSE29949_CD8_POS_DC_SPLEEN_VS_DC_BRAIN_UP	169	Down	0.00200248922135237	0.0308324957847298
C5_GO_TRNA_BINDING	51	Down	0.00200271927718441	0.0308324957847298
C7_GSE20198_IL12_IL18_VS_IFNA_TREATED_ACT_CD4_TCELL_DN	161	Down	0.00200864474944661	0.0309017885851034
C2_WAKABAYASHI_ADIPOGENESIS_PPARG_BOUND_8D	512	Down	0.00201205438573355	0.0309323059782652
C7_GSE18281_SUBCAPSULAR_VS_PERIMEDULLARY_CORTICAL_REGION_OF_THYMUS_DN	129	Down	0.0020188372214702	0.0310146012805464
C7_GSE17974_2.5H_VS_72H_IL4_AND_ANTI_IL12_ACT_CD4_TCELL_UP	167	Down	0.00202251708567216	0.031046760032556
C3_TTTTGAG_MIR373	181	Down	0.00202507267308214	0.031046760032556
C7_GSE41867_DAY6_EFFECTOR_VS_DAY30_MEMORY_CD8_TCELL_LCMV_ARMSTRONG_UP	182	Down	0.00202522429679452	0.031046760032556
C5_GO_NUCLEOLAR_PART	142	Down	0.0020280964498117	0.0310688334670306
C7_GSE19888_ADENOSINE_A3R_INH_VS_INH_PRETREAT_AND_ACT_WITH_TCELL_MEMBRANES_MAST_CELL_UP	163	Down	0.00203313653890938	0.031124063374751
C3_GTTTGTT_MIR495	191	Down	0.00203512885072898	0.0311325916995861
C2_LINDGREN_BLADDER_CANCER_CLUSTER_2A_DN	120	Down	0.00203786956259132	0.0311525486622487
C7_GSE10325_BCELL_VS_LUPUS_BCELL_DN	181	Down	0.00204081945831642	0.0311580637628423
C7_GSE21360_PRIMARY_VS_TERTIARY_MEMORY_CD8_TCELL_UP	173	Down	0.00204110310745892	0.0311580637628423
C5_GO_NUCLEAR_HORMONE_RECEPTOR_BINDING	126	Down	0.00204600423099214	0.0312109168626452
C7_GSE11924_TH1_VS_TH2_CD4_TCELL_DN	151	Down	0.00205454366457045	0.0313191575346889
C3_GTCNYYATGR_UNKNOWN	89	Down	0.00205895492074632	0.0313629057367576
C5_GO_PROTON_EXPORTING_ATPASE_ACTIVITY	26	Down	0.00206097442193502	0.0313629057367576
C2_RAMALHO_STEMNESS_UP	166	Down	0.00206222741898965	0.0313629057367576
C7_GSE39820_CTRL_VS_TGFBETA3_IL6_CD4_TCELL_UP	166	Down	0.00206319686918464	0.0313629057367576
C7_GSE23502_BM_VS_COLON_TUMOR_HDC_KO_MYELOID_DERIVED_SUPPRESSOR_CELL_DN	174	Down	0.00206696396537234	0.0313981669025608
C7_GSE3982_MAST_CELL_VS_EFF_MEMORY_CD4_TCELL_DN	139	Down	0.00206949908444376	0.0314146774945794
C7_GSE10240_CTRL_VS_IL22_STIM_PRIMARY_BRONCHIAL_EPITHELIAL_CELLS_DN	171	Down	0.0020730832271791	0.0314470778769014
C5_GO_HYDRO_LYASE_ACTIVITY	42	Down	0.00207594345842644	0.0314684594690331
C7_GSE19941_UNSTIM_VS_LPS_STIM_IL10_KO_MACROPHAGE_DN	154	Down	0.0020852040376335	0.0315382478467589
C7_GSE20715_WT_VS_TLR4_KO_6H_OZONE_LUNG_UP	162	Down	0.00208578159457673	0.0315382478467589
C7_GSE28726_NAIVE_VS_ACTIVATED_VA24NEG_NKTCELL_UP	167	Down	0.00208585136347005	0.0315382478467589
C7_GSE40068_CXCR5NEG_BCL6NEG_CD4_TCELL_VS_CXCR5POS_BCL6NEG_TFH_UP	169	Down	0.00208636297529499	0.0315382478467589
C7_GSE17186_CD21LOW_VS_CD21HIGH_TRANSITIONAL_BCELL_CORD_BLOOD_UP	180	Down	0.0020898962738756	0.0315439714073741
C7_GSE19888_ADENOSINE_A3R_ACT_VS_TCELL_MEMBRANES_ACT_IN_MAST_CELL_DN	147	Down	0.00209103605250568	0.0315439714073741
C7_GSE22601_CD4_SINGLE_POSITIVE_VS_CD8_SINGLE_POSITIVE_THYMOCYTE_DN	168	Down	0.0020911041344184	0.0315439714073741
C7_GSE36078_UNTREATED_VS_AD5_T425A_HEXON_INF_MOUSE_LUNG_DC_UP	157	Down	0.00209257613449531	0.0315442401038724
C7_GSE17721_PAM3CSK4_VS_CPG_12H_BMDC_UP	165	Down	0.00209602944343528	0.0315533559252008
C5_GO_RIBOSOMAL_SMALL_SUBUNIT_BIOGENESIS	44	Down	0.0020963527965959	0.0315533559252008
C2_REACTOME_RNA_POLYMERASE_III_TRANSCRIPTION_TERMINATION	21	Down	0.00209754468210122	0.0315533559252008
C7_GSE19825_NAIVE_VS_IL2RAHIGH_DAY3_EFF_CD8_TCELL_DN	178	Down	0.00210304639288345	0.0316141942858128
C7_GSE24726_WT_VS_E2_2_KO_PDC_DAY6_POST_DELETION_UP	173	Down	0.00211272534287395	0.0317376995412892
C7_GSE17721_POLYIC_VS_GARDIQUIMOD_1H_BMDC_DN	167	Down	0.00212517599595363	0.0318747250794921
C7_GSE22611_NOD2_VS_CTRL_TRANSDUCED_HEK293T_CELL_UP	155	Down	0.0021273073719911	0.0318747250794921
C7_GSE17186_MEMORY_VS_CD21HIGH_TRANSITIONAL_BCELL_DN	179	Down	0.00212843110219373	0.0318747250794921
C7_GSE26290_CTRL_VS_AKT_INHIBITOR_TREATED_ANTI_CD3_AND_IL2_STIM_CD8_TCELL_DN	169	Down	0.00212856270280378	0.0318747250794921
C5_GO_CELLULAR_PROTEIN_CATABOLIC_PROCESS	613	Down	0.002130465670878	0.0318747250794921
C5_GO_CYTOSOLIC_TRANSPORT	132	Down	0.00213182114661928	0.0318747250794921
C7_GSE17721_CTRL_VS_CPG_0.5H_BMDC_UP	167	Down	0.00213521239176489	0.0318747250794921
C7_GSE15767_MED_VS_SCS_MAC_LN_DN	163	Down	0.00213581715261597	0.0318747250794921
C7_GSE9878_CTRL_VS_EBF_TRANSDUCED_PAX5_KO_PRO_BCELL_DN	172	Down	0.00213781145925829	0.0318747250794921
C2_REN_ALVEOLAR_RHABDOMYOSARCOMA_DN	329	Down	0.00214006365594634	0.0318747250794921
C1_chr20p12	26	Down	0.00214140122753153	0.0318747250794921
C7_GSE37301_LYMPHOID_PRIMED_MPP_VS_COMMON_LYMPHOID_PROGENITOR_UP	143	Down	0.00214167480863718	0.0318747250794921
C7_GSE6259_33D1_POS_VS_DEC205_POS_FLT3L_INDUCED_SPLENIC_DC_DN	165	Down	0.00214352269699862	0.0318747250794921
C7_GSE23568_CTRL_VS_ID3_TRANSDUCED_CD8_TCELL_UP	170	Down	0.00214450085162522	0.0318747250794921
C5_GO_RNA_POLYMERASE_I_COMPLEX	8	Down	0.00214614169120967	0.0318747250794921
C7_GSE7852_TREG_VS_TCONV_FAT_DN	171	Down	0.00214755628995964	0.0318747250794921
C7_GSE9650_EXHAUSTED_VS_MEMORY_CD8_TCELL_DN	173	Down	0.00214764186102149	0.0318747250794921
C2_FORTSCHEGGER_PHF8_TARGETS_DN	604	Down	0.0021482965178968	0.0318747250794921
C5_GO_RESPONSE_TO_UV	113	Down	0.00215072218786575	0.0318889034170772
C7_GSE4590_PRE_BCELL_VS_LARGE_PRE_BCELL_DN	149	Down	0.00215367530837213	0.0319108775882571
C2_BENPORATH_SOX2_TARGETS	597	Down	0.00215612375196208	0.0319253490973116
C7_GSE2770_UNTREATED_VS_IL12_TREATED_ACT_CD4_TCELL_48H_DN	161	Down	0.00216237197248006	0.0319960251207623
C3_GTGACGY_E4F1_Q6	542	Down	0.00216448140766462	0.0320054060634363
C7_GSE7460_CTRL_VS_TGFB_TREATED_ACT_TREG_UP	175	Down	0.00216850800152414	0.0320431032486796
C2_BYSTRYKH_HEMATOPOIESIS_STEM_CELL_AND_BRAIN_QTL_CIS	57	Down	0.00217448394530685	0.0321095342012227
C7_GSE360_DC_VS_MAC_UP	163	Down	0.00217928022892244	0.0321584671603984
C7_GSE3982_MEMORY_CD4_TCELL_VS_TH1_UP	166	Down	0.00218363418046988	0.0322008107700561
C2_REACTOME_EXPORT_OF_VIRAL_RIBONUCLEOPROTEINS_FROM_NUCLEUS	30	Down	0.00219637043224118	0.0323666218859889
C7_GSE18791_UNSTIM_VS_NEWCATSLE_VIRUS_DC_10H_UP	167	Down	0.00220074744544585	0.0324091063045563
C7_GSE3565_DUSP1_VS_WT_SPLENOCYTES_DN	160	Down	0.00220937185307175	0.0325140395093843
C3_GCTCTTG_MIR335	66	Down	0.00221218380544764	0.032533349903573
C7_GSE24671_CTRL_VS_BAKIMULC_INFECTED_MOUSE_SPLENOCYTES_UP	182	Down	0.00221556296716661	0.0325367507852962
C7_GSE21670_TGFB_VS_IL6_TREATED_CD4_TCELL_DN	138	Down	0.0022161323292662	0.0325367507852962
C7_GSE27786_CD4_VS_CD8_TCELL_DN	162	Down	0.00221769022574272	0.0325367507852962
C3_AAAGGAT_MIR501	87	Down	0.0022184148262702	0.0325367507852962
C5_GO_ENDOSOME_ORGANIZATION	64	Down	0.00222087140553309	0.032543561126691
C7_GSE27786_LSK_VS_NEUTROPHIL_UP	167	Down	0.00222187968046419	0.032543561126691
C5_GO_CARBON_OXYGEN_LYASE_ACTIVITY	56	Down	0.00222895814199346	0.0326252091876668
C5_GO_PRIMARY_ACTIVE_TRANSMEMBRANE_TRANSPORTER_ACTIVITY	92	Down	0.00223089597266922	0.0326315545779775
C7_GSE1112_OT1_VS_HY_CD8AB_THYMOCYTE_RTOC_CULTURE_DN	175	Down	0.00223318868435559	0.0326430788012408
C7_GSE360_LOW_DOSE_B_MALAYI_VS_M_TUBERCULOSIS_DC_UP	170	Down	0.00223675209829889	0.0326731491692253
C5_GO_PROTEIN_CATABOLIC_PROCESS	718	Down	0.00223969513609194	0.0326865110776491
C7_GSE14000_4H_VS_16H_LPS_DC_DN	169	Down	0.00224188858951052	0.0326865110776491
C2_SAKAI_TUMOR_INFILTRATING_MONOCYTES_DN	73	Down	0.00224218737246643	0.0326865110776491
C5_GO_POSITIVE_REGULATION_OF_MITOCHONDRIAL_TRANSLATION	14	Down	0.00224430630417078	0.0326954280390011
C7_GSE45739_UNSTIM_VS_ACD3_ACD28_STIM_NRAS_KO_CD4_TCELL_UP	185	Down	0.00224803505808977	0.0327277694497203
C5_GO_DAMAGED_DNA_BINDING	60	Down	0.00225897903757953	0.0328650390899901
C7_GSE25087_FETAL_VS_ADULT_TCONV_DN	154	Down	0.00226378643754824	0.0329086772401595
C2_REACTOME_NUCLEAR_IMPORT_OF_REV_PROTEIN	31	Down	0.00226501268299641	0.0329086772401595
C7_GSE24634_TREG_VS_TCONV_POST_DAY3_IL4_CONVERSION_UP	167	Down	0.00226885823472385	0.0329424851590561
C7_GSE5503_LIVER_DC_VS_SPLEEN_DC_ACTIVATED_ALLOGENIC_TCELL_DN	169	Down	0.00228103265772301	0.033097097265102
C5_GO_SNRNA_3_END_PROCESSING	16	Down	0.00228441969252203	0.0331240855415694
C2_REACTOME_BRANCHED_CHAIN_AMINO_ACID_CATABOLISM	19	Down	0.00229197907402672	0.0331893258169477
C5_GO_BRANCHED_CHAIN_AMINO_ACID_CATABOLIC_PROCESS	19	Down	0.00229197907402672	0.0331893258169477
C7_GSE34156_NOD2_LIGAND_VS_TLR1_TLR2_LIGAND_24H_TREATED_MONOCYTE_DN	157	Down	0.0022945920990311	0.0332049978733707
C7_GSE2405_HEAT_KILLED_LYSATE_VS_LIVE_A_PHAGOCYTOPHILUM_STIM_NEUTROPHIL_9H_DN	169	Down	0.00229743439419136	0.0332239645858661
C7_GSE24081_CONTROLLER_VS_PROGRESSOR_HIV_SPECIFIC_CD8_TCELL_DN	155	Down	0.00230747617818089	0.0333469508708193
C3_AATGGAG_MIR136	51	Down	0.0023108144217668	0.0333729603441848
C5_GO_EXONUCLEASE_ACTIVITY	71	Down	0.00231426100384594	0.0333839434442039
C7_GSE8921_UNSTIM_VS_TLR1_2_STIM_MONOCYTE_6H_UP	158	Down	0.00231465291075432	0.0333839434442039
C7_GSE37534_UNTREATED_VS_PIOGLITAZONE_TREATED_CD4_TCELL_PPARG1_AND_FOXP3_TRASDUCED_DN	167	Down	0.00232233182296982	0.0334724398032302
C7_GSE22611_NOD2_VS_CTRL_TRANSDUCED_HEK293T_CELL_DN	157	Down	0.00232573975581008	0.0334993006527439
C7_GSE3982_MAC_VS_BASOPHIL_DN	159	Down	0.00233861730493753	0.0336405952645567
C7_GSE17721_PAM3CSK4_VS_CPG_1H_BMDC_UP	144	Down	0.00233865100769646	0.0336405952645567
C6_PDGF_ERK_DN.V1_UP	98	Down	0.00234440330779812	0.03370099175133
C2_REACTOME_REGULATION_OF_TP53_ACTIVITY	139	Down	0.00235280283167761	0.033799337102484
C7_GSE23308_CTRL_VS_CORTICOSTERONE_TREATED_MACROPHAGE_MINERALCORTICOID_REC_KO_UP	176	Down	0.00235486376190671	0.0338065550782795
C5_GO_PROTEIN_LOCALIZATION_TO_GOLGI_APPARATUS	26	Down	0.00235660714111727	0.0338092077414788
C7_GSE16451_IMMATURE_VS_MATURE_NEURON_CELL_LINE_WEST_EQUINE_ENC_VIRUS_DN	175	Down	0.00236545929840999	0.0338928851972135
C7_GSE35825_UNTREATED_VS_IFNG_STIM_MACROPHAGE_DN	175	Down	0.00236556464081602	0.0338928851972135
C2_REACTOME_LEADING_STRAND_SYNTHESIS	14	Down	0.00236959182391205	0.0339281754747856
C5_GO_THIOESTER_BIOSYNTHETIC_PROCESS	46	Down	0.00237423167721449	0.0339643541304542
C7_GSE17721_CTRL_VS_GARDIQUIMOD_4H_BMDC_UP	171	Down	0.00237525010215282	0.0339643541304542
C7_GSE17721_CPG_VS_GARDIQUIMOD_8H_BMDC_DN	163	Down	0.00237946337182268	0.0340021867335821
C7_GSE27786_NKCELL_VS_MONO_MAC_UP	178	Down	0.00238137609027359	0.0340071166229195
C3_CCGNMNNTNACG_UNKNOWN	70	Down	0.00238621262024006	0.0340537658935838
C5_GO_NCRNA_EXPORT_FROM_NUCLEUS	35	Down	0.00238948460922586	0.0340682404502406
C5_GO_CYSTEINE_TYPE_ENDOPEPTIDASE_ACTIVITY	77	Down	0.00239036796815721	0.0340682404502406
C5_GO_NUCLEAR_TRANSCRIBED_MRNA_CATABOLIC_PROCESS_DEADENYLATION_DEPENDENT_DECAY	61	Down	0.00239396536196421	0.0340922517053973
C2_CHEN_HOXA5_TARGETS_9HR_UP	195	Down	0.00239540124420089	0.0340922517053973
C2_BLALOCK_ALZHEIMERS_DISEASE_INCIPIENT_UP	301	Down	0.00239709701989669	0.0340922517053973
C2_GARY_CD5_TARGETS_UP	416	Down	0.00239847683816199	0.0340922517053973
C7_GSE29164_DAY3_VS_DAY7_UNTREATED_MELANOMA_DN	176	Down	0.0024014367202453	0.0340922517053973
C7_GSE41867_DAY8_EFFECTOR_VS_DAY30_EXHAUSTED_CD8_TCELL_LCMV_CLONE13_UP	169	Down	0.00240148260215043	0.0340922517053973
C7_GSE17721_LPS_VS_GARDIQUIMOD_16H_BMDC_DN	172	Down	0.00240563252890934	0.0341288298345987
C7_GSE9601_UNTREATED_VS_NFKB_INHIBITOR_TREATED_HCMV_INF_MONOCYTE_DN	168	Down	0.00241319149347575	0.0341999930638177
C2_STAMBOLSKY_TARGETS_OF_MUTATED_TP53_UP	37	Down	0.00241380183388829	0.0341999930638177
C2_KEGG_OTHER_GLYCAN_DEGRADATION	14	Down	0.00241740241846855	0.0342286509539294
C7_GSE24634_TEFF_VS_TCONV_DAY5_IN_CULTURE_UP	179	Down	0.00242186335942284	0.0342694455268103
C3_CTTTGTA_MIR524	328	Down	0.00243141851898827	0.0343657090660631
C5_GO_ENDODEOXYRIBONUCLEASE_ACTIVITY	32	Down	0.00243183493529443	0.0343657090660631
C7_GSE22601_IMMATURE_CD4_SINGLE_POSITIVE_VS_DOUBLE_POSITIVE_THYMOCYTE_DN	174	Down	0.0024421804010643	0.0344894383202388
C7_GSE37416_CTRL_VS_12H_F_TULARENSIS_LVS_NEUTROPHIL_DN	162	Down	0.00244577506657403	0.0345177311282524
C7_GSE46606_IRF4HIGH_VS_IRF4MID_CD40L_IL2_IL5_DAY3_STIMULATED_BCELL_DN	160	Down	0.00245199739104848	0.0345830477286239
C7_GSE6674_UNSTIM_VS_ANTI_IGM_STIM_BCELL_DN	59	Up	0.00245870896173101	0.034651210070066
C5_GO_QUINONE_BIOSYNTHETIC_PROCESS	14	Down	0.00246018076351486	0.034651210070066
C7_GSE2706_2H_VS_8H_R848_STIM_DC_DN	140	Down	0.00246162247455152	0.034651210070066
C3_GATTGGY_NFY_Q6_01	904	Down	0.00246452169291614	0.0346649673523056
C7_GSE2770_IL12_ACT_VS_ACT_CD4_TCELL_48H_DN	167	Down	0.00246595709406579	0.0346649673523056
C5_GO_TRANSCRIPTION_COREGULATOR_ACTIVITY	432	Down	0.00246947816572045	0.0346649673523056
C2_WEI_MIR34A_TARGETS	121	Down	0.00247052961286181	0.0346649673523056
C7_GSE13306_TREG_VS_TCONV_LAMINA_PROPRIA_DN	136	Down	0.00247059005747116	0.0346649673523056
C7_GSE17186_NAIVE_VS_CD21LOW_TRANSITIONAL_BCELL_DN	178	Down	0.00247620976152231	0.0346840663035579
C7_GSE10273_HIGH_VS_LOW_IL7_TREATED_IRF4_8_NULL_PRE_BCELL_UP	173	Down	0.0024771519727853	0.0346840663035579
C2_SCHLOSSER_MYC_TARGETS_AND_SERUM_RESPONSE_DN	34	Down	0.00247745125004553	0.0346840663035579
C7_GSE4142_NAIVE_BCELL_VS_PLASMA_CELL_DN	159	Down	0.00247834698370435	0.0346840663035579
C7_GSE13484_UNSTIM_VS_12H_YF17D_VACCINE_STIM_PBMC_DN	157	Down	0.00248231709376753	0.0347172291412026
C7_GSE5589_WT_VS_IL10_KO_LPS_STIM_MACROPHAGE_45MIN_DN	166	Down	0.0024882977274309	0.0347784499377777
C3_TGAATGT_MIR181A_MIR181B_MIR181C_MIR181D	382	Down	0.00249493826103551	0.0348488092455778
C2_MORI_PRE_BI_LYMPHOCYTE_DN	67	Down	0.00249714616773362	0.0348572037776561
C5_GO_INTRACELLULAR_PROTEIN_TRANSPORT	926	Down	0.00250166818382047	0.034869239317346
C2_BLUM_RESPONSE_TO_SALIRASIB_UP	206	Down	0.00250177920578136	0.034869239317346
C3_GCAAAAA_MIR129	140	Down	0.00250283079555171	0.034869239317346
C2_KEGG_RNA_POLYMERASE	23	Down	0.00250525608080017	0.0348795579935619
C5_GO_POSITIVE_REGULATION_OF_PEPTIDASE_ACTIVITY	136	Down	0.00250738727868968	0.0348795579935619
C5_GO_POSITIVE_REGULATION_OF_CYSTEINE_TYPE_ENDOPEPTIDASE_ACTIVITY	105	Down	0.00250894978456376	0.0348795579935619
C7_GSE6259_DEC205_POS_DC_VS_BCELL_DN	151	Down	0.00251315238374817	0.0348795579935619
C5_GO_OTHER_ORGANISM	54	Down	0.00251325500665613	0.0348795579935619
C7_GSE32986_GMCSF_AND_CURDLAN_LOWDOSE_VS_GMCSF_AND_CURDLAN_HIGHDOSE_STIM_DC_UP	179	Down	0.00251537207484552	0.0348795579935619
C3_GTAAGAT_MIR200A	42	Down	0.0025179665554449	0.0348795579935619
C2_KRIGE_RESPONSE_TO_TOSEDOSTAT_24HR_DN	827	Down	0.00252081537376202	0.0348795579935619
C5_GO_NUCLEAR_RECEPTOR_BINDING	93	Down	0.00252112150744544	0.0348795579935619
C7_GSE17721_LPS_VS_CPG_1H_BMDC_UP	164	Down	0.00252239162456593	0.0348795579935619
C7_GSE11961_MARGINAL_ZONE_BCELL_VS_MEMORY_BCELL_DAY7_UP	153	Down	0.00252279430544665	0.0348795579935619
C5_GO_NUCLEOSIDE_BISPHOSPHATE_BIOSYNTHETIC_PROCESS	61	Down	0.00252286679383638	0.0348795579935619
C5_GO_MODIFICATION_DEPENDENT_MACROMOLECULE_CATABOLIC_PROCESS	514	Down	0.00252548654891504	0.0348859579724256
C5_GO_RESPONSE_TO_VIRUS	246	Down	0.00252654619097735	0.0348859579724256
C7_GSE17974_1.5H_VS_72H_IL4_AND_ANTI_IL12_ACT_CD4_TCELL_DN	173	Down	0.00253017879123453	0.034912752601581
C7_GSE29617_CTRL_VS_DAY7_TIV_FLU_VACCINE_PBMC_2008_DN	164	Down	0.0025317056906826	0.034912752601581
C2_REACTOME_DNA_DAMAGE_BYPASS	45	Down	0.00254027824312928	0.0350087138818045
C7_GSE36888_STAT5_AB_KNOCKIN_VS_WT_TCELL_IL2_TREATED_6H_UP	156	Down	0.00254199911187011	0.0350101871331342
C3_XBP1_01	94	Down	0.00254922227504306	0.0350873918719759
C2_KRIGE_RESPONSE_TO_TOSEDOSTAT_6HR_DN	753	Down	0.00256217597394035	0.0352052263227338
C7_GSE15330_WT_VS_IKAROS_KO_HSC_DN	163	Down	0.00256219056438988	0.0352052263227338
C5_GO_INTRINSIC_COMPONENT_OF_ORGANELLE_MEMBRANE	301	Down	0.00256265223877912	0.0352052263227338
C7_GSE2770_TGFB_AND_IL4_VS_IL12_TREATED_ACT_CD4_TCELL_48H_UP	165	Down	0.00256911139253371	0.0352716229916717
C2_STEIN_ESRRA_TARGETS_DN	85	Down	0.00257160302266532	0.0352834995367843
C7_GSE17974_CTRL_VS_ACT_IL4_AND_ANTI_IL12_2H_CD4_TCELL_DN	173	Down	0.00257468951771321	0.0353035177106415
C7_GSE20366_TREG_VS_NAIVE_CD4_TCELL_HOMEOSTATIC_CONVERSION_DN	173	Down	0.0025840114112199	0.0354089548529261
C5_GO_AUTOPHAGOSOME_ORGANIZATION	85	Down	0.00258596667365191	0.0354113578104661
C2_CHEOK_RESPONSE_TO_MERCAPTOPURINE_UP	10	Down	0.00258745169323201	0.0354113578104661
C7_GSE17721_0.5H_VS_8H_LPS_BMDC_UP	167	Down	0.00259115032823886	0.0354396172258243
C7_GSE15930_STIM_VS_STIM_AND_IFNAB_48H_CD8_T_CELL_DN	165	Down	0.00259285492790631	0.0354405854418045
C2_SENESE_HDAC2_TARGETS_UP	86	Down	0.00259753472609716	0.0354683128605037
C7_GSE42724_NAIVE_VS_MEMORY_BCELL_DN	163	Down	0.00259835700721414	0.0354683128605037
C7_GSE5589_LPS_VS_LPS_AND_IL10_STIM_IL10_KO_MACROPHAGE_45MIN_UP	169	Down	0.00260074322959616	0.0354683128605037
C5_GO_ORGANOPHOSPHATE_BIOSYNTHETIC_PROCESS	449	Down	0.00260157598908005	0.0354683128605037
C5_GO_REGULATION_OF_NUCLEOBASE_CONTAINING_COMPOUND_METABOLIC_PROCESS	417	Down	0.00260431888432529	0.0354683128605037
C5_GO_MRNA_BINDING	189	Down	0.00260469400639786	0.0354683128605037
C7_GSE17721_POLYIC_VS_GARDIQUIMOD_1H_BMDC_UP	148	Down	0.00260842337605212	0.0354968129694621
C7_GSE17721_0.5H_VS_8H_CPG_BMDC_DN	168	Down	0.00261051427978878	0.0355029942051273
C7_GSE339_EX_VIVO_VS_IN_CULTURE_CD4CD8DN_DC_UP	178	Down	0.00261371695683878	0.0355242783381872
C5_GO_VACUOLAR_MEMBRANE	326	Down	0.00261701475838071	0.0355468278890384
C5_GO_CATALYTIC_ACTIVITY_ACTING_ON_DNA	156	Down	0.00262671526367503	0.035641003391662
C7_GSE45365_NK_CELL_VS_CD8A_DC_MCMV_INFECTION_DN	135	Down	0.00262723420723159	0.035641003391662
C7_GSE17974_CTRL_VS_ACT_IL4_AND_ANTI_IL12_72H_CD4_TCELL_DN	170	Down	0.00263189818084667	0.0356819595868287
C7_GSE17974_1H_VS_72H_UNTREATED_IN_VITRO_CD4_TCELL_UP	168	Down	0.00263468080576969	0.0356973741653692
C7_GSE25088_WT_VS_STAT6_KO_MACROPHAGE_IL4_STIM_UP	171	Down	0.00263982234676158	0.0357303828235725
C7_GSE27291_6H_VS_7D_STIM_GAMMADELTA_TCELL_UP	147	Down	0.00264041138051755	0.0357303828235725
C7_GSE3982_CENT_MEMORY_CD4_TCELL_VS_TH2_UP	154	Down	0.00264517265621016	0.0357599349952828
C5_GO_RNA_POLYMERASE_III_COMPLEX	15	Down	0.00264761130968607	0.0357599349952828
C7_GSE15330_WT_VS_IKAROS_KO_MEGAKARYOCYTE_ERYTHROID_PROGENITOR_UP	161	Down	0.00264921513641836	0.0357599349952828
C7_GSE25085_FETAL_LIVER_VS_FETAL_BM_SP4_THYMIC_IMPLANT_UP	174	Down	0.00265002814174537	0.0357599349952828
C5_GO_CHROMOSOME	875	Down	0.00265748133684787	0.0357599349952828
C7_GSE10325_CD4_TCELL_VS_MYELOID_UP	181	Down	0.00265809657116911	0.0357599349952828
C7_GSE17974_0.5H_VS_72H_UNTREATED_IN_VITRO_CD4_TCELL_DN	174	Down	0.00266002586524879	0.0357599349952828
C7_GSE33513_TCF7_KO_VS_HET_EARLY_THYMIC_PROGENITOR_DN	159	Down	0.00266011168445133	0.0357599349952828
C2_MOREAUX_B_LYMPHOCYTE_MATURATION_BY_TACI_DN	63	Down	0.0026603592772549	0.0357599349952828
C5_GO_DNA_BINDING_TRANSCRIPTION_FACTOR_BINDING	270	Down	0.00266056126888513	0.0357599349952828
C7_GSE26495_NAIVE_VS_PD1HIGH_CD8_TCELL_DN	187	Down	0.00266072907442312	0.0357599349952828
C5_GO_MRNA_3_END_PROCESSING	82	Down	0.00266300117827986	0.0357663933114856
C7_GSE19825_CD24LOW_VS_IL2RA_HIGH_DAY3_EFF_CD8_TCELL_DN	172	Down	0.00266481417657671	0.0357663933114856
C5_GO_CELLULAR_MACROMOLECULE_CATABOLIC_PROCESS	919	Down	0.00266615609370608	0.0357663933114856
C7_GSE24671_BAKIMULC_VS_SENDAI_VIRUS_INFECTED_MOUSE_SPLENOCYTES_DN	169	Down	0.00267380201611575	0.0358467943965283
C2_REACTOME_RESOLUTION_OF_ABASIC_SITES_AP_SITES	37	Down	0.00267583025535056	0.0358518282267228
C5_GO_EXORIBONUCLEASE_ACTIVITY	35	Down	0.00268272503667344	0.035900907550134
C7_GSE34156_UNTREATED_VS_24H_TLR1_TLR2_LIGAND_TREATED_MONOCYTE_DN	156	Down	0.0026828033901331	0.035900907550134
C3_USF_Q6	214	Down	0.00268987775761034	0.0359733836732945
C7_GSE12845_IGD_NEG_BLOOD_VS_NAIVE_TONSIL_BCELL_DN	161	Down	0.00269580951442754	0.0360304990677524
C7_GSE41176_UNSTIM_VS_ANTI_IGM_STIM_BCELL_1H_DN	167	Down	0.00269927108654355	0.0360545495131174
C7_GSE2770_TGFB_AND_IL4_ACT_VS_ACT_CD4_TCELL_6H_UP	176	Down	0.00270193098799204	0.0360678689178605
C5_GO_CHROMOSOME_ORGANIZATION	972	Down	0.0027068785116826	0.0360811456136336
H_HALLMARK_INTERFERON_ALPHA_RESPONSE	86	Down	0.0027069692705328	0.0360811456136336
C5_GO_VESICLE_FUSION_WITH_GOLGI_APPARATUS	8	Down	0.00270791559372098	0.0360811456136336
C7_GSE24634_IL4_VS_CTRL_TREATED_NAIVE_CD4_TCELL_DAY5_DN	155	Down	0.002716183316938	0.0361148830584142
C5_GO_RNA_POLYMERASE_II_SPECIFIC_DNA_BINDING_TRANSCRIPTION_FACTOR_BINDING	216	Down	0.00271909421853847	0.0361148830584142
C7_GSE2770_UNTREATED_VS_ACT_CD4_TCELL_2H_DN	157	Down	0.00272059769592163	0.0361148830584142
C7_GSE2770_UNTREATED_VS_IL4_TREATED_ACT_CD4_TCELL_6H_UP	160	Down	0.00272071102424313	0.0361148830584142
C7_GSE26928_EFF_MEMORY_VS_CXCR5_POS_CD4_TCELL_DN	143	Down	0.00272092772216638	0.0361148830584142
C3_AACTGAC_MIR223	79	Down	0.00272191916777039	0.0361148830584142
C5_GO_METHYLATED_HISTONE_BINDING	53	Down	0.00272210187168113	0.0361148830584142
C7_GSE3565_CTRL_VS_LPS_INJECTED_DUSP1_KO_SPLENOCYTES_DN	154	Down	0.00272688843580283	0.0361389789435933
C2_BLALOCK_ALZHEIMERS_DISEASE_UP	1311	Down	0.00272737068261122	0.0361389789435933
C7_GSE17721_LPS_VS_PAM3CSK4_16H_BMDC_UP	167	Down	0.00272891607549354	0.0361389789435933
C7_GSE18893_CTRL_VS_TNF_TREATED_TREG_2H_UP	170	Down	0.00273591600871359	0.0362095729475382
C5_GO_DNA_HELICASE_COMPLEX	12	Down	0.00273935633063172	0.0362298093738974
C7_GSE21670_TGFB_VS_TGFB_AND_IL6_TREATED_CD4_TCELL_DN	170	Down	0.00274078541317378	0.0362298093738974
C7_GSE411_UNSTIM_VS_400MIN_IL6_STIM_MACROPHAGE_DN	168	Down	0.00275116358245602	0.0363448480089135
C7_GSE8515_CTRL_VS_IL6_4H_STIM_MAC_UP	152	Down	0.00275765167551037	0.0364037776824634
C7_GSE17186_MEMORY_VS_CD21LOW_TRANSITIONAL_BCELL_UP	170	Down	0.00275903869719289	0.0364037776824634
C2_HIRSCH_CELLULAR_TRANSFORMATION_SIGNATURE_UP	203	Down	0.00276065896587001	0.0364037776824634
C2_BYSTRYKH_HEMATOPOIESIS_STEM_CELL_QTL_TRANS	567	Down	0.00276471787188246	0.0364351519300574
C7_GSE3982_EOSINOPHIL_VS_EFF_MEMORY_CD4_TCELL_DN	164	Down	0.00276726698292211	0.0364357439817545
C7_GSE3982_MAST_CELL_VS_BASOPHIL_UP	158	Down	0.00276812216863043	0.0364357439817545
C7_GSE13173_UNTREATED_VS_IL12_TREATED_ACT_CD8_TCELL_DN	129	Down	0.00277467362505436	0.0364998303666945
C7_GSE3982_MAC_VS_TH1_DN	159	Down	0.00278031339092208	0.0365354353193012
C5_GO_CILIARY_TRANSITION_ZONE	51	Down	0.00278074883423226	0.0365354353193012
C2_ZHAN_MULTIPLE_MYELOMA_CD1_AND_CD2_UP	81	Down	0.00278518735592622	0.036571600559777
C7_GSE5589_WT_VS_IL10_KO_LPS_AND_IL10_STIM_MACROPHAGE_180MIN_UP	137	Down	0.00278735213866232	0.0365778842056038
C7_GSE11924_TFH_VS_TH17_CD4_TCELL_DN	151	Down	0.0027949024721942	0.0366547910682204
C2_REACTOME_RNA_POLYMERASE_II_TRANSCRIPTION_PRE_INITIATION_AND_PROMOTER_OPENING	36	Down	0.00279678091653105	0.0366572638316565
C5_GO_RECYCLING_ENDOSOME	137	Down	0.00280247613820186	0.0367050433372099
C5_GO_DNA_REPAIR	477	Down	0.00280533530365203	0.0367050433372099
C7_GSE1460_INTRATHYMIC_T_PROGENITOR_VS_NAIVE_CD4_TCELL_ADULT_BLOOD_DN	161	Down	0.00280550257482455	0.0367050433372099
C7_GSE36888_STAT5_AB_KNOCKIN_VS_WT_TCELL_IL2_TREATED_17H_UP	172	Down	0.00281713730162138	0.0368350466225261
C5_GO_MACROMOLECULE_METHYLATION	241	Down	0.00282214370173957	0.036863790546548
C7_GSE23321_CD8_STEM_CELL_MEMORY_VS_EFFECTOR_MEMORY_CD8_TCELL_UP	157	Down	0.00282273446882796	0.036863790546548
C7_GSE26928_NAIVE_VS_CXCR5_POS_CD4_TCELL_UP	145	Down	0.0028252612597092	0.0368745891971192
C7_GSE4142_GC_BCELL_VS_MEMORY_BCELL_UP	148	Down	0.00282705588991516	0.0368758246326155
C7_GSE17721_0.5H_VS_4H_PAM3CSK4_BMDC_DN	158	Down	0.00282972692576286	0.0368884834577211
C2_REACTOME_CHROMATIN_ORGANIZATION	241	Down	0.00284127046253326	0.0369970492374074
C7_GSE32986_UNSTIM_VS_GMCSF_STIM_DC_UP	175	Down	0.00284146616400151	0.0369970492374074
C2_KYNG_WERNER_SYNDROM_AND_NORMAL_AGING_UP	65	Down	0.00284974081109214	0.0370797363445039
C5_GO_POSITIVE_REGULATION_OF_CELLULAR_RESPIRATION	7	Up	0.00285254911241989	0.0370797363445039
C2_MARSON_BOUND_BY_E2F4_UNSTIMULATED	579	Down	0.00285294486257501	0.0370797363445039
C2_REACTOME_DEFECTS_IN_VITAMIN_AND_COFACTOR_METABOLISM	20	Down	0.00285675074196373	0.037106968320166
C7_GSE24142_DN2_VS_DN3_THYMOCYTE_DN	165	Down	0.00286214055812133	0.0371547294953728
C2_WAKABAYASHI_ADIPOGENESIS_PPARG_RXRA_BOUND_8D	684	Down	0.00287602395011058	0.0373015052944774
C7_GSE15330_WT_VS_IKAROS_KO_LYMPHOID_MULTIPOTENT_PROGENITOR_UP	168	Down	0.00287688633402456	0.0373015052944774
C2_MONNIER_POSTRADIATION_TUMOR_ESCAPE_DN	309	Down	0.00288114002225266	0.0373024917308302
C7_GSE3720_VD1_VS_VD2_GAMMADELTA_TCELL_WITH_LPS_STIM_UP	156	Down	0.00288236932930046	0.0373024917308302
C5_GO_TRANSCRIPTION_PREINITIATION_COMPLEX_ASSEMBLY	38	Down	0.00288331075159499	0.0373024917308302
C7_GSE11864_CSF1_IFNG_VS_CSF1_IFNG_PAM3CYS_IN_MAC_UP	173	Down	0.00288384098435378	0.0373024917308302
C7_GSE13547_WT_VS_ZFX_KO_BCELL_ANTI_IGM_STIM_12H_DN	141	Down	0.00289531944676706	0.0374165110160017
C5_GO_REGULATION_OF_AUTOPHAGY	271	Down	0.00289610556868278	0.0374165110160017
C2_PROVENZANI_METASTASIS_UP	158	Down	0.0029039383224296	0.0374894095212799
C2_YAGI_AML_WITH_T_9_11_TRANSLOCATION	106	Down	0.00290648596559012	0.0374894095212799
C2_UEDA_PERIFERAL_CLOCK	136	Down	0.00290896723760585	0.0374894095212799
C3_ATTACAT_MIR3803P	75	Down	0.00290899637519509	0.0374894095212799
C3_ATGAAGG_MIR205	134	Down	0.0029103893432526	0.0374894095212799
C5_GO_PROTEIN_K63_LINKED_DEUBIQUITINATION	30	Down	0.00292675449334298	0.0376778388543596
C3_NRF1_Q6	218	Down	0.00293595181371508	0.0377697275695835
C7_GSE411_WT_VS_SOCS3_KO_MACROPHAGE_UP	176	Down	0.00293811401536079	0.0377697275695835
C3_TAGGTCA_MIR192_MIR215	36	Down	0.00294061800862466	0.0377697275695835
C7_GSE11386_NAIVE_VS_MEMORY_BCELL_DN	150	Down	0.00294085699174933	0.0377697275695835
C5_GO_CELLULAR_MACROMOLECULE_LOCALIZATION	1476	Down	0.00294613704190569	0.0378151507177623
C5_GO_PRECATALYTIC_SPLICEOSOME	31	Down	0.00294850064505713	0.037816177606922
C7_GSE34515_CD16_NEG_VS_POS_MONOCYTE_DN	161	Down	0.00295156794626351	0.037816177606922
C2_BRUINS_UVC_RESPONSE_EARLY_LATE	241	Down	0.0029516942513601	0.037816177606922
C5_GO_ADENYLYLTRANSFERASE_ACTIVITY	22	Down	0.0029536605946455	0.037816177606922
C7_GSE21927_SPLEEN_MONOCYTE_VS_GMCSF_GCSF_BONE_MARROW_DN	156	Down	0.00295493366419568	0.037816177606922
C7_GSE10240_IL22_VS_IL17_STIM_PRIMARY_BRONCHIAL_EPITHELIAL_CELLS_UP	179	Down	0.00295762792445628	0.0378249838442205
C7_GSE13547_CTRL_VS_ANTI_IGM_STIM_BCELL_12H_DN	154	Down	0.00295910923767482	0.0378249838442205
C2_KOINUMA_TARGETS_OF_SMAD2_OR_SMAD3	670	Down	0.00297169535314874	0.0379634956422276
C1_chr11q22	31	Down	0.0029748913011707	0.0379819553296027
C7_GSE40184_HEALTHY_VS_HCV_INFECTED_DONOR_PBMC_DN	168	Down	0.00299849076499936	0.0382471220878474
C2_PAL_PRMT5_TARGETS_UP	151	Down	0.00299968348684625	0.0382471220878474
C2_BOSCO_INTERFERON_INDUCED_ANTIVIRAL_MODULE	70	Down	0.00300094974154141	0.0382471220878474
C5_GO_EXONUCLEASE_ACTIVITY_ACTIVE_WITH_EITHER_RIBO_OR_DEOXYRIBONUCLEIC_ACIDS_AND_PRODUCING_5_PHOSPHOMONOESTERS	51	Down	0.00300390512874242	0.0382623077232417
C7_GSE38697_LIGHT_ZONE_VS_DARK_ZONE_BCELL_DN	80	Up	0.00301574038446615	0.0383531453449529
C2_REACTOME_HOST_INTERACTIONS_OF_HIV_FACTORS	115	Down	0.00301607070927965	0.0383531453449529
C7_GSE360_L_DONOVANI_VS_B_MALAYI_LOW_DOSE_MAC_DN	158	Down	0.00301634086107734	0.0383531453449529
C7_GSE20152_SPHK1_KO_VS_HTNFA_OVEREXPRESS_ANKLE_UP	145	Down	0.00302518989888525	0.0384431278773397
C7_GSE17721_POLYIC_VS_GARDIQUIMOD_4H_BMDC_DN	172	Down	0.00303300655240906	0.0385198935215792
C2_SMITH_TERT_TARGETS_UP	121	Down	0.00303794685100534	0.0385318377567856
C7_GSE8384_CTRL_VS_B_ABORTUS_4H_MAC_CELL_LINE_UP	172	Down	0.00303837338637643	0.0385318377567856
C3_GTATGAT_MIR154_MIR487	56	Down	0.00303927597279458	0.0385318377567856
C5_GO_TELOMERASE_RNA_BINDING	20	Down	0.00304456754222083	0.0385763779940738
C5_GO_REGULATION_OF_MACROAUTOPHAGY	146	Down	0.00305110501694048	0.0386366433318581
C7_GSE2770_UNTREATED_VS_ACT_CD4_TCELL_2H_UP	177	Down	0.00305862700574592	0.0387092981380633
C7_GSE42021_CD24INT_VS_CD24LOW_TCONV_THYMUS_DN	157	Down	0.00306928833576905	0.0388215758481062
C7_GSE17721_PAM3CSK4_VS_GADIQUIMOD_12H_BMDC_UP	152	Down	0.00307225879556613	0.0388340911785983
C7_GSE29949_CD8_NEG_DC_SPLEEN_VS_DC_BRAIN_DN	165	Down	0.00307385831429344	0.0388340911785983
C7_GSE18281_MEDULLARY_THYMOCYTE_VS_WHOLE_MEDULLA_THYMUS_UP	148	Down	0.00308003222154551	0.0388740718745688
C7_GSE9037_CTRL_VS_LPS_1H_STIM_IRAK4_KO_BMDM_UP	158	Down	0.00308092466467698	0.0388740718745688
C2_ONKEN_UVEAL_MELANOMA_UP	688	Down	0.00308239920819926	0.0388740718745688
C2_WALLACE_PROSTATE_CANCER_RACE_DN	62	Down	0.00308796263467762	0.0389216068979819
C2_DAUER_STAT3_TARGETS_DN	41	Down	0.0030993527721682	0.0389953752374971
C7_GSE25123_WT_VS_PPARG_KO_MACROPHAGE_IL4_AND_ROSIGLITAZONE_STIM_DN	168	Down	0.00310091458770767	0.0389953752374971
H_HALLMARK_ADIPOGENESIS	162	Down	0.00310221112626012	0.0389953752374971
C7_GSE3039_CD4_TCELL_VS_NKT_CELL_UP	173	Down	0.00310322384393666	0.0389953752374971
C7_GSE12845_NAIVE_VS_DARKZONE_GC_TONSIL_BCELL_DN	179	Down	0.0031049953324222	0.0389953752374971
C7_GSE19825_NAIVE_VS_IL2RALOW_DAY3_EFF_CD8_TCELL_DN	171	Down	0.00310632316807868	0.0389953752374971
C7_GSE22103_LPS_VS_GMCSF_AND_IFNG_STIM_NEUTROPHIL_DN	172	Down	0.00310639906004034	0.0389953752374971
C5_GO_REGULATION_OF_CYSTEINE_TYPE_ENDOPEPTIDASE_ACTIVITY	171	Down	0.00311452375911828	0.0390747538362023
C7_GSE3039_ALPHAALPHA_CD8_TCELL_VS_B1_BCELL_UP	169	Down	0.00311924996360903	0.0391040282746714
C7_GSE5589_LPS_VS_LPS_AND_IL10_STIM_IL6_KO_MACROPHAGE_180MIN_DN	171	Down	0.00312046251813831	0.0391040282746714
C7_GSE20198_UNTREATED_VS_IL12_TREATED_ACT_CD4_TCELL_UP	166	Down	0.00312702967911693	0.0391636996532359
C7_GSE1460_INTRATHYMIC_T_PROGENITOR_VS_CD4_THYMOCYTE_DN	177	Down	0.00313175239824803	0.039200215246853
C7_GSE17721_0.5H_VS_4H_GARDIQUIMOD_BMDC_UP	163	Down	0.00313472342562646	0.0392147754029349
C7_GSE15735_2H_VS_12H_HDAC_INHIBITOR_TREATED_CD4_TCELL_DN	169	Down	0.00314143147154336	0.0392535670692954
C7_GSE17721_PAM3CSK4_VS_GADIQUIMOD_1H_BMDC_DN	168	Down	0.00314144350139668	0.0392535670692954
C5_GO_CELLULAR_PROTEIN_COMPLEX_DISASSEMBLY	166	Down	0.00315215521133086	0.0393647385401203
C7_GSE46606_IRF4HIGH_VS_WT_CD40L_IL2_IL5_DAY1_STIMULATED_BCELL_UP	182	Down	0.00315606150671923	0.0393852859080196
C7_GSE360_T_GONDII_VS_B_MALAYI_HIGH_DOSE_MAC_DN	159	Down	0.0031577869612863	0.0393852859080196
C6_RB_P130_DN.V1_DN	115	Down	0.00315924753272885	0.0393852859080196
C7_GSE11864_UNTREATED_VS_CSF1_IFNG_PAM3CYS_IN_MAC_DN	150	Down	0.00316808018628153	0.0394727141877191
C5_GO_RIBOSOME	178	Down	0.00317562423875947	0.0395439959742655
C5_GO_PEROXISOME_ORGANIZATION	66	Down	0.00317789042256784	0.0395495117879182
C7_GSE10147_IL3_AND_HIVP17_VS_IL3_AND_CPG_STIM_PDC_DN	136	Down	0.00318113667971947	0.0395672115002722
C2_REACTOME_MRNA_DECAY_BY_3_TO_5_EXORIBONUCLEASE	14	Down	0.00318915078143258	0.0395922864711701
C7_GSE7568_CTRL_VS_24H_TGFB_TREATED_MACROPHAGES_WITH_IL4_AND_DEXAMETHASONE_UP	171	Down	0.00319070301248627	0.0395922864711701
C7_GSE21546_ELK1_KO_VS_SAP1A_KO_AND_ELK1_KO_DP_THYMOCYTES_DN	168	Down	0.0031934636360824	0.0395922864711701
C2_TARTE_PLASMA_CELL_VS_B_LYMPHOCYTE_UP	71	Down	0.0031941934671841	0.0395922864711701
C7_KAECH_DAY15_EFF_VS_MEMORY_CD8_TCELL_DN	159	Down	0.00319464078608045	0.0395922864711701
C7_GSE13547_WT_VS_ZFX_KO_BCELL_ANTI_IGM_STIM_2H_UP	162	Down	0.00319476535967486	0.0395922864711701
C7_GSE15330_HSC_VS_MEGAKARYOCYTE_ERYTHROID_PROGENITOR_IKAROS_KO_UP	175	Down	0.00319614534493836	0.0395922864711701
C7_GSE31082_DN_VS_CD4_SP_THYMOCYTE_DN	176	Down	0.00319975999893005	0.0395922864711701
C2_LAIHO_COLORECTAL_CANCER_SERRATED_UP	94	Down	0.00320127310640833	0.0395922864711701
C7_GSE23984_CTRL_VS_HYPOCALEMIC_VITAMIND_ANALOG_TCELL_UP	161	Down	0.00320237392378031	0.0395922864711701
C5_GO_AZUROPHIL_GRANULE_LUMEN	68	Down	0.0032038976017622	0.0395922864711701
C5_GO_CELLULAR_RESPONSE_TO_VIRUS	38	Down	0.0032068913504722	0.0395922864711701
C7_GSE41176_WT_VS_TAK1_KO_ANTI_IGM_STIM_BCELL_3H_DN	167	Down	0.00320715585830501	0.0395922864711701
C3_AAGCACT_MIR520F	197	Down	0.00320870549586562	0.0395922864711701
C2_REACTOME_CYTOSOLIC_SENSORS_OF_PATHOGEN_ASSOCIATED_DNA	55	Down	0.00321450116033076	0.0396345589150609
C7_GSE21033_CTRL_VS_POLYIC_STIM_DC_24H_UP	148	Down	0.00321578571318953	0.0396345589150609
C7_GSE5542_IFNG_VS_IFNA_TREATED_EPITHELIAL_CELLS_24H_UP	179	Down	0.00322173205914519	0.0396852991635306
C7_GSE3039_ALPHABETA_CD8_TCELL_VS_B1_BCELL_UP	171	Down	0.00322450891480154	0.0396969621906215
C7_GSE37301_MULTIPOTENT_PROGENITOR_VS_RAG2_KO_NK_CELL_DN	157	Down	0.00322948307523859	0.0397356476846713
C7_GSE3203_INFLUENZA_INF_VS_IFNB_TREATED_LN_BCELL_UP	121	Down	0.00323933691734769	0.0398054101435286
C7_GSE46143_CTRL_VS_LMP2A_TRANSDUCED_CD10_POS_GC_BCELL_DN	175	Down	0.00323939907291545	0.0398054101435286
C7_GSE20198_IL12_VS_IL12_IL18_TREATED_ACT_CD4_TCELL_DN	174	Down	0.00324065804506138	0.0398054101435286
C2_REACTOME_TRANSPORT_OF_MATURE_TRANSCRIPT_TO_CYTOPLASM	71	Down	0.00324423625946403	0.0398240009606423
C7_GSE21670_STAT3_KO_VS_WT_CD4_TCELL_TGFB_TREATED_UP	176	Down	0.00324740717796241	0.0398240009606423
C5_GO_MACROMOLECULE_CATABOLIC_PROCESS	1074	Down	0.00324767922272618	0.0398240009606423
C7_GSE4984_GALECTIN1_VS_LPS_STIM_DC_UP	157	Down	0.00325000546367111	0.0398300104621207
C7_GSE23502_BM_VS_COLON_TUMOR_MYELOID_DERIVED_SUPPRESSOR_CELL_DN	164	Down	0.00325282476977379	0.0398420524595895
C7_GSE26890_CXCR1_NEG_VS_POS_EFFECTOR_CD8_TCELL_UP	180	Down	0.00325638108098481	0.0398631029394597
C2_MYLLYKANGAS_AMPLIFICATION_HOT_SPOT_25	5	Down	0.0032649860442809	0.0399121987242411
C7_GSE18893_TCONV_VS_TREG_2H_CULTURE_UP	169	Down	0.00326511158101399	0.0399121987242411
C7_GSE2770_IL4_ACT_VS_ACT_CD4_TCELL_2H_DN	169	Down	0.00326591152201401	0.0399121987242411
C7_GSE4984_GALECTIN1_VS_VEHICLE_CTRL_TREATED_DC_DN	162	Down	0.00327841115002497	0.0400423956454626
C7_GSE41176_WT_VS_TAK1_KO_ANTI_IGM_STIM_BCELL_24H_UP	178	Down	0.0032829694434728	0.0400755054405244
C7_GSE1925_CTRL_VS_24H_IFNG_STIM_IFNG_PRIMED_MACROPHAGE_DN	172	Down	0.00329033399355942	0.0401428149540444
C2_SCHAEFFER_PROSTATE_DEVELOPMENT_6HR_UP	116	Down	0.00329568823201018	0.0401855363287043
C3_TGCCTTA_MIR124A	437	Down	0.00329782124597336	0.0401889541953113
C5_GO_PHOTORECEPTOR_CELL_OUTER_SEGMENT_ORGANIZATION	6	Down	0.00330064373334423	0.0401929858048315
C7_GSE17721_PAM3CSK4_VS_CPG_6H_BMDC_UP	161	Down	0.00330323742421454	0.0401929858048315
C7_GSE24574_BCL6_HIGH_TFH_VS_TFH_CD4_TCELL_DN	169	Down	0.00330371075465676	0.0401929858048315
C7_GSE17721_12H_VS_24H_POLYIC_BMDC_DN	165	Down	0.00330598300263971	0.0401980848056393
C7_GSE22103_LPS_VS_GMCSF_AND_IFNG_STIM_NEUTROPHIL_UP	175	Down	0.00331422773982463	0.0402528522335867
C7_GSE10147_IL3_VS_IL3_AND_CPG_STIM_PDC_DN	152	Down	0.00331479678373415	0.0402528522335867
C5_GO_PROTEASOME_BINDING	14	Down	0.00331605416473444	0.0402528522335867
C7_GSE17721_LPS_VS_CPG_16H_BMDC_UP	149	Down	0.00332060185136447	0.0402855119461958
C7_GSE11973_MIR223_KOVS_WT_BONE_MARROW_NEUTROPHIL_DN	158	Down	0.00332942081016196	0.0403642788798853
C5_GO_TRANSPORT_OF_VIRUS	48	Down	0.00333081593191014	0.0403642788798853
C7_GSE21670_STAT3_KO_VS_WT_CD4_TCELL_IL6_TREATED_UP	155	Down	0.0033387341196207	0.0404376440663385
C7_GSE17721_LPS_VS_GARDIQUIMOD_6H_BMDC_DN	163	Down	0.00334621755837143	0.0404968408209681
C7_GSE17721_LPS_VS_PAM3CSK4_12H_BMDC_DN	157	Down	0.00334856647054021	0.0404968408209681
C7_GSE17974_CTRL_VS_ACT_IL4_AND_ANTI_IL12_72H_CD4_TCELL_UP	174	Down	0.00334922240608597	0.0404968408209681
C7_GSE3039_NKT_CELL_VS_B1_BCELL_DN	171	Down	0.00335260269858653	0.0405151296589076
C7_GSE7548_NAIVE_VS_DAY7_PCC_IMMUNIZATION_CD4_TCELL_UP	170	Down	0.00337412384685103	0.040752502497713
C7_GSE40274_CTRL_VS_FOXP3_AND_SATB1_TRANSDUCED_ACTIVATED_CD4_TCELL_UP	152	Down	0.00338281229896686	0.0408347047240897
C7_GSE40685_NAIVE_CD4_TCELL_VS_TREG_DN	160	Down	0.00339150618496865	0.0409089192071378
C5_GO_DNA_METABOLIC_PROCESS	719	Down	0.00339346110554329	0.0409089192071378
C5_GO_VESICLE_MEDIATED_TRANSPORT_BETWEEN_ENDOSOMAL_COMPARTMENTS	34	Down	0.00339461804226665	0.0409089192071378
C2_PHONG_TNF_RESPONSE_VIA_P38_COMPLETE	189	Down	0.00340346149288396	0.0409927188804213
C7_GSE27786_LSK_VS_BCELL_UP	162	Down	0.00341658995923655	0.0411100644030611
C2_ALONSO_METASTASIS_UP	160	Down	0.00341699456567947	0.0411100644030611
C5_GO_TETHERING_COMPLEX	51	Down	0.00341968732528937	0.0411196549114063
C7_GSE21033_3H_VS_24H_POLYIC_STIM_DC_DN	117	Down	0.00342712767563648	0.0411862900498097
C5_GO_PROTEIN_SUMOYLATION	64	Down	0.00343584872052619	0.0412489977004892
C5_GO_PEPTIDASE_COMPLEX	68	Down	0.00343781698201914	0.0412489977004892
C7_GSE27786_BCELL_VS_NKTCELL_UP	170	Down	0.00343805082535237	0.0412489977004892
C7_GSE26351_WNT_VS_BMP_PATHWAY_STIM_HEMATOPOIETIC_PROGENITORS_DN	173	Down	0.00343995191039024	0.0412489977004892
C7_GSE46606_UNSTIM_VS_CD40L_IL2_IL5_3DAY_STIMULATED_IRF4_KO_BCELL_DN	169	Down	0.00344530919557759	0.0412904127461155
C2_LINDGREN_BLADDER_CANCER_CLUSTER_1_UP	95	Down	0.00344836383931034	0.0413042012160794
C7_GSE14000_UNSTIM_VS_16H_LPS_DC_UP	164	Down	0.00345222063919943	0.0413275773209238
C7_GSE1460_INTRATHYMIC_T_PROGENITOR_VS_NAIVE_CD4_TCELL_CORD_BLOOD_DN	134	Down	0.00345622662603727	0.0413527126155546
C5_GO_RNA_POLYMERASE_II_PREINITIATION_COMPLEX_ASSEMBLY	24	Down	0.0034634543666623	0.0414149436787073
C7_GSE18791_CTRL_VS_NEWCASTLE_VIRUS_DC_6H_UP	172	Down	0.00346524630171739	0.0414149436787073
C7_GSE21927_UNTREATED_VS_GMCSF_GCSF_TREATED_BONE_MARROW_UP	152	Down	0.00347606260320404	0.0415213380995056
C2_MIKKELSEN_ES_HCP_WITH_H3K27ME3	7	Up	0.00348324517896282	0.0415762315643369
C5_GO_NUCLEOTIDE_EXCISION_REPAIR_DNA_INCISION	36	Down	0.00348449147077099	0.0415762315643369
C7_GSE37605_C57BL6_VS_NOD_FOXP3_IRES_GFP_TREG_DN	148	Down	0.00349542788344724	0.0416807238826529
C7_GSE15930_NAIVE_VS_72H_IN_VITRO_STIM_IL12_CD8_TCELL_DN	177	Down	0.00349709189869206	0.0416807238826529
C7_GSE5589_UNSTIM_VS_45MIN_LPS_AND_IL10_STIM_MACROPHAGE_UP	168	Down	0.00350157004441068	0.0417111792440178
C2_REACTOME_DEADENYLATION_DEPENDENT_MRNA_DECAY	48	Down	0.00351130879434438	0.0418042318149936
C2_IVANOVA_HEMATOPOIESIS_INTERMEDIATE_PROGENITOR	109	Down	0.00351723824118549	0.0418313492179999
C7_GSE20727_CTRL_VS_H2O2_TREATED_DC_UP	172	Down	0.00351744334195241	0.0418313492179999
C7_GSE41867_NAIVE_VS_DAY8_LCMV_EFFECTOR_CD8_TCELL_UP	167	Down	0.00353201946098608	0.04196378437128
C5_GO_MITOCHONDRION_MORPHOGENESIS	18	Down	0.00353244838013817	0.04196378437128
C7_GSE2585_CTEC_VS_THYMIC_MACROPHAGE_DN	168	Down	0.00353598288450744	0.0419827809144693
C7_GSE8868_SPLEEN_VS_INTESTINE_CD11B_POS_CD11C_NEG_DC_UP	160	Down	0.00354011462731645	0.042008843816055
C7_GSE1925_3H_VS_24H_IFNG_STIM_IFNG_PRIMED_MACROPHAGE_UP	164	Down	0.0035447802917912	0.0420412105464924
C5_GO_ER_UBIQUITIN_LIGASE_COMPLEX	5	Down	0.00354715582578714	0.0420463957229369
C2_WANG_CISPLATIN_RESPONSE_AND_XPC_DN	171	Down	0.00356174099222974	0.0421761771823027
C5_GO_ERROR_PRONE_TRANSLESION_SYNTHESIS	19	Down	0.00356199320477497	0.0421761771823027
C7_GSE11961_FOLLICULAR_BCELL_VS_MEMORY_BCELL_DAY40_UP	144	Down	0.00356431426123158	0.0421806355453549
C7_GSE22886_NAIVE_CD4_TCELL_VS_MONOCYTE_UP	177	Down	0.00356980668999258	0.0422225990835981
C7_GSE17721_PAM3CSK4_VS_CPG_8H_BMDC_UP	149	Down	0.00357186726293661	0.0422239480477499
C7_GSE36891_UNSTIM_VS_PAM_TLR2_STIM_PERITONEAL_MACROPHAGE_UP	175	Down	0.0035819563661289	0.0422956747919693
C7_GSE15659_CD45RA_NEG_CD4_TCELL_VS_RESTING_TREG_DN	140	Down	0.00358262283847916	0.0422956747919693
C2_NUYTTEN_EZH2_TARGETS_UP	810	Down	0.00358496662388894	0.0422956747919693
C7_GSE24726_WT_VS_E2_2_KO_PDC_DN	171	Down	0.00358857383162467	0.0422956747919693
C5_GO_RIBONUCLEOPROTEIN_COMPLEX_BINDING	110	Down	0.00358877185759143	0.0422956747919693
C3_GAANYNYGACNY_UNKNOWN	50	Down	0.00359192266401005	0.0422956747919693
C5_GO_PROTEIN_LOCALIZATION_TO_CELL_SURFACE	44	Down	0.00359303251183167	0.0422956747919693
C5_GO_UBIQUITIN_LIKE_PROTEIN_BINDING	84	Down	0.00359353349813754	0.0422956747919693
C7_GSE5542_IFNA_VS_IFNA_AND_IFNG_TREATED_EPITHELIAL_CELLS_6H_DN	160	Down	0.00359686582758801	0.0423119379240993
C7_GSE15330_LYMPHOID_MULTIPOTENT_VS_MEGAKARYOCYTE_ERYTHROID_PROGENITOR_UP	162	Down	0.00360218717476823	0.0423417138248306
C7_GSE15330_HSC_VS_MEGAKARYOCYTE_ERYTHROID_PROGENITOR_UP	143	Down	0.00360350551371499	0.0423417138248306
C7_GSE37416_0H_VS_3H_F_TULARENSIS_LVS_NEUTROPHIL_DN	174	Down	0.00360717800598499	0.0423417138248306
C7_GSE2405_S_AUREUS_VS_UNTREATED_NEUTROPHIL_UP	166	Down	0.00360720482889023	0.0423417138248306
C7_GSE14415_TCONV_VS_FOXP3_KO_INDUCED_TREG_UP	154	Down	0.00361021733312037	0.0423541559708205
C7_GSE10856_CTRL_VS_TNFRSF6B_IN_MACROPHAGE_DN	145	Down	0.00361447891110367	0.042362246637324
C2_REACTOME_UB_SPECIFIC_PROCESSING_PROTEASES	169	Down	0.00361484241466471	0.042362246637324
C2_GENTILE_UV_RESPONSE_CLUSTER_D7	31	Down	0.00361676566348534	0.042362246637324
C7_GSE5589_IL6_KO_VS_IL10_KO_LPS_STIM_MACROPHAGE_45MIN_DN	156	Down	0.00362508218402703	0.0424367418974173
C2_CARDOSO_RESPONSE_TO_GAMMA_RADIATION_AND_3AB	10	Down	0.00363815856053376	0.0425476508686637
C5_GO_METHYLTRANSFERASE_COMPLEX	104	Down	0.00363847927168408	0.0425476508686637
C7_GSE10422_WT_VS_BAFF_TRANSGENIC_LN_BCELL_UP	151	Down	0.00364177984997244	0.0425501161638003
C5_GO_RNA_POLYMERASE_II_INTRONIC_TRANSCRIPTION_REGULATORY_REGION_SEQUENCE_SPECIFIC_DNA_BINDING	7	Down	0.00364261320837992	0.0425501161638003
C5_GO_MLL1_2_COMPLEX	27	Down	0.00365025731746541	0.0426015796083848
C7_GSE18791_UNSTIM_VS_NEWCATSLE_VIRUS_DC_18H_UP	172	Down	0.00365167579473853	0.0426015796083848
C7_GSE15330_MEGAKARYOCYTE_ERYTHROID_PROGENITOR_VS_PRO_BCELL_DN	171	Down	0.00365291066160777	0.0426015796083848
C2_KEGG_APOPTOSIS	75	Down	0.0036594595953479	0.0426380850013392
C7_GSE17721_CTRL_VS_PAM3CSK4_2H_BMDC_UP	166	Down	0.00365997207599546	0.0426380850013392
C7_GSE17974_2H_VS_72H_UNTREATED_IN_VITRO_CD4_TCELL_UP	162	Down	0.0036656994952067	0.0426818859098356
C2_MARTORIATI_MDM4_TARGETS_FETAL_LIVER_DN	398	Down	0.00369246284082561	0.0429253379644056
C5_GO_REGULATION_OF_RNA_METABOLIC_PROCESS	171	Down	0.00369307787101681	0.0429253379644056
C2_HEDENFALK_BREAST_CANCER_BRACX_DN	19	Down	0.00369365207088314	0.0429253379644056
C7_GSE17721_POLYIC_VS_PAM3CSK4_4H_BMDC_DN	166	Down	0.00369639243047982	0.0429253379644056
C5_GO_GOLGI_TO_PLASMA_MEMBRANE_TRANSPORT	53	Down	0.00369650245793424	0.0429253379644056
C7_GSE2770_TGFB_AND_IL4_VS_TGFB_AND_IL12_TREATED_ACT_CD4_TCELL_2H_DN	169	Down	0.0037061753623278	0.0430146366825118
C5_GO_LARGE_RIBOSOMAL_SUBUNIT	98	Down	0.00370899430886903	0.0430243339828808
C2_KRISHNAN_FURIN_TARGETS_UP	5	Up	0.00371283661228915	0.043037049980863
C5_GO_POSITIVE_REGULATION_OF_SMOOTH_MUSCLE_CONTRACTION	16	Up	0.00371405852683826	0.043037049980863
C7_GSE22443_NAIVE_VS_ACT_AND_IL12_TREATED_CD8_TCELL_DN	147	Down	0.00372131020200064	0.0430980570751724
C5_GO_TRANSLATION_REGULATOR_ACTIVITY_NUCLEIC_ACID_BINDING	84	Down	0.00372479818665296	0.0431154334391014
C7_GSE13485_CTRL_VS_DAY3_YF17D_VACCINE_PBMC_DN	173	Down	0.00372968074190973	0.0431489251485364
C5_GO_TRANSCRIPTION_ELONGATION_FACTOR_COMPLEX	45	Down	0.00373968165343761	0.0432415641931603
C5_GO_TELOMERE_MAINTENANCE_VIA_TELOMERE_LENGTHENING	75	Down	0.00374319492612596	0.0432591285761983
C7_GSE24634_TEFF_VS_TCONV_DAY5_IN_CULTURE_DN	164	Down	0.00375130000665497	0.0433297123239401
C7_GSE37534_GW1929_VS_ROSIGLITAZONE_TREATED_CD4_TCELL_PPARG1_FOXP3_TRANSDUCED_DN	160	Down	0.00375508828947621	0.0433503859368377
C5_GO_LYSOSOMAL_LUMEN	66	Down	0.0037595280034777	0.0433584036826479
C5_GO_NUCLEOSIDE_PHOSPHATE_BIOSYNTHETIC_PROCESS	220	Down	0.00376117255298739	0.0433584036826479
C2_REACTOME_POST_TRANSLATIONAL_PROTEIN_MODIFICATION	1079	Down	0.00376177926105215	0.0433584036826479
C7_GSE46606_UNSTIM_VS_CD40L_IL2_IL5_3DAY_STIMULATED_IRF4HIGH_SORTED_BCELL_UP	152	Down	0.00376569508024901	0.0433804873503778
C5_GO_ATPASE_ACTIVITY_COUPLED_TO_TRANSMEMBRANE_MOVEMENT_OF_IONS_ROTATIONAL_MECHANISM	29	Down	0.00378683907419255	0.0435918745234943
C7_GSE11864_UNTREATED_VS_CSF1_IN_MAC_DN	162	Down	0.00378932329274416	0.0435918745234943
C2_REACTOME_SUMOYLATION_OF_SUMOYLATION_PROTEINS	31	Down	0.00379007354560715	0.0435918745234943
C2_FAELT_B_CLL_WITH_VH_REARRANGEMENTS_DN	44	Down	0.00379264488534813	0.0435983321955335
C5_GO_PEPTIDYL_LYSINE_ACETYLATION	129	Down	0.00379553275156995	0.0436084197283132
C7_GSE27786_LSK_VS_CD4_TCELL_UP	167	Down	0.00380341753222005	0.0436456552616591
C1_chr12p11	26	Down	0.00380539611782437	0.0436456552616591
C7_GSE17721_CTRL_VS_GARDIQUIMOD_6H_BMDC_UP	165	Down	0.00380749470149209	0.0436456552616591
C2_WHITFIELD_CELL_CYCLE_G1_S	110	Down	0.00381042973817153	0.0436456552616591
C2_REACTOME_SUMOYLATION_OF_DNA_DAMAGE_RESPONSE_AND_REPAIR_PROTEINS	67	Down	0.00381129975140046	0.0436456552616591
C7_GSE2770_UNTREATED_VS_IL4_TREATED_ACT_CD4_TCELL_2H_DN	175	Down	0.00381266611917005	0.0436456552616591
C7_GSE22886_NAIVE_TCELL_VS_NKCELL_UP	164	Down	0.00381285804540125	0.0436456552616591
C7_GSE2770_IL12_AND_TGFB_ACT_VS_ACT_CD4_TCELL_6H_DN	176	Down	0.00381627817402408	0.0436617648475371
C2_CHOI_ATL_STAGE_PREDICTOR	43	Down	0.00382767520644787	0.0437471593946936
C7_GSE17721_CPG_VS_GARDIQUIMOD_0.5H_BMDC_UP	139	Down	0.00382846640060071	0.0437471593946936
C7_GSE17721_CPG_VS_GARDIQUIMOD_24H_BMDC_UP	152	Down	0.00382979235158229	0.0437471593946936
C7_GSE37301_COMMON_LYMPHOID_PROGENITOR_VS_RAG2_KO_NK_CELL_UP	137	Down	0.00383915819387257	0.0438122236979883
C5_GO_ER_TO_GOLGI_TRANSPORT_VESICLE_MEMBRANE	47	Down	0.00384083845822347	0.0438122236979883
C5_GO_REGULATION_OF_CELLULAR_AMIDE_METABOLIC_PROCESS	313	Down	0.00384154755087469	0.0438122236979883
C7_GSE11961_MEMORY_BCELL_DAY7_VS_GERMINAL_CENTER_BCELL_DAY40_UP	152	Down	0.00385594698005253	0.0439533378304254
C7_GSE24102_GRANULOCYSTIC_MDSC_VS_NEUTROPHIL_UP	165	Down	0.00388032522453545	0.0442079909509574
C2_KIM_BIPOLAR_DISORDER_OLIGODENDROCYTE_DENSITY_CORR_UP	559	Down	0.00388691400632475	0.0442390885557196
C2_CHOW_RASSF1_TARGETS_UP	22	Down	0.00388823753807477	0.0442390885557196
C2_BYSTRYKH_HEMATOPOIESIS_STEM_CELL_AND_BRAIN_QTL_TRANS	120	Down	0.00388937121726477	0.0442390885557196
C3_CATGTAA_MIR496	129	Down	0.00389121247299986	0.0442390885557196
C7_GSE3982_MAST_CELL_VS_CENT_MEMORY_CD4_TCELL_DN	145	Down	0.00390029129227049	0.0443135447467109
C5_GO_RNA_PHOSPHODIESTER_BOND_HYDROLYSIS	116	Down	0.00390277066701329	0.0443135447467109
C7_GSE17974_0.5H_VS_72H_UNTREATED_IN_VITRO_CD4_TCELL_UP	159	Down	0.00390396329402756	0.0443135447467109
C7_GSE17721_LPS_VS_POLYIC_4H_BMDC_UP	145	Down	0.00390792469429866	0.0443135447467109
C5_GO_GENERATION_OF_PRECURSOR_METABOLITES_AND_ENERGY	391	Down	0.0039111342868528	0.0443135447467109
C7_GSE41867_NAIVE_VS_DAY6_LCMV_ARMSTRONG_EFFECTOR_CD8_TCELL_UP	161	Down	0.00391346786455157	0.0443135447467109
C7_GSE8685_IL2_STARVED_VS_IL15_ACT_IL2_STARVED_CD4_TCELL_DN	172	Down	0.00391403934698197	0.0443135447467109
C6_JAK2_DN.V1_DN	110	Down	0.00391410435804435	0.0443135447467109
C5_GO_DNA_BIOSYNTHETIC_PROCESS	161	Down	0.0039164102345145	0.0443165210261286
C2_HOLLMANN_APOPTOSIS_VIA_CD40_UP	176	Down	0.00392313260729607	0.0443694434397635
C2_LIU_COMMON_CANCER_GENES	54	Down	0.00393856369549502	0.0445207523098895
C7_GSE16385_ROSIGLITAZONE_IFNG_TNF_VS_IL4_STIM_MACROPHAGE_DN	163	Down	0.00394559386013042	0.0445713169265618
C7_GSE42021_CD24INT_TREG_VS_CD24INT_TCONV_THYMUS_UP	175	Down	0.00394714640493847	0.0445713169265618
C7_GSE32986_UNSTIM_VS_GMCSF_AND_CURDLAN_LOWDOSE_STIM_DC_DN	184	Down	0.00395294857159361	0.0445830401167349
C2_MULLIGHAN_NPM1_SIGNATURE_3_DN	126	Down	0.0039583666761029	0.0445830401167349
C7_GSE46606_UNSTIM_VS_CD40L_IL2_IL5_DAY1_STIMULATED_BCELL_UP	172	Down	0.00395959420557206	0.0445830401167349
C2_REACTOME_TRANSLESION_SYNTHESIS_BY_POLH	17	Down	0.00395995900156617	0.0445830401167349
C5_GO_ERROR_FREE_TRANSLESION_SYNTHESIS	17	Down	0.00395995900156617	0.0445830401167349
C5_GO_HISTONE_DEMETHYLASE_ACTIVITY_H3_K9_SPECIFIC_	11	Down	0.00396155186126271	0.0445830401167349
C7_GSE14308_TH17_VS_NAIVE_CD4_TCELL_DN	141	Down	0.00396334588647495	0.0445830401167349
C7_GSE21670_STAT3_KO_VS_WT_CD4_TCELL_TGFB_IL6_TREATED_DN	173	Down	0.00396566554544486	0.0445830401167349
C5_GO_ATPASE_ACTIVITY_COUPLED_TO_MOVEMENT_OF_SUBSTANCES	100	Down	0.00396668206828777	0.0445830401167349
C5_GO_RIBONUCLEOPROTEIN_COMPLEX_SUBUNIT_ORGANIZATION	220	Down	0.00397250463733935	0.0446253602243217
C5_GO_POLYADENYLATION_DEPENDENT_SNORNA_3_END_PROCESSING	5	Down	0.00400814192072401	0.04500238848051
C7_GSE30962_PRIMARY_VS_SECONDARY_ACUTE_LCMV_INF_CD8_TCELL_DN	143	Down	0.00401877619735925	0.0450803309868263
C7_GSE37533_PPARG2_FOXP3_VS_FOXP3_TRANSDUCED_CD4_TCELL_DN	175	Down	0.00402085651491038	0.0450803309868263
C7_GSE2770_IL4_ACT_VS_ACT_CD4_TCELL_48H_UP	163	Down	0.00402319015510506	0.0450803309868263
C2_ZHAN_MULTIPLE_MYELOMA_MS_DN	36	Down	0.00402339668036583	0.0450803309868263
C7_GSE17580_UNINFECTED_VS_S_MANSONI_INF_TREG_UP	159	Down	0.00403055849828164	0.0451372612001679
C7_GSE5589_WT_VS_IL10_KO_LPS_STIM_MACROPHAGE_180MIN_UP	147	Down	0.00403272039847475	0.0451381686706472
C7_GSE37534_UNTREATED_VS_GW1929_TREATED_CD4_TCELL_PPARG1_AND_FOXP3_TRASDUCED_DN	165	Down	0.00403608279010446	0.0451484156334125
C7_GSE43863_TH1_VS_LY6C_LOW_CXCR5NEG_EFFECTOR_CD4_TCELL_UP	171	Down	0.00403779855840034	0.0451484156334125
C2_ZHU_CMV_24_HR_UP	74	Down	0.00404185942849491	0.0451705382395217
C5_GO_PROTEIN_DEPHOSPHORYLATION	242	Down	0.00405612120284952	0.0453065814275035
C7_GSE27786_NEUTROPHIL_VS_MONO_MAC_DN	161	Down	0.00407489114559221	0.0454928145806414
C3_CATTTCA_MIR203	221	Down	0.00408102272123693	0.045523387615461
C7_GSE13738_RESTING_VS_BYSTANDER_ACTIVATED_CD4_TCELL_UP	146	Down	0.00408182689065424	0.045523387615461
C5_GO_ENDOMEMBRANE_SYSTEM_ORGANIZATION	335	Down	0.00410431434225212	0.0457506612087014
C7_GSE39820_TGFBETA1_VS_TGFBETA3_IN_IL6_IL23A_TREATED_CD4_TCELL_UP	151	Down	0.00410739697832254	0.0457615075776951
C7_GSE17721_0.5H_VS_8H_LPS_BMDC_DN	156	Down	0.00411077947401542	0.0457756819046933
C5_GO_PROTEIN_TARGETING_TO_VACUOLE	31	Down	0.00411361581242943	0.0457837630596301
C7_GSE1460_NAIVE_CD4_TCELL_ADULT_BLOOD_VS_THYMIC_STROMAL_CELL_UP	146	Down	0.00411668497876475	0.0457944259278794
C5_GO_GTPASE_INHIBITOR_ACTIVITY	11	Down	0.00412070843380691	0.0458111279407329
C5_GO_RIBOSOMAL_SUBUNIT	147	Down	0.0041224101853361	0.0458111279407329
C2_MIKKELSEN_MEF_HCP_WITH_H3K27ME3	197	Up	0.00413575488379448	0.0459358909059242
C7_GSE34515_CD16_NEG_MONOCYTE_VS_DC_UP	164	Down	0.0041443419306275	0.0459917635418396
C5_GO_PROTEIN_ACYLATION	187	Down	0.00414502571105921	0.0459917635418396
C7_GSE3720_VD1_VS_VD2_GAMMADELTA_TCELL_WITH_PMA_STIM_UP	172	Down	0.00415165988610681	0.0460183085750411
C3_YRTCANNRCGC_UNKNOWN	48	Down	0.00415166097553731	0.0460183085750411
C5_GO_INTRINSIC_COMPONENT_OF_GOLGI_MEMBRANE	52	Down	0.00415651779409327	0.0460325247656468
C7_GSE32423_CTRL_VS_IL7_IL4_MEMORY_CD8_TCELL_UP	164	Down	0.0041585191956493	0.0460325247656468
C2_GAZDA_DIAMOND_BLACKFAN_ANEMIA_ERYTHROID_DN	365	Down	0.004160631607563	0.0460325247656468
C5_GO_1_PHOSPHATIDYLINOSITOL_4_PHOSPHATE_3_KINASE_ACTIVITY	6	Down	0.00416143191339819	0.0460325247656468
C5_GO_GOLGI_ASSOCIATED_VESICLE_MEMBRANE	85	Down	0.00416374165738897	0.0460345994047306
C7_GSE17721_12H_VS_24H_PAM3CSK4_BMDC_DN	163	Down	0.00416860547535204	0.0460648955534063
C7_GOLDRATH_NAIVE_VS_MEMORY_CD8_TCELL_UP	169	Down	0.00417177073369139	0.0460764005882045
C1_chr2p11	36	Down	0.00417396384112708	0.0460771621586405
C2_REACTOME_LAGGING_STRAND_SYNTHESIS	20	Down	0.00417856797655708	0.0461045252021751
C5_GO_ENDOPLASMIC_RETICULUM_MANNOSE_TRIMMING	14	Down	0.00418134681515493	0.0461117311206613
C2_RATTENBACHER_BOUND_BY_CELF1	308	Down	0.00418526774509667	0.0461315182554049
C7_GSE15659_NAIVE_CD4_TCELL_VS_RESTING_TREG_DN	127	Down	0.00419195031013611	0.0461378326365334
C6_SIRNA_EIF4GI_DN	78	Down	0.00419329079594643	0.0461378326365334
C5_GO_S_ADENOSYLMETHIONINE_METABOLIC_PROCESS	11	Down	0.00419365527515629	0.0461378326365334
C2_VANTVEER_BREAST_CANCER_BRCA1_UP	31	Down	0.00419530372099376	0.0461378326365334
C7_KAECH_NAIVE_VS_DAY15_EFF_CD8_TCELL_UP	162	Down	0.00419647537303524	0.0461378326365334
C7_GSE38681_WT_VS_LYL1_KO_LYMPHOID_PRIMED_MULTIPOTENT_PROGENITOR_DN	168	Down	0.00420092093057508	0.0461633114620236
C7_GSE2826_WT_VS_BTK_KO_BCELL_UP	158	Down	0.00420608502300483	0.0461792964205383
C2_KIM_WT1_TARGETS_12HR_DN	160	Down	0.00420663330845398	0.0461792964205383
C7_GSE22886_DAY0_VS_DAY7_MONOCYTE_IN_CULTURE_DN	188	Down	0.00421602459303067	0.0462589810177143
C7_GSE3982_EOSINOPHIL_VS_TH2_DN	167	Down	0.00422620206683199	0.0463371136176247
C7_GSE2706_2H_VS_8H_R848_AND_LPS_STIM_DC_UP	172	Down	0.00422937312951979	0.0463371136176247
C7_GSE12392_WT_VS_IFNB_KO_CD8A_NEG_SPLEEN_DC_DN	169	Down	0.00422955398132477	0.0463371136176247
C7_GSE7568_IL4_TGFB_DEXAMETHASONE_VS_IL4_TGFB_TREATED_MACROPHAGE_DN	173	Down	0.00423388963887333	0.046361198408097
C7_GSE3982_DC_VS_NEUTROPHIL_UP	166	Down	0.00423719463703761	0.0463739788428959
C5_GO_PROTEOLYSIS	1195	Down	0.0042576743883914	0.0465632223534915
C2_SENESE_HDAC1_TARGETS_UP	341	Down	0.00425877895764923	0.0465632223534915
C5_GO_OUTER_MEMBRANE	167	Down	0.00426338365511642	0.0465900847590859
C2_HADDAD_B_LYMPHOCYTE_PROGENITOR	238	Down	0.0042677736212889	0.0465946111077912
C7_GSE5589_UNSTIM_VS_45MIN_LPS_AND_IL6_STIM_MACROPHAGE_UP	176	Down	0.0042680938719888	0.0465946111077912
C7_GSE42021_CD24INT_TREG_VS_CD24INT_TCONV_THYMUS_DN	136	Down	0.00427085333854112	0.0466012830078642
C7_GSE11057_EFF_MEM_VS_CENT_MEM_CD4_TCELL_UP	161	Down	0.00428317571407769	0.0467117906501334
C7_GSE360_CTRL_VS_B_MALAYI_LOW_DOSE_MAC_UP	158	Down	0.0042852878201072	0.0467117906501334
C5_GO_REGULATION_OF_MRNA_PROCESSING	105	Down	0.00428897623370643	0.0467271795246982
C2_REACTOME_MITOCHONDRIAL_BIOGENESIS	86	Down	0.00429126381686075	0.0467271795246982
C7_GSE9988_LOW_LPS_VS_ANTI_TREM1_AND_LPS_MONOCYTE_DN	154	Down	0.00429316193955022	0.0467271795246982
C2_REACTOME_TRANSLESION_SYNTHESIS_BY_POLK	16	Down	0.00429677839156419	0.0467430876979992
C7_GSE37416_12H_VS_48H_F_TULARENSIS_LVS_NEUTROPHIL_UP	169	Down	0.0043012152177814	0.0467679000020622
C7_GSE36891_POLYIC_TLR3_VS_PAM_TLR2_STIM_PERITONEAL_MACROPHAGE_DN	152	Down	0.00430633849364912	0.0467906093568046
C2_NUYTTEN_EZH2_TARGETS_DN	871	Down	0.00430964930437486	0.0467906093568046
C2_REACTOME_MITOCHONDRIAL_TRNA_AMINOACYLATION	19	Down	0.00430977491678479	0.0467906093568046
C2_MULLIGHAN_NPM1_MUTATED_SIGNATURE_1_DN	101	Down	0.00431503657751351	0.0468242988691461
[truncated: 19,693 more rows]
