# Supplementary material for: Osteopontin associates with brain TRM-cell transcriptome and compartmentalization in donors with and without multiple sclerosis
Source: iScience. 2022 Dec 9;26(1):105785. doi: 10.1016/j.isci.2022.105785 (PMC9804143; doi:10.1016/j.isci.2022.105785)
Supplement: Data S5. Gene set enrichment analysis results of MS donors, related to Figure S10A [file mmc6.zip › DataS5_GSEA_MS_Donors/tab.camera.v7.0_GM_Lesions_CD4_vs_CD8.txt]

geneset	NGenes	Direction	PValue	FDR
C7_GSE11057_PBMC_VS_MEM_CD4_TCELL_UP	140	Down	2.50238393610921e-05	0.54281712342081
C2_FOURNIER_ACINAR_DEVELOPMENT_LATE_UP	8	Down	0.000222737778148775	0.999960545227156
C5_GO_UV_DAMAGE_EXCISION_REPAIR	10	Up	0.000325552786984414	0.999960545227156
C5_GO_PROTEIN_LIPID_COMPLEX_SUBUNIT_ORGANIZATION	29	Down	0.000329560574785484	0.999960545227156
C2_REACTOME_HDL_REMODELING	8	Down	0.000330288648131805	0.999960545227156
C2_VALK_AML_CLUSTER_5	23	Down	0.000431091168906834	0.999960545227156
C5_GO_APOLIPOPROTEIN_BINDING	11	Down	0.000457542125262045	0.999960545227156
C2_DORSAM_HOXA9_TARGETS_DN	28	Up	0.000476846389343882	0.999960545227156
C5_GO_SYNAPSE_PRUNING	8	Down	0.000482447862767809	0.999960545227156
C2_MARCINIAK_ER_STRESS_RESPONSE_VIA_CHOP	16	Up	0.000498409541378991	0.999960545227156
C5_GO_PHOSPHOLIPID_EFFLUX	7	Down	0.000621870999647566	0.999960545227156
C5_GO_PROTEIN_CONTAINING_COMPLEX_REMODELING	15	Down	0.000634929956621381	0.999960545227156
C7_GSE10325_LUPUS_CD4_TCELL_VS_LUPUS_MYELOID_DN	171	Down	0.000691754806403301	0.999960545227156
C5_GO_RNA_POLYMERASE_II_ACTIVATING_TRANSCRIPTION_FACTOR_BINDING	30	Up	0.000695457363718291	0.999960545227156
C5_GO_5_3_EXODEOXYRIBONUCLEASE_ACTIVITY	7	Up	0.000814280963476999	0.999960545227156
C2_LIAN_LIPA_TARGETS_3M	37	Down	0.000857548560970564	0.999960545227156
C5_GO_PROTEIN_DISULFIDE_ISOMERASE_ACTIVITY	12	Up	0.000927087363716157	0.999960545227156
C5_GO_C4_DICARBOXYLATE_TRANSPORT	16	Down	0.00101467156251192	0.999960545227156
C2_VANHARANTA_UTERINE_FIBROID_DN	48	Up	0.00106767999894351	0.999960545227156
C2_MARTIN_INTERACT_WITH_HDAC	37	Up	0.00125547734577618	0.999960545227156
C5_GO_CHYLOMICRON_ASSEMBLY	5	Down	0.00139557771596697	0.999960545227156
C2_LIAN_LIPA_TARGETS_6M	47	Down	0.00140463672098401	0.999960545227156
C5_GO_NEGATIVE_REGULATION_OF_TOR_SIGNALING	39	Up	0.0015644595493877	0.999960545227156
C2_REACTOME_REGULATION_BY_C_FLIP	11	Up	0.00161376796314755	0.999960545227156
C7_GSE10325_LUPUS_CD4_TCELL_VS_LUPUS_BCELL_DN	147	Down	0.00163232850490838	0.999960545227156
C2_REACTOME_CREB_PHOSPHORYLATION	6	Up	0.00163417911936215	0.999960545227156
C5_GO_OXIDOREDUCTASE_ACTIVITY_OXIDIZING_METAL_IONS_NAD_OR_NADP_AS_ACCEPTOR	6	Down	0.00175734037941879	0.999960545227156
C5_GO_TROPHECTODERMAL_CELL_DIFFERENTIATION	10	Up	0.00175953782947268	0.999960545227156
C2_SIG_CD40PATHWAYMAP	28	Up	0.00185844226388094	0.999960545227156
C2_COLLER_MYC_TARGETS_UP	17	Up	0.00186308525067732	0.999960545227156
C5_GO_PROTEIN_LIPID_COMPLEX_ASSEMBLY	19	Down	0.00188975637197135	0.999960545227156
C5_GO_POSITIVE_REGULATION_OF_NEUROINFLAMMATORY_RESPONSE	11	Down	0.00189011688366154	0.999960545227156
C5_GO_NUCLEOSIDE_DIPHOSPHATASE_ACTIVITY	9	Down	0.00212774025606913	0.999960545227156
C5_GO_POSITIVE_REGULATION_OF_CHEMOKINE_PRODUCTION	35	Down	0.00212782250812572	0.999960545227156
C5_GO_SEROTONIN_TRANSPORT	7	Down	0.00212966317868722	0.999960545227156
C5_GO_REGULATION_OF_SYNAPTIC_VESICLE_PRIMING	6	Down	0.00227364083103579	0.999960545227156
C5_GO_PYRIMIDINE_CONTAINING_COMPOUND_TRANSMEMBRANE_TRANSPORT	4	Down	0.00228806039909393	0.999960545227156
C5_GO_CHEMOKINE_PRODUCTION	57	Down	0.0024176805315729	0.999960545227156
C5_GO_REGULATION_OF_RNA_POLYMERASE_II_TRANSCRIPTIONAL_PREINITIATION_COMPLEX_ASSEMBLY	13	Up	0.00258046794238239	0.999960545227156
C7_GSE3920_UNTREATED_VS_IFNA_TREATED_ENDOTHELIAL_CELL_UP	161	Down	0.00265759753119046	0.999960545227156
C7_GSE10325_CD4_TCELL_VS_MYELOID_DN	169	Down	0.00282334567631871	0.999960545227156
C2_LEE_DIFFERENTIATING_T_LYMPHOCYTE	176	Up	0.0028352861553787	0.999960545227156
C5_GO_HIGH_DENSITY_LIPOPROTEIN_PARTICLE_REMODELING	12	Down	0.00300418352858078	0.999960545227156
C2_PID_TELOMERASE_PATHWAY	57	Up	0.00305371822090585	0.999960545227156
C2_PID_HIV_NEF_PATHWAY	33	Up	0.00313102108359561	0.999960545227156
C2_REACTOME_REGULATION_OF_GENE_EXPRESSION_BY_HYPOXIA_INDUCIBLE_FACTOR	8	Up	0.0031577706936373	0.999960545227156
C5_GO_MICROGLIAL_CELL_MIGRATION	6	Down	0.00322685985860172	0.999960545227156
C1_chr16q21	29	Down	0.00328143394730931	0.999960545227156
C2_REACTOME_CHYLOMICRON_REMODELING	4	Down	0.00332642662596759	0.999960545227156
C5_GO_CHYLOMICRON_REMODELING	4	Down	0.00332642662596759	0.999960545227156
C3_GTAAGAT_MIR200A	42	Up	0.00342260720789334	0.999960545227156
C5_GO_POSITIVE_REGULATION_OF_PROTEIN_EXIT_FROM_ENDOPLASMIC_RETICULUM	9	Up	0.00344808933002072	0.999960545227156
C5_GO_REGULATION_OF_CHOLESTEROL_ESTERIFICATION	6	Down	0.00345729950408517	0.999960545227156
C2_PID_HDAC_CLASSII_PATHWAY	30	Up	0.00350701745049024	0.999960545227156
C2_HAHTOLA_MYCOSIS_FUNGOIDES_CD4_DN	102	Up	0.00351079590659761	0.999960545227156
C5_GO_CHYLOMICRON	6	Down	0.00355542668999695	0.999960545227156
C5_GO_CELL_BODY_MEMBRANE	16	Down	0.00366528532886383	0.999960545227156
C2_PID_ANGIOPOIETIN_RECEPTOR_PATHWAY	38	Up	0.00375051818726659	0.999960545227156
C5_GO_OXIDOREDUCTASE_ACTIVITY_ACTING_ON_A_SULFUR_GROUP_OF_DONORS_OXYGEN_AS_ACCEPTOR	8	Up	0.00382855170527754	0.999960545227156
C7_GSE22886_NAIVE_CD8_TCELL_VS_NEUTROPHIL_UP	176	Up	0.00398157444416277	0.999960545227156
C2_TIEN_INTESTINE_PROBIOTICS_2HR_UP	25	Up	0.00398272879560798	0.999960545227156
C5_GO_GDP_DISSOCIATION_INHIBITOR_ACTIVITY	10	Up	0.00401722556575171	0.999960545227156
C5_GO_QUATERNARY_AMMONIUM_GROUP_TRANSMEMBRANE_TRANSPORTER_ACTIVITY	6	Up	0.00415013094845606	0.999960545227156
C2_REACTOME_PLASMA_LIPOPROTEIN_REMODELING	19	Down	0.00421228440958639	0.999960545227156
C2_HESS_TARGETS_OF_HOXA9_AND_MEIS1_DN	61	Down	0.00433526242247312	0.999960545227156
C5_GO_SUCCINATE_TRANSPORT	4	Down	0.00434645983592257	0.999960545227156
C5_GO_SUCCINATE_TRANSMEMBRANE_TRANSPORTER_ACTIVITY	4	Down	0.00434645983592257	0.999960545227156
C7_GSE11057_PBMC_VS_MEM_CD4_TCELL_DN	171	Up	0.00459866787469798	0.999960545227156
C5_GO_HIGH_DENSITY_LIPOPROTEIN_PARTICLE_ASSEMBLY	9	Down	0.00463138884699901	0.999960545227156
C2_SESTO_RESPONSE_TO_UV_C5	39	Up	0.00464325745650895	0.999960545227156
C5_GO_HIGH_DENSITY_LIPOPROTEIN_PARTICLE	13	Down	0.00471014224300651	0.999960545227156
C5_GO_ESCRT_III_COMPLEX	8	Up	0.00482245919492392	0.999960545227156
C2_HADDAD_T_LYMPHOCYTE_AND_NK_PROGENITOR_DN	41	Down	0.00488986016534296	0.999960545227156
C2_REACTOME_REVERSIBLE_HYDRATION_OF_CARBON_DIOXIDE	6	Up	0.00504874377024796	0.999960545227156
C5_GO_PATTERN_RECOGNITION_RECEPTOR_ACTIVITY	11	Down	0.00508218950535322	0.999960545227156
C2_SNIJDERS_AMPLIFIED_IN_HEAD_AND_NECK_TUMORS	25	Up	0.00508758809586079	0.999960545227156
C2_SCHEIDEREIT_IKK_INTERACTING_PROTEINS	48	Up	0.00520072828635532	0.999960545227156
C5_GO_LATERAL_ELEMENT	10	Down	0.00522420227462135	0.999960545227156
C2_RADAEVA_RESPONSE_TO_IFNA1_UP	45	Up	0.00523012906355443	0.999960545227156
C2_REACTOME_REGULATED_NECROSIS	19	Up	0.00541908132201338	0.999960545227156
C1_MT	13	Down	0.00554804738221052	0.999960545227156
C5_GO_MONOAMINE_TRANSPORT	38	Down	0.00555419998983809	0.999960545227156
C7_GSE22886_NAIVE_CD8_TCELL_VS_MONOCYTE_DN	179	Down	0.00560961859898337	0.999960545227156
C2_WHITFIELD_CELL_CYCLE_G2_M	169	Up	0.00563961955864174	0.999960545227156
C2_REACTOME_ATTENUATION_PHASE	23	Up	0.00576008835277172	0.999960545227156
C1_chr1p13	98	Down	0.00582586373779165	0.999960545227156
C2_ZHAN_VARIABLE_EARLY_DIFFERENTIATION_GENES_DN	30	Up	0.0058612186117006	0.999960545227156
C2_MANN_RESPONSE_TO_AMIFOSTINE_UP	18	Up	0.00599173857765779	0.999960545227156
C2_REACTOME_HDL_CLEARANCE	4	Down	0.00602832045596431	0.999960545227156
C5_GO_REPLICATION_FORK_PROTECTION	7	Down	0.00616185208490038	0.999960545227156
C5_GO_C4_DICARBOXYLATE_TRANSMEMBRANE_TRANSPORTER_ACTIVITY	9	Down	0.00623219669061882	0.999960545227156
C5_GO_PYRIMIDINE_RIBONUCLEOSIDE_TRIPHOSPHATE_BIOSYNTHETIC_PROCESS	12	Down	0.00628593102686704	0.999960545227156
C7_GSE34156_TLR1_TLR2_LIGAND_VS_NOD2_AND_TLR1_TLR2_LIGAND_24H_TREATED_MONOCYTE_UP	157	Down	0.00629231686291127	0.999960545227156
C7_GSE24634_TREG_VS_TCONV_POST_DAY10_IL4_CONVERSION_DN	170	Down	0.00630173688954361	0.999960545227156
C5_GO_NUCLEOTIDE_DIPHOSPHATASE_ACTIVITY	16	Down	0.00632721876945454	0.999960545227156
C5_GO_EXODEOXYRIBONUCLEASE_ACTIVITY	22	Up	0.00659689296066354	0.999960545227156
C5_GO_EMBRYONIC_NEUROCRANIUM_MORPHOGENESIS	5	Down	0.00660058845175241	0.999960545227156
C2_WEST_ADRENOCORTICAL_CARCINOMA_VS_ADENOMA_DN	17	Down	0.00665629460143883	0.999960545227156
C5_GO_PROTEIN_SIDE_CHAIN_DEGLUTAMYLATION	3	Down	0.00667755599467745	0.999960545227156
C5_GO_APOLIPOPROTEIN_A_I_BINDING	5	Down	0.00670202124629465	0.999960545227156
C5_GO_CHOLESTEROL_EFFLUX	26	Down	0.00674755238356665	0.999960545227156
C2_MADAN_DPPA4_TARGETS	29	Up	0.0067604937497794	0.999960545227156
C5_GO_POSITIVE_REGULATION_OF_AMPA_RECEPTOR_ACTIVITY	3	Up	0.0067777014806001	0.999960545227156
C3_GTTATAT_MIR410	73	Up	0.00679562703747495	0.999960545227156
C5_GO_POSITIVE_REGULATION_OF_MACROPHAGE_ACTIVATION	21	Down	0.00696016275555749	0.999960545227156
C5_GO_NEURON_REMODELING	8	Down	0.0070372553439473	0.999960545227156
C2_YEMELYANOV_GR_TARGETS_DN	9	Up	0.00709293673630975	0.999960545227156
C7_GSE31082_DN_VS_DP_THYMOCYTE_DN	181	Up	0.0072064907577425	0.999960545227156
C5_GO_LAMIN_BINDING	14	Up	0.00722615772879826	0.999960545227156
C5_GO_NUCLEOTIDASE_ACTIVITY	11	Down	0.00737725560188116	0.999960545227156
C5_GO_INTRACILIARY_RETROGRADE_TRANSPORT	12	Down	0.00739622469037927	0.999960545227156
C2_WIEMANN_TELOMERE_SHORTENING_AND_CHRONIC_LIVER_DAMAGE_UP	7	Up	0.00742732838315562	0.999960545227156
C5_GO_INSULIN_LIKE_GROWTH_FACTOR_RECEPTOR_BINDING	11	Down	0.0074294871995267	0.999960545227156
C2_BANDRES_RESPONSE_TO_CARMUSTIN_MGMT_48HR_UP	14	Up	0.0074820070067965	0.999960545227156
C5_GO_POSITIVE_REGULATION_OF_CYCLASE_ACTIVITY	11	Up	0.00750613692936087	0.999960545227156
C5_GO_TRACHEA_CARTILAGE_DEVELOPMENT	3	Up	0.00759328794711473	0.999960545227156
C7_GSE7459_UNTREATED_VS_IL6_TREATED_ACT_CD4_TCELL_DN	92	Down	0.00759611945105062	0.999960545227156
C7_GSE10325_LUPUS_CD4_TCELL_VS_LUPUS_BCELL_UP	177	Up	0.00768147282660042	0.999960545227156
C5_GO_REGULATION_OF_PLASMA_LIPOPROTEIN_PARTICLE_LEVELS	58	Down	0.00772148637946149	0.999960545227156
C5_GO_REGULATION_OF_INOSITOL_PHOSPHATE_BIOSYNTHETIC_PROCESS	9	Down	0.00773946540886683	0.999960545227156
C5_GO_STEROID_ESTERIFICATION	9	Down	0.00791347353352658	0.999960545227156
C5_GO_NEGATIVE_REGULATION_OF_ADHERENS_JUNCTION_ORGANIZATION	18	Down	0.00811333174683627	0.999960545227156
C5_GO_DENSE_CORE_GRANULE_EXOCYTOSIS	4	Down	0.00818073758600142	0.999960545227156
C5_GO_INTERMEDIATE_DENSITY_LIPOPROTEIN_PARTICLE	3	Down	0.00820408202243526	0.999960545227156
C5_GO_POSITIVE_REGULATION_OF_FIBROBLAST_APOPTOTIC_PROCESS	6	Up	0.00823315266936888	0.999960545227156
C5_GO_MHC_PROTEIN_BINDING	24	Down	0.00824580058296543	0.999960545227156
C2_WANG_IMMORTALIZED_BY_HOXA9_AND_MEIS1_DN	17	Down	0.00828286486164069	0.999960545227156
C5_GO_POSITIVE_REGULATION_OF_CAMP_DEPENDENT_PROTEIN_KINASE_ACTIVITY	4	Up	0.00830676855106475	0.999960545227156
C2_DORSEY_GAB2_TARGETS	23	Down	0.00831243901032367	0.999960545227156
C7_GSE10325_LUPUS_BCELL_VS_LUPUS_MYELOID_DN	172	Down	0.00843873010525163	0.999960545227156
C2_TSAI_DNAJB4_TARGETS_UP	10	Up	0.00854425794218139	0.999960545227156
C5_GO_OLFACTORY_BEHAVIOR	4	Up	0.00859267810219629	0.999960545227156
C7_GSE10325_BCELL_VS_MYELOID_DN	161	Down	0.00869249125896052	0.999960545227156
C5_GO_SWI_SNF_COMPLEX	16	Up	0.00876408717669198	0.999960545227156
C5_GO_REGULATION_OF_GLIAL_CELL_MIGRATION	14	Down	0.00876603957224696	0.999960545227156
C2_PID_TOLL_ENDOGENOUS_PATHWAY	20	Down	0.00879377887722763	0.999960545227156
C2_NUNODA_RESPONSE_TO_DASATINIB_IMATINIB_UP	25	Up	0.00880143976636561	0.999960545227156
C2_REACTOME_TNF_SIGNALING	38	Up	0.0088097910454629	0.999960545227156
C5_GO_SPHINGOID_BIOSYNTHETIC_PROCESS	12	Down	0.00887363470373687	0.999960545227156
C3_EGR2_01	141	Up	0.00887976343035929	0.999960545227156
C7_GSE11057_CD4_EFF_MEM_VS_PBMC_DN	158	Down	0.00890468448635577	0.999960545227156
C1_chr5p12	11	Down	0.00897002047806208	0.999960545227156
C2_BIOCARTA_PELP1_PATHWAY	6	Up	0.00899094016314811	0.999960545227156
C2_REACTOME_CD209_DC_SIGN_SIGNALING	18	Up	0.0089928757907897	0.999960545227156
C2_PID_CMYB_PATHWAY	64	Up	0.0089936265380959	0.999960545227156
C7_GSE26495_PD1HIGH_VS_PD1LOW_CD8_TCELL_DN	131	Down	0.00905853054887005	0.999960545227156
C5_GO_REVERSE_CHOLESTEROL_TRANSPORT	12	Down	0.00910328918373377	0.999960545227156
C7_GSE360_HIGH_VS_LOW_DOSE_B_MALAYI_MAC_UP	149	Up	0.00920043436177702	0.999960545227156
C5_GO_DENDRITIC_SPINE_MAINTENANCE	15	Down	0.00929286268163878	0.999960545227156
C5_GO_CHEMOKINE_BIOSYNTHETIC_PROCESS	10	Down	0.00931321502994252	0.999960545227156
C5_GO_HIGH_DENSITY_LIPOPROTEIN_PARTICLE_CLEARANCE	9	Down	0.00936441174882286	0.999960545227156
C5_GO_CHOLESTEROL_STORAGE	15	Down	0.00945867453449803	0.999960545227156
C2_BIOCARTA_NKCELLS_PATHWAY	20	Down	0.00945974319030838	0.999960545227156
C5_GO_POSITIVE_REGULATION_OF_ERYTHROCYTE_DIFFERENTIATION	23	Up	0.00953182545363802	0.999960545227156
C2_REACTOME_DEFECTS_IN_VITAMIN_AND_COFACTOR_METABOLISM	20	Down	0.00990144267518549	0.999960545227156
C2_REACTOME_EPHB_MEDIATED_FORWARD_SIGNALING	34	Up	0.00991977385957329	0.999960545227156
C5_GO_TRIGLYCERIDE_RICH_LIPOPROTEIN_PARTICLE_REMODELING	7	Down	0.0101296798516782	0.999960545227156
C5_GO_VERY_LOW_DENSITY_LIPOPROTEIN_PARTICLE_REMODELING	7	Down	0.0101296798516782	0.999960545227156
C5_GO_ASTROCYTE_ACTIVATION	11	Down	0.010162623480793	0.999960545227156
C2_ISSAEVA_MLL2_TARGETS	37	Down	0.0101993816864726	0.999960545227156
C2_NAKAYAMA_SOFT_TISSUE_TUMORS_PCA1_UP	59	Down	0.0102165826089459	0.999960545227156
C5_GO_GLIAL_CELL_ACTIVATION	29	Down	0.0102318244451815	0.999960545227156
C5_GO_POSITIVE_REGULATION_OF_ALCOHOL_BIOSYNTHETIC_PROCESS	14	Down	0.0102359928443374	0.999960545227156
C2_KEGG_T_CELL_RECEPTOR_SIGNALING_PATHWAY	96	Up	0.0102416352749	0.999960545227156
C5_GO_PHOSPHOLIPID_HOMEOSTASIS	9	Down	0.01053037402992	0.999960545227156
C5_GO_POSITIVE_REGULATION_OF_INTERFERON_GAMMA_BIOSYNTHETIC_PROCESS	8	Down	0.0105441390745222	0.999960545227156
C5_GO_REGULATION_OF_CHOLESTEROL_EFFLUX	17	Down	0.010561304200849	0.999960545227156
C2_BIOCARTA_AGR_PATHWAY	24	Up	0.0105940483341978	0.999960545227156
C2_GERHOLD_RESPONSE_TO_TZD_DN	12	Down	0.0107656783104226	0.999960545227156
C2_KEGG_BIOSYNTHESIS_OF_UNSATURATED_FATTY_ACIDS	20	Up	0.01087072562931	0.999960545227156
C5_GO_MITOGEN_ACTIVATED_PROTEIN_KINASE_P38_BINDING	4	Up	0.0109389465640526	0.999960545227156
C5_GO_STRESS_INDUCED_PREMATURE_SENESCENCE	7	Up	0.011219918912833	0.999960545227156
C5_GO_NUCLEOTIDE_TRANSMEMBRANE_TRANSPORT	6	Down	0.011273038723619	0.999960545227156
C5_GO_CHONDROITIN_SULFATE_BINDING	4	Down	0.0113041963646825	0.999960545227156
C1_chr3q22	45	Down	0.0114512366842041	0.999960545227156
C2_KEGG_FOLATE_BIOSYNTHESIS	7	Down	0.0116437151328326	0.999960545227156
C2_KEGG_PROSTATE_CANCER	75	Up	0.0116779625413758	0.999960545227156
C2_BILANGES_SERUM_SENSITIVE_VIA_TSC1	12	Up	0.0116992667795743	0.999960545227156
C2_REACTOME_ACROSOME_REACTION_AND_SPERM:OOCYTE_MEMBRANE_BINDING	3	Down	0.0117204859364342	0.999960545227156
C2_TAKEDA_TARGETS_OF_NUP98_HOXA9_FUSION_10D_DN	89	Down	0.0118786652754476	0.999960545227156
C5_GO_REGULATION_OF_MITOCHONDRIAL_ATP_SYNTHESIS_COUPLED_ELECTRON_TRANSPORT	6	Down	0.0120392696921358	0.999960545227156
C2_GREGORY_SYNTHETIC_LETHAL_WITH_IMATINIB	113	Up	0.0120670044702719	0.999960545227156
C5_GO_ENDOPLASMIC_RETICULUM_EXIT_SITE	15	Up	0.0121294443353628	0.999960545227156
C2_KIM_GERMINAL_CENTER_T_HELPER_UP	56	Up	0.0121642413902102	0.999960545227156
C5_GO_NEGATIVE_REGULATION_OF_LONG_TERM_SYNAPTIC_POTENTIATION	8	Down	0.0122026922175019	0.999960545227156
C7_GSE15624_CTRL_VS_6H_HALOFUGINONE_TREATED_CD4_TCELL_UP	110	Down	0.0122537090423752	0.999960545227156
C5_GO_PROTEIN_LOCALIZATION_TO_CYTOPLASMIC_STRESS_GRANULE	7	Up	0.012267477934524	0.999960545227156
C5_GO_RESPONSE_TO_VITAMIN_E	10	Up	0.0124412723629407	0.999960545227156
C5_GO_DIAPEDESIS	6	Down	0.0124787676048762	0.999960545227156
C2_PID_S1P_S1P2_PATHWAY	20	Up	0.0124834689914914	0.999960545227156
C5_GO_RNA_POLYMERASE_I_COMPLEX	8	Up	0.0126220513994765	0.999960545227156
C2_REACTOME_ESTROGEN_DEPENDENT_NUCLEAR_EVENTS_DOWNSTREAM_OF_ESR_MEMBRANE_SIGNALING	19	Up	0.0126662744542024	0.999960545227156
C7_GSE46143_CTRL_VS_LMP2A_TRANSDUCED_CD10_POS_GC_BCELL_UP	136	Up	0.0126947697956706	0.999960545227156
C5_GO_POSITIVE_REGULATION_OF_CHOLESTEROL_ESTERIFICATION	5	Down	0.0127264730573447	0.999960545227156
C2_REACTOME_PURINE_CATABOLISM	14	Down	0.0127648525073107	0.999960545227156
C5_GO_VIRAL_BUDDING_VIA_HOST_ESCRT_COMPLEX	17	Up	0.0128372001145072	0.999960545227156
C7_GSE10325_CD4_TCELL_VS_MYELOID_UP	181	Up	0.0128768419882881	0.999960545227156
C5_GO_MITOTIC_CYTOKINETIC_PROCESS	19	Up	0.0129442448996926	0.999960545227156
C7_GSE3982_MAC_VS_EFF_MEMORY_CD4_TCELL_DN	137	Up	0.0129634339798674	0.999960545227156
C5_GO_TRAIL_BINDING	3	Up	0.0129767106033255	0.999960545227156
C2_BIOCARTA_PCAF_PATHWAY	13	Up	0.0130572263382201	0.999960545227156
C7_GSE17721_PAM3CSK4_VS_GADIQUIMOD_12H_BMDC_UP	152	Up	0.0130669921834883	0.999960545227156
C7_GSE22886_NAIVE_CD4_TCELL_VS_MONOCYTE_DN	180	Down	0.013093267662653	0.999960545227156
C5_GO_PROTEIN_LIPID_COMPLEX	23	Down	0.0131171667140282	0.999960545227156
C7_GSE19401_PAM2CSK4_VS_RETINOIC_ACID_AND_PAM2CSK4_STIM_FOLLICULAR_DC_DN	176	Down	0.0131676607372526	0.999960545227156
C5_GO_MICROGLIA_DIFFERENTIATION	5	Down	0.0131814620000378	0.999960545227156
C5_GO_UDP_XYLOSYLTRANSFERASE_ACTIVITY	9	Up	0.0132474920036101	0.999960545227156
C5_GO_POSITIVE_REGULATION_OF_PROTEIN_HOMODIMERIZATION_ACTIVITY	10	Down	0.0132745526274577	0.999960545227156
C3_GGAMTNNNNNTCCY_UNKNOWN	92	Up	0.0133258464954723	0.999960545227156
C5_GO_POSITIVE_REGULATION_OF_NEUROTRANSMITTER_SECRETION	15	Down	0.0133448207234476	0.999960545227156
C7_GSE360_CTRL_VS_T_GONDII_DC_DN	148	Up	0.0133746611229356	0.999960545227156
C5_GO_NFAT_PROTEIN_BINDING	3	Up	0.0134304336979118	0.999960545227156
C2_ZHANG_INTERFERON_RESPONSE	21	Up	0.0134557653089475	0.999960545227156
C5_GO_WATER_SOLUBLE_VITAMIN_METABOLIC_PROCESS	66	Down	0.0134936125483545	0.999960545227156
C5_GO_POSITIVE_REGULATION_OF_GENE_EXPRESSION_EPIGENETIC	53	Up	0.01351867238428	0.999960545227156
C2_BIOCARTA_COMP_PATHWAY	8	Down	0.0135476248439465	0.999960545227156
C5_GO_REGULATION_OF_INCLUSION_BODY_ASSEMBLY	13	Up	0.0136190554121404	0.999960545227156
C5_GO_TRIGLYCERIDE_RICH_PLASMA_LIPOPROTEIN_PARTICLE	11	Down	0.0136210803257545	0.999960545227156
C5_GO_S100_PROTEIN_BINDING	11	Up	0.0136226574285424	0.999960545227156
C5_GO_POSITIVE_REGULATION_OF_CHOLESTEROL_EFFLUX	13	Down	0.0137533755167439	0.999960545227156
C2_PETRETTO_HEART_MASS_QTL_CIS_UP	24	Down	0.0138014459906264	0.999960545227156
C2_REACTOME_CS_DS_DEGRADATION	8	Up	0.0138299124402124	0.999960545227156
C2_ONGUSAHA_BRCA1_TARGETS_DN	8	Up	0.0139060609154467	0.999960545227156
C5_GO_CENTROMERIC_DNA_BINDING	5	Down	0.0139080396739802	0.999960545227156
C7_GSE36476_CTRL_VS_TSST_ACT_16H_MEMORY_CD4_TCELL_YOUNG_UP	174	Up	0.0140127051567987	0.999960545227156
C2_BOGNI_TREATMENT_RELATED_MYELOID_LEUKEMIA_DN	24	Up	0.0140231692609159	0.999960545227156
C5_GO_ATP_DEPENDENT_MICROTUBULE_MOTOR_ACTIVITY_MINUS_END_DIRECTED	12	Down	0.0140849652614429	0.999960545227156
C5_GO_GOLGI_TO_VACUOLE_TRANSPORT	12	Up	0.0141268295931815	0.999960545227156
C5_GO_POSITIVE_REGULATION_OF_TUMOR_NECROSIS_FACTOR_SECRETION	11	Down	0.0142386794131888	0.999960545227156
C5_GO_POSITIVE_REGULATION_OF_AUTOPHAGY_OF_MITOCHONDRION	18	Down	0.0143037518253002	0.999960545227156
C2_VERHAAK_AML_WITH_NPM1_MUTATED_UP	131	Down	0.014362009048451	0.999960545227156
C2_DER_IFN_GAMMA_RESPONSE_DN	9	Up	0.0144293727140843	0.999960545227156
C5_GO_BIOTIN_METABOLIC_PROCESS	9	Down	0.0144831277482465	0.999960545227156
C5_GO_NEURAL_TUBE_PATTERNING	24	Down	0.0144878200817366	0.999960545227156
C2_THEILGAARD_NEUTROPHIL_AT_SKIN_WOUND_DN	204	Up	0.0145661205105151	0.999960545227156
C3_ACTGCCT_MIR34B	177	Up	0.0145813093771952	0.999960545227156
C2_PID_RHOA_PATHWAY	40	Up	0.0148601403535492	0.999960545227156
C5_GO_POSITIVE_REGULATION_OF_MYELOID_CELL_DIFFERENTIATION	65	Up	0.0149102530846307	0.999960545227156
C5_GO_CAMP_RESPONSE_ELEMENT_BINDING	10	Up	0.014958150575888	0.999960545227156
C2_PID_CD40_PATHWAY	27	Up	0.0150084137801867	0.999960545227156
C5_GO_POSITIVE_REGULATION_OF_TAU_PROTEIN_KINASE_ACTIVITY	5	Up	0.0151273476871776	0.999960545227156
C5_GO_REGULATION_OF_TRANSCRIPTION_INITIATION_FROM_RNA_POLYMERASE_II_PROMOTER	23	Up	0.0151678904896039	0.999960545227156
C5_GO_PYRIMIDINE_DIMER_REPAIR	7	Up	0.0151921376294303	0.999960545227156
C5_GO_POSITIVE_REGULATION_OF_RNA_POLYMERASE_II_TRANSCRIPTIONAL_PREINITIATION_COMPLEX_ASSEMBLY	10	Up	0.0152162970835522	0.999960545227156
C5_GO_REGULATION_OF_VESICLE_TARGETING_TO_FROM_OR_WITHIN_GOLGI	4	Up	0.0152227901297771	0.999960545227156
C5_GO_HIGH_DENSITY_LIPOPROTEIN_PARTICLE_BINDING	7	Down	0.0152320619094969	0.999960545227156
C2_PID_P38_MK2_PATHWAY	16	Up	0.015281578350056	0.999960545227156
C2_REACTOME_RUNX2_REGULATES_GENES_INVOLVED_IN_CELL_MIGRATION	6	Up	0.0152832883135193	0.999960545227156
C5_GO_SREBP_SIGNALING_PATHWAY	9	Up	0.0152933668654163	0.999960545227156
C2_REACTOME_MAP2K_AND_MAPK_ACTIVATION	34	Up	0.015309012523202	0.999960545227156
C7_GSE3720_VD1_VS_VD2_GAMMADELTA_TCELL_WITH_LPS_STIM_UP	156	Up	0.0153400095314638	0.999960545227156
C5_GO_ENTRY_OF_BACTERIUM_INTO_HOST_CELL	13	Down	0.0154266919427365	0.999960545227156
C5_GO_TUMOR_NECROSIS_FACTOR_SECRETION	16	Down	0.0154295571499741	0.999960545227156
C5_GO_POSITIVE_REGULATION_OF_TYPE_2_IMMUNE_RESPONSE	13	Down	0.0156577291998903	0.999960545227156
C7_GSE14908_ATOPIC_VS_NONATOPIC_PATIENT_HDM_STIM_CD4_TCELL_UP	164	Up	0.0156790260010826	0.999960545227156
C5_GO_POSITIVE_REGULATION_OF_GLIAL_CELL_MIGRATION	9	Down	0.0156793730536618	0.999960545227156
C5_GO_POSTTRANSLATIONAL_PROTEIN_TARGETING_TO_ENDOPLASMIC_RETICULUM_MEMBRANE	7	Down	0.0157115603393055	0.999960545227156
C2_SMID_BREAST_CANCER_RELAPSE_IN_PLEURA_DN	12	Up	0.0157328225037595	0.999960545227156
C7_GSE9037_WT_VS_IRAK4_KO_LPS_4H_STIM_BMDM_UP	162	Up	0.0157487047812927	0.999960545227156
C5_GO_T_CELL_DIFFERENTIATION_IN_THYMUS	58	Up	0.0159679126519827	0.999960545227156
C5_GO_DOPAMINE_SECRETION	14	Down	0.01606958820594	0.999960545227156
C2_REACTOME_PLASMA_LIPOPROTEIN_ASSEMBLY_REMODELING_AND_CLEARANCE	50	Down	0.0160996897532517	0.999960545227156
C2_SUZUKI_RESPONSE_TO_TSA_AND_DECITABINE_1B	9	Down	0.0161677780769051	0.999960545227156
C5_GO_DYNEIN_LIGHT_CHAIN_BINDING	17	Down	0.0161931197538165	0.999960545227156
C2_CHEN_ETV5_TARGETS_SERTOLI	17	Down	0.0162046469167082	0.999960545227156
C2_PID_S1P_S1P3_PATHWAY	24	Up	0.0162127136944932	0.999960545227156
C2_HASLINGER_B_CLL_WITH_6Q21_DELETION	19	Up	0.0162625551256325	0.999960545227156
C5_GO_HISTONE_DEACETYLASE_BINDING	89	Up	0.0162674251833461	0.999960545227156
C5_GO_WNT_ACTIVATED_RECEPTOR_ACTIVITY	9	Up	0.0163197708496272	0.999960545227156
C5_GO_INOSITOL_HEXAKISPHOSPHATE_KINASE_ACTIVITY	4	Up	0.0163248987018023	0.999960545227156
C5_GO_MEIOTIC_SPINDLE	4	Up	0.0163470676675916	0.999960545227156
C5_GO_POSITIVE_REGULATION_OF_TOLL_LIKE_RECEPTOR_SIGNALING_PATHWAY	19	Down	0.0163509404791915	0.999960545227156
C5_GO_VESICLE_DOCKING	50	Down	0.0163572189937874	0.999960545227156
C2_TIEN_INTESTINE_PROBIOTICS_6HR_UP	40	Up	0.016477847798565	0.999960545227156
C7_GSE24634_TEFF_VS_TCONV_DAY10_IN_CULTURE_UP	168	Up	0.0164967075814648	0.999960545227156
C5_GO_COBALAMIN_METABOLIC_PROCESS	16	Down	0.0165801704674411	0.999960545227156
C2_REACTOME_REGULATION_OF_TNFR1_SIGNALING	28	Up	0.0166784601571162	0.999960545227156
C5_GO_MITOCHONDRIAL_RIBOSOME_ASSEMBLY	7	Up	0.0167539541455939	0.999960545227156
C5_GO_NEGATIVE_REGULATION_OF_INTERLEUKIN_4_PRODUCTION	3	Up	0.0167719665259251	0.999960545227156
C2_PID_FOXM1_PATHWAY	35	Up	0.0167838614790089	0.999960545227156
C2_KUMAMOTO_RESPONSE_TO_NUTLIN_3A_DN	10	Up	0.0168431115000335	0.999960545227156
C3_ATGCAGT_MIR217	88	Up	0.0169023716943474	0.999960545227156
C5_GO_SPINDLE_ASSEMBLY	88	Up	0.0169285315431722	0.999960545227156
C2_MEINHOLD_OVARIAN_CANCER_LOW_GRADE_UP	7	Up	0.016943218050511	0.999960545227156
C5_GO_ARP2_3_PROTEIN_COMPLEX	11	Up	0.0170608221456676	0.999960545227156
C5_GO_NEGATIVE_REGULATION_OF_INTERLEUKIN_5_PRODUCTION	5	Up	0.0171298808757948	0.999960545227156
C2_SCIAN_INVERSED_TARGETS_OF_TP53_AND_TP73_UP	9	Down	0.0171438895968653	0.999960545227156
C7_GSE13762_CTRL_VS_125_VITAMIND_DAY12_DC_DN	93	Down	0.0172234724732918	0.999960545227156
C5_GO_INTRACILIARY_TRANSPORT_PARTICLE_A	7	Down	0.0172355820738344	0.999960545227156
C7_GSE10325_CD4_TCELL_VS_BCELL_DN	148	Down	0.0173096288057698	0.999960545227156
C5_GO_NEGATIVE_REGULATION_OF_PINOCYTOSIS	4	Down	0.0173423799879541	0.999960545227156
C6_RPS14_DN.V1_UP	142	Down	0.0174054818800773	0.999960545227156
C2_REACTOME_IRAK4_DEFICIENCY_TLR2_4	10	Down	0.017465827325476	0.999960545227156
C2_URS_ADIPOCYTE_DIFFERENTIATION_DN	24	Down	0.0176106165913558	0.999960545227156
C2_THILLAINADESAN_ZNF217_TARGETS_DN	6	Down	0.0176512064602787	0.999960545227156
C2_STEARMAN_LUNG_CANCER_EARLY_VS_LATE_UP	108	Up	0.0177011516348733	0.999960545227156
C2_BIOCARTA_PRC2_PATHWAY	11	Up	0.0177714529146834	0.999960545227156
C2_REACTOME_RUNX1_REGULATES_TRANSCRIPTION_OF_GENES_INVOLVED_IN_DIFFERENTIATION_OF_KERATINOCYTES	6	Up	0.0177832748599971	0.999960545227156
C2_PID_FOXO_PATHWAY	44	Up	0.0178053320672554	0.999960545227156
C2_PID_ILK_PATHWAY	40	Up	0.0178091831950698	0.999960545227156
C2_REACTOME_EPH_EPHRIN_SIGNALING	75	Up	0.0179030362189321	0.999960545227156
C2_NABA_PROTEOGLYCANS	11	Up	0.0179375361379592	0.999960545227156
C2_BIOCARTA_CLASSIC_PATHWAY	6	Down	0.0179885768247035	0.999960545227156
C5_GO_UNCONVENTIONAL_MYOSIN_COMPLEX	9	Up	0.0180493041601838	0.999960545227156
C5_GO_COBALAMIN_BINDING	9	Down	0.0180583179384766	0.999960545227156
C5_GO_DETECTION_OF_BIOTIC_STIMULUS	14	Down	0.0180763085527285	0.999960545227156
C5_GO_GAP_JUNCTION_HEMI_CHANNEL_ACTIVITY	2	Up	0.0183742820018063	0.999960545227156
C7_GSE15930_STIM_VS_STIM_AND_IL12_72H_CD8_T_CELL_UP	164	Up	0.0184293244782702	0.999960545227156
C5_GO_RESPONSE_TO_ANTIMETABOLITE	9	Down	0.0185209749213587	0.999960545227156
C2_BREDEMEYER_RAG_SIGNALING_NOT_VIA_ATM_DN	48	Down	0.0185482220667312	0.999960545227156
C7_GSE3982_MAST_CELL_VS_CENT_MEMORY_CD4_TCELL_DN	145	Up	0.0185706966879324	0.999960545227156
C5_GO_CHONDROITIN_SULFATE_CATABOLIC_PROCESS	7	Up	0.0186344715060207	0.999960545227156
C5_GO_BERGMANN_GLIAL_CELL_DIFFERENTIATION	7	Up	0.0187221164397164	0.999960545227156
C5_GO_PROTEIN_LIPID_COMPLEX_BINDING	19	Down	0.0187680764973872	0.999960545227156
C5_GO_LATE_ENDOSOME_TO_VACUOLE_TRANSPORT	15	Up	0.0188840990957204	0.999960545227156
C5_GO_POSITIVE_REGULATION_OF_MITOTIC_SISTER_CHROMATID_SEPARATION	9	Up	0.0188882186952911	0.999960545227156
C2_TOOKER_GEMCITABINE_RESISTANCE_UP	68	Up	0.0189364329279827	0.999960545227156
C5_GO_DIAPHRAGM_DEVELOPMENT	5	Down	0.0190268159086659	0.999960545227156
C2_AMIT_SERUM_RESPONSE_20_MCF10A	14	Down	0.0190712885095819	0.999960545227156
C5_GO_SEROTONIN_SECRETION	4	Down	0.0190796309319861	0.999960545227156
C5_GO_THYROID_GLAND_DEVELOPMENT	12	Up	0.0191025418877804	0.999960545227156
C5_GO_PROTEIN_ANTIGEN_BINDING	6	Down	0.0191111127149395	0.999960545227156
C5_GO_SKELETAL_MUSCLE_CELL_DIFFERENTIATION	41	Up	0.0191254197252468	0.999960545227156
C2_PLASARI_NFIC_TARGETS_BASAL_UP	15	Down	0.0191511394542838	0.999960545227156
C3_MYB_Q6	162	Up	0.0191983998021476	0.999960545227156
C5_GO_GLUCAGON_SECRETION	3	Down	0.0192841631692956	0.999960545227156
C5_GO_RESPONSE_TO_REDOX_STATE	12	Up	0.0193406107809671	0.999960545227156
C5_GO_POSITIVE_REGULATION_OF_MICROGLIAL_CELL_ACTIVATION	8	Down	0.0194964485400471	0.999960545227156
C2_KYNG_RESPONSE_TO_H2O2_VIA_ERCC6_DN	39	Up	0.0195147980129574	0.999960545227156
C5_GO_PEPTIDYL_LYSINE_HYDROXYLATION	6	Up	0.0196859491022073	0.999960545227156
C5_GO_NEGATIVE_REGULATION_OF_PROTEIN_KINASE_B_SIGNALING	37	Up	0.0196922130536249	0.999960545227156
C5_GO_OLIGOSACCHARIDE_LIPID_INTERMEDIATE_BIOSYNTHETIC_PROCESS	19	Down	0.0196998021747145	0.999960545227156
C2_REACTOME_COBALAMIN_CBL_VITAMIN_B12_TRANSPORT_AND_METABOLISM	15	Down	0.0197742072866236	0.999960545227156
C5_GO_NERVE_GROWTH_FACTOR_BINDING	5	Down	0.0198141760634921	0.999960545227156
C5_GO_FIBROBLAST_APOPTOTIC_PROCESS	15	Up	0.0198646466357872	0.999960545227156
C2_BIOCARTA_HCMV_PATHWAY	17	Up	0.0200437752287074	0.999960545227156
C5_GO_MIDBODY_ABSCISSION	13	Up	0.0200860930661329	0.999960545227156
C5_GO_PROTEIN_SERINE_THREONINE_TYROSINE_KINASE_ACTIVITY	35	Up	0.0201205605346084	0.999960545227156
C7_GSE1460_DP_VS_CD4_THYMOCYTE_DN	172	Up	0.0201890189935152	0.999960545227156
C5_GO_CRANIAL_NERVE_STRUCTURAL_ORGANIZATION	6	Down	0.0202448901064756	0.999960545227156
C7_GSE34156_UNTREATED_VS_6H_TLR1_TLR2_LIGAND_TREATED_MONOCYTE_UP	156	Down	0.0202880628570678	0.999960545227156
C5_GO_NEUROTROPHIN_BINDING	7	Down	0.0202881952565035	0.999960545227156
C5_GO_IMP_BIOSYNTHETIC_PROCESS	7	Up	0.0203110452642536	0.999960545227156
C2_PID_P38_GAMMA_DELTA_PATHWAY	9	Up	0.0203639667002552	0.999960545227156
C2_PID_NFAT_TFPATHWAY	38	Up	0.0206032587040879	0.999960545227156
C7_GSE24671_CTRL_VS_SENDAI_VIRUS_INFECTED_MOUSE_SPLENOCYTES_DN	172	Up	0.0206451688659502	0.999960545227156
C7_GSE17301_CTRL_VS_48H_ACD3_ACD28_IFNA2_STIM_CD8_TCELL_UP	166	Up	0.0207038779516405	0.999960545227156
C5_GO_POSITIVE_REGULATION_OF_DNA_TEMPLATED_TRANSCRIPTION_INITIATION	22	Up	0.020812331929873	0.999960545227156
C2_HAHTOLA_SEZARY_SYNDROM_DN	36	Down	0.0208161102813272	0.999960545227156
C2_SANCHEZ_MDM2_TARGETS	11	Up	0.020824747989669	0.999960545227156
C2_PID_PRL_SIGNALING_EVENTS_PATHWAY	18	Up	0.0208489612276042	0.999960545227156
C2_JIANG_VHL_TARGETS	73	Up	0.0208954406633283	0.999960545227156
C2_ODONNELL_TARGETS_OF_MYC_AND_TFRC_DN	36	Up	0.0209980130320254	0.999960545227156
C2_ONO_FOXP3_TARGETS_DN	40	Up	0.0210337865694609	0.999960545227156
C5_GO_ABSCISSION	5	Up	0.0210767113043731	0.999960545227156
C2_PID_DELTA_NP63_PATHWAY	33	Down	0.0213046096578615	0.999960545227156
C5_GO_INTERMEDIATE_FILAMENT_ORGANIZATION	12	Up	0.0213581367090174	0.999960545227156
C2_PID_CERAMIDE_PATHWAY	41	Up	0.0214045535684727	0.999960545227156
C5_GO_PYRIMIDINE_NUCLEOTIDE_BIOSYNTHETIC_PROCESS	40	Down	0.0214333292845665	0.999960545227156
C2_REACTOME_HSF1_ACTIVATION	25	Up	0.0214374272273675	0.999960545227156
C5_GO_INHIBIN_BINDING	3	Up	0.0214389160545133	0.999960545227156
C2_REACTOME_ACTIVATION_OF_THE_AP_1_FAMILY_OF_TRANSCRIPTION_FACTORS	9	Up	0.0215417590098616	0.999960545227156
C7_GSE3982_CTRL_VS_IGE_STIM_MAST_CELL_DN	158	Up	0.0215934992971876	0.999960545227156
C5_GO_NEGATIVE_REGULATION_OF_CD4_POSITIVE_ALPHA_BETA_T_CELL_PROLIFERATION	5	Down	0.0216219118214185	0.999960545227156
C5_GO_NEGATIVE_REGULATION_OF_HISTONE_H3_K9_TRIMETHYLATION	5	Up	0.0217918381335925	0.999960545227156
C2_BIOCARTA_ERYTH_PATHWAY	5	Down	0.0218027238439964	0.999960545227156
C5_GO_APICAL_JUNCTION_ASSEMBLY	40	Up	0.0218316344236813	0.999960545227156
C5_GO_POSITIVE_REGULATION_OF_ASTROCYTE_ACTIVATION	3	Down	0.021885635515394	0.999960545227156
C5_GO_POSITIVE_REGULATION_OF_INTERLEUKIN_8_PRODUCTION	34	Down	0.0219362276394843	0.999960545227156
C2_REACTOME_DEFECTS_IN_COBALAMIN_B12_METABOLISM	12	Down	0.0219976311368212	0.999960545227156
C7_GSE27786_CD4_TCELL_VS_ERYTHTROBLAST_UP	177	Up	0.0220330339440098	0.999960545227156
C5_GO_DEPHOSPHORYLATION_OF_RNA_POLYMERASE_II_C_TERMINAL_DOMAIN	5	Up	0.0221278262835141	0.999960545227156
C5_GO_TRACHEA_DEVELOPMENT	12	Up	0.0222483455765678	0.999960545227156
C5_GO_CELL_TRAILING_EDGE	13	Up	0.0222552570587089	0.999960545227156
C2_SARTIPY_NORMAL_AT_INSULIN_RESISTANCE_DN	16	Up	0.0222712147641003	0.999960545227156
C2_JACKSON_DNMT1_TARGETS_UP	67	Up	0.0222921403195197	0.999960545227156
C7_GSE24634_TEFF_VS_TCONV_DAY3_IN_CULTURE_DN	169	Down	0.0224231310879735	0.999960545227156
C2_KEGG_RENAL_CELL_CARCINOMA	63	Up	0.0224349751284372	0.999960545227156
C2_PICCALUGA_ANGIOIMMUNOBLASTIC_LYMPHOMA_UP	134	Down	0.0225439056460147	0.999960545227156
C2_BIOCARTA_THELPER_PATHWAY	12	Up	0.02262790275445	0.999960545227156
C5_GO_STEREOCILIUM_MEMBRANE	4	Up	0.0226799489884279	0.999960545227156
C5_GO_BEHAVIORAL_RESPONSE_TO_COCAINE	8	Down	0.0227868394047843	0.999960545227156
C2_GARGALOVIC_RESPONSE_TO_OXIDIZED_PHOSPHOLIPIDS_GREEN_DN	22	Down	0.0228697854337613	0.999960545227156
C5_GO_REGULATION_OF_T_HELPER_2_CELL_DIFFERENTIATION	10	Down	0.0228795568615635	0.999960545227156
C5_GO_POSITIVE_REGULATION_OF_MICROGLIAL_CELL_MIGRATION	4	Down	0.0229130117759097	0.999960545227156
C5_GO_PROTEIN_LOCALIZATION_TO_BASOLATERAL_PLASMA_MEMBRANE	6	Down	0.022950386109837	0.999960545227156
C5_GO_POSITIVE_REGULATION_OF_AUTOPHAGOSOME_ASSEMBLY	10	Up	0.0229818184134615	0.999960545227156
C3_MYB_Q3	170	Up	0.0230441768499246	0.999960545227156
C5_GO_POSITIVE_REGULATION_OF_CHEMOKINE_BIOSYNTHETIC_PROCESS	7	Down	0.0231347179663964	0.999960545227156
C2_FOURNIER_ACINAR_DEVELOPMENT_LATE_DN	19	Up	0.0232055969581512	0.999960545227156
C5_GO_CELLULAR_RESPONSE_TO_PARATHYROID_HORMONE_STIMULUS	5	Down	0.0232165746247506	0.999960545227156
C2_MIKKELSEN_DEDIFFERENTIATED_STATE_DN	4	Down	0.0232988756427443	0.999960545227156
C5_GO_ARP2_3_COMPLEX_MEDIATED_ACTIN_NUCLEATION	27	Up	0.0233969143747224	0.999960545227156
C5_GO_REGULATION_OF_VERY_LOW_DENSITY_LIPOPROTEIN_PARTICLE_REMODELING	2	Down	0.023398894045537	0.999960545227156
C5_GO_COENZYME_A_METABOLIC_PROCESS	5	Down	0.0234784987063553	0.999960545227156
C2_DIRMEIER_LMP1_RESPONSE_EARLY	54	Up	0.0235803190737937	0.999960545227156
C5_GO_REGULATION_OF_FEAR_RESPONSE	3	Down	0.0235969893433424	0.999960545227156
C5_GO_NEUROINFLAMMATORY_RESPONSE	37	Down	0.0236214581113739	0.999960545227156
C5_GO_CARTILAGE_MORPHOGENESIS	10	Down	0.0236252820662897	0.999960545227156
C5_GO_POSITIVE_REGULATION_OF_FAT_CELL_DIFFERENTIATION	36	Up	0.0236271897490217	0.999960545227156
C7_GSE360_L_MAJOR_VS_B_MALAYI_HIGH_DOSE_DC_UP	153	Up	0.0236693592187515	0.999960545227156
C5_GO_VESICLE_CARGO_LOADING	16	Up	0.0239468554668459	0.999960545227156
C5_GO_5_3_EXONUCLEASE_ACTIVITY	16	Up	0.024001460923671	0.999960545227156
C5_GO_REGULATION_OF_CENTROSOME_DUPLICATION	38	Up	0.0240735689651411	0.999960545227156
C2_CHAUHAN_RESPONSE_TO_METHOXYESTRADIOL_DN	87	Up	0.0241551398119788	0.999960545227156
C5_GO_REGULATION_OF_ENTRY_OF_BACTERIUM_INTO_HOST_CELL	6	Down	0.0241888820140817	0.999960545227156
C5_GO_ENDOPLASMIC_RETICULUM_PALMITOYLTRANSFERASE_COMPLEX	8	Down	0.024249709525904	0.999960545227156
C2_REACTOME_HSP90_CHAPERONE_CYCLE_FOR_STEROID_HORMONE_RECEPTORS_SHR	39	Up	0.0243243671155467	0.999960545227156
C2_KASLER_HDAC7_TARGETS_2_UP	5	Up	0.0243835158490557	0.999960545227156
C2_REACTOME_DEADENYLATION_OF_MRNA	23	Up	0.0244351518370262	0.999960545227156
C2_KEGG_MTOR_SIGNALING_PATHWAY	44	Up	0.0244632859129825	0.999960545227156
C5_GO_POSITIVE_REGULATION_OF_ANOIKIS	7	Up	0.0245469657491679	0.999960545227156
C2_VARELA_ZMPSTE24_TARGETS_UP	35	Up	0.0245681789235882	0.999960545227156
C5_GO_RESPONSE_TO_HERBICIDE	8	Up	0.0246121752969585	0.999960545227156
C5_GO_DENDRITE_CYTOPLASM	29	Down	0.0247054707844344	0.999960545227156
C2_BIOCARTA_ARAP_PATHWAY	15	Up	0.0247126519164135	0.999960545227156
C5_GO_LIPID_STORAGE	49	Down	0.0247294334160532	0.999960545227156
C3_HFH3_01	125	Up	0.0247388475269567	0.999960545227156
C5_GO_POLYOL_TRANSMEMBRANE_TRANSPORTER_ACTIVITY	3	Down	0.024776703800662	0.999960545227156
C5_GO_CHEMOKINE_C_C_MOTIF_LIGAND_5_PRODUCTION	8	Down	0.0248109915826607	0.999960545227156
C5_GO_ORGANIC_HYDROXY_COMPOUND_TRANSPORT	132	Down	0.024872380936493	0.999960545227156
C2_REACTOME_PHOSPHATE_BOND_HYDROLYSIS_BY_NUDT_PROTEINS	6	Down	0.0249386970282492	0.999960545227156
C5_GO_ACTIN_DEPENDENT_ATPASE_ACTIVITY	8	Up	0.0249602193824957	0.999960545227156
C5_GO_RIBONUCLEOPROTEIN_COMPLEX_DISASSEMBLY	13	Up	0.0249972307950111	0.999960545227156
C2_PAPASPYRIDONOS_UNSTABLE_ATEROSCLEROTIC_PLAQUE_UP	45	Down	0.0251595054998467	0.999960545227156
C2_HU_GENOTOXIN_ACTION_DIRECT_VS_INDIRECT_4HR	30	Up	0.0252069672090775	0.999960545227156
C5_GO_POSITIVE_REGULATION_OF_CELL_MATURATION	5	Up	0.02521960869941	0.999960545227156
C2_PUJANA_XPRSS_INT_NETWORK	154	Up	0.0252789318007828	0.999960545227156
C5_GO_RESPONSE_TO_CAMPTOTHECIN	5	Down	0.0253765208484976	0.999960545227156
C2_BROWNE_INTERFERON_RESPONSIVE_GENES	60	Up	0.0254142369267395	0.999960545227156
C5_GO_PROTECTION_FROM_NON_HOMOLOGOUS_END_JOINING_AT_TELOMERE	10	Up	0.0254889549657749	0.999960545227156
C5_GO_POSITIVE_REGULATION_OF_ANION_TRANSPORT	33	Down	0.0255099131572897	0.999960545227156
C2_BIOCARTA_MAPK_PATHWAY	76	Up	0.0255126256235085	0.999960545227156
C7_GSE24634_TEFF_VS_TCONV_DAY7_IN_CULTURE_DN	167	Down	0.0255819701875111	0.999960545227156
C5_GO_TRANSFERASE_ACTIVITY_TRANSFERRING_PENTOSYL_GROUPS	40	Up	0.0255960693940318	0.999960545227156
C5_GO_NUCLEOBASE_CONTAINING_COMPOUND_TRANSMEMBRANE_TRANSPORTER_ACTIVITY	38	Down	0.0256312583134525	0.999960545227156
C5_GO_NEGATIVE_REGULATION_OF_POSTTRANSCRIPTIONAL_GENE_SILENCING	10	Up	0.0256416658614094	0.999960545227156
C7_GSE12845_IGD_NEG_BLOOD_VS_DARKZONE_GC_TONSIL_BCELL_DN	184	Up	0.0256454449221004	0.999960545227156
C7_GSE22886_NAIVE_CD4_TCELL_VS_MONOCYTE_UP	177	Up	0.0256693571191234	0.999960545227156
C2_TERAMOTO_OPN_TARGETS_CLUSTER_4	11	Up	0.0256885398989599	0.999960545227156
C5_GO_QUATERNARY_AMMONIUM_GROUP_TRANSPORT	8	Up	0.0258129593535796	0.999960545227156
C2_SCIAN_CELL_CYCLE_TARGETS_OF_TP53_AND_TP73_DN	20	Up	0.0258157925840475	0.999960545227156
C5_GO_CLATHRIN_LIGHT_CHAIN_BINDING	6	Down	0.0258305650921613	0.999960545227156
C5_GO_NADH_PYROPHOSPHATASE_ACTIVITY	8	Down	0.0258523117387513	0.999960545227156
C2_TSAI_RESPONSE_TO_IONIZING_RADIATION	128	Up	0.0258947858632567	0.999960545227156
C5_GO_REGULATION_OF_CENTROSOME_CYCLE	52	Up	0.0259044246946766	0.999960545227156
C2_BOQUEST_STEM_CELL_UP	149	Down	0.0259267322066188	0.999960545227156
C2_WU_APOPTOSIS_BY_CDKN1A_VIA_TP53	46	Up	0.0260510289108353	0.999960545227156
C5_GO_OUTER_MITOCHONDRIAL_MEMBRANE_ORGANIZATION	3	Up	0.0261840202827862	0.999960545227156
C5_GO_CATECHOLAMINE_SECRETION	25	Down	0.0262222601422222	0.999960545227156
C5_GO_TRNA_SPLICING_LIGASE_COMPLEX	7	Up	0.0262432009519111	0.999960545227156
C7_GSE11057_CD4_EFF_MEM_VS_PBMC_UP	176	Up	0.0262532467716089	0.999960545227156
C5_GO_TRANSCRIPTION_COACTIVATOR_BINDING	17	Up	0.0262828567936432	0.999960545227156
C3_TTCNRGNNNNTTC_HSF_Q6	111	Up	0.026328646279657	0.999960545227156
C2_PID_HNF3A_PATHWAY	25	Up	0.0264402296850908	0.999960545227156
C2_GRATIAS_RETINOBLASTOMA_16Q24	18	Up	0.0265609194445139	0.999960545227156
C7_GSE11057_CD4_CENT_MEM_VS_PBMC_DN	155	Down	0.0267220185043925	0.999960545227156
C5_GO_RESPONSE_TO_UV_A	3	Up	0.0267999122730366	0.999960545227156
C5_GO_CARBONATE_DEHYDRATASE_ACTIVITY	7	Up	0.0268161360845124	0.999960545227156
C5_GO_STAGA_COMPLEX	7	Down	0.0269254398046998	0.999960545227156
C2_KOHOUTEK_CCNT1_TARGETS	33	Down	0.0269268908998798	0.999960545227156
C7_GSE27786_BCELL_VS_MONO_MAC_UP	183	Up	0.02702853666667	0.999960545227156
C1_chr1q31	22	Up	0.0271418757094574	0.999960545227156
C5_GO_MITOTIC_METAPHASE_PLATE_CONGRESSION	36	Up	0.0271913613060191	0.999960545227156
C2_WATANABE_RECTAL_CANCER_RADIOTHERAPY_RESPONSIVE_UP	89	Up	0.0272146453929802	0.999960545227156
C2_VALK_AML_CLUSTER_8	21	Down	0.0272507892026931	0.999960545227156
C5_GO_CRANIAL_NERVE_FORMATION	2	Down	0.0272705197630563	0.999960545227156
C2_REACTOME_RSK_ACTIVATION	5	Up	0.0273970531181038	0.999960545227156
C7_GSE45365_CD8A_DC_VS_CD11B_DC_IFNAR_KO_MCMV_INFECTION_DN	93	Up	0.0274221351209151	0.999960545227156
C5_GO_GROWTH_INVOLVED_IN_SYMBIOTIC_INTERACTION	5	Down	0.0275256001595218	0.999960545227156
C5_GO_MODULATION_OF_GROWTH_OF_SYMBIONT_INVOLVED_IN_INTERACTION_WITH_HOST	4	Down	0.027532978486224	0.999960545227156
C5_GO_PRESYNAPTIC_DENSE_CORE_VESICLE_EXOCYTOSIS	3	Down	0.0275438767153482	0.999960545227156
C5_GO_POSITIVE_REGULATION_OF_MONOCYTE_CHEMOTACTIC_PROTEIN_1_PRODUCTION	3	Down	0.0276947885610156	0.999960545227156
C7_GSE16450_IMMATURE_VS_MATURE_NEURON_CELL_LINE_6H_IFNA_STIM_DN	133	Up	0.0277351550591384	0.999960545227156
C5_GO_REGULATION_OF_AMPA_RECEPTOR_ACTIVITY	9	Up	0.0277404534689951	0.999960545227156
C2_REACTOME_FGFR2_ALTERNATIVE_SPLICING	24	Up	0.027774352467129	0.999960545227156
C5_GO_OLFACTORY_RECEPTOR_ACTIVITY	14	Up	0.0278274036164819	0.999960545227156
C7_GSE2770_UNTREATED_VS_TGFB_AND_IL12_TREATED_ACT_CD4_TCELL_2H_DN	143	Up	0.0278480511159741	0.999960545227156
C5_GO_POSITIVE_REGULATION_OF_GLUTAMATE_RECEPTOR_SIGNALING_PATHWAY	5	Up	0.0279053774846752	0.999960545227156
C2_REACTOME_INTESTINAL_ABSORPTION	2	Down	0.0279055301789908	0.999960545227156
C5_GO_UBIQUITINATION_LIKE_MODIFICATION_DEPENDENT_PROTEIN_BINDING	10	Down	0.0279356148847676	0.999960545227156
C5_GO_TELOMERE_LOCALIZATION	7	Up	0.0281116943266409	0.999960545227156
C2_YAMASHITA_LIVER_CANCER_WITH_EPCAM_UP	38	Up	0.0281547915546732	0.999960545227156
C2_PID_P38_MKK3_6PATHWAY	26	Up	0.0282165855935621	0.999960545227156
C7_GSE37533_PPARG1_FOXP3_VS_FOXP3_TRANSDUCED_CD4_TCELL_DN	176	Up	0.028232407172781	0.999960545227156
C5_GO_TRANS_SYNAPTIC_SIGNALING_BY_LIPID	5	Up	0.0282396770030693	0.999960545227156
C5_GO_POSITIVE_REGULATION_OF_PROTEIN_POLYUBIQUITINATION	11	Down	0.0282538453015126	0.999960545227156
C5_GO_REGULATION_OF_MICROTUBULE_BASED_PROCESS	168	Up	0.0282807395190295	0.999960545227156
C5_GO_REGULATION_OF_LIPID_LOCALIZATION	87	Down	0.0283752535677475	0.999960545227156
C2_TURASHVILI_BREAST_NORMAL_DUCTAL_VS_LOBULAR_DN	6	Down	0.0284485522980677	0.999960545227156
C5_GO_ACTIVATING_TRANSCRIPTION_FACTOR_BINDING	51	Up	0.0284734875671148	0.999960545227156
C2_REACTOME_ERYTHROPOIETIN_ACTIVATES_STAT5	6	Up	0.0284901042751908	0.999960545227156
C5_GO_VITAMIN_METABOLIC_PROCESS	92	Down	0.028495451293684	0.999960545227156
C2_KAMIKUBO_MYELOID_CEBPA_NETWORK	20	Down	0.0285455602400021	0.999960545227156
C7_GSE17580_UNINFECTED_VS_S_MANSONI_INF_TREG_UP	159	Up	0.0285616784652904	0.999960545227156
C5_GO_REGULATION_OF_MYD88_INDEPENDENT_TOLL_LIKE_RECEPTOR_SIGNALING_PATHWAY	7	Down	0.0286040413982649	0.999960545227156
C2_STAMBOLSKY_TARGETS_OF_MUTATED_TP53_UP	37	Up	0.0286153514874107	0.999960545227156
C5_GO_RNA_POLYMERASE_I_ACTIVITY	7	Up	0.0286271208895099	0.999960545227156
C5_GO_RESPONSE_TO_HYDROXYUREA	7	Down	0.0286617701962361	0.999960545227156
C5_GO_KINETOCHORE	116	Up	0.0287086183024557	0.999960545227156
C2_REACTOME_AUF1_HNRNP_D0_BINDS_AND_DESTABILIZES_MRNA	43	Up	0.0288107783344119	0.999960545227156
C5_GO_ANATOMICAL_STRUCTURE_ARRANGEMENT	10	Down	0.0288151883876914	0.999960545227156
C5_GO_STEREOCILIA_COUPLING_LINK	5	Up	0.02886769737177	0.999960545227156
C2_BIOCARTA_SODD_PATHWAY	9	Up	0.0288999883764307	0.999960545227156
C7_GSE360_DC_VS_MAC_M_TUBERCULOSIS_UP	145	Up	0.0289140722712002	0.999960545227156
C2_REACTOME_TFAP2_AP_2_FAMILY_REGULATES_TRANSCRIPTION_OF_GROWTH_FACTORS_AND_THEIR_RECEPTORS	7	Up	0.0289208520680208	0.999960545227156
C5_GO_POSITIVE_REGULATION_OF_PROTEIN_LOCALIZATION_TO_SYNAPSE	6	Down	0.0289295656654425	0.999960545227156
C5_GO_POSITIVE_REGULATION_OF_RIG_I_SIGNALING_PATHWAY	6	Up	0.0289590694597355	0.999960545227156
C6_GCNP_SHH_UP_LATE.V1_UP	141	Up	0.0290654953329811	0.999960545227156
C2_WANG_METASTASIS_OF_BREAST_CANCER	10	Up	0.0291620146474533	0.999960545227156
C7_GSE41867_LCMV_ARMSTRONG_VS_CLONE13_DAY8_EFFECTOR_CD8_TCELL_UP	175	Up	0.0292005262248508	0.999960545227156
C5_GO_POSITIVE_REGULATION_OF_HUMORAL_IMMUNE_RESPONSE	7	Up	0.0292250071507839	0.999960545227156
C2_ROSTY_CERVICAL_CANCER_PROLIFERATION_CLUSTER	128	Up	0.0293308957720549	0.999960545227156
C5_GO_REGULATION_OF_MACROPHAGE_ACTIVATION	40	Down	0.0293515476508503	0.999960545227156
C5_GO_MANNOSYLATION	31	Down	0.0295072809206942	0.999960545227156
C5_GO_LEUKOCYTE_ACTIVATION_INVOLVED_IN_INFLAMMATORY_RESPONSE	25	Down	0.0295783752958304	0.999960545227156
C2_KEGG_REGULATION_OF_AUTOPHAGY	19	Down	0.0296200211153858	0.999960545227156
C5_GO_NEGATIVE_REGULATION_OF_CELLULAR_SENESCENCE	15	Up	0.0296891263969749	0.999960545227156
C2_GROSS_HIF1A_TARGETS_UP	6	Down	0.0297180602000635	0.999960545227156
C2_GENTILE_UV_LOW_DOSE_UP	19	Up	0.0298148132159447	0.999960545227156
C5_GO_FOREBRAIN_VENTRICULAR_ZONE_PROGENITOR_CELL_DIVISION	5	Up	0.0298727464145292	0.999960545227156
C5_GO_POSITIVE_REGULATION_OF_TRANSCRIPTION_INITIATION_FROM_RNA_POLYMERASE_II_PROMOTER	16	Up	0.0298988894849568	0.999960545227156
C2_SAGIV_CD24_TARGETS_UP	20	Up	0.0300327087099642	0.999960545227156
C2_REACTOME_RNA_POLYMERASE_III_TRANSCRIPTION_TERMINATION	21	Up	0.0300396272915801	0.999960545227156
C5_GO_POSITIVE_REGULATION_OF_GRANULOCYTE_DIFFERENTIATION	5	Up	0.0300878746726122	0.999960545227156
C7_GSE22886_NAIVE_TCELL_VS_NEUTROPHIL_UP	182	Up	0.0300953472651846	0.999960545227156
C5_GO_TRANS_GOLGI_NETWORK_TRANSPORT_VESICLE	24	Up	0.0301123903901799	0.999960545227156
C5_GO_POSITIVE_REGULATION_OF_CELL_CYCLE_PHASE_TRANSITION	77	Up	0.0302457580426787	0.999960545227156
C5_GO_NEGATIVE_REGULATION_OF_IMMUNOGLOBULIN_PRODUCTION	8	Up	0.0302535855863636	0.999960545227156
C5_GO_GTPASE_INHIBITOR_ACTIVITY	11	Up	0.0302598032480519	0.999960545227156
C5_GO_REGULATION_OF_PROTEIN_EXIT_FROM_ENDOPLASMIC_RETICULUM	20	Up	0.0303348288530811	0.999960545227156
C2_WANG_RESPONSE_TO_BEXAROTENE_DN	22	Up	0.030394778052599	0.999960545227156
C7_GSE24634_NAIVE_CD4_TCELL_VS_DAY3_IL4_CONV_TREG_UP	161	Up	0.0305318871871116	0.999960545227156
C5_GO_PROTEIN_TRANSPORT_INTO_MEMBRANE_RAFT	4	Up	0.0305451449131473	0.999960545227156
C2_HE_PTEN_TARGETS_DN	6	Up	0.030604469245091	0.999960545227156
C5_GO_ANDROGEN_RECEPTOR_SIGNALING_PATHWAY	49	Up	0.0306265901343912	0.999960545227156
C5_GO_MITOTIC_SPINDLE_ASSEMBLY	47	Up	0.0306574784275928	0.999960545227156
C5_GO_LEUCINE_BINDING	4	Up	0.0307530920616854	0.999960545227156
C5_GO_SPONTANEOUS_SYNAPTIC_TRANSMISSION	4	Down	0.0307915304068028	0.999960545227156
C7_GSE3982_MEMORY_CD4_TCELL_VS_BCELL_UP	154	Up	0.0308485499338479	0.999960545227156
C5_GO_COHESIN_LOADING	6	Up	0.0308574090069779	0.999960545227156
C7_GSE6259_33D1_POS_DC_VS_CD4_TCELL_DN	163	Down	0.0310742977588506	0.999960545227156
C5_GO_BETA_CATENIN_TCF_COMPLEX_ASSEMBLY	26	Up	0.0311049071890245	0.999960545227156
C2_TAKAO_RESPONSE_TO_UVB_RADIATION_DN	84	Up	0.0311066772062631	0.999960545227156
C5_GO_NEGATIVE_REGULATION_OF_TRANSCRIPTION_ELONGATION_FROM_RNA_POLYMERASE_II_PROMOTER	7	Down	0.0311331488092759	0.999960545227156
C5_GO_GLUTAMATE_BINDING	5	Down	0.0311391200228626	0.999960545227156
C5_GO_AUDITORY_RECEPTOR_CELL_DEVELOPMENT	14	Up	0.031194641849464	0.999960545227156
C2_KEGG_HOMOLOGOUS_RECOMBINATION	27	Down	0.0312708782302775	0.999960545227156
C5_GO_CATECHOLAMINE_UPTAKE_INVOLVED_IN_SYNAPTIC_TRANSMISSION	4	Down	0.0312894239756612	0.999960545227156
C5_GO_ENDODERMAL_CELL_FATE_COMMITMENT	6	Up	0.031346100950014	0.999960545227156
C5_GO_NEGATIVE_REGULATION_OF_NUCLEASE_ACTIVITY	7	Up	0.0315700140480792	0.999960545227156
C5_GO_DEOXYRIBONUCLEASE_ACTIVITY	47	Up	0.0317162459213345	0.999960545227156
C5_GO_CELLULAR_MAGNESIUM_ION_HOMEOSTASIS	2	Down	0.0317713673463674	0.999960545227156
C7_GSE369_PRE_VS_POST_IL6_INJECTION_SOCS3_KO_LIVER_UP	165	Up	0.0317854657757047	0.999960545227156
C2_CHEN_HOXA5_TARGETS_9HR_UP	195	Up	0.0318732177800243	0.999960545227156
C5_GO_NEGATIVE_REGULATION_OF_DENDRITIC_SPINE_DEVELOPMENT	8	Up	0.0321476722564481	0.999960545227156
C2_CHEBOTAEV_GR_TARGETS_DN	72	Down	0.0322059076164383	0.999960545227156
C5_GO_TRIGLYCERIDE_LIPASE_ACTIVITY	8	Down	0.0322825131777061	0.999960545227156
C2_BIOCARTA_DC_PATHWAY	11	Down	0.032286468948564	0.999960545227156
C7_GSE14308_TH17_VS_INDUCED_TREG_UP	175	Up	0.0323171734920281	0.999960545227156
C2_REACTOME_REGULATION_OF_MRNA_STABILITY_BY_PROTEINS_THAT_BIND_AU_RICH_ELEMENTS	74	Up	0.0323244759998637	0.999960545227156
C2_SEMBA_FHIT_TARGETS_DN	8	Up	0.0323302196554428	0.999960545227156
C7_GSE27786_ERYTHROBLAST_VS_NEUTROPHIL_DN	178	Up	0.0323991038414442	0.999960545227156
C2_KEGG_HEMATOPOIETIC_CELL_LINEAGE	53	Down	0.0324717977027365	0.999960545227156
C6_KRAS.KIDNEY_UP.V1_UP	69	Down	0.0325883802081602	0.999960545227156
C2_AMIT_EGF_RESPONSE_20_MCF10A	9	Down	0.0325983110251817	0.999960545227156
C5_GO_POSTSYNAPTIC_DENSITY_PROTEIN_95_CLUSTERING	3	Down	0.0326392682180071	0.999960545227156
C7_GSE1460_NAIVE_CD4_TCELL_ADULT_BLOOD_VS_THYMIC_STROMAL_CELL_UP	146	Up	0.0326566045531335	0.999960545227156
C2_MIKKELSEN_MEF_LCP_WITH_H3K27ME3	25	Up	0.0328016479512127	0.999960545227156
C5_GO_PYRIMIDINE_RIBONUCLEOTIDE_BIOSYNTHETIC_PROCESS	18	Down	0.032810387810384	0.999960545227156
C2_DOANE_BREAST_CANCER_ESR1_UP	63	Down	0.0329362629302865	0.999960545227156
C2_BRACHAT_RESPONSE_TO_CAMPTOTHECIN_UP	23	Up	0.0329476611037907	0.999960545227156
C5_GO_RESPONSE_TO_HEPATOCYTE_GROWTH_FACTOR	14	Down	0.0329667900774365	0.999960545227156
C5_GO_NEGATIVE_REGULATION_OF_APOPTOTIC_PROCESS_IN_BONE_MARROW_CELL	4	Up	0.0330284254397848	0.999960545227156
C5_GO_PHOSPHATIDYLCHOLINE_STEROL_O_ACYLTRANSFERASE_ACTIVATOR_ACTIVITY	3	Down	0.0330366356766844	0.999960545227156
C2_REACTOME_THE_NLRP3_INFLAMMASOME	15	Up	0.0331088031539642	0.999960545227156
C5_GO_POSITIVE_REGULATION_OF_CHOLESTEROL_STORAGE	5	Down	0.033158815703281	0.999960545227156
C2_RIZ_ERYTHROID_DIFFERENTIATION_APOBEC2	12	Down	0.0333845568004512	0.999960545227156
C5_GO_BLEB_ASSEMBLY	10	Down	0.0334592794621248	0.999960545227156
C2_BIOCARTA_TCAPOPTOSIS_PATHWAY	9	Up	0.0334846463534047	0.999960545227156
C2_KEGG_BLADDER_CANCER	34	Up	0.03352674189175	0.999960545227156
C5_GO_INTERFERON_ALPHA_BIOSYNTHETIC_PROCESS	4	Down	0.0337825160829405	0.999960545227156
C2_PID_ALPHA_SYNUCLEIN_PATHWAY	27	Down	0.0337844797599695	0.999960545227156
C5_GO_REGULATION_OF_SYNAPTIC_VESICLE_TRANSPORT	52	Down	0.0338591064850506	0.999960545227156
C2_REACTOME_DEATH_RECEPTOR_SIGNALLING	120	Up	0.0338843655945341	0.999960545227156
C5_GO_MHC_CLASS_I_PROTEIN_BINDING	15	Down	0.0339080356137618	0.999960545227156
C5_GO_ENHANCER_BINDING	88	Up	0.0339492585406367	0.999960545227156
C5_GO_STEROL_IMPORT	6	Down	0.0339773050330547	0.999960545227156
C2_SARTIPY_BLUNTED_BY_INSULIN_RESISTANCE_UP	13	Up	0.0340405134142631	0.999960545227156
C5_GO_SPROUTING_ANGIOGENESIS	79	Up	0.0340747957034542	0.999960545227156
C5_GO_ACUTE_PHASE_RESPONSE	21	Down	0.0341224727205249	0.999960545227156
C5_GO_NEGATIVE_REGULATION_OF_MYELINATION	4	Down	0.0341470368244186	0.999960545227156
C5_GO_REGULATION_OF_NUCLEASE_ACTIVITY	22	Up	0.03419484346477	0.999960545227156
C5_GO_POSITIVE_REGULATION_OF_BLOOD_VESSEL_DIAMETER	33	Down	0.0342027072192677	0.999960545227156
C5_GO_VIRION_ASSEMBLY	32	Up	0.0342058694614278	0.999960545227156
C5_GO_CARDIAC_MYOFIBRIL	2	Down	0.0342770433670529	0.999960545227156
C5_GO_MANNOSE_BINDING	11	Down	0.0344424767411658	0.999960545227156
C2_BIOCARTA_RANKL_PATHWAY	13	Up	0.0345188445780966	0.999960545227156
C5_GO_REGULATION_OF_GRANULOCYTE_DIFFERENTIATION	10	Up	0.0346538922457159	0.999960545227156
C2_REACTOME_REGULATION_OF_APOPTOSIS	41	Up	0.0346591806110908	0.999960545227156
C7_GSE45881_CXCR6HI_VS_CXCR1LO_COLONIC_LAMINA_PROPRIA_UP	181	Up	0.0346988789591774	0.999960545227156
C2_REACTOME_CGMP_EFFECTS	11	Down	0.0347048706594162	0.999960545227156
C2_LINDSTEDT_DENDRITIC_CELL_MATURATION_B	46	Up	0.0347674723595554	0.999960545227156
C6_NOTCH_DN.V1_DN	100	Down	0.0348266986290382	0.999960545227156
C5_GO_NEGATIVE_REGULATION_OF_MONOCYTE_DIFFERENTIATION	4	Up	0.0348922863374041	0.999960545227156
C7_GSE34156_NOD2_LIGAND_VS_TLR1_TLR2_LIGAND_6H_TREATED_MONOCYTE_DN	151	Down	0.0349049188481314	0.999960545227156
C5_GO_T_CELL_SELECTION	39	Up	0.0350758006544936	0.999960545227156
C5_GO_REGION_OF_CYTOSOL	22	Down	0.0350923795994292	0.999960545227156
C7_GSE15733_BM_VS_SPLEEN_MEMORY_CD4_TCELL_UP	127	Down	0.0351293205215433	0.999960545227156
C5_GO_KERATIN_FILAMENT_BINDING	4	Up	0.0351499225377235	0.999960545227156
C2_SCHEIDEREIT_IKK_TARGETS	16	Up	0.0351774163440433	0.999960545227156
C2_KEGG_NEUROTROPHIN_SIGNALING_PATHWAY	105	Up	0.035185839969317	0.999960545227156
C7_GSE3337_CTRL_VS_16H_IFNG_IN_CD8POS_DC_UP	157	Down	0.0352027860393399	0.999960545227156
C5_GO_DOUBLE_STRANDED_RNA_BINDING	62	Up	0.0352732811033014	0.999960545227156
C7_GSE20366_TREG_VS_TCONV_UP	138	Down	0.0353096319900834	0.999960545227156
C2_REACTOME_BIOTIN_TRANSPORT_AND_METABOLISM	11	Down	0.0353141406921749	0.999960545227156
C5_GO_AUDITORY_RECEPTOR_CELL_STEREOCILIUM_ORGANIZATION	9	Up	0.0353515216357323	0.999960545227156
C7_GSE2770_TGFB_AND_IL4_ACT_VS_ACT_CD4_TCELL_6H_DN	174	Up	0.0353614158321058	0.999960545227156
C5_GO_NEUREXIN_FAMILY_PROTEIN_BINDING	8	Up	0.0353954588528729	0.999960545227156
C2_ROSS_AML_WITH_MLL_FUSIONS	63	Down	0.0355151617223899	0.999960545227156
C5_GO_JUN_KINASE_BINDING	6	Up	0.03559056057225	0.999960545227156
C2_BERNARD_PPAPDC1B_TARGETS_DN	48	Down	0.0356142841164538	0.999960545227156
C5_GO_POSITIVE_REGULATION_OF_CYCLIN_DEPENDENT_PROTEIN_KINASE_ACTIVITY	28	Up	0.0356221176288647	0.999960545227156
C2_REACTOME_INFLAMMASOMES	20	Up	0.0356627830559643	0.999960545227156
C5_GO_REGULATION_OF_LIPOPROTEIN_LIPASE_ACTIVITY	16	Down	0.0356947763804831	0.999960545227156
C5_GO_NEGATIVE_REGULATION_OF_VIRAL_TRANSCRIPTION	18	Up	0.0358007090526788	0.999960545227156
C7_GSE24634_IL4_VS_CTRL_TREATED_NAIVE_CD4_TCELL_DAY5_UP	169	Down	0.0358468883100606	0.999960545227156
C5_GO_NEGATIVE_REGULATION_OF_HYDROGEN_PEROXIDE_MEDIATED_PROGRAMMED_CELL_DEATH	4	Down	0.0358824633564287	0.999960545227156
C7_GSE25146_UNSTIM_VS_HELIOBACTER_PYLORI_LPS_STIM_AGS_CELL_DN	159	Up	0.0359637134556002	0.999960545227156
C5_GO_REGULATION_OF_ERYTHROCYTE_DIFFERENTIATION	36	Up	0.0359760448845398	0.999960545227156
C7_GSE6259_BCELL_VS_CD4_TCELL_UP	143	Up	0.0359766147177996	0.999960545227156
C2_BIOCARTA_IRES_PATHWAY	6	Up	0.0360764105976716	0.999960545227156
C7_GSE5099_DAY3_VS_DAY7_MCSF_TREATED_MACROPHAGE_DN	132	Up	0.0361067717374988	0.999960545227156
C5_GO_MEIOTIC_SPINDLE_ORGANIZATION	11	Up	0.0362156269166331	0.999960545227156
C5_GO_INTERLEUKIN_8_PRODUCTION	52	Down	0.0362156925084891	0.999960545227156
C5_GO_1_ALKYL_2_ACETYLGLYCEROPHOSPHOCHOLINE_ESTERASE_ACTIVITY	4	Down	0.0362851911278642	0.999960545227156
C5_GO_REGULATION_OF_PROTEIN_HOMODIMERIZATION_ACTIVITY	19	Down	0.0362904118577033	0.999960545227156
C2_LUI_THYROID_CANCER_CLUSTER_4	11	Down	0.0363190469002142	0.999960545227156
C2_REACTOME_REGULATION_OF_FZD_BY_UBIQUITINATION	11	Up	0.0364412577823846	0.999960545227156
C5_GO_FACE_DEVELOPMENT	37	Up	0.0364935471954871	0.999960545227156
C2_MEINHOLD_OVARIAN_CANCER_LOW_GRADE_DN	17	Up	0.036710943470848	0.999960545227156
C7_GSE3982_MEMORY_CD4_TCELL_VS_BCELL_DN	161	Down	0.0367274598733958	0.999960545227156
C5_GO_POSITIVE_REGULATION_OF_MITOTIC_CELL_CYCLE	122	Up	0.0367390021014901	0.999960545227156
C2_GAVIN_FOXP3_TARGETS_CLUSTER_P7	73	Down	0.0368019248623661	0.999960545227156
C2_BIOCARTA_TUBBY_PATHWAY	3	Up	0.0368327109001826	0.999960545227156
C5_GO_NITRIC_OXIDE_SYNTHASE_REGULATOR_ACTIVITY	8	Up	0.0369140739732905	0.999960545227156
C5_GO_L_ASPARTATE_TRANSMEMBRANE_TRANSPORT	6	Down	0.0369246783012562	0.999960545227156
C5_GO_CALCIUM_ION_EXPORT_ACROSS_PLASMA_MEMBRANE	4	Up	0.0369992365583781	0.999960545227156
C5_GO_POSITIVE_REGULATION_OF_NAD_P_H_OXIDASE_ACTIVITY	6	Down	0.0370130330452124	0.999960545227156
C5_GO_MODULATION_OF_MOLECULAR_FUNCTION_IN_OTHER_ORGANISM	6	Up	0.0370286437323146	0.999960545227156
C2_REACTOME_FOXO_MEDIATED_TRANSCRIPTION	54	Up	0.0370548215595536	0.999960545227156
C6_KRAS.600_UP.V1_DN	127	Down	0.0370656120369278	0.999960545227156
C5_GO_GLYCINE_METABOLIC_PROCESS	5	Down	0.0371783675290514	0.999960545227156
C2_GARGALOVIC_RESPONSE_TO_OXIDIZED_PHOSPHOLIPIDS_BROWN_UP	15	Up	0.0374026570710334	0.999960545227156
C2_LEIN_LOCALIZED_TO_DISTAL_AND_PROXIMAL_DENDRITES	11	Down	0.0375417924100044	0.999960545227156
C2_SCHAEFFER_PROSTATE_DEVELOPMENT_AND_CANCER_BOX4_UP	8	Down	0.0376146700119216	0.999960545227156
C5_GO_FACIAL_NERVE_STRUCTURAL_ORGANIZATION	5	Down	0.0376928532315478	0.999960545227156
C7_GSE16266_CTRL_VS_HEATSHOCK_AND_LPS_STIM_MEF_UP	180	Up	0.0378092796461289	0.999960545227156
C2_KEGG_STEROID_BIOSYNTHESIS	15	Up	0.0378099506818906	0.999960545227156
C5_GO_REGULATION_OF_INORGANIC_ANION_TRANSMEMBRANE_TRANSPORT	5	Down	0.0378267909562394	0.999960545227156
C5_GO_RNA_POLYMERASE_II_PREINITIATION_COMPLEX_ASSEMBLY	24	Up	0.0378583730701839	0.999960545227156
C5_GO_INTERFERON_GAMMA_BIOSYNTHETIC_PROCESS	12	Down	0.0378855239253107	0.999960545227156
C2_AMIT_EGF_RESPONSE_40_HELA	33	Up	0.0379048159547036	0.999960545227156
C2_MARTINEZ_RESPONSE_TO_TRABECTEDIN_UP	57	Up	0.0379589321610167	0.999960545227156
C5_GO_TBP_CLASS_PROTEIN_BINDING	20	Up	0.0380122555485909	0.999960545227156
C5_GO_PHOSPHATIDYLINOSITOL_N_ACETYLGLUCOSAMINYLTRANSFERASE_ACTIVITY	5	Down	0.0381193571519063	0.999960545227156
C5_GO_NEGATIVE_REGULATION_OF_GENE_SILENCING	26	Up	0.0382452236804592	0.999960545227156
C5_GO_REGULATION_OF_PHOSPHOLIPID_CATABOLIC_PROCESS	6	Down	0.0382476196999719	0.999960545227156
C5_GO_PHOSPHATIDYLINOSITOL_3_5_BISPHOSPHATE_PHOSPHATASE_ACTIVITY	8	Down	0.0383081526659913	0.999960545227156
C2_PID_WNT_SIGNALING_PATHWAY	13	Up	0.0383650566936004	0.999960545227156
C5_GO_REGULATION_OF_MEMBRANE_DEPOLARIZATION_DURING_ACTION_POTENTIAL	3	Up	0.0383826867030399	0.999960545227156
C5_GO_I_KAPPAB_PHOSPHORYLATION	15	Down	0.0384165305924964	0.999960545227156
C2_BIOCARTA_TNFR1_PATHWAY	28	Up	0.0384394779988668	0.999960545227156
C7_GSE27291_0H_VS_7D_STIM_GAMMADELTA_TCELL_DN	164	Up	0.0385738955015128	0.999960545227156
C5_GO_RESPIRATORY_CHAIN_COMPLEX_II	4	Up	0.0386030160446401	0.999960545227156
C5_GO_SUCCINATE_DEHYDROGENASE_ACTIVITY	4	Up	0.0386030160446401	0.999960545227156
C2_PID_HEDGEHOG_2PATHWAY	15	Up	0.0386194599556653	0.999960545227156
C7_GSE22886_CTRL_VS_LPS_24H_DC_DN	168	Up	0.038630396311058	0.999960545227156
C5_GO_SMOOTHENED_SIGNALING_PATHWAY_INVOLVED_IN_DORSAL_VENTRAL_NEURAL_TUBE_PATTERNING	11	Down	0.0386743843972486	0.999960545227156
C3_AHRARNT_02	10	Up	0.0386881961046722	0.999960545227156
C5_GO_SPERM_PLASMA_MEMBRANE	2	Up	0.038736065618131	0.999960545227156
C5_GO_INSULIN_LIKE_GROWTH_FACTOR_BINDING_PROTEIN_COMPLEX	2	Down	0.0387646991824765	0.999960545227156
C2_JI_RESPONSE_TO_FSH_UP	58	Up	0.0388275554580044	0.999960545227156
C2_PLASARI_TGFB1_SIGNALING_VIA_NFIC_10HR_UP	40	Down	0.0388699825398615	0.999960545227156
C7_GSE24142_EARLY_THYMIC_PROGENITOR_VS_DN3_THYMOCYTE_UP	158	Down	0.0388831043587371	0.999960545227156
C2_REACTOME_PCP_CE_PATHWAY	73	Up	0.0390065856155269	0.999960545227156
C7_GSE1460_CD4_THYMOCYTE_VS_THYMIC_STROMAL_CELL_UP	161	Up	0.0390618521568021	0.999960545227156
C3_GGGNNTTTCC_NFKB_Q6_01	100	Up	0.0391541067044504	0.999960545227156
C1_chr7q35	5	Down	0.0391765597237115	0.999960545227156
C2_BIOCARTA_GCR_PATHWAY	16	Up	0.0392150772126515	0.999960545227156
C5_GO_TELOMERE_MAINTENANCE_IN_RESPONSE_TO_DNA_DAMAGE	13	Up	0.0392715806103461	0.999960545227156
C5_GO_TRANS_GOLGI_NETWORK_TRANSPORT_VESICLE_MEMBRANE	13	Up	0.039311246977288	0.999960545227156
C5_GO_CHROMOSOME_PASSENGER_COMPLEX	5	Up	0.0393813042698024	0.999960545227156
C5_GO_POSITIVE_REGULATION_OF_FC_RECEPTOR_MEDIATED_STIMULATORY_SIGNALING_PATHWAY	7	Up	0.0393984943603309	0.999960545227156
C7_GSE29618_MONOCYTE_VS_PDC_DAY7_FLU_VACCINE_UP	171	Down	0.0394044956472583	0.999960545227156
C5_GO_RESPONSE_TO_ALKALOID	64	Down	0.0394436303984909	0.999960545227156
C5_GO_SEROTONIN_UPTAKE	3	Down	0.0394649011495691	0.999960545227156
C2_KANG_GLIS3_TARGETS	11	Down	0.0394891282872474	0.999960545227156
C2_REACTOME_ADP_SIGNALLING_THROUGH_P2Y_PURINOCEPTOR_12	16	Down	0.0395172748492377	0.999960545227156
C3_GGTAACC_MIR4095P	26	Up	0.0395258266532513	0.999960545227156
C5_GO_NEGATIVE_REGULATION_OF_DENDRITE_DEVELOPMENT	16	Up	0.0395624517041842	0.999960545227156
C5_GO_DE_NOVO_CENTRIOLE_ASSEMBLY	4	Up	0.0396206011539239	0.999960545227156
C5_GO_MULTI_CILIATED_EPITHELIAL_CELL_DIFFERENTIATION	4	Up	0.0396206011539239	0.999960545227156
C2_GROSS_HYPOXIA_VIA_ELK3_AND_HIF1A_UP	114	Up	0.0396665943161763	0.999960545227156
C5_GO_POSITIVE_REGULATION_OF_T_HELPER_2_CELL_DIFFERENTIATION	7	Down	0.039667265345303	0.999960545227156
C5_GO_TRIGEMINAL_NERVE_DEVELOPMENT	2	Down	0.0398270848526105	0.999960545227156
C5_GO_TRIGEMINAL_NERVE_MORPHOGENESIS	2	Down	0.0398270848526105	0.999960545227156
C5_GO_KERATAN_SULFATE_CATABOLIC_PROCESS	7	Up	0.0398762485566897	0.999960545227156
C5_GO_CO_RECEPTOR_BINDING	6	Down	0.039959160083715	0.999960545227156
C7_GSE27786_NKTCELL_VS_NEUTROPHIL_UP	174	Up	0.0399727232757304	0.999960545227156
C7_GSE14769_UNSTIM_VS_40MIN_LPS_BMDM_DN	159	Up	0.0400021766442957	0.999960545227156
C5_GO_PRESYNAPTIC_ENDOCYTIC_ZONE	7	Up	0.040004135247567	0.999960545227156
C5_GO_POSITIVE_REGULATION_OF_CELL_CYCLE_PROCESS	217	Up	0.0400141705004262	0.999960545227156
C5_GO_SPINDLE_ORGANIZATION	144	Up	0.040016478960423	0.999960545227156
C5_GO_REGULATION_OF_RHODOPSIN_MEDIATED_SIGNALING_PATHWAY	12	Up	0.0400216749590645	0.999960545227156
C5_GO_RESPONSE_TO_STEROL_DEPLETION	11	Up	0.0400644610228284	0.999960545227156
C3_PIT1_Q6	118	Up	0.0400929426576494	0.999960545227156
C2_HSIAO_HOUSEKEEPING_GENES	349	Up	0.0401359728241407	0.999960545227156
C7_GSE36888_UNTREATED_VS_IL2_TREATED_TCELL_17H_UP	168	Down	0.0401652435665524	0.999960545227156
C2_REACTOME_TRANSCRIPTIONAL_REGULATION_BY_RUNX2	87	Up	0.0402223752498851	0.999960545227156
C2_KIM_GERMINAL_CENTER_T_HELPER_DN	9	Up	0.0403028644026866	0.999960545227156
C2_BIOCARTA_41BB_PATHWAY	18	Up	0.0403890075989	0.999960545227156
C2_PODAR_RESPONSE_TO_ADAPHOSTIN_UP	133	Up	0.040404188036289	0.999960545227156
C2_GERHOLD_RESPONSE_TO_TZD_UP	2	Up	0.0404169104937698	0.999960545227156
C2_REACTOME_SCAVENGING_BY_CLASS_B_RECEPTORS	3	Down	0.0404199156861742	0.999960545227156
C5_GO_NEGATIVE_REGULATION_OF_T_CELL_MIGRATION	5	Up	0.0404433903348743	0.999960545227156
C2_SIMBULAN_PARP1_TARGETS_DN	15	Up	0.0406924736265466	0.999960545227156
C5_GO_NEGATIVE_REGULATION_OF_INTRACELLULAR_STEROID_HORMONE_RECEPTOR_SIGNALING_PATHWAY	26	Up	0.0407402396708544	0.999960545227156
C5_GO_SODIUM_CHANNEL_INHIBITOR_ACTIVITY	5	Down	0.0407592565337207	0.999960545227156
C5_GO_CHITIN_BINDING	3	Down	0.0407668649828001	0.999960545227156
C2_COLLIS_PRKDC_SUBSTRATES	21	Up	0.0407788600913965	0.999960545227156
C5_GO_METANEPHRIC_DISTAL_TUBULE_DEVELOPMENT	2	Up	0.0408641255120578	0.999960545227156
C5_GO_METANEPHRIC_NEPHRON_TUBULE_MORPHOGENESIS	2	Up	0.0408641255120578	0.999960545227156
C5_GO_MESSENGER_RIBONUCLEOPROTEIN_COMPLEX	6	Up	0.0409239348027619	0.999960545227156
C2_BIOCARTA_RAN_PATHWAY	5	Up	0.040939797425005	0.999960545227156
C7_GSE22886_NEUTROPHIL_VS_MONOCYTE_DN	179	Up	0.0409637444434092	0.999960545227156
C5_GO_CLEAVAGE_FURROW	48	Up	0.0410626524431473	0.999960545227156
C5_GO_REGULATION_OF_BICELLULAR_TIGHT_JUNCTION_ASSEMBLY	13	Up	0.0410793215864228	0.999960545227156
C5_GO_NEGATIVE_REGULATION_OF_B_CELL_APOPTOTIC_PROCESS	10	Up	0.0411313383442378	0.999960545227156
C5_GO_ACTIN_FILAMENT_BASED_TRANSPORT	5	Up	0.0411648594492041	0.999960545227156
C5_GO_BETA_CATENIN_TCF_COMPLEX	10	Up	0.041165990088773	0.999960545227156
C5_GO_REGULATION_OF_DNA_TEMPLATED_TRANSCRIPTION_INITIATION	31	Up	0.0411825765123729	0.999960545227156
C5_GO_VASCULAR_SMOOTH_MUSCLE_CONTRACTION	15	Down	0.0411853654635581	0.999960545227156
C5_GO_REGULATION_OF_MICROTUBULE_NUCLEATION	6	Up	0.0412365736133353	0.999960545227156
C5_GO_LOW_DENSITY_LIPOPROTEIN_PARTICLE	10	Down	0.0412787790975455	0.999960545227156
C5_GO_REGULATION_OF_GLUTAMATE_SECRETION	7	Down	0.0413022487039362	0.999960545227156
C2_MORI_LARGE_PRE_BII_LYMPHOCYTE_UP	75	Up	0.0413189456606428	0.999960545227156
C1_chr7p21	21	Down	0.0414119544626249	0.999960545227156
C5_GO_LIGASE_ACTIVITY_FORMING_CARBON_NITROGEN_BONDS	35	Down	0.0414156158355071	0.999960545227156
C2_HWANG_PROSTATE_CANCER_MARKERS	21	Up	0.0414665228164264	0.999960545227156
C2_REACTOME_G1_S_DNA_DAMAGE_CHECKPOINTS	54	Up	0.0415026061800657	0.999960545227156
C5_GO_VIRAL_BUDDING	20	Up	0.0416503597572105	0.999960545227156
C2_REACTOME_AQUAPORIN_MEDIATED_TRANSPORT	32	Down	0.0417657161555502	0.999960545227156
C7_GSE24634_TEFF_VS_TCONV_DAY10_IN_CULTURE_DN	167	Down	0.0418467864738551	0.999960545227156
C5_GO_DIOL_BIOSYNTHETIC_PROCESS	19	Down	0.0418662945261715	0.999960545227156
C2_DORN_ADENOVIRUS_INFECTION_24HR_UP	6	Up	0.0418679233667834	0.999960545227156
C7_GSE15330_HSC_VS_MEGAKARYOCYTE_ERYTHROID_PROGENITOR_IKAROS_KO_DN	153	Up	0.0418796306579502	0.999960545227156
C2_BIOCARTA_TERC_PATHWAY	6	Up	0.0419662218030089	0.999960545227156
C5_GO_NEGATIVE_REGULATION_OF_NEURON_MIGRATION	5	Down	0.0419672168496254	0.999960545227156
C2_REACTOME_DISEASES_ASSOCIATED_WITH_N_GLYCOSYLATION_OF_PROTEINS	15	Down	0.042129795699155	0.999960545227156
C5_GO_TRANSCRIPTIONALLY_ACTIVE_CHROMATIN	21	Up	0.0421960496894562	0.999960545227156
C2_HAMAI_APOPTOSIS_VIA_TRAIL_UP	561	Up	0.0422622511357089	0.999960545227156
C5_GO_MITOCHONDRIAL_RESPIRATORY_CHAIN_COMPLEX_III_ASSEMBLY	9	Up	0.0422755904575494	0.999960545227156
C5_GO_REGULATION_OF_MDA_5_SIGNALING_PATHWAY	5	Up	0.0423958144933794	0.999960545227156
C5_GO_MACROPHAGE_ACTIVATION_INVOLVED_IN_IMMUNE_RESPONSE	8	Down	0.0424247216479126	0.999960545227156
C5_GO_PROLINE_RICH_REGION_BINDING	16	Up	0.0424297558532355	0.999960545227156
C5_GO_FRUCTOSE_BINDING	5	Down	0.042460100747588	0.999960545227156
C5_GO_MUSCULAR_SEPTUM_MORPHOGENESIS	3	Up	0.0424642029048597	0.999960545227156
C2_REACTOME_FIBRONECTIN_MATRIX_FORMATION	4	Up	0.0425641821947579	0.999960545227156
C5_GO_POSITIVE_REGULATION_OF_RNA_SPLICING	29	Up	0.0425787261867456	0.999960545227156
C5_GO_REGULATION_OF_SHORT_TERM_NEURONAL_SYNAPTIC_PLASTICITY	7	Down	0.0426088390138148	0.999960545227156
C5_GO_ENDOPEPTIDASE_COMPLEX	53	Up	0.0426222431673211	0.999960545227156
C7_GSE360_DC_VS_MAC_T_GONDII_DN	149	Down	0.0426437295621844	0.999960545227156
C7_GSE11057_NAIVE_VS_EFF_MEMORY_CD4_TCELL_DN	170	Up	0.0426749259321182	0.999960545227156
C5_GO_INTERLEUKIN_1_RECEPTOR_BINDING	6	Down	0.0427302691800809	0.999960545227156
C2_ROSS_AML_WITH_CBFB_MYH11_FUSION	42	Down	0.0429341918873851	0.999960545227156
C2_RAY_ALZHEIMERS_DISEASE	5	Down	0.0429903644706093	0.999960545227156
C5_GO_MAMMARY_GLAND_EPITHELIAL_CELL_DIFFERENTIATION	10	Up	0.0430112623327201	0.999960545227156
C5_GO_MEMBRANE_LIPID_BIOSYNTHETIC_PROCESS	114	Down	0.0430259312142184	0.999960545227156
C2_PID_THROMBIN_PAR4_PATHWAY	11	Up	0.0431900537332536	0.999960545227156
C2_LIU_CMYB_TARGETS_UP	129	Up	0.043332240560355	0.999960545227156
C3_GGCACTT_MIR519E	92	Up	0.0433415023406963	0.999960545227156
C7_GSE23568_CTRL_TRANSDUCED_VS_WT_CD8_TCELL_UP	173	Down	0.0433713201984941	0.999960545227156
C2_ALCALA_APOPTOSIS	79	Up	0.0434484688572463	0.999960545227156
C7_GSE8835_CD4_VS_CD8_TCELL_CLL_PATIENT_DN	154	Down	0.0435444320680675	0.999960545227156
C5_GO_POSITIVE_REGULATION_OF_ORGANIC_ACID_TRANSPORT	18	Down	0.0435456638789274	0.999960545227156
C2_BIOCARTA_BTG2_PATHWAY	10	Up	0.0436629359617431	0.999960545227156
C2_REACTOME_ACTIVATION_OF_NOXA_AND_TRANSLOCATION_TO_MITOCHONDRIA	5	Down	0.0437170684969323	0.999960545227156
C5_GO_TRANSLATION_INITIATION_FACTOR_ACTIVITY	43	Up	0.0437721512878658	0.999960545227156
C5_GO_POSITIVE_REGULATION_OF_INTRACELLULAR_LIPID_TRANSPORT	3	Up	0.0438923373251809	0.999960545227156
C5_GO_ER_RETENTION_SEQUENCE_BINDING	5	Up	0.0439152465322257	0.999960545227156
C5_GO_POSITIVE_REGULATION_OF_VACUOLE_ORGANIZATION	12	Up	0.0439178061488843	0.999960545227156
C2_NAGASHIMA_EGF_SIGNALING_UP	45	Up	0.0439230707520839	0.999960545227156
C5_GO_AT_DNA_BINDING	6	Down	0.0441001821635823	0.999960545227156
C2_LEIN_CEREBELLUM_MARKERS	58	Up	0.0441044604845935	0.999960545227156
C2_REACTOME_MTOR_SIGNALLING	36	Up	0.044112211038407	0.999960545227156
C2_REACTOME_FCERI_MEDIATED_NF_KB_ACTIVATION	67	Up	0.0441627150440596	0.999960545227156
C5_GO_DETECTION_OF_EXTERNAL_BIOTIC_STIMULUS	12	Down	0.0442168804351088	0.999960545227156
C2_REACTOME_NUCLEOBASE_CATABOLISM	27	Down	0.0444104592558592	0.999960545227156
C2_NAKAMURA_LUNG_CANCER	3	Up	0.0444295335292299	0.999960545227156
C2_REACTOME_NUCLEOTIDE_BINDING_DOMAIN_LEUCINE_RICH_REPEAT_CONTAINING_RECEPTOR_NLR_SIGNALING_PATHWAYS	52	Up	0.0444346370406	0.999960545227156
C5_GO_T_CELL_LINEAGE_COMMITMENT	20	Up	0.0444698009968787	0.999960545227156
C2_MOREIRA_RESPONSE_TO_TSA_UP	22	Up	0.0444833002098428	0.999960545227156
C7_GSE11057_CD4_CENT_MEM_VS_PBMC_UP	178	Up	0.0445372162729238	0.999960545227156
C2_REACTOME_INSERTION_OF_TAIL_ANCHORED_PROTEINS_INTO_THE_ENDOPLASMIC_RETICULUM_MEMBRANE	18	Down	0.0445640765205404	0.999960545227156
C2_FIGUEROA_AML_METHYLATION_CLUSTER_2_DN	7	Up	0.04464259195884	0.999960545227156
C2_DAZARD_UV_RESPONSE_CLUSTER_G6	128	Up	0.0446766530489564	0.999960545227156
C7_GSE12003_4D_VS_8D_CULTURE_MIR223_KO_BM_PROGENITOR_DN	158	Up	0.0446995270265848	0.999960545227156
C5_GO_NUCLEOSIDE_DIPHOSPHATE_CATABOLIC_PROCESS	5	Down	0.044708840580624	0.999960545227156
C2_AMIT_SERUM_RESPONSE_40_MCF10A	25	Up	0.0447423594337412	0.999960545227156
C5_GO_MACROPHAGE_ACTIVATION	58	Down	0.0447733543639747	0.999960545227156
C5_GO_CCR4_NOT_CORE_COMPLEX	6	Up	0.0448601252403583	0.999960545227156
C5_GO_REGULATION_OF_COHESIN_LOADING	5	Up	0.0450999983646396	0.999960545227156
C5_GO_PALMITOYLTRANSFERASE_COMPLEX	10	Down	0.045309893685195	0.999960545227156
C2_REACTOME_PLASMA_LIPOPROTEIN_ASSEMBLY	11	Down	0.0453862997518646	0.999960545227156
C2_REACTOME_SODIUM_COUPLED_SULPHATE_DI_AND_TRI_CARBOXYLATE_TRANSPORTERS	2	Down	0.0454293294503097	0.999960545227156
C5_GO_LIPOPOLYSACCHARIDE_RECEPTOR_ACTIVITY	5	Down	0.0455895840145099	0.999960545227156
C5_GO_NAD_P_H_OXIDASE_ACTIVITY	4	Down	0.0456061391263126	0.999960545227156
C2_MATZUK_LUTEAL_GENES	5	Up	0.0456716154633152	0.999960545227156
C7_GSE22886_NAIVE_TCELL_VS_MONOCYTE_DN	180	Down	0.0457485744407843	0.999960545227156
C5_GO_PROTEIN_KINASE_C_SIGNALING	19	Down	0.0458062521883223	0.999960545227156
C2_SILIGAN_BOUND_BY_EWS_FLT1_FUSION	33	Down	0.0458472037037922	0.999960545227156
C5_GO_SENSORY_PERCEPTION_OF_TOUCH	3	Down	0.0459041618668224	0.999960545227156
C2_CHIARETTI_T_ALL_REFRACTORY_TO_THERAPY	23	Up	0.0459383643047551	0.999960545227156
C2_CROONQUIST_NRAS_SIGNALING_DN	61	Up	0.0460064261359015	0.999960545227156
C5_GO_MITOCHONDRIAL_RNA_METABOLIC_PROCESS	22	Down	0.046024695801143	0.999960545227156
C5_GO_PHOSPHORYLASE_KINASE_COMPLEX	5	Down	0.0460422976117628	0.999960545227156
C5_GO_PHOSPHORYLASE_KINASE_ACTIVITY	5	Down	0.0460422976117628	0.999960545227156
C2_PID_AP1_PATHWAY	56	Up	0.0460473646069985	0.999960545227156
C5_GO_POSITIVE_REGULATION_OF_LIPID_LOCALIZATION	50	Down	0.0460511420672138	0.999960545227156
C2_REACTOME_RUNX2_REGULATES_OSTEOBLAST_DIFFERENTIATION	17	Up	0.0461811086993594	0.999960545227156
C1_chrXq21	21	Up	0.0462412156780094	0.999960545227156
C5_GO_APOPTOTIC_CELL_CLEARANCE	24	Down	0.0463319994013771	0.999960545227156
C7_GSE22886_UNSTIM_VS_STIM_MEMORY_TCELL_DN	175	Up	0.0465235444438577	0.999960545227156
C5_GO_POSITIVE_REGULATION_OF_GUANYLATE_CYCLASE_ACTIVITY	3	Up	0.0465706530671794	0.999960545227156
C5_GO_REGULATION_OF_GUANYLATE_CYCLASE_ACTIVITY	3	Up	0.0465706530671794	0.999960545227156
C2_REACTOME_METABOLISM_OF_FAT_SOLUBLE_VITAMINS	23	Down	0.0467523095966893	0.999960545227156
C2_KYNG_RESPONSE_TO_H2O2	60	Up	0.0468075685584427	0.999960545227156
C2_REACTOME_METABOLISM_OF_INGESTED_SEMET_SEC_MESEC_INTO_H2SE	4	Down	0.0468088440554128	0.999960545227156
C1_chr2q34	11	Down	0.0468623790389045	0.999960545227156
C2_LEE_INTRATHYMIC_T_PROGENITOR	15	Down	0.0471544941086462	0.999960545227156
C5_GO_NEGATIVE_REGULATION_OF_INCLUSION_BODY_ASSEMBLY	9	Up	0.0472342919224811	0.999960545227156
C5_GO_TRANSFERASE_ACTIVITY_TRANSFERRING_ACYL_GROUPS	186	Down	0.0473047239286954	0.999960545227156
C2_KEGG_RIG_I_LIKE_RECEPTOR_SIGNALING_PATHWAY	50	Up	0.0473410031965407	0.999960545227156
C2_DER_IFN_BETA_RESPONSE_UP	92	Up	0.0473840260247392	0.999960545227156
C2_NAGY_STAGA_COMPONENTS_HUMAN	9	Down	0.0473994019539865	0.999960545227156
C2_MIZUSHIMA_AUTOPHAGOSOME_FORMATION	21	Down	0.047409734669921	0.999960545227156
C5_GO_U2AF	5	Up	0.0475009421253382	0.999960545227156
C2_ZHENG_IL22_SIGNALING_UP	31	Down	0.0475154326413713	0.999960545227156
C2_REACTOME_DDX58_IFIH1_MEDIATED_INDUCTION_OF_INTERFERON_ALPHA_BETA	61	Up	0.0475496337975614	0.999960545227156
C7_GSE28726_NAIVE_VS_ACTIVATED_NKTCELL_DN	177	Up	0.047559000679949	0.999960545227156
C3_CREB_Q2_01	166	Up	0.0476068178263027	0.999960545227156
C5_GO_PEPTIDASE_COMPLEX	68	Up	0.0476390125142149	0.999960545227156
C5_GO_NEGATIVE_REGULATION_OF_MITOCHONDRIAL_MEMBRANE_PERMEABILITY	4	Down	0.04765457856065	0.999960545227156
C5_GO_NEGATIVE_REGULATION_OF_MEMBRANE_PERMEABILITY	4	Down	0.04765457856065	0.999960545227156
C7_GSE24142_EARLY_THYMIC_PROGENITOR_VS_DN2_THYMOCYTE_FETAL_UP	157	Down	0.0476807518617924	0.999960545227156
C7_GSE12366_PLASMA_CELL_VS_NAIVE_BCELL_DN	166	Up	0.0477223125644517	0.999960545227156
C7_GSE6259_FLT3L_INDUCED_33D1_POS_DC_VS_CD4_TCELL_UP	143	Down	0.0477327385737636	0.999960545227156
C5_GO_G_PROTEIN_COUPLED_RECEPTOR_KINASE_ACTIVITY	6	Up	0.0477589405743533	0.999960545227156
C5_GO_POSITIVE_REGULATION_OF_PROTEIN_EXPORT_FROM_NUCLEUS	14	Down	0.047828890526266	0.999960545227156
C2_BURTON_ADIPOGENESIS_12	29	Up	0.0479079977200359	0.999960545227156
C5_GO_CDP_DIACYLGLYCEROL_BIOSYNTHETIC_PROCESS	11	Down	0.0480824528426353	0.999960545227156
C2_KEGG_ENDOCYTOSIS	149	Up	0.0480824757046762	0.999960545227156
C5_GO_POSITIVE_REGULATION_OF_SMOOTH_MUSCLE_CELL_MIGRATION	30	Down	0.0481447622403774	0.999960545227156
C7_GSE42088_UNINF_VS_LEISHMANIA_INF_DC_8H_UP	151	Down	0.0481505162099652	0.999960545227156
C5_GO_REGULATION_OF_PRESYNAPTIC_MEMBRANE_POTENTIAL	2	Down	0.0481603278869599	0.999960545227156
C6_TBK1.DN.48HRS_DN	44	Up	0.0481698452471484	0.999960545227156
C5_GO_MITOGEN_ACTIVATED_PROTEIN_KINASE_BINDING	25	Up	0.0481773348211057	0.999960545227156
C7_GSE18791_CTRL_VS_NEWCASTLE_VIRUS_DC_6H_UP	172	Down	0.048198661214604	0.999960545227156
C3_AAAGGGA_MIR204_MIR211	168	Up	0.0482197244018079	0.999960545227156
C5_GO_OXO_ACID_LYASE_ACTIVITY	4	Down	0.0482550100075891	0.999960545227156
C5_GO_CRANIAL_NERVE_DEVELOPMENT	21	Down	0.0483309370463665	0.999960545227156
C5_GO_ACTIVATION_OF_PROTEIN_KINASE_B_ACTIVITY	23	Down	0.0483359773336666	0.999960545227156
C3_MAZR_01	159	Up	0.0484748910626079	0.999960545227156
C5_GO_ASPARTATE_TRANSMEMBRANE_TRANSPORT	6	Down	0.0485126633966367	0.999960545227156
C2_MOLENAAR_TARGETS_OF_CCND1_AND_CDK4_DN	46	Up	0.0485378457723931	0.999960545227156
C5_GO_MUCOSAL_ASSOCIATED_LYMPHOID_TISSUE_DEVELOPMENT	3	Up	0.0486567729902087	0.999960545227156
C2_BURTON_ADIPOGENESIS_PEAK_AT_8HR	31	Up	0.0486658215561106	0.999960545227156
C5_GO_MULTIVESICULAR_BODY_ORGANIZATION	25	Up	0.0486708380688719	0.999960545227156
C5_GO_ESTABLISHMENT_OF_SISTER_CHROMATID_COHESION	8	Up	0.0487057896238173	0.999960545227156
C5_GO_MITOTIC_SPINDLE_ORGANIZATION	91	Up	0.0487597554187758	0.999960545227156
C2_LEE_CALORIE_RESTRICTION_MUSCLE_DN	35	Up	0.0488070902172333	0.999960545227156
C5_GO_DYNEIN_INTERMEDIATE_CHAIN_BINDING	21	Down	0.0488136321788719	0.999960545227156
C5_GO_GLYCOSPHINGOLIPID_BINDING	7	Up	0.0488592583094168	0.999960545227156
C7_GSE29617_CTRL_VS_DAY3_TIV_FLU_VACCINE_PBMC_2008_UP	149	Up	0.0489050859248912	0.999960545227156
C2_REACTOME_TYPE_I_HEMIDESMOSOME_ASSEMBLY	7	Down	0.0491023292705042	0.999960545227156
C5_GO_HEMIDESMOSOME_ASSEMBLY	7	Down	0.0491023292705042	0.999960545227156
C2_BIOCARTA_HIVNEF_PATHWAY	54	Up	0.0491033245125751	0.999960545227156
C7_GSE23568_ID3_TRANSDUCED_VS_ID3_KO_CD8_TCELL_DN	176	Up	0.0491152104384161	0.999960545227156
C5_GO_NEGATIVE_REGULATION_OF_MONONUCLEAR_CELL_MIGRATION	3	Up	0.0491477130343515	0.999960545227156
C7_GSE20151_CTRL_VS_FUSOBACT_NUCLEATUM_NEUTROPHIL_DN	164	Up	0.0491627638928007	0.999960545227156
C7_GSE42021_TREG_PLN_VS_TREG_PRECURSORS_THYMUS_DN	160	Up	0.0493510638355771	0.999960545227156
C2_MITSIADES_RESPONSE_TO_APLIDIN_DN	223	Up	0.0493752596043142	0.999960545227156
C5_GO_NEGATIVE_REGULATION_OF_LIPOPROTEIN_LIPASE_ACTIVITY	6	Down	0.0493957530945145	0.999960545227156
C5_GO_PEPTIDYL_LYSINE_TRIMETHYLATION	40	Up	0.049499269518372	0.999960545227156
C7_GSE5099_CLASSICAL_M1_VS_ALTERNATIVE_M2_MACROPHAGE_UP	174	Up	0.0497019349595786	0.999960545227156
C7_GSE24634_IL4_VS_CTRL_TREATED_NAIVE_CD4_TCELL_DAY5_DN	155	Up	0.0497566092290544	0.999960545227156
C5_GO_POSITIVE_REGULATION_OF_LONG_TERM_SYNAPTIC_DEPRESSION	2	Down	0.0497768672937806	0.999960545227156
C2_REACTOME_FOXO_MEDIATED_TRANSCRIPTION_OF_CELL_DEATH_GENES	16	Up	0.0498868927336553	0.999960545227156
C2_ZAIDI_OSTEOBLAST_TRANSCRIPTION_FACTORS	10	Up	0.0499426088835415	0.999960545227156
C5_GO_PEPTIDE_DISULFIDE_OXIDOREDUCTASE_ACTIVITY	14	Up	0.0499509607065276	0.999960545227156
C5_GO_RAP_GUANYL_NUCLEOTIDE_EXCHANGE_FACTOR_ACTIVITY	5	Up	0.0500675467945934	0.999960545227156
C2_VILIMAS_NOTCH1_TARGETS_UP	45	Up	0.0500957575595866	0.999960545227156
C5_GO_NEGATIVE_REGULATION_OF_TORC1_SIGNALING	13	Up	0.0503275095760812	0.999960545227156
C7_GSE1460_INTRATHYMIC_T_PROGENITOR_VS_CD4_THYMOCYTE_DN	177	Up	0.0503277966205926	0.999960545227156
C5_GO_PURINE_CONTAINING_COMPOUND_TRANSMEMBRANE_TRANSPORT	5	Down	0.0503341961512702	0.999960545227156
C5_GO_ACID_SECRETION	62	Down	0.0503360311879146	0.999960545227156
C7_GSE20727_CTRL_VS_H2O2_TREATED_DC_UP	172	Up	0.0503410040819308	0.999960545227156
C7_GSE32533_WT_VS_MIR17_KO_ACT_CD4_TCELL_DN	181	Up	0.0503595326597154	0.999960545227156
C2_PID_AR_NONGENOMIC_PATHWAY	27	Up	0.0503618121225645	0.999960545227156
C7_GSE2405_HEAT_KILLED_LYSATE_VS_LIVE_A_PHAGOCYTOPHILUM_STIM_NEUTROPHIL_24H_UP	159	Down	0.0504101605517578	0.999960545227156
C2_BURTON_ADIPOGENESIS_7	31	Up	0.0504486172808978	0.999960545227156
C5_GO_REGULATION_OF_NEUTROPHIL_MEDIATED_CYTOTOXICITY	3	Up	0.0504901757662237	0.999960545227156
C5_GO_POSITIVE_T_CELL_SELECTION	29	Up	0.0505685141254037	0.999960545227156
C6_PGF_UP.V1_UP	153	Up	0.0506226857664744	0.999960545227156
C5_GO_TRNA_METHYLTRANSFERASE_ACTIVITY	30	Down	0.0506613151063088	0.999960545227156
C2_NAM_FXYD5_TARGETS_DN	16	Down	0.0507808440604679	0.999960545227156
C5_GO_SPINDLE_ASSEMBLY_INVOLVED_IN_MEIOSIS	5	Up	0.0508411147170444	0.999960545227156
C5_GO_MITOCHONDRIAL_PROTON_TRANSPORTING_ATP_SYNTHASE_COMPLEX_ASSEMBLY	3	Up	0.0509086207318104	0.999960545227156
C2_REACTOME_NEGATIVE_FEEDBACK_REGULATION_OF_MAPK_PATHWAY	6	Up	0.0509156859638968	0.999960545227156
C5_GO_NEGATIVE_REGULATION_OF_TRANSLATION_IN_RESPONSE_TO_STRESS	5	Down	0.0509160209947071	0.999960545227156
C2_BLALOCK_ALZHEIMERS_DISEASE_INCIPIENT_UP	301	Up	0.0509500211316236	0.999960545227156
C7_GSE11924_TFH_VS_TH17_CD4_TCELL_UP	174	Up	0.0509553657908078	0.999960545227156
C2_BIOCARTA_IFNA_PATHWAY	8	Up	0.0509853039129324	0.999960545227156
C5_GO_REGULATION_OF_RNA_SPLICING	100	Up	0.051066875659718	0.999960545227156
C7_GSE11961_MEMORY_BCELL_DAY7_VS_PLASMA_CELL_DAY7_DN	156	Up	0.0511981220015172	0.999960545227156
C5_GO_PHOSPHATASE_INHIBITOR_ACTIVITY	30	Up	0.0516005461998123	0.999960545227156
C5_GO_ACTIN_NUCLEATION	39	Up	0.0516323405803223	0.999960545227156
C7_GSE33292_DN3_THYMOCYTE_VS_TCELL_LYMPHOMA_FROM_TCF1_KO_UP	160	Up	0.051674192000188	0.999960545227156
C5_GO_REGULATION_OF_CDC42_PROTEIN_SIGNAL_TRANSDUCTION	5	Down	0.0517537053405724	0.999960545227156
C2_KORKOLA_EMBRYONIC_CARCINOMA_VS_SEMINOMA_UP	10	Down	0.0517596495554833	0.999960545227156
C7_GSE37532_WT_VS_PPARG_KO_VISCERAL_ADIPOSE_TISSUE_TREG_UP	168	Up	0.0518462700088334	0.999960545227156
C2_KEGG_ACUTE_MYELOID_LEUKEMIA	50	Up	0.0520270132016736	0.999960545227156
C5_GO_OXIDOREDUCTASE_ACTIVITY_ACTING_ON_A_SULFUR_GROUP_OF_DONORS	47	Up	0.052303945645473	0.999960545227156
C5_GO_CHROMAFFIN_GRANULE_MEMBRANE	5	Up	0.0523185437527632	0.999960545227156
C5_GO_MESONEPHRIC_DUCT_DEVELOPMENT	3	Up	0.0523211383911811	0.999960545227156
C7_GSE17721_LPS_VS_POLYIC_24H_BMDC_UP	167	Up	0.0523460595929786	0.999960545227156
C5_GO_FATTY_ACID_DERIVATIVE_TRANSPORT	21	Down	0.0523489845770772	0.999960545227156
C5_GO_ENDOSOME_TRANSPORT_VIA_MULTIVESICULAR_BODY_SORTING_PATHWAY	22	Up	0.0524187216739668	0.999960545227156
C7_GSE23114_WT_VS_SLE2C1_MOUSE_SPLEEN_B1A_BCELL_UP	172	Up	0.0525551222166945	0.999960545227156
C7_GSE1791_CTRL_VS_NEUROMEDINU_IN_T_CELL_LINE_0.8H_DN	123	Down	0.0526534650591862	0.999960545227156
C7_GSE3982_MEMORY_CD4_TCELL_VS_TH2_UP	167	Up	0.0526750913591452	0.999960545227156
C2_HOLLEMAN_VINCRISTINE_RESISTANCE_B_ALL_UP	32	Up	0.0527019081528057	0.999960545227156
C5_GO_EPITHELIAL_CELL_DEVELOPMENT	134	Up	0.0527542162644036	0.999960545227156
C5_GO_CHROMOSOME_LOCALIZATION	57	Up	0.0528484227540015	0.999960545227156
C7_GSE3920_UNTREATED_VS_IFNA_TREATED_FIBROBLAST_UP	151	Up	0.0529595662123567	0.999960545227156
C2_REACTOME_G_PROTEIN_ACTIVATION	18	Down	0.0529958628843415	0.999960545227156
C5_GO_GROWTH_PLATE_CARTILAGE_MORPHOGENESIS	8	Down	0.0530200196482215	0.999960545227156
C7_GSE21670_UNTREATED_VS_IL6_TREATED_CD4_TCELL_DN	182	Up	0.0531215581869492	0.999960545227156
C5_GO_INTERLEUKIN_12_BIOSYNTHETIC_PROCESS	6	Up	0.0531558185919207	0.999960545227156
C5_GO_VERY_LOW_DENSITY_LIPOPROTEIN_PARTICLE_CLEARANCE	5	Down	0.0532065576803557	0.999960545227156
C5_GO_IONOTROPIC_GLUTAMATE_RECEPTOR_ACTIVITY	8	Down	0.0532077607155908	0.999960545227156
C7_GSE26488_WT_VS_VP16_TRANSGENIC_HDAC7_KO_DOUBLE_POSITIVE_THYMOCYTE_DN	149	Down	0.0532405512832597	0.999960545227156
C5_GO_POSTSYNAPTIC_MEMBRANE_ASSEMBLY	3	Up	0.0534095293171276	0.999960545227156
C5_GO_G_PROTEIN_COUPLED_ADENOSINE_RECEPTOR_ACTIVITY	4	Down	0.0534310630808341	0.999960545227156
C7_GSE19198_CTRL_VS_IL21_TREATED_TCELL_6H_DN	172	Down	0.0534456302271408	0.999960545227156
C2_BIOCARTA_DSP_PATHWAY	7	Up	0.0536081652679548	0.999960545227156
C5_GO_TRANSCRIPTION_COFACTOR_BINDING	34	Up	0.0536401554689108	0.999960545227156
C5_GO_HISTONE_H4_DEACETYLATION	9	Up	0.0536689774181226	0.999960545227156
C7_GSE25088_CTRL_VS_ROSIGLITAZONE_STIM_STAT6_KO_MACROPHAGE_UP	132	Down	0.0536948310447772	0.999960545227156
C5_GO_REGULATION_OF_INFLAMMATORY_RESPONSE_TO_WOUNDING	2	Down	0.0537725059289977	0.999960545227156
C5_GO_VESICLE_COAT	50	Up	0.053893566578171	0.999960545227156
C5_GO_REGULATION_OF_INWARD_RECTIFIER_POTASSIUM_CHANNEL_ACTIVITY	3	Down	0.0542587718680722	0.999960545227156
C5_GO_LUTEOLYSIS	3	Down	0.054341218637058	0.999960545227156
C2_REACTOME_STABILIZATION_OF_P53	45	Up	0.054369350718731	0.999960545227156
C5_GO_DYNAMIN_FAMILY_PROTEIN_POLYMERIZATION_INVOLVED_IN_MEMBRANE_FISSION	4	Up	0.0544292000367428	0.999960545227156
C5_GO_SNORNA_LOCALIZATION	4	Up	0.0545004503532011	0.999960545227156
C5_GO_NUCLEOTIDE_SUGAR_TRANSMEMBRANE_TRANSPORTER_ACTIVITY	13	Down	0.0545571117179686	0.999960545227156
C5_GO_TUBULAR_ENDOSOME	4	Up	0.0546610480699044	0.999960545227156
C5_GO_PROTEIN_DEGLUTAMYLATION	4	Down	0.0547504394433461	0.999960545227156
C2_FUJIWARA_PARK2_IN_LIVER_CANCER_UP	5	Up	0.0548127915810102	0.999960545227156
C5_GO_RESPONSE_TO_GRAVITY	7	Down	0.0548254501543994	0.999960545227156
C2_MOOTHA_VOXPHOS	67	Up	0.0548448784464613	0.999960545227156
C2_LIU_NASOPHARYNGEAL_CARCINOMA	56	Up	0.0549041620726423	0.999960545227156
C2_PID_ARF_3PATHWAY	18	Up	0.0549285288533789	0.999960545227156
C2_REACTOME_HYALURONAN_BIOSYNTHESIS_AND_EXPORT	4	Up	0.0549744513741461	0.999960545227156
C5_GO_POSITIVE_REGULATION_OF_SMAD_PROTEIN_SIGNAL_TRANSDUCTION	10	Down	0.0549937040538034	0.999960545227156
C5_GO_REGULATION_OF_T_HELPER_1_TYPE_IMMUNE_RESPONSE	21	Down	0.0550558581216892	0.999960545227156
C2_TONKS_TARGETS_OF_RUNX1_RUNX1T1_FUSION_ERYTHROCYTE_UP	126	Down	0.055191036420591	0.999960545227156
C5_GO_ACYL_CARNITINE_TRANSPORT	2	Up	0.0551967772866647	0.999960545227156
C5_GO_ACYL_CARNITINE_TRANSMEMBRANE_TRANSPORTER_ACTIVITY	2	Up	0.0551967772866647	0.999960545227156
C7_GSE17974_CTRL_VS_ACT_IL4_AND_ANTI_IL12_2H_CD4_TCELL_UP	159	Up	0.0552289324364921	0.999960545227156
C5_GO_ANTEROGRADE_DENDRITIC_TRANSPORT	5	Down	0.0553571080578905	0.999960545227156
C5_GO_THYMIC_T_CELL_SELECTION	17	Up	0.0553655941571863	0.999960545227156
C2_REACTOME_RUNX1_REGULATES_TRANSCRIPTION_OF_GENES_INVOLVED_IN_DIFFERENTIATION_OF_MYELOID_CELLS	5	Up	0.0553973085022738	0.999960545227156
C7_GSE12003_MIR223_KO_VS_WT_BM_PROGENITOR_8D_CULTURE_DN	134	Up	0.0555098480516621	0.999960545227156
C5_GO_CALCIUM_ION_REGULATED_EXOCYTOSIS	96	Down	0.0555243582471323	0.999960545227156
C5_GO_PYRIMIDINE_NUCLEOBASE_BIOSYNTHETIC_PROCESS	7	Down	0.0555708752242652	0.999960545227156
C2_REACTOME_ALPHA_LINOLENIC_OMEGA3_AND_LINOLEIC_OMEGA6_ACID_METABOLISM	11	Up	0.0557156870898781	0.999960545227156
C5_GO_ALPHA_LINOLENIC_ACID_METABOLIC_PROCESS	11	Up	0.0557156870898781	0.999960545227156
C2_REACTOME_HSF1_DEPENDENT_TRANSACTIVATION	32	Up	0.0557157481845221	0.999960545227156
C2_REACTOME_STAT5_ACTIVATION	6	Up	0.0557783840560104	0.999960545227156
C5_GO_CHROMAFFIN_GRANULE	6	Up	0.0557783840560104	0.999960545227156
C2_WU_HBX_TARGETS_2_DN	12	Down	0.0558858771003953	0.999960545227156
C2_HU_ANGIOGENESIS_UP	17	Down	0.0559892691087575	0.999960545227156
C7_GSE22886_NAIVE_TCELL_VS_DC_UP	176	Up	0.0561045095471934	0.999960545227156
C2_OUELLET_OVARIAN_CANCER_INVASIVE_VS_LMP_DN	9	Down	0.056164521743543	0.999960545227156
C5_GO_CARDIAC_VASCULAR_SMOOTH_MUSCLE_CELL_DIFFERENTIATION	4	Up	0.0562522328076432	0.999960545227156
C5_GO_NEGATIVE_REGULATION_OF_SYNAPTIC_VESICLE_TRANSPORT	5	Up	0.0563123463918725	0.999960545227156
C2_MORI_PRE_BI_LYMPHOCYTE_UP	65	Up	0.0563219373556657	0.999960545227156
C5_GO_VESICLE_DOCKING_INVOLVED_IN_EXOCYTOSIS	34	Down	0.0563296617950099	0.999960545227156
C5_GO_PTW_PP1_PHOSPHATASE_COMPLEX	6	Up	0.0563541655125683	0.999960545227156
C2_VISALA_RESPONSE_TO_HEAT_SHOCK_AND_AGING_UP	14	Up	0.0563633527411018	0.999960545227156
C2_KEGG_LONG_TERM_POTENTIATION	50	Up	0.0563783472157711	0.999960545227156
C5_GO_FATTY_ACID_DERIVATIVE_METABOLIC_PROCESS	6	Down	0.0565174571597163	0.999960545227156
C5_GO_C21_STEROID_HORMONE_METABOLIC_PROCESS	22	Up	0.0565797802224822	0.999960545227156
C2_REACTOME_FATTY_ACIDS_BOUND_TO_GPR40_FFAR1_REGULATE_INSULIN_SECRETION	6	Up	0.0565843717049511	0.999960545227156
C2_UZONYI_RESPONSE_TO_LEUKOTRIENE_AND_THROMBIN	29	Up	0.0566457703773861	0.999960545227156
C5_GO_CELL_AGGREGATION	8	Up	0.0566639964086454	0.999960545227156
C2_HU_ANGIOGENESIS_DN	32	Up	0.0567013941810776	0.999960545227156
C5_GO_DNA_DAMAGE_INDUCED_PROTEIN_PHOSPHORYLATION	7	Up	0.0568113686064463	0.999960545227156
C7_GSE33424_CD161_HIGH_VS_INT_CD8_TCELL_DN	155	Up	0.0568658117533724	0.999960545227156
C5_GO_REGULATION_OF_ANDROGEN_RECEPTOR_SIGNALING_PATHWAY	22	Up	0.0569583819738422	0.999960545227156
C5_GO_UBIQUITIN_PROTEIN_TRANSFERASE_REGULATOR_ACTIVITY	14	Up	0.0569754041580865	0.999960545227156
C7_GSE21063_CTRL_VS_ANTI_IGM_STIM_BCELL_16H_UP	165	Up	0.0569891395679557	0.999960545227156
C7_GSE23321_CD8_STEM_CELL_MEMORY_VS_NAIVE_CD8_TCELL_UP	156	Up	0.0570383647181585	0.999960545227156
C2_REACTOME_PTK6_PROMOTES_HIF1A_STABILIZATION	5	Down	0.0570913304028539	0.999960545227156
C1_chr11p11	39	Up	0.0571484872904211	0.999960545227156
C2_PUJANA_BRCA_CENTERED_NETWORK	107	Up	0.0571557834338677	0.999960545227156
C5_GO_COLUMNAR_CUBOIDAL_EPITHELIAL_CELL_DEVELOPMENT	38	Up	0.0571899818772405	0.999960545227156
C5_GO_MITOTIC_SPINDLE_POLE	24	Up	0.0572728101930326	0.999960545227156
C2_VERRECCHIA_RESPONSE_TO_TGFB1_C1	16	Down	0.057394913728036	0.999960545227156
C5_GO_PALMITOYLTRANSFERASE_ACTIVITY	33	Down	0.0574550465782159	0.999960545227156
C5_GO_MAINTENANCE_OF_CELL_NUMBER	104	Up	0.0574642238510642	0.999960545227156
C2_SASSON_RESPONSE_TO_FORSKOLIN_UP	74	Up	0.0574813352518386	0.999960545227156
C5_GO_TERMINAL_BUTTON_ORGANIZATION	3	Up	0.0574876396112684	0.999960545227156
C7_GSE29618_LAIV_VS_TIV_FLU_VACCINE_DAY7_BCELL_DN	173	Up	0.0574958785701376	0.999960545227156
C2_REACTOME_MAPK_TARGETS_NUCLEAR_EVENTS_MEDIATED_BY_MAP_KINASES	28	Up	0.0576211569843035	0.999960545227156
C5_GO_TRANSFERASE_ACTIVITY_TRANSFERRING_ALKYL_OR_ARYL_OTHER_THAN_METHYL_GROUPS	43	Down	0.0576252092354749	0.999960545227156
C1_chr9q13	2	Down	0.0577248414063697	0.999960545227156
C5_GO_G_PROTEIN_BETA_SUBUNIT_BINDING	6	Up	0.0577396081862525	0.999960545227156
C5_GO_COPII_VESICLE_COAT	13	Up	0.0577507812294989	0.999960545227156
C5_GO_1_PHOSPHATIDYLINOSITOL_BINDING	12	Down	0.0578558836707908	0.999960545227156
C5_GO_DOPAMINE_TRANSPORT	19	Down	0.0581023611394888	0.999960545227156
C7_GSE21927_SPLEEN_VS_4T1_TUMOR_MONOCYTE_BALBC_UP	134	Down	0.0581609950230913	0.999960545227156
C5_GO_NEGATIVE_REGULATION_OF_SYNAPTIC_VESICLE_EXOCYTOSIS	4	Up	0.0583046870068	0.999960545227156
C5_GO_NEGATIVE_REGULATION_OF_CELL_DIVISION	13	Up	0.0583464577314024	0.999960545227156
C7_GSE15767_MED_VS_SCS_MAC_LN_UP	153	Down	0.0583472763417336	0.999960545227156
C7_GSE17721_PAM3CSK4_VS_GADIQUIMOD_0.5H_BMDC_DN	154	Up	0.0583911121952346	0.999960545227156
C5_GO_PROTEIN_MANNOSYLATION	22	Down	0.0584864628497647	0.999960545227156
C2_GARGALOVIC_RESPONSE_TO_OXIDIZED_PHOSPHOLIPIDS_MAGENTA_DN	10	Up	0.0585340968175147	0.999960545227156
C5_GO_POSITIVE_REGULATION_OF_CELL_SIZE	6	Up	0.0585384573002127	0.999960545227156
C5_GO_DNA_SECONDARY_STRUCTURE_BINDING	21	Up	0.0585737624044036	0.999960545227156
C5_GO_INTERFERON_RECEPTOR_ACTIVITY	3	Up	0.0586647261093249	0.999960545227156
C5_GO_SYNAPTIC_VESICLE_PRIMING	12	Down	0.0586693868193768	0.999960545227156
C2_MCCABE_HOXC6_TARGETS_UP	8	Down	0.058714003814771	0.999960545227156
C2_DUNNE_TARGETS_OF_AML1_MTG8_FUSION_DN	18	Down	0.0587301744884909	0.999960545227156
C5_GO_POSITIVE_REGULATION_OF_GLIAL_CELL_PROLIFERATION	13	Up	0.0587346085717936	0.999960545227156
C7_GSE1448_ANTI_VALPHA2_VS_VBETA5_DP_THYMOCYTE_UP	159	Up	0.0587549965800853	0.999960545227156
C2_CALVET_IRINOTECAN_SENSITIVE_VS_RESISTANT_UP	4	Up	0.0587585964616429	0.999960545227156
C2_KRISHNAN_FURIN_TARGETS_UP	5	Up	0.0589128214529408	0.999960545227156
C5_GO_INTERFERON_BETA_BIOSYNTHETIC_PROCESS	6	Down	0.0589143830572545	0.999960545227156
C2_REACTOME_DAP12_INTERACTIONS	34	Down	0.058991668008662	0.999960545227156
C7_GSE11961_GERMINAL_CENTER_BCELL_DAY7_VS_MEMORY_BCELL_DAY40_DN	140	Down	0.059051800999893	0.999960545227156
C7_GSE17974_CTRL_VS_ACT_IL4_AND_ANTI_IL12_0.5H_CD4_TCELL_UP	98	Down	0.0591143835353237	0.999960545227156
C2_DAZARD_RESPONSE_TO_UV_NHEK_UP	157	Up	0.0591791683890114	0.999960545227156
C5_GO_NUCLEOTIDE_TRANSPORT	19	Down	0.059214519245231	0.999960545227156
C5_GO_RESPONSE_TO_ISCHEMIA	32	Down	0.059373778103133	0.999960545227156
C2_SEIDEN_ONCOGENESIS_BY_MET	77	Up	0.059428750741199	0.999960545227156
C7_GSE1432_CTRL_VS_IFNG_6H_MICROGLIA_DN	171	Up	0.0594805984704041	0.999960545227156
C6_CYCLIN_D1_KE_.V1_UP	133	Up	0.0594965216460425	0.999960545227156
C2_SMID_BREAST_CANCER_NORMAL_LIKE_DN	2	Down	0.0595361041532966	0.999960545227156
C7_GSE17721_CTRL_VS_GARDIQUIMOD_8H_BMDC_DN	160	Up	0.0597927938892859	0.999960545227156
C5_GO_TELOMERE_TETHERING_AT_NUCLEAR_PERIPHERY	3	Up	0.059906478739847	0.999960545227156
C2_KEGG_PHENYLALANINE_METABOLISM	10	Up	0.0599927919276981	0.999960545227156
C2_BIOCARTA_ECM_PATHWAY	18	Up	0.0600421004965352	0.999960545227156
C2_PID_SMAD2_3NUCLEAR_PATHWAY	67	Up	0.0600620062078083	0.999960545227156
C5_GO_RESPONSE_TO_COCAINE	25	Down	0.0600694262814399	0.999960545227156
C2_GHANDHI_BYSTANDER_IRRADIATION_DN	4	Down	0.0601863342555453	0.999960545227156
C2_YAO_TEMPORAL_RESPONSE_TO_PROGESTERONE_CLUSTER_14	117	Up	0.0602138527053685	0.999960545227156
C2_QI_HYPOXIA_TARGETS_OF_HIF1A_AND_FOXA2	26	Up	0.0602217014446433	0.999960545227156
C2_REACTOME_NITRIC_OXIDE_STIMULATES_GUANYLATE_CYCLASE	14	Down	0.0602478535659278	0.999960545227156
C2_REACTOME_SYNTHESIS_OF_GLYCOSYLPHOSPHATIDYLINOSITOL_GPI	15	Down	0.0602655738288839	0.999960545227156
C7_GSE34006_UNTREATED_VS_A2AR_AGONIST_TREATED_TREG_DN	166	Up	0.0604990495858204	0.999960545227156
C7_GSE6092_CTRL_VS_BORRELIA_BIRGDOFERI_INF_ENDOTHELIAL_CELL_DN	109	Up	0.0605875640787973	0.999960545227156
C2_REACTOME_XENOBIOTICS	10	Up	0.0605894428507671	0.999960545227156
C7_GSE22601_DOUBLE_POSITIVE_VS_CD8_SINGLE_POSITIVE_THYMOCYTE_UP	180	Up	0.0606581189814039	0.999960545227156
C2_REACTOME_ERYTHROPOIETIN_ACTIVATES_PHOSPHOLIPASE_C_GAMMA_PLCG	6	Up	0.0608478956962299	0.999960545227156
C5_GO_SPHINGOLIPID_BIOSYNTHETIC_PROCESS	81	Down	0.0608826725195337	0.999960545227156
C5_GO_GRANULOCYTE_COLONY_STIMULATING_FACTOR_PRODUCTION	3	Down	0.0608860293022673	0.999960545227156
C2_REACTOME_LIPID_PARTICLE_ORGANIZATION	2	Down	0.060904353786662	0.999960545227156
C1_chr2p14	22	Down	0.0609735296660424	0.999960545227156
C5_GO_REGULATION_OF_NEUROLOGICAL_SYSTEM_PROCESS	67	Down	0.0609807773263461	0.999960545227156
C1_chr14q23	44	Up	0.0610578402004326	0.999960545227156
C5_GO_ESCRT_COMPLEX_DISASSEMBLY	9	Up	0.0610618607442742	0.999960545227156
C2_PECE_MAMMARY_STEM_CELL_DN	116	Up	0.0610637986859636	0.999960545227156
C5_GO_POSITIVE_REGULATION_OF_PHOSPHOLIPASE_A2_ACTIVITY	3	Down	0.0610676133336802	0.999960545227156
C2_MARIADASON_RESPONSE_TO_BUTYRATE_SULINDAC_6	42	Up	0.0610784907906213	0.999960545227156
C2_KIM_ALL_DISORDERS_DURATION_CORR_UP	6	Up	0.0610853131588878	0.999960545227156
C5_GO_POSITIVE_REGULATION_OF_HUMORAL_IMMUNE_RESPONSE_MEDIATED_BY_CIRCULATING_IMMUNOGLOBULIN	2	Up	0.0610859428479157	0.999960545227156
C7_GSE22886_CD4_TCELL_VS_BCELL_NAIVE_UP	171	Up	0.0611435358650426	0.999960545227156
C2_REACTOME_THE_PHOTOTRANSDUCTION_CASCADE	18	Up	0.0611560267382589	0.999960545227156
C2_MAINA_HYPOXIA_VHL_TARGETS_UP	4	Down	0.0611703935223507	0.999960545227156
C7_GSE10325_CD4_TCELL_VS_BCELL_UP	178	Up	0.0612196479707402	0.999960545227156
C5_GO_REGULATION_OF_MONOCYTE_DIFFERENTIATION	14	Up	0.0612353432442418	0.999960545227156
C5_GO_ZYGOTIC_DETERMINATION_OF_ANTERIOR_POSTERIOR_AXIS_EMBRYO	2	Down	0.0612399451912687	0.999960545227156
C7_GSE21360_NAIVE_VS_TERTIARY_MEMORY_CD8_TCELL_UP	141	Up	0.0613292408855423	0.999960545227156
C2_MOHANKUMAR_HOXA1_TARGETS_DN	88	Down	0.0613320678542928	0.999960545227156
C2_REACTOME_METABOLISM_OF_VITAMINS_AND_COFACTORS	141	Down	0.0613833293515152	0.999960545227156
C2_REACTOME_LINOLEIC_ACID_LA_METABOLISM	6	Up	0.0614269491623914	0.999960545227156
C5_GO_RECEPTOR_MEDIATED_ENDOCYTOSIS_INVOLVED_IN_CHOLESTEROL_TRANSPORT	3	Up	0.0615807246975489	0.999960545227156
C2_REACTOME_REGULATION_OF_PTEN_GENE_TRANSCRIPTION	52	Up	0.0616422723878838	0.999960545227156
C5_GO_DEATH_DOMAIN_BINDING	8	Up	0.0616638253379927	0.999960545227156
C2_REACTOME_SYNTHESIS_OF_PA	25	Down	0.0617041854128117	0.999960545227156
C2_FARMER_BREAST_CANCER_CLUSTER_3	11	Up	0.0617355513158935	0.999960545227156
C2_REACTOME_APOBEC3G_MEDIATED_RESISTANCE_TO_HIV_1_INFECTION	5	Up	0.0617705238646061	0.999960545227156
C5_GO_POSITIVE_REGULATION_OF_CELL_DIVISION	55	Up	0.0618314958577488	0.999960545227156
C2_TIAN_TNF_SIGNALING_VIA_NFKB	23	Up	0.0618937005076554	0.999960545227156
C5_GO_POSITIVE_REGULATION_OF_AMYLOID_BETA_CLEARANCE	6	Down	0.0619383590774451	0.999960545227156
C2_RUNNE_GENDER_EFFECT_UP	7	Up	0.0620429527976469	0.999960545227156
C5_GO_MACROPHAGE_INFLAMMATORY_PROTEIN_1_ALPHA_PRODUCTION	5	Down	0.0622563079149459	0.999960545227156
C5_GO_POSITIVE_REGULATION_OF_STRIATED_MUSCLE_CELL_APOPTOTIC_PROCESS	10	Down	0.0623046658790593	0.999960545227156
C2_REACTOME_CHONDROITIN_SULFATE_DERMATAN_SULFATE_METABOLISM	29	Up	0.0623619492859471	0.999960545227156
C2_REACTOME_PROSTACYCLIN_SIGNALLING_THROUGH_PROSTACYCLIN_RECEPTOR	15	Down	0.062413100359347	0.999960545227156
C2_XU_HGF_SIGNALING_NOT_VIA_AKT1_48HR_DN	18	Down	0.062415216533639	0.999960545227156
C5_GO_PROTEIN_DNA_COMPLEX_DISASSEMBLY	17	Up	0.0624210796757646	0.999960545227156
C5_GO_INSULIN_LIKE_GROWTH_FACTOR_I_BINDING	7	Down	0.0624361973315429	0.999960545227156
C7_GSE6259_DEC205_POS_DC_VS_CD8_TCELL_UP	167	Up	0.0625203890786639	0.999960545227156
C3_HSF_Q6	144	Up	0.0625897515492453	0.999960545227156
C2_YAMASHITA_SILENCED_BY_METHYLATION	5	Up	0.0626293948750529	0.999960545227156
C2_WINTER_HYPOXIA_DN	45	Up	0.0626328878279977	0.999960545227156
C5_GO_REGULATION_OF_PHAGOCYTOSIS	66	Down	0.06268126437338	0.999960545227156
C5_GO_RESPONSE_TO_BACTERIAL_LIPOPROTEIN	6	Down	0.0626958762092982	0.999960545227156
C5_GO_NONRIBOSOMAL_PEPTIDE_BIOSYNTHETIC_PROCESS	16	Up	0.0627272306503612	0.999960545227156
C1_chrXq11	7	Down	0.0627343488509966	0.999960545227156
C5_GO_RESPONSE_TO_LIPOTEICHOIC_ACID	8	Down	0.0627689900498631	0.999960545227156
C2_TSUDA_ALVEOLAR_SOFT_PART_SARCOMA	9	Up	0.0627992216428994	0.999960545227156
C2_PICCALUGA_ANGIOIMMUNOBLASTIC_LYMPHOMA_DN	115	Up	0.0628057856146903	0.999960545227156
C5_GO_HISTONE_H3_K36_METHYLATION	12	Up	0.062869451957458	0.999960545227156
C5_GO_POSITIVE_REGULATION_OF_MUSCLE_CELL_APOPTOTIC_PROCESS	24	Down	0.0629711851555767	0.999960545227156
C2_CONRAD_STEM_CELL	21	Up	0.0631131332204198	0.999960545227156
C5_GO_LOOP_OF_HENLE_DEVELOPMENT	2	Up	0.0631275492798723	0.999960545227156
C5_GO_POSITIVE_REGULATION_OF_G1_S_TRANSITION_OF_MITOTIC_CELL_CYCLE	29	Up	0.0632716810169279	0.999960545227156
C2_ANDERSEN_LIVER_CANCER_KRT19_UP	25	Up	0.0632942890448483	0.999960545227156
C5_GO_DORSAL_VENTRAL_NEURAL_TUBE_PATTERNING	16	Down	0.0633857401740451	0.999960545227156
C7_GSE25677_MPL_VS_R848_STIM_BCELL_UP	153	Down	0.0634024406443313	0.999960545227156
C2_NIKOLSKY_BREAST_CANCER_19P13_AMPLICON	5	Down	0.0635251433045286	0.999960545227156
C2_ENK_UV_RESPONSE_KERATINOCYTE_DN	412	Up	0.0636044898597279	0.999960545227156
C2_REACTOME_EPHRIN_SIGNALING	15	Up	0.0636100059347357	0.999960545227156
C7_GSE10325_LUPUS_CD4_TCELL_VS_LUPUS_MYELOID_UP	181	Up	0.0636149205900749	0.999960545227156
C1_chr9p21	24	Down	0.0636449896727253	0.999960545227156
C7_GSE25677_MPL_VS_MPL_AND_R848_STIM_BCELL_DN	99	Down	0.0636715703526593	0.999960545227156
C5_GO_MODULATION_OF_EXCITATORY_POSTSYNAPTIC_POTENTIAL	22	Down	0.0636796000581097	0.999960545227156
C5_GO_TRANSCRIPTION_ELONGATION_FACTOR_COMPLEX	45	Up	0.0636869863179682	0.999960545227156
C5_GO_APOPTOTIC_PROCESS_IN_BONE_MARROW_CELL	5	Up	0.0637326557254765	0.999960545227156
C7_GSE17721_POLYIC_VS_GARDIQUIMOD_0.5H_BMDC_UP	134	Up	0.0637544038316906	0.999960545227156
C5_GO_OXIDOREDUCTASE_ACTIVITY_ACTING_ON_THE_CH_NH_GROUP_OF_DONORS_NAD_OR_NADP_AS_ACCEPTOR	14	Down	0.0638147630283285	0.999960545227156
C5_GO_KINETOCHORE_BINDING	5	Up	0.0639135561452881	0.999960545227156
C2_PID_P38_ALPHA_BETA_PATHWAY	27	Up	0.06408952160447	0.999960545227156
C5_GO_INTEGRATOR_COMPLEX	15	Up	0.0641703303104596	0.999960545227156
C1_chr8q21	43	Up	0.0643226926589483	0.999960545227156
C2_HANSON_HRAS_SIGNALING_VIA_NFKB	9	Up	0.0643435859599677	0.999960545227156
C2_REACTOME_NCAM1_INTERACTIONS	27	Down	0.064489716544103	0.999960545227156
C5_GO_CHROMOSOME_CENTROMERIC_REGION	166	Up	0.0645572740175701	0.999960545227156
C2_PID_ATF2_PATHWAY	48	Up	0.0646050197327325	0.999960545227156
C5_GO_POSITIVE_REGULATION_OF_INHIBITORY_POSTSYNAPTIC_POTENTIAL	4	Down	0.0646841247800848	0.999960545227156
C2_SEITZ_NEOPLASTIC_TRANSFORMATION_BY_8P_DELETION_DN	17	Up	0.0647889948116144	0.999960545227156
C7_GSE25677_R848_VS_MPL_AND_R848_STIM_BCELL_DN	148	Up	0.0647941273149029	0.999960545227156
C5_GO_REGULATION_OF_CALCIUM_ION_DEPENDENT_EXOCYTOSIS	67	Down	0.0648030298488163	0.999960545227156
C2_REACTOME_SYNTHESIS_OF_PIPS_AT_THE_PLASMA_MEMBRANE	46	Up	0.0649417542157836	0.999960545227156
C5_GO_NEGATIVE_REGULATION_OF_LYMPHOCYTE_MIGRATION	10	Up	0.0649939111667014	0.999960545227156
C5_GO_NEGATIVE_REGULATION_OF_SEQUESTERING_OF_TRIGLYCERIDE	5	Up	0.0651365564253064	0.999960545227156
C5_GO_POSITIVE_REGULATION_OF_CELL_CYCLE_G1_S_PHASE_TRANSITION	37	Up	0.065154558313515	0.999960545227156
C2_SMIRNOV_RESPONSE_TO_IR_6HR_DN	98	Up	0.0651853877935459	0.999960545227156
C2_KEGG_VASOPRESSIN_REGULATED_WATER_REABSORPTION	32	Up	0.0651919784939143	0.999960545227156
C2_REACTOME_FORMYL_PEPTIDE_RECEPTORS_BIND_FORMYL_PEPTIDES_AND_MANY_OTHER_LIGANDS	5	Down	0.0652101778187885	0.999960545227156
C5_GO_POSITIVE_REGULATION_OF_SYNAPTIC_VESICLE_CLUSTERING	2	Up	0.0652399948485446	0.999960545227156
C7_GSE12003_4D_VS_8D_CULTURE_BM_PROGENITOR_DN	107	Up	0.065258480412623	0.999960545227156
C5_GO_POSTSYNAPTIC_CYTOSOL	16	Down	0.0653071537469773	0.999960545227156
C2_MULLIGHAN_NPM1_MUTATED_SIGNATURE_1_DN	101	Up	0.0653335559371187	0.999960545227156
C5_GO_TOOTH_MINERALIZATION	10	Up	0.0653885274360688	0.999960545227156
C5_GO_DICARBOXYLIC_ACID_TRANSMEMBRANE_TRANSPORTER_ACTIVITY	21	Down	0.0655317608109365	0.999960545227156
C5_GO_TRNA_AMINOACYLATION_FOR_MITOCHONDRIAL_PROTEIN_TRANSLATION	7	Down	0.0656336739340086	0.999960545227156
C2_SMIRNOV_CIRCULATING_ENDOTHELIOCYTES_IN_CANCER_DN	4	Down	0.0656868863143356	0.999960545227156
C6_KRAS.600.LUNG.BREAST_UP.V1_UP	122	Down	0.0658207126002901	0.999960545227156
C5_GO_CELL_FATE_COMMITMENT	114	Up	0.0660477753729337	0.999960545227156
C7_GSE2770_IL12_VS_TGFB_AND_IL12_TREATED_ACT_CD4_TCELL_6H_DN	166	Up	0.0660791743955261	0.999960545227156
C2_GALIE_TUMOR_STEMNESS_GENES	4	Up	0.0661354910201812	0.999960545227156
C7_GSE29618_BCELL_VS_MONOCYTE_DAY7_FLU_VACCINE_DN	177	Down	0.0661691979627908	0.999960545227156
C7_GSE2706_UNSTIM_VS_2H_LPS_AND_R848_DC_DN	150	Up	0.0661758598315016	0.999960545227156
C2_MMS_MOUSE_LYMPH_HIGH_4HRS_UP	32	Up	0.0662120073582622	0.999960545227156
C2_REACTOME_RUNX1_INTERACTS_WITH_CO_FACTORS_WHOSE_PRECISE_EFFECT_ON_RUNX1_TARGETS_IS_NOT_KNOWN	30	Up	0.0662444122258841	0.999960545227156
C5_GO_NUCLEOBASE_BIOSYNTHETIC_PROCESS	15	Down	0.0663027969870307	0.999960545227156
C7_GSE46025_WT_VS_FOXO1_KO_KLRG1_LOW_CD8_EFFECTOR_TCELL_UP	123	Up	0.0663561390319851	0.999960545227156
C5_GO_REGULATION_OF_NUCLEAR_CELL_CYCLE_DNA_REPLICATION	14	Up	0.0664241822876499	0.999960545227156
C5_GO_NEGATIVE_REGULATION_OF_CYTOKINE_SECRETION_INVOLVED_IN_IMMUNE_RESPONSE	3	Down	0.0664342867920227	0.999960545227156
C5_GO_POSITIVE_REGULATION_OF_INTERLEUKIN_6_PRODUCTION	54	Down	0.0664724368412685	0.999960545227156
C2_BARRIER_COLON_CANCER_RECURRENCE_UP	36	Up	0.0664794849964663	0.999960545227156
C5_GO_SYNTAXIN_1_BINDING	15	Down	0.0664887081143336	0.999960545227156
C5_GO_SUPEROXIDE_GENERATING_NADPH_OXIDASE_ACTIVATOR_ACTIVITY	8	Up	0.0665254996841204	0.999960545227156
C2_SCHAVOLT_TARGETS_OF_TP53_AND_TP63	13	Up	0.0665541555373635	0.999960545227156
C7_GSE21360_NAIVE_VS_PRIMARY_MEMORY_CD8_TCELL_UP	154	Down	0.0666021028835046	0.999960545227156
C7_GSE19888_ADENOSINE_A3R_INH_VS_TCELL_MEMBRANES_ACT_MAST_CELL_DN	123	Up	0.0666597579433383	0.999960545227156
C2_BIOCARTA_FXR_PATHWAY	4	Down	0.0668922934906583	0.999960545227156
C5_GO_REGULATION_OF_MACROPHAGE_DERIVED_FOAM_CELL_DIFFERENTIATION	19	Down	0.0669885252160514	0.999960545227156
C3_HFH4_01	118	Up	0.0669901702410782	0.999960545227156
C2_REACTOME_SYNTHESIS_OF_LIPOXINS_LX	5	Down	0.0670731297290697	0.999960545227156
C5_GO_PURINERGIC_RECEPTOR_ACTIVITY	16	Down	0.0671053776524419	0.999960545227156
C2_ZHU_CMV_24_HR_UP	74	Up	0.0671480275180821	0.999960545227156
C5_GO_PERIKARYON	74	Down	0.0671537923344946	0.999960545227156
C5_GO_POSITIVE_REGULATION_OF_NEURON_MATURATION	4	Up	0.0672945828591786	0.999960545227156
C2_SENGUPTA_NASOPHARYNGEAL_CARCINOMA_DN	203	Down	0.0672986433958155	0.999960545227156
C5_GO_INCLUSION_BODY_ASSEMBLY	18	Up	0.0673472560501353	0.999960545227156
C5_GO_GDP_BINDING	52	Up	0.0673536500191206	0.999960545227156
C2_REACTOME_ALPHA_OXIDATION_OF_PHYTANATE	6	Down	0.0673776448846633	0.999960545227156
C5_GO_FATTY_ACID_ALPHA_OXIDATION	6	Down	0.0673776448846633	0.999960545227156
C5_GO_C21_STEROID_HORMONE_BIOSYNTHETIC_PROCESS	17	Up	0.0674008355693119	0.999960545227156
C5_GO_MEIOTIC_TELOMERE_CLUSTERING	6	Up	0.0674120321224692	0.999960545227156
C7_GSE37533_PPARG2_FOXP3_VS_FOXP3_TRANSDUCED_CD4_TCELL_DN	175	Up	0.0674423413488269	0.999960545227156
C7_GSE17186_NAIVE_VS_CD21LOW_TRANSITIONAL_BCELL_UP	171	Up	0.0674656476024167	0.999960545227156
C2_HO_LIVER_CANCER_VASCULAR_INVASION	12	Up	0.0675816511475158	0.999960545227156
C5_GO_MDA_5_SIGNALING_PATHWAY	8	Up	0.0675983551153889	0.999960545227156
C5_GO_MICROTUBULE_CYTOSKELETON_ORGANIZATION_INVOLVED_IN_MITOSIS	108	Up	0.0676214220816877	0.999960545227156
C2_REACTOME_SIGNALING_BY_BRAF_AND_RAF_FUSIONS	56	Up	0.0676292086750508	0.999960545227156
C5_GO_PRESYNAPTIC_ACTIVE_ZONE_CYTOPLASMIC_COMPONENT	8	Down	0.0676797600539668	0.999960545227156
C5_GO_ENDOSOME_TO_PLASMA_MEMBRANE_PROTEIN_TRANSPORT	9	Up	0.0677208711184064	0.999960545227156
C2_REACTOME_BUTYROPHILIN_BTN_FAMILY_INTERACTIONS	6	Up	0.0677394316900244	0.999960545227156
C5_GO_NEGATIVE_REGULATION_OF_FATTY_ACID_BETA_OXIDATION	4	Up	0.0677522041420816	0.999960545227156
C7_GSE5542_IFNG_VS_IFNA_TREATED_EPITHELIAL_CELLS_24H_UP	179	Up	0.0677564329292333	0.999960545227156
C5_GO_POSITIVE_REGULATION_OF_NEUROLOGICAL_SYSTEM_PROCESS	32	Down	0.0678659880454283	0.999960545227156
C7_GSE2770_UNTREATED_VS_TGFB_AND_IL4_TREATED_ACT_CD4_TCELL_2H_DN	169	Up	0.0678777471252759	0.999960545227156
C5_GO_PYRUVATE_TRANSMEMBRANE_TRANSPORT	4	Up	0.0679659218028349	0.999960545227156
C5_GO_PYRUVATE_TRANSMEMBRANE_TRANSPORTER_ACTIVITY	4	Up	0.0679659218028349	0.999960545227156
C2_REACTOME_ADVANCED_GLYCOSYLATION_ENDPRODUCT_RECEPTOR_SIGNALING	10	Up	0.0680349061220322	0.999960545227156
C7_GSE34156_NOD2_LIGAND_VS_TLR1_TLR2_LIGAND_24H_TREATED_MONOCYTE_DN	157	Up	0.0680426833404919	0.999960545227156
C5_GO_OLIGOPEPTIDE_BINDING	9	Down	0.068174075833156	0.999960545227156
C5_GO_GROWTH_HORMONE_SECRETION	9	Up	0.0682440204779926	0.999960545227156
C2_SMID_BREAST_CANCER_RELAPSE_IN_BRAIN_DN	51	Down	0.0682964965298053	0.999960545227156
H_HALLMARK_HEDGEHOG_SIGNALING	26	Up	0.068356839964815	0.999960545227156
C7_GSE21063_WT_VS_NFATC1_KO_16H_ANTI_IGM_STIM_BCELL_DN	98	Down	0.0684691124369872	0.999960545227156
C2_REACTOME_ORGANIC_CATION_ANION_ZWITTERION_TRANSPORT	6	Up	0.0684852199515762	0.999960545227156
C2_REACTOME_ORGANIC_CATION_TRANSPORT	6	Up	0.0684852199515762	0.999960545227156
C7_GSE18791_UNSTIM_VS_NEWCATSLE_VIRUS_DC_6H_DN	159	Up	0.0686135936379927	0.999960545227156
C5_GO_STEROID_HORMONE_MEDIATED_SIGNALING_PATHWAY	134	Up	0.0686961199877748	0.999960545227156
C7_GSE13738_RESTING_VS_BYSTANDER_ACTIVATED_CD4_TCELL_DN	177	Up	0.0687398803640036	0.999960545227156
C5_GO_CERAMIDE_BIOSYNTHETIC_PROCESS	47	Down	0.0687915673699214	0.999960545227156
C7_GSE38681_WT_VS_LYL1_KO_LYMPHOID_PRIMED_MULTIPOTENT_PROGENITOR_DN	168	Up	0.0688794295779317	0.999960545227156
C5_GO_CARDIAC_MUSCLE_MYOBLAST_PROLIFERATION	2	Up	0.068910678591364	0.999960545227156
C2_KEGG_OLFACTORY_TRANSDUCTION	30	Up	0.0689515028797826	0.999960545227156
C1_chr21p12	4	Up	0.0690428420043115	0.999960545227156
C5_GO_GUANYLATE_CYCLASE_ACTIVITY	4	Down	0.0691404486047209	0.999960545227156
C2_REACTOME_CHYLOMICRON_ASSEMBLY	5	Down	0.0691824166346172	0.999960545227156
C5_GO_CELLULAR_RESPONSE_TO_ESTROGEN_STIMULUS	12	Up	0.0691872961840723	0.999960545227156
C5_GO_ARACHIDONIC_ACID_SECRETION	12	Down	0.0692720270866095	0.999960545227156
C5_GO_RESPIRATORY_SYSTEM_PROCESS	17	Down	0.069432286294791	0.999960545227156
H_HALLMARK_MITOTIC_SPINDLE	179	Up	0.0694387421405029	0.999960545227156
C7_GSE40184_HEALTHY_VS_HCV_INFECTED_DONOR_PBMC_DN	168	Up	0.0694627273281211	0.999960545227156
C5_GO_METALLOCARBOXYPEPTIDASE_ACTIVITY	12	Down	0.0694660177783463	0.999960545227156
C5_GO_REGULATION_OF_LEUKOCYTE_TETHERING_OR_ROLLING	5	Down	0.0694729005717592	0.999960545227156
C2_SAKAI_CHRONIC_HEPATITIS_VS_LIVER_CANCER_DN	22	Up	0.0695573695573859	0.999960545227156
C2_REACTOME_REGULATION_OF_FOXO_TRANSCRIPTIONAL_ACTIVITY_BY_ACETYLATION	10	Up	0.0696188844858782	0.999960545227156
C3_MYB_Q5_01	166	Up	0.0696822343513946	0.999960545227156
C7_GSE17721_PAM3CSK4_VS_CPG_12H_BMDC_UP	165	Up	0.0696944920800724	0.999960545227156
C5_GO_BLASTODERM_SEGMENTATION	8	Down	0.0697640032176533	0.999960545227156
C7_GSE17721_0.5H_VS_4H_LPS_BMDC_DN	144	Up	0.0697772054021404	0.999960545227156
C2_REACTOME_CASPASE_ACTIVATION_VIA_DEATH_RECEPTORS_IN_THE_PRESENCE_OF_LIGAND	15	Up	0.0698068604180746	0.999960545227156
C7_GSE22103_UNSTIM_VS_LPS_STIM_NEUTROPHIL_UP	164	Up	0.069825059135764	0.999960545227156
C5_GO_INTERLEUKIN_17_RECEPTOR_ACTIVITY	6	Up	0.0700325288047974	0.999960545227156
C2_BARRIER_CANCER_RELAPSE_TUMOR_SAMPLE_DN	9	Up	0.0700690857377156	0.999960545227156
C7_GSE13738_TCR_VS_BYSTANDER_ACTIVATED_CD4_TCELL_DN	176	Up	0.0700909757013244	0.999960545227156
C5_GO_INNER_EAR_AUDITORY_RECEPTOR_CELL_DIFFERENTIATION	20	Up	0.0701595285273157	0.999960545227156
C5_GO_REGULATION_OF_CELLULAR_RESPIRATION	22	Down	0.0702231228413357	0.999960545227156
C5_GO_CELLULAR_DETOXIFICATION_OF_ALDEHYDE	3	Down	0.0703255422822949	0.999960545227156
H_HALLMARK_COAGULATION	88	Down	0.0704095075945121	0.999960545227156
C2_PID_VEGFR1_PATHWAY	24	Up	0.0704305006220228	0.999960545227156
C2_WU_HBX_TARGETS_3_DN	12	Down	0.0704918006498695	0.999960545227156
C2_MIKKELSEN_NPC_ICP_WITH_H3K27ME3	4	Down	0.0705188812061825	0.999960545227156
C5_GO_NEGATIVE_REGULATION_OF_CHROMOSOME_SEGREGATION	40	Up	0.0707066229142614	0.999960545227156
C5_GO_NUCLEOBASE_CONTAINING_SMALL_MOLECULE_BIOSYNTHETIC_PROCESS	85	Down	0.0707459039586964	0.999960545227156
C2_KEGG_PROXIMAL_TUBULE_BICARBONATE_RECLAMATION	14	Up	0.0708019733407767	0.999960545227156
C5_GO_REGULATION_OF_DNA_TEMPLATED_TRANSCRIPTION_IN_RESPONSE_TO_STRESS	95	Up	0.0708223244176055	0.999960545227156
C5_GO_REGULATION_OF_LIPID_TRANSPORT	67	Down	0.0708352282717967	0.999960545227156
C5_GO_HEPARIN_BIOSYNTHETIC_PROCESS	4	Up	0.0709057547497369	0.999960545227156
C5_GO_MYOBLAST_MIGRATION	8	Down	0.0710951357997645	0.999960545227156
C2_BIOCARTA_FAS_PATHWAY	29	Up	0.0711034780419826	0.999960545227156
C5_GO_IRES_DEPENDENT_VIRAL_TRANSLATIONAL_INITIATION	9	Up	0.071126737386225	0.999960545227156
C5_GO_REGULATION_OF_PHOSPHOLIPASE_A2_ACTIVITY	6	Down	0.0711308281268439	0.999960545227156
C2_KIM_ALL_DISORDERS_OLIGODENDROCYTE_NUMBER_CORR_DN	20	Up	0.0711973500355748	0.999960545227156
C5_GO_PYRIMIDINE_CONTAINING_COMPOUND_BIOSYNTHETIC_PROCESS	48	Down	0.0712152153061727	0.999960545227156
C5_GO_NADPH_BINDING	14	Down	0.0712388233740961	0.999960545227156
C2_FURUKAWA_DUSP6_TARGETS_PCI35_DN	53	Up	0.0713272900516799	0.999960545227156
C3_AAGCACT_MIR520F	197	Up	0.0713420116140199	0.999960545227156
C7_GSE14769_UNSTIM_VS_60MIN_LPS_BMDM_DN	168	Up	0.0713968569005801	0.999960545227156
C5_GO_GTP_RHO_BINDING	14	Up	0.0714210201608599	0.999960545227156
C2_LAU_APOPTOSIS_CDKN2A_UP	52	Up	0.0714563035463175	0.999960545227156
C7_GSE360_T_GONDII_VS_B_MALAYI_LOW_DOSE_MAC_UP	152	Up	0.071622229777596	0.999960545227156
C5_GO_POSITIVE_REGULATION_OF_NUCLEAR_DIVISION	47	Up	0.071786938512298	0.999960545227156
C5_GO_NUCLEOSIDE_PHOSPHATE_CATABOLIC_PROCESS	56	Down	0.072083071190241	0.999960545227156
C5_GO_NEGATIVE_REGULATION_OF_PROTEIN_POLYUBIQUITINATION	7	Up	0.0721317751444234	0.999960545227156
C2_APPEL_IMATINIB_RESPONSE	31	Down	0.0721665630461602	0.999960545227156
C2_CLIMENT_BREAST_CANCER_COPY_NUMBER_UP	16	Up	0.0722695497939132	0.999960545227156
C5_GO_CELL_MIGRATION_INVOLVED_IN_SPROUTING_ANGIOGENESIS	42	Up	0.072276016318475	0.999960545227156
C5_GO_POSITIVE_REGULATION_OF_CYTOKINESIS	28	Up	0.0724024679544166	0.999960545227156
C5_GO_HYDRO_LYASE_ACTIVITY	42	Up	0.0725214573626793	0.999960545227156
C5_GO_CELLULAR_RESPONSE_TO_SALT	4	Up	0.0726287258039731	0.999960545227156
C5_GO_LIPOXIN_BIOSYNTHETIC_PROCESS	4	Down	0.0726400249284185	0.999960545227156
C5_GO_RRNA_TRANSPORT	6	Down	0.0726720077694866	0.999960545227156
C2_REACTOME_CELLULAR_RESPONSES_TO_STRESS	366	Up	0.0727192831985141	0.999960545227156
C5_GO_MITOTIC_NUCLEAR_DIVISION	235	Up	0.0727281418986674	0.999960545227156
C5_GO_GLYCOLIPID_TRANSPORT	5	Down	0.0728355745841277	0.999960545227156
C5_GO_MAP_KINASE_ACTIVITY	10	Up	0.0728497992947197	0.999960545227156
C7_GSE24574_BCL6_HIGH_TFH_VS_NAIVE_CD4_TCELL_DN	175	Up	0.0730085682325062	0.999960545227156
C2_REACTOME_SYNTHESIS_OF_BILE_ACIDS_AND_BILE_SALTS_VIA_7ALPHA_HYDROXYCHOLESTEROL	14	Down	0.0731012684018808	0.999960545227156
C5_GO_CORTICAL_ENDOPLASMIC_RETICULUM	6	Down	0.0731580448592254	0.999960545227156
C2_REACTOME_MTORC1_MEDIATED_SIGNALLING	21	Up	0.0731712854911985	0.999960545227156
C2_BIOCARTA_TNFR2_PATHWAY	17	Up	0.0731967301804835	0.999960545227156
C5_GO_3_PHOSPHOADENOSINE_5_PHOSPHOSULFATE_BINDING	4	Down	0.0732068182962174	0.999960545227156
C5_GO_PURINE_NUCLEOSIDE_MONOPHOSPHATE_BIOSYNTHETIC_PROCESS	17	Up	0.0733688846970939	0.999960545227156
C2_LIANG_HEMATOPOIESIS_STEM_CELL_NUMBER_LARGE_VS_TINY_UP	31	Up	0.0734034771294183	0.999960545227156
C7_GSE3982_MAST_CELL_VS_BCELL_UP	153	Down	0.0734138664546407	0.999960545227156
C5_GO_INNER_EAR_RECEPTOR_CELL_DEVELOPMENT	24	Up	0.073483748845662	0.999960545227156
C2_REACTOME_CYTOSOLIC_TRNA_AMINOACYLATION	22	Up	0.0735450673321764	0.999960545227156
C5_GO_MODULATION_BY_HOST_OF_SYMBIONT_MOLECULAR_FUNCTION	4	Up	0.0735486274905478	0.999960545227156
C2_RAFFEL_VEGFA_TARGETS_UP	7	Up	0.0735930760148029	0.999960545227156
C7_GSE25088_WT_VS_STAT6_KO_MACROPHAGE_IL4_STIM_UP	171	Up	0.0736377534708939	0.999960545227156
C5_GO_RNA_POLYMERASE_II_DISTAL_ENHANCER_SEQUENCE_SPECIFIC_DNA_BINDING	69	Up	0.0737025519981453	0.999960545227156
C5_GO_REGULATION_OF_SODIUM_PROTON_ANTIPORTER_ACTIVITY	4	Up	0.0738115641599788	0.999960545227156
C5_GO_MAGNESIUM_ION_TRANSMEMBRANE_TRANSPORTER_ACTIVITY	13	Down	0.0738157534224085	0.999960545227156
C5_GO_ADENYLYLTRANSFERASE_ACTIVITY	22	Up	0.0739335455575856	0.999960545227156
C3_NGFIC_01	199	Up	0.0739364792914453	0.999960545227156
C5_GO_NEGATIVE_REGULATION_OF_NUCLEAR_DIVISION	46	Up	0.0739854457178508	0.999960545227156
C5_GO_REGULATION_OF_SMOOTH_MUSCLE_CELL_DIFFERENTIATION	25	Up	0.0740593109989439	0.999960545227156
C5_GO_CONDENSED_CHROMOSOME_CENTROMERIC_REGION	97	Up	0.0740680388658311	0.999960545227156
C2_MARTIN_NFKB_TARGETS_DN	7	Down	0.0741483388872255	0.999960545227156
C2_REACTOME_MYOCLONIC_EPILEPSY_OF_LAFORA	8	Up	0.0741783664706697	0.999960545227156
C2_PUJANA_BREAST_CANCER_WITH_BRCA1_MUTATED_UP	51	Up	0.0742095821916376	0.999960545227156
C5_GO_DNA_ENDOREDUPLICATION	9	Up	0.0743108938013409	0.999960545227156
C3_CCTGCTG_MIR214	189	Up	0.0743634062866003	0.999960545227156
C5_GO_INTRINSIC_APOPTOTIC_SIGNALING_PATHWAY_IN_RESPONSE_TO_HYPOXIA	5	Down	0.0744224290549416	0.999960545227156
C5_GO_MAP_KINASE_KINASE_ACTIVITY	15	Up	0.0744545314433522	0.999960545227156
C5_GO_NEGATIVE_REGULATION_OF_CELLULAR_RESPONSE_TO_HYPOXIA	5	Down	0.0744942911382587	0.999960545227156
C2_KEGG_NON_SMALL_CELL_LUNG_CANCER	48	Up	0.074514447004264	0.999960545227156
C5_GO_POSITIVE_REGULATION_OF_PROTEIN_BINDING	78	Down	0.0745668927307475	0.999960545227156
C2_JIANG_HYPOXIA_VIA_VHL	17	Up	0.0746838703519699	0.999960545227156
C2_REACTOME_HDACS_DEACETYLATE_HISTONES	83	Up	0.0747030766186928	0.999960545227156
C5_GO_COPII_COATED_VESICLE_CARGO_LOADING	12	Up	0.0747327803922636	0.999960545227156
C5_GO_REGULATION_OF_TRANSCRIPTION_INVOLVED_IN_CELL_FATE_COMMITMENT	7	Up	0.0747932767146018	0.999960545227156
C2_REACTOME_ORGANIC_ANION_TRANSPORTERS	3	Down	0.0748172154688209	0.999960545227156
C5_GO_MULTICELLULAR_ORGANISMAL_IRON_ION_HOMEOSTASIS	7	Down	0.0748191692323742	0.999960545227156
C2_REACTOME_FERTILIZATION	12	Down	0.0748488375216658	0.999960545227156
C5_GO_NEGATIVE_REGULATION_OF_NEURON_PROJECTION_REGENERATION	10	Down	0.0748879161640569	0.999960545227156
C5_GO_ANTRAL_OVARIAN_FOLLICLE_GROWTH	4	Up	0.0749057616065489	0.999960545227156
C5_GO_REGULATION_OF_SPONTANEOUS_SYNAPTIC_TRANSMISSION	3	Down	0.0749650538887075	0.999960545227156
C2_POMEROY_MEDULLOBLASTOMA_DESMOPLASIC_VS_CLASSIC_UP	47	Down	0.0749655986670055	0.999960545227156
C5_GO_REGULATION_OF_FAT_CELL_DIFFERENTIATION	74	Up	0.075020999230634	0.999960545227156
C5_GO_LYSOPHOSPHOLIPASE_ACTIVITY	16	Down	0.0750234427163321	0.999960545227156
C5_GO_EPHRIN_RECEPTOR_SIGNALING_PATHWAY	70	Up	0.0750503907966488	0.999960545227156
C2_CHASSOT_SKIN_WOUND	10	Up	0.0751092766047657	0.999960545227156
C5_GO_VITAMIN_TRANSPORT	20	Down	0.0751254161408956	0.999960545227156
C2_DUTTA_APOPTOSIS_VIA_NFKB	26	Up	0.0752415624637523	0.999960545227156
C2_KEGG_PROGESTERONE_MEDIATED_OOCYTE_MATURATION	63	Up	0.0753584856924492	0.999960545227156
C5_GO_DIOL_METABOLIC_PROCESS	4	Down	0.0753587774009578	0.999960545227156
C7_GSE25087_FETAL_VS_ADULT_TREG_DN	164	Up	0.0754176738902991	0.999960545227156
C7_GSE3039_CD4_TCELL_VS_NKT_CELL_UP	173	Up	0.0754449395525962	0.999960545227156
C5_GO_REGULATION_OF_PROTEIN_TYROSINE_PHOSPHATASE_ACTIVITY	5	Up	0.0754647999526013	0.999960545227156
C7_GSE8621_UNSTIM_VS_LPS_STIM_MACROPHAGE_DN	167	Up	0.0755176990842531	0.999960545227156
C2_UEDA_PERIFERAL_CLOCK	136	Up	0.0756025546195824	0.999960545227156
C5_GO_POSITIVE_REGULATION_OF_HYDROGEN_PEROXIDE_MEDIATED_PROGRAMMED_CELL_DEATH	3	Up	0.0756536067504106	0.999960545227156
C2_DAVIES_MULTIPLE_MYELOMA_VS_MGUS_DN	20	Down	0.0756700843481447	0.999960545227156
C5_GO_NEGATIVE_REGULATION_OF_CHEMOTAXIS	31	Down	0.0757712927462313	0.999960545227156
C5_GO_PROTEIN_LOCALIZATION_TO_AXON	8	Up	0.0757726631930976	0.999960545227156
C5_GO_REGULATION_OF_METALLOPEPTIDASE_ACTIVITY	12	Up	0.0758151955378082	0.999960545227156
C7_GSE37605_NOD_VS_C57BL6_IRES_GFP_TREG_UP	122	Up	0.0759220035536042	0.999960545227156
C5_GO_NEGATIVE_REGULATION_OF_ENDOTHELIAL_CELL_PROLIFERATION	23	Down	0.076197230879996	0.999960545227156
C2_YANG_BCL3_TARGETS_DN	3	Up	0.0762790733127575	0.999960545227156
C2_REACTOME_RUNX1_REGULATES_TRANSCRIPTION_OF_GENES_INVOLVED_IN_WNT_SIGNALING	4	Up	0.0763068034535145	0.999960545227156
C5_GO_HAIR_CELL_DIFFERENTIATION	23	Up	0.076364620197228	0.999960545227156
C5_GO_TPR_DOMAIN_BINDING	8	Up	0.0763674690252102	0.999960545227156
C5_GO_CLATHRIN_HEAVY_CHAIN_BINDING	7	Up	0.0764212923003624	0.999960545227156
C5_GO_REGULATION_OF_TOLL_LIKE_RECEPTOR_SIGNALING_PATHWAY	53	Down	0.0764559884996858	0.999960545227156
C5_GO_G_PROTEIN_ALPHA_SUBUNIT_BINDING	16	Up	0.0765328371262998	0.999960545227156
C5_GO_AUTOCRINE_SIGNALING	4	Down	0.07656596499217	0.999960545227156
C5_GO_REGULATION_OF_POSTSYNAPTIC_MEMBRANE_POTENTIAL	66	Down	0.0766710458614507	0.999960545227156
C2_BIOCARTA_MAL_PATHWAY	18	Up	0.0768055042158206	0.999960545227156
C7_GSE22886_UNSTIM_VS_STIM_MEMORY_TCELL_UP	162	Up	0.0768266406140387	0.999960545227156
C2_REACTOME_PASSIVE_TRANSPORT_BY_AQUAPORINS	5	Down	0.076918804696442	0.999960545227156
C5_GO_ENOYL_COA_HYDRATASE_ACTIVITY	8	Up	0.0769414016923304	0.999960545227156
C2_REACTOME_FRS2_MEDIATED_ACTIVATION	9	Up	0.0769598039583468	0.999960545227156
C2_ZHAN_V1_LATE_DIFFERENTIATION_GENES_DN	12	Up	0.0769895581892517	0.999960545227156
C5_GO_PURINE_NUCLEOBASE_TRANSPORT	4	Down	0.077003445740054	0.999960545227156
C5_GO_NEURON_CELL_CELL_ADHESION	6	Up	0.0771139999002012	0.999960545227156
C5_GO_DISACCHARIDE_BIOSYNTHETIC_PROCESS	3	Down	0.077114994302662	0.999960545227156
C3_RFX1_02	194	Down	0.077131044130115	0.999960545227156
C7_GSE28726_NAIVE_CD4_TCELL_VS_NAIVE_NKTCELL_UP	175	Up	0.077139698432474	0.999960545227156
C7_GSE34156_UNTREATED_VS_24H_NOD2_LIGAND_TREATED_MONOCYTE_DN	157	Down	0.0771512011590372	0.999960545227156
C2_PID_SYNDECAN_2_PATHWAY	25	Up	0.0772059660366404	0.999960545227156
C5_GO_LOW_DENSITY_LIPOPROTEIN_PARTICLE_REMODELING	6	Down	0.0772292649806065	0.999960545227156
C5_GO_MYOBLAST_FATE_COMMITMENT	3	Up	0.0772527401101402	0.999960545227156
C2_REACTOME_RNA_POLYMERASE_III_CHAIN_ELONGATION	16	Up	0.0772629351436121	0.999960545227156
H_HALLMARK_APOPTOSIS	140	Up	0.077263727475153	0.999960545227156
C2_KEGG_GLYCOSPHINGOLIPID_BIOSYNTHESIS_GANGLIO_SERIES	11	Up	0.0773469329963899	0.999960545227156
C2_SHIN_B_CELL_LYMPHOMA_CLUSTER_2	26	Up	0.0774936782727985	0.999960545227156
C5_GO_REGULATION_OF_TRANSCRIPTION_FROM_RNA_POLYMERASE_II_PROMOTER_IN_RESPONSE_TO_HYPOXIA	60	Up	0.0775414258319184	0.999960545227156
C5_GO_NEGATIVE_REGULATION_OF_TOLL_LIKE_RECEPTOR_SIGNALING_PATHWAY	28	Down	0.0776588913537224	0.999960545227156
C5_GO_TESTOSTERONE_DEHYDROGENASE_NADPLUS_ACTIVITY	3	Down	0.0778057294829964	0.999960545227156
C5_GO_POSITIVE_REGULATION_OF_VIRAL_PROCESS	85	Up	0.0778131997436902	0.999960545227156
C2_GRAHAM_CML_QUIESCENT_VS_NORMAL_DIVIDING_UP	40	Up	0.0778582037025056	0.999960545227156
C5_GO_NEURONAL_STEM_CELL_POPULATION_MAINTENANCE	14	Up	0.0778770369756241	0.999960545227156
C5_GO_AXONAL_FASCICULATION	9	Down	0.077961072762137	0.999960545227156
C7_GSE6269_HEALTHY_VS_STAPH_AUREUS_INF_PBMC_UP	155	Up	0.0779845615263463	0.999960545227156
C2_MYLLYKANGAS_AMPLIFICATION_HOT_SPOT_25	5	Up	0.0779895711349487	0.999960545227156
C7_GSE3982_MAC_VS_TH1_DN	159	Up	0.0780021982642291	0.999960545227156
C2_REACTOME_CELLULAR_RESPONSE_TO_HEAT_STRESS	87	Up	0.0780471908305638	0.999960545227156
C5_GO_MITOTIC_SISTER_CHROMATID_COHESION	21	Up	0.0781375517186859	0.999960545227156
C2_REACTOME_DEADENYLATION_DEPENDENT_MRNA_DECAY	48	Up	0.0781388393262511	0.999960545227156
C3_TGCACGA_MIR517A_MIR517C	13	Down	0.0782279943971258	0.999960545227156
C5_GO_BICARBONATE_TRANSPORT	25	Up	0.0782904767147222	0.999960545227156
C7_GSE22886_TCELL_VS_BCELL_NAIVE_UP	174	Up	0.0783331716022457	0.999960545227156
C2_SENGUPTA_NASOPHARYNGEAL_CARCINOMA_WITH_LMP1_DN	76	Down	0.078405349579427	0.999960545227156
C5_GO_UDP_GLUCOSYLTRANSFERASE_ACTIVITY	9	Up	0.0784146994452787	0.999960545227156
C2_CONRAD_GERMLINE_STEM_CELL	5	Up	0.0784169783936296	0.999960545227156
C5_GO_POSITIVE_REGULATION_OF_CHROMOSOME_SEPARATION	10	Up	0.0784868441563411	0.999960545227156
C2_REACTOME_LRR_FLII_INTERACTING_PROTEIN_1_LRRFIP1_ACTIVATES_TYPE_I_IFN_PRODUCTION	5	Up	0.0785348490195797	0.999960545227156
C7_GSE19941_UNSTIM_VS_LPS_AND_IL10_STIM_IL10_KO_NFKBP50_KO_MACROPHAGE_UP	133	Up	0.0785584385485399	0.999960545227156
C2_MULLIGHAN_NPM1_MUTATED_SIGNATURE_2_DN	61	Up	0.0785633809306633	0.999960545227156
C5_GO_NMDA_GLUTAMATE_RECEPTOR_ACTIVITY	3	Down	0.0785713490325674	0.999960545227156
C2_PETRETTO_LEFT_VENTRICLE_MASS_QTL_CIS_DN	9	Up	0.0786423170788476	0.999960545227156
C7_GSE3982_BASOPHIL_VS_TH2_DN	167	Up	0.0787964427906728	0.999960545227156
C2_CHESLER_BRAIN_QTL_TRANS	5	Up	0.0788032730620965	0.999960545227156
C3_CREBP1CJUN_01	196	Up	0.0788904954326553	0.999960545227156
C5_GO_CDC73_PAF1_COMPLEX	7	Up	0.0788948543277933	0.999960545227156
C5_GO_DOPAMINE_RECEPTOR_BINDING	15	Up	0.0789286725770749	0.999960545227156
C1_chr2q22	10	Down	0.0790442182773733	0.999960545227156
C2_HOEBEKE_LYMPHOID_STEM_CELL_DN	69	Up	0.0791329477083026	0.999960545227156
C5_GO_CARDIAC_NEURAL_CREST_CELL_DIFFERENTIATION_INVOLVED_IN_HEART_DEVELOPMENT	4	Up	0.0791730029305009	0.999960545227156
C5_GO_NEGATIVE_REGULATION_OF_CARDIAC_MUSCLE_TISSUE_GROWTH	18	Up	0.0792122816786556	0.999960545227156
C5_GO_INNER_EAR_RECEPTOR_CELL_STEREOCILIUM_ORGANIZATION	18	Up	0.0792122816786556	0.999960545227156
C5_GO_PRIMARY_AMINO_COMPOUND_METABOLIC_PROCESS	5	Up	0.0792235045812632	0.999960545227156
C5_GO_TOLL_LIKE_RECEPTOR_9_SIGNALING_PATHWAY	16	Down	0.0793489649017769	0.999960545227156
C2_WILLIAMS_ESR2_TARGETS_DN	11	Up	0.0794553788608995	0.999960545227156
C2_MARTINELLI_IMMATURE_NEUTROPHIL_DN	10	Down	0.0794699723223731	0.999960545227156
C5_GO_MUSCLE_CELL_APOPTOTIC_PROCESS	52	Down	0.0795032562341756	0.999960545227156
C5_GO_SERTOLI_CELL_DIFFERENTIATION	14	Up	0.0795678817795239	0.999960545227156
C5_GO_ENDOTHELIAL_CELL_DEVELOPMENT	41	Up	0.079576491227223	0.999960545227156
C5_GO_B_CELL_LINEAGE_COMMITMENT	4	Up	0.0795860386932731	0.999960545227156
C7_GSE3982_MAST_CELL_VS_NKCELL_DN	133	Up	0.0796414087940221	0.999960545227156
C5_GO_RETROGRADE_TRANS_SYNAPTIC_SIGNALING_BY_LIPID	4	Up	0.0797444263439165	0.999960545227156
C2_REACTOME_DISEASES_OF_IMMUNE_SYSTEM	23	Down	0.0797805354498161	0.999960545227156
C5_GO_INSULIN_BINDING	5	Down	0.0797975077393542	0.999960545227156
C2_BIOCARTA_RACCYCD_PATHWAY	26	Up	0.0798484127591778	0.999960545227156
C7_GSE27786_LSK_VS_NEUTROPHIL_DN	143	Up	0.0799371861010716	0.999960545227156
C5_GO_REGULATION_OF_ACTIN_CYTOSKELETON_REORGANIZATION	26	Down	0.0799401282127114	0.999960545227156
C5_GO_CELLULAR_RESPONSE_TO_ALDEHYDE	5	Down	0.0799823363595514	0.999960545227156
C1_chr21q11	4	Down	0.0800130506010132	0.999960545227156
C5_GO_CYTOKINESIS	138	Up	0.0800650260704505	0.999960545227156
C7_GSE15330_HSC_VS_MEGAKARYOCYTE_ERYTHROID_PROGENITOR_IKAROS_KO_UP	175	Up	0.0801010837509482	0.999960545227156
C5_GO_HISTONE_METHYLTRANSFERASE_ACTIVITY_H3_K36_SPECIFIC_	8	Up	0.0801186708461234	0.999960545227156
C2_BOHN_PRIMARY_IMMUNODEFICIENCY_SYNDROM_DN	30	Down	0.0801432314978476	0.999960545227156
C2_REACTOME_MECP2_REGULATES_TRANSCRIPTION_OF_NEURONAL_LIGANDS	4	Up	0.0801598825705026	0.999960545227156
C2_LEE_LIVER_CANCER_CIPROFIBRATE_UP	37	Down	0.08017795573772	0.999960545227156
C5_GO_ENAMEL_MINERALIZATION	8	Up	0.0801866895885111	0.999960545227156
C7_GSE21063_CTRL_VS_ANTI_IGM_STIM_BCELL_3H_UP	142	Up	0.0802022942924299	0.999960545227156
C2_BIOCARTA_EIF4_PATHWAY	23	Up	0.0803074839712335	0.999960545227156
C5_GO_TRNA_GUANINE_METHYLTRANSFERASE_ACTIVITY	13	Down	0.0803366285614663	0.999960545227156
C2_REACTOME_ROLE_OF_PHOSPHOLIPIDS_IN_PHAGOCYTOSIS	23	Down	0.0803546701243996	0.999960545227156
C2_SA_FAS_SIGNALING	8	Up	0.0803739830770792	0.999960545227156
C2_MOOTHA_TCA	14	Up	0.0805123797026333	0.999960545227156
C5_GO_INSULIN_RECEPTOR_COMPLEX	4	Down	0.0805156304619896	0.999960545227156
C5_GO_POSITIVE_REGULATION_OF_NEUROTRANSMITTER_TRANSPORT	24	Down	0.0805263118430651	0.999960545227156
C5_GO_AZOLE_TRANSMEMBRANE_TRANSPORTER_ACTIVITY	4	Down	0.0805525050436926	0.999960545227156
C5_GO_SODIUM_DICARBOXYLATE_SYMPORTER_ACTIVITY	5	Down	0.0806703251886484	0.999960545227156
C5_GO_NEGATIVE_REGULATION_OF_DOUBLE_STRAND_BREAK_REPAIR_VIA_NONHOMOLOGOUS_END_JOINING	4	Up	0.0806878292090566	0.999960545227156
C7_GSE360_L_DONOVANI_VS_T_GONDII_DC_DN	136	Up	0.0806992624462212	0.999960545227156
C2_NATSUME_RESPONSE_TO_INTERFERON_BETA_DN	45	Up	0.0807611459525577	0.999960545227156
C5_GO_INTRAMOLECULAR_OXIDOREDUCTASE_ACTIVITY_TRANSPOSING_C_C_BONDS	8	Up	0.0807838570038421	0.999960545227156
C2_REACTOME_CLASS_I_PEROXISOMAL_MEMBRANE_PROTEIN_IMPORT	18	Down	0.0808342044138113	0.999960545227156
C7_GSE360_L_MAJOR_VS_B_MALAYI_HIGH_DOSE_MAC_DN	156	Up	0.0808460551587857	0.999960545227156
C5_GO_PHOSPHATIDYLINOSITOL_3_KINASE_BINDING	28	Down	0.0808916881712553	0.999960545227156
C5_GO_POSITIVE_REGULATION_OF_LYASE_ACTIVITY	10	Up	0.0809178271269867	0.999960545227156
C2_REACTOME_ECM_PROTEOGLYCANS	45	Down	0.0809522296748991	0.999960545227156
C2_REACTOME_DEFECTIVE_ST3GAL3_CAUSES_MCT12_AND_EIEE15	3	Up	0.0809766443599671	0.999960545227156
C2_GALIE_TUMOR_ANGIOGENESIS	6	Down	0.0809924857470338	0.999960545227156
C5_GO_NEGATIVE_REGULATION_OF_SKELETAL_MUSCLE_TISSUE_DEVELOPMENT	6	Down	0.0810824406937292	0.999960545227156
C5_GO_TRANSFERASE_ACTIVITY_TRANSFERRING_ACYL_GROUPS_ACYL_GROUPS_CONVERTED_INTO_ALKYL_ON_TRANSFER	4	Down	0.0811567337986033	0.999960545227156
C7_GSE6269_HEALTHY_VS_FLU_INF_PBMC_UP	139	Up	0.0811636698569055	0.999960545227156
C5_GO_POSITIVE_REGULATION_OF_T_HELPER_1_TYPE_IMMUNE_RESPONSE	15	Down	0.0812037962544402	0.999960545227156
C5_GO_FERROUS_IRON_BINDING	19	Down	0.0813256977656139	0.999960545227156
C7_GSE16450_IMMATURE_VS_MATURE_NEURON_CELL_LINE_6H_IFNA_STIM_UP	135	Up	0.0813964143410346	0.999960545227156
C5_GO_HEXOSE_TRANSMEMBRANE_TRANSPORTER_ACTIVITY	11	Down	0.0815232205071468	0.999960545227156
C2_VISALA_AGING_LYMPHOCYTE_UP	6	Down	0.0815434778308026	0.999960545227156
C3_CGCTGCT_MIR503	18	Up	0.081553257949296	0.999960545227156
C2_REACTOME_VITAMIN_B5_PANTOTHENATE_METABOLISM	16	Down	0.0816219473619706	0.999960545227156
C5_GO_NEGATIVE_REGULATION_OF_MEGAKARYOCYTE_DIFFERENTIATION	17	Down	0.0816985477144452	0.999960545227156
C7_GSE411_100MIN_VS_400MIN_IL6_STIM_SOCS3_KO_MACROPHAGE_UP	161	Up	0.0818155958499712	0.999960545227156
C2_BOYAULT_LIVER_CANCER_SUBCLASS_G1_UP	98	Up	0.0818455557715371	0.999960545227156
C7_GSE17721_PAM3CSK4_VS_CPG_1H_BMDC_UP	144	Up	0.0818691937686939	0.999960545227156
C2_PUJANA_CHEK2_PCC_NETWORK	644	Up	0.0818881569432514	0.999960545227156
C5_GO_RESPONSE_TO_EPIDERMAL_GROWTH_FACTOR	37	Up	0.0819031138165735	0.999960545227156
C2_BIOCARTA_NOS1_PATHWAY	15	Down	0.0819309576243655	0.999960545227156
C7_GSE37416_0H_VS_12H_F_TULARENSIS_LVS_NEUTROPHIL_DN	167	Up	0.0821263074322824	0.999960545227156
C2_GILMORE_CORE_NFKB_PATHWAY	12	Up	0.0821348718248641	0.999960545227156
C5_GO_NEGATIVE_REGULATION_OF_DNA_TEMPLATED_TRANSCRIPTION_ELONGATION	8	Down	0.0821884043840654	0.999960545227156
C5_GO_HEXOSAMINIDASE_ACTIVITY	13	Up	0.0821976965924031	0.999960545227156
C3_YY1_01	190	Up	0.0822094089361777	0.999960545227156
C5_GO_NEGATIVE_REGULATION_OF_FIBRINOLYSIS	4	Down	0.0822136084235622	0.999960545227156
C2_IIZUKA_LIVER_CANCER_PROGRESSION_G1_G2_DN	24	Up	0.0822281159318881	0.999960545227156
C5_GO_BENZODIAZEPINE_RECEPTOR_BINDING	2	Up	0.0822285682038909	0.999960545227156
C5_GO_POSITIVE_REGULATION_OF_SMOOTHENED_SIGNALING_PATHWAY	20	Down	0.0822361746820509	0.999960545227156
C5_GO_FRUCTOSE_1_6_BISPHOSPHATE_METABOLIC_PROCESS	9	Down	0.0823415448580517	0.999960545227156
C2_KEGG_GLYCINE_SERINE_AND_THREONINE_METABOLISM	20	Down	0.082345834198957	0.999960545227156
C2_REACTOME_SIGNALING_BY_MODERATE_KINASE_ACTIVITY_BRAF_MUTANTS	38	Up	0.082401770083071	0.999960545227156
C2_KEGG_HUNTINGTONS_DISEASE	142	Up	0.0824903067160926	0.999960545227156
C5_GO_POSITIVE_REGULATION_OF_CELL_CYCLE	299	Up	0.0825129678511407	0.999960545227156
C2_REACTOME_GENE_AND_PROTEIN_EXPRESSION_BY_JAK_STAT_SIGNALING_AFTER_INTERLEUKIN_12_STIMULATION	31	Up	0.0825430612165851	0.999960545227156
C5_GO_POSITIVE_REGULATION_OF_MYELOID_LEUKOCYTE_DIFFERENTIATION	39	Up	0.0825431758373588	0.999960545227156
C7_GSE40655_FOXO1_KO_VS_WT_NTREG_UP	174	Up	0.0826118351565048	0.999960545227156
C7_GSE6092_UNSTIM_VS_IFNG_STIM_ENDOTHELIAL_CELL_DN	166	Up	0.0827191363790584	0.999960545227156
C1_chr4p14	25	Up	0.0827991655369479	0.999960545227156
C2_REACTOME_ERBB2_REGULATES_CELL_MOTILITY	7	Up	0.0829238467065403	0.999960545227156
C2_KEGG_CHRONIC_MYELOID_LEUKEMIA	65	Up	0.0830471627622317	0.999960545227156
C5_GO_OTIC_VESICLE_DEVELOPMENT	9	Up	0.0831194290638577	0.999960545227156
C5_GO_POSITIVE_REGULATION_OF_INTERLEUKIN_13_PRODUCTION	12	Down	0.0831840200506119	0.999960545227156
C7_GSE13484_UNSTIM_VS_YF17D_VACCINE_STIM_PBMC_DN	164	Up	0.0832824773394714	0.999960545227156
C2_ICHIBA_GRAFT_VERSUS_HOST_DISEASE_35D_DN	31	Up	0.0832833480760062	0.999960545227156
C7_GSE9006_HEALTHY_VS_TYPE_1_DIABETES_PBMC_4MONTH_POST_DX_UP	176	Up	0.0834888798506788	0.999960545227156
C5_GO_PRE_SNORNP_COMPLEX	4	Up	0.0836992714008868	0.999960545227156
C2_WANG_IMMORTALIZED_BY_HOXA9_AND_MEIS1_UP	19	Down	0.0837302807728096	0.999960545227156
C2_TONKS_TARGETS_OF_RUNX1_RUNX1T1_FUSION_HSC_DN	152	Up	0.0837967796036498	0.999960545227156
C5_GO_METANEPHRIC_LOOP_OF_HENLE_DEVELOPMENT	1	Up	0.0838038308936324	0.999960545227156
C7_GSE13229_IMM_VS_INTMATURE_NKCELL_DN	178	Up	0.0838248411767969	0.999960545227156
C2_PUJANA_ATM_PCC_NETWORK	1099	Up	0.0838950053996593	0.999960545227156
C5_GO_POSITIVE_REGULATION_OF_TRANSCRIPTION_FROM_RNA_POLYMERASE_II_PROMOTER_INVOLVED_IN_HEART_DEVELOPMENT	1	Up	0.0839068774351914	0.999960545227156
C3_T3R_Q6	161	Up	0.084036951955264	0.999960545227156
C5_GO_TERPENOID_BIOSYNTHETIC_PROCESS	6	Down	0.084086438061907	0.999960545227156
C2_DER_IFN_ALPHA_RESPONSE_UP	64	Up	0.0841161192064835	0.999960545227156
C2_REACTOME_TCR_SIGNALING	98	Up	0.0841864887140009	0.999960545227156
C5_GO_IMMUNOLOGICAL_SYNAPSE_FORMATION	11	Up	0.0842213330057051	0.999960545227156
C5_GO_NEGATIVE_REGULATION_OF_ANDROGEN_RECEPTOR_SIGNALING_PATHWAY	11	Up	0.0842585850794739	0.999960545227156
C1_chr5q22	22	Down	0.0842735444408897	0.999960545227156
C5_GO_REGULATION_OF_HISTONE_H3_K9_TRIMETHYLATION	10	Up	0.084293111479836	0.999960545227156
C7_GSE22919_RESTING_VS_IL2_IL12_IL15_STIM_NK_CELL_UP	171	Up	0.0843422087773405	0.999960545227156
C5_GO_REGULATION_OF_PLATELET_DERIVED_GROWTH_FACTOR_RECEPTOR_SIGNALING_PATHWAY	18	Down	0.0845779423706741	0.999960545227156
C3_ACCGAGC_MIR423	7	Up	0.0845795265456978	0.999960545227156
C5_GO_TRANSEPITHELIAL_CHLORIDE_TRANSPORT	4	Down	0.0846164067466421	0.999960545227156
C2_ZHU_CMV_ALL_UP	95	Up	0.0846895718067397	0.999960545227156
C5_GO_DIPEPTIDYL_PEPTIDASE_ACTIVITY	9	Up	0.0846930570830965	0.999960545227156
C5_GO_POSITIVE_REGULATION_OF_AMINE_TRANSPORT	17	Down	0.0848650004124042	0.999960545227156
C7_GSE46606_UNSTIM_VS_CD40L_IL2_IL5_1DAY_STIMULATED_IRF4HIGH_SORTED_BCELL_DN	161	Up	0.0848762863806987	0.999960545227156
C2_YANAGISAWA_LUNG_CANCER_RECURRENCE	6	Up	0.0849239933009301	0.999960545227156
C5_GO_NEGATIVE_REGULATION_OF_VIRAL_PROCESS	73	Up	0.0849253170731747	0.999960545227156
C2_PEREZ_TP63_TARGETS	232	Up	0.0849389919698938	0.999960545227156
C5_GO_NEGATIVE_REGULATION_OF_CYTOKINESIS	5	Up	0.084945502536834	0.999960545227156
C7_GSE2405_0H_VS_24H_A_PHAGOCYTOPHILUM_STIM_NEUTROPHIL_DN	151	Down	0.0849662535213986	0.999960545227156
C7_GSE32901_NAIVE_VS_TH17_NEG_CD4_TCELL_DN	87	Up	0.0849785001042639	0.999960545227156
C5_GO_REGULATION_OF_PROTON_TRANSPORT	12	Up	0.0850282430079788	0.999960545227156
C7_GSE18791_CTRL_VS_NEWCASTLE_VIRUS_DC_12H_UP	174	Down	0.0850417533493764	0.999960545227156
C5_GO_RESPONSE_TO_CISPLATIN	6	Down	0.0850590419732212	0.999960545227156
C2_ONGUSAHA_TP53_TARGETS	25	Up	0.0850888255569232	0.999960545227156
C2_DING_LUNG_CANCER_MUTATED_SIGNIFICANTLY	18	Up	0.0851411461325374	0.999960545227156
C7_GSE24142_EARLY_THYMIC_PROGENITOR_VS_DN2_THYMOCYTE_UP	160	Down	0.0852219096604805	0.999960545227156
C5_GO_DETECTION_OF_STIMULUS_INVOLVED_IN_SENSORY_PERCEPTION	58	Up	0.0852533988360025	0.999960545227156
C7_GSE19401_UNSTIM_VS_PAM2CSK4_STIM_FOLLICULAR_DC_UP	151	Up	0.0852793939882576	0.999960545227156
C2_KEGG_ERBB_SIGNALING_PATHWAY	70	Up	0.0853169779226049	0.999960545227156
C2_REACTOME_PERVASIVE_DEVELOPMENTAL_DISORDERS	10	Up	0.0853268345046277	0.999960545227156
C5_GO_REGULATION_OF_REACTIVE_OXYGEN_SPECIES_BIOSYNTHETIC_PROCESS	67	Down	0.0853555352228408	0.999960545227156
C2_REACTOME_DAP12_SIGNALING	27	Down	0.0853562351722398	0.999960545227156
C2_KIM_ALL_DISORDERS_CALB1_CORR_DN	18	Down	0.0853867128049447	0.999960545227156
C7_GSE19198_CTRL_VS_IL21_TREATED_TCELL_1H_DN	161	Down	0.0854574152053403	0.999960545227156
C7_GSE17721_CTRL_VS_GARDIQUIMOD_0.5H_BMDC_UP	172	Up	0.0855473446407805	0.999960545227156
C2_GARGALOVIC_RESPONSE_TO_OXIDIZED_PHOSPHOLIPIDS_TAN_DN	10	Down	0.0855650014777985	0.999960545227156
C7_GSE11057_NAIVE_VS_CENT_MEMORY_CD4_TCELL_DN	177	Up	0.0855903886309487	0.999960545227156
C5_GO_FOUR_WAY_JUNCTION_DNA_BINDING	15	Up	0.0856082302417723	0.999960545227156
C7_GSE37533_PPARG1_FOXP3_VS_PPARG2_FOXP3_TRANSDUCED_CD4_TCELL_DN	174	Up	0.0856130870833327	0.999960545227156
C7_GSE37532_WT_VS_PPARG_KO_LN_TREG_DN	49	Down	0.0856747344459557	0.999960545227156
C2_MAHADEVAN_GIST_MORPHOLOGICAL_SWITCH	10	Down	0.0856842863058104	0.999960545227156
C5_GO_MESODERMAL_CELL_MIGRATION	1	Down	0.0857006308873041	0.999960545227156
C5_GO_ANAPHASE_PROMOTING_COMPLEX_DEPENDENT_CATABOLIC_PROCESS	67	Up	0.0858024330406541	0.999960545227156
C5_GO_GOLGI_ASSOCIATED_VESICLE_MEMBRANE	85	Up	0.0858058623839524	0.999960545227156
C5_GO_TRNA_METHYLATION	35	Down	0.0858178680945992	0.999960545227156
C5_GO_TRANSFORMING_GROWTH_FACTOR_BETA_RECEPTOR_ACTIVITY_TYPE_II	4	Up	0.08583893847636	0.999960545227156
C5_GO_NEGATIVE_REGULATION_OF_CELL_JUNCTION_ASSEMBLY	21	Down	0.0859876467827017	0.999960545227156
C5_GO_REGULATION_OF_MEIOTIC_NUCLEAR_DIVISION	18	Up	0.0860405220975995	0.999960545227156
C5_GO_SERINE_FAMILY_AMINO_ACID_METABOLIC_PROCESS	27	Down	0.0860703587977829	0.999960545227156
C5_GO_HYPEROSMOTIC_RESPONSE	17	Down	0.0860769730550745	0.999960545227156
C5_GO_RNA_POLYMERASE_II_TRANSCRIPTION_REPRESSOR_COMPLEX	2	Down	0.0861198510137159	0.999960545227156
C5_GO_T_CELL_EXTRAVASATION	8	Down	0.0861870463922442	0.999960545227156
C5_GO_POSITIVE_REGULATION_OF_FATTY_ACID_TRANSPORT	10	Down	0.0861947457499555	0.999960545227156
C2_REACTOME_NADE_MODULATES_DEATH_SIGNALLING	4	Down	0.0862149630342417	0.999960545227156
MS_Risk	191	Up	0.0862836619219415	0.999960545227156
MS_Risk_eqtl	191	Up	0.0862836619219415	0.999960545227156
C2_HAHTOLA_CTCL_PATHOGENESIS	10	Down	0.0863387542373775	0.999960545227156
C2_GUILLAUMOND_KLF10_TARGETS_UP	28	Down	0.0863689482385543	0.999960545227156
C1_chr6p21	159	Up	0.0864543935406285	0.999960545227156
C2_REACTOME_ASYMMETRIC_LOCALIZATION_OF_PCP_PROTEINS	49	Up	0.0864788480865018	0.999960545227156
C2_HASINA_NOL7_TARGETS_UP	10	Up	0.0865150284481664	0.999960545227156
C5_GO_NLRP3_INFLAMMASOME_COMPLEX	7	Up	0.0866501518954275	0.999960545227156
C2_REACTOME_GLYCOGEN_BREAKDOWN_GLYCOGENOLYSIS	13	Down	0.0866832543131735	0.999960545227156
C7_GSE17721_LPS_VS_GARDIQUIMOD_0.5H_BMDC_DN	148	Up	0.0866911747155659	0.999960545227156
C7_GSE24634_TREG_VS_TCONV_POST_DAY7_IL4_CONVERSION_DN	167	Down	0.0866995445409476	0.999960545227156
C5_GO_SECONDARY_ACTIVE_MONOCARBOXYLATE_TRANSMEMBRANE_TRANSPORTER_ACTIVITY	3	Up	0.086720854238175	0.999960545227156
C2_REACTOME_CASPASE_ACTIVATION_VIA_DEPENDENCE_RECEPTORS_IN_THE_ABSENCE_OF_LIGAND	7	Down	0.0867377139709935	0.999960545227156
C5_GO_NEGATIVE_REGULATION_OF_ISOTYPE_SWITCHING	4	Up	0.0867880228671477	0.999960545227156
C2_VANDESLUIS_COMMD1_TARGETS_GROUP_4_UP	10	Down	0.0868282287375441	0.999960545227156
C5_GO_CYTOKINETIC_PROCESS	34	Up	0.0868342441493211	0.999960545227156
C2_REACTOME_FGFR2B_LIGAND_BINDING_AND_ACTIVATION	4	Up	0.0869710036523299	0.999960545227156
C5_GO_POSITIVE_REGULATION_OF_MACROPHAGE_DERIVED_FOAM_CELL_DIFFERENTIATION	9	Down	0.086996214276984	0.999960545227156
C2_REACTOME_TNFR1_INDUCED_NFKAPPAB_SIGNALING_PATHWAY	26	Up	0.0870384235825153	0.999960545227156
C2_ROZANOV_MMP14_CORRELATED	8	Up	0.0871289795779548	0.999960545227156
C5_GO_NEGATIVE_REGULATION_OF_TUMOR_NECROSIS_FACTOR_SUPERFAMILY_CYTOKINE_PRODUCTION	39	Down	0.0874045229584368	0.999960545227156
C2_BIOCARTA_KERATINOCYTE_PATHWAY	41	Up	0.0875172169507785	0.999960545227156
C7_GSE12845_IGD_POS_BLOOD_VS_DARKZONE_GC_TONSIL_BCELL_DN	180	Up	0.0876349701130039	0.999960545227156
C5_GO_PEPTIDOGLYCAN_CATABOLIC_PROCESS	3	Down	0.0876789084636632	0.999960545227156
C5_GO_N_ACYLSPHINGOSINE_AMIDOHYDROLASE_ACTIVITY	6	Down	0.0877327039612173	0.999960545227156
C2_NAGASHIMA_NRG1_SIGNALING_UP	141	Up	0.0877694915428213	0.999960545227156
C5_GO_FMN_BINDING	10	Down	0.0877895523344465	0.999960545227156
C5_GO_TUMOR_NECROSIS_FACTOR_RECEPTOR_BINDING	26	Up	0.0877900081841654	0.999960545227156
C7_GSE28783_CTRL_ANTI_MIR_VS_UNTREATED_ATHEROSCLEROSIS_MACROPHAGE_DN	146	Up	0.0879022576876168	0.999960545227156
C5_GO_REGULATION_OF_DOUBLE_STRAND_BREAK_REPAIR_VIA_NONHOMOLOGOUS_END_JOINING	20	Up	0.0880203091716165	0.999960545227156
C5_GO_NUCLEOSIDE_KINASE_ACTIVITY	9	Down	0.0880847430581062	0.999960545227156
C3_CREL_01	184	Up	0.0881132395604984	0.999960545227156
C5_GO_NEGATIVE_REGULATION_OF_GUANYL_NUCLEOTIDE_EXCHANGE_FACTOR_ACTIVITY	4	Up	0.0881812089024486	0.999960545227156
C5_GO_PROTEIN_XYLOSYLTRANSFERASE_ACTIVITY	5	Up	0.0882529833532717	0.999960545227156
C5_GO_OXIDOREDUCTASE_ACTIVITY_OXIDIZING_METAL_IONS_OXYGEN_AS_ACCEPTOR	6	Up	0.0884276927630843	0.999960545227156
C2_REACTOME_SYNTHESIS_OF_BILE_ACIDS_AND_BILE_SALTS_VIA_24_HYDROXYCHOLESTEROL	8	Down	0.0885390074248458	0.999960545227156
C2_BARIS_THYROID_CANCER_DN	51	Up	0.0885535410870281	0.999960545227156
C2_REACTOME_SPHINGOLIPID_DE_NOVO_BIOSYNTHESIS	39	Down	0.0885813110962059	0.999960545227156
C2_HASLINGER_B_CLL_WITH_13Q14_DELETION	18	Down	0.0886609419065632	0.999960545227156
C2_PAL_PRMT5_TARGETS_DN	14	Down	0.0886718627983968	0.999960545227156
C5_GO_LIPOSACCHARIDE_METABOLIC_PROCESS	41	Up	0.0887010590747005	0.999960545227156
C5_GO_NUCLEAR_TRANSCRIBED_MRNA_POLY_A_TAIL_SHORTENING	32	Up	0.0887881298036239	0.999960545227156
C5_GO_NEUROTRANSMITTER_REUPTAKE	11	Down	0.0888887774821792	0.999960545227156
C5_GO_REGULATION_OF_OLIGODENDROCYTE_DIFFERENTIATION	18	Up	0.0888910413454504	0.999960545227156
C7_GSE45739_UNSTIM_VS_ACD3_ACD28_STIM_NRAS_KO_CD4_TCELL_DN	164	Down	0.0888970390694513	0.999960545227156
C5_GO_REGULATION_OF_CYCLASE_ACTIVITY	20	Up	0.0889116735670787	0.999960545227156
C5_GO_MESENCHYMAL_STEM_CELL_DIFFERENTIATION	4	Up	0.0889377975251452	0.999960545227156
C2_REACTOME_TRANSCRIPTIONAL_REGULATION_BY_RUNX1	197	Up	0.0890715581903769	0.999960545227156
C5_GO_RENAL_SYSTEM_VASCULATURE_DEVELOPMENT	13	Down	0.0891731997894688	0.999960545227156
C5_GO_REGULATION_OF_VIRAL_TRANSCRIPTION	51	Up	0.08917331241191	0.999960545227156
C5_GO_NEGATIVE_REGULATION_OF_MITOCHONDRIAL_MEMBRANE_PERMEABILITY_INVOLVED_IN_APOPTOTIC_PROCESS	3	Down	0.0892171437278946	0.999960545227156
C5_GO_POSITIVE_REGULATION_OF_STEROID_METABOLIC_PROCESS	17	Down	0.08922015717862	0.999960545227156
C2_IWANAGA_CARCINOGENESIS_BY_KRAS_UP	113	Down	0.0893332993947472	0.999960545227156
C7_GSE3982_MEMORY_CD4_TCELL_VS_TH1_UP	166	Up	0.0893355292067384	0.999960545227156
C2_CAIRO_LIVER_DEVELOPMENT_UP	104	Up	0.0895840159778637	0.999960545227156
C5_GO_POSITIVE_REGULATION_OF_PROTEIN_KINASE_A_SIGNALING	4	Up	0.0896727887892573	0.999960545227156
C5_GO_NON_MEMBRANE_SPANNING_PROTEIN_TYROSINE_PHOSPHATASE_ACTIVITY	7	Up	0.0897175599303283	0.999960545227156
C2_BASSO_HAIRY_CELL_LEUKEMIA_UP	63	Down	0.0897471793483912	0.999960545227156
C2_BIOCARTA_EIF_PATHWAY	14	Up	0.0897645317059444	0.999960545227156
C7_GSE17721_0.5H_VS_24H_GARDIQUIMOD_BMDC_UP	161	Up	0.0897772278049402	0.999960545227156
C5_GO_MACROMOLECULE_TRANSMEMBRANE_TRANSPORTER_ACTIVITY	14	Up	0.089936236301029	0.999960545227156
C2_PID_TNF_PATHWAY	44	Up	0.0899414197313586	0.999960545227156
C5_GO_RNA_POLYMERASE_CORE_ENZYME_BINDING	41	Up	0.0900428281156297	0.999960545227156
C5_GO_POLYSACCHARIDE_BINDING	12	Up	0.0901732036821139	0.999960545227156
C5_GO_VOCALIZATION_BEHAVIOR	4	Up	0.0901969217796814	0.999960545227156
C2_KONG_E2F1_TARGETS	7	Up	0.0902288199557908	0.999960545227156
C7_GSE36476_CTRL_VS_TSST_ACT_72H_MEMORY_CD4_TCELL_YOUNG_DN	183	Up	0.0902322392005647	0.999960545227156
C7_GSE28726_NAIVE_VS_ACTIVATED_VA24NEG_NKTCELL_UP	167	Up	0.0903106402527249	0.999960545227156
C5_GO_OLIGOSACCHARIDE_METABOLIC_PROCESS	10	Down	0.0903424940379801	0.999960545227156
C5_GO_HEPARAN_SULFATE_PROTEOGLYCAN_BINDING	8	Down	0.0904444667795842	0.999960545227156
C5_GO_POSITIVE_REGULATION_OF_PLATELET_DERIVED_GROWTH_FACTOR_RECEPTOR_SIGNALING_PATHWAY	3	Down	0.0905573452151469	0.999960545227156
C5_GO_SIN3_COMPLEX	13	Up	0.0905619943358729	0.999960545227156
C7_GSE17721_LPS_VS_PAM3CSK4_12H_BMDC_UP	164	Up	0.0906008584320051	0.999960545227156
C5_GO_POSITIVE_REGULATION_OF_FC_GAMMA_RECEPTOR_SIGNALING_PATHWAY_INVOLVED_IN_PHAGOCYTOSIS	5	Up	0.0906474733581852	0.999960545227156
C5_GO_OOGENESIS	49	Up	0.090692009004156	0.999960545227156
C5_GO_NEGATIVE_REGULATION_OF_OXIDATIVE_PHOSPHORYLATION	7	Down	0.090712145039233	0.999960545227156
C5_GO_RESPONSE_TO_MACROPHAGE_COLONY_STIMULATING_FACTOR	10	Down	0.0907251207323372	0.999960545227156
C5_GO_CENTRIOLAR_SATELLITE	25	Up	0.0908636530901247	0.999960545227156
C5_GO_AROMATIC_AMINO_ACID_FAMILY_METABOLIC_PROCESS	10	Up	0.0908751985860248	0.999960545227156
C5_GO_L_ASPARTATE_TRANSMEMBRANE_TRANSPORTER_ACTIVITY	4	Down	0.0909809581886275	0.999960545227156
C3_CTGTTAC_MIR194	82	Up	0.0910168804333106	0.999960545227156
C2_TERAMOTO_OPN_TARGETS_CLUSTER_5	5	Up	0.0910818053841371	0.999960545227156
C5_GO_REGULATION_OF_POSTSYNAPTIC_MEMBRANE_ORGANIZATION	6	Down	0.0910982320279577	0.999960545227156
C2_ZEILSTRA_CD44_TARGETS_DN	6	Up	0.0911202065696526	0.999960545227156
C3_CCAWYNNGAAR_UNKNOWN	114	Up	0.0911781062083952	0.999960545227156
C5_GO_TFIID_CLASS_TRANSCRIPTION_FACTOR_COMPLEX_BINDING	11	Up	0.0912319069123107	0.999960545227156
C5_GO_REGULATION_OF_SPINDLE_ASSEMBLY	21	Up	0.091246005973003	0.999960545227156
C5_GO_C_PALMITOYLTRANSFERASE_ACTIVITY	5	Down	0.0912874874811621	0.999960545227156
C2_JAATINEN_HEMATOPOIETIC_STEM_CELL_UP	236	Down	0.0913247860391737	0.999960545227156
C5_GO_ALDEHYDE_CATABOLIC_PROCESS	7	Up	0.0913496671296579	0.999960545227156
C5_GO_COCHLEA_MORPHOGENESIS	12	Down	0.0913498893568755	0.999960545227156
C7_GSE31082_CD4_VS_CD8_SP_THYMOCYTE_DN	155	Down	0.0914676639723176	0.999960545227156
C5_GO_FOREBRAIN_NEUROBLAST_DIVISION	7	Up	0.0914715073028313	0.999960545227156
C5_GO_REGULATION_OF_EPITHELIAL_TUBE_FORMATION	11	Down	0.0915581347596303	0.999960545227156
C5_GO_REGULATION_OF_NUCLEAR_DIVISION	164	Up	0.0916071621867281	0.999960545227156
C2_CROMER_METASTASIS_UP	59	Up	0.0916649708506604	0.999960545227156
C2_REACTOME_TRANSMISSION_ACROSS_ELECTRICAL_SYNAPSES	1	Up	0.09171067293856	0.999960545227156
C2_FARMER_BREAST_CANCER_CLUSTER_1	36	Up	0.0917347074968002	0.999960545227156
C7_GSE360_T_GONDII_VS_B_MALAYI_HIGH_DOSE_DC_UP	144	Up	0.0917352825328659	0.999960545227156
C2_BURTON_ADIPOGENESIS_8	65	Down	0.091795275279898	0.999960545227156
C5_GO_NEGATIVE_REGULATION_OF_AMYLOID_PRECURSOR_PROTEIN_CATABOLIC_PROCESS	13	Down	0.0918005175596646	0.999960545227156
C5_GO_TUMOR_NECROSIS_FACTOR_SUPERFAMILY_CYTOKINE_PRODUCTION	101	Down	0.0918360377201742	0.999960545227156
C7_GSE17721_CTRL_VS_PAM3CSK4_0.5H_BMDC_DN	137	Up	0.0919351652243684	0.999960545227156
C2_BIOCARTA_BBCELL_PATHWAY	9	Up	0.0920750382192096	0.999960545227156
C5_GO_REGULATION_OF_NAD_P_H_OXIDASE_ACTIVITY	8	Down	0.092125599174304	0.999960545227156
C5_GO_TACHYKININ_RECEPTOR_SIGNALING_PATHWAY	5	Up	0.092162754746503	0.999960545227156
C5_GO_REGULATION_OF_ANIMAL_ORGAN_MORPHOGENESIS	150	Up	0.0921786028500683	0.999960545227156
C5_GO_HISTONE_CITRULLINATION	1	Down	0.0921823960478411	0.999960545227156
C5_GO_PROTEIN_ARGININE_DEIMINASE_ACTIVITY	1	Down	0.0921823960478411	0.999960545227156
C7_GSE9946_IMMATURE_VS_LISTERIA_INF_MATURE_DC_DN	96	Down	0.0922151875853617	0.999960545227156
C2_DITTMER_PTHLH_TARGETS_DN	57	Up	0.0922518579508037	0.999960545227156
C5_GO_DYNEIN_LIGHT_INTERMEDIATE_CHAIN_BINDING	22	Down	0.092273035208658	0.999960545227156
C5_GO_PROTEIN_AUTOPROCESSING	11	Up	0.0923096109478101	0.999960545227156
C7_GSE14415_INDUCED_TREG_VS_FOXP3_KO_INDUCED_TREG_IL2_CULTURE_DN	94	Up	0.0924027805819758	0.999960545227156
C7_GSE37533_UNTREATED_VS_PIOGLIZATONE_TREATED_CD4_TCELL_PPARG2_AND_FOXP3_TRASDUCED_DN	145	Up	0.092450839888202	0.999960545227156
C2_BIOCARTA_RELA_PATHWAY	14	Up	0.0925014752396585	0.999960545227156
C5_GO_DICARBOXYLIC_ACID_TRANSPORT	58	Down	0.0925058408646905	0.999960545227156
C2_MARZEC_IL2_SIGNALING_UP	99	Up	0.0926460240912632	0.999960545227156
C5_GO_SELENIUM_COMPOUND_METABOLIC_PROCESS	5	Down	0.0926641752659138	0.999960545227156
C2_SMID_BREAST_CANCER_RELAPSE_IN_LIVER_DN	3	Down	0.0927257210898795	0.999960545227156
C3_TCCGTCC_MIR184	11	Down	0.092727444529513	0.999960545227156
C7_GSE7852_LN_VS_THYMUS_TREG_UP	169	Up	0.0927376281258115	0.999960545227156
C5_GO_MOTOR_BEHAVIOR	5	Up	0.0929095642113902	0.999960545227156
C5_GO_VITAMIN_D_RECEPTOR_BINDING	14	Down	0.0929876125694734	0.999960545227156
C5_GO_CYTOPLASMIC_UBIQUITIN_LIGASE_COMPLEX	11	Down	0.0929933947731833	0.999960545227156
C5_GO_LAGGING_STRAND_ELONGATION	5	Up	0.093007865724385	0.999960545227156
C5_GO_REGULATION_OF_CELL_ADHESION_MOLECULE_PRODUCTION	6	Down	0.0931042516965132	0.999960545227156
C5_GO_CONVERGENT_EXTENSION	10	Down	0.0931163765519915	0.999960545227156
C2_REACTOME_OLFACTORY_SIGNALING_PATHWAY	19	Up	0.0931367651376748	0.999960545227156
C2_BIOCARTA_ARF_PATHWAY	14	Up	0.0931501132938319	0.999960545227156
C2_FAELT_B_CLL_WITH_VH_REARRANGEMENTS_DN	44	Up	0.0931707277124059	0.999960545227156
C5_GO_ESCRT_COMPLEX	22	Up	0.0931813294723085	0.999960545227156
C5_GO_REGULATION_OF_DNA_LIGATION	5	Up	0.0934019068326915	0.999960545227156
C5_GO_PROTEIN_TETRAMERIZATION	127	Down	0.0934206960683033	0.999960545227156
C5_GO_INSULIN_LIKE_GROWTH_FACTOR_RECEPTOR_SIGNALING_PATHWAY	23	Up	0.09344034148457	0.999960545227156
C2_KEGG_THYROID_CANCER	26	Up	0.0935454933762928	0.999960545227156
C2_KORKOLA_TERATOMA_UP	17	Up	0.0935880851960404	0.999960545227156
C7_GSE21774_CD62L_POS_CD56_BRIGHT_VS_CD62L_NEG_CD56_DIM_NK_CELL_UP	142	Down	0.093625737634934	0.999960545227156
C7_GSE24210_RESTING_TREG_VS_TCONV_DN	168	Up	0.0936580548964128	0.999960545227156
C7_GSE6674_CPG_VS_CPG_AND_ANTI_IGM_STIM_BCELL_DN	174	Up	0.093671445560935	0.999960545227156
C1_chr9p11	2	Down	0.0936922431756137	0.999960545227156
C2_PRAMOONJAGO_SOX4_TARGETS_UP	45	Up	0.0937180976107463	0.999960545227156
C5_GO_ENDOTHELIAL_CELL_MATRIX_ADHESION	1	Down	0.0937219246649796	0.999960545227156
C2_BIOCARTA_RANMS_PATHWAY	9	Up	0.0937293820806607	0.999960545227156
C5_GO_ISOPRENOID_BIOSYNTHETIC_PROCESS	20	Down	0.0937446677831984	0.999960545227156
C5_GO_REGULATION_OF_NEURON_PROJECTION_REGENERATION	20	Down	0.0937620707991899	0.999960545227156
C5_GO_PHOSPHATIDYLCHOLINE_CATABOLIC_PROCESS	8	Down	0.0938220858323158	0.999960545227156
C2_REACTOME_VASOPRESSIN_REGULATES_RENAL_WATER_HOMEOSTASIS_VIA_AQUAPORINS	28	Down	0.0938226331426661	0.999960545227156
C5_GO_DEFENSE_RESPONSE_TO_FUNGUS	14	Up	0.0938450635542327	0.999960545227156
C5_GO_GROWTH_HORMONE_RECEPTOR_SIGNALING_PATHWAY_VIA_JAK_STAT	9	Up	0.0938471610398299	0.999960545227156
C5_GO_TONIC_SMOOTH_MUSCLE_CONTRACTION	7	Down	0.093915100344604	0.999960545227156
C2_IYENGAR_RESPONSE_TO_ADIPOCYTE_FACTORS	5	Up	0.09392111720097	0.999960545227156
C5_GO_LIPID_KINASE_ACTIVITY	5	Down	0.0940078768632252	0.999960545227156
C5_GO_AMINE_TRANSPORT	39	Down	0.0940512857616325	0.999960545227156
C5_GO_RESPONSE_TO_SELENIUM_ION	7	Up	0.0940604559079855	0.999960545227156
C5_GO_HORMONE_MEDIATED_SIGNALING_PATHWAY	153	Up	0.0940775677656171	0.999960545227156
C2_NAKAYAMA_SOFT_TISSUE_TUMORS_PCA2_UP	63	Up	0.0941119930172012	0.999960545227156
C5_GO_POSITIVE_REGULATION_OF_METHYLATION_DEPENDENT_CHROMATIN_SILENCING	9	Up	0.0941194116554736	0.999960545227156
C2_OUILLETTE_CLL_13Q14_DELETION_UP	63	Up	0.0941204772822888	0.999960545227156
C7_GSE22886_NAIVE_VS_MEMORY_TCELL_DN	175	Up	0.0941847127708865	0.999960545227156
C2_REACTOME_COHESIN_LOADING_ONTO_CHROMATIN	10	Up	0.0942706685851424	0.999960545227156
C5_GO_POSITIVE_REGULATION_OF_PEPTIDE_HORMONE_SECRETION	54	Down	0.094282179243977	0.999960545227156
C7_GSE42021_CD24HI_VS_CD24INT_TREG_THYMUS_UP	159	Up	0.0942911384839202	0.999960545227156
C2_FARMER_BREAST_CANCER_CLUSTER_2	26	Up	0.0943219408133854	0.999960545227156
C5_GO_C_TERMINAL_PROTEIN_AMINO_ACID_MODIFICATION	11	Down	0.0944466575479721	0.999960545227156
C5_GO_CGMP_MEDIATED_SIGNALING	16	Down	0.0945121445277155	0.999960545227156
C5_GO_H4_H2A_HISTONE_ACETYLTRANSFERASE_COMPLEX	18	Up	0.0945219778070251	0.999960545227156
C5_GO_RNA_POLYMERASE_ACTIVITY	36	Up	0.0945446840881184	0.999960545227156
C5_GO_NEGATIVE_REGULATION_OF_PRODUCTION_OF_MIRNAS_INVOLVED_IN_GENE_SILENCING_BY_MIRNA	8	Up	0.0946067562173512	0.999960545227156
C2_HOEGERKORP_CD44_TARGETS_DIRECT_UP	17	Down	0.094693609462974	0.999960545227156
C2_YAO_TEMPORAL_RESPONSE_TO_PROGESTERONE_CLUSTER_13	143	Up	0.0947421575076874	0.999960545227156
C7_GSE3982_DC_VS_MAC_DN	145	Down	0.0947474469205867	0.999960545227156
C2_REACTOME_FATTY_ACIDS	4	Up	0.0948153179432046	0.999960545227156
C7_GSE21774_CD62L_POS_CD56_DIM_VS_CD62L_NEG_CD56_DIM_NK_CELL_UP	164	Up	0.0949146549605212	0.999960545227156
C2_GUO_HEX_TARGETS_UP	59	Up	0.0949336888449577	0.999960545227156
C2_PID_HDAC_CLASSI_PATHWAY	56	Up	0.0950324166073614	0.999960545227156
C5_GO_ADP_TRANSPORT	5	Down	0.0951290927973721	0.999960545227156
C5_GO_ADP_TRANSMEMBRANE_TRANSPORTER_ACTIVITY	5	Down	0.0951290927973721	0.999960545227156
C5_GO_POSITIVE_REGULATION_OF_GLYCOGEN_STARCH_SYNTHASE_ACTIVITY	3	Up	0.0952290430693305	0.999960545227156
C2_CHUANG_OXIDATIVE_STRESS_RESPONSE_UP	21	Up	0.0952541598664962	0.999960545227156
C2_BROWNE_HCMV_INFECTION_4HR_UP	33	Up	0.0953600957089137	0.999960545227156
C5_GO_POSITIVE_REGULATION_OF_INSULIN_SECRETION	47	Down	0.0954724065618557	0.999960545227156
C5_GO_CHOLESTEROL_TRANSPORTER_ACTIVITY	14	Down	0.0954996168188806	0.999960545227156
C7_GSE3982_DC_VS_EFF_MEMORY_CD4_TCELL_UP	159	Down	0.0956039037225743	0.999960545227156
C2_STREICHER_LSM1_TARGETS_UP	36	Up	0.0956150125700829	0.999960545227156
C5_GO_C_TERMINAL_PROTEIN_DEGLUTAMYLATION	1	Down	0.0956537776935486	0.999960545227156
C2_REACTOME_RUNX1_AND_FOXP3_CONTROL_THE_DEVELOPMENT_OF_REGULATORY_T_LYMPHOCYTES_TREGS	8	Up	0.0958476204759529	0.999960545227156
C7_GSE3982_NKCELL_VS_TH1_DN	175	Up	0.0958632319475462	0.999960545227156
C2_BROWNE_HCMV_INFECTION_20HR_DN	75	Up	0.0958715308003284	0.999960545227156
C2_GAUTSCHI_SRC_SIGNALING	4	Down	0.0958999464062855	0.999960545227156
C2_KIM_HYPOXIA	16	Up	0.0959473698000672	0.999960545227156
H_HALLMARK_INTERFERON_ALPHA_RESPONSE	86	Up	0.0959744380986387	0.999960545227156
C5_GO_REGULATION_OF_CLATHRIN_DEPENDENT_ENDOCYTOSIS	11	Up	0.0960008077219105	0.999960545227156
C5_GO_INTRINSIC_APOPTOTIC_SIGNALING_PATHWAY_IN_RESPONSE_TO_HYDROGEN_PEROXIDE	5	Down	0.0960085344864793	0.999960545227156
C2_PID_MAPK_TRK_PATHWAY	31	Up	0.0960486275141299	0.999960545227156
C5_GO_NUCLEOSIDE_DIPHOSPHATE_BIOSYNTHETIC_PROCESS	8	Up	0.0960835717077635	0.999960545227156
C5_GO_CALMODULIN_DEPENDENT_KINASE_SIGNALING_PATHWAY	7	Down	0.0961144342027592	0.999960545227156
C5_GO_REGULATION_OF_TAU_PROTEIN_KINASE_ACTIVITY	8	Up	0.096122942070188	0.999960545227156
C5_GO_REGULATION_OF_NEUROTRANSMITTER_SECRETION	66	Down	0.0961441922693101	0.999960545227156
C7_GSE8678_IL7R_LOW_VS_HIGH_EFF_CD8_TCELL_UP	164	Down	0.0961708875822424	0.999960545227156
C2_MIKKELSEN_MCV6_LCP_WITH_H3K27ME3	11	Down	0.0961747473490851	0.999960545227156
C7_GSE22886_NAIVE_TCELL_VS_MONOCYTE_UP	175	Up	0.0962490092845646	0.999960545227156
C5_GO_HEMATOPOIETIC_STEM_CELL_DIFFERENTIATION	61	Up	0.0963025088314571	0.999960545227156
C5_GO_GAP_JUNCTION_CHANNEL_ACTIVITY	4	Up	0.0963252081585416	0.999960545227156
C6_YAP1_DN	25	Down	0.0963604805461069	0.999960545227156
C2_SCHWAB_TARGETS_OF_BMYB_POLYMORPHIC_VARIANTS_DN	11	Up	0.0964153642073536	0.999960545227156
C5_GO_DOUBLE_STRAND_BREAK_REPAIR_VIA_SINGLE_STRAND_ANNEALING	6	Down	0.0964840644457623	0.999960545227156
C7_GSE24026_PD1_LIGATION_VS_CTRL_IN_ACT_TCELL_LINE_UP	169	Up	0.096583796491899	0.999960545227156
C7_GSE9988_LPS_VS_LOW_LPS_MONOCYTE_DN	92	Up	0.0966100717507607	0.999960545227156
C2_LEE_LIVER_CANCER_MYC_E2F1_UP	42	Down	0.0966175797058832	0.999960545227156
C5_GO_ESTABLISHMENT_OF_ENDOTHELIAL_BARRIER	29	Up	0.0966434964364952	0.999960545227156
C7_GSE42021_TREG_VS_TCONV_PLN_DN	164	Up	0.0966507095665834	0.999960545227156
C2_BIOCARTA_CERAMIDE_PATHWAY	21	Up	0.0967424905007498	0.999960545227156
C2_SHEPARD_BMYB_TARGETS	58	Up	0.0967608879888146	0.999960545227156
C5_GO_SYNAPTIC_VESICLE_EXOCYTOSIS	76	Down	0.0968754997805276	0.999960545227156
C7_GSE43955_TH0_VS_TGFB_IL6_TH17_ACT_CD4_TCELL_10H_UP	149	Up	0.0969018927267037	0.999960545227156
C5_GO_POSITIVE_REGULATION_OF_GASTRULATION	4	Up	0.0969088379536078	0.999960545227156
C5_GO_NON_MOTILE_CILIUM_ASSEMBLY	46	Down	0.0970074660488729	0.999960545227156
C5_GO_DETECTION_OF_MOLECULE_OF_BACTERIAL_ORIGIN	9	Down	0.0970350531231672	0.999960545227156
C5_GO_POSITIVE_REGULATION_OF_APOPTOTIC_CELL_CLEARANCE	4	Down	0.0970516148124538	0.999960545227156
C7_GSE29618_LAIV_VS_TIV_FLU_VACCINE_DAY7_PDC_DN	125	Up	0.0972099947015387	0.999960545227156
C5_GO_NEURAL_PRECURSOR_CELL_PROLIFERATION	88	Up	0.0972104533402446	0.999960545227156
C5_GO_POSITIVE_REGULATION_OF_MYOBLAST_PROLIFERATION	4	Up	0.0973233542010876	0.999960545227156
C5_GO_REGULATION_OF_POTASSIUM_ION_EXPORT_ACROSS_PLASMA_MEMBRANE	6	Up	0.0973383824100432	0.999960545227156
C5_GO_POSITIVE_REGULATION_OF_INTERFERON_GAMMA_PRODUCTION	51	Down	0.0973579997317364	0.999960545227156
C5_GO_THIOESTERASE_BINDING	10	Up	0.0974402079612619	0.999960545227156
C5_GO_LIPASE_INHIBITOR_ACTIVITY	11	Down	0.0974580230289363	0.999960545227156
C7_GSE27786_CD4_TCELL_VS_MONO_MAC_UP	168	Up	0.0974778115728471	0.999960545227156
C2_GEISS_RESPONSE_TO_DSRNA_UP	32	Up	0.0975023300365823	0.999960545227156
C2_REACTOME_CELLULAR_RESPONSE_TO_HYPOXIA	59	Up	0.097553238937485	0.999960545227156
C5_GO_POSITIVE_REGULATION_OF_LIPID_TRANSPORT	38	Down	0.0975868038655777	0.999960545227156
C5_GO_POSITIVE_REGULATION_OF_T_CELL_DIFFERENTIATION_IN_THYMUS	8	Up	0.0977881876900498	0.999960545227156
C7_GSE2405_0H_VS_12H_A_PHAGOCYTOPHILUM_STIM_NEUTROPHIL_UP	177	Up	0.0978861453771331	0.999960545227156
C3_DR3_Q4	95	Up	0.0978941044881798	0.999960545227156
C5_GO_SUCKLING_BEHAVIOR	5	Up	0.0979149631986654	0.999960545227156
C5_GO_CARBOHYDRATE_DERIVATIVE_TRANSMEMBRANE_TRANSPORTER_ACTIVITY	36	Down	0.0979406384786102	0.999960545227156
C3_EGR3_01	62	Up	0.0979600892469314	0.999960545227156
C2_TANAKA_METHYLATED_IN_ESOPHAGEAL_CARCINOMA	54	Up	0.0979960296080205	0.999960545227156
C2_REACTOME_PHASE_4_RESTING_MEMBRANE_POTENTIAL	6	Up	0.0980355027164711	0.999960545227156
C5_GO_INTRINSIC_COMPONENT_OF_VACUOLAR_MEMBRANE	5	Down	0.098068774929351	0.999960545227156
C7_GSE25502_WT_VS_KLF13_KO_THYMIC_MEMORY_LIKE_CD8_TCELL_DN	83	Down	0.0981925083080292	0.999960545227156
C3_COMP1_01	81	Down	0.0985092678714443	0.999960545227156
C5_GO_TRANSCRIPTION_FACTOR_BINDING	490	Up	0.0985171366576521	0.999960545227156
C5_GO_ER_MEMBRANE_PROTEIN_COMPLEX	9	Up	0.0985527089886815	0.999960545227156
C2_REACTOME_C_TYPE_LECTIN_RECEPTORS_CLRS	106	Up	0.0985948234114277	0.999960545227156
C5_GO_SODIUM_DEPENDENT_PHOSPHATE_TRANSMEMBRANE_TRANSPORTER_ACTIVITY	1	Down	0.0986111949039509	0.999960545227156
C5_GO_NEGATIVE_REGULATION_OF_ALPHA_BETA_T_CELL_PROLIFERATION	8	Down	0.0986294125047194	0.999960545227156
C2_ZHENG_RESPONSE_TO_ARSENITE_DN	9	Up	0.0986564430434986	0.999960545227156
C5_GO_SYNAPTIC_TRANSMISSION_GLUTAMATERGIC	40	Down	0.098728184629339	0.999960545227156
C5_GO_PURINE_CONTAINING_COMPOUND_CATABOLIC_PROCESS	38	Down	0.0987378056217185	0.999960545227156
C5_GO_SODIUM_ION_IMPORT_ACROSS_PLASMA_MEMBRANE	9	Down	0.0987602642566668	0.999960545227156
C5_GO_POSITIVE_REGULATION_OF_DENDRITIC_CELL_CYTOKINE_PRODUCTION	6	Down	0.0988069356839411	0.999960545227156
C5_GO_GPI_LINKED_EPHRIN_RECEPTOR_ACTIVITY	2	Down	0.098858193098374	0.999960545227156
C7_GSE23505_UNTREATED_VS_4DAY_IL6_IL1_TREATED_CD4_TCELL_UP	179	Up	0.0988910875317354	0.999960545227156
C5_GO_POSITIVE_REGULATION_OF_MESENCHYMAL_CELL_PROLIFERATION	17	Up	0.0989145412392776	0.999960545227156
C5_GO_TIGHT_JUNCTION_ORGANIZATION	36	Up	0.0991649779869465	0.999960545227156
C2_RAMALHO_STEMNESS_UP	166	Up	0.0991926572715297	0.999960545227156
C2_PID_CDC42_PATHWAY	64	Up	0.099206073621885	0.999960545227156
C2_NIKOLSKY_BREAST_CANCER_12Q24_AMPLICON	10	Up	0.0992176386401407	0.999960545227156
C5_GO_REGULATION_OF_ACYL_COA_BIOSYNTHETIC_PROCESS	9	Down	0.0992617168723554	0.999960545227156
C7_GSE36476_YOUNG_VS_OLD_DONOR_MEMORY_CD4_TCELL_40H_TSST_ACT_UP	92	Down	0.099272952544915	0.999960545227156
C5_GO_REGULATION_OF_ESTABLISHMENT_OF_PLANAR_POLARITY	80	Up	0.0992833953174839	0.999960545227156
C2_LEIN_PONS_MARKERS	64	Up	0.0993432955578544	0.999960545227156
C5_GO_REGULATION_OF_PROTEIN_LOCALIZATION_TO_CHROMATIN	6	Up	0.0993592378535364	0.999960545227156
C5_GO_MAMMARY_GLAND_ALVEOLUS_DEVELOPMENT	9	Up	0.0993945147153325	0.999960545227156
C7_GSE17301_IFNA2_VS_IFNA5_STIM_ACD3_ACD28_ACT_CD8_TCELL_UP	174	Up	0.0994278024892698	0.999960545227156
C5_GO_CUL4_RING_E3_UBIQUITIN_LIGASE_COMPLEX	29	Up	0.0994791444556098	0.999960545227156
C5_GO_RESPONSE_TO_AMINO_ACID_STARVATION	43	Up	0.0994945937822177	0.999960545227156
C7_GSE9006_TYPE_1_DIABETES_AT_DX_VS_1MONTH_POST_DX_PBMC_UP	166	Up	0.0995904999080609	0.999960545227156
C5_GO_MESENCHYMAL_STEM_CELL_PROLIFERATION	1	Up	0.0996130693880013	0.999960545227156
C5_GO_DAMAGED_DNA_BINDING	60	Up	0.0996897141180463	0.999960545227156
C2_LEIN_MEDULLA_MARKERS	61	Up	0.0997856038123548	0.999960545227156
C2_MIZUKAMI_HYPOXIA_DN	4	Down	0.0998549121885887	0.999960545227156
C2_SCHUETZ_BREAST_CANCER_DUCTAL_INVASIVE_DN	57	Down	0.0999292960991233	0.999960545227156
C5_GO_REGULATION_OF_PROTEIN_LOCALIZATION_TO_PLASMA_MEMBRANE	69	Up	0.0999567441757913	0.999960545227156
C7_GSE22601_IMMATURE_CD4_SINGLE_POSITIVE_VS_CD8_SINGLE_POSITIVE_THYMOCYTE_DN	175	Up	0.0999872265405211	0.999960545227156
C7_GSE44649_NAIVE_VS_ACTIVATED_CD8_TCELL_MIR155_KO_UP	172	Up	0.100021413097817	0.999960545227156
C2_WANG_HCP_PROSTATE_CANCER	85	Up	0.100197354717483	0.999960545227156
C7_GSE3039_CD4_TCELL_VS_B1_BCELL_DN	158	Down	0.100252591666416	0.999960545227156
C2_REACTOME_BIOSYNTHESIS_OF_THE_N_GLYCAN_PRECURSOR_DOLICHOL_LIPID_LINKED_OLIGOSACCHARIDE_LLO_AND_TRANSFER_TO_A_NASCENT_PROTEIN	65	Down	0.100353728570452	0.999960545227156
C5_GO_NUCLEAR_MIGRATION_ALONG_MICROTUBULE	4	Up	0.100514301516106	0.999960545227156
C1_chr4q35	27	Down	0.100758700986374	0.999960545227156
C2_SCHAEFFER_PROSTATE_DEVELOPMENT_6HR_DN	375	Up	0.100776017501135	0.999960545227156
C5_GO_REGULATION_OF_METHYLATION_DEPENDENT_CHROMATIN_SILENCING	11	Up	0.100829380638031	0.999960545227156
C5_GO_NEGATIVE_REGULATION_OF_ACUTE_INFLAMMATORY_RESPONSE	7	Up	0.100889130496941	0.999960545227156
C5_GO_SENSORY_PERCEPTION_OF_SMELL	24	Up	0.100947731362012	0.999960545227156
C7_GSE22935_UNSTIM_VS_24H_MBOVIS_BCG_STIM_MYD88_KO_MACROPHAGE_UP	177	Up	0.101008105800666	0.999960545227156
C7_GSE15330_WT_VS_IKAROS_KO_HSC_UP	177	Up	0.101055089831472	0.999960545227156
C5_GO_DOLICHYL_DIPHOSPHATE_BIOSYNTHETIC_PROCESS	7	Down	0.101153107093021	0.999960545227156
C2_REACTOME_PLATELET_HOMEOSTASIS	65	Down	0.101195640869912	0.999960545227156
C7_GSE21927_SPLEEN_C57BL6_VS_4T1_TUMOR_BALBC_MONOCYTES_DN	167	Up	0.101320242990351	0.999960545227156
C2_ZHAN_MULTIPLE_MYELOMA_MF_UP	36	Down	0.101333685661923	0.999960545227156
C2_REACTOME_GLUCAGON_TYPE_LIGAND_RECEPTORS	17	Down	0.101337920254958	0.999960545227156
C3_GCCATNTTG_YY1_Q6	371	Up	0.101390262845148	0.999960545227156
C5_GO_MAST_CELL_MIGRATION	9	Up	0.101393898657036	0.999960545227156
C5_GO_CELL_PROLIFERATION_INVOLVED_IN_METANEPHROS_DEVELOPMENT	5	Up	0.101396305584275	0.999960545227156
C2_PID_RETINOIC_ACID_PATHWAY	26	Up	0.101407049351192	0.999960545227156
C5_GO_B_CELL_APOPTOTIC_PROCESS	21	Up	0.101427355415135	0.999960545227156
C7_GSE15733_BM_VS_SPLEEN_MEMORY_CD4_TCELL_DN	165	Up	0.101677195442425	0.999960545227156
C7_GSE21546_WT_VS_SAP1A_KO_DP_THYMOCYTES_UP	153	Up	0.10170143658184	0.999960545227156
C2_DAZARD_RESPONSE_TO_UV_NHEK_DN	265	Up	0.101737178233738	0.999960545227156
C2_KOBAYASHI_RESPONSE_TO_ROMIDEPSIN	16	Down	0.101793106821159	0.999960545227156
C2_REACTOME_TNFR1_INDUCED_PROAPOPTOTIC_SIGNALING	12	Up	0.101807557791955	0.999960545227156
C7_GSE6269_FLU_VS_STREP_PNEUMO_INF_PBMC_UP	152	Up	0.102024955119557	0.999960545227156
C5_GO_RESPONSE_TO_PROTOZOAN	14	Down	0.102025304193789	0.999960545227156
C5_GO_G_PROTEIN_COUPLED_ACETYLCHOLINE_RECEPTOR_SIGNALING_PATHWAY	13	Up	0.102070564490383	0.999960545227156
C5_GO_SYNAPTIC_VESICLE_DOCKING	8	Down	0.102072894401083	0.999960545227156
C7_GSE39820_TGFBETA1_IL6_VS_TGFBETA1_IL6_IL23A_TREATED_CD4_TCELL_DN	145	Up	0.102075734102813	0.999960545227156
C2_TAKEDA_TARGETS_OF_NUP98_HOXA9_FUSION_8D_DN	142	Down	0.102095278364174	0.999960545227156
C2_GOUYER_TATI_TARGETS_UP	5	Down	0.102202312949675	0.999960545227156
C5_GO_CYCLIN_DEPENDENT_PROTEIN_SERINE_THREONINE_KINASE_REGULATOR_ACTIVITY	43	Up	0.102351739080219	0.999960545227156
C2_MORI_IMMATURE_B_LYMPHOCYTE_DN	80	Up	0.102502413227555	0.999960545227156
C5_GO_ORGANOPHOSPHATE_CATABOLIC_PROCESS	109	Down	0.102566909145256	0.999960545227156
C2_BIOCARTA_IL7_PATHWAY	16	Up	0.102598244169255	0.999960545227156
C7_GSE3982_EOSINOPHIL_VS_NKCELL_UP	142	Up	0.10261443503625	0.999960545227156
C5_GO_TRANSCRIPTION_DEPENDENT_TETHERING_OF_RNA_POLYMERASE_II_GENE_DNA_AT_NUCLEAR_PERIPHERY	6	Up	0.102628246841314	0.999960545227156
C7_GSE40274_FOXP3_VS_FOXP3_AND_LEF1_TRANSDUCED_ACTIVATED_CD4_TCELL_UP	162	Down	0.102632640479342	0.999960545227156
C2_REACTOME_NUCLEAR_EVENTS_KINASE_AND_TRANSCRIPTION_FACTOR_ACTIVATION	23	Up	0.102666257748942	0.999960545227156
C2_REACTOME_VIF_MEDIATED_DEGRADATION_OF_APOBEC3G	42	Up	0.102685180792022	0.999960545227156
C2_WACKER_HYPOXIA_TARGETS_OF_VHL	11	Up	0.102693599844141	0.999960545227156
C2_REACTOME_TP53_REGULATES_TRANSCRIPTION_OF_CELL_DEATH_GENES	38	Up	0.102699463062003	0.999960545227156
C2_REACTOME_INITIAL_TRIGGERING_OF_COMPLEMENT	10	Down	0.102776398024635	0.999960545227156
C2_REACTOME_PHOSPHATE_BOND_HYDROLYSIS_BY_NTPDASE_PROTEINS	6	Down	0.102845959386693	0.999960545227156
C7_GSE28408_LY6G_POS_VS_NEG_DC_UP	176	Up	0.102872690401638	0.999960545227156
C6_KRAS.50_UP.V1_UP	19	Down	0.102883024665866	0.999960545227156
C2_REACTOME_UREA_CYCLE	7	Up	0.102893551363655	0.999960545227156
C2_KENNY_CTNNB1_TARGETS_DN	43	Up	0.102965401207896	0.999960545227156
C5_GO_NUCLEOSIDE_TRIPHOSPHATE_DIPHOSPHATASE_ACTIVITY	10	Down	0.103025206798829	0.999960545227156
C5_GO_MICROTUBULE_MINUS_END_BINDING	8	Down	0.103047365854008	0.999960545227156
C5_GO_EOSINOPHIL_DIFFERENTIATION	1	Up	0.103062059724823	0.999960545227156
C1_chr13q12	60	Up	0.103074968457976	0.999960545227156
C5_GO_NEGATIVE_REGULATION_OF_INTERLEUKIN_2_BIOSYNTHETIC_PROCESS	4	Up	0.10309665320621	0.999960545227156
C5_GO_POSITIVE_REGULATION_OF_CHOLESTEROL_BIOSYNTHETIC_PROCESS	5	Down	0.103120162951589	0.999960545227156
C7_GSE27670_CTRL_VS_LMP1_TRANSDUCED_GC_BCELL_DN	160	Down	0.103194848478864	0.999960545227156
C5_GO_PROTEIN_LOCALIZATION_TO_MICROTUBULE_ORGANIZING_CENTER	29	Up	0.103201979635816	0.999960545227156
C2_HADDAD_T_LYMPHOCYTE_AND_NK_PROGENITOR_UP	63	Up	0.103235724830808	0.999960545227156
C5_GO_MITOCHONDRIAL_PROTON_TRANSPORTING_ATP_SYNTHASE_COMPLEX_COUPLING_FACTOR_F_O_	9	Up	0.103356629424677	0.999960545227156
C7_GSE360_L_DONOVANI_VS_M_TUBERCULOSIS_MAC_UP	161	Up	0.10336409003194	0.999960545227156
C2_REACTOME_SIGNALING_BY_NON_RECEPTOR_TYROSINE_KINASES	41	Up	0.103376672848257	0.999960545227156
C7_GSE5142_CTRL_VS_HTERT_TRANSDUCED_CD8_TCELL_EARLY_PASSAGE_CLONE_UP	170	Up	0.103413575983649	0.999960545227156
C1_chr1q44	25	Down	0.103522269131342	0.999960545227156
C7_GSE9006_HEALTHY_VS_TYPE_1_DIABETES_PBMC_1MONTH_POST_DX_UP	169	Up	0.103669359819026	0.999960545227156
C2_REACTOME_THE_ROLE_OF_GTSE1_IN_G2_M_PROGRESSION_AFTER_G2_CHECKPOINT	55	Up	0.103697105535073	0.999960545227156
C5_GO_LEUKOTRIENE_SIGNALING_PATHWAY	4	Up	0.103697692074825	0.999960545227156
C5_GO_SOMATIC_STEM_CELL_DIVISION	16	Up	0.103808288649621	0.999960545227156
C5_GO_NEGATIVE_REGULATION_OF_RECEPTOR_SIGNALING_PATHWAY_VIA_STAT	15	Down	0.103974583372958	0.999960545227156
C5_GO_PROTEASOME_REGULATORY_PARTICLE_BASE_SUBCOMPLEX	11	Up	0.104001555983861	0.999960545227156
C7_GSE7852_THYMUS_VS_FAT_TCONV_UP	167	Down	0.104041253879016	0.999960545227156
C5_GO_G1_TO_G0_TRANSITION	9	Down	0.104191507651401	0.999960545227156
C5_GO_CELLULAR_RESPONSE_TO_PEPTIDOGLYCAN	5	Down	0.104246378609769	0.999960545227156
C5_GO_VCB_COMPLEX	5	Down	0.104259844550985	0.999960545227156
C5_GO_REGULATION_OF_CENTRIOLE_REPLICATION	21	Up	0.104268632665722	0.999960545227156
C5_GO_VASCULAR_ENDOTHELIAL_GROWTH_FACTOR_PRODUCTION	25	Down	0.10442847451111	0.999960545227156
C3_CREB_Q4	205	Up	0.104449040067492	0.999960545227156
C5_GO_POSITIVE_REGULATION_OF_GASTRO_INTESTINAL_SYSTEM_SMOOTH_MUSCLE_CONTRACTION	3	Down	0.104480982136688	0.999960545227156
C2_LE_EGR2_TARGETS_DN	78	Up	0.104584312075332	0.999960545227156
C5_GO_DEFENSE_RESPONSE_TO_GRAM_POSITIVE_BACTERIUM	45	Down	0.104604698946779	0.999960545227156
C5_GO_BILE_ACID_BINDING	4	Down	0.10464997145087	0.999960545227156
C5_GO_RNA_POLYMERASE_II_SPECIFIC_DNA_BINDING_TRANSCRIPTION_FACTOR_BINDING	216	Up	0.104690807634684	0.999960545227156
C5_GO_PWP2P_CONTAINING_SUBCOMPLEX_OF_90S_PRERIBOSOME	6	Down	0.104711379360623	0.999960545227156
C5_GO_POSITIVE_REGULATION_OF_LIPID_STORAGE	13	Down	0.104753724317213	0.999960545227156
C2_CHESLER_BRAIN_D6MIT150_QTL_TRANS	2	Up	0.104768199093827	0.999960545227156
C7_GSE17721_4H_VS_24H_POLYIC_BMDC_DN	161	Up	0.104820803590593	0.999960545227156
C7_GSE30971_WBP7_HET_VS_KO_MACROPHAGE_2H_LPS_STIM_UP	161	Down	0.104833087772897	0.999960545227156
C1_chr6q21	45	Down	0.10491711061004	0.999960545227156
C5_GO_NEGATIVE_REGULATION_OF_P38MAPK_CASCADE	5	Up	0.104934905022579	0.999960545227156
C2_KEGG_PANCREATIC_CANCER	62	Up	0.104968880373525	0.999960545227156
C2_REACTOME_CATION_COUPLED_CHLORIDE_COTRANSPORTERS	4	Down	0.105197240828093	0.999960545227156
C5_GO_CUL4B_RING_E3_UBIQUITIN_LIGASE_COMPLEX	5	Up	0.105233028714918	0.999960545227156
C2_DALESSIO_TSA_RESPONSE	15	Up	0.105265588052125	0.999960545227156
C5_GO_POSITIVE_REGULATION_OF_PEPTIDYL_THREONINE_PHOSPHORYLATION	23	Down	0.105313924262704	0.999960545227156
C7_GSE17974_0H_VS_2H_IN_VITRO_ACT_CD4_TCELL_UP	161	Up	0.105345431532775	0.999960545227156
C5_GO_POSITIVE_REGULATION_OF_THE_FORCE_OF_HEART_CONTRACTION	3	Down	0.105415827183466	0.999960545227156
C5_GO_GLOMERULUS_MORPHOGENESIS	5	Down	0.105436679971688	0.999960545227156
C7_GSE11864_CSF1_IFNG_VS_CSF1_IFNG_PAM3CYS_IN_MAC_UP	173	Up	0.105502290519959	0.999960545227156
C2_GAL_LEUKEMIC_STEM_CELL_DN	171	Down	0.105742430682906	0.999960545227156
C2_REACTOME_NUCLEAR_RECEPTOR_TRANSCRIPTION_PATHWAY	36	Up	0.105757438457674	0.999960545227156
C5_GO_HYDROXYMETHYL__FORMYL_AND_RELATED_TRANSFERASE_ACTIVITY	6	Down	0.105821172567425	0.999960545227156
C2_BIOCARTA_SARS_PATHWAY	4	Up	0.105945782191566	0.999960545227156
C7_GSE2128_CTRL_VS_MIMETOPE_NEGATIVE_SELECTION_DP_THYMOCYTE_C57BL6_UP	137	Down	0.105974900591508	0.999960545227156
C2_PID_IL2_PI3K_PATHWAY	33	Up	0.106027128612975	0.999960545227156
C3_HSF1_01	187	Up	0.10603530533683	0.999960545227156
C5_GO_POSITIVE_REGULATION_OF_INTERLEUKIN_6_BIOSYNTHETIC_PROCESS	9	Down	0.106057088088495	0.999960545227156
C2_MARZEC_IL2_SIGNALING_DN	31	Up	0.106285511483311	0.999960545227156
C7_GSE29617_CTRL_VS_TIV_FLU_VACCINE_PBMC_2008_UP	145	Up	0.106286898902563	0.999960545227156
C3_TTGGAGA_MIR5155P_MIR519E	116	Up	0.106310809302008	0.999960545227156
C7_GSE37533_UNTREATED_VS_PIOGLIZATONE_TREATED_CD4_TCELL_PPARG1_AND_FOXP3_TRASDUCED_DN	170	Up	0.106362267733804	0.999960545227156
C5_GO_NORADRENERGIC_NEURON_DIFFERENTIATION	1	Down	0.106386939804223	0.999960545227156
C5_GO_TOXIC_SUBSTANCE_BINDING	3	Down	0.106482138919733	0.999960545227156
C2_KEGG_BASAL_TRANSCRIPTION_FACTORS	26	Down	0.106495272795497	0.999960545227156
C7_GSE35435_RESTING_VS_IL4_TREATED_MACROPHAGE_UP	168	Up	0.106500962905795	0.999960545227156
C5_GO_NEGATIVE_REGULATION_OF_SINGLE_STRANDED_VIRAL_RNA_REPLICATION_VIA_DOUBLE_STRANDED_DNA_INTERMEDIATE	12	Up	0.106514128910719	0.999960545227156
C5_GO_AXONOGENESIS_INVOLVED_IN_INNERVATION	3	Down	0.106517829356274	0.999960545227156
C2_PID_RHODOPSIN_PATHWAY	8	Up	0.106569813661137	0.999960545227156
C7_GSE3982_MAST_CELL_VS_EFF_MEMORY_CD4_TCELL_DN	139	Up	0.106578754697887	0.999960545227156
C2_REACTOME_FREE_FATTY_ACIDS_REGULATE_INSULIN_SECRETION	8	Up	0.106633953046376	0.999960545227156
C2_KEGG_RIBOFLAVIN_METABOLISM	13	Down	0.106669139535924	0.999960545227156
C7_GSE4590_SMALL_VS_LARGE_PRE_BCELL_UP	146	Down	0.106679342299124	0.999960545227156
C5_GO_NEGATIVE_REGULATION_OF_LYMPHOCYTE_APOPTOTIC_PROCESS	27	Up	0.10668741679642	0.999960545227156
C2_REACTOME_INTERFERON_ALPHA_BETA_SIGNALING	52	Up	0.106753224418432	0.999960545227156
C7_GSE20727_CTRL_VS_H2O2_TREATED_DC_DN	174	Up	0.106898622162934	0.999960545227156
C7_GSE16266_LPS_VS_HEATSHOCK_AND_LPS_STIM_MEF_UP	136	Down	0.106907744317432	0.999960545227156
C5_GO_NEUROTRANSMITTER_RECEPTOR_TRANSPORT_POSTSYNAPTIC_ENDOSOME_TO_LYSOSOME	1	Up	0.10691796195229	0.999960545227156
C5_GO_NARROW_PORE_CHANNEL_ACTIVITY	6	Up	0.107077694910054	0.999960545227156
C2_BOYAULT_LIVER_CANCER_SUBCLASS_G2	24	Down	0.10714334601459	0.999960545227156
C5_GO_ESTABLISHMENT_OR_MAINTENANCE_OF_CYTOSKELETON_POLARITY	13	Down	0.107170843295771	0.999960545227156
C7_GSE22886_IGM_MEMORY_BCELL_VS_BLOOD_PLASMA_CELL_DN	173	Up	0.107179474356641	0.999960545227156
C5_GO_ANTIBIOTIC_BIOSYNTHETIC_PROCESS	11	Down	0.107234434085119	0.999960545227156
C5_GO_REGULATION_OF_CELLULAR_AMINO_ACID_METABOLIC_PROCESS	45	Up	0.107348735188086	0.999960545227156
C2_REACTOME_PROGRAMMED_CELL_DEATH	146	Up	0.10739459674429	0.999960545227156
C2_SCHWAB_TARGETS_OF_BMYB_POLYMORPHIC_VARIANTS_UP	10	Up	0.107414455174506	0.999960545227156
C2_ZHENG_BOUND_BY_FOXP3	406	Up	0.107415294578512	0.999960545227156
C5_GO_SUPEROXIDE_ANION_GENERATION	21	Down	0.107480504877819	0.999960545227156
C5_GO_EQUILIBRIOCEPTION	2	Up	0.107483352586673	0.999960545227156
C2_GARGALOVIC_RESPONSE_TO_OXIDIZED_PHOSPHOLIPIDS_RED_UP	14	Down	0.107522720963601	0.999960545227156
C5_GO_REGULATION_OF_PROTEIN_EXPORT_FROM_NUCLEUS	31	Down	0.107525359647518	0.999960545227156
C7_GSE2405_0H_VS_3H_A_PHAGOCYTOPHILUM_STIM_NEUTROPHIL_UP	138	Down	0.107714277528621	0.999960545227156
C2_YAGI_AML_WITH_INV_16_TRANSLOCATION	298	Up	0.107793281566114	0.999960545227156
C7_GSE43863_NAIVE_VS_LY6C_INT_CXCR5POS_CD4_EFF_TCELL_D6_LCMV_DN	103	Down	0.107885018996964	0.999960545227156
C2_BIOCARTA_PTEN_PATHWAY	16	Up	0.107933677349487	0.999960545227156
C5_GO_POSITIVE_REGULATION_OF_BROWN_FAT_CELL_DIFFERENTIATION	7	Up	0.108025874848231	0.999960545227156
[truncated: 19,693 more rows]
