# Supplementary material for: Osteopontin associates with brain TRM-cell transcriptome and compartmentalization in donors with and without multiple sclerosis
Source: iScience. 2022 Dec 9;26(1):105785. doi: 10.1016/j.isci.2022.105785 (PMC9804143; doi:10.1016/j.isci.2022.105785)
Supplement: Data S5. Gene set enrichment analysis results of MS donors, related to Figure S10A [file mmc6.zip › DataS5_GSEA_MS_Donors/tab.camera.v7.0_NAGM_CD4_vs_CD8.txt]

geneset	NGenes	Direction	PValue	FDR
C7_GSE10325_CD4_TCELL_VS_MYELOID_UP	181	Up	2.90592529291425e-05	0.352637969342549
C7_GSE10325_LUPUS_CD4_TCELL_VS_LUPUS_MYELOID_UP	181	Up	3.25131817575649e-05	0.352637969342549
C7_GSE11057_PBMC_VS_MEM_CD4_TCELL_UP	140	Down	6.02318454495323e-05	0.435516397163752
C2_REACTOME_HSF1_ACTIVATION	25	Up	0.000150094432602301	0.654643126455244
C5_GO_MHC_PROTEIN_BINDING	24	Down	0.000157700904766459	0.654643126455244
C2_LIU_VAV3_PROSTATE_CARCINOGENESIS_DN	10	Up	0.000242997117705833	0.654643126455244
C2_SA_MMP_CYTOKINE_CONNECTION	14	Up	0.000292869710146484	0.654643126455244
C2_LEE_EARLY_T_LYMPHOCYTE_DN	50	Up	0.000310552140041552	0.654643126455244
C5_GO_T_HELPER_17_TYPE_IMMUNE_RESPONSE	24	Up	0.000314496063026677	0.654643126455244
C2_REACTOME_ATTENUATION_PHASE	23	Up	0.000331026986199129	0.654643126455244
C2_CASTELLANO_NRAS_TARGETS_DN	11	Down	0.000331969131062497	0.654643126455244
C5_GO_PROTEIN_PHOSPHORYLATED_AMINO_ACID_BINDING	40	Down	0.000479578966211155	0.755971859546784
C2_GALI_TP53_TARGETS_APOPTOTIC_DN	6	Up	0.00049551503873938	0.755971859546784
C5_GO_REGULATION_OF_FC_RECEPTOR_MEDIATED_STIMULATORY_SIGNALING_PATHWAY	11	Up	0.000527154782744137	0.755971859546784
C7_GSE11057_PBMC_VS_MEM_CD4_TCELL_DN	171	Up	0.000562466473452429	0.755971859546784
C7_GSE10325_LUPUS_CD4_TCELL_VS_LUPUS_BCELL_UP	177	Up	0.000574569275005746	0.755971859546784
C2_POS_RESPONSE_TO_HISTAMINE_UP	11	Up	0.000606074527660944	0.755971859546784
C5_GO_PHOSPHOTYROSINE_RESIDUE_BINDING	32	Down	0.000654410495648767	0.755971859546784
C5_GO_COPII_VESICLE_COAT	13	Up	0.000713121113676875	0.755971859546784
C2_INAMURA_LUNG_CANCER_SCC_SUBTYPES_UP	13	Up	0.000797798107892931	0.755971859546784
C5_GO_NEGATIVE_REGULATION_OF_T_HELPER_17_CELL_DIFFERENTIATION	8	Up	0.000798438286424916	0.755971859546784
C7_GSE4984_GALECTIN1_VS_VEHICLE_CTRL_TREATED_DC_DN	162	Up	0.000833065040625807	0.755971859546784
C7_GSE45739_UNSTIM_VS_ACD3_ACD28_STIM_NRAS_KO_CD4_TCELL_UP	185	Up	0.000899013871257789	0.755971859546784
C5_GO_ER_NUCLEUS_SIGNALING_PATHWAY	43	Up	0.000926634233888119	0.755971859546784
C5_GO_5_3_EXONUCLEASE_ACTIVITY	16	Up	0.000927422202387173	0.755971859546784
C7_GSE11057_CD4_CENT_MEM_VS_PBMC_DN	155	Down	0.000997905903007113	0.755971859546784
C2_CHOI_ATL_CHRONIC_VS_ACUTE_DN	17	Up	0.0010870584478342	0.755971859546784
C2_BIOCARTA_IL7_PATHWAY	16	Up	0.00110552228109979	0.755971859546784
C2_REACTOME_SIGNALING_BY_FGFR1	35	Down	0.00116974055481132	0.755971859546784
C5_GO_REGULATION_OF_T_HELPER_CELL_DIFFERENTIATION	30	Up	0.00123674509075718	0.755971859546784
C5_GO_NEGATIVE_REGULATION_OF_MEMBRANE_PROTEIN_ECTODOMAIN_PROTEOLYSIS	5	Up	0.00124592920011696	0.755971859546784
C2_KOKKINAKIS_METHIONINE_DEPRIVATION_96HR_DN	66	Up	0.00127831928005313	0.755971859546784
C5_GO_NEGATIVE_REGULATION_OF_T_HELPER_CELL_DIFFERENTIATION	14	Up	0.00129118646132898	0.755971859546784
C5_GO_COPII_COATED_VESICLE_CARGO_LOADING	12	Up	0.00131552424304049	0.755971859546784
C5_GO_COPII_COATED_VESICLE_BUDDING	61	Up	0.00135490446508633	0.755971859546784
C5_GO_PHOSPHOPROTEIN_BINDING	64	Down	0.00141096528124218	0.755971859546784
C7_GSE22886_NAIVE_CD8_TCELL_VS_MEMORY_TCELL_DN	168	Up	0.0014191810827629	0.755971859546784
C7_GSE2706_2H_VS_8H_R848_STIM_DC_DN	140	Up	0.00143002179903726	0.755971859546784
C2_REACTOME_HSF1_DEPENDENT_TRANSACTIVATION	32	Up	0.00145723713812537	0.755971859546784
C5_GO_REGULATION_OF_T_HELPER_17_TYPE_IMMUNE_RESPONSE	16	Up	0.00146446909592164	0.755971859546784
C5_GO_DAMAGED_DNA_BINDING	60	Up	0.00155220009638114	0.755971859546784
C2_CROONQUIST_NRAS_SIGNALING_UP	31	Down	0.00158501143182296	0.755971859546784
C5_GO_ORGANELLE_MEMBRANE_CONTACT_SITE	15	Down	0.00159826046493141	0.755971859546784
C2_REACTOME_ACTIVATION_OF_NIMA_KINASES_NEK9_NEK6_NEK7	7	Up	0.00166720626634363	0.755971859546784
C5_GO_ADA2_GCN5_ADA3_TRANSCRIPTION_ACTIVATOR_COMPLEX	13	Up	0.00169963901829064	0.755971859546784
C5_GO_PROTEIN_SERINE_THREONINE_KINASE_ACTIVATOR_ACTIVITY	26	Up	0.00171346025144838	0.755971859546784
C2_KIM_LIVER_CANCER_POOR_SURVIVAL_UP	18	Up	0.00173631836921431	0.755971859546784
C2_BIOCARTA_AGPCR_PATHWAY	10	Down	0.00175614224897478	0.755971859546784
C5_GO_APICAL_PROTEIN_LOCALIZATION	6	Up	0.00175905702708019	0.755971859546784
C5_GO_MELANOCYTE_DIFFERENTIATION	14	Down	0.00188931465291222	0.755971859546784
C5_GO_LOW_DENSITY_LIPOPROTEIN_PARTICLE_BINDING	11	Down	0.00189250377866084	0.755971859546784
C5_GO_VESICLE_CARGO_LOADING	16	Up	0.0019007941701277	0.755971859546784
C5_GO_DEATH_INDUCING_SIGNALING_COMPLEX_ASSEMBLY	8	Up	0.0019016132721156	0.755971859546784
C2_BUSA_SAM68_TARGETS_UP	4	Down	0.00192099361558241	0.755971859546784
C2_REACTOME_REGULATION_BY_C_FLIP	11	Up	0.0019462654334506	0.755971859546784
C2_BIOCARTA_CREB_PATHWAY	19	Down	0.00196783439049015	0.755971859546784
C5_GO_ER_TO_GOLGI_TRANSPORT_VESICLE_MEMBRANE	47	Up	0.00198646487157324	0.755971859546784
C2_OLSSON_E2F3_TARGETS_UP	19	Up	0.00214386514110099	0.782244808405982
C5_GO_POSITIVE_REGULATION_OF_LIPID_LOCALIZATION	50	Down	0.00215291622581878	0.782244808405982
C5_GO_PHOSPHATIDYLINOSITOL_BISPHOSPHATE_KINASE_ACTIVITY	5	Up	0.00216368654362709	0.782244808405982
H_HALLMARK_E2F_TARGETS	184	Up	0.00222659563583319	0.784608683376255
C5_GO_SOMATIC_DIVERSIFICATION_OF_IMMUNE_RECEPTORS_VIA_GERMLINE_RECOMBINATION_WITHIN_A_SINGLE_LOCUS	53	Up	0.00227409669605072	0.784608683376255
C5_GO_HOMOCYSTEINE_METABOLIC_PROCESS	7	Up	0.00229365586796133	0.784608683376255
C5_GO_TRNA_CYTOSINE_5__METHYLTRANSFERASE_ACTIVITY	5	Up	0.00239408907494731	0.784608683376255
C5_GO_T_CELL_LINEAGE_COMMITMENT	20	Up	0.00240952244891707	0.784608683376255
C7_GSE20727_CTRL_VS_H2O2_TREATED_DC_DN	174	Up	0.00242713119793475	0.784608683376255
C5_GO_T_CELL_DIFFERENTIATION_INVOLVED_IN_IMMUNE_RESPONSE	57	Up	0.00245998918134372	0.784608683376255
C2_HOLLEMAN_DAUNORUBICIN_B_ALL_DN	10	Up	0.00247114342872917	0.784608683376255
C1_chr7p11	11	Up	0.00261381156718448	0.784608683376255
C2_REACTOME_SURFACTANT_METABOLISM	12	Down	0.00262174495783609	0.784608683376255
C5_GO_NITRIC_OXIDE_SYNTHASE_REGULATOR_ACTIVITY	8	Up	0.00265111666767926	0.784608683376255
C2_KOBAYASHI_EGFR_SIGNALING_6HR_UP	6	Up	0.00265480677892882	0.784608683376255
C5_GO_POSITIVE_REGULATION_OF_LIPID_STORAGE	13	Down	0.00274658182494364	0.784608683376255
C7_GSE22886_NAIVE_VS_MEMORY_TCELL_DN	175	Up	0.00287635180071226	0.784608683376255
C2_WEST_ADRENOCORTICAL_CARCINOMA_VS_ADENOMA_DN	17	Down	0.00291374707476937	0.784608683376255
C2_REACTOME_SIGNALING_BY_FGFR3	30	Down	0.00297956923674995	0.784608683376255
C2_BIOCARTA_CARM1_PATHWAY	11	Down	0.00298679508945149	0.784608683376255
C5_GO_LAMELLAR_BODY	5	Down	0.00300341215661785	0.784608683376255
C5_GO_POSITIVE_REGULATION_OF_CYSTEINE_TYPE_ENDOPEPTIDASE_ACTIVITY	105	Up	0.00303177668246321	0.784608683376255
C5_GO_SYNAPSE_PRUNING	8	Down	0.00303994071777243	0.784608683376255
C2_SCIBETTA_KDM5B_TARGETS_DN	64	Up	0.00316322480239578	0.784608683376255
C5_GO_COMPLEMENT_ACTIVATION_ALTERNATIVE_PATHWAY	8	Down	0.00317797783103362	0.784608683376255
C5_GO_PROTEIN_RETENTION_IN_GOLGI_APPARATUS	5	Down	0.00319379796317267	0.784608683376255
C6_SIRNA_EIF4GI_UP	80	Up	0.00321032528574506	0.784608683376255
C5_GO_NODAL_SIGNALING_PATHWAY	7	Up	0.00321624238955931	0.784608683376255
C7_GSE16450_IMMATURE_VS_MATURE_NEURON_CELL_LINE_UP	175	Up	0.00321819436033218	0.784608683376255
C5_GO_IMMUNOGLOBULIN_PRODUCTION_INVOLVED_IN_IMMUNOGLOBULIN_MEDIATED_IMMUNE_RESPONSE	49	Up	0.00329572233518684	0.784608683376255
C5_GO_PIGMENT_CELL_DIFFERENTIATION	23	Down	0.003310272255068	0.784608683376255
C5_GO_ISOTYPE_SWITCHING_TO_IGG_ISOTYPES	11	Up	0.00333217698489493	0.784608683376255
C5_GO_PHAGOPHORE_ASSEMBLY_SITE_MEMBRANE	15	Down	0.00336803235041998	0.784608683376255
C2_BIOCARTA_TCAPOPTOSIS_PATHWAY	9	Up	0.00338258366657755	0.784608683376255
C5_GO_SPINAL_CORD_ASSOCIATION_NEURON_DIFFERENTIATION	4	Down	0.00347779387349033	0.784608683376255
C2_PEPPER_CHRONIC_LYMPHOCYTIC_LEUKEMIA_DN	10	Up	0.00353090571292249	0.784608683376255
C2_LUND_SILENCED_BY_METHYLATION	13	Up	0.00358251914631045	0.784608683376255
C2_BIOCARTA_SODD_PATHWAY	9	Up	0.00358576010407772	0.784608683376255
C5_GO_TRANSFORMING_GROWTH_FACTOR_BETA_RECEPTOR_ACTIVITY_TYPE_I	5	Up	0.00366817801699743	0.784608683376255
C2_PID_DELTA_NP63_PATHWAY	33	Up	0.00369195476793424	0.784608683376255
C2_REACTOME_SIGNALING_BY_BMP	16	Up	0.003726443689574	0.784608683376255
C2_REACTOME_G2_M_DNA_DAMAGE_CHECKPOINT	85	Up	0.00373673053898213	0.784608683376255
C5_GO_MHC_CLASS_I_PROTEIN_BINDING	15	Down	0.003737679792836	0.784608683376255
C5_GO_NEGATIVE_REGULATION_OF_CD4_POSITIVE_ALPHA_BETA_T_CELL_DIFFERENTIATION	17	Up	0.00376509472387772	0.784608683376255
C5_GO_DERMATAN_SULFATE_BIOSYNTHETIC_PROCESS	5	Down	0.00378836713243982	0.784608683376255
C5_GO_CAMP_DEPENDENT_PROTEIN_KINASE_COMPLEX	5	Down	0.00385986087298271	0.784608683376255
C2_REACTOME_LIPOPHAGY	7	Up	0.00392961388907914	0.784608683376255
C5_GO_SUCCINYL_COA_METABOLIC_PROCESS	5	Down	0.00402582779547301	0.784608683376255
C2_NEBEN_AML_WITH_FLT3_OR_NRAS_DN	12	Up	0.00403079802710638	0.784608683376255
C7_GSE25677_R848_VS_MPL_AND_R848_STIM_BCELL_DN	148	Up	0.00406206245235721	0.784608683376255
C5_GO_SOMATIC_RECOMBINATION_OF_IMMUNOGLOBULIN_GENE_SEGMENTS	45	Up	0.00408222641103746	0.784608683376255
C7_GSE1460_INTRATHYMIC_T_PROGENITOR_VS_CD4_THYMOCYTE_DN	177	Up	0.00411794318233082	0.784608683376255
C5_GO_FIBROBLAST_APOPTOTIC_PROCESS	15	Up	0.004136536838171	0.784608683376255
C3_GGCACTT_MIR519E	92	Up	0.00415663448945815	0.784608683376255
C2_REACTOME_SIGNALING_BY_FGFR4	31	Down	0.00416701210573937	0.784608683376255
C5_GO_REGULATION_OF_LIPID_LOCALIZATION	87	Down	0.00426455303434861	0.784608683376255
C2_REACTOME_CHAPERONE_MEDIATED_AUTOPHAGY	14	Up	0.00435154948510646	0.784608683376255
C7_GSE10325_BCELL_VS_MYELOID_UP	161	Up	0.0044174873360458	0.784608683376255
C2_REACTOME_G1_S_DNA_DAMAGE_CHECKPOINTS	54	Up	0.00451884916352452	0.784608683376255
C2_REACTOME_PROCESSING_AND_ACTIVATION_OF_SUMO	9	Up	0.00454837217550489	0.784608683376255
C7_GSE45739_UNSTIM_VS_ACD3_ACD28_STIM_NRAS_KO_CD4_TCELL_DN	164	Down	0.00455439899529718	0.784608683376255
C5_GO_POSITIVE_REGULATION_OF_ANTIGEN_RECEPTOR_MEDIATED_SIGNALING_PATHWAY	21	Up	0.00455493313395028	0.784608683376255
C5_GO_POSITIVE_REGULATION_OF_INTERLEUKIN_2_BIOSYNTHETIC_PROCESS	12	Up	0.00458545917048146	0.784608683376255
C5_GO_RNA_DIRECTED_DNA_POLYMERASE_ACTIVITY	5	Down	0.00467002987995902	0.784608683376255
C5_GO_TELOMERASE_ACTIVITY	5	Down	0.00467002987995902	0.784608683376255
C2_HOFFMANN_LARGE_TO_SMALL_PRE_BII_LYMPHOCYTE_UP	134	Up	0.00467021901499378	0.784608683376255
C5_GO_PLATELET_DENSE_GRANULE_MEMBRANE	6	Up	0.004682144083177	0.784608683376255
C2_REACTOME_PROCESSING_OF_DNA_DOUBLE_STRAND_BREAK_ENDS	90	Up	0.00471514832228127	0.784608683376255
C5_GO_HAPTOGLOBIN_HEMOGLOBIN_COMPLEX	4	Up	0.00474943074583771	0.784608683376255
C2_BORCZUK_MALIGNANT_MESOTHELIOMA_UP	283	Up	0.00476225255967249	0.784608683376255
C2_MAYBURD_RESPONSE_TO_L663536_DN	53	Up	0.00477602921260585	0.784608683376255
C7_GSE12845_IGD_NEG_BLOOD_VS_NAIVE_TONSIL_BCELL_UP	177	Up	0.00480091159697799	0.784608683376255
C7_GSE46468_LUNG_INNATE_LYMPHOID_CELL_VS_SPLEEN_CD4_TCELL_UP	169	Up	0.00483601707796877	0.784608683376255
C5_GO_TRNA_CYTOSINE_METHYLTRANSFERASE_ACTIVITY	9	Up	0.00490634418310492	0.784608683376255
C7_GSE40274_FOXP3_VS_FOXP3_AND_HELIOS_TRANSDUCED_ACTIVATED_CD4_TCELL_DN	139	Up	0.00491367948305835	0.784608683376255
C5_GO_TOXIN_METABOLIC_PROCESS	15	Up	0.00493368684041112	0.784608683376255
C5_GO_NADH_METABOLIC_PROCESS	8	Down	0.00495580878862993	0.784608683376255
C5_GO_ER_UBIQUITIN_LIGASE_COMPLEX	5	Up	0.00498912630728372	0.784608683376255
C2_REACTOME_CONDENSATION_OF_PROMETAPHASE_CHROMOSOMES	9	Up	0.00506596333255451	0.784608683376255
C2_CAFFAREL_RESPONSE_TO_THC_24HR_5_DN	48	Up	0.00507622859610915	0.784608683376255
C2_REACTOME_DERMATAN_SULFATE_BIOSYNTHESIS	4	Down	0.00511018509971856	0.784608683376255
C7_GSE20715_0H_VS_48H_OZONE_LUNG_DN	158	Up	0.00513839219659908	0.784608683376255
C2_GOERING_BLOOD_HDL_CHOLESTEROL_QTL_CIS	10	Down	0.00515898622197768	0.784608683376255
C2_MATTIOLI_MGUS_VS_PCL	85	Up	0.00525966303457515	0.784608683376255
C2_MORI_MATURE_B_LYMPHOCYTE_DN	62	Up	0.00527106123842069	0.784608683376255
C5_GO_GOLGI_VESICLE_BUDDING	69	Up	0.00540029540760248	0.784608683376255
C2_BIOCARTA_NDKDYNAMIN_PATHWAY	16	Up	0.00542585424244819	0.784608683376255
C5_GO_EXONUCLEASE_ACTIVITY_ACTIVE_WITH_EITHER_RIBO_OR_DEOXYRIBONUCLEIC_ACIDS_AND_PRODUCING_5_PHOSPHOMONOESTERS	51	Up	0.00542644704650546	0.784608683376255
C7_GSE25087_TREG_VS_TCONV_ADULT_UP	176	Up	0.00543047974478658	0.784608683376255
C5_GO_ISOCITRATE_DEHYDROGENASE_ACTIVITY	5	Up	0.0054314892711413	0.784608683376255
C2_XU_HGF_TARGETS_INDUCED_BY_AKT1_48HR_DN	21	Up	0.00549886992559956	0.784608683376255
C2_MYLLYKANGAS_AMPLIFICATION_HOT_SPOT_29	4	Down	0.00550873314610082	0.784608683376255
C2_BIOCARTA_PRC2_PATHWAY	11	Down	0.00552373963011793	0.784608683376255
C7_GSE24634_TEFF_VS_TCONV_DAY10_IN_CULTURE_UP	168	Up	0.00552426006452374	0.784608683376255
C7_GSE37532_TREG_VS_TCONV_CD4_TCELL_FROM_VISCERAL_ADIPOSE_TISSUE_DN	157	Up	0.00552664325805613	0.784608683376255
C5_GO_CATION_CATION_ANTIPORTER_ACTIVITY	18	Down	0.00559519873729306	0.784608683376255
C5_GO_MDA_5_SIGNALING_PATHWAY	8	Down	0.00560911140267969	0.784608683376255
C5_GO_TETRAHYDROFOLATE_METABOLIC_PROCESS	11	Up	0.00561095433033685	0.784608683376255
C2_RHODES_UNDIFFERENTIATED_CANCER	62	Up	0.00572637871711702	0.784608683376255
C5_GO_H4_HISTONE_ACETYLTRANSFERASE_COMPLEX	39	Up	0.00574121433849976	0.784608683376255
C5_GO_AUTOPHAGY_OF_PEROXISOME	4	Down	0.00576262306686928	0.784608683376255
C5_GO_POSITIVE_REGULATION_OF_ANION_TRANSPORT	33	Down	0.00578581940057343	0.784608683376255
C5_GO_EXTRACELLULAR_REGULATION_OF_SIGNAL_TRANSDUCTION	4	Up	0.00583183273686026	0.784608683376255
C5_GO_L_LYSINE_TRANSPORT	4	Down	0.00589539992785706	0.784608683376255
C2_REACTOME_SIGNALING_BY_FGFR	63	Down	0.00590651671268246	0.784608683376255
C5_GO_REGULATION_OF_RESPIRATORY_GASEOUS_EXCHANGE	12	Down	0.00592461180014085	0.784608683376255
C5_GO_SULFUR_AMINO_ACID_METABOLIC_PROCESS	10	Up	0.00593194837145979	0.784608683376255
C5_GO_POSITIVE_REGULATION_OF_CHOLESTEROL_STORAGE	5	Down	0.00597195098750895	0.78511248982451
C2_FERRANDO_HOX11_NEIGHBORS	11	Up	0.00604299987798425	0.785785733898365
C5_GO_OXIDOREDUCTASE_ACTIVITY_ACTING_ON_THE_CH_CH_GROUP_OF_DONORS_NAD_OR_NADP_AS_ACCEPTOR	21	Up	0.0060495213701377	0.785785733898365
C2_BIOCARTA_SPRY_PATHWAY	14	Down	0.00613303191128066	0.786264001630838
C2_CAFFAREL_RESPONSE_TO_THC_UP	31	Up	0.00613938234197174	0.786264001630838
C2_BIOCARTA_NKT_PATHWAY	21	Up	0.00617105297047539	0.786264001630838
C5_GO_L_LYSINE_TRANSMEMBRANE_TRANSPORTER_ACTIVITY	3	Down	0.00625722721813629	0.786264001630838
C5_GO_VESICLE_FUSION_WITH_GOLGI_APPARATUS	8	Up	0.00626940223803593	0.786264001630838
C5_GO_BASIC_AMINO_ACID_TRANSMEMBRANE_TRANSPORT	8	Down	0.00629476550484714	0.786264001630838
C7_GSE29617_CTRL_VS_DAY3_TIV_FLU_VACCINE_PBMC_2008_UP	149	Up	0.00630693049436501	0.786264001630838
C2_NAKAMURA_CANCER_MICROENVIRONMENT_DN	41	Up	0.00638858592112602	0.789447937167063
C5_GO_NARROW_PORE_CHANNEL_ACTIVITY	6	Down	0.00644587928122875	0.789447937167063
C2_REACTOME_CHK1_CHK2_CDS1_MEDIATED_INACTIVATION_OF_CYCLIN_B:CDK1_COMPLEX	9	Up	0.00647354539390152	0.789447937167063
C5_GO_PROTEIN_SERINE_THREONINE_PHOSPHATASE_INHIBITOR_ACTIVITY	5	Up	0.0065779571880278	0.789447937167063
C2_FARMER_BREAST_CANCER_CLUSTER_7	15	Up	0.00658916306388161	0.789447937167063
C2_REACTOME_HOMOLOGY_DIRECTED_REPAIR	125	Up	0.00661420982321533	0.789447937167063
C2_TOMLINS_METASTASIS_DN	16	Up	0.00663340404630292	0.789447937167063
C5_GO_REGULATION_OF_INCLUSION_BODY_ASSEMBLY	13	Up	0.00663693553706595	0.789447937167063
C5_GO_VIRION_BINDING	5	Up	0.00666001164030852	0.789447937167063
C5_GO_MODULATION_BY_HOST_OF_SYMBIONT_MOLECULAR_FUNCTION	4	Up	0.00676314298192923	0.797040850002374
C5_GO_EXODEOXYRIBONUCLEASE_ACTIVITY	22	Up	0.00682418152571056	0.797040850002374
C2_JIANG_TIP30_TARGETS_UP	35	Up	0.00683429827127243	0.797040850002374
C2_TAKAO_RESPONSE_TO_UVB_RADIATION_DN	84	Up	0.00701424620807151	0.807017117082435
C2_REACTOME_GDP_FUCOSE_BIOSYNTHESIS	6	Up	0.00707691984404902	0.807017117082435
C7_GSE16266_LPS_VS_HEATSHOCK_AND_LPS_STIM_MEF_DN	172	Up	0.00712326790981282	0.807017117082435
C5_GO_INOSITOL_PHOSPHATE_BIOSYNTHETIC_PROCESS	31	Down	0.00715418957665881	0.807017117082435
C2_PID_TRAIL_PATHWAY	25	Up	0.00717197280484249	0.807017117082435
C2_REACTOME_SIGNAL_ATTENUATION	9	Down	0.00723182098180397	0.807017117082435
C2_SCHLOSSER_MYC_TARGETS_REPRESSED_BY_SERUM	139	Up	0.00723959773717366	0.807017117082435
C2_MEINHOLD_OVARIAN_CANCER_LOW_GRADE_DN	17	Up	0.00728007488873659	0.807017117082435
C5_GO_CD4_POSITIVE_OR_CD8_POSITIVE_ALPHA_BETA_T_CELL_LINEAGE_COMMITMENT	17	Up	0.00742506194816279	0.807017117082435
C5_GO_REGULATION_OF_CELLULAR_RESPONSE_TO_HEAT	70	Up	0.00742682016581312	0.807017117082435
C5_GO_COPII_COATED_ER_TO_GOLGI_TRANSPORT_VESICLE	73	Up	0.00745093645006235	0.807017117082435
C5_GO_DEVELOPMENTAL_PIGMENTATION	31	Down	0.00747979603894262	0.807017117082435
C5_GO_SMN_SM_PROTEIN_COMPLEX	15	Up	0.00749298937548138	0.807017117082435
C5_GO_REGULATION_OF_CORE_PROMOTER_BINDING	5	Down	0.00751135270114003	0.807017117082435
C5_GO_GROWTH_INVOLVED_IN_HEART_MORPHOGENESIS	3	Up	0.00756542340663256	0.807017117082435
C2_REACTOME_DOWNSTREAM_SIGNALING_OF_ACTIVATED_FGFR1	20	Down	0.0075821507491857	0.807017117082435
C7_GSE16385_ROSIGLITAZONE_IL4_VS_IFNG_TNF_STIM_MACROPHAGE_UP	181	Up	0.00762489223060625	0.807017117082435
C7_GSE22886_UNSTIM_VS_IL2_STIM_NKCELL_DN	174	Up	0.00768249708125998	0.807017117082435
C7_GSE43955_TH0_VS_TGFB_IL6_IL23_TH17_ACT_CD4_TCELL_60H_DN	175	Up	0.0076974785134393	0.807017117082435
C5_GO_REGULATION_OF_FC_GAMMA_RECEPTOR_SIGNALING_PATHWAY_INVOLVED_IN_PHAGOCYTOSIS	7	Up	0.00789745078132971	0.807017117082435
C7_GSE14415_FOXP3_KO_NATURAL_TREG_VS_TCONV_DN	149	Up	0.00791136679071219	0.807017117082435
C7_GSE15330_LYMPHOID_MULTIPOTENT_VS_GRANULOCYTE_MONOCYTE_PROGENITOR_DN	177	Up	0.00799509688002311	0.807017117082435
C7_GSE29618_BCELL_VS_MONOCYTE_DAY7_FLU_VACCINE_UP	155	Up	0.00801054619182727	0.807017117082435
C5_GO_PHARYNGEAL_SYSTEM_DEVELOPMENT	11	Up	0.00810845327410306	0.807017117082435
C2_BIOCARTA_MCALPAIN_PATHWAY	13	Down	0.00820190356015381	0.807017117082435
C5_GO_POSITIVE_REGULATION_OF_ENDOCYTIC_RECYCLING	5	Down	0.00832625847475671	0.807017117082435
C2_NGO_MALIGNANT_GLIOMA_1P_LOH	15	Up	0.00837717279224535	0.807017117082435
C5_GO_POSITIVE_REGULATION_OF_FATTY_ACID_TRANSPORT	10	Down	0.00851467232292123	0.807017117082435
C7_GSE22501_PERIPHERAL_BLOOD_VS_CORD_BLOOD_TREG_DN	146	Up	0.00851642400584102	0.807017117082435
C5_GO_REGULATION_OF_RESPIRATORY_SYSTEM_PROCESS	8	Down	0.00852466961372921	0.807017117082435
C2_BRACHAT_RESPONSE_TO_CAMPTOTHECIN_DN	35	Up	0.00855154586563483	0.807017117082435
C5_GO_NEGATIVE_REGULATION_OF_INCLUSION_BODY_ASSEMBLY	9	Up	0.00855624320709821	0.807017117082435
C5_GO_PRERIBOSOME_LARGE_SUBUNIT_PRECURSOR	14	Up	0.00856660207977847	0.807017117082435
C5_GO_NEGATIVE_REGULATION_OF_CELL_MATRIX_ADHESION	30	Down	0.00858680785992662	0.807017117082435
C7_GSE37532_VISCERAL_ADIPOSE_TISSUE_VS_LN_DERIVED_PPARG_KO_TCONV_CD4_TCELL_UP	159	Up	0.00859382596334201	0.807017117082435
C2_SEITZ_NEOPLASTIC_TRANSFORMATION_BY_8P_DELETION_DN	17	Up	0.00861365998944547	0.807017117082435
C2_REACTOME_O2_CO2_EXCHANGE_IN_ERYTHROCYTES	8	Up	0.00862525872370573	0.807017117082435
C5_GO_RESPONSE_TO_ALUMINUM_ION	4	Up	0.00864117575658434	0.807017117082435
C5_GO_NUCLEAR_CHROMOSOME_TELOMERIC_REGION	112	Up	0.00867090774174866	0.807017117082435
C2_REACTOME_G2_M_CHECKPOINTS	144	Up	0.00869084161818708	0.807017117082435
C2_LI_WILMS_TUMOR_VS_FETAL_KIDNEY_1_DN	142	Up	0.00876768815973392	0.807017117082435
C5_GO_BARBED_END_ACTIN_FILAMENT_CAPPING	15	Up	0.00886693338527231	0.807017117082435
C5_GO_REGULATION_OF_PHOSPHATIDYLINOSITOL_BIOSYNTHETIC_PROCESS	5	Down	0.00891644092021133	0.807017117082435
C2_POMEROY_MEDULLOBLASTOMA_PROGNOSIS_UP	29	Down	0.00903032209740736	0.807017117082435
C2_NELSON_RESPONSE_TO_ANDROGEN_DN	13	Up	0.0090503657445653	0.807017117082435
C5_GO_PHOSPHOLIPID_HOMEOSTASIS	9	Down	0.00911767620012688	0.807017117082435
C5_GO_EXONUCLEASE_ACTIVITY	71	Up	0.00915247923727067	0.807017117082435
C5_GO_CEREBRAL_CORTEX_REGIONALIZATION	3	Down	0.00916424765297821	0.807017117082435
C5_GO_MICROFIBRIL	4	Down	0.00921769444769048	0.807017117082435
C5_GO_REGULATION_OF_TRANSCRIPTION_FROM_RNA_POLYMERASE_II_PROMOTER_INVOLVED_IN_HEART_DEVELOPMENT	6	Up	0.00924929536160282	0.807017117082435
C5_GO_FATTY_ACYL_COA_METABOLIC_PROCESS	4	Up	0.00929620538993012	0.807017117082435
C2_BURTON_ADIPOGENESIS_PEAK_AT_16HR	32	Up	0.00934641450464552	0.807017117082435
C7_GSE23114_WT_VS_SLE2C1_MOUSE_SPLEEN_B1A_BCELL_UP	172	Up	0.00939508139054788	0.807017117082435
C2_ZERBINI_RESPONSE_TO_SULINDAC_DN	5	Up	0.00942523906350237	0.807017117082435
C2_REACTOME_INTERLEUKIN_12_SIGNALING	39	Up	0.00942857413353426	0.807017117082435
C5_GO_NEURAL_PLATE_PATTERN_SPECIFICATION	5	Up	0.00951396775716984	0.807017117082435
C2_REACTOME_REGULATION_OF_HSF1_MEDIATED_HEAT_SHOCK_RESPONSE	69	Up	0.00954430199118419	0.807017117082435
C7_GSE32533_WT_VS_MIR17_KO_ACT_CD4_TCELL_DN	181	Up	0.00962852820881412	0.807017117082435
C7_GSE10325_LUPUS_CD4_TCELL_VS_LUPUS_MYELOID_DN	171	Down	0.00963141203603446	0.807017117082435
C7_GSE26495_PD1HIGH_VS_PD1LOW_CD8_TCELL_DN	131	Down	0.00965164793268278	0.807017117082435
C5_GO_REGULATION_OF_DENDRITIC_CELL_DIFFERENTIATION	8	Down	0.00975632304383382	0.807017117082435
C2_REACTOME_INTERLEUKIN_12_FAMILY_SIGNALING	48	Up	0.00980668975618424	0.807017117082435
C5_GO_OXIDIZED_DNA_BINDING	10	Up	0.00986290795299601	0.807017117082435
C2_MYLLYKANGAS_AMPLIFICATION_HOT_SPOT_2	5	Up	0.00989445440478973	0.807017117082435
C2_REACTOME_CASPASE_ACTIVATION_VIA_DEATH_RECEPTORS_IN_THE_PRESENCE_OF_LIGAND	15	Up	0.00990680328378494	0.807017117082435
C5_GO_POSITIVE_REGULATION_OF_MAMMARY_GLAND_EPITHELIAL_CELL_PROLIFERATION	8	Down	0.00991916699065901	0.807017117082435
C7_GSE22886_NAIVE_TCELL_VS_NKCELL_UP	164	Up	0.00993386255441902	0.807017117082435
C7_GSE22886_NAIVE_CD4_TCELL_VS_48H_ACT_TH2_DN	174	Up	0.00998077931750557	0.807017117082435
C2_LOPEZ_MESOTHELIOMA_SURVIVAL_WORST_VS_BEST_DN	4	Up	0.010023927337745	0.807017117082435
C7_GSE2770_TGFB_AND_IL4_ACT_VS_ACT_CD4_TCELL_48H_UP	169	Up	0.0100630176294258	0.807017117082435
C2_MARKS_HDAC_TARGETS_UP	23	Up	0.0100696257044656	0.807017117082435
C2_PUJANA_BRCA_CENTERED_NETWORK	107	Up	0.0100864685756287	0.807017117082435
C2_TONKS_TARGETS_OF_RUNX1_RUNX1T1_FUSION_MONOCYTE_DN	45	Up	0.0101384395104463	0.807017117082435
C2_ROSTY_CERVICAL_CANCER_PROLIFERATION_CLUSTER	128	Up	0.0101445229950533	0.807017117082435
C2_REACTOME_CELL_CYCLE_CHECKPOINTS	252	Up	0.0101658868659978	0.807017117082435
C2_REACTOME_TRANSPORT_TO_THE_GOLGI_AND_SUBSEQUENT_MODIFICATION	149	Up	0.0101994858021104	0.807017117082435
C5_GO_CHAPERONE_MEDIATED_PROTEIN_COMPLEX_ASSEMBLY	15	Up	0.010239997754442	0.807017117082435
C5_GO_CHROMOSOME_TELOMERIC_REGION	141	Up	0.0102843860074064	0.807017117082435
C2_MATTIOLI_MULTIPLE_MYELOMA_SUBGROUPS	10	Up	0.0103277015685801	0.807017117082435
C7_GSE17721_CTRL_VS_POLYIC_4H_BMDC_UP	179	Up	0.0103366186261801	0.807017117082435
C5_GO_NEGATIVE_REGULATION_OF_TRANSCRIPTION_FROM_RNA_POLYMERASE_II_PROMOTER_IN_RESPONSE_TO_STRESS	11	Up	0.0104333511864203	0.807017117082435
C5_GO_SERINE_HYDROLASE_ACTIVITY	93	Down	0.0104380817204948	0.807017117082435
C5_GO_SIRNA_BINDING	9	Down	0.0105752588616226	0.807017117082435
C2_REACTOME_CELLULAR_RESPONSE_TO_HEAT_STRESS	87	Up	0.0106099184956792	0.807017117082435
C5_GO_MODULATION_OF_MICROTUBULE_CYTOSKELETON_INVOLVED_IN_CEREBRAL_CORTEX_RADIAL_GLIA_GUIDED_MIGRATION	5	Up	0.0106537410780072	0.807017117082435
C2_BIOCARTA_FAS_PATHWAY	29	Up	0.0106834672324801	0.807017117082435
C5_GO_VESICLE_TARGETING_TO_FROM_OR_WITHIN_GOLGI	64	Up	0.0106904149965367	0.807017117082435
C7_GSE14769_UNSTIM_VS_360MIN_LPS_BMDM_DN	157	Up	0.0107041122519789	0.807017117082435
C2_REACTOME_ER_TO_GOLGI_ANTEROGRADE_TRANSPORT	126	Up	0.0107147000807012	0.807017117082435
C7_GSE15271_CXCR4_POS_VS_NEG_GC_BCELL_UP	143	Up	0.0107338159601788	0.807017117082435
C7_GSE3982_EFF_MEMORY_CD4_TCELL_VS_TH2_DN	178	Up	0.0108007967176657	0.807017117082435
C5_GO_T_HELPER_17_CELL_LINEAGE_COMMITMENT	10	Up	0.0108838479134276	0.807017117082435
C5_GO_TRNA_THIO_MODIFICATION	4	Up	0.0109256225349906	0.807017117082435
C2_REACTOME_FRS_MEDIATED_FGFR1_SIGNALING	14	Down	0.010933231944139	0.807017117082435
C5_GO_ALANINE_TRANSPORT	6	Up	0.0109738304324348	0.807017117082435
C2_WONG_ENDMETRIUM_CANCER_DN	39	Down	0.0109989004556285	0.807017117082435
C2_REACTOME_CASPASE_ACTIVATION_VIA_EXTRINSIC_APOPTOTIC_SIGNALLING_PATHWAY	22	Up	0.0110244748817637	0.807017117082435
C5_GO_RETROGRADE_TRANSPORT_ENDOSOME_TO_PLASMA_MEMBRANE	24	Up	0.0110370710003749	0.807017117082435
C5_GO_SPHINGOLIPID_TRANSPORTER_ACTIVITY	12	Down	0.0110596536795641	0.807017117082435
C1_chr4q23	12	Up	0.0111903373177393	0.807017117082435
C2_REN_BOUND_BY_E2F	57	Up	0.0112280516215122	0.807017117082435
C5_GO_PROTEASOME_BINDING	14	Up	0.0112834059388456	0.807017117082435
C2_REACTOME_SUMO_IS_PROTEOLYTICALLY_PROCESSED	5	Up	0.0112963983014171	0.807017117082435
C2_REACTOME_RUNX1_AND_FOXP3_CONTROL_THE_DEVELOPMENT_OF_REGULATORY_T_LYMPHOCYTES_TREGS	8	Up	0.0114312899610154	0.807017117082435
C5_GO_FUCOSE_METABOLIC_PROCESS	7	Up	0.0114369662498724	0.807017117082435
C2_REACTOME_MITOTIC_PROPHASE	129	Up	0.0114494114615731	0.807017117082435
C5_GO_SINGLE_STRANDED_DNA_BINDING	91	Up	0.0114627131930565	0.807017117082435
C2_FLECHNER_PBL_KIDNEY_TRANSPLANT_REJECTED_VS_OK_UP	59	Up	0.0114901750734796	0.807017117082435
C7_GSE360_DC_VS_MAC_B_MALAYI_LOW_DOSE_UP	155	Up	0.0115049566626785	0.807017117082435
C7_GSE22886_NAIVE_CD8_TCELL_VS_NEUTROPHIL_UP	176	Up	0.0115467329281643	0.807017117082435
C5_GO_CELL_MIGRATION_INVOLVED_IN_KIDNEY_DEVELOPMENT	3	Down	0.0115679118971704	0.807017117082435
C5_GO_OLIGOSACCHARYL_TRANSFERASE_ACTIVITY	8	Up	0.0115797418580884	0.807017117082435
C5_GO_TRAIL_ACTIVATED_APOPTOTIC_SIGNALING_PATHWAY	8	Up	0.0115992307296014	0.807017117082435
C7_GSE21063_CTRL_VS_ANTI_IGM_STIM_BCELL_NFATC1_KO_8H_DN	178	Up	0.0116035757944488	0.807017117082435
C2_GOLDRATH_HOMEOSTATIC_PROLIFERATION	120	Up	0.0116948736432428	0.807017117082435
C5_GO_NEGATIVE_REGULATION_OF_DNA_DAMAGE_RESPONSE_SIGNAL_TRANSDUCTION_BY_P53_CLASS_MEDIATOR	11	Up	0.0117285172265499	0.807017117082435
C5_GO_HOMOSERINE_METABOLIC_PROCESS	3	Up	0.0117341950376949	0.807017117082435
C2_REACTOME_FASL_CD95L_SIGNALING	5	Up	0.0117458459143108	0.807017117082435
C2_REACTOME_NUCLEAR_ENVELOPE_BREAKDOWN	49	Up	0.0117530003433472	0.807017117082435
C7_GSE17721_POLYIC_VS_CPG_1H_BMDC_UP	162	Up	0.0117782240153966	0.807017117082435
C7_GSE26727_WT_VS_KLF2_KO_LPS_STIM_MACROPHAGE_DN	180	Up	0.011815215560722	0.807017117082435
C5_GO_REGULATION_OF_DEVELOPMENTAL_PIGMENTATION	12	Down	0.0118326505646726	0.807017117082435
C5_GO_POSITIVE_REGULATION_OF_CYTOLYSIS	4	Down	0.0118389726262744	0.807017117082435
C7_GSE28726_NAIVE_VS_ACTIVATED_NKTCELL_DN	177	Up	0.0118758126123611	0.807017117082435
C2_CHEN_ETV5_TARGETS_TESTIS	18	Up	0.0118789677885901	0.807017117082435
C5_GO_DIPHOSPHOINOSITOL_POLYPHOSPHATE_DIPHOSPHATASE_ACTIVITY	4	Down	0.0119034806674367	0.807017117082435
C7_GSE45837_WT_VS_GFI1_KO_PDC_DN	179	Up	0.0120020248721777	0.807017117082435
C3_YTTCCNNNGGAMR_UNKNOWN	38	Up	0.012004679736262	0.807017117082435
C5_GO_SEQUESTERING_OF_EXTRACELLULAR_LIGAND_FROM_RECEPTOR	3	Up	0.0120309987652222	0.807017117082435
C5_GO_SMAD_PROTEIN_SIGNAL_TRANSDUCTION	42	Up	0.0120587259496893	0.807017117082435
C2_KOMMAGANI_TP63_GAMMA_TARGETS	8	Up	0.0120757776428556	0.807017117082435
C5_GO_NEGATIVE_REGULATION_OF_T_CELL_DIFFERENTIATION	33	Up	0.0120976640057894	0.807017117082435
C2_REACTOME_COPI_MEDIATED_ANTEROGRADE_TRANSPORT	80	Up	0.0121915096961087	0.807017117082435
C3_HOX13_01	26	Down	0.0122911062447346	0.807017117082435
C5_GO_HISTONE_METHYLTRANSFERASE_ACTIVITY_H3_K9_SPECIFIC_	7	Down	0.0122986936884758	0.807017117082435
C2_REACTOME_DOWNSTREAM_SIGNALING_OF_ACTIVATED_FGFR4	19	Down	0.0123562916551953	0.807017117082435
C2_REACTOME_PERK_REGULATES_GENE_EXPRESSION	29	Up	0.012447795907316	0.807017117082435
C5_GO_HAPTOGLOBIN_BINDING	3	Up	0.0124553858015486	0.807017117082435
C7_GSE13738_TCR_VS_BYSTANDER_ACTIVATED_CD4_TCELL_DN	176	Up	0.0124727027660723	0.807017117082435
C7_GSE2770_IL12_VS_TGFB_AND_IL12_TREATED_ACT_CD4_TCELL_6H_DN	166	Up	0.0125106856862011	0.807017117082435
C5_GO_POSITIVE_REGULATION_OF_ACTIVIN_RECEPTOR_SIGNALING_PATHWAY	7	Up	0.0126015880289639	0.807017117082435
C5_GO_RESPONSE_TO_INTERLEUKIN_12	42	Up	0.0126040754266164	0.807017117082435
C5_GO_U1_SNRNP	23	Up	0.0126177601213932	0.807017117082435
C5_GO_RESPONSE_TO_OLEIC_ACID	3	Down	0.0126681051580343	0.807017117082435
C2_BARRIER_CANCER_RELAPSE_TUMOR_SAMPLE_UP	14	Up	0.0126804014522102	0.807017117082435
C5_GO_NEGATIVE_REGULATION_OF_ACTIN_FILAMENT_POLYMERIZATION	42	Up	0.0128361442055078	0.807017117082435
C5_GO_NEGATIVE_REGULATION_OF_PROTEIN_KINASE_B_SIGNALING	37	Up	0.0129375936773039	0.807017117082435
C5_GO_POSITIVE_REGULATION_OF_FC_RECEPTOR_MEDIATED_STIMULATORY_SIGNALING_PATHWAY	7	Up	0.0129475763679596	0.807017117082435
C2_REACTOME_INTERLEUKIN_23_SIGNALING	8	Up	0.0129587821595908	0.807017117082435
C5_GO_INTERLEUKIN_23_MEDIATED_SIGNALING_PATHWAY	8	Up	0.0129587821595908	0.807017117082435
C5_GO_REGULATION_OF_IMMUNOGLOBULIN_PRODUCTION	52	Up	0.0129640855361216	0.807017117082435
C5_GO_NEGATIVE_REGULATION_OF_COFACTOR_METABOLIC_PROCESS	5	Up	0.0129728954685883	0.807017117082435
C5_GO_MANNOSYL_OLIGOSACCHARIDE_MANNOSIDASE_ACTIVITY	8	Up	0.0129910913805627	0.807017117082435
C5_GO_POLYOL_BIOSYNTHETIC_PROCESS	61	Down	0.0130031546517544	0.807017117082435
C2_BIOCARTA_PLCE_PATHWAY	8	Down	0.0130126704279535	0.807017117082435
C7_GSE10325_LUPUS_BCELL_VS_LUPUS_MYELOID_UP	163	Up	0.0130135093583395	0.807017117082435
C5_GO_FIBROBLAST_ACTIVATION	6	Down	0.0130496575800457	0.807017117082435
C5_GO_REGULATION_OF_RESPIRATORY_GASEOUS_EXCHANGE_BY_NEUROLOGICAL_SYSTEM_PROCESS	5	Down	0.0130559691900862	0.807017117082435
C7_GSE43863_TH1_VS_LY6C_INT_CXCR5POS_MEMORY_CD4_TCELL_DN	130	Down	0.0130569382086777	0.807017117082435
C2_REICHERT_G1S_REGULATORS_AS_PI3K_TARGETS	6	Up	0.0130622749444794	0.807017117082435
C5_GO_PTERIDINE_CONTAINING_COMPOUND_METABOLIC_PROCESS	21	Up	0.0131194200425644	0.807017117082435
C7_GSE7831_UNSTIM_VS_INFLUENZA_STIM_PDC_4H_DN	165	Up	0.0131324318491896	0.807017117082435
C2_HEIDENBLAD_AMPLICON_12P11_12_UP	32	Up	0.0131461287860442	0.807017117082435
C7_GSE11057_CD4_EFF_MEM_VS_PBMC_DN	158	Down	0.0132326528723369	0.807017117082435
C2_PID_NFAT_TFPATHWAY	38	Up	0.0132513267548748	0.807017117082435
C7_GSE37301_COMMON_LYMPHOID_PROGENITOR_VS_RAG2_KO_NK_CELL_UP	137	Up	0.0132654045043053	0.807017117082435
C5_GO_PROTON_TRANSPORTING_V_TYPE_ATPASE_V1_DOMAIN	6	Up	0.0132698913016877	0.807017117082435
C5_GO_DORSAL_SPINAL_CORD_DEVELOPMENT	8	Down	0.0133162865013764	0.807017117082435
C5_GO_NEGATIVE_REGULATION_OF_ORGANELLE_ASSEMBLY	30	Up	0.0133379930730164	0.807017117082435
C7_GSE14000_TRANSLATED_RNA_VS_MRNA_DC_UP	179	Up	0.0133450014123468	0.807017117082435
C2_STAMBOLSKY_RESPONSE_TO_VITAMIN_D3_DN	19	Up	0.0133924548356441	0.807017117082435
C5_GO_RESPONSE_TO_UV_C	13	Up	0.0133949280567976	0.807017117082435
C7_GSE13547_WT_VS_ZFX_KO_BCELL_ANTI_IGM_STIM_2H_UP	162	Up	0.0133981327105078	0.807017117082435
C2_REACTOME_SIGNALING_BY_FGFR2_IN_DISEASE	30	Down	0.0134067746643498	0.807017117082435
C2_REACTOME_INTERLEUKIN_9_SIGNALING	8	Up	0.0134676468921188	0.807017117082435
C5_GO_RESPONSE_TO_INTERLEUKIN_9	8	Up	0.0134676468921188	0.807017117082435
C5_GO_HEMOGLOBIN_BINDING	3	Up	0.0135920487495827	0.81222788285385
C7_GSE45739_UNSTIM_VS_ACD3_ACD28_STIM_WT_CD4_TCELL_UP	155	Up	0.0136558329800828	0.813797607153726
C2_LY_AGING_PREMATURE_DN	26	Up	0.0137552146264998	0.814577497227298
C5_GO_AMP_ACTIVATED_PROTEIN_KINASE_ACTIVITY	5	Up	0.0138250582550305	0.814577497227298
C2_BIOCARTA_LEPTIN_PATHWAY	8	Up	0.0138413111875932	0.814577497227298
C5_GO_NEGATIVE_REGULATION_OF_MAST_CELL_ACTIVATION_INVOLVED_IN_IMMUNE_RESPONSE	6	Down	0.0138415536617072	0.814577497227298
C5_GO_PHOSPHOLIPID_TRANSPORT	70	Down	0.0138933601445737	0.814577497227298
C5_GO_NEGATIVE_REGULATION_OF_LEUKOCYTE_DEGRANULATION	10	Down	0.0139094996964831	0.814577497227298
C5_GO_SUPEROXIDE_GENERATING_NADPH_OXIDASE_ACTIVITY	8	Down	0.0139347118844577	0.814577497227298
C5_GO_FUSION_OF_SPERM_TO_EGG_PLASMA_MEMBRANE_INVOLVED_IN_SINGLE_FERTILIZATION	5	Down	0.0139693356522476	0.814577497227298
C6_SIRNA_EIF4GI_DN	78	Up	0.0140265176080259	0.815297710146945
C5_GO_POSITIVE_REGULATION_OF_TUMOR_NECROSIS_FACTOR_MEDIATED_SIGNALING_PATHWAY	10	Up	0.0140933246669877	0.815297710146945
C5_GO_CGMP_BINDING	7	Down	0.0140944422508346	0.815297710146945
C6_RELA_DN.V1_UP	93	Up	0.0142019664671998	0.818464194541885
C2_BIOCARTA_CTBP1_PATHWAY	7	Up	0.0142507305021711	0.818464194541885
C2_BIOCARTA_TNFR1_PATHWAY	28	Up	0.0142623762463965	0.818464194541885
C5_GO_CHOLESTEROL_STORAGE	15	Down	0.0143341061969446	0.81919770336777
C5_GO_POSITIVE_REGULATION_OF_CHROMOSOME_SEGREGATION	24	Up	0.0143579378593712	0.81919770336777
C2_REACTOME_REGULATION_OF_MITOTIC_CELL_CYCLE	71	Up	0.0143884531155781	0.81919770336777
C2_BIOCARTA_EFP_PATHWAY	15	Up	0.0144721837791796	0.821435226950043
C7_GSE33424_CD161_INT_VS_NEG_CD8_TCELL_UP	173	Up	0.0145166911958983	0.821435226950043
C7_GSE24292_WT_VS_PPARG_KO_MACROPHAGE_UP	160	Up	0.0145413575119314	0.821435226950043
C7_GSE22886_NAIVE_TCELL_VS_NEUTROPHIL_UP	182	Up	0.0146551223263211	0.825711463643007
C5_GO_REGULATION_OF_CHONDROCYTE_DIFFERENTIATION	23	Up	0.0147819562537115	0.829853029482714
C2_REACTOME_REGULATION_OF_TP53_ACTIVITY_THROUGH_PHOSPHORYLATION	78	Up	0.0148051411769228	0.829853029482714
C5_GO_SOMATIC_DIVERSIFICATION_OF_IMMUNE_RECEPTORS	59	Up	0.0148541610984491	0.830454800380306
C2_REACTOME_PHOSPHORYLATION_OF_EMI1	6	Up	0.0149198462590586	0.831982789335474
C2_BURTON_ADIPOGENESIS_4	33	Up	0.0150759905798619	0.838534327329141
C2_BIOCARTA_CK1_PATHWAY	12	Down	0.015226319718576	0.842315669437092
C5_GO_POSITIVE_REGULATION_OF_PEPTIDASE_ACTIVITY	136	Up	0.0152500500175427	0.842315669437092
C2_MACAEVA_PBMC_RESPONSE_TO_IR	87	Up	0.0152604673653318	0.842315669437092
C5_GO_CHORIO_ALLANTOIC_FUSION	3	Up	0.0153572177560667	0.845504486204563
C2_REACTOME_BETA_OXIDATION_OF_DECANOYL_COA_TO_OCTANOYL_COA_COA	6	Up	0.015414269813723	0.845527937011154
C2_PICCALUGA_ANGIOIMMUNOBLASTIC_LYMPHOMA_UP	134	Down	0.0154512286191157	0.845527937011154
C5_GO_POSITIVE_REGULATION_OF_CHONDROCYTE_DIFFERENTIATION	9	Up	0.0155030448986243	0.845527937011154
C3_NRF2_01	240	Up	0.0155271886197876	0.845527937011154
C5_GO_POSITIVE_REGULATION_OF_T_CELL_RECEPTOR_SIGNALING_PATHWAY	13	Up	0.0156009020355342	0.845527937011154
C5_GO_NEGATIVE_REGULATION_OF_HUMORAL_IMMUNE_RESPONSE	8	Down	0.0157541323402137	0.845527937011154
C7_GSE26669_CTRL_VS_COSTIM_BLOCK_MLR_CD8_TCELL_UP	159	Up	0.0157825852041326	0.845527937011154
C5_GO_CARNITINE_SHUTTLE	8	Up	0.0158481041178955	0.845527937011154
C5_GO_NEGATIVE_REGULATION_OF_ACTIN_FILAMENT_DEPOLYMERIZATION	31	Up	0.0158718094826559	0.845527937011154
C5_GO_INTERLEUKIN_17_RECEPTOR_ACTIVITY	6	Down	0.0159080325198762	0.845527937011154
C2_KEGG_TERPENOID_BACKBONE_BIOSYNTHESIS	14	Down	0.0159138006634864	0.845527937011154
C5_GO_REGULATION_OF_CYSTEINE_TYPE_ENDOPEPTIDASE_ACTIVITY	171	Up	0.0159326142097855	0.845527937011154
C5_GO_O_ACETYLTRANSFERASE_ACTIVITY	5	Down	0.0159418846948133	0.845527937011154
C7_GSE40068_CXCR5NEG_BCL6NEG_CD4_TCELL_VS_CXCR5POS_BCL6NEG_TFH_UP	169	Up	0.0160170873766899	0.845527937011154
C2_REACTOME_ALTERNATIVE_COMPLEMENT_ACTIVATION	4	Down	0.016035980819841	0.845527937011154
C1_chr2q33	69	Up	0.016111104768816	0.845527937011154
C2_REACTOME_TP53_REGULATES_METABOLIC_GENES	70	Up	0.0162503375128526	0.845527937011154
C7_GSE3982_MAST_CELL_VS_BASOPHIL_DN	162	Up	0.0163212057460757	0.845527937011154
C5_GO_SYNAPTIC_GROWTH_AT_NEUROMUSCULAR_JUNCTION	3	Up	0.0164661298212878	0.845527937011154
C7_GSE13484_3H_UNSTIM_VS_YF17D_VACCINE_STIM_PBMC_DN	157	Up	0.0164756660640007	0.845527937011154
C7_GSE36888_UNTREATED_VS_IL2_TREATED_STAT5_AB_KNOCKIN_TCELL_17H_UP	136	Up	0.0165340284310579	0.845527937011154
C5_GO_REGULATION_OF_CHEMOKINE_C_X_C_MOTIF_LIGAND_2_PRODUCTION	7	Down	0.0165474323039861	0.845527937011154
C5_GO_REGULATION_OF_BRANCHING_MORPHOGENESIS_OF_A_NERVE	3	Down	0.0165514150338268	0.845527937011154
C7_GSE17301_IFNA2_VS_IFNA5_STIM_ACD3_ACD28_ACT_CD8_TCELL_UP	174	Up	0.0165525474285045	0.845527937011154
C5_GO_NEGATIVE_REGULATION_OF_FAT_CELL_PROLIFERATION	4	Down	0.0165766309564793	0.845527937011154
C5_GO_LONG_CHAIN_FATTY_ACYL_COA_METABOLIC_PROCESS	3	Up	0.0165848929671927	0.845527937011154
C2_REACTOME_GASTRIN_CREB_SIGNALLING_PATHWAY_VIA_PKC_AND_MAPK	13	Down	0.016617736043704	0.845527937011154
C5_GO_COBALAMIN_TRANSPORT	6	Up	0.0167296199432117	0.845527937011154
C5_GO_ALPHA_BETA_T_CELL_LINEAGE_COMMITMENT	16	Up	0.0167514272776593	0.845527937011154
C5_GO_GDP_DISSOCIATION_INHIBITOR_ACTIVITY	10	Up	0.0167591799607797	0.845527937011154
C2_REACTOME_MEIOTIC_RECOMBINATION	73	Up	0.0167785138712154	0.845527937011154
C5_GO_GDP_BINDING	52	Up	0.0167943231851237	0.845527937011154
C2_REACTOME_NEGATIVE_REGULATION_OF_FGFR1_SIGNALING	21	Down	0.0168965061121283	0.845527937011154
C7_GSE13485_DAY1_VS_DAY21_YF17D_VACCINE_PBMC_DN	163	Up	0.0169017916160869	0.845527937011154
C5_GO_REGULATION_OF_NUCLEAR_TRANSCRIBED_MRNA_POLY_A_TAIL_SHORTENING	14	Down	0.0169338875034275	0.845527937011154
C5_GO_REGULATION_OF_VIRAL_TRANSCRIPTION	51	Down	0.0169351398077023	0.845527937011154
C3_YGTCCTTGR_UNKNOWN	67	Up	0.017034039671786	0.845527937011154
C5_GO_T_CELL_ACTIVATION_VIA_T_CELL_RECEPTOR_CONTACT_WITH_ANTIGEN_BOUND_TO_MHC_MOLECULE_ON_ANTIGEN_PRESENTING_CELL	7	Down	0.0170655256729767	0.845527937011154
C2_KEGG_AUTOIMMUNE_THYROID_DISEASE	27	Up	0.0171156149379531	0.845527937011154
C7_GSE24634_TREG_VS_TCONV_POST_DAY10_IL4_CONVERSION_UP	181	Up	0.0171328847940472	0.845527937011154
C2_PID_FOXO_PATHWAY	44	Up	0.0172753371177069	0.845527937011154
C5_GO_CHROMOCENTER	13	Down	0.0173281344196051	0.845527937011154
C5_GO_ACYLGLYCEROL_HOMEOSTASIS	19	Down	0.0173284221021754	0.845527937011154
C2_LY_AGING_OLD_DN	51	Up	0.0173377664138301	0.845527937011154
C2_REACTOME_DEFECTIVE_EXT2_CAUSES_EXOSTOSES_2	6	Up	0.0173409840488809	0.845527937011154
C5_GO_POTASSIUM_ION_LEAK_CHANNEL_ACTIVITY	5	Down	0.0173486275044405	0.845527937011154
C5_GO_ADENOSINE_TO_INOSINE_EDITING	7	Down	0.0173522669748193	0.845527937011154
C5_GO_CO_SMAD_BINDING	6	Up	0.017433002287583	0.845527937011154
C5_GO_PHOSPHOLIPID_EFFLUX	7	Down	0.0174346080873318	0.845527937011154
C5_GO_SISTER_CHROMATID_SEGREGATION	156	Up	0.0174414004321935	0.845527937011154
C7_GSE1460_CD4_THYMOCYTE_VS_NAIVE_CD4_TCELL_CORD_BLOOD_UP	176	Up	0.0174497922435849	0.845527937011154
C5_GO_ACTIN_FILAMENT_DEPOLYMERIZATION	42	Up	0.0174562874574433	0.845527937011154
C2_REACTOME_SHC_MEDIATED_CASCADE:FGFR1	12	Down	0.0175479340947369	0.845527937011154
C2_REACTOME_SPRY_REGULATION_OF_FGF_SIGNALING	14	Down	0.0175693094525157	0.845527937011154
C5_GO_POSITIVE_REGULATION_OF_PRODUCTION_OF_MIRNAS_INVOLVED_IN_GENE_SILENCING_BY_MIRNA	8	Up	0.0176612194505693	0.845527937011154
C2_CALVET_IRINOTECAN_SENSITIVE_VS_RESISTANT_UP	4	Up	0.0177367592123074	0.845527937011154
C5_GO_POSITIVE_REGULATION_OF_HELICASE_ACTIVITY	7	Up	0.0178489205956982	0.845527937011154
C2_GENTILE_UV_LOW_DOSE_DN	47	Up	0.017852644149355	0.845527937011154
C2_MISHRA_CARCINOMA_ASSOCIATED_FIBROBLAST_DN	13	Down	0.0178979267435436	0.845527937011154
C3_NRSF_01	39	Down	0.0179100957502422	0.845527937011154
C5_GO_OUTER_EAR_MORPHOGENESIS	7	Down	0.0179102696759573	0.845527937011154
H_HALLMARK_MTORC1_SIGNALING	181	Up	0.0179107686268925	0.845527937011154
C7_GSE42724_MEMORY_VS_B1_BCELL_UP	160	Up	0.017917972952752	0.845527937011154
C2_LOPEZ_MESOTHELIOMA_SURVIVAL_OVERALL_UP	5	Up	0.0179276476248559	0.845527937011154
C7_GSE24142_ADULT_VS_FETAL_DN3_THYMOCYTE_DN	146	Up	0.0180880356375443	0.845527937011154
C5_GO_LIPID_TRANSPORTER_ACTIVITY	102	Down	0.0181284192369733	0.845527937011154
C5_GO_POSITIVE_REGULATION_OF_CALCIUM_ION_DEPENDENT_EXOCYTOSIS	14	Down	0.0181454594301007	0.845527937011154
C7_GSE37416_0H_VS_6H_F_TULARENSIS_LVS_NEUTROPHIL_DN	168	Up	0.0181583657001871	0.845527937011154
C7_GSE22601_CD4_SINGLE_POSITIVE_VS_CD8_SINGLE_POSITIVE_THYMOCYTE_UP	174	Up	0.0182210510120589	0.845527937011154
C5_GO_SET1C_COMPASS_COMPLEX	12	Up	0.0182358510253416	0.845527937011154
C5_GO_DEVELOPMENT_OF_SECONDARY_FEMALE_SEXUAL_CHARACTERISTICS	7	Up	0.0182562085023213	0.845527937011154
C2_REACTOME_CONDENSATION_OF_PROPHASE_CHROMOSOMES	65	Up	0.0182687820676497	0.845527937011154
C5_GO_ENDOPLASMIC_RETICULUM_TO_GOLGI_VESICLE_MEDIATED_TRANSPORT	171	Up	0.0182880695065167	0.845527937011154
C5_GO_COATED_VESICLE_MEMBRANE	132	Up	0.0183169258836604	0.845527937011154
C2_TAVAZOIE_METASTASIS	60	Down	0.0183529869061891	0.845527937011154
C5_GO_REGULATION_OF_ISOTYPE_SWITCHING	31	Up	0.0184021379241449	0.845527937011154
C5_GO_REGULATION_OF_LIPID_TRANSPORT	67	Down	0.0185560664461929	0.845527937011154
C1_chr3q11	9	Up	0.0185624950142252	0.845527937011154
C2_DAZARD_RESPONSE_TO_UV_SCC_UP	89	Up	0.0185734405116694	0.845527937011154
C5_GO_POSITIVE_REGULATION_OF_COMPLEMENT_ACTIVATION	2	Down	0.0185757151807084	0.845527937011154
C2_REACTOME_DOWNSTREAM_SIGNALING_OF_ACTIVATED_FGFR3	17	Down	0.0186372563701623	0.845527937011154
C5_GO_NUCLEAR_MIGRATION_ALONG_MICROTUBULE	4	Up	0.0186414035709236	0.845527937011154
C7_GSE7219_UNSTIM_VS_LPS_AND_ANTI_CD40_STIM_NIK_NFKB2_KO_DC_DN	177	Up	0.018686808659239	0.845527937011154
C2_MORI_LARGE_PRE_BII_LYMPHOCYTE_UP	75	Up	0.0187738532319732	0.845527937011154
C2_MARTIN_VIRAL_GPCR_SIGNALING_DN	32	Up	0.0187884978024464	0.845527937011154
C2_OUELLET_OVARIAN_CANCER_INVASIVE_VS_LMP_UP	106	Up	0.0187918689788018	0.845527937011154
C2_CHIANG_LIVER_CANCER_SUBCLASS_UNANNOTATED_DN	164	Up	0.0188228423018798	0.845527937011154
C2_SPIELMAN_LYMPHOBLAST_EUROPEAN_VS_ASIAN_DN	533	Up	0.0188474353435442	0.845527937011154
C7_GSE16755_CTRL_VS_IFNA_TREATED_MAC_DN	169	Up	0.0189177051521647	0.845527937011154
C5_GO_SOLUTE_CATION_ANTIPORTER_ACTIVITY	23	Down	0.0189486499342452	0.845527937011154
C5_GO_CYTOSKELETAL_ANCHORING_AT_NUCLEAR_MEMBRANE	6	Up	0.0189616858774946	0.845527937011154
C2_SAKAI_TUMOR_INFILTRATING_MONOCYTES_DN	73	Up	0.0190015341451718	0.845527937011154
C7_GSE15330_GRANULOCYTE_MONOCYTE_PROGENITOR_VS_PRO_BCELL_UP	166	Up	0.0190130329519752	0.845527937011154
C5_GO_RESPONSE_TO_SODIUM_ARSENITE	4	Up	0.0190216500673725	0.845527937011154
C2_BIOCARTA_IL22BP_PATHWAY	9	Up	0.0191618796675254	0.847980478190525
C7_GSE11924_TFH_VS_TH2_CD4_TCELL_DN	147	Up	0.0191725675227045	0.847980478190525
C2_MONTERO_THYROID_CANCER_POOR_SURVIVAL_DN	9	Up	0.0192284527273887	0.847980478190525
C2_REACTOME_REGULATED_NECROSIS	19	Up	0.0192470827551281	0.847980478190525
C7_GSE6259_FLT3L_INDUCED_33D1_POS_DC_VS_CD4_TCELL_UP	143	Down	0.0192722835952392	0.847980478190525
C7_GSE23568_ID3_TRANSDUCED_VS_ID3_KO_CD8_TCELL_DN	176	Up	0.0193481289153345	0.849380710380813
C5_GO_AMINO_ACID_BETAINE_METABOLIC_PROCESS	8	Up	0.0193863082029412	0.849380710380813
C2_ZHAN_VARIABLE_EARLY_DIFFERENTIATION_GENES_DN	30	Up	0.0194796134845434	0.849380710380813
C5_GO_NEGATIVE_REGULATION_OF_ALPHA_BETA_T_CELL_DIFFERENTIATION	19	Up	0.0194937476710828	0.849380710380813
C2_BIOCARTA_BTG2_PATHWAY	10	Down	0.0194998890729138	0.849380710380813
C2_SEMBA_FHIT_TARGETS_UP	11	Up	0.0196745819040989	0.855272606540506
C2_BIOCARTA_LYMPHOCYTE_PATHWAY	8	Up	0.0197780939707833	0.855479765370507
C2_GARGALOVIC_RESPONSE_TO_OXIDIZED_PHOSPHOLIPIDS_LIGHTYELLOW_UP	10	Up	0.019784008496895	0.855479765370507
C5_GO_EGG_ACTIVATION	2	Down	0.0198360834931332	0.855479765370507
C3_ATGCAGT_MIR217	88	Up	0.0198742232989212	0.855479765370507
C2_HAHTOLA_MYCOSIS_FUNGOIDES_SKIN_DN	23	Up	0.0199230640437452	0.855479765370507
C2_SCIAN_CELL_CYCLE_TARGETS_OF_TP53_AND_TP73_DN	20	Up	0.0200496191464328	0.855479765370507
C5_GO_SM_LIKE_PROTEIN_FAMILY_COMPLEX	76	Up	0.0200536906063255	0.855479765370507
C5_GO_MITRAL_VALVE_DEVELOPMENT	6	Up	0.0201031038902117	0.855479765370507
C5_GO_PHOSPHOLIPID_TRANSLOCATING_ATPASE_ACTIVITY	20	Down	0.0201256742935241	0.855479765370507
C5_GO_COATED_MEMBRANE	84	Up	0.0202029426206168	0.855479765370507
C2_MYLLYKANGAS_AMPLIFICATION_HOT_SPOT_25	5	Up	0.0202150196024998	0.855479765370507
C7_GSE37416_CTRL_VS_48H_F_TULARENSIS_LVS_NEUTROPHIL_DN	176	Up	0.0202376162719573	0.855479765370507
C5_GO_POSITIVE_REGULATION_OF_KERATINOCYTE_DIFFERENTIATION	12	Up	0.02027632418822	0.855479765370507
C7_GSE40493_BCL6_KO_VS_WT_TREG_DN	51	Down	0.0202953429759301	0.855479765370507
C2_LIN_TUMOR_ESCAPE_FROM_IMMUNE_ATTACK	12	Down	0.0202997876774416	0.855479765370507
C2_LU_TUMOR_VASCULATURE_DN	7	Down	0.0204371220484129	0.855479765370507
C7_GSE14769_UNSTIM_VS_40MIN_LPS_BMDM_DN	159	Up	0.020441468916865	0.855479765370507
C5_GO_PLATELET_DERIVED_GROWTH_FACTOR_BINDING	8	Down	0.0204509049462252	0.855479765370507
C2_BIOCARTA_MPR_PATHWAY	13	Down	0.020486008561544	0.855479765370507
C2_HU_ANGIOGENESIS_UP	17	Down	0.0205262728024613	0.855479765370507
C5_GO_CARBON_SULFUR_LYASE_ACTIVITY	9	Up	0.0205373520565345	0.855479765370507
C2_WAGSCHAL_EHMT2_TARGETS_UP	5	Up	0.0205469738962767	0.855479765370507
C5_GO_CORTICOSTERONE_SECRETION	2	Down	0.0206764625067775	0.859214388038759
C5_GO_NEGATIVE_REGULATION_OF_LIPOPROTEIN_LIPASE_ACTIVITY	6	Down	0.020722779288497	0.859214388038759
C2_REACTOME_SYNTHESIS_OF_UDP_N_ACETYL_GLUCOSAMINE	8	Up	0.0207689432153283	0.859214388038759
C7_GSE17721_0.5H_VS_12H_PAM3CSK4_BMDC_DN	165	Up	0.0207951112723745	0.859214388038759
C5_GO_NEGATIVE_REGULATION_OF_STEM_CELL_POPULATION_MAINTENANCE	3	Up	0.0208814482485705	0.859815213341732
C5_GO_RESPONSE_TO_STEROL_DEPLETION	11	Up	0.0208889275968603	0.859815213341732
C5_GO_REGULATION_OF_MDA_5_SIGNALING_PATHWAY	5	Down	0.0209887741976005	0.859918581845642
C2_BIOCARTA_STRESS_PATHWAY	23	Up	0.021024353424245	0.859918581845642
C5_GO_POSITIVE_REGULATION_OF_PHOSPHOLIPID_TRANSPORT	9	Down	0.0210394833189566	0.859918581845642
C2_REACTOME_ACTIVATED_NTRK3_SIGNALS_THROUGH_RAS	6	Down	0.0210500076968484	0.859918581845642
C5_GO_CYCLIN_DEPENDENT_PROTEIN_SERINE_THREONINE_KINASE_INHIBITOR_ACTIVITY	12	Up	0.0211228104568373	0.860465621865241
C2_REACTOME_PROCESSIVE_SYNTHESIS_ON_THE_C_STRAND_OF_THE_TELOMERE	11	Up	0.0211427335632571	0.860465621865241
C2_REACTOME_NUCLEAR_PORE_COMPLEX_NPC_DISASSEMBLY	33	Up	0.021229353660953	0.861736700111238
C5_GO_NEGATIVE_REGULATION_OF_TRANSCRIPTION_BY_COMPETITIVE_PROMOTER_BINDING	6	Down	0.0212620468685775	0.861736700111238
C5_GO_ACTIVATION_OF_CYSTEINE_TYPE_ENDOPEPTIDASE_ACTIVITY_INVOLVED_IN_APOPTOTIC_PROCESS	66	Up	0.0212931436132963	0.861736700111238
C5_GO_SREBP_SIGNALING_PATHWAY	9	Up	0.021413259376725	0.862675900272059
C5_GO_NEGATIVE_REGULATION_OF_HISTONE_DEACETYLATION	3	Up	0.0214202822787814	0.862675900272059
C5_GO_5_3_EXODEOXYRIBONUCLEASE_ACTIVITY	7	Up	0.0214405680505711	0.862675900272059
C5_GO_HISTONE_ACETYLTRANSFERASE_ACTIVITY_H4_K5_SPECIFIC_	10	Up	0.0214938232963012	0.862675900272059
C5_GO_L_ALANINE_TRANSPORT	5	Up	0.0216579694443494	0.862675900272059
C5_GO_ALANINE_TRANSMEMBRANE_TRANSPORTER_ACTIVITY	5	Up	0.0216579694443494	0.862675900272059
C2_KONG_E2F3_TARGETS	84	Up	0.0216635319063484	0.862675900272059
C5_GO_ADENOSINE_METABOLIC_PROCESS	3	Up	0.0216730318499742	0.862675900272059
C7_GSE37416_0H_VS_3H_F_TULARENSIS_LVS_NEUTROPHIL_DN	174	Up	0.0216742746472558	0.862675900272059
C5_GO_REGULATION_OF_TUMOR_NECROSIS_FACTOR_MEDIATED_SIGNALING_PATHWAY	48	Up	0.0217642438111221	0.864670287089486
C5_GO_GLYCOSYLPHOSPHATIDYLINOSITOL_N_ACETYLGLUCOSAMINYLTRANSFERASE_GPI_GNT_COMPLEX	6	Up	0.0218795736254835	0.866726386919434
C5_GO_BRUSH_BORDER_MEMBRANE	30	Up	0.0219123458158663	0.866726386919434
C7_GSE10325_CD4_TCELL_VS_MYELOID_DN	169	Down	0.0220285555920408	0.866726386919434
C5_GO_REGULATION_OF_PRODUCTION_OF_SMALL_RNA_INVOLVED_IN_GENE_SILENCING_BY_RNA	16	Up	0.0220573788651531	0.866726386919434
C5_GO_PHOSPHOLIPID_TRANSPORTER_ACTIVITY	56	Down	0.0220607394467222	0.866726386919434
C5_GO_NEGATIVE_REGULATION_OF_MACROPHAGE_DIFFERENTIATION	4	Down	0.022112474002118	0.866726386919434
C2_REACTOME_MEIOSIS	102	Up	0.0222116878858605	0.866726386919434
C2_JI_METASTASIS_REPRESSED_BY_STK11	15	Up	0.0222337742278673	0.866726386919434
C7_GSE14308_TH17_VS_NATURAL_TREG_UP	168	Up	0.022307606662357	0.866726386919434
C2_REACTOME_DOWNREGULATION_OF_SMAD2_3:SMAD4_TRANSCRIPTIONAL_ACTIVITY	22	Up	0.0223530808616257	0.866726386919434
C7_GSE17301_CTRL_VS_48H_IFNA2_STIM_CD8_TCELL_DN	157	Up	0.0224599043459089	0.866726386919434
C2_TARTE_PLASMA_CELL_VS_PLASMABLAST_DN	285	Up	0.0224789973808805	0.866726386919434
C7_GSE29617_CTRL_VS_TIV_FLU_VACCINE_PBMC_2008_UP	145	Up	0.0224931438740774	0.866726386919434
C5_GO_PENTOSE_CATABOLIC_PROCESS	6	Up	0.0226691173267343	0.866726386919434
C7_KAECH_DAY8_EFF_VS_MEMORY_CD8_TCELL_UP	186	Up	0.022726988185616	0.866726386919434
C5_GO_TELENCEPHALON_REGIONALIZATION	4	Down	0.0228195381737013	0.866726386919434
C5_GO_REGULATION_OF_SMOOTH_MUSCLE_CELL_DIFFERENTIATION	25	Up	0.0228343779326616	0.866726386919434
C5_GO_NEGATIVE_REGULATION_OF_OSTEOCLAST_DIFFERENTIATION	17	Down	0.0228453861633317	0.866726386919434
C2_YORDY_RECIPROCAL_REGULATION_BY_ETS1_AND_SP100_DN	52	Up	0.0228463923358669	0.866726386919434
C5_GO_COBALAMIN_METABOLIC_PROCESS	16	Up	0.02291751412091	0.866726386919434
C2_KEGG_P53_SIGNALING_PATHWAY	62	Up	0.022934913389378	0.866726386919434
C2_REACTOME_DEFECTIVE_CHST14_CAUSES_EDS_MUSCULOCONTRACTURAL_TYPE	3	Down	0.0229464096654109	0.866726386919434
C5_GO_CHONDROITIN_SULFATE_BINDING	4	Up	0.0229769343148564	0.866726386919434
C7_GSE11057_CD4_CENT_MEM_VS_PBMC_UP	178	Up	0.0229879539308823	0.866726386919434
C2_GRADE_COLON_AND_RECTAL_CANCER_UP	251	Up	0.0230066096534584	0.866726386919434
C5_GO_PHOSPHATIDYLINOSITOL_3_KINASE_ACTIVITY	10	Up	0.0230317817993093	0.866726386919434
C2_BIOCARTA_COMP_PATHWAY	8	Down	0.023088588613281	0.866726386919434
C3_TACGGGT_MIR99A_MIR100_MIR99B	16	Down	0.0232099487128902	0.866726386919434
C5_GO_THIOLESTER_HYDROLASE_ACTIVITY	30	Up	0.0232108088148493	0.866726386919434
C5_GO_PARAXIAL_MESODERM_MORPHOGENESIS	7	Up	0.0232244822468571	0.866726386919434
C1_chr15q23	22	Up	0.0232279277678417	0.866726386919434
C2_REACTOME_PHOSPHORYLATION_OF_THE_APC_C	17	Up	0.0233126109967951	0.866726386919434
C2_HOLLEMAN_VINCRISTINE_RESISTANCE_B_ALL_DN	12	Up	0.0233653093447675	0.866726386919434
C2_REACTOME_CARGO_TRAFFICKING_TO_THE_PERICILIARY_MEMBRANE	40	Up	0.02339239390601	0.866726386919434
C5_GO_SPERM_EGG_RECOGNITION	28	Down	0.0234089383288984	0.866726386919434
C5_GO_BICARBONATE_TRANSPORT	25	Up	0.0234234977073764	0.866726386919434
C5_GO_IMMUNOGLOBULIN_PRODUCTION	82	Up	0.0234297776562621	0.866726386919434
C5_GO_ANION_HOMEOSTASIS	35	Down	0.0235138316338429	0.866726386919434
C5_GO_PLATELET_DERIVED_GROWTH_FACTOR_RECEPTOR_ALPHA_SIGNALING_PATHWAY	4	Down	0.0235200261768403	0.866726386919434
C5_GO_REGULATION_OF_PLATELET_DERIVED_GROWTH_FACTOR_RECEPTOR_ALPHA_SIGNALING_PATHWAY	4	Down	0.0235200261768403	0.866726386919434
C2_HEIDENBLAD_AMPLIFIED_IN_BONE_CANCER	5	Up	0.0235327414771157	0.866726386919434
C5_GO_ALVEOLAR_LAMELLAR_BODY	3	Down	0.0235919244236699	0.866726386919434
C5_GO_H4_HISTONE_ACETYLTRANSFERASE_ACTIVITY	20	Up	0.0236104009677554	0.866726386919434
C5_GO_PERIKARYON	74	Down	0.0236187839040201	0.866726386919434
C5_GO_INSULIN_RESPONSIVE_COMPARTMENT	7	Down	0.0236713233606191	0.866726386919434
C5_GO_COMPLEMENT_ACTIVATION	30	Down	0.0236879070712327	0.866726386919434
C5_GO_LYMPHOCYTE_ACTIVATION_INVOLVED_IN_IMMUNE_RESPONSE	137	Up	0.0237677787640152	0.866726386919434
C5_GO_REGULATION_OF_CHOLESTEROL_ESTERIFICATION	6	Down	0.0238302652303051	0.866726386919434
C6_PDGF_UP.V1_UP	112	Up	0.0238337008588823	0.866726386919434
C2_CHEN_HOXA5_TARGETS_6HR_UP	5	Up	0.0238369463469977	0.866726386919434
C5_GO_REGULATION_OF_NATURAL_KILLER_CELL_DIFFERENTIATION	11	Up	0.0239146430074594	0.866726386919434
C7_GSE34006_UNTREATED_VS_A2AR_AGONIST_TREATED_TREG_UP	177	Up	0.0239165083859048	0.866726386919434
C2_REACTOME_HOMOLOGOUS_DNA_PAIRING_AND_STRAND_EXCHANGE	39	Up	0.0241017799283117	0.866726386919434
C5_GO_RAP_GUANYL_NUCLEOTIDE_EXCHANGE_FACTOR_ACTIVITY	5	Up	0.0241049278533334	0.866726386919434
C5_GO_ACTIVIN_RECEPTOR_COMPLEX	6	Up	0.0241275890774583	0.866726386919434
C2_DEN_INTERACT_WITH_LCA5	21	Up	0.0241336020586759	0.866726386919434
C5_GO_FREE_UBIQUITIN_CHAIN_POLYMERIZATION	6	Down	0.0241528110183619	0.866726386919434
C1_chr1q44	25	Down	0.0241576043843405	0.866726386919434
C2_KEGG_BASE_EXCISION_REPAIR	32	Up	0.0241734032862925	0.866726386919434
C6_JNK_DN.V1_DN	119	Down	0.0242398700819171	0.867675349532915
C5_GO_NEGATIVE_REGULATION_OF_FERTILIZATION	3	Down	0.0243466662727886	0.868286895547082
C5_GO_REGULATION_OF_BINDING_OF_SPERM_TO_ZONA_PELLUCIDA	3	Down	0.0243466662727886	0.868286895547082
C5_GO_CERAMIDE_TRANSPORTER_ACTIVITY	9	Down	0.0243849895377506	0.868286895547082
C5_GO_SATELLITE_DNA_BINDING	6	Down	0.0245631393106266	0.868286895547082
C7_GSE22886_UNSTIM_VS_STIM_MEMORY_TCELL_UP	162	Up	0.0245758861881772	0.868286895547082
C2_REACTOME_SHC_RELATED_EVENTS_TRIGGERED_BY_IGF1R	8	Down	0.0245838859458447	0.868286895547082
C2_ISHIKAWA_STING_SIGNALING	9	Down	0.0246615935896841	0.868286895547082
C7_GSE14415_INDUCED_TREG_VS_FAILED_INDUCED_TREG_UP	171	Up	0.0246704411994524	0.868286895547082
C5_GO_RECOMBINATIONAL_REPAIR	115	Up	0.0247077504223592	0.868286895547082
C7_GSE6259_33D1_POS_DC_VS_CD4_TCELL_DN	163	Down	0.0247156146339526	0.868286895547082
C5_GO_POSITIVE_REGULATION_BY_HOST_OF_VIRAL_PROCESS	11	Up	0.0247293208371665	0.868286895547082
C2_REACTOME_FRS_MEDIATED_FGFR4_SIGNALING	14	Down	0.0248319687081565	0.868286895547082
C5_GO_PYRUVATE_TRANSMEMBRANE_TRANSPORT	4	Down	0.0249130077497023	0.868286895547082
C5_GO_PYRUVATE_TRANSMEMBRANE_TRANSPORTER_ACTIVITY	4	Down	0.0249130077497023	0.868286895547082
C5_GO_LIPOPROTEIN_PARTICLE_RECEPTOR_ACTIVITY	12	Down	0.0249182017201816	0.868286895547082
C2_ZHAN_EARLY_DIFFERENTIATION_GENES_DN	34	Up	0.0250977530989171	0.868286895547082
C5_GO_AMMONIA_LYASE_ACTIVITY	3	Down	0.0251062073164967	0.868286895547082
C5_GO_POSITIVE_REGULATION_OF_LIPID_TRANSPORT	38	Down	0.0251452468556837	0.868286895547082
C5_GO_XENOBIOTIC_CATABOLIC_PROCESS	8	Down	0.0251518518440681	0.868286895547082
C5_GO_POSITIVE_REGULATION_OF_ISOTYPE_SWITCHING_TO_IGG_ISOTYPES	9	Up	0.0251837937635858	0.868286895547082
H_HALLMARK_UNFOLDED_PROTEIN_RESPONSE	101	Up	0.0251907095464103	0.868286895547082
C2_REACTOME_UB_SPECIFIC_PROCESSING_PROTEASES	169	Up	0.0252916208891756	0.868286895547082
C2_PID_HIV_NEF_PATHWAY	33	Up	0.0253183846741146	0.868286895547082
C2_REACTOME_DNA_DOUBLE_STRAND_BREAK_REPAIR	149	Up	0.0253373178047846	0.868286895547082
C5_GO_POSITIVE_REGULATION_OF_TOLL_LIKE_RECEPTOR_2_SIGNALING_PATHWAY	6	Down	0.0253379982717702	0.868286895547082
C7_GSE3982_NKCELL_VS_TH2_DN	176	Up	0.0253971198682679	0.868286895547082
C7_GSE17721_CTRL_VS_GARDIQUIMOD_0.5H_BMDC_UP	172	Up	0.0254187652467061	0.868286895547082
C5_GO_SMOOTH_MUSCLE_CELL_DIFFERENTIATION	37	Up	0.025439806834377	0.868286895547082
C7_GSE27786_BCELL_VS_NKTCELL_UP	170	Up	0.0255473104883988	0.868286895547082
C2_MIKKELSEN_ES_LCP_WITH_H3K27ME3	6	Down	0.0255491753720018	0.868286895547082
C5_GO_GOLGI_ASSOCIATED_VESICLE_MEMBRANE	85	Up	0.0255719195915199	0.868286895547082
C5_GO_NEGATIVE_REGULATION_OF_LYMPHOCYTE_DIFFERENTIATION	36	Up	0.0255853978865822	0.868286895547082
C7_GSE15330_HSC_VS_GRANULOCYTE_MONOCYTE_PROGENITOR_UP	168	Up	0.0256627699632611	0.868286895547082
C2_BIOCARTA_EOSINOPHILS_PATHWAY	4	Down	0.0256781562253829	0.868286895547082
C2_HU_GENOTOXIC_DAMAGE_4HR	34	Up	0.0256896233111378	0.868286895547082
C5_GO_RIBOSOMAL_SMALL_SUBUNIT_BINDING	13	Up	0.0256979617804364	0.868286895547082
C5_GO_PHAGOPHORE_ASSEMBLY_SITE	30	Down	0.0259532720032578	0.869964163482357
C2_BIOCARTA_ASBCELL_PATHWAY	13	Up	0.0259622380918302	0.869964163482357
C5_GO_ACTIVIN_ACTIVATED_RECEPTOR_ACTIVITY	6	Up	0.0261686756946425	0.869964163482357
C5_GO_ISOPENTENYL_DIPHOSPHATE_BIOSYNTHETIC_PROCESS	5	Down	0.0261780690443317	0.869964163482357
C5_GO_SINGLE_STRANDED_DNA_ENDODEOXYRIBONUCLEASE_ACTIVITY	10	Up	0.0261868152764243	0.869964163482357
C2_BIOCARTA_CLASSIC_PATHWAY	6	Down	0.0262615489477246	0.869964163482357
C7_GSE3982_DC_VS_BASOPHIL_DN	169	Up	0.0262632166956571	0.869964163482357
C2_GYORFFY_DOXORUBICIN_RESISTANCE	24	Up	0.0262825247551785	0.869964163482357
C7_GSE27786_LSK_VS_NKTCELL_UP	162	Up	0.0263118718437813	0.869964163482357
C7_GSE17721_0.5H_VS_12H_CPG_BMDC_DN	165	Up	0.0264291813396312	0.869964163482357
C2_MIKKELSEN_IPS_LCP_WITH_H3K27ME3	5	Down	0.0264386292662708	0.869964163482357
C5_GO_MONOAMINE_TRANSPORT	38	Down	0.0264552459456927	0.869964163482357
C2_REACTOME_CREB1_PHOSPHORYLATION_THROUGH_THE_ACTIVATION_OF_ADENYLATE_CYCLASE	8	Down	0.0264789889494672	0.869964163482357
C2_MOSERLE_IFNA_RESPONSE	28	Up	0.026587693769617	0.869964163482357
C5_GO_OXIDOREDUCTASE_ACTIVITY_ACTING_ON_PEROXIDE_AS_ACCEPTOR	34	Up	0.026602259829829	0.869964163482357
C2_REACTOME_HS_GAG_DEGRADATION	12	Up	0.0266325354766101	0.869964163482357
C2_BIOCARTA_ALTERNATIVE_PATHWAY	4	Down	0.0267056055204098	0.869964163482357
C3_CAGNWMCNNNGAC_UNKNOWN	39	Down	0.0268180026660486	0.869964163482357
C7_GSE4590_LARGE_PRE_BCELL_VS_VPREB_POS_LARGE_PRE_BCELL_DN	162	Up	0.0268248284834841	0.869964163482357
C2_REACTOME_CONVERSION_FROM_APC_C:CDC20_TO_APC_C:CDH1_IN_LATE_ANAPHASE	17	Up	0.0268528064827126	0.869964163482357
C5_GO_DNA_RECOMBINATION	233	Up	0.0268714719894908	0.869964163482357
C2_REACTOME_SIGNALING_BY_FGFR2	55	Down	0.0269605693289145	0.869964163482357
C2_BIOCARTA_IGF1R_PATHWAY	19	Down	0.0269741228145014	0.869964163482357
C2_HOLLERN_SOLID_NODULAR_BREAST_TUMOR_UP	6	Down	0.0269791202543972	0.869964163482357
C2_IIZUKA_LIVER_CANCER_PROGRESSION_G2_G3_UP	21	Down	0.0270607122334802	0.869964163482357
C7_GSE15330_HSC_VS_MEGAKARYOCYTE_ERYTHROID_PROGENITOR_DN	149	Up	0.0271565710738525	0.869964163482357
C5_GO_PHOSPHATIDYLINOSITOL_4_PHOSPHATE_BINDING	22	Down	0.0272451946517501	0.869964163482357
C3_GTGCCAT_MIR183	140	Up	0.0272484836814793	0.869964163482357
C5_GO_DEOXYRIBONUCLEASE_ACTIVITY	47	Up	0.0273229826746883	0.869964163482357
C7_GSE10325_CD4_TCELL_VS_BCELL_UP	178	Up	0.0273261011588122	0.869964163482357
C5_GO_REGULATION_OF_T_HELPER_17_CELL_LINEAGE_COMMITMENT	4	Up	0.0274731556934104	0.869964163482357
C2_REACTOME_CELL_CYCLE	567	Up	0.0274756424235976	0.869964163482357
C5_GO_PEPTIDE_MODIFICATION	3	Up	0.0275438767153482	0.869964163482357
C2_MISSIAGLIA_REGULATED_BY_METHYLATION_DN	108	Up	0.0275669912870223	0.869964163482357
C5_GO_NON_RECOMBINATIONAL_REPAIR	85	Up	0.0275674359023667	0.869964163482357
C5_GO_CARDIAC_NEURAL_CREST_CELL_DIFFERENTIATION_INVOLVED_IN_HEART_DEVELOPMENT	4	Down	0.0277131215146388	0.869964163482357
C5_GO_PROTEIN_LIPID_COMPLEX_SUBUNIT_ORGANIZATION	29	Down	0.0277261795871305	0.869964163482357
C5_GO_CYTOPLASMIC_SEQUESTERING_OF_NF_KAPPAB	6	Up	0.0277867173092298	0.869964163482357
C5_GO_CEREBRAL_CORTEX_NEURON_DIFFERENTIATION	8	Down	0.0277927545119373	0.869964163482357
C2_BURTON_ADIPOGENESIS_10	26	Up	0.0279407094402807	0.869964163482357
C5_GO_POSITIVE_REGULATION_OF_CELL_MATRIX_ADHESION	37	Up	0.0279711333959959	0.869964163482357
C5_GO_PROTEIN_LIPID_COMPLEX_BINDING	19	Down	0.0280069408297273	0.869964163482357
C5_GO_REGULATION_OF_HUMORAL_IMMUNE_RESPONSE	34	Down	0.0280529190972952	0.869964163482357
C7_GSE24574_BCL6_HIGH_TFH_VS_NAIVE_CD4_TCELL_DN	175	Up	0.028054177711784	0.869964163482357
C2_REACTOME_CYCLIN_A_B1_B2_ASSOCIATED_EVENTS_DURING_G2_M_TRANSITION	21	Up	0.0280699802149495	0.869964163482357
C5_GO_CD4_POSITIVE_ALPHA_BETA_T_CELL_LINEAGE_COMMITMENT	14	Up	0.028085988057886	0.869964163482357
C7_GSE17301_ACD3_ACD28_VS_ACD3_ACD28_AND_IFNA2_STIM_CD8_TCELL_DN	184	Up	0.0281084381974333	0.869964163482357
C2_SWEET_KRAS_TARGETS_DN	37	Up	0.0281610220911164	0.869964163482357
C5_GO_REGULATION_OF_T_CELL_ACTIVATION_VIA_T_CELL_RECEPTOR_CONTACT_WITH_ANTIGEN_BOUND_TO_MHC_MOLECULE_ON_ANTIGEN_PRESENTING_CELL	4	Down	0.0281730211722031	0.869964163482357
C2_REACTOME_HATS_ACETYLATE_HISTONES	125	Up	0.0281739887008207	0.869964163482357
C2_ZHU_CMV_24_HR_DN	61	Down	0.0282316764226535	0.869964163482357
C2_CONCANNON_APOPTOSIS_BY_EPOXOMICIN_UP	197	Up	0.0282610642793119	0.869964163482357
C7_GSE22886_NAIVE_CD4_TCELL_VS_MEMORY_TCELL_DN	179	Up	0.0282813337329107	0.869964163482357
C2_REACTOME_INTERLEUKIN_21_SIGNALING	10	Up	0.0283016099259113	0.869964163482357
C7_GSE19888_CTRL_VS_A3R_INHIBITOR_TREATED_MAST_CELL_UP	169	Up	0.0283059981828979	0.869964163482357
C2_CEBALLOS_TARGETS_OF_TP53_AND_MYC_UP	20	Up	0.0283484448778445	0.869964163482357
C2_REACTOME_INITIAL_TRIGGERING_OF_COMPLEMENT	10	Down	0.0283708890369513	0.869964163482357
C7_GSE10856_CTRL_VS_TNFRSF6B_IN_MACROPHAGE_DN	145	Up	0.0283748697063996	0.869964163482357
C2_KOKKINAKIS_METHIONINE_DEPRIVATION_48HR_UP	108	Up	0.0283807205833409	0.869964163482357
C2_REACTOME_SUMO_IS_TRANSFERRED_FROM_E1_TO_E2_UBE2I_UBC9	7	Up	0.0284238058452891	0.869964163482357
C7_GSE36476_YOUNG_VS_OLD_DONOR_MEMORY_CD4_TCELL_72H_TSST_ACT_DN	178	Up	0.0284250695463786	0.869964163482357
C2_FIGUEROA_AML_METHYLATION_CLUSTER_2_DN	7	Up	0.0285848207320981	0.869964163482357
C5_GO_NEGATIVE_REGULATION_OF_VASCULAR_SMOOTH_MUSCLE_CELL_PROLIFERATION	12	Up	0.0286284423360872	0.869964163482357
C5_GO_ACROSOMAL_VESICLE_EXOCYTOSIS	3	Down	0.0286332736064989	0.869964163482357
C5_GO_PENTOSE_PHOSPHATE_SHUNT	14	Up	0.0287282881204799	0.869964163482357
C1_chr8q22	54	Up	0.0287588772238207	0.869964163482357
C5_GO_CATION_CHLORIDE_SYMPORTER_ACTIVITY	9	Down	0.0287713755602513	0.869964163482357
C5_GO_POSITIVE_REGULATION_OF_TRANSCRIPTION_FROM_RNA_POLYMERASE_II_PROMOTER_IN_RESPONSE_TO_ENDOPLASMIC_RETICULUM_STRESS	9	Up	0.0287747537836428	0.869964163482357
C5_GO_REGULATION_OF_FERTILIZATION	11	Down	0.0289286466599667	0.869964163482357
C5_GO_CELLULAR_RESPONSE_TO_PROSTAGLANDIN_STIMULUS	13	Up	0.0289777672331765	0.869964163482357
C7_GSE13547_CTRL_VS_ANTI_IGM_STIM_BCELL_2H_UP	172	Up	0.0290474895901528	0.869964163482357
C2_FARMER_BREAST_CANCER_CLUSTER_1	36	Up	0.0291450792895432	0.869964163482357
C2_REACTOME_FCERI_MEDIATED_MAPK_ACTIVATION	29	Down	0.0291535723589791	0.869964163482357
C7_GSE3982_MAST_CELL_VS_CENT_MEMORY_CD4_TCELL_DN	145	Up	0.0291814918387878	0.869964163482357
C5_GO_NEGATIVE_REGULATION_OF_T_CELL_MIGRATION	5	Up	0.0292352780790908	0.869964163482357
C2_BIOCARTA_BAD_PATHWAY	19	Down	0.0292359781551735	0.869964163482357
C5_GO_T_CELL_DIFFERENTIATION_IN_THYMUS	58	Up	0.0292362019972007	0.869964163482357
C5_GO_NEGATIVE_REGULATION_OF_MEMBRANE_POTENTIAL	8	Down	0.029275401997834	0.869964163482357
C5_GO_POSITIVE_REGULATION_OF_TOLL_LIKE_RECEPTOR_SIGNALING_PATHWAY	19	Down	0.029294781347755	0.869964163482357
C5_GO_ENDOPLASMIC_RETICULUM_CALCIUM_ION_HOMEOSTASIS	20	Up	0.0293018853972895	0.869964163482357
C2_GENTILE_UV_RESPONSE_CLUSTER_D7	31	Up	0.029356092785719	0.869964163482357
C5_GO_NEGATIVE_REGULATION_OF_DENDRITIC_CELL_DIFFERENTIATION	5	Down	0.0293665230440868	0.869964163482357
C5_GO_VESICLE_COAT	50	Up	0.0293754239324438	0.869964163482357
C5_GO_DEATH_DOMAIN_BINDING	8	Up	0.0294181707493708	0.869964163482357
C5_GO_SERINE_TYPE_EXOPEPTIDASE_ACTIVITY	8	Down	0.0295026481561442	0.869964163482357
C2_BIOCARTA_MONOCYTE_PATHWAY	10	Up	0.0296398522213199	0.869964163482357
C5_GO_CYTOSOLIC_PROTEASOME_COMPLEX	8	Up	0.0296500624204821	0.869964163482357
C2_REACTOME_HSP90_CHAPERONE_CYCLE_FOR_STEROID_HORMONE_RECEPTORS_SHR	39	Up	0.0297010058286439	0.869964163482357
C5_GO_N_ACYLSPHINGOSINE_AMIDOHYDROLASE_ACTIVITY	6	Down	0.0297051278604895	0.869964163482357
C2_MADAN_DPPA4_TARGETS	29	Down	0.029705586743959	0.869964163482357
C5_GO_POSITIVE_REGULATION_OF_INTERLEUKIN_17_PRODUCTION	13	Up	0.0297309493228087	0.869964163482357
C5_GO_RESPONSE_TO_OXYGEN_GLUCOSE_DEPRIVATION	9	Up	0.029741143319845	0.869964163482357
C7_GSE14908_ATOPIC_VS_NONATOPIC_PATIENT_RESTING_CD4_TCELL_DN	166	Up	0.0297494854446022	0.869964163482357
C3_TCCAGAT_MIR5165P	92	Down	0.0297735671942674	0.869964163482357
C5_GO_PROTEIN_KINASE_A_CATALYTIC_SUBUNIT_BINDING	12	Down	0.0298343147718298	0.869964163482357
C7_GSE19888_CTRL_VS_A3R_INHIBITOR_TREATED_MAST_CELL_DN	171	Up	0.0298799664136644	0.869964163482357
C5_GO_SMALL_RIBOSOMAL_SUBUNIT_RRNA_BINDING	9	Up	0.0299118772140318	0.869964163482357
C5_GO_HEMATOPOIETIC_STEM_CELL_PROLIFERATION	17	Up	0.029951289940182	0.869964163482357
C1_chr3q13	69	Up	0.0299784495884238	0.869964163482357
C2_JOHANSSON_BRAIN_CANCER_EARLY_VS_LATE_UP	6	Up	0.0300211921247303	0.869964163482357
C7_GSE32164_RESTING_DIFFERENTIATED_VS_ALTERNATIVELY_ACT_M2_MACROPHAGE_UP	142	Up	0.0300671619914783	0.869964163482357
C2_HOLLEMAN_PREDNISOLONE_RESISTANCE_B_ALL_DN	9	Up	0.0301431765956342	0.869964163482357
C7_GSE29618_BCELL_VS_MONOCYTE_UP	152	Up	0.0301462707596934	0.869964163482357
C5_GO_NCRNA_EXPORT_FROM_NUCLEUS	35	Up	0.0301817594496048	0.869964163482357
C5_GO_REGULATION_OF_T_CELL_DIFFERENTIATION_IN_THYMUS	19	Up	0.0302077034206055	0.869964163482357
C5_GO_MODULATION_OF_MOLECULAR_FUNCTION_IN_OTHER_ORGANISM	6	Up	0.0302174629007042	0.869964163482357
C7_GSE17721_CPG_VS_GARDIQUIMOD_4H_BMDC_UP	154	Up	0.030219096423492	0.869964163482357
C5_GO_ORGANELLE_FUSION	100	Up	0.0303195377529774	0.869964163482357
C2_REACTOME_CASPASE_MEDIATED_CLEAVAGE_OF_CYTOSKELETAL_PROTEINS	11	Up	0.0303199565222286	0.869964163482357
C7_GSE15930_NAIVE_VS_72H_IN_VITRO_STIM_CD8_TCELL_DN	181	Up	0.0303302715414436	0.869964163482357
C7_GSE19923_WT_VS_HEB_AND_E2A_KO_DP_THYMOCYTE_UP	168	Up	0.0303406144803192	0.869964163482357
C5_GO_SCAVENGER_RECEPTOR_ACTIVITY	29	Down	0.0303973069261167	0.869964163482357
C7_GSE34515_CD16_NEG_MONOCYTE_VS_DC_DN	170	Up	0.0304141476245489	0.869964163482357
C5_GO_RAP_PROTEIN_SIGNAL_TRANSDUCTION	14	Up	0.0304299363551015	0.869964163482357
C2_LI_CYTIDINE_ANALOG_PATHWAY	13	Up	0.0304312612614726	0.869964163482357
C2_HU_GENOTOXIN_ACTION_DIRECT_VS_INDIRECT_4HR	30	Up	0.030445958060558	0.869964163482357
C5_GO_LEUCINE_BINDING	4	Up	0.0304960715362562	0.869964163482357
C2_KIM_GLIS2_TARGETS_UP	49	Down	0.0305190098979216	0.869964163482357
C5_GO_CARDIAC_CONDUCTION_SYSTEM_DEVELOPMENT	2	Up	0.0305201331555446	0.869964163482357
C5_GO_ORGANELLE_MEMBRANE_FUSION	79	Up	0.030615945839948	0.871006394638815
C5_GO_NEGATIVE_REGULATION_OF_MYELOID_LEUKOCYTE_MEDIATED_IMMUNITY	8	Down	0.0306541711395355	0.871006394638815
C2_BIOCARTA_41BB_PATHWAY	18	Up	0.0306891323161039	0.871006394638815
C5_GO_T_CELL_DIFFERENTIATION	192	Up	0.0308107879270715	0.871006394638815
C5_GO_NEGATIVE_REGULATION_OF_CD4_POSITIVE_ALPHA_BETA_T_CELL_ACTIVATION	22	Up	0.030826482243418	0.871006394638815
C2_REACTOME_SCAVENGING_BY_CLASS_B_RECEPTORS	3	Down	0.030917367113618	0.871006394638815
C5_GO_CELLULAR_RESPONSE_TO_PROSTAGLANDIN_E_STIMULUS	10	Up	0.0309607215863922	0.871006394638815
C5_GO_MITOCHONDRIA_ASSOCIATED_ENDOPLASMIC_RETICULUM_MEMBRANE	11	Down	0.0309884516788929	0.871006394638815
C2_FERREIRA_EWINGS_SARCOMA_UNSTABLE_VS_STABLE_UP	132	Up	0.0310593878919055	0.871006394638815
C5_GO_STEROL_IMPORT	6	Down	0.0310673214120129	0.871006394638815
C2_HU_GENOTOXIC_DAMAGE_24HR	29	Up	0.0311176655840791	0.871006394638815
C2_HOLLEMAN_ASPARAGINASE_RESISTANCE_ALL_DN	18	Up	0.0311194398422646	0.871006394638815
C2_FIGUEROA_AML_METHYLATION_CLUSTER_3_DN	25	Down	0.0311705127717408	0.871006394638815
C7_GSE17721_LPS_VS_CPG_6H_BMDC_UP	162	Up	0.031173902416908	0.871006394638815
C2_WHITFIELD_CELL_CYCLE_LITERATURE	40	Up	0.0312168022667377	0.871006394638815
C5_GO_STRESS_GRANULE_ASSEMBLY	14	Up	0.0312600540962772	0.871006394638815
C5_GO_REGULATION_OF_ANTIGEN_PROCESSING_AND_PRESENTATION	13	Down	0.0312671471440204	0.871006394638815
C2_RHEIN_ALL_GLUCOCORTICOID_THERAPY_DN	326	Up	0.0313769256631029	0.871006394638815
C5_GO_MIRNA_CATABOLIC_PROCESS	8	Up	0.0314340554717102	0.871006394638815
C2_REACTOME_DOWNSTREAM_SIGNALING_OF_ACTIVATED_FGFR2	19	Down	0.0315046247702807	0.871006394638815
C5_GO_POSITIVE_REGULATION_OF_VIRAL_TRANSCRIPTION	33	Down	0.0315110810940859	0.871006394638815
C2_WATANABE_RECTAL_CANCER_RADIOTHERAPY_RESPONSIVE_UP	89	Up	0.0315221362734903	0.871006394638815
C2_REACTOME_NEGATIVE_REGULATION_OF_FGFR4_SIGNALING	21	Down	0.0315328506400464	0.871006394638815
C2_REACTOME_METABOLISM_OF_NON_CODING_RNA	48	Up	0.0317001345677401	0.871006394638815
C2_ZHAN_VARIABLE_EARLY_DIFFERENTIATION_GENES_UP	12	Up	0.031746894269859	0.871006394638815
C2_REACTOME_DEPURINATION	51	Up	0.0318052827196209	0.871006394638815
C5_GO_RESPONSE_TO_INTERLEUKIN_6	27	Down	0.0318377556049462	0.871006394638815
C7_GSE38697_LIGHT_ZONE_VS_DARK_ZONE_BCELL_UP	157	Up	0.0318814720107266	0.871006394638815
C5_GO_NCRNA_CATABOLIC_PROCESS	27	Up	0.0319050227626665	0.871006394638815
C2_TIEN_INTESTINE_PROBIOTICS_6HR_DN	141	Up	0.0319066035343785	0.871006394638815
C7_GSE40666_NAIVE_VS_EFFECTOR_CD8_TCELL_UP	161	Up	0.0319796503212358	0.871006394638815
C5_GO_IMMUNOGLOBULIN_RECEPTOR_BINDING	5	Down	0.0320137901665538	0.871006394638815
C5_GO_SEPTIN_CYTOSKELETON	13	Up	0.0320346981619334	0.871006394638815
C5_GO_POSITIVE_REGULATION_BY_HOST_OF_VIRAL_GENOME_REPLICATION	6	Up	0.0320386560238698	0.871006394638815
C7_GSE14415_TCONV_VS_FOXP3_KO_INDUCED_TREG_UP	154	Up	0.0320411361163868	0.871006394638815
C2_CAFFAREL_RESPONSE_TO_THC_8HR_5_UP	13	Up	0.0321803977838212	0.871006394638815
C2_REACTOME_AKT_PHOSPHORYLATES_TARGETS_IN_THE_CYTOSOL	14	Up	0.0322232982723835	0.871006394638815
C5_GO_AMYLOID_BETA_BINDING	50	Down	0.0322487481799559	0.871006394638815
C2_PID_ECADHERIN_NASCENT_AJ_PATHWAY	37	Up	0.0322761224921439	0.871006394638815
C5_GO_GLYCOSPHINGOLIPID_BINDING	7	Up	0.0322884662861374	0.871006394638815
C5_GO_ENDOSOME_TO_LYSOSOME_TRANSPORT_VIA_MULTIVESICULAR_BODY_SORTING_PATHWAY	6	Down	0.0322970933693224	0.871006394638815
C5_GO_DISORDERED_DOMAIN_SPECIFIC_BINDING	28	Up	0.0323013131722451	0.871006394638815
C5_GO_RNA_PHOSPHODIESTER_BOND_HYDROLYSIS_EXONUCLEOLYTIC	38	Up	0.0323567181520274	0.871006394638815
C5_GO_VESICLE_BUDDING_FROM_MEMBRANE	85	Up	0.0323708054964349	0.871006394638815
C2_REACTOME_MITOCHONDRIAL_FATTY_ACID_BETA_OXIDATION_OF_UNSATURATED_FATTY_ACIDS	6	Up	0.0323759001387181	0.871006394638815
C5_GO_B_CELL_ACTIVATION_INVOLVED_IN_IMMUNE_RESPONSE	65	Up	0.0324037507133286	0.871006394638815
C2_REACTOME_BASE_EXCISION_REPAIR	85	Up	0.0325038961204242	0.871607244926095
C5_GO_POSITIVE_REGULATION_OF_HISTONE_DEACETYLASE_ACTIVITY	6	Down	0.0325573148542437	0.871607244926095
C5_GO_NEURONAL_ACTION_POTENTIAL	17	Down	0.032636200402512	0.871607244926095
C5_GO_POSITIVE_REGULATION_OF_CHEMOKINE_C_X_C_MOTIF_LIGAND_2_PRODUCTION	5	Down	0.0327131501043938	0.871607244926095
C1_chr6q16	14	Up	0.0328121799309289	0.871607244926095
C5_GO_F_ACTIN_CAPPING_PROTEIN_COMPLEX	5	Up	0.0328887266153811	0.871607244926095
C5_GO_SPHINGOLIPID_BIOSYNTHETIC_PROCESS	81	Down	0.0329172291949007	0.871607244926095
C5_GO_NEGATIVE_REGULATION_OF_MAST_CELL_ACTIVATION	9	Down	0.0329534406238011	0.871607244926095
C5_GO_LUNG_GROWTH	3	Down	0.0330501780103397	0.871607244926095
C2_MORI_IMMATURE_B_LYMPHOCYTE_DN	80	Up	0.033093563761786	0.871607244926095
C5_GO_POSITIVE_REGULATION_OF_ORGANIC_ACID_TRANSPORT	18	Down	0.0331049144073417	0.871607244926095
C5_GO_COA_HYDROLASE_ACTIVITY	18	Up	0.0331049144073417	0.871607244926095
C5_GO_REGULATION_OF_LIPID_STORAGE	32	Down	0.0331088202180799	0.871607244926095
C7_GSE15930_NAIVE_VS_48H_IN_VITRO_STIM_CD8_TCELL_DN	185	Up	0.0331920233780848	0.871607244926095
C2_REACTOME_COBALAMIN_CBL_VITAMIN_B12_TRANSPORT_AND_METABOLISM	15	Up	0.033209619746176	0.871607244926095
C5_GO_RESPONSE_TO_HERBICIDE	8	Up	0.0332971108886971	0.871607244926095
C5_GO_NEGATIVE_REGULATION_OF_GLIAL_CELL_PROLIFERATION	7	Up	0.033344114640844	0.871607244926095
C5_GO_NEGATIVE_REGULATION_OF_TOR_SIGNALING	39	Up	0.0334825296457574	0.871607244926095
C5_GO_OXIDOREDUCTASE_ACTIVITY_ACTING_ON_THE_CH_CH_GROUP_OF_DONORS	48	Up	0.0335314137933344	0.871607244926095
C2_REACTOME_CELL_CYCLE_MITOTIC	475	Up	0.0335391264566324	0.871607244926095
C5_GO_CYTOLYSIS	20	Down	0.0335640654600531	0.871607244926095
C7_GSE32986_CURDLAN_LOWDOSE_VS_GMCSF_AND_CURDLAN_LOWDOSE_STIM_DC_DN	173	Up	0.0335825740005558	0.871607244926095
C5_GO_NEGATIVE_REGULATION_OF_CENTRIOLE_REPLICATION	8	Up	0.0336619027567115	0.871607244926095
C2_AZARE_NEOPLASTIC_TRANSFORMATION_BY_STAT3_DN	9	Up	0.0336813777065336	0.871607244926095
C2_REACTOME_STABILIZATION_OF_P53	45	Up	0.0337197732024876	0.871607244926095
C5_GO_INTRINSIC_COMPONENT_OF_VACUOLAR_MEMBRANE	5	Up	0.0337205521019521	0.871607244926095
C5_GO_NEGATIVE_REGULATION_OF_COLD_INDUCED_THERMOGENESIS	38	Up	0.0337516642246565	0.871607244926095
C1_chr19q12	7	Down	0.0337674738096727	0.871607244926095
C5_GO_REGULATION_OF_TRANSCRIPTION_FROM_RNA_POLYMERASE_II_PROMOTER_IN_RESPONSE_TO_OXIDATIVE_STRESS	8	Up	0.0337980286195284	0.871607244926095
C2_REACTOME_DAP12_SIGNALING	27	Down	0.0338677553944014	0.871607244926095
C5_GO_NEGATIVE_REGULATION_OF_CENTROSOME_CYCLE	13	Up	0.0338876317831554	0.871607244926095
C2_KENNY_CTNNB1_TARGETS_DN	43	Up	0.0339183521231733	0.871607244926095
C2_REACTOME_DARPP_32_EVENTS	20	Down	0.0339287603486455	0.871607244926095
C7_GSE9239_CTRL_VS_TNF_INHIBITOR_TREATED_DC_DN	162	Up	0.033936353078008	0.871607244926095
C1_chr14q21	25	Down	0.0339722323781344	0.871607244926095
C5_GO_RESPONSE_TO_INACTIVITY	11	Up	0.033996102326631	0.871607244926095
C2_REACTOME_APC_C:CDC20_MEDIATED_DEGRADATION_OF_CYCLIN_B	20	Up	0.0339986088079261	0.871607244926095
C5_GO_INOSITOL_TRISPHOSPHATE_BIOSYNTHETIC_PROCESS	18	Down	0.0340100690448652	0.871607244926095
C2_REACTOME_FORMATION_OF_THE_CORNIFIED_ENVELOPE	24	Down	0.0340333457704408	0.871607244926095
C5_GO_CORNIFICATION	24	Down	0.0340333457704408	0.871607244926095
C2_LY_AGING_MIDDLE_DN	16	Up	0.0341106261403086	0.871776198932682
C2_GROSS_ELK3_TARGETS_UP	22	Down	0.0341806058926659	0.871776198932682
C7_GSE10240_IL22_VS_IL22_AND_IL17_STIM_PRIMARY_BRONCHIAL_EPITHELIAL_CELLS_UP	167	Up	0.0342280421375742	0.871776198932682
C5_GO_REGULATION_OF_TRANSCRIPTION_FROM_RNA_POLYMERASE_II_PROMOTER_INVOLVED_IN_MYOCARDIAL_PRECURSOR_CELL_DIFFERENTIATION	3	Up	0.0342676423528973	0.871776198932682
C7_GSE15624_CTRL_VS_3H_HALOFUGINONE_TREATED_CD4_TCELL_UP	149	Up	0.0342720304259339	0.871776198932682
C2_SHIPP_DLBCL_CURED_VS_FATAL_DN	38	Up	0.0343621310751753	0.871776198932682
C7_GSE13946_CTRL_VS_DSS_COLITIS_GD_TCELL_FROM_COLON_DN	152	Up	0.0344042195667011	0.871776198932682
C5_GO_PROTEIN_REFOLDING	30	Up	0.0344187434282942	0.871776198932682
C5_GO_GEMINI_OF_COILED_BODIES	9	Up	0.0344230232584794	0.871776198932682
C7_GSE22886_NAIVE_TCELL_VS_MONOCYTE_UP	175	Up	0.034507535410794	0.871776198932682
C5_GO_ION_ANTIPORTER_ACTIVITY	39	Down	0.034565811724786	0.871776198932682
C7_GSE22886_NAIVE_CD4_TCELL_VS_NKCELL_UP	159	Up	0.0345776867593205	0.871776198932682
C2_DORN_ADENOVIRUS_INFECTION_48HR_UP	8	Up	0.0346626905311842	0.871776198932682
C5_GO_ENDOCARDIUM_DEVELOPMENT	8	Up	0.0346753594855353	0.871776198932682
C5_GO_MUCOSAL_ASSOCIATED_LYMPHOID_TISSUE_DEVELOPMENT	3	Up	0.0347737379689736	0.871776198932682
C5_GO_HSP70_PROTEIN_BINDING	36	Up	0.0348245500012647	0.871776198932682
H_HALLMARK_MYC_TARGETS_V2	47	Up	0.0348270577155853	0.871776198932682
C2_REACTOME_CGMP_EFFECTS	11	Down	0.0348402756728162	0.871776198932682
C7_GSE26928_NAIVE_VS_EFF_MEMORY_CD4_TCELL_UP	152	Up	0.0348471023096939	0.871776198932682
C5_GO_PROTEIN_CONTAINING_COMPLEX_REMODELING	15	Down	0.0349309752899147	0.871776198932682
C2_BYSTRYKH_HEMATOPOIESIS_STEM_CELL_AND_BRAIN_QTL_CIS	57	Up	0.0349372073918635	0.871776198932682
C2_REACTOME_ACTIVATION_OF_APC_C_AND_APC_C:CDC20_MEDIATED_DEGRADATION_OF_MITOTIC_PROTEINS	61	Up	0.0349793656056436	0.871776198932682
C5_GO_VESICLE_MEDIATED_TRANSPORT_TO_THE_PLASMA_MEMBRANE	79	Up	0.0350133149587191	0.871776198932682
C2_SCIAN_CELL_CYCLE_TARGETS_OF_TP53_AND_TP73_UP	7	Up	0.0350286189107827	0.871776198932682
C5_GO_POSITIVE_REGULATION_OF_LEUKOCYTE_ADHESION_TO_VASCULAR_ENDOTHELIAL_CELL	10	Down	0.035071450394673	0.871776198932682
C2_REACTOME_SYNTHESIS_OF_GLYCOSYLPHOSPHATIDYLINOSITOL_GPI	15	Up	0.0350848525570824	0.871776198932682
C7_GSE13306_RA_VS_UNTREATED_MEM_CD4_TCELL_UP	169	Up	0.0352626414034018	0.873674187206279
C7_GSE12845_PRE_GC_VS_DARKZONE_GC_TONSIL_BCELL_UP	165	Up	0.0352811378958645	0.873674187206279
C7_GSE1460_INTRATHYMIC_T_PROGENITOR_VS_NAIVE_CD4_TCELL_CORD_BLOOD_UP	183	Up	0.0352820665679836	0.873674187206279
C2_TIEN_INTESTINE_PROBIOTICS_6HR_UP	40	Up	0.0353555108990814	0.874344951411136
C7_GSE21670_IL6_VS_TGFB_AND_IL6_TREATED_STAT3_KO_CD4_TCELL_UP	177	Up	0.0353932158190761	0.874344951411136
C2_REACTOME_MITOTIC_TELOPHASE_CYTOKINESIS	14	Up	0.0354631815788323	0.874344951411136
C2_BIOCARTA_EIF2_PATHWAY	10	Up	0.0354703834243868	0.874344951411136
C5_GO_POSITIVE_REGULATION_OF_SMOOTH_MUSCLE_CELL_DIFFERENTIATION	9	Up	0.0355616325754702	0.875357552357432
C2_CERIBELLI_GENES_INACTIVE_AND_BOUND_BY_NFY	24	Down	0.0355921704397591	0.875357552357432
C5_GO_REGULATION_OF_LIPOPROTEIN_LIPASE_ACTIVITY	16	Down	0.0356799895685338	0.876523594247605
C2_RIZ_ERYTHROID_DIFFERENTIATION_CCNE1	34	Down	0.0357529742983172	0.876663612527222
C5_GO_PROTEIN_LOCALIZATION_TO_PHAGOPHORE_ASSEMBLY_SITE	12	Down	0.0357879122882432	0.876663612527222
C7_GSE16385_MONOCYTE_VS_12H_IFNG_TNF_TREATED_MACROPHAGE_UP	160	Up	0.0358132088894601	0.876663612527222
C7_GSE10147_IL3_VS_IL3_AND_CPG_STIM_PDC_DN	152	Up	0.035847345763952	0.876663612527222
C2_REACTOME_GENE_AND_PROTEIN_EXPRESSION_BY_JAK_STAT_SIGNALING_AFTER_INTERLEUKIN_12_STIMULATION	31	Up	0.0359370414647249	0.876756593744955
C5_GO_NEGATIVE_REGULATION_OF_CALCIUM_MEDIATED_SIGNALING	24	Up	0.036023658504786	0.876756593744955
C7_GSE3982_CENT_MEMORY_CD4_TCELL_VS_NKCELL_UP	151	Up	0.0360795301420998	0.876756593744955
C2_REACTOME_MITOCHONDRIAL_FATTY_ACID_BETA_OXIDATION	33	Up	0.0361153436541125	0.876756593744955
C5_GO_1_PHOSPHATIDYLINOSITOL_4_PHOSPHATE_3_KINASE_ACTIVITY	6	Up	0.0361171521298241	0.876756593744955
C5_GO_TRNA_WOBBLE_URIDINE_MODIFICATION	15	Up	0.0361751767858951	0.876756593744955
C5_GO_SNRNA_3_END_PROCESSING	16	Up	0.0361796973061621	0.876756593744955
C2_BIOCARTA_HSP27_PATHWAY	9	Up	0.0362107082778957	0.876756593744955
C7_GSE16385_ROSIGLITAZONE_IFNG_TNF_VS_IL4_STIM_MACROPHAGE_UP	143	Up	0.0362149137006952	0.876756593744955
C2_GARGALOVIC_RESPONSE_TO_OXIDIZED_PHOSPHOLIPIDS_TURQUOISE_DN	47	Up	0.0364190416209162	0.880013339355504
C5_GO_ANTIOXIDANT_ACTIVITY	55	Up	0.0364383069009748	0.880013339355504
C5_GO_SYNAPTIC_VESICLE_RECYCLING	47	Down	0.0365146807603066	0.880013339355504
C5_GO_DISRUPTION_BY_HOST_OF_SYMBIONT_CELLS	4	Up	0.0365197708391395	0.880013339355504
C5_GO_CELLULAR_RESPONSE_TO_HISTAMINE	2	Down	0.0366664753319158	0.880013339355504
C2_PARK_HSC_AND_MULTIPOTENT_PROGENITORS	39	Up	0.0366746702114391	0.880013339355504
C2_DORN_ADENOVIRUS_INFECTION_32HR_UP	6	Up	0.0367485075813494	0.880013339355504
C2_REACTOME_MET_ACTIVATES_PTPN11	4	Down	0.0367940128179781	0.880013339355504
C2_REACTOME_HDR_THROUGH_SINGLE_STRAND_ANNEALING_SSA	35	Up	0.0369117042820484	0.880013339355504
C2_REACTOME_MEIOTIC_SYNAPSIS	71	Up	0.0369158446856947	0.880013339355504
C5_GO_MITOTIC_CHROMOSOME_CONDENSATION	13	Up	0.0369393144301561	0.880013339355504
C2_CHIARETTI_T_ALL_REFRACTORY_TO_THERAPY	23	Up	0.0369657639552006	0.880013339355504
C5_GO_AXON_CHOICE_POINT_RECOGNITION	2	Up	0.0369863689092537	0.880013339355504
C5_GO_AXON_MIDLINE_CHOICE_POINT_RECOGNITION	2	Up	0.0369863689092537	0.880013339355504
C5_GO_HUMORAL_IMMUNE_RESPONSE_MEDIATED_BY_CIRCULATING_IMMUNOGLOBULIN	27	Down	0.0370927492959129	0.880013339355504
C5_GO_PRESPLICEOSOME	12	Up	0.0371893766879313	0.880013339355504
C5_GO_DOPAMINE_TRANSPORT	19	Down	0.0372361750162245	0.880013339355504
C5_GO_MITOCHONDRIAL_DNA_METABOLIC_PROCESS	10	Up	0.0372640348340336	0.880013339355504
C5_GO_PROTEIN_HEXAMERIZATION	12	Down	0.0373046393078911	0.880013339355504
C1_chr9p22	14	Down	0.0373534858946974	0.880013339355504
C2_REACTOME_FERTILIZATION	12	Down	0.0374419084922157	0.880013339355504
C7_GSE26488_CTRL_VS_PEPTIDE_INJECTION_OT2_THYMOCYTE_UP	112	Up	0.0374860832929489	0.880013339355504
C5_GO_SMN_COMPLEX	10	Up	0.0375196031132209	0.880013339355504
C5_GO_NEGATIVE_REGULATION_OF_B_CELL_ACTIVATION	23	Up	0.0376079769509764	0.880013339355504
C2_PUJANA_BRCA2_PCC_NETWORK	377	Up	0.0376237128444022	0.880013339355504
C7_GSE21063_3H_VS_16H_ANTI_IGM_STIM_BCELL_DN	183	Up	0.0376742250395497	0.880013339355504
C5_GO_NATURAL_KILLER_CELL_DIFFERENTIATION	18	Up	0.037682724202128	0.880013339355504
C7_GSE22886_CTRL_VS_LPS_24H_DC_DN	168	Up	0.0377356755947937	0.880013339355504
C5_GO_SARCOPLASMIC_RETICULUM_LUMEN	3	Up	0.0377865259129142	0.880013339355504
C2_REACTOME_DEFECTS_IN_COBALAMIN_B12_METABOLISM	12	Up	0.0377942566925844	0.880013339355504
C2_REACTOME_HDR_THROUGH_HOMOLOGOUS_RECOMBINATION_HRR	60	Up	0.0378106610052029	0.880013339355504
C5_GO_CYTOPLASMIC_EXOSOME_RNASE_COMPLEX_	12	Up	0.0378197926450812	0.880013339355504
C2_KEGG_COLORECTAL_CANCER	57	Up	0.0378847879962025	0.880013339355504
C7_GSE28408_LY6G_POS_VS_NEG_DC_DN	175	Up	0.0379057180286998	0.880013339355504
C5_GO_UDP_N_ACETYLGLUCOSAMINE_BIOSYNTHETIC_PROCESS	10	Up	0.0379663914397658	0.880013339355504
C2_ZHENG_BOUND_BY_FOXP3	406	Up	0.0379946891406174	0.880013339355504
C5_GO_NUCLEAR_ENVELOPE_ORGANIZATION	45	Up	0.0379991776569002	0.880013339355504
C2_FINETTI_BREAST_CANCERS_KINOME_GRAY	15	Up	0.0380069173688371	0.880013339355504
C5_GO_ARGININE_TRANSMEMBRANE_TRANSPORT	5	Down	0.0380138124200679	0.880013339355504
C7_GSE40184_HEALTHY_VS_HCV_INFECTED_DONOR_PBMC_DN	168	Up	0.038096061226371	0.880013339355504
C5_GO_REGULATION_OF_COFACTOR_METABOLIC_PROCESS	31	Up	0.0381263711010063	0.880013339355504
C2_TAKEDA_TARGETS_OF_NUP98_HOXA9_FUSION_10D_DN	89	Down	0.0381365549082629	0.880013339355504
C2_BROWNE_HCMV_INFECTION_14HR_UP	126	Up	0.038155441955679	0.880013339355504
C5_GO_RECEPTOR_RECYCLING	27	Up	0.0381804130073634	0.880013339355504
C2_KEGG_CYSTEINE_AND_METHIONINE_METABOLISM	25	Up	0.0382757569166683	0.880013339355504
C5_GO_REGULATION_OF_DEVELOPMENT_HETEROCHRONIC	8	Up	0.0383219484782631	0.880013339355504
C2_KEGG_ALANINE_ASPARTATE_AND_GLUTAMATE_METABOLISM	21	Up	0.0383924466121923	0.880013339355504
C7_GSE24634_IL4_VS_CTRL_TREATED_NAIVE_CD4_TCELL_DAY5_UP	169	Down	0.0383972449272001	0.880013339355504
C5_GO_NEUTRAL_LIPID_CATABOLIC_PROCESS	22	Down	0.0384278553354483	0.880013339355504
C7_GSE21546_ELK1_KO_VS_SAP1A_KO_AND_ELK1_KO_ANTI_CD3_STIM_DP_THYMOCYTES_UP	164	Up	0.0384632434934687	0.880013339355504
C2_REACTOME_ACTIVATED_PKN1_STIMULATES_TRANSCRIPTION_OF_AR_ANDROGEN_RECEPTOR_REGULATED_GENES_KLK2_AND_KLK3	56	Up	0.0384958661557306	0.880013339355504
C2_REACTOME_RECYCLING_OF_EIF2:GDP	8	Up	0.0385987529494442	0.880013339355504
C2_REACTOME_AFLATOXIN_ACTIVATION_AND_DETOXIFICATION	11	Up	0.0386821874540691	0.880013339355504
C5_GO_GOLGI_ASSOCIATED_VESICLE	137	Up	0.038717025383728	0.880013339355504
C5_GO_MHC_CLASS_IB_RECEPTOR_ACTIVITY	2	Down	0.0387456081421769	0.880013339355504
C2_SHIN_B_CELL_LYMPHOMA_CLUSTER_9	8	Down	0.0387563617137819	0.880013339355504
C2_SCHUHMACHER_MYC_TARGETS_UP	68	Up	0.0387840595419845	0.880013339355504
C5_GO_CELLULAR_RESPONSE_TO_MURAMYL_DIPEPTIDE	8	Up	0.0388819108296815	0.880013339355504
C7_GSE17721_CPG_VS_GARDIQUIMOD_12H_BMDC_DN	160	Up	0.038926959007489	0.880013339355504
C2_KANG_CISPLATIN_RESISTANCE_UP	15	Up	0.0389585981730572	0.880013339355504
C2_REACTOME_FRS_MEDIATED_FGFR3_SIGNALING	12	Down	0.0391079271551372	0.880013339355504
C2_PID_P73PATHWAY	67	Up	0.0391653078033197	0.880013339355504
C2_REACTOME_FGFRL1_MODULATION_OF_FGFR1_SIGNALING	5	Down	0.0391765597237115	0.880013339355504
C3_E2F1DP1_01	187	Up	0.0392877691561805	0.880013339355504
C3_E2F1DP2_01	187	Up	0.0392877691561805	0.880013339355504
C3_E2F4DP2_01	187	Up	0.0392877691561805	0.880013339355504
C5_GO_HIGH_DENSITY_LIPOPROTEIN_PARTICLE_REMODELING	12	Down	0.0393224266018881	0.880013339355504
C2_DARWICHE_SQUAMOUS_CELL_CARCINOMA_UP	106	Up	0.0393303946437686	0.880013339355504
C2_BOYAULT_LIVER_CANCER_SUBCLASS_G12_UP	35	Up	0.0394180678030597	0.880013339355504
C2_SHEDDEN_LUNG_CANCER_POOR_SURVIVAL_A6	378	Up	0.0394391050156162	0.880013339355504
C2_REACTOME_CDK_MEDIATED_PHOSPHORYLATION_AND_REMOVAL_OF_CDC6	57	Up	0.0395048271615141	0.880013339355504
C5_GO_REGULATION_OF_ICOSANOID_SECRETION	11	Down	0.039505014539097	0.880013339355504
C5_GO_PROTEIN_SUMOYLATION	64	Up	0.0395268073147114	0.880013339355504
C5_GO_NUCLEOLUS_ORGANIZATION	6	Up	0.0395445541632388	0.880013339355504
C2_DAIRKEE_CANCER_PRONE_RESPONSE_BPA	38	Up	0.039559440401996	0.880013339355504
C5_GO_MOTOR_BEHAVIOR	5	Up	0.0395808949681883	0.880013339355504
C2_SUNG_METASTASIS_STROMA_UP	81	Up	0.0395917068354604	0.880013339355504
C2_MARTIN_INTERACT_WITH_HDAC	37	Up	0.039624212388525	0.880013339355504
C5_GO_HEPATIC_STELLATE_CELL_ACTIVATION	5	Down	0.0397083537451422	0.880013339355504
C7_GSE23398_WT_VS_IL2_KO_CD4_TCELL_SCURFY_MOUSE_DN	173	Up	0.0397118259416743	0.880013339355504
C5_GO_NUCLEOTIDE_BINDING_OLIGOMERIZATION_DOMAIN_CONTAINING_2_SIGNALING_PATHWAY	13	Up	0.0397207021011174	0.880013339355504
C5_GO_NEGATIVE_REGULATION_OF_STEROL_TRANSPORT	5	Down	0.0398788404757259	0.880013339355504
C5_GO_MRNA_TRANSCRIPTION_BY_RNA_POLYMERASE_II	14	Up	0.0398897828756469	0.880013339355504
C2_BOQUEST_STEM_CELL_UP	149	Down	0.0399308241559249	0.880013339355504
C5_GO_POSITIVE_REGULATION_OF_SYNAPTIC_TRANSMISSION_GABAERGIC	6	Up	0.0400592124529594	0.880013339355504
C5_GO_NEGATIVE_REGULATION_OF_SYNAPTIC_TRANSMISSION	39	Down	0.0400822318788512	0.880013339355504
C7_GSE7460_TREG_VS_TCONV_ACT_UP	170	Up	0.0401174958345996	0.880013339355504
C2_MASRI_RESISTANCE_TO_TAMOXIFEN_AND_AROMATASE_INHIBITORS_DN	11	Down	0.0401328491896037	0.880013339355504
C5_GO_CGMP_CATABOLIC_PROCESS	3	Down	0.0403395895974754	0.880013339355504
C5_GO_INOSITOL_PHOSPHATE_METABOLIC_PROCESS	41	Down	0.0404281812680482	0.880013339355504
C2_REACTOME_INOSITOL_PHOSPHATE_METABOLISM	41	Down	0.0405180113406381	0.880013339355504
C2_REACTOME_VXPX_CARGO_TARGETING_TO_CILIUM	15	Up	0.04062051364878	0.880013339355504
C2_REACTOME_SHC_MEDIATED_CASCADE:FGFR4	12	Down	0.0406266292317218	0.880013339355504
C5_GO_PEBOW_COMPLEX	5	Up	0.0407033639888899	0.880013339355504
C5_GO_TRANSCRIPTIONAL_PREINITIATION_COMPLEX	6	Down	0.0407147461534177	0.880013339355504
C2_KEGG_APOPTOSIS	75	Up	0.0408179120496835	0.880013339355504
C5_GO_REGULATION_OF_PHOSPHOPROTEIN_PHOSPHATASE_ACTIVITY	91	Up	0.0408366195548992	0.880013339355504
C7_GSE2770_TGFB_AND_IL4_VS_TGFB_AND_IL12_TREATED_ACT_CD4_TCELL_6H_DN	167	Up	0.0408831941733419	0.880013339355504
C2_FRASOR_RESPONSE_TO_ESTRADIOL_UP	23	Up	0.0408850973887292	0.880013339355504
C2_REACTOME_SUMOYLATION_OF_UBIQUITINYLATION_PROTEINS	35	Up	0.040907836922638	0.880013339355504
C7_GSE8835_CD4_VS_CD8_TCELL_DN	106	Up	0.0409261990284214	0.880013339355504
C5_GO_VCP_NPL4_UFD1_AAA_ATPASE_COMPLEX	10	Down	0.0409541357490068	0.880013339355504
C2_BIOCARTA_G2_PATHWAY	19	Up	0.0411016356710572	0.880013339355504
C5_GO_RNA_POLYMERASE_III_PREINITIATION_COMPLEX_ASSEMBLY	7	Up	0.0411236356589445	0.880013339355504
C2_TCGA_GLIOBLASTOMA_COPY_NUMBER_UP	56	Up	0.0411700964946577	0.880013339355504
C5_GO_POSITIVE_REGULATION_OF_RESPONSE_TO_INTERFERON_GAMMA	5	Up	0.0412212884403384	0.880013339355504
C2_SA_FAS_SIGNALING	8	Up	0.0412260160030391	0.880013339355504
C5_GO_SMALL_NUCLEOLAR_RIBONUCLEOPROTEIN_COMPLEX_ASSEMBLY	7	Down	0.041381257215375	0.880013339355504
C5_GO_POSITIVE_REGULATION_OF_FIBROBLAST_APOPTOTIC_PROCESS	6	Up	0.041402232544654	0.880013339355504
C5_GO_RESPONSE_TO_COPPER_ION	26	Up	0.0414236957378162	0.880013339355504
C5_GO_NEURAL_PLATE_REGIONALIZATION	3	Up	0.0414765561295218	0.880013339355504
C5_GO_POSITIVE_REGULATION_OF_ADAPTIVE_IMMUNE_RESPONSE	86	Up	0.0415623415895836	0.880013339355504
C2_BOYAULT_LIVER_CANCER_SUBCLASS_G5_DN	23	Up	0.0416392554413779	0.880013339355504
C5_GO_REGULATION_OF_GLYCOGEN_CATABOLIC_PROCESS	4	Down	0.041645935661824	0.880013339355504
C1_chr4q32	25	Down	0.041651456040821	0.880013339355504
C5_GO_CELLULAR_RESPONSE_TO_FATTY_ACID	33	Up	0.0416997249655007	0.880013339355504
C7_GSE17721_LPS_VS_GARDIQUIMOD_8H_BMDC_DN	164	Up	0.0418029713223066	0.880013339355504
C2_BIOCARTA_IL10_PATHWAY	11	Up	0.0418082814488986	0.880013339355504
C2_REACTOME_MYOGENESIS	17	Down	0.0418090698636529	0.880013339355504
C7_GSE22611_NOD2_TRANSD_VS_CTRL_TRANSD_HEK293_MDP_STIM_6H_DN	137	Down	0.0418412341870111	0.880013339355504
C2_REACTOME_ATF4_ACTIVATES_GENES_IN_RESPONSE_TO_ENDOPLASMIC_RETICULUM_STRESS	24	Up	0.0418419294913265	0.880013339355504
C5_GO_POSITIVE_REGULATION_OF_CELLULAR_CARBOHYDRATE_METABOLIC_PROCESS	32	Down	0.0418646344401077	0.880013339355504
C7_GSE45739_NRAS_KO_VS_WT_ACD3_ACD28_STIM_CD4_TCELL_DN	165	Up	0.0418786760131339	0.880013339355504
C2_REACTOME_MISMATCH_REPAIR	14	Up	0.0419194750480256	0.880013339355504
C2_SHEN_SMARCA2_TARGETS_UP	392	Up	0.0419995181446038	0.880013339355504
C5_GO_NEGATIVE_REGULATION_OF_EXCITATORY_POSTSYNAPTIC_POTENTIAL	7	Down	0.0420339679768855	0.880013339355504
C7_GSE1460_INTRATHYMIC_T_PROGENITOR_VS_DP_THYMOCYTE_DN	154	Up	0.0420793787966638	0.880013339355504
C5_GO_RESPONSE_TO_IONIZING_RADIATION	129	Up	0.0420936702577396	0.880013339355504
C5_GO_DEATH_INDUCING_SIGNALING_COMPLEX	9	Up	0.0421958906613623	0.880013339355504
C5_GO_ORGANOPHOSPHATE_ESTER_TRANSPORT	92	Down	0.0421970240482306	0.880013339355504
C7_GSE9960_GRAM_NEG_VS_GRAM_NEG_AND_POS_SEPSIS_PBMC_UP	111	Up	0.0422259299154138	0.880013339355504
C5_GO_INTERFERON_BETA_SECRETION	5	Down	0.0422803066997581	0.880013339355504
C5_GO_REGULATION_OF_MEMBRANE_DEPOLARIZATION_DURING_ACTION_POTENTIAL	3	Up	0.0423135461293466	0.880013339355504
C5_GO_REGULATION_OF_NUCLEAR_TRANSCRIBED_MRNA_CATABOLIC_PROCESS_DEADENYLATION_DEPENDENT_DECAY	15	Down	0.0423634236373364	0.880013339355504
C5_GO_REGULATION_OF_PEPTIDYL_SERINE_PHOSPHORYLATION_OF_STAT_PROTEIN	6	Down	0.042378876227831	0.880013339355504
C5_GO_NSL_COMPLEX	5	Up	0.0423893903984325	0.880013339355504
C3_E2F_02	188	Up	0.0423974174331631	0.880013339355504
C5_GO_PROTEIN_SIDE_CHAIN_DEGLUTAMYLATION	3	Up	0.0425145225439473	0.880013339355504
C5_GO_B_CELL_APOPTOTIC_PROCESS	21	Up	0.0425942542916832	0.880013339355504
C5_GO_EXTRINSIC_COMPONENT_OF_MITOCHONDRIAL_INNER_MEMBRANE	11	Up	0.0426700823922739	0.880013339355504
C5_GO_PROTON_TRANSPORTING_V_TYPE_ATPASE_COMPLEX_ASSEMBLY	5	Down	0.0426857522845614	0.880013339355504
C5_GO_FEMALE_MEIOSIS_CHROMOSOME_SEGREGATION	5	Up	0.0426922143424978	0.880013339355504
C2_REACTOME_ESTABLISHMENT_OF_SISTER_CHROMATID_COHESION	11	Up	0.0427507118517594	0.880013339355504
C5_GO_REGULATION_OF_PROTEIN_LOCALIZATION_TO_CILIUM	7	Down	0.0428525857308956	0.880013339355504
C2_REACTOME_REPRESSION_OF_WNT_TARGET_GENES	14	Up	0.0428678592048438	0.880013339355504
C5_GO_ACTIVATION_OF_PROTEIN_KINASE_A_ACTIVITY	11	Down	0.0428910586588081	0.880013339355504
C2_MATZUK_FERTILIZATION	6	Down	0.0428950937675789	0.880013339355504
C7_GSE17186_BLOOD_VS_CORD_BLOOD_CD21LOW_TRANSITIONAL_BCELL_UP	178	Up	0.0429577938863685	0.880013339355504
C5_GO_ENOYL_COA_HYDRATASE_ACTIVITY	8	Up	0.0429691208942823	0.880013339355504
C7_GSE9946_IMMATURE_VS_PROSTAGLANDINE2_TREATED_MATURE_DC_DN	92	Up	0.0429722226428681	0.880013339355504
C5_GO_SPERMATOGENESIS_EXCHANGE_OF_CHROMOSOMAL_PROTEINS	3	Up	0.0429781402167324	0.880013339355504
C5_GO_RESPONSE_TO_CGMP	3	Down	0.0429950792509276	0.880013339355504
C5_GO_FERTILIZATION	90	Down	0.0430314942377641	0.880013339355504
C3_GCGCCTT_MIR525_MIR524	9	Down	0.0431034583002929	0.880013339355504
C2_MELLMAN_TUT1_TARGETS_UP	18	Up	0.0431055177991631	0.880013339355504
C5_GO_TUMOR_NECROSIS_FACTOR_MEDIATED_SIGNALING_PATHWAY	130	Up	0.0431219339873597	0.880013339355504
C7_GSE37533_PPARG2_FOXP3_VS_FOXP3_TRANSDUCED_CD4_TCELL_UP	164	Up	0.0431964793480225	0.880013339355504
C5_GO_EXTRINSIC_COMPONENT_OF_ENDOSOME_MEMBRANE	9	Up	0.0432132757794728	0.880013339355504
C5_GO_RNA_DNA_HYBRID_RIBONUCLEASE_ACTIVITY	6	Up	0.0432144877810097	0.880013339355504
C2_JISON_SICKLE_CELL_DISEASE_DN	154	Up	0.0433592646904522	0.880013339355504
C5_GO_CELLULAR_RESPONSE_TO_INTERFERON_ALPHA	9	Up	0.043409623770698	0.880013339355504
C2_BIOCARTA_ERBB3_PATHWAY	2	Up	0.0435098742276503	0.880013339355504
C5_GO_CORTICOSTEROID_HORMONE_SECRETION	6	Down	0.0436733941631228	0.880013339355504
C5_GO_BASE_EXCISION_REPAIR	39	Up	0.0437463994803319	0.880013339355504
C5_GO_NEGATIVE_REGULATION_OF_PROTEIN_K63_LINKED_UBIQUITINATION	5	Down	0.0438028527216895	0.880013339355504
C3_AGGCACT_MIR5153P	67	Up	0.0438990502597668	0.880013339355504
C5_GO_CD4_POSITIVE_ALPHA_BETA_T_CELL_ACTIVATION	72	Up	0.0439082700751161	0.880013339355504
C5_GO_INCLUSION_BODY_ASSEMBLY	18	Up	0.0439301888486938	0.880013339355504
C5_GO_CALCIUM_CATION_ANTIPORTER_ACTIVITY	7	Down	0.043944666901205	0.880013339355504
C5_GO_NEGATIVE_REGULATION_OF_AMINO_ACID_TRANSPORT	4	Up	0.0439512998315161	0.880013339355504
C2_DIAZ_CHRONIC_MEYLOGENOUS_LEUKEMIA_UP	1254	Up	0.0439525932848564	0.880013339355504
C2_DE_YY1_TARGETS_DN	76	Up	0.0439673117435628	0.880013339355504
C5_GO_TOLL_LIKE_RECEPTOR_9_SIGNALING_PATHWAY	16	Down	0.0439739920600246	0.880013339355504
C5_GO_NEGATIVE_REGULATION_OF_ANTIGEN_PROCESSING_AND_PRESENTATION	5	Down	0.0440743346047163	0.880013339355504
C6_BRCA1_DN.V1_UP	67	Down	0.0441235157000409	0.880013339355504
C2_FONTAINE_THYROID_TUMOR_UNCERTAIN_MALIGNANCY_UP	25	Up	0.0441348384534066	0.880013339355504
C5_GO_DNA_PACKAGING_COMPLEX	86	Up	0.0441783708620254	0.880013339355504
C7_GSE43955_TH0_VS_TGFB_IL6_TH17_ACT_CD4_TCELL_1H_DN	135	Up	0.0442116436205272	0.880013339355504
C5_GO_CARDIAC_MUSCLE_CELL_CARDIAC_MUSCLE_CELL_ADHESION	4	Down	0.0442272723264215	0.880013339355504
C7_GSE12845_NAIVE_VS_DARKZONE_GC_TONSIL_BCELL_DN	179	Up	0.0442851428694952	0.880013339355504
C2_REACTOME_DISEASES_ASSOCIATED_WITH_SURFACTANT_METABOLISM	3	Down	0.0443251292534392	0.880013339355504
C5_GO_REGULATION_OF_SISTER_CHROMATID_SEGREGATION	71	Up	0.0443417959031658	0.880013339355504
C2_WAKASUGI_HAVE_ZNF143_BINDING_SITES	54	Up	0.0443786168939791	0.880013339355504
C5_GO_THYROID_GLAND_DEVELOPMENT	12	Up	0.0444004929061784	0.880013339355504
C7_GSE40274_CTRL_VS_HELIOS_TRANSDUCED_ACTIVATED_CD4_TCELL_UP	156	Up	0.0444207493384188	0.880013339355504
C5_GO_DNA_REPAIR_COMPLEX	34	Up	0.0444276011187629	0.880013339355504
C7_GSE17974_1H_VS_72H_UNTREATED_IN_VITRO_CD4_TCELL_DN	177	Up	0.0445579389384689	0.880013339355504
C7_GSE13484_UNSTIM_VS_YF17D_VACCINE_STIM_PBMC_DN	164	Up	0.044667334075326	0.880013339355504
C2_FISCHER_G2_M_CELL_CYCLE	206	Up	0.044702380906409	0.880013339355504
C7_GSE2405_0H_VS_24H_A_PHAGOCYTOPHILUM_STIM_NEUTROPHIL_UP	164	Up	0.0447169310297759	0.880013339355504
C5_GO_DNA_DEMETHYLATION	22	Up	0.0447659645199519	0.880013339355504
C5_GO_SISTER_CHROMATID_COHESION	52	Up	0.0448332858089051	0.880013339355504
C5_GO_NCRNA_3_END_PROCESSING	33	Up	0.0448410180773348	0.880013339355504
C7_GSE17721_POLYIC_VS_PAM3CSK4_8H_BMDC_DN	164	Up	0.0448569542529454	0.880013339355504
C2_YIH_RESPONSE_TO_ARSENITE_C3	24	Up	0.0448981947802181	0.880013339355504
C2_GAUSSMANN_MLL_AF4_FUSION_TARGETS_E_DN	15	Down	0.044898275002243	0.880013339355504
C5_GO_POSITIVE_REGULATION_OF_MUSCLE_HYPERTROPHY	26	Down	0.0449015787614373	0.880013339355504
C5_GO_ORGANIC_HYDROXY_COMPOUND_TRANSPORT	132	Down	0.0449039131213468	0.880013339355504
C7_GSE14000_UNSTIM_VS_4H_LPS_DC_UP	161	Up	0.0449809281155289	0.880013339355504
C2_REACTOME_PREGNENOLONE_BIOSYNTHESIS	9	Down	0.045086913298701	0.880013339355504
C5_GO_NUCLEAR_TRANSCRIBED_MRNA_CATABOLIC_PROCESS_EXONUCLEOLYTIC_3_5_	8	Up	0.0451057199674364	0.880013339355504
C5_GO_POSITIVE_REGULATION_OF_TELOMERE_CAPPING	16	Down	0.0451197585872688	0.880013339355504
C5_GO_REGULATION_OF_MACROPHAGE_DERIVED_FOAM_CELL_DIFFERENTIATION	19	Down	0.0452067034542143	0.880013339355504
C5_GO_AP_2_ADAPTOR_COMPLEX_BINDING	7	Down	0.0453612369257424	0.880013339355504
C7_GSE4142_NAIVE_VS_GC_BCELL_DN	145	Up	0.0453677409975199	0.880013339355504
C5_GO_POSITIVE_REGULATION_OF_PRI_MIRNA_TRANSCRIPTION_BY_RNA_POLYMERASE_II	19	Up	0.045406909772012	0.880013339355504
C5_GO_CELLULAR_MODIFIED_AMINO_ACID_BIOSYNTHETIC_PROCESS	35	Up	0.0454674179963803	0.880013339355504
C2_MUELLER_PLURINET	248	Up	0.0455096215480547	0.880013339355504
C5_GO_PROTEIN_LOCALIZATION_TO_MICROTUBULE_ORGANIZING_CENTER	29	Up	0.0455198197871583	0.880013339355504
C5_GO_NEGATIVE_REGULATION_OF_NEUROLOGICAL_SYSTEM_PROCESS	14	Down	0.0455199090662353	0.880013339355504
C2_REACTOME_SIGNALING_BY_EGFRVIII_IN_CANCER	12	Down	0.0455498896765466	0.880013339355504
C7_GSE17974_IL4_AND_ANTI_IL12_VS_UNTREATED_72H_ACT_CD4_TCELL_DN	149	Up	0.0455883485888643	0.880013339355504
C5_GO_NUCLEOTIDASE_ACTIVITY	11	Up	0.0456101153837174	0.880013339355504
C2_SEIDEN_ONCOGENESIS_BY_MET	77	Up	0.0456876096008381	0.880013339355504
C5_GO_FATZ_BINDING	3	Down	0.0457521891600793	0.880013339355504
C2_SCHUHMACHER_MYC_TARGETS_DN	7	Up	0.0457557532650614	0.880013339355504
C2_REACTOME_REGULATION_OF_KIT_SIGNALING	14	Down	0.0458028017394613	0.880013339355504
C2_HUANG_GATA2_TARGETS_UP	118	Up	0.0458229602980278	0.880013339355504
C5_GO_REGULATION_OF_GLUCONEOGENESIS_BY_REGULATION_OF_TRANSCRIPTION_FROM_RNA_POLYMERASE_II_PROMOTER	6	Up	0.0458302334598461	0.880013339355504
C5_GO_PROTEIN_LOCALIZATION_TO_CHROMATIN	27	Up	0.0458760852174337	0.880013339355504
C5_GO_INTERLEUKIN_2_BIOSYNTHETIC_PROCESS	18	Up	0.0458789670050625	0.880013339355504
C2_REACTOME_METABOLISM_OF_ANGIOTENSINOGEN_TO_ANGIOTENSINS	9	Down	0.0460062811772737	0.880013339355504
C5_GO_RESPONSE_TO_ERYTHROPOIETIN	5	Down	0.0461043236494437	0.880013339355504
C5_GO_MAINTENANCE_OF_PROTEIN_LOCALIZATION_IN_ENDOPLASMIC_RETICULUM	10	Up	0.0461051151766906	0.880013339355504
C7_GSE37416_0H_VS_12H_F_TULARENSIS_LVS_NEUTROPHIL_DN	167	Up	0.0461636005502384	0.880013339355504
C5_GO_SNRNA_PROCESSING	22	Up	0.0461837304334254	0.880013339355504
C5_GO_BASIC_AMINO_ACID_TRANSPORT	12	Down	0.0462073737047948	0.880013339355504
C2_KOINUMA_COLON_CANCER_MSI_DN	7	Up	0.0462573034833913	0.880013339355504
C2_PID_CASPASE_PATHWAY	48	Up	0.0462626552455533	0.880013339355504
C5_GO_U12_TYPE_SPLICEOSOMAL_COMPLEX	21	Up	0.0462853422574801	0.880013339355504
C5_GO_NEGATIVE_REGULATION_BY_HOST_OF_VIRAL_TRANSCRIPTION	8	Down	0.0463285516316082	0.880013339355504
C5_GO_PENTOSE_PHOSPHATE_SHUNT_NON_OXIDATIVE_BRANCH	5	Up	0.0463531319302128	0.880013339355504
C5_GO_REGULATION_OF_GLYCOGEN_METABOLIC_PROCESS	26	Down	0.0463901643776884	0.880013339355504
C5_GO_SOLUTE_PROTON_ANTIPORTER_ACTIVITY	15	Down	0.0465595840856277	0.880013339355504
C5_GO_PROTEIN_LOCALIZATION_TO_GOLGI_APPARATUS	26	Down	0.0465658568809882	0.880013339355504
C7_GSE27786_NKCELL_VS_NKTCELL_DN	145	Up	0.046618861223088	0.880013339355504
C5_GO_ISOTYPE_SWITCHING_TO_IGA_ISOTYPES	7	Up	0.0466875450566687	0.880013339355504
C5_GO_OXIDOREDUCTASE_ACTIVITY_ACTING_ON_THE_CH_NH_GROUP_OF_DONORS	21	Up	0.0466999615639759	0.880013339355504
C7_GSE43955_1H_VS_10H_ACT_CD4_TCELL_UP	158	Up	0.0467327136395855	0.880013339355504
C5_GO_HEXOSE_TRANSMEMBRANE_TRANSPORTER_ACTIVITY	11	Down	0.0467340331428511	0.880013339355504
C5_GO_HEPARAN_SULFATE_PROTEOGLYCAN_BIOSYNTHETIC_PROCESS_POLYSACCHARIDE_CHAIN_BIOSYNTHETIC_PROCESS	5	Up	0.0467633452267129	0.880013339355504
C7_GSE45365_NK_CELL_VS_BCELL_UP	165	Up	0.0467724241484584	0.880013339355504
C2_REACTOME_ATF6_ATF6_ALPHA_ACTIVATES_CHAPERONES	12	Up	0.0468465834095168	0.880013339355504
C5_GO_STEROID_HORMONE_BINDING	4	Down	0.0468716367000956	0.880013339355504
C2_BIOCARTA_CACAM_PATHWAY	7	Up	0.0469273686109037	0.880013339355504
C5_GO_MULTI_ORGANISM_MEMBRANE_FUSION	7	Up	0.0469508214235527	0.880013339355504
C5_GO_POSITIVE_REGULATION_OF_CHROMOSOME_SEPARATION	10	Up	0.0470089091661959	0.880013339355504
C2_LIU_SMARCA4_TARGETS	39	Down	0.0470649435513509	0.880013339355504
C2_REACTOME_G2_M_DNA_REPLICATION_CHECKPOINT	5	Up	0.0470852880802309	0.880013339355504
C2_REACTOME_MRNA_DECAY_BY_3_TO_5_EXORIBONUCLEASE	14	Up	0.047086148315696	0.880013339355504
C5_GO_HEPARAN_SULFATE_N_ACETYLGLUCOSAMINYLTRANSFERASE_ACTIVITY	3	Up	0.0470987150126369	0.880013339355504
C5_GO_PHOSPHATIDYLINOSITOL_N_ACETYLGLUCOSAMINYLTRANSFERASE_ACTIVITY	5	Up	0.0471555218196519	0.880013339355504
C5_GO_REGULATION_OF_CHROMOSOME_SEGREGATION	88	Up	0.0471828633926942	0.880013339355504
C2_REACTOME_NEGATIVE_REGULATION_OF_FGFR3_SIGNALING	19	Down	0.047212033130161	0.880013339355504
H_HALLMARK_G2M_CHECKPOINT	183	Up	0.047238000619748	0.880013339355504
C2_REACTOME_M_PHASE	339	Up	0.0472554390931067	0.880013339355504
C2_REACTOME_FGFR2_MUTANT_RECEPTOR_ACTIVATION	20	Down	0.0472832261870426	0.880013339355504
C2_RODRIGUES_THYROID_CARCINOMA_POORLY_DIFFERENTIATED_UP	563	Up	0.0473165222100817	0.880013339355504
C5_GO_COLLATERAL_SPROUTING_IN_ABSENCE_OF_INJURY	3	Up	0.0473462497620448	0.880013339355504
C2_KUWANO_RNA_STABILIZED_BY_NO	6	Up	0.047385785457042	0.880013339355504
C7_GSE36476_CTRL_VS_TSST_ACT_40H_MEMORY_CD4_TCELL_YOUNG_UP	172	Up	0.0474551088847126	0.880013339355504
C5_GO_REGULATION_OF_INOSITOL_PHOSPHATE_BIOSYNTHETIC_PROCESS	9	Down	0.04748731387634	0.880013339355504
C2_BIOCARTA_MITOCHONDRIA_PATHWAY	18	Up	0.0474934863770785	0.880013339355504
C7_GSE19772_CTRL_VS_HCMV_INF_MONOCYTES_AND_PI3K_INHIBITION_DN	129	Up	0.0476033339140525	0.880013339355504
C3_GGAMTNNNNNTCCY_UNKNOWN	92	Up	0.04762549968016	0.880013339355504
C7_GSE4984_UNTREATED_VS_GALECTIN1_TREATED_DC_DN	138	Up	0.0476565266568039	0.880013339355504
C5_GO_CONDENSED_NUCLEAR_CHROMOSOME	76	Up	0.0476656204868538	0.880013339355504
C5_GO_BONE_TRABECULA_MORPHOGENESIS	8	Down	0.0476731375190969	0.880013339355504
C7_GSE14415_FOXP3_KO_NATURAL_TREG_VS_TCONV_UP	139	Up	0.0477156784374455	0.880013339355504
C7_GSE22601_IMMATURE_CD4_SINGLE_POSITIVE_VS_CD8_SINGLE_POSITIVE_THYMOCYTE_UP	166	Up	0.0477459118334737	0.880013339355504
C7_GSE33425_CD161_HIGH_VS_INT_CD8_TCELL_DN	170	Up	0.0477559877689394	0.880013339355504
C5_GO_C3HC4_TYPE_RING_FINGER_DOMAIN_BINDING	6	Up	0.0477653958808627	0.880013339355504
C2_REACTOME_BETA_OXIDATION_OF_OCTANOYL_COA_TO_HEXANOYL_COA	5	Up	0.0479695625041695	0.880013339355504
C7_GSE43863_NAIVE_VS_MEMORY_LY6C_INT_CXCR5POS_CD4_TCELL_D150_LCMV_DN	174	Up	0.0481477606496281	0.880013339355504
C5_GO_RESPONSE_TO_NITRIC_OXIDE	12	Up	0.04819658963042	0.880013339355504
C2_REACTOME_COHESIN_LOADING_ONTO_CHROMATIN	10	Up	0.0482140027843771	0.880013339355504
C7_GSE27786_LSK_VS_BCELL_UP	162	Up	0.0482293935086425	0.880013339355504
C5_GO_PROTEIN_FOLDING_CHAPERONE	16	Up	0.048252967849467	0.880013339355504
C2_BIOCARTA_PKC_PATHWAY	7	Down	0.0483220478040179	0.880013339355504
C5_GO_ORGANELLAR_LARGE_RIBOSOMAL_SUBUNIT	53	Up	0.048333419869256	0.880013339355504
C7_GSE17721_LPS_VS_POLYIC_8H_BMDC_UP	162	Up	0.0483362980564717	0.880013339355504
C5_GO_MONOVALENT_CATION_PROTON_ANTIPORTER_ACTIVITY	8	Down	0.048363237562828	0.880013339355504
C2_IIZUKA_LIVER_CANCER_PROGRESSION_G1_G2_DN	24	Up	0.0483670212529885	0.880013339355504
C1_chr9p11	2	Up	0.0483786571854397	0.880013339355504
C2_REACTOME_TRAIL_SIGNALING	7	Up	0.0484603998485489	0.880013339355504
C5_GO_NEGATIVE_REGULATION_OF_PROTEIN_POLYMERIZATION	54	Up	0.0484703201506677	0.880013339355504
C5_GO_REGULATION_OF_PROTEIN_FOLDING	10	Up	0.0484770070356705	0.880013339355504
C7_GSE2770_UNTREATED_VS_ACT_CD4_TCELL_48H_UP	162	Up	0.0484799596655533	0.880013339355504
C2_DEBIASI_APOPTOSIS_BY_REOVIRUS_INFECTION_UP	248	Up	0.0484918841282504	0.880013339355504
C5_GO_REGULATION_OF_VENTRICULAR_CARDIAC_MUSCLE_CELL_MEMBRANE_DEPOLARIZATION	4	Down	0.0485212061821434	0.880013339355504
C3_TGAGATT_MIR216	80	Up	0.0485540288696592	0.880013339355504
C7_GSE32986_CURDLAN_LOWDOSE_VS_CURDLAN_HIGHDOSE_STIM_DC_UP	169	Up	0.0485622026876811	0.880013339355504
C5_GO_POSITIVE_REGULATION_OF_FERTILIZATION	7	Down	0.048605121737813	0.880013339355504
C5_GO_POSITIVE_REGULATION_OF_DEFENSE_RESPONSE_TO_VIRUS_BY_HOST	23	Up	0.048631254284742	0.880013339355504
C5_GO_POSTREPLICATION_REPAIR	48	Up	0.0486510714475249	0.880013339355504
C7_GSE18791_CTRL_VS_NEWCASTLE_VIRUS_DC_12H_DN	155	Up	0.0487213478355251	0.880013339355504
C7_GSE5679_CTRL_VS_PPARG_LIGAND_ROSIGLITAZONE_TREATED_DC_UP	172	Up	0.0488232746871823	0.880013339355504
C7_GSE25087_FETAL_VS_ADULT_TREG_UP	166	Up	0.0488589738709581	0.880013339355504
C5_GO_RESPONSE_TO_NICOTINE	24	Down	0.0489110062890196	0.880013339355504
C7_GSE14769_UNSTIM_VS_60MIN_LPS_BMDM_DN	168	Up	0.0489448199548397	0.880013339355504
C2_WATANABE_COLON_CANCER_MSI_VS_MSS_DN	27	Up	0.0490665682041168	0.880013339355504
C2_KEGG_ONE_CARBON_POOL_BY_FOLATE	14	Up	0.0490677944625138	0.880013339355504
C5_GO_RRNA_CATABOLIC_PROCESS	17	Up	0.0490810953629717	0.880013339355504
C7_GSE42088_UNINF_VS_LEISHMANIA_INF_DC_2H_UP	160	Up	0.0490842408755603	0.880013339355504
C7_KAECH_DAY8_EFF_VS_DAY15_EFF_CD8_TCELL_UP	177	Up	0.0491102960811342	0.880013339355504
H_HALLMARK_INTERFERON_ALPHA_RESPONSE	86	Up	0.0491244314852777	0.880013339355504
C5_GO_NEGATIVE_REGULATION_OF_SKELETAL_MUSCLE_CELL_DIFFERENTIATION	3	Down	0.0491382328241465	0.880013339355504
C5_GO_NEGATIVE_REGULATION_OF_B_CELL_PROLIFERATION	12	Up	0.0491404260934462	0.880013339355504
C2_WAESCH_ANAPHASE_PROMOTING_COMPLEX	11	Up	0.049223793825016	0.880013339355504
C5_GO_N_N_DIMETHYLANILINE_MONOOXYGENASE_ACTIVITY	4	Down	0.0492534705090348	0.880013339355504
C2_TOOKER_GEMCITABINE_RESISTANCE_UP	68	Up	0.0492740170988915	0.880013339355504
C5_GO_POSITIVE_REGULATION_OF_B_CELL_DIFFERENTIATION	10	Down	0.0493035200160798	0.880013339355504
C5_GO_CILIARY_NEUROTROPHIC_FACTOR_RECEPTOR_BINDING	4	Down	0.0493436021495958	0.880013339355504
C2_REACTOME_PROCESSING_OF_INTRONLESS_PRE_MRNAS	17	Down	0.0494225875171717	0.880013339355504
C2_REACTOME_REGULATION_OF_INSULIN_SECRETION	50	Down	0.0495361374280036	0.880013339355504
C5_GO_REGULATION_OF_DNA_TEMPLATED_TRANSCRIPTION_IN_RESPONSE_TO_STRESS	95	Up	0.0495398676116882	0.880013339355504
C7_GSE32034_LY6C_HIGH_VS_LOW_MONOCYTE_DN	157	Up	0.0495437336711053	0.880013339355504
C5_GO_STRAND_INVASION	4	Up	0.0495736527628383	0.880013339355504
C5_GO_ANAPHASE_PROMOTING_COMPLEX_DEPENDENT_CATABOLIC_PROCESS	67	Up	0.0495902202165166	0.880013339355504
C2_LEE_CALORIE_RESTRICTION_MUSCLE_DN	35	Up	0.0496439690254369	0.880013339355504
C3_AAAGACA_MIR511	147	Up	0.0497439378727248	0.880013339355504
C5_GO_LYMPHOCYTE_DIFFERENTIATION	265	Up	0.0497723364269906	0.880013339355504
C7_GSE28237_FOLLICULAR_VS_EARLY_GC_BCELL_DN	153	Up	0.0497959098630584	0.880013339355504
C5_GO_POSITIVE_REGULATION_OF_NATURAL_KILLER_CELL_DIFFERENTIATION	8	Up	0.0497973099545812	0.880013339355504
C2_REACTOME_COPII_MEDIATED_VESICLE_TRANSPORT	59	Up	0.0498101748515617	0.880013339355504
C3_CGCTGCT_MIR503	18	Down	0.0498742142673124	0.880013339355504
C7_GSE25087_FETAL_VS_ADULT_TREG_DN	164	Up	0.0499108897463116	0.880013339355504
C2_GALE_APL_WITH_FLT3_MUTATED_DN	13	Down	0.0499554059957508	0.880013339355504
C2_BROWNE_HCMV_INFECTION_8HR_DN	38	Up	0.0499611465481989	0.880013339355504
C5_GO_UBIQUITIN_DEPENDENT_ENDOCYTOSIS	5	Up	0.0499715482274574	0.880013339355504
C5_GO_PROTEIN_CATABOLIC_PROCESS_IN_THE_VACUOLE	12	Down	0.049993393305344	0.880013339355504
C7_GSE39820_TGFBETA1_VS_TGFBETA3_IN_IL6_TREATED_CD4_TCELL_UP	181	Up	0.0500075744630133	0.880013339355504
C7_GSE2770_TGFB_AND_IL4_ACT_VS_ACT_CD4_TCELL_6H_DN	174	Up	0.0500083141153382	0.880013339355504
C5_GO_ACTIVIN_RECEPTOR_SIGNALING_PATHWAY	22	Up	0.0501285069012474	0.880013339355504
C7_GSE14415_TCONV_VS_FOXP3_KO_INDUCED_TREG_DN	169	Up	0.0501385736927599	0.880013339355504
C3_AP2GAMMA_01	177	Down	0.0502240168459234	0.880013339355504
C7_GSE3982_EOSINOPHIL_VS_DC_UP	154	Up	0.0502457894468327	0.880013339355504
C5_GO_NEGATIVE_REGULATION_OF_SMOOTHENED_SIGNALING_PATHWAY_INVOLVED_IN_DORSAL_VENTRAL_NEURAL_TUBE_PATTERNING	5	Down	0.0502525939786859	0.880013339355504
C5_GO_POTASSIUM_ION_TRANSMEMBRANE_TRANSPORTER_ACTIVITY	71	Down	0.050319536725528	0.880013339355504
C5_GO_POSITIVE_REGULATION_OF_MITOTIC_SISTER_CHROMATID_SEGREGATION	16	Up	0.0503242946260937	0.880013339355504
C5_GO_METALLOENDOPEPTIDASE_INHIBITOR_ACTIVITY	8	Up	0.0504666567346604	0.880013339355504
C5_GO_EQUILIBRIOCEPTION	2	Up	0.0505721704740895	0.880013339355504
C5_GO_CO_RECEPTOR_BINDING	6	Down	0.0506099599816365	0.880013339355504
C5_GO_PROLINE_TRANSPORT	5	Up	0.0506169494908377	0.880013339355504
C5_GO_PROLINE_TRANSMEMBRANE_TRANSPORT	5	Up	0.0506169494908377	0.880013339355504
C5_GO_L_PROLINE_TRANSMEMBRANE_TRANSPORTER_ACTIVITY	5	Up	0.0506169494908377	0.880013339355504
C7_GSE39820_CTRL_VS_TGFBETA1_IL6_CD4_TCELL_DN	172	Up	0.0506439442563482	0.880013339355504
C2_REACTOME_N_GLYCAN_TRIMMING_AND_ELONGATION_IN_THE_CIS_GOLGI	5	Up	0.0506915790490837	0.880013339355504
C5_GO_REGULATION_OF_FEMALE_GONAD_DEVELOPMENT	8	Down	0.0507983124124368	0.880013339355504
C5_GO_RESPONSE_TO_UV	113	Up	0.0508323783065841	0.880013339355504
C2_PID_IL27_PATHWAY	21	Up	0.0508328101563704	0.880013339355504
C1_chr2q24	29	Up	0.0508494107083739	0.880013339355504
C7_GSE22611_NOD2_VS_CTRL_TRANSDUCED_HEK293T_CELL_UP	155	Up	0.0509040116234646	0.880013339355504
C5_GO_REGULATION_OF_DNA_DAMAGE_CHECKPOINT	16	Up	0.0509844215025374	0.880013339355504
C5_GO_M7G_5_PPPN_DIPHOSPHATASE_ACTIVITY	6	Down	0.0510179377261847	0.880013339355504
C5_GO_REGULATION_OF_CHROMOSOME_SEPARATION	55	Up	0.0510414129839605	0.880013339355504
C7_GSE14308_INDUCED_VS_NATURAL_TREG_UP	157	Up	0.0510500615454258	0.880013339355504
C5_GO_RESPONSE_TO_BACTERIAL_LIPOPROTEIN	6	Down	0.0510657140321707	0.880013339355504
C7_GSE21927_SPLENIC_C26GM_TUMOROUS_VS_BONE_MARROW_MONOCYTES_DN	146	Up	0.0511024827291544	0.880013339355504
C2_TURASHVILI_BREAST_NORMAL_DUCTAL_VS_LOBULAR_DN	6	Up	0.0511066949649398	0.880013339355504
C5_GO_REGULATION_OF_ACROSOME_REACTION	7	Down	0.0511970770237001	0.880013339355504
C5_GO_NEGATIVE_REGULATION_OF_GUANYL_NUCLEOTIDE_EXCHANGE_FACTOR_ACTIVITY	4	Up	0.0512093236261448	0.880013339355504
C2_NIKOLSKY_BREAST_CANCER_8Q12_Q22_AMPLICON	86	Up	0.051359293948757	0.880013339355504
C2_LAU_APOPTOSIS_CDKN2A_UP	52	Up	0.0513777829049108	0.880013339355504
C2_HESSON_TUMOR_SUPPRESSOR_CLUSTER_3P21_3	8	Up	0.0514848010715647	0.880013339355504
C2_GAUSSMANN_MLL_AF4_FUSION_TARGETS_B_UP	20	Up	0.051491445045436	0.880013339355504
C3_GABP_B	228	Up	0.0514933690218053	0.880013339355504
C5_GO_CYSTEINE_TYPE_ENDOPEPTIDASE_ACTIVITY_INVOLVED_IN_APOPTOTIC_SIGNALING_PATHWAY	7	Up	0.0515385752864058	0.880013339355504
C5_GO_NEGATIVE_REGULATION_OF_INTERLEUKIN_5_PRODUCTION	5	Up	0.0517385105317416	0.880013339355504
C5_GO_CAMERA_TYPE_EYE_PHOTORECEPTOR_CELL_DIFFERENTIATION	8	Down	0.0517746030448362	0.880013339355504
C5_GO_REGULATION_OF_T_HELPER_1_CELL_DIFFERENTIATION	8	Up	0.0518101826168936	0.880013339355504
C5_GO_TROPHOBLAST_CELL_MIGRATION	8	Up	0.0518220470192936	0.880013339355504
C5_GO_AMINE_TRANSPORT	39	Down	0.0518319179442507	0.880013339355504
C2_REACTOME_ERYTHROCYTES_TAKE_UP_OXYGEN_AND_RELEASE_CARBON_DIOXIDE	5	Up	0.051951577867442	0.880013339355504
C5_GO_EUKARYOTIC_TRANSLATION_INITIATION_FACTOR_2_COMPLEX	5	Up	0.051951577867442	0.880013339355504
C5_GO_MICROGLIA_DIFFERENTIATION	5	Up	0.0520278510157494	0.880013339355504
C5_GO_NEGATIVE_REGULATION_OF_BIOMINERAL_TISSUE_DEVELOPMENT	14	Up	0.0522481278377009	0.880013339355504
C2_WONG_EMBRYONIC_STEM_CELL_CORE	293	Up	0.0522621129385887	0.880013339355504
C5_GO_POSITIVE_REGULATION_OF_LIPID_METABOLIC_PROCESS	89	Down	0.0523290432056273	0.880013339355504
C7_GSE17721_POLYIC_VS_CPG_12H_BMDC_DN	158	Up	0.0523540243955329	0.880013339355504
C2_HOLLEMAN_DAUNORUBICIN_ALL_DN	6	Up	0.0524047818293049	0.880013339355504
C5_GO_POTASSIUM_ION_ANTIPORTER_ACTIVITY	10	Down	0.0524093395693035	0.880013339355504
C2_REACTOME_TP53_REGULATES_TRANSCRIPTION_OF_GENES_INVOLVED_IN_G1_CELL_CYCLE_ARREST	12	Up	0.0524297071693633	0.880013339355504
C7_GSE13411_NAIVE_VS_IGM_MEMORY_BCELL_DN	165	Up	0.0524493260788127	0.880013339355504
C5_GO_POLYOL_METABOLIC_PROCESS	58	Down	0.0525065257404701	0.880013339355504
C5_GO_3_5_EXONUCLEASE_ACTIVITY	47	Up	0.0525083801774448	0.880013339355504
C5_GO_URINARY_TRACT_SMOOTH_MUSCLE_CONTRACTION	3	Down	0.0525212812972623	0.880013339355504
C5_GO_MEMBRANE_FUSION	115	Up	0.0525778816474503	0.880013339355504
C5_GO_MAMMARY_GLAND_BRANCHING_INVOLVED_IN_THELARCHE	5	Up	0.0525797872785609	0.880013339355504
C5_GO_MEIOTIC_CHROMOSOME_CONDENSATION	5	Up	0.0526028904409855	0.880013339355504
C5_GO_TRANSCRIPTION_FACTOR_AP_1_COMPLEX	5	Up	0.0526568308221394	0.880013339355504
C5_GO_TRANSFORMING_GROWTH_FACTOR_BETA_RECEPTOR_PATHWAY_SPECIFIC_CYTOPLASMIC_MEDIATOR_ACTIVITY	5	Up	0.0527031022260119	0.880013339355504
C5_GO_RESPONSE_TO_SALT	12	Up	0.0527236039154915	0.880013339355504
C5_GO_TRANSMEMBRANE_RECEPTOR_PROTEIN_TYROSINE_KINASE_ACTIVITY	35	Down	0.052757539557993	0.880013339355504
C5_GO_ESTABLISHMENT_OF_PROTEIN_LOCALIZATION_TO_PLASMA_MEMBRANE	49	Up	0.052768378726946	0.880013339355504
C1_MT	13	Down	0.0527708397843341	0.880013339355504
C7_GSE27786_NKTCELL_VS_ERYTHROBLAST_DN	122	Down	0.0527851614617275	0.880013339355504
C5_GO_POSTSYNAPTIC_NEUROTRANSMITTER_RECEPTOR_INTERNALIZATION	12	Down	0.052796084163228	0.880013339355504
C5_GO_NEUROTRANSMITTER_RECEPTOR_INTERNALIZATION	12	Down	0.052796084163228	0.880013339355504
C2_RODRIGUES_NTN1_TARGETS_DN	112	Down	0.0530491559533318	0.880013339355504
C5_GO_REGULATION_OF_PHOSPHOLIPID_CATABOLIC_PROCESS	6	Down	0.053071144985268	0.880013339355504
C2_ACEVEDO_LIVER_TUMOR_VS_NORMAL_ADJACENT_TISSUE_UP	701	Up	0.0531213374087098	0.880013339355504
C2_PELLICCIOTTA_HDAC_IN_ANTIGEN_PRESENTATION_UP	50	Up	0.0531403434293296	0.880013339355504
C7_GSE37301_HEMATOPOIETIC_STEM_CELL_VS_COMMON_LYMPHOID_PROGENITOR_UP	136	Up	0.053160035444765	0.880013339355504
C5_GO_REGULATION_OF_NEUROMUSCULAR_JUNCTION_DEVELOPMENT	4	Up	0.0531686538956912	0.880013339355504
C5_GO_ARGININE_TRANSMEMBRANE_TRANSPORTER_ACTIVITY	4	Down	0.0531773834908686	0.880013339355504
C5_GO_POSITIVE_REGULATION_OF_FC_GAMMA_RECEPTOR_SIGNALING_PATHWAY_INVOLVED_IN_PHAGOCYTOSIS	5	Up	0.0532065576803557	0.880013339355504
C2_REACTOME_CARGO_CONCENTRATION_IN_THE_ER	27	Up	0.0532274572552156	0.880013339355504
C5_GO_NEGATIVE_REGULATION_OF_CALCIUM_ION_TRANSPORT_INTO_CYTOSOL	12	Up	0.0533301544350509	0.880013339355504
C5_GO_REGULATION_OF_PHOSPHOLIPASE_C_ACTIVITY	29	Down	0.0533605146009403	0.880013339355504
C5_GO_DOUBLE_STRAND_BREAK_REPAIR	209	Up	0.0533612781706644	0.880013339355504
C7_GSE7400_CTRL_VS_CSF3_IN_VIVO_TREATED_PBMC_DN	141	Up	0.0533776083054666	0.880013339355504
C5_GO_HORMONE_ACTIVITY	32	Down	0.0535155632163817	0.880013339355504
C7_GSE2770_TGFB_AND_IL4_VS_TGFB_AND_IL12_TREATED_ACT_CD4_TCELL_48H_UP	166	Up	0.0535582138965142	0.880013339355504
C5_GO_VOCALIZATION_BEHAVIOR	4	Down	0.0535978143441091	0.880013339355504
C7_GSE15324_ELF4_KO_VS_WT_ACTIVATED_CD8_TCELL_UP	168	Up	0.053616230004731	0.880013339355504
C7_GSE17974_IL4_AND_ANTI_IL12_VS_UNTREATED_2H_ACT_CD4_TCELL_UP	138	Up	0.0536295722399263	0.880013339355504
C2_ZHANG_PROLIFERATING_VS_QUIESCENT	41	Up	0.0536320897774213	0.880013339355504
C5_GO_LONG_CHAIN_FATTY_ACID_BIOSYNTHETIC_PROCESS	19	Down	0.0536743545739285	0.880013339355504
C7_GSE3982_BASOPHIL_VS_TH2_UP	166	Up	0.0537412630965868	0.880013339355504
C7_GSE46606_UNSTIM_VS_CD40L_IL2_IL5_3DAY_STIMULATED_IRF4MID_SORTED_BCELL_DN	169	Up	0.0538742390706185	0.880013339355504
C2_REACTOME_ASPARAGINE_N_LINKED_GLYCOSYLATION	248	Up	0.0538963202615357	0.880013339355504
C2_HELLER_HDAC_TARGETS_DN	243	Up	0.0539628395633189	0.880013339355504
C5_GO_MEIOTIC_ATTACHMENT_OF_TELOMERE_TO_NUCLEAR_ENVELOPE	2	Up	0.0539866942242941	0.880013339355504
C5_GO_NEGATIVE_REGULATION_OF_INSULIN_SECRETION_INVOLVED_IN_CELLULAR_RESPONSE_TO_GLUCOSE_STIMULUS	7	Down	0.0539894152279769	0.880013339355504
C2_REACTOME_NUCLEOBASE_CATABOLISM	27	Up	0.0540637277641804	0.880013339355504
C5_GO_INTERMEDIATE_FILAMENT_ORGANIZATION	12	Up	0.0540755617685332	0.880013339355504
C7_GSE14908_ATOPIC_VS_NONATOPIC_PATIENT_HDM_STIM_CD4_TCELL_UP	164	Up	0.0540821192169331	0.880013339355504
C5_GO_NEGATIVE_REGULATION_OF_LONG_TERM_SYNAPTIC_POTENTIATION	8	Down	0.0541117438487265	0.880013339355504
C5_GO_POSITIVE_REGULATION_OF_TRANSCRIPTION_FROM_RNA_POLYMERASE_II_PROMOTER_IN_RESPONSE_TO_OXIDATIVE_STRESS	3	Up	0.054135297436171	0.880013339355504
C5_GO_CYCLIC_NUCLEOTIDE_BINDING	19	Down	0.0542176866221169	0.880013339355504
C7_GSE22886_NAIVE_CD8_TCELL_VS_NKCELL_UP	162	Up	0.0542179386805067	0.880013339355504
C7_GSE6674_PL2_3_VS_ANTI_IGM_AND_CPG_STIM_BCELL_UP	170	Up	0.0542583192540073	0.880013339355504
C7_GSE15767_MED_VS_SCS_MAC_LN_UP	153	Down	0.0542658575533494	0.880013339355504
C5_GO_KERATINIZATION	28	Down	0.0543036849692064	0.880013339355504
C5_GO_POSITIVE_REGULATION_OF_TUMOR_NECROSIS_FACTOR_SECRETION	11	Down	0.0543454498030431	0.880013339355504
C5_GO_REGULATION_OF_PIGMENT_CELL_DIFFERENTIATION	5	Down	0.0544629706756809	0.880013339355504
C2_REACTOME_COENZYME_A_BIOSYNTHESIS	8	Up	0.0544880436359172	0.880013339355504
C2_FIGUEROA_AML_METHYLATION_CLUSTER_5_DN	20	Up	0.0544961193903585	0.880013339355504
C5_GO_SULFURTRANSFERASE_ACTIVITY	10	Up	0.0545310376443746	0.880013339355504
C7_GSE22886_NAIVE_CD4_TCELL_VS_48H_ACT_TH1_DN	174	Up	0.0545443369492197	0.880013339355504
C7_GSE17721_CTRL_VS_LPS_2H_BMDC_UP	162	Up	0.054618085506396	0.880013339355504
C5_GO_REGULATION_OF_TRANSCRIPTION_REGULATORY_REGION_DNA_BINDING	32	Down	0.0546965056262422	0.880013339355504
C7_GSE29618_PRE_VS_DAY7_POST_TIV_FLU_VACCINE_BCELL_DN	162	Up	0.054769111745585	0.880013339355504
C5_GO_POSITIVE_REGULATION_OF_CELL_FATE_COMMITMENT	4	Up	0.0548578699859395	0.880013339355504
C5_GO_PHOSPHATIDYLINOSITOL_3_5_BISPHOSPHATE_BINDING	20	Down	0.0548878680630844	0.880013339355504
C2_MORI_PRE_BI_LYMPHOCYTE_UP	65	Up	0.0549395740306861	0.880013339355504
C5_GO_PARANODAL_JUNCTION	5	Down	0.05498041095045	0.880013339355504
C5_GO_HOMEOSTASIS_OF_NUMBER_OF_CELLS	197	Up	0.0550366028654801	0.880013339355504
C5_GO_POSITIVE_REGULATION_OF_LIPID_BIOSYNTHETIC_PROCESS	54	Down	0.0550680271759201	0.880013339355504
C2_BIOCARTA_TSP1_PATHWAY	6	Up	0.0551201187506051	0.880013339355504
C5_GO_NEGATIVE_REGULATION_OF_LIPID_LOCALIZATION	27	Down	0.0551622106845151	0.880013339355504
C5_GO_IMMATURE_T_CELL_PROLIFERATION	7	Up	0.0552004716436185	0.880013339355504
C7_GSE5455_EX_VIVO_VS_POST_24H_INCUBATION_MONOCYTES_FROM_TUMOR_BEARING_MOUSE_UP	159	Up	0.0552270926452378	0.880013339355504
C2_REACTOME_REGULATION_OF_CYTOSKELETAL_REMODELING_AND_CELL_SPREADING_BY_IPP_COMPLEX_COMPONENTS	6	Up	0.0552512512175091	0.880013339355504
C7_GSE7219_WT_VS_NIK_NFKB2_KO_DC_UP	174	Up	0.0552784756118511	0.880013339355504
C7_GSE29618_BCELL_VS_MDC_UP	152	Up	0.0552828782990882	0.880013339355504
C2_BIOCARTA_DEATH_PATHWAY	29	Up	0.0553246950599655	0.880013339355504
C5_GO_POSITIVE_REGULATION_OF_AXON_EXTENSION	30	Down	0.0553325237254611	0.880013339355504
C5_GO_REGULATION_OF_ANTIGEN_PROCESSING_AND_PRESENTATION_OF_PEPTIDE_ANTIGEN	4	Down	0.0553615392953351	0.880013339355504
C5_GO_GOLGI_TO_PLASMA_MEMBRANE_TRANSPORT	53	Up	0.0553788397719757	0.880013339355504
C5_GO_PRODUCTION_OF_SMALL_RNA_INVOLVED_IN_GENE_SILENCING_BY_RNA	41	Up	0.055538188073207	0.880013339355504
C7_GSE23321_CENTRAL_VS_EFFECTOR_MEMORY_CD8_TCELL_UP	154	Up	0.055540204873994	0.880013339355504
C2_KEGG_O_GLYCAN_BIOSYNTHESIS	15	Down	0.0555410834048639	0.880013339355504
C5_GO_CELLULAR_RESPONSE_TO_UV	65	Up	0.0555785977621701	0.880013339355504
C5_GO_NEGATIVE_REGULATION_OF_DENDRITE_DEVELOPMENT	16	Down	0.0556518375374523	0.880013339355504
C2_BACOLOD_RESISTANCE_TO_ALKYLATING_AGENTS_UP	13	Down	0.0556741538140959	0.880013339355504
C7_GSE20152_SPHK1_KO_VS_HTNFA_OVEREXPRESS_ANKLE_UP	145	Up	0.0557389400368516	0.880013339355504
C5_GO_SODIUM_ION_TRANSMEMBRANE_TRANSPORTER_ACTIVITY	73	Down	0.0557479318073592	0.880013339355504
C7_GSE25088_CTRL_VS_IL4_AND_ROSIGLITAZONE_STIM_MACROPHAGE_UP	154	Up	0.0557605028135675	0.880013339355504
C5_GO_KINASE_ACTIVATOR_ACTIVITY	67	Up	0.0558435032112343	0.880013339355504
C5_GO_CELLULAR_RESPONSE_TO_LIGHT_STIMULUS	86	Up	0.055851766417212	0.880013339355504
C5_GO_HYDRO_LYASE_ACTIVITY	42	Up	0.055856549140746	0.880013339355504
C2_REACTOME_BASE_EXCISION_REPAIR_AP_SITE_FORMATION	58	Up	0.0558930079504426	0.880013339355504
C2_BIOCARTA_STEM_PATHWAY	8	Up	0.0559139213436124	0.880013339355504
C5_GO_REGULATION_OF_LEUKOCYTE_ADHESION_TO_VASCULAR_ENDOTHELIAL_CELL	14	Down	0.0559195541198397	0.880013339355504
C2_WANG_CISPLATIN_RESPONSE_AND_XPC_UP	136	Up	0.0559965311685084	0.880013339355504
C7_KAECH_DAY15_EFF_VS_MEMORY_CD8_TCELL_DN	159	Up	0.0561030345988198	0.880013339355504
C2_BERENJENO_TRANSFORMED_BY_RHOA_UP	449	Up	0.0561465705696779	0.880013339355504
C5_GO_REGULATION_OF_MACROAUTOPHAGY	146	Up	0.056225542565873	0.880013339355504
C2_TAKAYAMA_BOUND_BY_AR	4	Down	0.056243084202991	0.880013339355504
C2_REACTOME_PKA_ACTIVATION_IN_GLUCAGON_SIGNALLING	11	Down	0.0563499182334403	0.880013339355504
C2_HERNANDEZ_MITOTIC_ARREST_BY_DOCETAXEL_1_DN	27	Up	0.0563656890270704	0.880013339355504
C2_SHAFFER_IRF4_TARGETS_IN_ACTIVATED_B_LYMPHOCYTE	74	Up	0.0563734630529619	0.880013339355504
C7_GSE43955_TH0_VS_TGFB_IL6_IL23_TH17_ACT_CD4_TCELL_52H_DN	160	Up	0.0564471050771399	0.880013339355504
C5_GO_REGULATION_OF_PROTEIN_K63_LINKED_UBIQUITINATION	8	Down	0.0564852589329359	0.880013339355504
C5_GO_CHAPERONE_MEDIATED_PROTEIN_FOLDING	49	Up	0.0565950940545724	0.880013339355504
C2_BIOCARTA_DC_PATHWAY	11	Down	0.0566396969001487	0.880013339355504
C1_chr7p14	49	Down	0.0566437165395636	0.880013339355504
C2_REACTOME_EXPORT_OF_VIRAL_RIBONUCLEOPROTEINS_FROM_NUCLEUS	30	Up	0.0566717295640365	0.880013339355504
C5_GO_ONE_CARBON_METABOLIC_PROCESS	20	Up	0.0567433572349832	0.880013339355504
C2_CROONQUIST_NRAS_VS_STROMAL_STIMULATION_UP	34	Down	0.0567648560198103	0.880013339355504
C7_GSE26559_TCF1_KO_VS_WT_LIN_NEG_CELL_UP	171	Up	0.0567661621724429	0.880013339355504
C2_BIOCARTA_PRION_PATHWAY	10	Up	0.0568033598751363	0.880013339355504
C7_GSE14413_UNSTIM_VS_IFNB_STIM_RAW264_CELLS_DN	69	Down	0.0568825250944323	0.880013339355504
C5_GO_EPHRIN_RECEPTOR_ACTIVITY	9	Down	0.0569432073736419	0.880013339355504
C5_GO_PROTEIN_LINEAR_POLYUBIQUITINATION	3	Down	0.0569708292456071	0.880013339355504
C7_GSE17721_0.5H_VS_8H_LPS_BMDC_DN	156	Up	0.0570460400491208	0.880013339355504
C2_REACTOME_SIRT1_NEGATIVELY_REGULATES_RRNA_EXPRESSION	60	Up	0.0570544863127235	0.880013339355504
C1_chr18q22	15	Down	0.0570773581049236	0.880013339355504
C7_GSE32164_ALTERNATIVELY_ACT_M2_VS_CMYC_INHIBITED_MACROPHAGE_DN	174	Up	0.0570795150954112	0.880013339355504
C2_GRAHAM_NORMAL_QUIESCENT_VS_NORMAL_DIVIDING_UP	51	Up	0.0571038440473709	0.880013339355504
C2_MCCABE_HOXC6_TARGETS_DN	14	Down	0.0573928462743062	0.880013339355504
C5_GO_DOPAMINE_SECRETION	14	Down	0.0574118811874613	0.880013339355504
C7_GSE20366_EX_VIVO_VS_DEC205_CONVERSION_UP	170	Up	0.0574815819041072	0.880013339355504
C7_GSE21927_SPLEEN_VS_TUMOR_MONOCYTE_BALBC_UP	127	Up	0.0575194076874754	0.880013339355504
C5_GO_REGULATION_OF_PHOSPHATASE_ACTIVITY	132	Up	0.057553941524848	0.880013339355504
C3_E2F_01	57	Up	0.0575650311890545	0.880013339355504
C2_CHIBA_RESPONSE_TO_TSA	37	Up	0.0576191027441243	0.880013339355504
C7_GSE26030_TH1_VS_TH17_DAY5_POST_POLARIZATION_UP	167	Up	0.0576288256040047	0.880013339355504
C7_GSE17721_LPS_VS_POLYIC_12H_BMDC_UP	164	Up	0.0576706414875401	0.880013339355504
C5_GO_ATG1_ULK1_KINASE_COMPLEX	6	Down	0.0578001522809438	0.880013339355504
C5_GO_HEXOSE_CATABOLIC_PROCESS	30	Down	0.0578133560257765	0.880013339355504
C5_GO_CERAMIDE_TRANSPORT	10	Down	0.0578562179858366	0.880013339355504
C7_GSE37532_TREG_VS_TCONV_PPARG_KO_CD4_TCELL_FROM_LN_UP	181	Up	0.0578565502677171	0.880013339355504
C5_GO_MITOTIC_G2_DNA_DAMAGE_CHECKPOINT	16	Up	0.0578776969056176	0.880013339355504
C2_REACTOME_TELOMERE_MAINTENANCE	76	Up	0.0579038221611618	0.880013339355504
C2_DARWICHE_SKIN_TUMOR_PROMOTER_UP	101	Up	0.0579059700337706	0.880013339355504
C2_MCGARVEY_SILENCED_BY_METHYLATION_IN_COLON_CANCER	15	Down	0.0581056356054055	0.880013339355504
C2_REACTOME_GAP_FILLING_DNA_REPAIR_SYNTHESIS_AND_LIGATION_IN_GG_NER	24	Up	0.0581386840264668	0.880013339355504
C7_GSE40274_CTRL_VS_SATB1_TRANSDUCED_ACTIVATED_CD4_TCELL_UP	165	Up	0.058153073473125	0.880013339355504
C2_HADDAD_B_LYMPHOCYTE_PROGENITOR	238	Up	0.0581935731232894	0.880013339355504
C5_GO_POSITIVE_REGULATION_OF_SECONDARY_METABOLITE_BIOSYNTHETIC_PROCESS	6	Down	0.0582025910645054	0.880013339355504
C7_GSE25085_FETAL_LIVER_VS_FETAL_BM_SP4_THYMIC_IMPLANT_UP	174	Up	0.058213774602888	0.880013339355504
C7_GSE20715_0H_VS_6H_OZONE_TLR4_KO_LUNG_DN	148	Up	0.058276745553787	0.880013339355504
C5_GO_SULFOTRANSFERASE_ACTIVITY	20	Down	0.0583036205055261	0.880013339355504
C2_SMIRNOV_RESPONSE_TO_IR_6HR_DN	98	Up	0.0583365364391254	0.880013339355504
C2_BROWNE_HCMV_INFECTION_10HR_UP	73	Up	0.0584327461341281	0.880013339355504
C3_CTCNANGTGNY_UNKNOWN	64	Up	0.0584959370800222	0.880013339355504
C5_GO_NEUROPEPTIDE_BINDING	4	Down	0.0585218204860741	0.880013339355504
C5_GO_SCF_COMPLEX_ASSEMBLY	5	Up	0.058667765307925	0.880013339355504
C5_GO_ENDOCYTIC_VESICLE_LUMEN	14	Up	0.058670149526987	0.880013339355504
C5_GO_NEGATIVE_REGULATION_OF_MAST_CELL_DEGRANULATION	4	Down	0.0587016978037909	0.880013339355504
C5_GO_CERAMIDE_1_PHOSPHATE_TRANSPORT	7	Down	0.0587364583979853	0.880013339355504
C5_GO_CERAMIDE_1_PHOSPHATE_BINDING	7	Down	0.0587364583979853	0.880013339355504
C3_AGTGCGT_MIR521	4	Up	0.0587491101730672	0.880013339355504
C7_GSE19825_NAIVE_VS_DAY3_EFF_CD8_TCELL_DN	174	Up	0.0587730177470462	0.880013339355504
C2_REACTOME_COMPLEMENT_CASCADE	25	Down	0.0588488031050329	0.880013339355504
C7_GSE40443_INDUCED_VS_TOTAL_TREG_UP	173	Up	0.0588532466129979	0.880013339355504
C2_BUCKANOVICH_T_LYMPHOCYTE_HOMING_ON_TUMOR_DN	16	Up	0.0588714209381756	0.880013339355504
C2_MOOTHA_FFA_OXYDATION	23	Up	0.0589217488307009	0.880013339355504
C2_ZHAN_MULTIPLE_MYELOMA_MS_UP	28	Down	0.0589587123170699	0.880013339355504
C5_GO_EPITHELIAL_CELL_PROLIFERATION_INVOLVED_IN_SALIVARY_GLAND_MORPHOGENESIS	2	Up	0.0590041449889467	0.880013339355504
C5_GO_DEVELOPMENT_OF_SECONDARY_SEXUAL_CHARACTERISTICS	9	Up	0.059040947320414	0.880013339355504
C5_GO_DNA_TOPOISOMERASE_ACTIVITY	6	Up	0.0590606884310467	0.880013339355504
C7_GSE26488_HDAC7_KO_VS_VP16_TRANSGENIC_HDAC7_KO_DOUBLE_POSITIVE_THYMOCYTE_UP	130	Up	0.0591796411473062	0.880013339355504
C2_REACTOME_DNA_DAMAGE_TELOMERE_STRESS_INDUCED_SENESCENCE	73	Up	0.0592117792297842	0.880013339355504
C5_GO_COFACTOR_TRANSMEMBRANE_TRANSPORTER_ACTIVITY	18	Up	0.0592198594075488	0.880013339355504
C2_HOLLEMAN_VINCRISTINE_RESISTANCE_ALL_DN	15	Up	0.0592384922916255	0.880013339355504
C7_GSE15330_HSC_VS_LYMPHOID_PRIMED_MULTIPOTENT_PROGENITOR_IKAROS_KO_UP	170	Up	0.0592693293599699	0.880013339355504
C5_GO_STRESS_INDUCED_PREMATURE_SENESCENCE	7	Up	0.0593187348052222	0.880013339355504
C7_GSE22886_NAIVE_CD8_TCELL_VS_MEMORY_TCELL_UP	157	Down	0.0595056764823221	0.880013339355504
C5_GO_RDNA_BINDING	9	Up	0.0595643448900425	0.880013339355504
C7_GSE23308_CTRL_VS_CORTICOSTERONE_TREATED_MACROPHAGE_DN	159	Up	0.0595791162137223	0.880013339355504
C7_GSE22886_DAY1_VS_DAY7_MONOCYTE_IN_CULTURE_UP	161	Up	0.059583198575001	0.880013339355504
C5_GO_CELL_BODY_MEMBRANE	16	Down	0.0596282531160928	0.880013339355504
C5_GO_CARBON_OXYGEN_LYASE_ACTIVITY	56	Up	0.0596907997881028	0.880013339355504
C5_GO_CONDENSED_CHROMOSOME	179	Up	0.0597493292885302	0.880013339355504
C5_GO_REGULATION_OF_CELL_CYCLE_CHECKPOINT	30	Up	0.0597679802599615	0.880013339355504
C2_PYEON_HPV_POSITIVE_TUMORS_DN	3	Down	0.0598282356773708	0.880013339355504
C2_REACTOME_SCAVENGING_BY_CLASS_F_RECEPTORS	3	Up	0.0598617580336935	0.880013339355504
C2_HOWLIN_CITED1_TARGETS_2_UP	14	Up	0.0599019150900807	0.880013339355504
C5_GO_N_ACETYLTRANSFERASE_ACTIVITY	67	Up	0.0600488571987678	0.880013339355504
C5_GO_SPLICEOSOMAL_COMPLEX_ASSEMBLY	57	Up	0.06008512530868	0.880013339355504
C5_GO_POSITIVE_REGULATION_OF_TRANSCRIPTION_FROM_RNA_POLYMERASE_II_PROMOTER_IN_RESPONSE_TO_STRESS	22	Up	0.0601744204854927	0.880013339355504
C5_GO_CATECHOLAMINE_SECRETION	25	Down	0.0601791709492179	0.880013339355504
C2_REACTOME_SYNTHESIS_OF_PYROPHOSPHATES_IN_THE_CYTOSOL	8	Down	0.0602108938799735	0.880013339355504
C2_DAUER_STAT3_TARGETS_UP	39	Up	0.0602200365227878	0.880013339355504
C5_GO_POSITIVE_REGULATION_OF_ADENYLATE_CYCLASE_ACTIVATING_G_PROTEIN_COUPLED_RECEPTOR_SIGNALING_PATHWAY	2	Down	0.0602377409647073	0.880013339355504
C5_GO_NEGATIVE_REGULATION_OF_RNA_METABOLIC_PROCESS	38	Up	0.0603100662671042	0.880013339355504
C2_DOUGLAS_BMI1_TARGETS_DN	270	Up	0.0603163605841385	0.880013339355504
C7_GSE17721_CTRL_VS_CPG_6H_BMDC_UP	170	Up	0.0603256620974915	0.880013339355504
C2_POS_RESPONSE_TO_HISTAMINE_DN	11	Up	0.0603563852304305	0.880013339355504
C2_PUJANA_XPRSS_INT_NETWORK	154	Up	0.0604668878403067	0.880013339355504
C7_GSE17974_IL4_AND_ANTI_IL12_VS_UNTREATED_48H_ACT_CD4_TCELL_DN	140	Up	0.060498632734632	0.880013339355504
C7_GSE14350_IL2RB_KO_VS_WT_TEFF_DN	165	Up	0.0606183512349572	0.880013339355504
C5_GO_SERINE_FAMILY_AMINO_ACID_BIOSYNTHETIC_PROCESS	14	Up	0.060625317537423	0.880013339355504
C2_KARLSSON_TGFB1_TARGETS_UP	105	Up	0.0606276605947994	0.880013339355504
C2_REACTOME_SCF_SKP2_MEDIATED_DEGRADATION_OF_P27_P21	48	Up	0.0606479218396714	0.880013339355504
C5_GO_CHROMOSOMAL_REGION	302	Up	0.0606675103166542	0.880013339355504
C7_GSE13411_NAIVE_VS_MEMORY_BCELL_DN	170	Up	0.0607057427975632	0.880013339355504
C3_E2F_03	207	Up	0.0607350560098685	0.880013339355504
C7_GSE22919_RESTING_VS_IL2_IL12_IL15_STIM_NK_CELL_DN	182	Up	0.0607425054843013	0.880013339355504
C2_WHITFIELD_CELL_CYCLE_G2	143	Up	0.0607960767504555	0.880013339355504
C5_GO_TETRAPYRROLE_METABOLIC_PROCESS	22	Up	0.0608114665644254	0.880013339355504
C2_DUTTA_APOPTOSIS_VIA_NFKB	26	Up	0.0608441816655735	0.880013339355504
C5_GO_REGULATION_OF_CELLULAR_CARBOHYDRATE_CATABOLIC_PROCESS	8	Down	0.0608591275141625	0.880013339355504
C5_GO_NUCLEOBASE_CONTAINING_SMALL_MOLECULE_CATABOLIC_PROCESS	39	Up	0.0608646314234752	0.880013339355504
C2_SIMBULAN_UV_RESPONSE_NORMAL_DN	25	Up	0.0609377261922255	0.880013339355504
C5_GO_PROTEIN_HORMONE_RECEPTOR_ACTIVITY	10	Up	0.0609738740157651	0.880013339355504
C5_GO_POSITIVE_REGULATION_OF_CAMP_DEPENDENT_PROTEIN_KINASE_ACTIVITY	4	Up	0.0610136204101279	0.880013339355504
C5_GO_INHIBITORY_SYNAPSE_ASSEMBLY	5	Down	0.0610259409936266	0.880013339355504
C7_GSE29618_PRE_VS_DAY7_FLU_VACCINE_PDC_DN	180	Up	0.0610380573599365	0.880013339355504
C7_GSE5542_UNTREATED_VS_IFNG_TREATED_EPITHELIAL_CELLS_24H_UP	176	Up	0.0610828974209891	0.880013339355504
C7_GSE22886_NAIVE_CD4_TCELL_VS_NEUTROPHIL_UP	179	Up	0.0611458628518735	0.880013339355504
C7_GSE32986_GMCSF_VS_GMCSF_AND_CURDLAN_LOWDOSE_STIM_DC_UP	180	Up	0.0611639322431035	0.880013339355504
C7_GSE28726_NAIVE_CD4_TCELL_VS_NAIVE_NKTCELL_UP	175	Up	0.0611858725022893	0.880013339355504
C2_QI_HYPOXIA	107	Up	0.0612878193685322	0.880013339355504
C2_REACTOME_ADRENOCEPTORS	2	Up	0.061296025703352	0.880013339355504
C5_GO_NOREPINEPHRINE_BINDING	2	Up	0.061296025703352	0.880013339355504
C2_MIKKELSEN_MCV6_LCP_WITH_H3K27ME3	11	Down	0.0613380468215162	0.880013339355504
C5_GO_NEGATIVE_REGULATION_OF_ANOIKIS	13	Up	0.0613494690594544	0.880013339355504
C5_GO_CELL_CELL_RECOGNITION	40	Down	0.0614098828373324	0.880013339355504
C5_GO_CELLULAR_RESPONSE_TO_SODIUM_ARSENITE	3	Up	0.061432127216316	0.880013339355504
C7_GSE14415_ACT_VS_CTRL_NATURAL_TREG_UP	153	Up	0.0615097036524693	0.880013339355504
C2_BONOME_OVARIAN_CANCER_POOR_SURVIVAL_DN	19	Up	0.0616445359458446	0.880013339355504
C7_GSE37532_VISCERAL_ADIPOSE_TISSUE_VS_LN_DERIVED_TCONV_CD4_TCELL_DN	52	Down	0.0617495178695349	0.880013339355504
C1_chr8p21	59	Up	0.0617513137777886	0.880013339355504
C2_REACTOME_ACTIVATION_OF_C3_AND_C5	3	Down	0.0617525529631751	0.880013339355504
C5_GO_ACROSOMAL_MEMBRANE	11	Down	0.0617817764268644	0.880013339355504
C2_REACTOME_TRANSCRIPTIONAL_REGULATION_OF_GRANULOPOIESIS	79	Up	0.0618311447122287	0.880013339355504
C7_GSE9601_NFKB_INHIBITOR_VS_PI3K_INHIBITOR_TREATED_HCMV_INF_MONOCYTE_DN	137	Up	0.0618568886084135	0.880013339355504
C5_GO_INOSITOL_METABOLIC_PROCESS	7	Down	0.0618581726976782	0.880013339355504
C2_HEIDENBLAD_AMPLICON_8Q24_UP	30	Up	0.0618679702585292	0.880013339355504
C7_GSE13522_WT_VS_IFNG_KO_SKING_T_CRUZI_Y_STRAIN_INF_DN	108	Up	0.0618688554433033	0.880013339355504
C5_GO_GLUCOCORTICOID_SECRETION	5	Down	0.0619644596691252	0.880013339355504
C3_ACTTTAT_MIR1425P	216	Up	0.0619707990452062	0.880013339355504
C5_GO_PREASSEMBLY_OF_GPI_ANCHOR_IN_ER_MEMBRANE	14	Up	0.0619872612670956	0.880013339355504
C2_MARKEY_RB1_ACUTE_LOF_UP	197	Up	0.0620219674127234	0.880013339355504
C7_GSE18804_SPLEEN_MACROPHAGE_VS_BRAIN_TUMORAL_MACROPHAGE_DN	159	Up	0.0620463461663779	0.880013339355504
C7_GSE33424_CD161_HIGH_VS_NEG_CD8_TCELL_DN	160	Up	0.0620679804351103	0.880013339355504
C5_GO_GLYCERALDEHYDE_3_PHOSPHATE_DEHYDROGENASE_NADPLUS__NON_PHOSPHORYLATING_ACTIVITY	5	Down	0.0620881355085433	0.880013339355504
C2_TURASHVILI_BREAST_DUCTAL_CARCINOMA_VS_LOBULAR_NORMAL_UP	64	Up	0.0621676437493136	0.880013339355504
C2_VERRECCHIA_RESPONSE_TO_TGFB1_C6	4	Down	0.0622174624253108	0.880013339355504
C5_GO_FUNGIFORM_PAPILLA_MORPHOGENESIS	3	Down	0.0622242426568861	0.880013339355504
C5_GO_MICROTUBULE_PLUS_END	17	Up	0.062265797595828	0.880013339355504
C2_REACTOME_DOWNSTREAM_TCR_SIGNALING	77	Up	0.062271859964234	0.880013339355504
C5_GO_DEATH_RECEPTOR_BINDING	16	Up	0.0622724815041115	0.880013339355504
C7_GSE17186_NAIVE_VS_CD21LOW_TRANSITIONAL_BCELL_UP	171	Up	0.0623057005590779	0.880013339355504
C7_GSE15139_GMCSF_TREATED_VS_UNTREATED_NEUTROPHILS_DN	183	Up	0.0623085711407797	0.880013339355504
C2_RAY_TARGETS_OF_P210_BCR_ABL_FUSION_UP	12	Up	0.062312487373825	0.880013339355504
C7_GSE3982_NEUTROPHIL_VS_BASOPHIL_DN	174	Up	0.0623202806345723	0.880013339355504
C5_GO_REGULATION_OF_PROTEIN_SUMOYLATION	18	Up	0.0623267783982746	0.880013339355504
C5_GO_HEPARIN_BIOSYNTHETIC_PROCESS	4	Up	0.0623668232217832	0.880013339355504
C2_NGUYEN_NOTCH1_TARGETS_DN	65	Up	0.0624109658542487	0.880013339355504
C7_GSE22935_WT_VS_MYD88_KO_MACROPHAGE_24H_MBOVIS_BCG_STIM_DN	165	Up	0.0624343281737727	0.880013339355504
C5_GO_HAIR_FOLLICLE_PLACODE_FORMATION	4	Down	0.0625564392184789	0.880013339355504
C5_GO_FATTY_ACID_ELONGATION_SATURATED_FATTY_ACID	4	Down	0.06256643220041	0.880013339355504
C5_GO_3_OXO_ARACHIDOYL_COA_SYNTHASE_ACTIVITY	4	Down	0.06256643220041	0.880013339355504
C5_GO_1_PHOSPHATIDYLINOSITOL_4_KINASE_ACTIVITY	5	Down	0.0627006682709936	0.880013339355504
C2_REACTOME_BUTYRATE_RESPONSE_FACTOR_1_BRF1_BINDS_AND_DESTABILIZES_MRNA	16	Up	0.0627890218351582	0.880013339355504
C2_SHIN_B_CELL_LYMPHOMA_CLUSTER_1	6	Up	0.0627931296328953	0.880013339355504
C7_GSE29617_CTRL_VS_DAY7_TIV_FLU_VACCINE_PBMC_2008_UP	154	Up	0.0628341581672797	0.880013339355504
C7_GSE34156_NOD2_LIGAND_VS_NOD2_AND_TLR1_TLR2_LIGAND_24H_TREATED_MONOCYTE_DN	162	Up	0.0628783759377618	0.880013339355504
C5_GO_RESPONSE_TO_ELECTRICAL_STIMULUS	28	Down	0.0629789193777392	0.880013339355504
C2_VALK_AML_CLUSTER_9	27	Down	0.0629890069439275	0.880013339355504
C5_GO_ADENYLATE_CYCLASE_ACTIVATOR_ACTIVITY	5	Up	0.0629953803320116	0.880013339355504
C2_RASHI_RESPONSE_TO_IONIZING_RADIATION_2	95	Up	0.0630766289395038	0.880013339355504
C7_GSE7852_THYMUS_VS_FAT_TCONV_UP	167	Up	0.0631040319580339	0.880013339355504
C7_GSE3982_BASOPHIL_VS_CENT_MEMORY_CD4_TCELL_UP	165	Up	0.0631386699499698	0.880013339355504
C5_GO_INSULIN_LIKE_GROWTH_FACTOR_RECEPTOR_BINDING	11	Down	0.0631936831666337	0.880013339355504
C2_REACTOME_TCR_SIGNALING	98	Up	0.0632248160353337	0.880013339355504
C7_GSE19923_E2A_KO_VS_HEB_AND_E2A_KO_DP_THYMOCYTE_UP	162	Up	0.0632314525585363	0.880013339355504
C2_REACTOME_S_PHASE	143	Up	0.0632612598781187	0.880013339355504
C2_REACTOME_ABACAVIR_TRANSMEMBRANE_TRANSPORT	4	Down	0.0633701585753006	0.880013339355504
C2_HOFMANN_MYELODYSPLASTIC_SYNDROM_HIGH_RISK_UP	7	Down	0.063379362101013	0.880013339355504
C5_GO_POSITIVE_REGULATION_OF_SISTER_CHROMATID_COHESION	9	Up	0.063396126491606	0.880013339355504
C2_DING_LUNG_CANCER_MUTATED_SIGNIFICANTLY	18	Down	0.0634756194994595	0.880013339355504
C5_GO_GAS_TRANSPORT	7	Up	0.0635226016414569	0.880013339355504
C2_REACTOME_SIGNALING_BY_FGFR2_IIIA_TM	16	Down	0.0635488557648049	0.880013339355504
C5_GO_NEGATIVE_REGULATION_OF_ADHERENS_JUNCTION_ORGANIZATION	18	Down	0.0635654029426552	0.880013339355504
C2_WANG_BARRETTS_ESOPHAGUS_UP	35	Down	0.0635914689196766	0.880013339355504
C5_GO_SODIUM_ION_IMPORT_ACROSS_PLASMA_MEMBRANE	9	Down	0.0635939328533321	0.880013339355504
C5_GO_EXTRINSIC_COMPONENT_OF_ORGANELLE_MEMBRANE	36	Up	0.0635962410003462	0.880013339355504
C2_FLECHNER_BIOPSY_KIDNEY_TRANSPLANT_OK_VS_DONOR_UP	483	Up	0.063667398854832	0.880013339355504
C5_GO_NEGATIVE_REGULATION_OF_COMPLEMENT_ACTIVATION	5	Down	0.0636965264406466	0.880013339355504
C5_GO_RESPONSE_TO_COLD	42	Up	0.0637106729326245	0.880013339355504
C5_GO_PROTEIN_DEMANNOSYLATION	18	Up	0.0637227764137873	0.880013339355504
C5_GO_TRNA_TRANSPORT	32	Up	0.0638382541704724	0.880013339355504
C5_GO_TUMOR_NECROSIS_FACTOR_RECEPTOR_SUPERFAMILY_BINDING	39	Up	0.0638788976467626	0.880013339355504
C5_GO_METHYL_CPG_BINDING	17	Down	0.0639402709318764	0.880013339355504
C5_GO_ECTODERM_DEVELOPMENT	15	Up	0.0639847741138652	0.880013339355504
C2_PUJANA_ATM_PCC_NETWORK	1099	Up	0.0640059207231195	0.880013339355504
C5_GO_POSITIVE_REGULATION_OF_PROTEIN_LOCALIZATION_TO_CILIUM	5	Down	0.0640404385830371	0.880013339355504
C2_REACTOME_RHO_GTPASES_ACTIVATE_PKNS	76	Up	0.0640719379929566	0.880013339355504
C5_GO_FOLIC_ACID_METABOLIC_PROCESS	15	Up	0.0641050843273859	0.880013339355504
C7_GSE11057_NAIVE_VS_CENT_MEMORY_CD4_TCELL_DN	177	Up	0.0641212179360824	0.880013339355504
C7_GSE11864_UNTREATED_VS_CSF1_IFNG_PAM3CYS_IN_MAC_UP	165	Up	0.0641594318894717	0.880013339355504
C5_GO_U2_TYPE_SPLICEOSOMAL_COMPLEX	59	Up	0.0641747438535998	0.880013339355504
C2_LI_WILMS_TUMOR_ANAPLASTIC_DN	5	Up	0.0641766147898451	0.880013339355504
C5_GO_TOXIN_BIOSYNTHETIC_PROCESS	4	Up	0.0641926045300135	0.880013339355504
C5_GO_TRANS_GOLGI_NETWORK_TRANSPORT_VESICLE	24	Up	0.0642480650971148	0.880013339355504
C5_GO_PIGMENT_GRANULE	92	Up	0.0642749594540832	0.880013339355504
C5_GO_MITOCHONDRIAL_RESPIRATORY_CHAIN_COMPLEX_IV	6	Down	0.0642752255596706	0.880013339355504
C5_GO_PICLN_SM_PROTEIN_COMPLEX	6	Up	0.0643248461486038	0.880013339355504
C7_GSE21033_CTRL_VS_POLYIC_STIM_DC_3H_UP	168	Up	0.0643305336341548	0.880013339355504
C5_GO_INTERMEDIATE_FILAMENT_BINDING	8	Up	0.0643436877290009	0.880013339355504
C5_GO_ONE_CARBON_COMPOUND_TRANSPORT	5	Up	0.0643949939316604	0.880013339355504
C5_GO_CELLULAR_RESPONSE_TO_UV_C	5	Up	0.0643949939316604	0.880013339355504
C7_GSE3565_DUSP1_VS_WT_SPLENOCYTES_UP	152	Up	0.064408085604311	0.880013339355504
C2_HASLINGER_B_CLL_WITH_MUTATED_VH_GENES	15	Up	0.0645478208663117	0.880013339355504
C2_ZHAN_MULTIPLE_MYELOMA_CD1_AND_CD2_DN	47	Up	0.0646474992409087	0.880013339355504
C5_GO_ACETYLGALACTOSAMINYLTRANSFERASE_ACTIVITY	26	Down	0.0646625632236765	0.880013339355504
C2_REACTOME_ACYL_CHAIN_REMODELLING_OF_PS	11	Down	0.0647041785507018	0.880013339355504
C5_GO_PHOSPHATIDYLSERINE_ACYL_CHAIN_REMODELING	11	Down	0.0647041785507018	0.880013339355504
C2_ICHIBA_GRAFT_VERSUS_HOST_DISEASE_D7_DN	19	Down	0.0647201816184749	0.880013339355504
C5_GO_RRNA_CONTAINING_RIBONUCLEOPROTEIN_COMPLEX_EXPORT_FROM_NUCLEUS	13	Up	0.0647364295713735	0.880013339355504
C5_GO_ENDONUCLEOLYTIC_CLEAVAGE_INVOLVED_IN_RRNA_PROCESSING	7	Down	0.0647548010533063	0.880013339355504
C2_REACTOME_ACTIVATED_NTRK2_SIGNALS_THROUGH_FRS2_AND_FRS3	9	Down	0.064905564599469	0.880013339355504
C7_GSE45365_CTRL_VS_MCMV_INFECTION_NK_CELL_DN	153	Up	0.0649797037691955	0.880013339355504
C7_GSE21033_CTRL_VS_POLYIC_STIM_DC_1H_DN	142	Up	0.0650033996997711	0.880013339355504
C5_GO_ASYMMETRIC_GLUTAMATERGIC_EXCITATORY_SYNAPSE	2	Down	0.0650482543444513	0.880013339355504
C2_REACTOME_NITRIC_OXIDE_STIMULATES_GUANYLATE_CYCLASE	14	Down	0.0650981273580814	0.880013339355504
C5_GO_VESICLE_TARGETING	81	Up	0.0651371709056758	0.880013339355504
C5_GO_2_OXOGLUTARATE_METABOLIC_PROCESS	13	Down	0.0651373998537668	0.880013339355504
C2_PID_IL23_PATHWAY	29	Up	0.0651655690241167	0.880013339355504
C7_GSE25123_WT_VS_PPARG_KO_MACROPHAGE_IL4_AND_ROSIGLITAZONE_STIM_UP	149	Up	0.0652164828729712	0.880013339355504
C5_GO_NUCLEASE_ACTIVITY	161	Up	0.0652773429759109	0.880013339355504
C2_BOYLAN_MULTIPLE_MYELOMA_PCA1_DN	7	Down	0.0654169045219447	0.880013339355504
C2_MIKKELSEN_MCV6_HCP_WITH_H3K27ME3	153	Down	0.0654205005173141	0.880013339355504
C5_GO_ARYLSULFATASE_ACTIVITY	8	Up	0.0654306953081531	0.880013339355504
C7_GSE3720_VD1_VS_VD2_GAMMADELTA_TCELL_WITH_LPS_STIM_UP	156	Up	0.0654366989645227	0.880013339355504
C7_GSE19941_IL10_KO_VS_IL10_KO_AND_NFKBP50_KO_LPS_AND_IL10_STIM_MACROPHAGE_DN	158	Up	0.0654373770610525	0.880013339355504
C5_GO_RECEPTOR_INTERNALIZATION	73	Down	0.0654396667322165	0.880013339355504
C5_GO_CELLULAR_RESPONSE_TO_DSRNA	20	Down	0.0655225757601882	0.880013339355504
C5_GO_PROTEIN_NITROSYLATION	9	Up	0.0655866322503408	0.880013339355504
C5_GO_DYNACTIN_BINDING	9	Up	0.0656069517416331	0.880013339355504
C2_REACTOME_SHC_MEDIATED_CASCADE:FGFR3	10	Down	0.0656633715334716	0.880013339355504
C5_GO_REGULATION_OF_T_CELL_DIFFERENTIATION	111	Up	0.065776741384932	0.880013339355504
C2_LIU_TARGETS_OF_VMYB_VS_CMYB_DN	32	Up	0.0658234493238428	0.880013339355504
C5_GO_CHROMOSOME_SEPARATION	77	Up	0.0658694169381861	0.880013339355504
C2_BREDEMEYER_RAG_SIGNALING_VIA_ATM_NOT_VIA_NFKB_UP	39	Down	0.0659415711708381	0.880013339355504
C5_GO_ZYGOTIC_DETERMINATION_OF_ANTERIOR_POSTERIOR_AXIS_EMBRYO	2	Down	0.0659669030661984	0.880013339355504
C2_REACTOME_KERATINIZATION	26	Down	0.0660108540252272	0.880013339355504
C2_PROVENZANI_METASTASIS_UP	158	Up	0.0660484019276963	0.880013339355504
C5_GO_CEREBELLAR_MOSSY_FIBER	3	Down	0.0660939177814708	0.880013339355504
C5_GO_NEUTROPHIL_MEDIATED_CYTOTOXICITY	4	Up	0.0661354910201812	0.880013339355504
C2_HAEGERSTRAND_RESPONSE_TO_IMATINIB	5	Down	0.0661641978729021	0.880013339355504
C5_GO_PHOSPHATIDYLINOSITOL_3_KINASE_COMPLEX_CLASS_I	5	Up	0.0661641978729021	0.880013339355504
C5_GO_NEGATIVE_REGULATION_OF_RIG_I_SIGNALING_PATHWAY	6	Up	0.0662000963830177	0.880013339355504
C2_TOYOTA_TARGETS_OF_MIR34B_AND_MIR34C	379	Up	0.0662089082404336	0.880013339355504
C2_NAGASHIMA_EGF_SIGNALING_UP	45	Up	0.0662240138369817	0.880013339355504
C7_GSE37532_WT_VS_PPARG_KO_VISCERAL_ADIPOSE_TISSUE_TREG_UP	168	Up	0.0662642508093184	0.880013339355504
C5_GO_REGULATION_OF_ORGANELLE_ASSEMBLY	149	Up	0.0662954047237598	0.880013339355504
C5_GO_SMALL_SUBUNIT_PROCESSOME	24	Down	0.0663016537930358	0.880013339355504
C5_GO_CONTACT_INHIBITION	5	Up	0.0663507713387502	0.880013339355504
C2_FIGUEROA_AML_METHYLATION_CLUSTER_6_DN	13	Up	0.0663861722453216	0.880013339355504
C5_GO_REGULATION_OF_MITOTIC_CENTROSOME_SEPARATION	8	Up	0.0664233641385365	0.880013339355504
C5_GO_POSITIVE_REGULATION_OF_NITRIC_OXIDE_SYNTHASE_ACTIVITY	14	Up	0.0664564079318941	0.880013339355504
C2_PEDERSEN_METASTASIS_BY_ERBB2_ISOFORM_3	13	Up	0.0664757198190627	0.880013339355504
C1_chr18p11	51	Up	0.0664989286969141	0.880013339355504
C7_GSE360_DC_VS_MAC_B_MALAYI_HIGH_DOSE_UP	160	Up	0.066507121114594	0.880013339355504
C2_BRACHAT_RESPONSE_TO_METHOTREXATE_DN	19	Up	0.0665215564874799	0.880013339355504
C2_ZAIDI_OSTEOBLAST_TRANSCRIPTION_FACTORS	10	Up	0.0665324486696951	0.880013339355504
C5_GO_RESPONSE_TO_INTERLEUKIN_4	29	Up	0.0665829973177411	0.88002472729448
C5_GO_ATP_METABOLIC_PROCESS	33	Up	0.0666380001932892	0.88002472729448
C3_CCAWWNAAGG_SRF_Q4	62	Down	0.0666972332548857	0.88002472729448
C5_GO_REGULATION_OF_LYMPHOCYTE_DIFFERENTIATION	129	Up	0.0667579561626268	0.88002472729448
C2_PID_CERAMIDE_PATHWAY	41	Up	0.0667889435224173	0.88002472729448
C2_REACTOME_SHC1_EVENTS_IN_ERBB4_SIGNALING	8	Down	0.0668180284663675	0.88002472729448
C2_SENGUPTA_NASOPHARYNGEAL_CARCINOMA_DN	203	Down	0.0668199692276512	0.88002472729448
C5_GO_PEROXISOME_FISSION	8	Up	0.0668619989970233	0.88002472729448
C2_BIOCARTA_DREAM_PATHWAY	10	Down	0.066928238726718	0.88002472729448
C2_DISTECHE_ESCAPED_FROM_X_INACTIVATION	10	Up	0.0670519127840038	0.88002472729448
C5_GO_CELL_ADHESION_MOLECULE_PRODUCTION	8	Down	0.0670528133438203	0.88002472729448
C2_ISHIDA_E2F_TARGETS	50	Up	0.0670561260935269	0.88002472729448
C7_GSE5679_PPARG_LIGAND_ROSIGLITAZONE_VS_RARA_AGONIST_AM580_TREATED_DC_UP	157	Up	0.0671485186434495	0.88002472729448
C7_GSE21927_SPLEEN_C57BL6_VS_4T1_TUMOR_BALBC_MONOCYTES_DN	167	Up	0.0671543941654195	0.88002472729448
C7_GSE24814_STAT5_KO_VS_WT_PRE_BCELL_DN	173	Up	0.0672383991733511	0.88002472729448
C5_GO_REGULATION_OF_OVARIAN_FOLLICLE_DEVELOPMENT	5	Down	0.0672618107186069	0.88002472729448
C5_GO_PROTEIN_O_LINKED_GLYCOSYLATION_VIA_THREONINE	5	Down	0.0673468595655623	0.88002472729448
C2_MARSON_BOUND_BY_FOXP3_STIMULATED	838	Up	0.067402284131047	0.88002472729448
C2_PID_ATM_PATHWAY	31	Up	0.0674704799601422	0.88002472729448
C2_SATO_SILENCED_EPIGENETICALLY_IN_PANCREATIC_CANCER	23	Down	0.0675399942564932	0.88002472729448
C5_GO_GUANYLYLTRANSFERASE_ACTIVITY	6	Up	0.0676014201639245	0.88002472729448
C5_GO_DIPEPTIDE_TRANSMEMBRANE_TRANSPORT	4	Up	0.0676455527930897	0.88002472729448
C7_GSE22886_NAIVE_TCELL_VS_DC_UP	176	Up	0.0676813311752101	0.88002472729448
C7_GSE17721_LPS_VS_PAM3CSK4_16H_BMDC_UP	167	Up	0.0677472706122386	0.88002472729448
C7_GSE10239_NAIVE_VS_DAY4.5_EFF_CD8_TCELL_DN	181	Up	0.0677658160139655	0.88002472729448
C2_KRISHNAN_FURIN_TARGETS_UP	5	Up	0.0677924425141043	0.88002472729448
C2_REACTOME_FRS_MEDIATED_FGFR2_SIGNALING	14	Down	0.0677942483145383	0.88002472729448
C5_GO_ANDROGEN_RECEPTOR_SIGNALING_PATHWAY	49	Up	0.0678628327616194	0.88002472729448
C5_GO_POLYAMINE_TRANSPORT	7	Down	0.0680255043945351	0.88002472729448
C5_GO_CELLULAR_DETOXIFICATION	72	Up	0.0680258745324234	0.88002472729448
C2_REACTOME_PROCESSIVE_SYNTHESIS_ON_THE_LAGGING_STRAND	15	Up	0.0680494529005944	0.88002472729448
C2_POMEROY_MEDULLOBLASTOMA_DESMOPLASIC_VS_CLASSIC_DN	38	Down	0.0681102399132172	0.88002472729448
C5_GO_POSITIVE_REGULATION_OF_DEACETYLASE_ACTIVITY	8	Down	0.0682444001453712	0.88002472729448
C2_WANG_CLIM2_TARGETS_DN	148	Up	0.0682758565566181	0.88002472729448
C5_GO_PROTEIN_POLY_ADP_RIBOSYLATION	7	Down	0.0682813936706169	0.88002472729448
C5_GO_INTERFERON_RECEPTOR_ACTIVITY	3	Up	0.0682948222030518	0.88002472729448
C5_GO_RESPONSE_TO_LITHIUM_ION	11	Up	0.0682966064296772	0.88002472729448
C2_REACTOME_APC_C:CDH1_MEDIATED_DEGRADATION_OF_CDC20_AND_OTHER_APC_C:CDH1_TARGETED_PROTEINS_IN_LATE_MITOSIS_EARLY_G1	58	Up	0.0683464102410407	0.88002472729448
C5_GO_REGULATION_OF_GONADOTROPIN_SECRETION	3	Down	0.0683571547134517	0.88002472729448
C5_GO_BLOC_1_COMPLEX	14	Up	0.0683586405316957	0.88002472729448
C5_GO_SINGLE_FERTILIZATION	71	Down	0.068385717883742	0.88002472729448
C5_GO_NEGATIVE_REGULATION_OF_RHO_PROTEIN_SIGNAL_TRANSDUCTION	15	Up	0.0683874100949221	0.88002472729448
C5_GO_CHLORIDE_ION_HOMEOSTASIS	8	Down	0.0684160395007813	0.88002472729448
C2_REACTOME_EARLY_PHASE_OF_HIV_LIFE_CYCLE	13	Up	0.0684940234431277	0.88002472729448
C5_GO_ESTROGEN_RECEPTOR_ACTIVITY	4	Up	0.0685026424284226	0.88002472729448
C2_REACTOME_NCAM1_INTERACTIONS	27	Down	0.0685044996029127	0.88002472729448
C5_GO_ANTEROGRADE_DENDRITIC_TRANSPORT	5	Down	0.0685276789447505	0.88002472729448
C2_BILANGES_SERUM_SENSITIVE_GENES	48	Down	0.0685573217725558	0.88002472729448
C7_GSE12845_IGD_POS_BLOOD_VS_PRE_GC_TONSIL_BCELL_UP	157	Up	0.0685623024135396	0.88002472729448
C5_GO_CITRULLINE_BIOSYNTHETIC_PROCESS	3	Up	0.0686319736150536	0.88002472729448
C5_GO_OLIGOPEPTIDE_TRANSPORT	8	Up	0.0686928994735405	0.88002472729448
C2_BIOCARTA_P53HYPOXIA_PATHWAY	20	Up	0.0687049289772428	0.88002472729448
C2_LI_WILMS_TUMOR_ANAPLASTIC_UP	15	Up	0.0687214330850486	0.88002472729448
C2_TIEN_INTESTINE_PROBIOTICS_2HR_DN	77	Up	0.068765211344684	0.88002472729448
C2_DUTERTRE_ESTRADIOL_RESPONSE_6HR_DN	68	Up	0.0688561961978137	0.88002472729448
C5_GO_REGULATION_OF_SYNAPTIC_GROWTH_AT_NEUROMUSCULAR_JUNCTION	2	Up	0.0688797886848453	0.88002472729448
C2_REACTOME_NEGATIVE_REGULATION_OF_FGFR2_SIGNALING	21	Down	0.0689217966982143	0.88002472729448
C5_GO_CERAMIDE_METABOLIC_PROCESS	18	Down	0.0689407347288935	0.88002472729448
C5_GO_POSITIVE_REGULATION_OF_EPIDERMIS_DEVELOPMENT	24	Up	0.0689839772933499	0.88002472729448
C5_GO_QUINONE_BINDING	15	Up	0.06907813378347	0.88002472729448
C7_GSE46606_IRF4_KO_VS_WT_CD40L_IL2_IL5_1DAY_STIMULATED_BCELL_DN	138	Up	0.0691302497602771	0.88002472729448
C5_GO_RIBOSOMAL_LARGE_SUBUNIT_EXPORT_FROM_NUCLEUS	7	Up	0.0691913413593003	0.88002472729448
C7_GSE36476_CTRL_VS_TSST_ACT_40H_MEMORY_CD4_TCELL_OLD_DN	174	Up	0.0692348819734811	0.88002472729448
C2_MANN_RESPONSE_TO_AMIFOSTINE_UP	18	Up	0.0693644191102427	0.88002472729448
C2_TERAMOTO_OPN_TARGETS_CLUSTER_4	11	Up	0.0693644287575557	0.88002472729448
C5_GO_TOLL_LIKE_RECEPTOR_2_SIGNALING_PATHWAY	14	Down	0.0694098854764943	0.88002472729448
C7_GSE19941_IL10_KO_VS_IL10_KO_AND_NFKBP50_KO_LPS_AND_IL10_STIM_MACROPHAGE_UP	162	Down	0.0694261553690495	0.88002472729448
C5_GO_TRIGLYCERIDE_CATABOLIC_PROCESS	17	Down	0.069497194915575	0.88002472729448
C5_GO_O_PALMITOYLTRANSFERASE_ACTIVITY	3	Up	0.0695124442702666	0.88002472729448
C5_GO_POSITIVE_REGULATION_OF_VACUOLE_ORGANIZATION	12	Up	0.069587488337071	0.88002472729448
C5_GO_POTASSIUM_CHLORIDE_SYMPORTER_ACTIVITY	6	Down	0.0696342055197461	0.88002472729448
C5_GO_POSITIVE_REGULATION_OF_PHOSPHATIDYLINOSITOL_BIOSYNTHETIC_PROCESS	3	Down	0.0697783868774082	0.88002472729448
C7_GSE37416_CTRL_VS_6H_F_TULARENSIS_LVS_NEUTROPHIL_UP	170	Up	0.0697977728843417	0.88002472729448
C5_GO_BROWN_FAT_CELL_DIFFERENTIATION	27	Up	0.0698097820764235	0.88002472729448
C2_REACTOME_DECTIN_1_MEDIATED_NONCANONICAL_NF_KB_SIGNALING	49	Up	0.0699030693558838	0.88002472729448
C5_GO_TRANSMEMBRANE_RECEPTOR_PROTEIN_SERINE_THREONINE_KINASE_ACTIVITY	12	Up	0.0699285339705819	0.88002472729448
C5_GO_NEGATIVE_REGULATION_OF_CYTOKINE_SECRETION	39	Up	0.0699688123624289	0.88002472729448
C5_GO_NUCLEAR_PORE	75	Up	0.0700133596608511	0.88002472729448
C7_GSE2770_TGFB_AND_IL4_VS_TGFB_AND_IL12_TREATED_ACT_CD4_TCELL_2H_DN	169	Up	0.0700134966659447	0.88002472729448
C5_GO_TETRAHYDROFOLATE_INTERCONVERSION	8	Up	0.0701749060623935	0.88002472729448
C1_chr1q41	26	Up	0.070211046995128	0.88002472729448
C7_GSE20715_0H_VS_24H_OZONE_TLR4_KO_LUNG_DN	152	Up	0.0702805573840816	0.88002472729448
C5_GO_EMBRYONIC_DIGESTIVE_TRACT_MORPHOGENESIS	4	Up	0.0703095903067666	0.88002472729448
C2_BIOCARTA_THELPER_PATHWAY	12	Up	0.0703322405889597	0.88002472729448
C5_GO_OPTIC_NERVE_DEVELOPMENT	5	Down	0.0703895753610383	0.88002472729448
C2_MYLLYKANGAS_AMPLIFICATION_HOT_SPOT_27	10	Down	0.0704221561696064	0.88002472729448
C7_GSE3982_MAST_CELL_VS_TH2_DN	167	Up	0.070441682138854	0.88002472729448
C3_AAANWWTGC_UNKNOWN	121	Up	0.0704712601406546	0.88002472729448
C5_GO_LAYER_FORMATION_IN_CEREBRAL_CORTEX	9	Down	0.0704776533411806	0.88002472729448
C7_GSE9988_LPS_VS_CTRL_TREATED_MONOCYTE_UP	138	Up	0.0704861850490223	0.88002472729448
C2_REACTOME_SIGNALING_BY_FGFR4_IN_DISEASE	11	Down	0.0705296857609306	0.88002472729448
C5_GO_CHEMOKINE_C_C_MOTIF_LIGAND_5_PRODUCTION	8	Up	0.0705954575417283	0.88002472729448
C7_GSE557_WT_VS_I_AB_KO_DC_DN	168	Up	0.0706339398255709	0.88002472729448
C5_GO_NUCLEOSIDE_CATABOLIC_PROCESS	25	Up	0.07068184702373	0.88002472729448
C7_GSE3982_NEUTROPHIL_VS_EFF_MEMORY_CD4_TCELL_UP	166	Up	0.0707696391519289	0.88002472729448
C5_GO_POSITIVE_REGULATION_OF_GLUCOSE_METABOLIC_PROCESS	18	Down	0.0708298062246695	0.88002472729448
C2_REACTOME_MITOTIC_METAPHASE_AND_ANAPHASE	165	Up	0.070860864935353	0.88002472729448
C5_GO_REGULATION_OF_ARP2_3_COMPLEX_MEDIATED_ACTIN_NUCLEATION	12	Down	0.0709105158683769	0.88002472729448
C5_GO_FORELIMB_MORPHOGENESIS	17	Up	0.0709886474720213	0.88002472729448
C7_GSE25087_TREG_VS_TCONV_FETUS_UP	172	Up	0.0710454996351114	0.88002472729448
C7_GSE22025_PROGESTERONE_VS_TGFB1_AND_PROGESTERONE_TREATED_CD4_TCELL_DN	143	Up	0.071131994584462	0.88002472729448
C5_GO_CARGO_RECEPTOR_ACTIVITY	58	Down	0.0712739231508885	0.88002472729448
C5_GO_BASIC_AMINO_ACID_TRANSMEMBRANE_TRANSPORTER_ACTIVITY	9	Down	0.0713441847007383	0.88002472729448
C5_GO_G_PROTEIN_COUPLED_GLUTAMATE_RECEPTOR_BINDING	8	Up	0.0713653920189545	0.88002472729448
C5_GO_ORGANISM_EMERGENCE_FROM_PROTECTIVE_STRUCTURE	18	Up	0.0715100821146327	0.88002472729448
C5_GO_POSITIVE_REGULATION_OF_ISOTYPE_SWITCHING	25	Up	0.0715519279935728	0.88002472729448
C2_PID_INTEGRIN_A9B1_PATHWAY	15	Down	0.0715574073413174	0.88002472729448
C7_GSE13887_ACT_CD4_VS_NO_TREATED_CD4_TCELL_DN	71	Down	0.0715697191800356	0.88002472729448
C2_ENK_UV_RESPONSE_EPIDERMIS_DN	416	Up	0.0716064673661756	0.88002472729448
C2_BIOCARTA_TNFR2_PATHWAY	17	Up	0.0716109576928794	0.88002472729448
C7_GSE26290_CTRL_VS_AKT_INHIBITOR_TREATED_ANTI_CD3_AND_IL2_STIM_CD8_TCELL_UP	125	Up	0.0717539584772056	0.88002472729448
C5_GO_REGULATION_OF_ENDOTHELIAL_TUBE_MORPHOGENESIS	4	Up	0.0717965744798345	0.88002472729448
C2_PUJANA_CHEK2_PCC_NETWORK	644	Up	0.0718351494373267	0.88002472729448
C3_GAANYNYGACNY_UNKNOWN	50	Up	0.0718470834128875	0.88002472729448
C7_GSE3691_IFN_PRODUCING_KILLER_DC_VS_CONVENTIONAL_DC_SPLEEN_DN	131	Up	0.0718524442621093	0.88002472729448
C2_RASHI_RESPONSE_TO_IONIZING_RADIATION_4	34	Up	0.071866426548104	0.88002472729448
C2_REACTOME_ABC_TRANSPORTERS_IN_LIPID_HOMEOSTASIS	12	Down	0.0720474899004778	0.88002472729448
C5_GO_ENDOPLASMIC_RETICULUM_EXIT_SITE	15	Up	0.072047549572407	0.88002472729448
C5_GO_CASPASE_BINDING	6	Up	0.0721522417050621	0.88002472729448
C5_GO_ESTABLISHMENT_OF_SISTER_CHROMATID_COHESION	8	Up	0.0722124458317048	0.88002472729448
C5_GO_RESPONSE_TO_SELENIUM_ION	7	Down	0.0722491401732218	0.88002472729448
C2_TURJANSKI_MAPK8_AND_MAPK9_TARGETS	7	Up	0.0722575293697696	0.88002472729448
C5_GO_RNA_METHYLATION	70	Up	0.0722740914125662	0.88002472729448
C7_GSE7460_CTRL_VS_TGFB_TREATED_ACT_CD8_TCELL_DN	155	Up	0.0722783176941516	0.88002472729448
C5_GO_POSITIVE_REGULATION_OF_VASCULAR_ASSOCIATED_SMOOTH_MUSCLE_CELL_APOPTOTIC_PROCESS	7	Up	0.0722910941328841	0.88002472729448
C5_GO_PROTEIN_IMPORT_INTO_PEROXISOME_MATRIX	12	Down	0.0723481717939435	0.88002472729448
C7_GSE11864_CSF1_VS_CSF1_IFNG_IN_MAC_DN	144	Up	0.0724886325907452	0.88002472729448
C2_VANTVEER_BREAST_CANCER_METASTASIS_UP	46	Down	0.0725238178271359	0.88002472729448
C5_GO_POSITIVE_REGULATION_OF_DNA_BINDING_TRANSCRIPTION_FACTOR_ACTIVITY	203	Up	0.0725472097360854	0.88002472729448
C5_GO_NEGATIVE_REGULATION_OF_MEIOTIC_NUCLEAR_DIVISION	6	Down	0.0725531956501527	0.88002472729448
C5_GO_POSITIVE_REGULATION_OF_MEIOTIC_CELL_CYCLE	11	Down	0.0725975963874642	0.88002472729448
C2_REACTOME_FORMATION_OF_HIV_ELONGATION_COMPLEX_IN_THE_ABSENCE_OF_HIV_TAT	37	Down	0.0725991529232954	0.88002472729448
C2_REACTOME_DEFECTIVE_CHST3_CAUSES_SEDCJD	2	Down	0.0726202674437286	0.88002472729448
C2_REACTOME_DEFECTIVE_CHSY1_CAUSES_TPBS	2	Down	0.0726202674437286	0.88002472729448
C5_GO_GLYCINE_TRANSPORT	7	Up	0.0726611497935134	0.88002472729448
C2_REACTOME_PENTOSE_PHOSPHATE_PATHWAY	13	Up	0.072808416968039	0.88002472729448
C5_GO_DISACCHARIDE_BIOSYNTHETIC_PROCESS	3	Down	0.0728380359269389	0.88002472729448
C2_REACTOME_HOST_INTERACTIONS_OF_HIV_FACTORS	115	Up	0.0728917194475002	0.88002472729448
C5_GO_STORE_OPERATED_CALCIUM_CHANNEL_ACTIVITY	6	Down	0.0729467974547697	0.88002472729448
C5_GO_NEGATIVE_REGULATION_OF_PROTEIN_COMPLEX_DISASSEMBLY	49	Up	0.0729499058816878	0.88002472729448
C7_GSE3982_BASOPHIL_VS_NKCELL_UP	152	Up	0.0729788155975215	0.88002472729448
C5_GO_SYMPATHETIC_GANGLION_DEVELOPMENT	4	Down	0.0729796682877679	0.88002472729448
C2_CHIANG_LIVER_CANCER_SUBCLASS_POLYSOMY7_UP	46	Up	0.0730680675347903	0.88002472729448
C5_GO_EYE_PIGMENTATION	7	Down	0.0730835481980541	0.88002472729448
C2_PODAR_RESPONSE_TO_ADAPHOSTIN_UP	133	Up	0.0731042053321454	0.88002472729448
C2_MEISSNER_BRAIN_HCP_WITH_H3K4ME2_AND_H3K27ME3	28	Down	0.0731145148228715	0.88002472729448
C2_BIOCARTA_CTL_PATHWAY	13	Up	0.0731651497335184	0.88002472729448
C5_GO_CGMP_MEDIATED_SIGNALING	16	Down	0.0731709769444987	0.88002472729448
C2_PUJANA_BRCA1_PCC_NETWORK	1328	Up	0.0732088012467892	0.88002472729448
C7_GSE39820_CTRL_VS_TGFBETA1_IL6_IL23A_CD4_TCELL_DN	163	Up	0.0733014863998152	0.88002472729448
C7_GSE21063_CTRL_VS_ANTI_IGM_STIM_BCELL_NFATC1_KO_16H_DN	161	Up	0.0733581360878006	0.88002472729448
C3_SGCGSSAAA_E2F1DP2_01	134	Up	0.0734115827797979	0.88002472729448
C2_WIERENGA_STAT5A_TARGETS_DN	141	Down	0.0734182661605339	0.88002472729448
C5_GO_AP_4_ADAPTOR_COMPLEX	5	Up	0.0734324441984635	0.88002472729448
C2_REACTOME_REGULATION_OF_SIGNALING_BY_NODAL	5	Up	0.0735238427938201	0.88002472729448
C7_GSE7852_THYMUS_VS_FAT_TREG_UP	177	Up	0.0735439748134198	0.88002472729448
C5_GO_SMC5_SMC6_COMPLEX	5	Up	0.0735441662221276	0.88002472729448
C5_GO_DETOXIFICATION	76	Up	0.0735735625036828	0.88002472729448
C5_GO_HYDROXYMETHYL__FORMYL_AND_RELATED_TRANSFERASE_ACTIVITY	6	Up	0.0737114816569394	0.88002472729448
C7_GSE15330_HSC_VS_PRO_BCELL_UP	177	Up	0.073713080742404	0.88002472729448
C2_REACTOME_SENESCENCE_ASSOCIATED_SECRETORY_PHENOTYPE_SASP	95	Up	0.0737982925428217	0.88002472729448
C7_GSE14908_RESTING_VS_HDM_STIM_CD4_TCELL_ATOPIC_PATIENT_DN	174	Up	0.0738322358054503	0.88002472729448
C7_GSE43955_TH0_VS_TGFB_IL6_TH17_ACT_CD4_TCELL_10H_UP	149	Up	0.0738589828448557	0.88002472729448
C2_JI_RESPONSE_TO_FSH_DN	49	Up	0.0739112955999987	0.88002472729448
C7_GSE34217_MIR17_92_OVEREXPRESS_VS_WT_ACT_CD8_TCELL_DN	104	Up	0.0739509736868235	0.88002472729448
C5_GO_POST_EMBRYONIC_ANIMAL_ORGAN_MORPHOGENESIS	6	Up	0.074054470859352	0.88002472729448
C3_CAAGGAT_MIR362	48	Up	0.0740547881547789	0.88002472729448
C5_GO_GOLGI_VESICLE_TRANSPORT	301	Up	0.074059500344328	0.88002472729448
C7_GSE3982_MAC_VS_CENT_MEMORY_CD4_TCELL_DN	146	Up	0.0740930499358628	0.88002472729448
C5_GO_SPINDLE_ASSEMBLY	88	Up	0.0741522205259261	0.88002472729448
C5_GO_G2_DNA_DAMAGE_CHECKPOINT	27	Up	0.074201643445333	0.88002472729448
C5_GO_NERVE_GROWTH_FACTOR_SIGNALING_PATHWAY	8	Up	0.0742023163110098	0.88002472729448
C2_NAKAMURA_LUNG_CANCER	3	Up	0.0742816273824127	0.88002472729448
C1_chr9q31	37	Down	0.0743262934086736	0.88002472729448
C5_GO_NEGATIVE_REGULATION_OF_VIRAL_TRANSCRIPTION	18	Down	0.0743462102253758	0.88002472729448
C2_YAO_TEMPORAL_RESPONSE_TO_PROGESTERONE_CLUSTER_14	117	Up	0.0743653432259512	0.88002472729448
C7_GSE11057_CD4_EFF_MEM_VS_PBMC_UP	176	Up	0.0743769620727793	0.88002472729448
C2_REACTOME_HDL_ASSEMBLY	6	Down	0.0744267363377352	0.88002472729448
C5_GO_CELLULAR_PROTEIN_COMPLEX_DISASSEMBLY	166	Up	0.0744334304100386	0.88002472729448
C1_chr14q22	40	Up	0.074434472006532	0.88002472729448
C7_GSE15930_NAIVE_VS_48H_IN_VITRO_STIM_IFNAB_CD8_TCELL_DN	184	Up	0.074437362660392	0.88002472729448
C5_GO_ATRIAL_CARDIAC_MUSCLE_CELL_MEMBRANE_REPOLARIZATION	6	Down	0.0745013726145053	0.88002472729448
C7_GSE3720_LPS_VS_PMA_STIM_VD1_GAMMADELTA_TCELL_UP	140	Up	0.0746002415487611	0.88002472729448
C5_GO_LOW_DENSITY_LIPOPROTEIN_PARTICLE_RECEPTOR_BINDING	13	Up	0.0746618258981898	0.88002472729448
C5_GO_FILOPODIUM_TIP	15	Down	0.0746931134947803	0.88002472729448
C5_GO_COMPLEMENT_RECEPTOR_MEDIATED_SIGNALING_PATHWAY	6	Down	0.0746975838242871	0.88002472729448
C7_GSE17721_LPS_VS_GARDIQUIMOD_16H_BMDC_DN	172	Up	0.0747052276832563	0.88002472729448
C5_GO_SENSORY_PERCEPTION_OF_TOUCH	3	Down	0.0747098462574024	0.88002472729448
C5_GO_TRANSLESION_SYNTHESIS	39	Up	0.0747868175540664	0.88002472729448
C7_GSE34006_A2AR_KO_VS_A2AR_AGONIST_TREATED_TREG_DN	169	Up	0.0748110665814923	0.88002472729448
C3_E2F4DP1_01	191	Up	0.0748181766684771	0.88002472729448
C5_GO_REGULATION_OF_KERATINOCYTE_DIFFERENTIATION	26	Up	0.0748224520312371	0.88002472729448
C5_GO_VOLTAGE_GATED_CALCIUM_CHANNEL_COMPLEX	23	Down	0.0748332263299682	0.88002472729448
C5_GO_T_HELPER_1_CELL_DIFFERENTIATION	16	Up	0.0748969326483521	0.88002472729448
C5_GO_WOUND_HEALING_INVOLVED_IN_INFLAMMATORY_RESPONSE	5	Up	0.0749060199429589	0.88002472729448
C2_FISCHER_DREAM_TARGETS	868	Up	0.0749215041266946	0.88002472729448
C5_GO_CELLULAR_RESPONSE_TO_SALT	4	Up	0.0749753112317836	0.88002472729448
C7_GSE43955_1H_VS_42H_ACT_CD4_TCELL_WITH_TGFB_IL6_UP	167	Up	0.0750004404347276	0.88002472729448
C2_GENTILE_UV_RESPONSE_CLUSTER_D9	22	Up	0.0750265508105517	0.88002472729448
C7_GSE17974_0.5H_VS_72H_UNTREATED_IN_VITRO_CD4_TCELL_UP	159	Up	0.0750459337533397	0.88002472729448
C5_GO_REGULATION_OF_INTERLEUKIN_1_MEDIATED_SIGNALING_PATHWAY	6	Up	0.0750537055976492	0.88002472729448
C5_GO_NEGATIVE_REGULATION_OF_PROTEIN_COMPLEX_ASSEMBLY	102	Up	0.0752222487365455	0.88002472729448
C7_GSE22886_NAIVE_CD4_TCELL_VS_DC_UP	172	Up	0.0752666836095734	0.88002472729448
C5_GO_NEGATIVE_REGULATION_OF_INTERLEUKIN_6_MEDIATED_SIGNALING_PATHWAY	2	Down	0.0752714942434712	0.88002472729448
C5_GO_NEGATIVE_REGULATION_OF_IMMUNOGLOBULIN_PRODUCTION	8	Up	0.0752866169679736	0.88002472729448
C7_GSE41867_DAY6_VS_DAY8_LCMV_ARMSTRONG_EFFECTOR_CD8_TCELL_DN	173	Up	0.0753082468853741	0.88002472729448
C5_GO_KINASE_INHIBITOR_ACTIVITY	58	Up	0.0753371882955704	0.88002472729448
C5_GO_REGULATION_OF_TRIGLYCERIDE_BIOSYNTHETIC_PROCESS	15	Down	0.0753381145537646	0.88002472729448
C5_GO_FATTY_ACID_DERIVATIVE_METABOLIC_PROCESS	6	Up	0.0753640929038506	0.88002472729448
C5_GO_NEUROMUSCULAR_JUNCTION_DEVELOPMENT	31	Up	0.0753736313873006	0.88002472729448
C2_IVANOV_MUTATED_IN_COLON_CANCER	10	Up	0.0753813502154273	0.88002472729448
C5_GO_REGULATION_OF_ATRIAL_CARDIAC_MUSCLE_CELL_MEMBRANE_REPOLARIZATION	5	Down	0.0754544213398789	0.88002472729448
C2_REACTOME_TRANSLESION_SYNTHESIS_BY_Y_FAMILY_DNA_POLYMERASES_BYPASSES_LESIONS_ON_DNA_TEMPLATE	37	Up	0.0754839554351767	0.88002472729448
C5_GO_METAPHASE_ANAPHASE_TRANSITION_OF_CELL_CYCLE	51	Up	0.0754857573265566	0.88002472729448
C2_REACTOME_REGULATION_OF_MRNA_STABILITY_BY_PROTEINS_THAT_BIND_AU_RICH_ELEMENTS	74	Up	0.0755718892475727	0.88002472729448
C2_REACTOME_DCC_MEDIATED_ATTRACTIVE_SIGNALING	12	Up	0.0755872887185598	0.88002472729448
C5_GO_PLATELET_DERIVED_GROWTH_FACTOR_RECEPTOR_BETA_SIGNALING_PATHWAY	12	Down	0.0756914052177163	0.88002472729448
C5_GO_POSITIVE_REGULATION_OF_PROTEIN_DEPHOSPHORYLATION	36	Up	0.0757605270307535	0.88002472729448
C2_YAO_TEMPORAL_RESPONSE_TO_PROGESTERONE_CLUSTER_13	143	Up	0.0757745541669021	0.88002472729448
C7_GSE8868_SPLEEN_VS_INTESTINE_CD11B_POS_CD11C_NEG_DC_DN	151	Up	0.0758270548485789	0.88002472729448
C5_GO_REGULATION_OF_POLYAMINE_TRANSMEMBRANE_TRANSPORT	5	Down	0.0758287861219216	0.88002472729448
C5_GO_ORNITHINE_DECARBOXYLASE_REGULATOR_ACTIVITY	5	Down	0.0758287861219216	0.88002472729448
C5_GO_REGULATION_OF_SOMATIC_STEM_CELL_POPULATION_MAINTENANCE	2	Up	0.0758545479553065	0.88002472729448
C2_BIOCARTA_LYM_PATHWAY	12	Up	0.0761744674231636	0.88002472729448
C5_GO_NUCLEAR_CHROMOSOME_SEGREGATION	206	Up	0.0762105796756933	0.88002472729448
C2_REACTOME_NEGATIVE_REGULATION_OF_TCF_DEPENDENT_SIGNALING_BY_WNT_LIGAND_ANTAGONISTS	3	Down	0.0762381538619057	0.88002472729448
C7_GSE3337_CTRL_VS_4H_IFNG_IN_CD8POS_DC_DN	160	Up	0.0762385377801691	0.88002472729448
C5_GO_CYCLIN_CDK_POSITIVE_TRANSCRIPTION_ELONGATION_FACTOR_COMPLEX	8	Down	0.0762531025022057	0.88002472729448
C7_GSE14415_INDUCED_VS_NATURAL_TREG_DN	160	Up	0.0762707856918877	0.88002472729448
C3_E2F_Q6	194	Up	0.0763000111574207	0.88002472729448
C5_GO_CELL_AGGREGATION	8	Down	0.0763756434125202	0.88002472729448
C5_GO_INTERMEDIATE_FILAMENT_BASED_PROCESS	28	Up	0.0763939813748422	0.88002472729448
C5_GO_INTERLEUKIN_21_MEDIATED_SIGNALING_PATHWAY	8	Up	0.0764328841055615	0.88002472729448
C2_BIOCARTA_IFNA_PATHWAY	8	Up	0.0764492450133058	0.88002472729448
C5_GO_REGULATION_OF_REMOVAL_OF_SUPEROXIDE_RADICALS	7	Up	0.0764564293588496	0.88002472729448
C5_GO_POSITIVE_REGULATION_OF_INTERFERON_GAMMA_SECRETION	8	Down	0.0765065306816065	0.88002472729448
C7_GSE12963_ENV_NEF_VS_ENV_NEF_AND_VPR_DEFICIENT_HIV1_INF_CD4_TCELL_UP	120	Up	0.0765244344063105	0.88002472729448
C7_GSE17721_ALL_VS_24H_PAM3CSK4_BMDC_UP	160	Up	0.0765375551606575	0.88002472729448
C5_GO_POSITIVE_REGULATION_OF_G_PROTEIN_COUPLED_RECEPTOR_SIGNALING_PATHWAY	16	Down	0.0765608134261134	0.88002472729448
C5_GO_ADENYLYLTRANSFERASE_ACTIVITY	22	Up	0.0766115071139685	0.88002472729448
C5_GO_ALKALI_METAL_ION_BINDING	10	Up	0.0766156542364953	0.88002472729448
C5_GO_DNA_DOUBLE_STRAND_BREAK_PROCESSING	21	Up	0.076645525654268	0.88002472729448
C7_GSE17301_IFNA2_VS_IFNA5_STIM_ACD3_ACD28_ACT_CD8_TCELL_DN	151	Up	0.0766497641628069	0.88002472729448
C5_GO_UBIQUITIN_LIKE_PROTEIN_LIGASE_BINDING	263	Up	0.0766676720576401	0.88002472729448
C5_GO_REGULATION_OF_ER_ASSOCIATED_UBIQUITIN_DEPENDENT_PROTEIN_CATABOLIC_PROCESS	9	Up	0.076782388911246	0.88002472729448
C5_GO_CYTOLYTIC_GRANULE	4	Down	0.0767903634624716	0.88002472729448
C5_GO_INSULIN_LIKE_GROWTH_FACTOR_RECEPTOR_SIGNALING_PATHWAY	23	Down	0.0768185247056444	0.88002472729448
C5_GO_DERMATAN_SULFATE_PROTEOGLYCAN_BIOSYNTHETIC_PROCESS	8	Down	0.0768591967060962	0.88002472729448
C5_GO_REGULATION_OF_TOLL_LIKE_RECEPTOR_2_SIGNALING_PATHWAY	9	Down	0.0768594848787026	0.88002472729448
C2_HECKER_IFNB1_TARGETS	69	Up	0.0770073695914601	0.88002472729448
C5_GO_CATALYTIC_ACTIVITY_ACTING_ON_DNA	156	Up	0.0770801383388742	0.88002472729448
C5_GO_POSITIVE_REGULATION_OF_CHOLESTEROL_ESTERIFICATION	5	Down	0.0771087520009956	0.88002472729448
C5_GO_ORGANELLAR_RIBOSOME	75	Up	0.0771406991678933	0.88002472729448
C2_BURTON_ADIPOGENESIS_3	89	Up	0.0772085029618158	0.88002472729448
C2_GAVIN_FOXP3_TARGETS_CLUSTER_T7	80	Up	0.077282859099879	0.88002472729448
C5_GO_DENDRITIC_TRANSPORT	9	Down	0.0773466416111516	0.88002472729448
C5_GO_NUCLEOTIDE_EXCISION_REPAIR_COMPLEX	12	Up	0.0773533591129563	0.88002472729448
C5_GO_NEGATIVE_REGULATION_OF_TROPHOBLAST_CELL_MIGRATION	5	Up	0.0774155821046171	0.88002472729448
C5_GO_CLATHRIN_COAT	42	Up	0.077435977943985	0.88002472729448
C7_GSE37416_0H_VS_24H_F_TULARENSIS_LVS_NEUTROPHIL_DN	161	Up	0.0774543917450667	0.88002472729448
C7_GSE2770_IL12_ACT_VS_ACT_CD4_TCELL_6H_DN	137	Up	0.0774578867984439	0.88002472729448
C5_GO_RIBONUCLEOTIDE_CATABOLIC_PROCESS	24	Down	0.0774628189995129	0.88002472729448
C7_GSE37533_PPARG1_FOXP3_VS_PPARG2_FOXP3_TRANSDUCED_CD4_TCELL_PIOGLITAZONE_TREATED_DN	171	Up	0.0774685688742619	0.88002472729448
C5_GO_CELL_ADHESIVE_PROTEIN_BINDING_INVOLVED_IN_BUNDLE_OF_HIS_CELL_PURKINJE_MYOCYTE_COMMUNICATION	3	Down	0.0775288331718443	0.88002472729448
C7_GSE14415_ACT_TCONV_VS_ACT_NATURAL_TREG_DN	160	Up	0.0775480541132642	0.88002472729448
C5_GO_NEGATIVE_REGULATION_OF_PLASMA_MEMBRANE_BOUNDED_CELL_PROJECTION_ASSEMBLY	17	Up	0.0775626565841625	0.88002472729448
C5_GO_FUCOSE_CATABOLIC_PROCESS	6	Down	0.0775951975381362	0.88002472729448
C5_GO_PROTEIN_SERINE_THREONINE_PHOSPHATASE_COMPLEX	39	Up	0.0776205647798315	0.88002472729448
C2_THEILGAARD_NEUTROPHIL_AT_SKIN_WOUND_UP	65	Up	0.0776217648222434	0.88002472729448
C7_GSE18791_UNSTIM_VS_NEWCATSLE_VIRUS_DC_6H_DN	159	Up	0.0776933494563681	0.88002472729448
C2_XU_HGF_TARGETS_INDUCED_BY_AKT1_6HR	15	Up	0.0777695522466988	0.88002472729448
C5_GO_TRANSCRIPTION_PREINITIATION_COMPLEX_ASSEMBLY	38	Up	0.0777879977790987	0.88002472729448
C3_GTAAGAT_MIR200A	42	Up	0.0777971547182342	0.88002472729448
C5_GO_MEMBRANE_RAFT_DISTRIBUTION	5	Up	0.0778404274581884	0.88002472729448
C7_GSE23925_LIGHT_ZONE_VS_DARK_ZONE_BCELL_DN	157	Up	0.0778478202765687	0.88002472729448
C2_KEGG_ASCORBATE_AND_ALDARATE_METABOLISM	7	Down	0.0778995079456515	0.88002472729448
C5_GO_NEUTRAL_AMINO_ACID_TRANSPORT	25	Up	0.0779086198826805	0.88002472729448
C5_GO_TRAPP_COMPLEX	10	Down	0.0779326728221497	0.88002472729448
C5_GO_ENDOSOME_TO_PLASMA_MEMBRANE_PROTEIN_TRANSPORT	9	Up	0.078039131459416	0.88002472729448
C5_GO_FOLIC_ACID_CONTAINING_COMPOUND_BIOSYNTHETIC_PROCESS	8	Up	0.0781164649512124	0.88002472729448
C5_GO_CELL_PROLIFERATION_IN_BONE_MARROW	6	Up	0.0781467433013288	0.88002472729448
C5_GO_REGULATION_OF_ANOIKIS	20	Up	0.0781911578358464	0.88002472729448
C5_GO_GLYCEROLIPID_CATABOLIC_PROCESS	41	Down	0.0782006106647591	0.88002472729448
C6_LEF1_UP.V1_DN	125	Up	0.0782275663430711	0.88002472729448
C2_REACTOME_SIGNALING_BY_TGF_BETA_FAMILY_MEMBERS	80	Up	0.0783041628933775	0.88002472729448
C7_GSE19941_UNSTIM_VS_LPS_AND_IL10_STIM_IL10_KO_NFKBP50_KO_MACROPHAGE_DN	149	Up	0.0783265651590899	0.88002472729448
C7_GSE45365_CD8A_DC_VS_CD11B_DC_IFNAR_KO_DN	135	Up	0.0783734282838892	0.88002472729448
C5_GO_TRNA_5_END_PROCESSING	14	Up	0.0784230149070145	0.88002472729448
C2_ODONNELL_TARGETS_OF_MYC_AND_TFRC_UP	68	Up	0.0785204801579996	0.88002472729448
C5_GO_NEGATIVE_REGULATION_OF_INTRACELLULAR_SIGNAL_TRANSDUCTION	377	Up	0.0785346185017657	0.88002472729448
C5_GO_TRANSPORT_VESICLE_MEMBRANE	137	Up	0.0786229271882655	0.88002472729448
C5_GO_SYNAPTIC_VESICLE_CLUSTERING	7	Down	0.0786338157547841	0.88002472729448
C2_SHIN_B_CELL_LYMPHOMA_CLUSTER_7	21	Down	0.0786401170234008	0.88002472729448
C5_GO_BRANCH_ELONGATION_INVOLVED_IN_MAMMARY_GLAND_DUCT_BRANCHING	5	Up	0.0786421292135061	0.88002472729448
C5_GO_NEGATIVE_REGULATION_OF_CELL_CYCLE_G2_M_PHASE_TRANSITION	82	Up	0.0786577511636864	0.88002472729448
C5_GO_INOSITOL_HEXAKISPHOSPHATE_KINASE_ACTIVITY	4	Down	0.0786772508553605	0.88002472729448
C2_KEGG_CELL_CYCLE	111	Up	0.0788007649204635	0.88002472729448
C5_GO_MESENDODERM_DEVELOPMENT	3	Up	0.0788512716453416	0.88002472729448
C5_GO_TETRAHYDROFOLATE_BIOSYNTHETIC_PROCESS	6	Up	0.0788870979437881	0.88002472729448
C7_GSE11386_NAIVE_VS_MEMORY_BCELL_UP	172	Up	0.0789246906654379	0.88002472729448
C5_GO_AT_DNA_BINDING	6	Down	0.0789262215021477	0.88002472729448
C2_KEGG_N_GLYCAN_BIOSYNTHESIS	39	Up	0.0789856216242602	0.88002472729448
C2_BILBAN_B_CLL_LPL_DN	33	Up	0.079019344656539	0.88002472729448
C5_GO_PHOSPHATE_ION_TRANSMEMBRANE_TRANSPORT	10	Down	0.0790740351001277	0.88002472729448
C7_GSE45739_NRAS_KO_VS_WT_ACD3_ACD28_STIM_CD4_TCELL_UP	162	Up	0.0791121120649523	0.88002472729448
C5_GO_INTERMEDIATE_FILAMENT_BUNDLE_ASSEMBLY	4	Up	0.079112409676985	0.88002472729448
C2_MARTENS_TRETINOIN_RESPONSE_UP	317	Down	0.0791253288917196	0.88002472729448
C2_WILLIAMS_ESR1_TARGETS_DN	2	Up	0.0791361923459175	0.88002472729448
C5_GO_DIAPHRAGM_DEVELOPMENT	5	Down	0.0792127066938619	0.88002472729448
C2_OHM_EMBRYONIC_CARCINOMA_UP	3	Up	0.0792867545718837	0.88002472729448
C7_GSE360_L_MAJOR_VS_B_MALAYI_LOW_DOSE_MAC_UP	128	Up	0.0793223827895349	0.88002472729448
C5_GO_CARDIOLIPIN_METABOLIC_PROCESS	8	Up	0.0793229570259386	0.88002472729448
C5_GO_PHOSPHATIDYLINOSITOL_BISPHOSPHATE_BINDING	75	Down	0.0793256486810785	0.88002472729448
C3_E2F1DP1RB_01	187	Up	0.079351351386071	0.88002472729448
C7_GSE24142_EARLY_THYMIC_PROGENITOR_VS_DN2_THYMOCYTE_DN	156	Up	0.0793556188084577	0.88002472729448
C2_REACTOME_DNA_DOUBLE_STRAND_BREAK_RESPONSE	69	Up	0.0793848978384575	0.88002472729448
C7_GSE360_L_DONOVANI_VS_M_TUBERCULOSIS_MAC_UP	161	Up	0.0793937115671813	0.88002472729448
C7_GSE22886_NAIVE_BCELL_VS_BM_PLASMA_CELL_UP	169	Up	0.0794556611175615	0.880261593954109
C7_GSE6269_HEALTHY_VS_STAPH_PNEUMO_INF_PBMC_UP	166	Up	0.0795288581859304	0.880622762516183
C5_GO_DNA_DEALKYLATION	28	Up	0.0796840034487403	0.881890511637793
C7_GSE17812_WT_VS_THPOK_KO_MEMORY_CD8_TCELL_UP	170	Up	0.0798050993335988	0.882036414952788
C5_GO_INTESTINAL_EPITHELIAL_CELL_DEVELOPMENT	8	Up	0.0798894536328601	0.882036414952788
C2_REACTOME_HDACS_DEACETYLATE_HISTONES	83	Up	0.0799835548901603	0.882036414952788
C2_SAKAI_CHRONIC_HEPATITIS_VS_LIVER_CANCER_DN	22	Up	0.0799935617950521	0.882036414952788
C7_GSE2706_UNSTIM_VS_2H_LPS_DC_UP	159	Up	0.0801584723712836	0.882036414952788
C3_ETS_Q4	208	Up	0.0802026940495479	0.882036414952788
C7_GSE22025_TGFB1_VS_TGFB1_AND_PROGESTERONE_TREATED_CD4_TCELL_DN	127	Down	0.0802160336939773	0.882036414952788
C2_SESTO_RESPONSE_TO_UV_C4	14	Up	0.0802362263107849	0.882036414952788
C7_GSE36392_TYPE_2_MYELOID_VS_EOSINOPHIL_IL25_TREATED_LUNG_DN	157	Up	0.0802587718192241	0.882036414952788
C2_LIAN_LIPA_TARGETS_6M	47	Down	0.0803442749038891	0.882036414952788
C5_GO_REGULATION_OF_FATTY_ACID_TRANSPORT	17	Down	0.0803904504743736	0.882036414952788
C7_GSE39382_IL3_VS_IL3_IL33_TREATED_MAST_CELL_DN	154	Up	0.08044525045616	0.882036414952788
C7_KAECH_DAY8_EFF_VS_MEMORY_CD8_TCELL_DN	167	Up	0.0804594378899604	0.882036414952788
C5_GO_PHOSPHOLIPASE_D_ACTIVITY	6	Down	0.0805041514293414	0.882036414952788
C2_NAKAMURA_BRONCHIAL_AND_BRONCHIOLAR_EPITHELIA	3	Up	0.080505115275158	0.882036414952788
C5_GO_CIS_GOLGI_NETWORK_MEMBRANE	2	Down	0.0805825370840051	0.882036414952788
C7_GSE2706_UNSTIM_VS_8H_R848_DC_DN	146	Up	0.0806822321536021	0.882036414952788
C2_PALOMERO_GSI_SENSITIVITY_DN	4	Up	0.0807370837462587	0.882036414952788
C7_GSE2770_IL12_ACT_VS_ACT_CD4_TCELL_48H_DN	167	Up	0.0807407663923655	0.882036414952788
C5_GO_LATE_ENDOSOME_LUMEN	3	Down	0.0807620357329162	0.882036414952788
C5_GO_ORGANIC_HYDROXY_COMPOUND_TRANSMEMBRANE_TRANSPORTER_ACTIVITY	17	Down	0.0807737389687693	0.882036414952788
C2_LEI_HOXC8_TARGETS_DN	11	Down	0.0807787198553933	0.882036414952788
C5_GO_REGULATION_OF_DENDRITE_MORPHOGENESIS	70	Down	0.0808130875193719	0.882036414952788
C2_PID_ILK_PATHWAY	40	Up	0.0808398456237545	0.882036414952788
C7_GSE17301_ACD3_ACD28_VS_ACD3_ACD28_AND_IFNA5_STIM_CD8_TCELL_UP	154	Up	0.0808524659169635	0.882036414952788
C5_GO_ENDODEOXYRIBONUCLEASE_ACTIVITY	32	Up	0.0808991808356571	0.882036414952788
C7_GSE1432_CTRL_VS_IFNG_1H_MICROGLIA_DN	140	Up	0.0809387570529622	0.882036414952788
C5_GO_T_CELL_ACTIVATION_INVOLVED_IN_IMMUNE_RESPONSE	73	Up	0.0809944277509073	0.882036414952788
C2_SCHAEFFER_PROSTATE_DEVELOPMENT_AND_CANCER_BOX1_UP	14	Up	0.0810227714275752	0.882036414952788
C5_GO_REGULATION_OF_ANGIOTENSIN_LEVELS_IN_BLOOD	5	Down	0.0810986261487831	0.882036414952788
C2_REACTOME_ACTIVATION_OF_AMPK_DOWNSTREAM_OF_NMDARS	15	Up	0.0811003449954152	0.882036414952788
C5_GO_NEGATIVE_REGULATION_OF_PROTEIN_BINDING	70	Up	0.081115765583689	0.882036414952788
C5_GO_ATF6_MEDIATED_UNFOLDED_PROTEIN_RESPONSE	10	Up	0.0811459771310425	0.882036414952788
C5_GO_REGULATION_OF_ARTERY_MORPHOGENESIS	3	Up	0.081220426926556	0.882036414952788
C5_GO_ALPHA_BETA_T_CELL_DIFFERENTIATION	86	Up	0.0812637115846163	0.882036414952788
C7_GSE16450_CTRL_VS_IFNA_6H_STIM_IMMATURE_NEURON_CELL_LINE_DN	163	Up	0.0812734025500618	0.882036414952788
C7_GSE24142_ADULT_VS_FETAL_DN2_THYMOCYTE_DN	148	Up	0.0814040710008411	0.882036414952788
C2_ODONNELL_TARGETS_OF_MYC_AND_TFRC_DN	36	Up	0.0814494890574546	0.882036414952788
C5_GO_EXTRACELLULAR_EXOSOME_ASSEMBLY	6	Up	0.0814731830986376	0.882036414952788
[truncated: 19,693 more rows]
