# Supplementary material for: Osteopontin associates with brain TRM-cell transcriptome and compartmentalization in donors with and without multiple sclerosis
Source: iScience. 2022 Dec 9;26(1):105785. doi: 10.1016/j.isci.2022.105785 (PMC9804143; doi:10.1016/j.isci.2022.105785)
Supplement: Data S5. Gene set enrichment analysis results of MS donors, related to Figure S10A [file mmc6.zip › DataS5_GSEA_MS_Donors/tab.camera.v7.0_NAWM_CD4_vs_CD8.txt]

geneset	NGenes	Direction	PValue	FDR
C2_PICCALUGA_ANGIOIMMUNOBLASTIC_LYMPHOMA_DN	115	Up	4.57459063432309e-08	0.000992320200397364
C7_GSE21678_WT_VS_FOXO1_FOXO3_KO_TREG_UP	168	Up	1.31750077032375e-07	0.00142896133549314
C7_GSE17301_ACD3_ACD28_VS_ACD3_ACD28_AND_IFNA2_STIM_CD8_TCELL_DN	184	Up	1.63229877912479e-06	0.0118026083722583
C7_GSE11057_PBMC_VS_MEM_CD4_TCELL_UP	140	Down	2.80691325040129e-06	0.012195739345075
C2_SPIELMAN_LYMPHOBLAST_EUROPEAN_VS_ASIAN_DN	533	Up	3.17304885024495e-06	0.012195739345075
C7_GSE28726_NAIVE_VS_ACTIVATED_NKTCELL_DN	177	Up	3.37333745484279e-06	0.012195739345075
C2_ZHENG_FOXP3_TARGETS_IN_THYMUS_UP	174	Up	4.52804220378232e-06	0.0140317559263494
C7_GSE2706_UNSTIM_VS_2H_LPS_AND_R848_DC_DN	150	Up	5.56097216469136e-06	0.0142880668131683
C7_GSE2706_UNSTIM_VS_2H_LPS_DC_DN	143	Up	6.88291921965668e-06	0.0142880668131683
C7_GSE9988_ANTI_TREM1_AND_LPS_VS_CTRL_TREATED_MONOCYTES_UP	146	Up	6.96774797954927e-06	0.0142880668131683
C7_GSE22886_NAIVE_VS_MEMORY_TCELL_DN	175	Up	7.24546998639365e-06	0.0142880668131683
C7_GSE10239_MEMORY_VS_DAY4.5_EFF_CD8_TCELL_DN	181	Up	1.13313412316015e-05	0.0196219502774229
C2_ZHENG_BOUND_BY_FOXP3	406	Up	1.32249686187102e-05	0.0196219502774229
C7_GSE21670_UNTREATED_VS_TGFB_TREATED_STAT3_KO_CD4_TCELL_DN	181	Up	1.35900224117654e-05	0.0196219502774229
C7_GSE16385_ROSIGLITAZONE_IL4_VS_IFNG_TNF_STIM_MACROPHAGE_UP	181	Up	1.37621384759013e-05	0.0196219502774229
C2_DOUGLAS_BMI1_TARGETS_DN	270	Up	1.44731331568673e-05	0.0196219502774229
C2_PODAR_RESPONSE_TO_ADAPHOSTIN_UP	133	Up	1.71034523537794e-05	0.0215291381730257
C2_SHEN_SMARCA2_TARGETS_UP	392	Up	1.92156329727826e-05	0.0215291381730257
C2_DIAZ_CHRONIC_MEYLOGENOUS_LEUKEMIA_UP	1254	Up	2.18085311088396e-05	0.0215291381730257
C2_CHEN_HOXA5_TARGETS_9HR_UP	195	Up	2.53559734054782e-05	0.0215291381730257
C7_GSE9006_HEALTHY_VS_TYPE_1_DIABETES_PBMC_4MONTH_POST_DX_UP	176	Up	2.74752251853237e-05	0.0215291381730257
C7_GSE9988_ANTI_TREM1_VS_CTRL_TREATED_MONOCYTES_UP	160	Up	2.75972551334354e-05	0.0215291381730257
C7_GSE37416_0H_VS_12H_F_TULARENSIS_LVS_NEUTROPHIL_DN	167	Up	2.80181110542219e-05	0.0215291381730257
C7_GSE7568_IL4_VS_IL4_AND_TGFB_TREATED_MACROPHAGE_24H_DN	165	Up	2.83709008680506e-05	0.0215291381730257
C7_GSE45881_CXCR6HI_VS_CXCR1LO_COLONIC_LAMINA_PROPRIA_UP	181	Up	2.84572568901963e-05	0.0215291381730257
C7_GSE17974_CTRL_VS_ACT_IL4_AND_ANTI_IL12_12H_CD4_TCELL_UP	162	Up	2.88244467908328e-05	0.0215291381730257
C2_MITSIADES_RESPONSE_TO_APLIDIN_UP	373	Up	2.99779637773751e-05	0.0215291381730257
C2_PID_CD40_PATHWAY	27	Up	3.00952288759018e-05	0.0215291381730257
C7_GSE37416_CTRL_VS_24H_F_TULARENSIS_LVS_NEUTROPHIL_DN	174	Up	3.06814611260284e-05	0.0215291381730257
C7_GSE22886_NAIVE_CD4_TCELL_VS_MEMORY_TCELL_DN	179	Up	3.10748556849874e-05	0.0215291381730257
C7_GSE9988_LOW_LPS_VS_CTRL_TREATED_MONOCYTE_UP	139	Up	3.1510550279446e-05	0.0215291381730257
C7_GSE21360_NAIVE_VS_QUATERNARY_MEMORY_CD8_TCELL_DN	181	Up	3.17597465211517e-05	0.0215291381730257
C7_GSE29949_MICROGLIA_BRAIN_VS_CD8_POS_DC_SPLEEN_UP	174	Up	3.36278095627345e-05	0.0216653829297077
C7_GSE9988_ANTI_TREM1_VS_ANTI_TREM1_AND_LPS_MONOCYTE_DN	138	Up	3.46362387123074e-05	0.0216653829297077
C7_GSE44649_NAIVE_VS_ACTIVATED_CD8_TCELL_MIR155_KO_UP	172	Up	3.56222874454537e-05	0.0216653829297077
C2_HAHTOLA_SEZARY_SYNDROM_UP	83	Up	3.59558263631512e-05	0.0216653829297077
C7_GSE11057_NAIVE_VS_CENT_MEMORY_CD4_TCELL_DN	177	Up	3.76030277333025e-05	0.021784976026328
C7_GSE45739_UNSTIM_VS_ACD3_ACD28_STIM_NRAS_KO_CD4_TCELL_UP	185	Up	3.81628752074711e-05	0.021784976026328
C7_GSE29617_CTRL_VS_TIV_FLU_VACCINE_PBMC_2008_UP	145	Up	3.99830600884444e-05	0.0222387830625266
C7_GSE45365_NK_CELL_VS_BCELL_UP	165	Up	4.14532708542011e-05	0.0224801087842333
C7_GSE37416_0H_VS_3H_F_TULARENSIS_LVS_NEUTROPHIL_DN	174	Up	4.71847422004717e-05	0.0236881529239596
C2_REACTOME_DNA_DAMAGE_TELOMERE_STRESS_INDUCED_SENESCENCE	73	Up	4.82272237852815e-05	0.0236881529239596
C7_GSE23114_WT_VS_SLE2C1_MOUSE_SPLEEN_B1A_BCELL_UP	172	Up	4.89732564050664e-05	0.0236881529239596
C7_GSE37301_LYMPHOID_PRIMED_MPP_VS_RAG2_KO_NK_CELL_UP	161	Up	4.90810181318384e-05	0.0236881529239596
C6_PGF_UP.V1_UP	153	Up	4.97292529160263e-05	0.0236881529239596
C3_GGCNRNWCTTYS_UNKNOWN	69	Up	5.02330368109045e-05	0.0236881529239596
C7_GSE9988_LPS_VS_VEHICLE_TREATED_MONOCYTE_UP	138	Up	5.24336978776304e-05	0.0240576922771536
C7_GSE11818_WT_VS_DICER_KO_TREG_DN	137	Up	5.37752944428666e-05	0.0240576922771536
C2_MARTINEZ_RESPONSE_TO_TRABECTEDIN_DN	237	Up	5.46142949240491e-05	0.0240576922771536
C7_GSE9006_TYPE_1_DIABETES_AT_DX_VS_4MONTH_POST_DX_PBMC_UP	163	Up	5.60017885835671e-05	0.0240576922771536
C2_BORCZUK_MALIGNANT_MESOTHELIOMA_UP	283	Up	5.86718391127317e-05	0.0240576922771536
C7_GSE22886_CTRL_VS_LPS_24H_DC_DN	168	Up	5.8762655996315e-05	0.0240576922771536
C7_GSE17974_0H_VS_24H_IN_VITRO_ACT_CD4_TCELL_UP	155	Up	5.91643065293793e-05	0.0240576922771536
C2_MILI_PSEUDOPODIA_HAPTOTAXIS_UP	447	Up	5.98891472877695e-05	0.0240576922771536
C7_GSE28726_NAIVE_CD4_TCELL_VS_NAIVE_NKTCELL_UP	175	Up	6.49450784796956e-05	0.0242925549065008
C7_GSE369_IFNG_KO_VS_WT_LIVER_DN	164	Up	6.56054733789168e-05	0.0242925549065008
C7_GSE3920_UNTREATED_VS_IFNA_TREATED_FIBROBLAST_UP	151	Up	6.65078414157509e-05	0.0242925549065008
C7_GSE37416_0H_VS_6H_F_TULARENSIS_LVS_NEUTROPHIL_DN	168	Up	6.67060086137612e-05	0.0242925549065008
C7_GSE14000_TRANSLATED_RNA_VS_MRNA_DC_UP	179	Up	6.74584143965786e-05	0.0242925549065008
C7_GSE6674_CPG_VS_CPG_AND_ANTI_IGM_STIM_BCELL_DN	174	Up	6.78012307978028e-05	0.0242925549065008
C7_GSE29618_PRE_VS_DAY7_POST_LAIV_FLU_VACCINE_PDC_DN	172	Up	6.85631556359134e-05	0.0242925549065008
C2_REACTOME_DEUBIQUITINATION	239	Up	6.94328971142839e-05	0.0242925549065008
C2_DIRMEIER_LMP1_RESPONSE_EARLY	54	Up	7.27640405589508e-05	0.0250347629254724
C7_GSE26727_WT_VS_KLF2_KO_LPS_STIM_MACROPHAGE_DN	180	Up	7.44254567699573e-05	0.0250347629254724
C2_REACTOME_UB_SPECIFIC_PROCESSING_PROTEASES	169	Up	7.50165770862857e-05	0.0250347629254724
C2_REACTOME_DAP12_INTERACTIONS	34	Down	7.87140405378484e-05	0.0255902612872781
C7_GSE13485_CTRL_VS_DAY1_YF17D_VACCINE_PBMC_UP	173	Up	7.91432665383263e-05	0.0255902612872781
C2_TSAI_RESPONSE_TO_IONIZING_RADIATION	128	Up	8.02202548190537e-05	0.0255902612872781
C7_GSE37416_CTRL_VS_48H_F_TULARENSIS_LVS_NEUTROPHIL_DN	176	Up	8.45257710030866e-05	0.0261861272645973
C2_PHONG_TNF_TARGETS_UP	46	Up	8.51942337141486e-05	0.0261861272645973
C7_GSE9650_GP33_VS_GP276_LCMV_SPECIFIC_EXHAUSTED_CD8_TCELL_DN	175	Up	8.68104226892403e-05	0.0261861272645973
C2_BILD_SRC_ONCOGENIC_SIGNATURE	46	Up	8.70633948147056e-05	0.0261861272645973
C2_BENPORATH_MYC_MAX_TARGETS	658	Up	8.81240683346672e-05	0.0261861272645973
H_HALLMARK_TNFA_SIGNALING_VIA_NFKB	168	Up	8.9986621951128e-05	0.0263782405859982
C7_GSE5542_UNTREATED_VS_IFNG_TREATED_EPITHELIAL_CELLS_24H_UP	176	Up	9.36270919624069e-05	0.026638958476936
C7_GSE17721_0.5H_VS_4H_GARDIQUIMOD_BMDC_DN	155	Up	9.7389625484202e-05	0.026638958476936
C5_GO_PROTEIN_K63_LINKED_DEUBIQUITINATION	30	Up	9.89047105748669e-05	0.026638958476936
C7_GSE1460_CD4_THYMOCYTE_VS_NAIVE_CD4_TCELL_CORD_BLOOD_UP	176	Up	9.92538886831946e-05	0.026638958476936
C7_GSE22886_NAIVE_CD4_TCELL_VS_12H_ACT_TH2_DN	175	Up	9.95049662231641e-05	0.026638958476936
C7_GSE339_EX_VIVO_VS_IN_CULTURE_CD4CD8DN_DC_DN	165	Up	0.000102426332732725	0.026638958476936
C7_GSE14769_UNSTIM_VS_40MIN_LPS_BMDM_DN	159	Up	0.000103111244780802	0.026638958476936
C7_GSE23321_CD8_STEM_CELL_MEMORY_VS_NAIVE_CD8_TCELL_UP	156	Up	0.000104313034621271	0.026638958476936
C2_OUELLET_OVARIAN_CANCER_INVASIVE_VS_LMP_UP	106	Up	0.000104662088455589	0.026638958476936
C7_GSE16450_CTRL_VS_IFNA_12H_STIM_IMMATURE_NEURON_CELL_LINE_UP	188	Up	0.000104982221526708	0.026638958476936
C7_GSE6674_CPG_VS_PL2_3_STIM_BCELL_DN	180	Up	0.000106398480391802	0.026638958476936
C2_BUYTAERT_PHOTODYNAMIC_THERAPY_STRESS_UP	714	Up	0.000106842675494977	0.026638958476936
C7_GSE29617_CTRL_VS_DAY7_TIV_FLU_VACCINE_PBMC_2008_UP	154	Up	0.000106869485356812	0.026638958476936
C7_GSE44649_NAIVE_VS_ACTIVATED_CD8_TCELL_MIR155_KO_DN	178	Up	0.000108190108864075	0.026638958476936
C7_GSE360_CTRL_VS_L_DONOVANI_MAC_DN	157	Up	0.000109296851578799	0.026638958476936
C7_GSE19923_WT_VS_HEB_AND_E2A_KO_DP_THYMOCYTE_DN	170	Up	0.000111130118445804	0.0267848281036265
C6_SIRNA_EIF4GI_DN	78	Up	0.000113497855563031	0.0268810222842131
C7_GSE46606_UNSTIM_VS_CD40L_IL2_IL5_1DAY_STIMULATED_IRF4HIGH_SORTED_BCELL_DN	161	Up	0.000114007654902619	0.0268810222842131
C7_GSE22886_NAIVE_CD4_TCELL_VS_48H_ACT_TH2_DN	174	Up	0.000118297012821359	0.0273077349827529
C7_GSE10325_LUPUS_CD4_TCELL_VS_LUPUS_BCELL_UP	177	Up	0.000118703995280142	0.0273077349827529
C7_GSE22886_NAIVE_BCELL_VS_BLOOD_PLASMA_CELL_DN	171	Up	0.000120575936991346	0.0273077349827529
C2_ENK_UV_RESPONSE_KERATINOCYTE_DN	412	Up	0.000120852966916111	0.0273077349827529
C7_GSE17721_LPS_VS_POLYIC_6H_BMDC_UP	160	Up	0.0001235339467266	0.0274788495633209
C5_GO_T_CELL_DIFFERENTIATION_INVOLVED_IN_IMMUNE_RESPONSE	57	Up	0.000124143797584614	0.0274788495633209
C1_chr8p11	36	Up	0.000127631493496173	0.0275409903680578
C2_NIKOLSKY_BREAST_CANCER_8P12_P11_AMPLICON	36	Up	0.000127631493496173	0.0275409903680578
C2_JOHNSTONE_PARVB_TARGETS_3_DN	742	Up	0.000128233451372572	0.0275409903680578
C7_GSE3691_IFN_PRODUCING_KILLER_DC_VS_CONVENTIONAL_DC_SPLEEN_UP	179	Up	0.000130728188786234	0.0276460580127027
C7_GSE28408_LY6G_POS_VS_NEG_DC_UP	176	Up	0.000131271619735772	0.0276460580127027
C7_GSE41867_DAY6_EFFECTOR_VS_DAY30_EXHAUSTED_CD8_TCELL_LCMV_CLONE13_DN	176	Up	0.000133107870558328	0.0276534934437462
C2_BOYAULT_LIVER_CANCER_SUBCLASS_G3_UP	164	Up	0.000133856574386564	0.0276534934437462
C2_DEBIASI_APOPTOSIS_BY_REOVIRUS_INFECTION_UP	248	Up	0.000137410592829595	0.0281199111288639
C7_GSE13738_TCR_VS_BYSTANDER_ACTIVATED_CD4_TCELL_DN	176	Up	0.000139529267340581	0.0282292387783791
C7_GSE28726_ACT_CD4_TCELL_VS_ACT_NKTCELL_UP	169	Up	0.000140547565372716	0.0282292387783791
C7_GSE22886_NAIVE_CD4_TCELL_VS_12H_ACT_TH1_DN	176	Up	0.000149640335209381	0.0296519562081145
C7_GSE29949_MICROGLIA_VS_DC_BRAIN_UP	165	Up	0.000150364889493481	0.0296519562081145
C7_GSE13484_UNSTIM_VS_YF17D_VACCINE_STIM_PBMC_UP	179	Up	0.000155957004546314	0.0303885535979987
C7_GSE17721_0.5H_VS_12H_PAM3CSK4_BMDC_DN	165	Up	0.00015782962349533	0.0303885535979987
C7_GSE21670_STAT3_KO_VS_WT_CD4_TCELL_DN	169	Up	0.000158302902294572	0.0303885535979987
C2_REACTOME_HSP90_CHAPERONE_CYCLE_FOR_STEROID_HORMONE_RECEPTORS_SHR	39	Up	0.000162330209100816	0.0308883061036394
C5_GO_POSITIVE_REGULATION_OF_DEFENSE_RESPONSE_TO_VIRUS_BY_HOST	23	Up	0.000168458874770053	0.0316032929943525
C7_GSE2770_TGFB_AND_IL4_ACT_VS_ACT_CD4_TCELL_6H_DN	174	Up	0.000171749738408028	0.0316032929943525
C2_PICCALUGA_ANGIOIMMUNOBLASTIC_LYMPHOMA_UP	134	Down	0.000172432052300098	0.0316032929943525
C7_GSE10325_CD4_TCELL_VS_MYELOID_UP	181	Up	0.00017324439585771	0.0316032929943525
C5_GO_PROTEIN_MODIFICATION_BY_SMALL_PROTEIN_REMOVAL	236	Up	0.000173372296990962	0.0316032929943525
C7_GSE41867_DAY15_EFFECTOR_VS_DAY30_EXHAUSTED_CD8_TCELL_LCMV_CLONE13_DN	168	Up	0.00017523584731878	0.0316768000003249
C2_SAKAI_CHRONIC_HEPATITIS_VS_LIVER_CANCER_DN	22	Up	0.000186708682515436	0.0327298293634083
C2_PILON_KLF1_TARGETS_DN	1756	Up	0.000189117860549517	0.0327298293634083
C7_GSE17974_0H_VS_1H_IN_VITRO_ACT_CD4_TCELL_DN	171	Up	0.000191411601796609	0.0327298293634083
C7_GSE14769_UNSTIM_VS_60MIN_LPS_BMDM_DN	168	Up	0.000192877445987189	0.0327298293634083
C7_GSE38681_WT_VS_LYL1_KO_LYMPHOID_PRIMED_MULTIPOTENT_PROGENITOR_DN	168	Up	0.00019316399136772	0.0327298293634083
C7_GSE14908_RESTING_VS_HDM_STIM_CD4_TCELL_ATOPIC_PATIENT_DN	174	Up	0.000194311933925253	0.0327298293634083
C2_RODRIGUES_THYROID_CARCINOMA_POORLY_DIFFERENTIATED_UP	563	Up	0.000194325810967218	0.0327298293634083
C7_GSE15930_NAIVE_VS_48H_IN_VITRO_STIM_IL12_CD8_TCELL_DN	182	Up	0.000194621642619744	0.0327298293634083
C7_GSE14769_UNSTIM_VS_80MIN_LPS_BMDM_DN	164	Up	0.000194640788672306	0.0327298293634083
C5_GO_CHROMOSOME_TELOMERIC_REGION	141	Up	0.000199347755906509	0.0332634732394153
C5_GO_HISTONE_H2A_ACETYLATION	16	Up	0.000205114768550671	0.0339645004534439
C7_GSE9988_LOW_LPS_VS_VEHICLE_TREATED_MONOCYTE_UP	139	Up	0.000210309178324568	0.034275198213697
C7_GSE23505_UNTREATED_VS_4DAY_IL6_IL1_IL23_TREATED_CD4_TCELL_UP	176	Up	0.00021082307691033	0.034275198213697
C2_SENESE_HDAC1_TARGETS_UP	341	Up	0.00021229540687541	0.034275198213697
C7_GSE23321_EFFECTOR_MEMORY_VS_NAIVE_CD8_TCELL_DN	165	Up	0.000213311440109215	0.034275198213697
C2_PYEON_CANCER_HEAD_AND_NECK_VS_CERVICAL_UP	160	Up	0.000218243645397718	0.0343412344151974
C7_GSE27859_MACROPHAGE_VS_CD11C_INT_F480_HI_MACROPHAGE_UP	152	Up	0.00021837822930028	0.0343412344151974
C7_GSE6674_ANTI_IGM_VS_PL2_3_STIM_BCELL_DN	176	Up	0.000218767805739663	0.0343412344151974
C7_GSE6674_UNSTIM_VS_ANTI_IGM_AND_CPG_STIM_BCELL_DN	175	Up	0.000220054931943225	0.0343412344151974
C2_REACTOME_CELLULAR_RESPONSES_TO_STRESS	366	Up	0.000224071879634984	0.0347183372360149
C7_GSE17721_LPS_VS_PAM3CSK4_12H_BMDC_UP	164	Up	0.000225958052227334	0.0347622841767045
C7_GSE24814_STAT5_KO_VS_WT_PRE_BCELL_DN	173	Up	0.000229258021725877	0.0350215845582938
C7_GSE32034_LY6C_HIGH_VS_LOW_MONOCYTE_DN	157	Up	0.000231885816328919	0.0351752946000483
C7_GSE2706_UNSTIM_VS_8H_R848_DC_DN	146	Up	0.000237464357110914	0.035597548025689
C3_E4F1_Q6	222	Up	0.000237951524235889	0.035597548025689
C2_GARY_CD5_TARGETS_DN	375	Up	0.000240090719014721	0.0356715608004611
C2_FISCHER_DREAM_TARGETS	868	Up	0.000249000711233692	0.0367436967896683
C7_GSE1432_CTRL_VS_IFNG_1H_MICROGLIA_DN	140	Up	0.000252037639146404	0.0368029684227514
C7_GSE46606_UNSTIM_VS_CD40L_IL2_IL5_1DAY_STIMULATED_IRF4MID_SORTED_BCELL_UP	167	Up	0.000253313233782913	0.0368029684227514
C2_SCHLOSSER_MYC_TARGETS_REPRESSED_BY_SERUM	139	Up	0.000255475943360356	0.0368029684227514
C7_GSE18281_CORTICAL_THYMOCYTE_VS_WHOLE_CORTEX_THYMUS_DN	168	Up	0.000256585463925989	0.0368029684227514
C7_GSE369_PRE_VS_POST_IL6_INJECTION_SOCS3_KO_LIVER_UP	165	Up	0.000257885450869362	0.0368029684227514
C7_GSE22025_PROGESTERONE_VS_TGFB1_AND_PROGESTERONE_TREATED_CD4_TCELL_UP	175	Up	0.000260245557976218	0.0368242640571977
C2_ZHANG_BREAST_CANCER_PROGENITORS_UP	369	Up	0.000264308338734584	0.0368242640571977
C5_GO_ALPHA_BETA_T_CELL_DIFFERENTIATION	86	Up	0.000266684269083393	0.0368242640571977
C7_GSE22886_NAIVE_CD8_TCELL_VS_MEMORY_TCELL_DN	168	Up	0.000269474849666173	0.0368242640571977
C7_GSE15930_NAIVE_VS_48H_IN_VITRO_STIM_IFNAB_CD8_TCELL_DN	184	Up	0.000269777050171453	0.0368242640571977
C7_GSE15215_CD2_POS_VS_NEG_PDC_DN	180	Up	0.000269879260962601	0.0368242640571977
C7_GSE9988_ANTI_TREM1_AND_LPS_VS_VEHICLE_TREATED_MONOCYTES_UP	142	Up	0.000269917849211434	0.0368242640571977
C7_GSE24634_NAIVE_CD4_TCELL_VS_DAY3_IL4_CONV_TREG_DN	182	Up	0.000276383243644659	0.0374706582571246
C7_GSE46468_LUNG_INNATE_LYMPHOID_CELL_VS_SPLEEN_CD4_TCELL_DN	167	Up	0.000281725406548413	0.0375365713269604
C5_GO_GLYCOLIPID_CATABOLIC_PROCESS	12	Up	0.00028196794808553	0.0375365713269604
C7_GSE11057_PBMC_VS_MEM_CD4_TCELL_DN	171	Up	0.000282060719449315	0.0375365713269604
C2_REACTOME_HATS_ACETYLATE_HISTONES	125	Up	0.000287736718278009	0.0377953409973729
C7_GSE12845_IGD_POS_VS_NEG_BLOOD_BCELL_DN	168	Up	0.00028792538154721	0.0377953409973729
C2_TARTE_PLASMA_CELL_VS_PLASMABLAST_DN	285	Up	0.000289247512309677	0.0377953409973729
C7_GSE15330_HSC_VS_MEGAKARYOCYTE_ERYTHROID_PROGENITOR_IKAROS_KO_UP	175	Up	0.000290974642566904	0.0377953409973729
C2_BIOCARTA_41BB_PATHWAY	18	Up	0.00029516558335542	0.038056181860167
C2_REACTOME_CELLULAR_SENESCENCE	172	Up	0.000296491551464513	0.038056181860167
C7_GSE1460_INTRATHYMIC_T_PROGENITOR_VS_CD4_THYMOCYTE_DN	177	Up	0.000298606277206791	0.0381021609715865
C7_GSE22103_UNSTIM_VS_LPS_STIM_NEUTROPHIL_UP	164	Up	0.000302609314617669	0.0383871418285759
C7_GSE17974_2.5H_VS_72H_IL4_AND_ANTI_IL12_ACT_CD4_TCELL_UP	167	Up	0.00030452759852316	0.038405887599793
C1_chr10p15	26	Up	0.000309422991290759	0.0387977082490124
C2_REACTOME_CHROMATIN_ORGANIZATION	241	Up	0.000311478033452422	0.0388309281704019
C7_GSE17721_POLYIC_VS_GARDIQUIMOD_12H_BMDC_DN	160	Up	0.000313991942025839	0.0388742217655554
C7_GSE17721_0.5H_VS_4H_POLYIC_BMDC_DN	174	Up	0.000315517692134856	0.0388742217655554
C7_GSE23695_CD57_POS_VS_NEG_NK_CELL_DN	177	Up	0.000317201606698474	0.0388742217655554
C5_GO_COPII_COATED_VESICLE_BUDDING	61	Up	0.000323998733948275	0.0392909725992044
C5_GO_HEAT_SHOCK_PROTEIN_BINDING	96	Up	0.000325124417135614	0.0392909725992044
C7_GSE37416_CTRL_VS_12H_F_TULARENSIS_LVS_NEUTROPHIL_DN	162	Up	0.000326036099384879	0.0392909725992044
C2_BIOCARTA_TNFR2_PATHWAY	17	Up	0.000331649417685949	0.0397466252400199
C2_REACTOME_FORMATION_OF_SENESCENCE_ASSOCIATED_HETEROCHROMATIN_FOCI_SAHF	16	Up	0.000343184546614021	0.0407720511370089
C7_GSE23568_ID3_TRANSDUCED_VS_ID3_KO_CD8_TCELL_DN	176	Up	0.000345072172658268	0.0407720511370089
C7_GSE3982_MAST_CELL_VS_TH1_DN	165	Up	0.000348624675649158	0.0407720511370089
C5_GO_TRANSLATION_INITIATION_FACTOR_ACTIVITY	43	Up	0.000354084732668177	0.0407720511370089
C7_GSE17721_0.5H_VS_12H_CPG_BMDC_DN	165	Up	0.000354909077632395	0.0407720511370089
C7_GSE17974_1H_VS_72H_UNTREATED_IN_VITRO_CD4_TCELL_DN	177	Up	0.000355382683268147	0.0407720511370089
C2_REACTOME_CELLULAR_RESPONSES_TO_EXTERNAL_STIMULI	440	Up	0.000355964906502457	0.0407720511370089
C2_REACTOME_MITOTIC_PROPHASE	129	Up	0.000356069506360868	0.0407720511370089
C7_GSE16266_CTRL_VS_HEATSHOCK_AND_LPS_STIM_MEF_UP	180	Up	0.0003571219673627	0.0407720511370089
C7_GSE7852_TREG_VS_TCONV_FAT_UP	175	Up	0.000364232834214235	0.0411664785523882
C7_GSE17974_CTRL_VS_ACT_IL4_AND_ANTI_IL12_72H_CD4_TCELL_UP	174	Up	0.000364372297716141	0.0411664785523882
C7_GSE9988_ANTI_TREM1_VS_LOW_LPS_MONOCYTE_DN	155	Up	0.000368919005082298	0.0414642023743275
C7_GSE21927_SPLEEN_C57BL6_VS_EL4_TUMOR_BALBC_MONOCYTES_DN	171	Up	0.000373027732339426	0.0417010729918974
C7_GSE21360_NAIVE_VS_QUATERNARY_MEMORY_CD8_TCELL_UP	178	Up	0.000377216289642558	0.0417010729918974
C2_LEE_BMP2_TARGETS_DN	723	Up	0.000379772948545222	0.0417010729918974
C7_GSE29949_MICROGLIA_BRAIN_VS_MONOCYTE_BONE_MARROW_DN	168	Up	0.000380578845468607	0.0417010729918974
C3_CAGCTTT_MIR320	182	Up	0.000381261943110157	0.0417010729918974
C7_GSE24574_BCL6_HIGH_TFH_VS_TFH_CD4_TCELL_DN	169	Up	0.000382561014447151	0.0417010729918974
C2_WONG_PROTEASOME_GENE_MODULE	41	Up	0.000386535183863145	0.0418988507851239
C7_GSE9988_LPS_VS_CTRL_TREATED_MONOCYTE_UP	138	Up	0.000388238475373866	0.0418988507851239
C7_GSE6269_FLU_VS_STAPH_AUREUS_INF_PBMC_UP	163	Up	0.000409465394249268	0.0439709075844313
C7_GSE12392_IFNAR_KO_VS_IFNB_KO_CD8_NEG_SPLEEN_DC_UP	161	Up	0.000412013598190413	0.0439795582163051
C7_GSE37532_TREG_VS_TCONV_PPARG_KO_CD4_TCELL_FROM_LN_DN	168	Up	0.000417071338367997	0.0439795582163051
C2_PUJANA_BRCA2_PCC_NETWORK	377	Up	0.000418854180885885	0.0439795582163051
C5_GO_CD4_POSITIVE_ALPHA_BETA_T_CELL_ACTIVATION	72	Up	0.000421493807678878	0.0439795582163051
C7_GSE6674_UNSTIM_VS_ANTI_IGM_AND_CPG_STIM_BCELL_UP	176	Up	0.000421583755896637	0.0439795582163051
C5_GO_H4_H2A_HISTONE_ACETYLTRANSFERASE_COMPLEX	18	Up	0.000421710681771688	0.0439795582163051
C5_GO_NUCLEAR_CHROMOSOME_TELOMERIC_REGION	112	Up	0.000426083743734497	0.0440743311772747
C7_GSE7219_WT_VS_NIK_NFKB2_KO_DC_UP	174	Up	0.000428615951279617	0.0440743311772747
C7_GSE22886_NAIVE_TCELL_VS_NKCELL_UP	164	Up	0.000428714912336574	0.0440743311772747
C5_GO_REGULATION_OF_DEFENSE_RESPONSE_TO_VIRUS_BY_HOST	31	Up	0.0004316740137963	0.0440835110054861
C2_REACTOME_ATTENUATION_PHASE	23	Up	0.000432868700173729	0.0440835110054861
C5_GO_DNA_PACKAGING_COMPLEX	86	Up	0.000437247881421824	0.0443214067467392
C7_GSE17974_CTRL_VS_ACT_IL4_AND_ANTI_IL12_1H_CD4_TCELL_DN	167	Up	0.000448957319573482	0.0451547706610427
C2_AMIT_DELAYED_EARLY_GENES	16	Up	0.000451672175345442	0.0451547706610427
C2_KIM_GERMINAL_CENTER_T_HELPER_UP	56	Up	0.000451714237204789	0.0451547706610427
C7_GSE17974_0.5H_VS_72H_IL4_AND_ANTI_IL12_ACT_CD4_TCELL_UP	172	Up	0.000455522445953666	0.0453265729248942
C7_GSE11057_CD4_CENT_MEM_VS_PBMC_UP	178	Up	0.000457704721421058	0.0453357571555507
C7_GSE22601_DOUBLE_POSITIVE_VS_CD8_SINGLE_POSITIVE_THYMOCYTE_UP	180	Up	0.000459863266445986	0.0453425180715743
C7_GSE16755_CTRL_VS_IFNA_TREATED_MAC_DN	169	Up	0.000465235949727155	0.0456646978347577
C5_GO_CD4_POSITIVE_OR_CD8_POSITIVE_ALPHA_BETA_T_CELL_LINEAGE_COMMITMENT	17	Up	0.000470642814197787	0.0456815160342739
C7_GSE26669_CTRL_VS_COSTIM_BLOCK_MLR_CD4_TCELL_DN	167	Up	0.000471425311465394	0.0456815160342739
C7_GSE27859_DC_VS_CD11C_INT_F480_INT_DC_DN	158	Up	0.000472285243841913	0.0456815160342739
C7_GSE24634_NAIVE_CD4_TCELL_VS_DAY7_IL4_CONV_TREG_DN	188	Up	0.000474611575061244	0.0456815160342739
C7_GSE18791_CTRL_VS_NEWCASTLE_VIRUS_DC_10H_DN	160	Up	0.000477869401986684	0.0456815160342739
C7_GSE36476_CTRL_VS_TSST_ACT_16H_MEMORY_CD4_TCELL_OLD_DN	171	Up	0.000478042787192521	0.0456815160342739
C2_KRIEG_KDM3A_TARGETS_NOT_HYPOXIA	170	Up	0.000481534155327038	0.0458133284971671
C7_GSE24634_TREG_VS_TCONV_POST_DAY7_IL4_CONVERSION_UP	168	Up	0.000485213088284265	0.0459617568168658
C7_GSE37416_0H_VS_24H_F_TULARENSIS_LVS_NEUTROPHIL_DN	161	Up	0.000489464688395826	0.0461629044377489
C7_GSE16385_ROSIGLITAZONE_IFNG_TNF_VS_IL4_STIM_MACROPHAGE_UP	143	Up	0.000495930714021798	0.0462757554793922
C7_GSE19888_CTRL_VS_A3R_INHIBITOR_TREATED_MAST_CELL_DN	171	Up	0.000496276348080314	0.0462757554793922
C2_HIRSCH_CELLULAR_TRANSFORMATION_SIGNATURE_UP	203	Up	0.000497942704247673	0.0462757554793922
C7_GSE34006_UNTREATED_VS_A2AR_AGONIST_TREATED_TREG_UP	177	Up	0.000499497229659679	0.0462757554793922
C5_GO_T_HELPER_17_TYPE_IMMUNE_RESPONSE	24	Up	0.00050376989481589	0.0462757554793922
C7_GSE24142_DN2_VS_DN3_THYMOCYTE_DN	165	Up	0.000503965404168827	0.0462757554793922
C7_GSE36476_CTRL_VS_TSST_ACT_40H_MEMORY_CD4_TCELL_OLD_DN	174	Up	0.000508310778319948	0.0462757554793922
C7_GSE3982_CTRL_VS_IGE_STIM_MAST_CELL_DN	158	Up	0.000510125988445201	0.0462757554793922
C5_GO_REGULATION_OF_T_HELPER_CELL_DIFFERENTIATION	30	Up	0.000510200126207154	0.0462757554793922
C7_GSE22886_UNSTIM_VS_STIM_MEMORY_TCELL_DN	175	Up	0.000513936397923171	0.0462757554793922
C2_NGUYEN_NOTCH1_TARGETS_DN	65	Up	0.00051412765399841	0.0462757554793922
C2_PUIFFE_INVASION_INHIBITED_BY_ASCITES_DN	125	Up	0.000521965653334285	0.0467871031079641
C7_GSE10325_LUPUS_CD4_TCELL_VS_LUPUS_MYELOID_UP	181	Up	0.000524526834142514	0.0468231937704503
C7_GSE29615_CTRL_VS_DAY3_LAIV_IFLU_VACCINE_PBMC_UP	136	Up	0.000530584539216581	0.0471698353470741
C2_JIANG_VHL_TARGETS	73	Up	0.000534794378176496	0.0472731918870727
C7_GSE17974_0H_VS_2H_IN_VITRO_ACT_CD4_TCELL_DN	169	Up	0.000538057068048199	0.0472731918870727
C2_GOLDRATH_HOMEOSTATIC_PROLIFERATION	120	Up	0.00053902599406878	0.0472731918870727
C2_WANG_CLIM2_TARGETS_DN	148	Up	0.000540464299649366	0.0472731918870727
C5_GO_RNA_POLYMERASE_II_SPECIFIC_DNA_BINDING_TRANSCRIPTION_FACTOR_BINDING	216	Up	0.000550373307055264	0.0477485477900161
C2_SCIAN_INVERSED_TARGETS_OF_TP53_AND_TP73_DN	28	Up	0.000553154721144162	0.0477485477900161
C5_GO_T_CELL_ACTIVATION_INVOLVED_IN_IMMUNE_RESPONSE	73	Up	0.000553606774112369	0.0477485477900161
C2_SEIDEN_ONCOGENESIS_BY_MET	77	Up	0.000554703763741658	0.0477485477900161
C7_GSE7596_AKT_TRANSD_VS_CTRL_CD4_TCONV_WITH_TGFB_UP	151	Up	0.000558483999883912	0.0478839325117859
C7_GSE6269_HEALTHY_VS_STAPH_AUREUS_INF_PBMC_UP	155	Up	0.000565430408878174	0.048130542633032
C7_GSE2770_IL12_VS_TGFB_AND_IL12_TREATED_ACT_CD4_TCELL_6H_DN	166	Up	0.000565797914965109	0.048130542633032
C2_CAIRO_HEPATOBLASTOMA_CLASSES_UP	521	Up	0.000574150091024135	0.0486203023883731
C7_GSE43955_1H_VS_10H_ACT_CD4_TCELL_UP	158	Up	0.000579430472975289	0.0486203023883731
C5_GO_CHAPERONE_MEDIATED_PROTEIN_FOLDING	49	Up	0.000579839586594533	0.0486203023883731
C5_GO_PROTEIN_MODIFICATION_BY_SMALL_PROTEIN_CONJUGATION_OR_REMOVAL	889	Up	0.000582692977956619	0.0486203023883731
C2_PUJANA_BRCA1_PCC_NETWORK	1328	Up	0.000584839327143475	0.0486203023883731
C5_GO_POSITIVE_REGULATION_OF_INTERLEUKIN_17_PRODUCTION	13	Up	0.000585003638362778	0.0486203023883731
C5_GO_INTERLEUKIN_12_PRODUCTION	39	Up	0.00058814945743954	0.0486951833235821
C7_GSE21927_GMCSF_IL6_VS_GMCSF_GCSF_TREATED_BONE_MARROW_DN	172	Up	0.000594505252298162	0.0490342506952537
C2_DACOSTA_UV_RESPONSE_VIA_ERCC3_COMMON_DN	415	Up	0.000599137771398362	0.0491193685289407
C2_MORI_PRE_BI_LYMPHOCYTE_DN	67	Up	0.00060006604555455	0.0491193685289407
C2_BURTON_ADIPOGENESIS_PEAK_AT_2HR	36	Up	0.000602346629229967	0.0491206882754002
C7_GSE28726_ACT_CD4_TCELL_VS_ACT_VA24NEG_NKTCELL_UP	165	Up	0.000608573233111233	0.0491391740383169
C7_GSE3982_NKCELL_VS_TH2_DN	176	Up	0.000608889306899972	0.0491391740383169
C7_GSE22886_DAY1_VS_DAY7_MONOCYTE_IN_CULTURE_DN	183	Up	0.000609369252088661	0.0491391740383169
C7_GSE22601_IMMATURE_CD4_SINGLE_POSITIVE_VS_CD8_SINGLE_POSITIVE_THYMOCYTE_UP	166	Up	0.000623455248032146	0.0493952806222769
C7_GSE27434_WT_VS_DNMT1_KO_TREG_DN	170	Up	0.000623854713169778	0.0493952806222769
C5_GO_HSP90_PROTEIN_BINDING	33	Up	0.000624794179514878	0.0493952806222769
C2_RAMALHO_STEMNESS_UP	166	Up	0.000628171699274802	0.0493952806222769
C7_GSE28408_LY6G_POS_VS_NEG_DC_DN	175	Up	0.00062902958805168	0.0493952806222769
C7_GSE9988_ANTI_TREM1_VS_VEHICLE_TREATED_MONOCYTES_UP	155	Up	0.000629877460285573	0.0493952806222769
C5_GO_ENDOPLASMIC_RETICULUM_TO_GOLGI_VESICLE_MEDIATED_TRANSPORT	171	Up	0.000634014729873647	0.0493952806222769
C7_GSE22886_UNSTIM_VS_IL15_STIM_NKCELL_DN	180	Up	0.000635700386790767	0.0493952806222769
C2_RODRIGUES_THYROID_CARCINOMA_ANAPLASTIC_UP	589	Up	0.000635966191277885	0.0493952806222769
C2_MARIADASON_RESPONSE_TO_BUTYRATE_SULINDAC_6	42	Up	0.000638788265107572	0.0493952806222769
C7_GSE17974_1.5H_VS_72H_IL4_AND_ANTI_IL12_ACT_CD4_TCELL_UP	167	Up	0.00063959162666941	0.0493952806222769
C2_REACTOME_TRANSPORT_TO_THE_GOLGI_AND_SUBSEQUENT_MODIFICATION	149	Up	0.000639870636864273	0.0493952806222769
C7_GSE36476_CTRL_VS_TSST_ACT_72H_MEMORY_CD4_TCELL_OLD_DN	182	Up	0.000643336231872915	0.0494867005027918
C2_DANG_BOUND_BY_MYC	881	Up	0.000646855549560408	0.0495815921592381
C5_GO_GOLGI_VESICLE_TRANSPORT	301	Up	0.000649469559928563	0.0496066679365154
C2_DAIRKEE_CANCER_PRONE_RESPONSE_BPA	38	Up	0.000656884799908101	0.0499970002793211
C5_GO_DNA_BINDING_TRANSCRIPTION_FACTOR_BINDING	270	Up	0.000659806605392211	0.0500437933012861
C7_GSE25146_UNSTIM_VS_HELIOBACTER_PYLORI_LPS_STIM_AGS_CELL_DN	159	Up	0.000666972467896398	0.0502146314837726
C7_GSE37301_COMMON_LYMPHOID_PROGENITOR_VS_GRAN_MONO_PROGENITOR_UP	156	Up	0.000669949898207298	0.0502146314837726
C5_GO_VESICLE_TARGETING_TO_FROM_OR_WITHIN_GOLGI	64	Up	0.000670084534193687	0.0502146314837726
C7_GSE37301_HEMATOPOIETIC_STEM_CELL_VS_RAG2_KO_NK_CELL_DN	169	Up	0.000671318602724233	0.0502146314837726
C7_GSE28726_NAIVE_VS_ACTIVATED_VA24NEG_NKTCELL_UP	167	Up	0.000674929450487914	0.0503112358762331
C7_GSE3982_MAC_VS_TH1_DN	159	Up	0.000684271981371645	0.0504486870140796
C7_GSE25087_FETAL_VS_ADULT_TCONV_UP	169	Up	0.000684737967029828	0.0504486870140796
C2_WANG_RESPONSE_TO_ANDROGEN_UP	21	Up	0.000685043188474675	0.0504486870140796
C7_GSE2770_TGFB_AND_IL4_VS_IL12_TREATED_ACT_CD4_TCELL_2H_DN	169	Up	0.000688612665992304	0.0504486870140796
C2_PUJANA_CHEK2_PCC_NETWORK	644	Up	0.000694262630907104	0.0504486870140796
C2_REACTOME_REGULATION_OF_GENE_EXPRESSION_BY_HYPOXIA_INDUCIBLE_FACTOR	8	Up	0.000695963535328602	0.0504486870140796
C7_GSE36476_CTRL_VS_TSST_ACT_72H_MEMORY_CD4_TCELL_YOUNG_UP	174	Up	0.000698852407188779	0.0504486870140796
C7_GSE28726_ACT_CD4_TCELL_VS_ACT_VA24NEG_NKTCELL_DN	179	Up	0.000703078364965259	0.0504486870140796
C7_GSE17974_0H_VS_48H_IN_VITRO_ACT_CD4_TCELL_UP	156	Up	0.000704431708964867	0.0504486870140796
C7_GSE6259_FLT3L_INDUCED_33D1_POS_DC_VS_BCELL_DN	177	Up	0.000705889311651101	0.0504486870140796
C2_REACTOME_HDL_REMODELING	8	Down	0.000706164319471922	0.0504486870140796
C2_JAZAERI_BREAST_CANCER_BRCA1_VS_BRCA2_UP	39	Up	0.000706301493038427	0.0504486870140796
C7_GSE35685_CD34POS_CD10NEG_CD62LPOS_VS_CD34POS_CD10POS_BONE_MARROW_DN	170	Up	0.00070700723088144	0.0504486870140796
C7_GSE13738_RESTING_VS_BYSTANDER_ACTIVATED_CD4_TCELL_DN	177	Up	0.000722167394016494	0.0513614921672321
C7_GSE4984_LPS_VS_VEHICLE_CTRL_TREATED_DC_DN	178	Up	0.000724543368114408	0.0513620743174436
C7_GSE17721_POLYIC_VS_CPG_8H_BMDC_DN	166	Up	0.000730892381296564	0.0514204404092099
C7_GSE37533_PPARG1_FOXP3_VS_FOXP3_TRANSDUCED_CD4_TCELL_DN	176	Up	0.000733847190794751	0.0514204404092099
C5_GO_CHROMATIN_BINDING	394	Up	0.000735163734278826	0.0514204404092099
C7_GSE15930_NAIVE_VS_72H_IN_VITRO_STIM_CD8_TCELL_DN	181	Up	0.000735197553269396	0.0514204404092099
C5_GO_GOLGI_VESICLE_BUDDING	69	Up	0.000737219111527949	0.0514204404092099
C2_KEGG_N_GLYCAN_BIOSYNTHESIS	39	Up	0.000743068136252382	0.051499945146076
C7_GSE9006_HEALTHY_VS_TYPE_1_DIABETES_PBMC_1MONTH_POST_DX_UP	169	Up	0.000743625560287695	0.051499945146076
C5_GO_NUCLEAR_SPECK	301	Up	0.000748802595603905	0.051499945146076
C2_MARSON_BOUND_BY_FOXP3_UNSTIMULATED	1010	Up	0.000753773348821784	0.051499945146076
C7_GSE26669_CTRL_VS_COSTIM_BLOCK_MLR_CD8_TCELL_UP	159	Up	0.000754388689551511	0.051499945146076
C2_PUJANA_ATM_PCC_NETWORK	1099	Up	0.000754416304190824	0.051499945146076
C7_GSE29618_PRE_VS_DAY7_POST_TIV_FLU_VACCINE_PDC_DN	173	Up	0.000754977989878857	0.051499945146076
C7_GSE41176_WT_VS_TAK1_KO_ANTI_IGM_STIM_BCELL_24H_UP	178	Up	0.000769321604074245	0.0521658988587944
C2_GRAESSMANN_RESPONSE_TO_MC_AND_DOXORUBICIN_DN	635	Up	0.000773728767762805	0.0521658988587944
C2_ROZANOV_MMP14_CORRELATED	8	Up	0.000774202273225996	0.0521658988587944
C2_REACTOME_CITRIC_ACID_CYCLE_TCA_CYCLE	20	Up	0.000777163224332287	0.0521658988587944
C2_BIOCARTA_CD40_PATHWAY	15	Up	0.000777229635254934	0.0521658988587944
C2_BLALOCK_ALZHEIMERS_DISEASE_DN	959	Up	0.000779848920274911	0.0521658988587944
C7_GSE2770_TGFB_AND_IL4_VS_IL12_TREATED_ACT_CD4_TCELL_48H_DN	172	Up	0.000781574641762318	0.0521658988587944
C7_GSE21546_UNSTIM_VS_ANTI_CD3_STIM_DP_THYMOCYTES_UP	149	Up	0.000784954998138787	0.0522000920873231
C7_GSE40443_INDUCED_VS_TOTAL_TREG_UP	173	Up	0.00078689978390903	0.0522000920873231
C7_GSE28726_ACT_CD4_TCELL_VS_ACT_NKTCELL_DN	178	Up	0.000791156235045989	0.0522467971645856
C7_GSE17721_CPG_VS_GARDIQUIMOD_6H_BMDC_DN	166	Up	0.000792420997010357	0.0522467971645856
C7_GSE15330_WT_VS_IKAROS_KO_HSC_UP	177	Up	0.000814445765402159	0.0535362349791019
C7_GSE15930_NAIVE_VS_48H_IN_VITRO_STIM_CD8_TCELL_DN	185	Up	0.000816958225450849	0.0535391475120236
C7_GSE17721_LPS_VS_CPG_8H_BMDC_DN	170	Up	0.000824350039237915	0.0537501202710398
C5_GO_PROTEIN_MONOUBIQUITINATION	58	Up	0.000825133231156935	0.0537501202710398
C7_GSE34006_A2AR_KO_VS_A2AR_AGONIST_TREATED_TREG_UP	168	Up	0.000828482938048843	0.0538067421920823
C7_GSE20152_SPHK1_KO_VS_WT_HTNFA_OVERXPRESS_ANKLE_UP	155	Up	0.000834372526695533	0.0540274891017299
C7_GSE5503_PLN_DC_VS_SPLEEN_DC_ACTIVATED_ALLOGENIC_TCELL_DN	173	Up	0.000839334259142765	0.0541295427414069
C2_CAFFAREL_RESPONSE_TO_THC_UP	31	Up	0.000840939328040481	0.0541295427414069
C7_GSE6674_UNSTIM_VS_ANTI_IGM_STIM_BCELL_DN	59	Down	0.000847191458356974	0.0543706423511227
C2_DACOSTA_UV_RESPONSE_VIA_ERCC3_DN	757	Up	0.000850848683302326	0.054394831844612
C7_GSE3920_IFNA_VS_IFNG_TREATED_ENDOTHELIAL_CELL_UP	151	Up	0.000852583571232163	0.054394831844612
C7_GSE2706_UNSTIM_VS_8H_LPS_DC_DN	152	Up	0.000873200729476415	0.0552441512418559
C2_MARSON_BOUND_BY_FOXP3_STIMULATED	838	Up	0.00087494221779523	0.0552441512418559
C7_GSE23114_PERITONEAL_CAVITY_B1A_BCELL_VS_SPLEEN_BCELL_DN	163	Up	0.000875503995842315	0.0552441512418559
C7_GSE17721_POLYIC_VS_PAM3CSK4_4H_BMDC_DN	166	Up	0.000879805080999676	0.0552441512418559
C7_GSE7568_IL4_TGFB_DEXAMETHASONE_VS_IL4_TGFB_TREATED_MACROPHAGE_UP	156	Up	0.000880696621538441	0.0552441512418559
C2_KEGG_CITRATE_CYCLE_TCA_CYCLE	26	Up	0.000881176301386785	0.0552441512418559
C7_GSE17974_1H_VS_72H_UNTREATED_IN_VITRO_CD4_TCELL_UP	168	Up	0.000884653759688848	0.0553023324356498
C7_GSE27291_0H_VS_7D_STIM_GAMMADELTA_TCELL_UP	145	Up	0.000890646555844916	0.0553993360442673
C7_GSE22601_DOUBLE_NEGATIVE_VS_CD4_SINGLE_POSITIVE_THYMOCYTE_UP	177	Up	0.000891313308106642	0.0553993360442673
C7_GSE22601_IMMATURE_CD4_SINGLE_POSITIVE_VS_CD8_SINGLE_POSITIVE_THYMOCYTE_DN	175	Up	0.000898905171708034	0.0556259002948238
C7_GSE32986_CURDLAN_LOWDOSE_VS_GMCSF_AND_CURDLAN_LOWDOSE_STIM_DC_DN	173	Up	0.000900087175155964	0.0556259002948238
C7_GSE39382_IL3_VS_IL3_IL33_TREATED_MAST_CELL_DN	154	Up	0.000913626230429411	0.0559270631252387
C2_BOQUEST_STEM_CELL_UP	149	Down	0.000916140243273599	0.0559270631252387
C7_GSE17974_CTRL_VS_ACT_IL4_AND_ANTI_IL12_0.5H_CD4_TCELL_DN	162	Up	0.000916483318489951	0.0559270631252387
C7_GSE24634_TREG_VS_TCONV_POST_DAY10_IL4_CONVERSION_UP	181	Up	0.000917739291964001	0.0559270631252387
C7_GSE42724_MEMORY_VS_B1_BCELL_DN	164	Up	0.000917851487764382	0.0559270631252387
C2_KINSEY_TARGETS_OF_EWSR1_FLII_FUSION_UP	1053	Up	0.000927850625776409	0.0563779713566999
C7_GSE360_DC_VS_MAC_B_MALAYI_LOW_DOSE_UP	155	Up	0.000935975081427261	0.0564066462980568
C7_GSE36476_YOUNG_VS_OLD_DONOR_MEMORY_CD4_TCELL_40H_TSST_ACT_DN	177	Up	0.000941245545079529	0.0564066462980568
C2_PUJANA_XPRSS_INT_NETWORK	154	Up	0.000941576410441653	0.0564066462980568
C3_CREBP1_Q2	186	Up	0.000942944659205976	0.0564066462980568
C5_GO_T_CELL_LINEAGE_COMMITMENT	20	Up	0.000945711992803385	0.0564066462980568
C7_GSE39820_TGFBETA1_VS_TGFBETA3_IN_IL6_TREATED_CD4_TCELL_UP	181	Up	0.000947217114869249	0.0564066462980568
C7_GSE37416_0H_VS_48H_F_TULARENSIS_LVS_NEUTROPHIL_DN	160	Up	0.000950740366125528	0.0564066462980568
C7_GSE37301_LYMPHOID_PRIMED_MPP_VS_GRAN_MONO_PROGENITOR_UP	157	Up	0.000951707104433509	0.0564066462980568
C7_GSE22886_NAIVE_CD4_TCELL_VS_NEUTROPHIL_UP	179	Up	0.000951725638257827	0.0564066462980568
C2_WEI_MYCN_TARGETS_WITH_E_BOX	639	Up	0.000964428947938292	0.0570037949282764
C7_GSE7568_IL4_VS_IL4_AND_TGFB_TREATED_MACROPHAGE_24H_UP	175	Up	0.000973450645126887	0.057328273434637
C7_GSE21380_NON_TFH_VS_GERMINAL_CENTER_TFH_CD4_TCELL_DN	172	Up	0.000978524423340259	0.057328273434637
C7_GSE23568_CTRL_VS_ID3_TRANSDUCED_CD8_TCELL_UP	170	Up	0.000978938527101974	0.057328273434637
C2_MEISSNER_BRAIN_HCP_WITH_H3K27ME3	69	Down	0.00098049001679192	0.057328273434637
C7_GSE2770_TGFB_AND_IL4_VS_IL4_TREATED_ACT_CD4_TCELL_6H_DN	168	Up	0.00098522048186741	0.0574380630367576
C7_GSE42021_TCONV_PLN_VS_TREG_PRECURSORS_THYMUS_DN	173	Up	0.000988764286321866	0.0574380630367576
C7_GSE22886_NAIVE_TCELL_VS_MONOCYTE_UP	175	Up	0.000991151176872825	0.0574380630367576
C7_GSE21927_SPLEEN_C57BL6_VS_4T1_TUMOR_BALBC_MONOCYTES_DN	167	Up	0.000997723890300638	0.0574380630367576
C5_GO_SULFOTRANSFERASE_ACTIVITY	20	Down	0.000998083670921273	0.0574380630367576
C7_GSE17974_IL4_AND_ANTI_IL12_VS_UNTREATED_72H_ACT_CD4_TCELL_DN	149	Up	0.00100036888359241	0.0574380630367576
C2_TIEN_INTESTINE_PROBIOTICS_6HR_DN	141	Up	0.00100090299778233	0.0574380630367576
C2_KIM_WT1_TARGETS_DN	390	Up	0.001006372047506	0.0575995315422167
C5_GO_UBIQUITIN_LIKE_PROTEIN_SPECIFIC_PROTEASE_ACTIVITY	92	Up	0.0010110619876379	0.0577156753574769
C7_GSE32423_MEMORY_VS_NAIVE_CD8_TCELL_IL7_IL4_DN	178	Up	0.00101403790468124	0.0577266237068965
C7_GSE40184_HEALTHY_VS_HCV_INFECTED_DONOR_PBMC_DN	168	Up	0.00101657616891179	0.0577266237068965
C7_GSE14415_NATURAL_TREG_VS_TCONV_UP	145	Up	0.00102077619629094	0.0577743048430608
C7_GSE33424_CD161_INT_VS_NEG_CD8_TCELL_UP	173	Up	0.00102274262676265	0.0577743048430608
C7_GSE27786_CD4_TCELL_VS_NEUTROPHIL_UP	170	Up	0.0010317427967156	0.0580202367935952
C3_ATF_01	196	Up	0.00103244566671251	0.0580202367935952
C7_GSE17721_CPG_VS_GARDIQUIMOD_12H_BMDC_DN	160	Up	0.001039757526843	0.0582801557423216
H_HALLMARK_UNFOLDED_PROTEIN_RESPONSE	101	Up	0.00105409262008925	0.0589313843169485
C7_GSE32986_UNSTIM_VS_CURDLAN_LOWDOSE_STIM_DC_DN	183	Up	0.00106646657299882	0.0591008029307937
C7_GSE19941_IL10_KO_VS_IL10_KO_AND_NFKBP50_KO_LPS_AND_IL10_STIM_MACROPHAGE_DN	158	Up	0.00106668149631153	0.0591008029307937
C5_GO_TRANSCRIPTION_ELONGATION_FROM_RNA_POLYMERASE_II_PROMOTER	71	Up	0.00106775539127048	0.0591008029307937
C5_GO_VESICLE_TARGETING	81	Up	0.00106802114829758	0.0591008029307937
C7_GSE26343_UNSTIM_VS_LPS_STIM_NFAT5_KO_MACROPHAGE_DN	166	Up	0.00107426638647802	0.0592951309299776
C7_GSE369_SOCS3_KO_VS_WT_LIVER_DN	167	Up	0.00108078449340789	0.0594989103543533
C2_DEURIG_T_CELL_PROLYMPHOCYTIC_LEUKEMIA_DN	284	Up	0.00108372304814439	0.0594989103543533
C7_GSE24574_NAIVE_VS_TCONV_CD4_TCELL_DN	169	Up	0.00108754180534577	0.0594989103543533
C2_RHEIN_ALL_GLUCOCORTICOID_THERAPY_DN	326	Up	0.00109234499995402	0.0594989103543533
C7_GSE24574_BCL6_HIGH_TFH_VS_NAIVE_CD4_TCELL_DN	175	Up	0.00109460718978173	0.0594989103543533
C5_GO_CHROMATIN	458	Up	0.00109556222037539	0.0594989103543533
C7_GSE7548_NAIVE_VS_DAY7_PCC_IMMUNIZATION_CD4_TCELL_DN	172	Up	0.00109715859034397	0.0594989103543533
C7_GSE18791_UNSTIM_VS_NEWCATSLE_VIRUS_DC_6H_DN	159	Up	0.00110498309386041	0.0595011029890834
C5_GO_NCRNA_TRANSCRIPTION	84	Up	0.00110534948135588	0.0595011029890834
C7_GSE24142_EARLY_THYMIC_PROGENITOR_VS_DN3_THYMOCYTE_ADULT_DN	164	Up	0.00110542801514847	0.0595011029890834
C7_GSE40274_CTRL_VS_IRF4_TRANSDUCED_ACTIVATED_CD4_TCELL_DN	138	Up	0.0011168863792764	0.05983721247842
C7_GSE23925_LIGHT_ZONE_VS_NAIVE_BCELL_UP	153	Up	0.00111718933495114	0.05983721247842
C7_GSE29164_UNTREATED_VS_CD8_TCELL_AND_IL12_TREATED_MELANOMA_DAY7_UP	182	Up	0.00112114214111247	0.0599010229680089
C7_GSE22886_NAIVE_CD4_TCELL_VS_MONOCYTE_UP	177	Up	0.00114272052867582	0.0608479987435653
C7_GSE29617_CTRL_VS_DAY3_TIV_FLU_VACCINE_PBMC_2008_UP	149	Up	0.00114447646539621	0.0608479987435653
C7_GSE7219_UNSTIM_VS_LPS_AND_ANTI_CD40_STIM_NIK_NFKB2_KO_DC_DN	177	Up	0.00115569403451368	0.0612941686960166
C2_REACTOME_ANTIGEN_PROCESSING:_UBIQUITINATION_PROTEASOME_DEGRADATION	254	Up	0.00116111684302653	0.0613720894663223
C7_GSE17974_CTRL_VS_ACT_IL4_AND_ANTI_IL12_2H_CD4_TCELL_DN	173	Up	0.00116616586440766	0.0613720894663223
C2_BOSCO_ALLERGEN_INDUCED_TH2_ASSOCIATED_MODULE	131	Up	0.00117413437441363	0.0613720894663223
C7_GSE360_L_MAJOR_VS_B_MALAYI_LOW_DOSE_DC_DN	150	Up	0.00117704447352448	0.0613720894663223
C2_REACTOME_ASPARAGINE_N_LINKED_GLYCOSYLATION	248	Up	0.00117923648033327	0.0613720894663223
C7_GSE13738_RESTING_VS_TCR_ACTIVATED_CD4_TCELL_DN	185	Up	0.0011799615954361	0.0613720894663223
C2_SHIN_B_CELL_LYMPHOMA_CLUSTER_2	26	Up	0.00118037375007023	0.0613720894663223
C6_GCNP_SHH_UP_LATE.V1_UP	141	Up	0.00118225931523095	0.0613720894663223
C7_GSE21063_CTRL_VS_ANTI_IGM_STIM_BCELL_NFATC1_KO_8H_UP	161	Up	0.00118262647044637	0.0613720894663223
C2_FLECHNER_BIOPSY_KIDNEY_TRANSPLANT_OK_VS_DONOR_UP	483	Up	0.00120259600269147	0.0621175225300319
C2_ZHU_CMV_24_HR_UP	74	Up	0.00120271802796484	0.0621175225300319
C7_GSE44649_NAIVE_VS_ACTIVATED_CD8_TCELL_DN	174	Up	0.00120846773899217	0.0622511300914984
C5_GO_NUCLEAR_RECEPTOR_BINDING	93	Up	0.00121104448177265	0.0622511300914984
C5_GO_PROTEIN_DEGLYCOSYLATION	27	Up	0.00121909458634799	0.0623707961344348
C2_CAFFAREL_RESPONSE_TO_THC_8HR_5_DN	10	Up	0.00121912306661444	0.0623707961344348
C5_GO_REGULATION_OF_EXTRINSIC_APOPTOTIC_SIGNALING_PATHWAY_VIA_DEATH_DOMAIN_RECEPTORS	47	Up	0.00122482245160043	0.062514937929686
C2_REACTOME_MITOCHONDRIAL_CALCIUM_ION_TRANSPORT	21	Up	0.00123444514176309	0.0628581784392603
C7_GSE5589_LPS_VS_LPS_AND_IL10_STIM_IL6_KO_MACROPHAGE_180MIN_DN	171	Up	0.0012543224118232	0.0635648708759127
C7_GSE22886_DAY1_VS_DAY7_MONOCYTE_IN_CULTURE_UP	161	Up	0.00125485650768485	0.0635648708759127
C2_BURTON_ADIPOGENESIS_PEAK_AT_8HR	31	Up	0.00126083101509705	0.0635648708759127
C7_GSE3982_BASOPHIL_VS_TH2_DN	167	Up	0.00126367478435625	0.0635648708759127
C5_GO_PROTEIN_ACETYLTRANSFERASE_COMPLEX	78	Up	0.00126483261280451	0.0635648708759127
C7_GSE10147_IL3_VS_IL3_AND_HIVP17_STIM_PDC_UP	156	Up	0.00126687277455352	0.0635648708759127
C5_GO_POST_GOLGI_VESICLE_MEDIATED_TRANSPORT	90	Up	0.0012707959389664	0.0635648708759127
C7_GSE16450_IMMATURE_VS_MATURE_NEURON_CELL_LINE_12H_IFNA_STIM_DN	179	Up	0.00127330572870462	0.0635648708759127
C7_GSE14308_TH2_VS_TH1_UP	169	Up	0.00127748363446163	0.0635648708759127
C7_GSE15733_BM_VS_SPLEEN_MEMORY_CD4_TCELL_DN	165	Up	0.00127762694550516	0.0635648708759127
C2_NAGASHIMA_NRG1_SIGNALING_UP	141	Up	0.00128567445843813	0.0636935061264292
C7_GSE21927_BALBC_VS_C57BL6_MONOCYTE_TUMOR_UP	164	Up	0.00128703384222743	0.0636935061264292
C5_GO_CD4_POSITIVE_ALPHA_BETA_T_CELL_LINEAGE_COMMITMENT	14	Up	0.00129004377048963	0.0636935061264292
C2_CHIANG_LIVER_CANCER_SUBCLASS_UNANNOTATED_DN	164	Up	0.00129195752791946	0.0636935061264292
C2_PUJANA_BREAST_CANCER_WITH_BRCA1_MUTATED_UP	51	Up	0.00129921297675299	0.0637758447770717
C2_PID_HDAC_CLASSII_PATHWAY	30	Up	0.00130156296396534	0.0637758447770717
C7_GSE40493_BCL6_KO_VS_WT_TREG_DN	51	Down	0.00130244787185334	0.0637758447770717
C7_GSE1448_CTRL_VS_ANTI_VBETA5_DP_THYMOCYTE_DN	146	Up	0.00130914641097898	0.0638342311481278
C7_GSE45739_NRAS_KO_VS_WT_UNSTIM_CD4_TCELL_UP	164	Up	0.00131053629218319	0.0638342311481278
C2_REACTOME_M_PHASE	339	Up	0.00132239375055379	0.0638342311481278
C7_GSE13485_DAY1_VS_DAY21_YF17D_VACCINE_PBMC_DN	163	Up	0.00132299665404654	0.0638342311481278
C7_GSE41867_NAIVE_VS_DAY8_LCMV_EFFECTOR_CD8_TCELL_DN	187	Up	0.00132364925939686	0.0638342311481278
C2_GARGALOVIC_RESPONSE_TO_OXIDIZED_PHOSPHOLIPIDS_BLUE_UP	115	Up	0.00132519697236095	0.0638342311481278
C2_TIEN_INTESTINE_PROBIOTICS_24HR_UP	494	Up	0.00132796502957672	0.0638342311481278
C7_GSE14413_UNSTIM_VS_IFNB_STIM_NIH3T3_CELLS_DN	123	Up	0.0013307786064669	0.0638342311481278
C5_GO_NUCLEAR_HORMONE_RECEPTOR_BINDING	126	Up	0.00133188359638717	0.0638342311481278
C2_NIKOLSKY_BREAST_CANCER_12Q13_Q21_AMPLICON	37	Up	0.00133540805888992	0.0638342311481278
C2_THEILGAARD_NEUTROPHIL_AT_SKIN_WOUND_UP	65	Up	0.00133601055417896	0.0638342311481278
C7_GSE46025_WT_VS_FOXO1_KO_KLRG1_LOW_CD8_EFFECTOR_TCELL_DN	147	Up	0.00134043591305473	0.0638359768999298
C5_GO_PEPTIDYL_LYSINE_MODIFICATION	312	Up	0.00134193276168025	0.0638359768999298
C7_GSE39820_CTRL_VS_TGFBETA1_IL6_IL23A_CD4_TCELL_UP	182	Up	0.00134725222139384	0.0639487859660289
C2_REACTOME_ER_TO_GOLGI_ANTEROGRADE_TRANSPORT	126	Up	0.00135943283917839	0.0643793910098099
C7_GSE37534_GW1929_VS_PIOGLITAZONE_TREATED_CD4_TCELL_PPARG1_FOXP3_TRANSDUCED_DN	172	Up	0.00136233147155496	0.0643793910098099
C5_GO_INTRINSIC_COMPONENT_OF_ENDOPLASMIC_RETICULUM_MEMBRANE	126	Up	0.00136522772748076	0.0643793910098099
C2_MARSON_FOXP3_TARGETS_DN	47	Up	0.00137301393238915	0.0644672916564282
C2_LINDSTEDT_DENDRITIC_CELL_MATURATION_B	46	Up	0.00137571087427524	0.0644672916564282
C5_GO_EXTRINSIC_APOPTOTIC_SIGNALING_PATHWAY_VIA_DEATH_DOMAIN_RECEPTORS	68	Up	0.00138252698052577	0.0644672916564282
C5_GO_S_ADENOSYLMETHIONINE_METABOLIC_PROCESS	11	Up	0.00138318238312097	0.0644672916564282
C7_GSE17721_LPS_VS_PAM3CSK4_4H_BMDC_UP	151	Up	0.00138471349337879	0.0644672916564282
C7_GSE43863_TH1_VS_LY6C_INT_CXCR5POS_MEMORY_CD4_TCELL_UP	169	Up	0.00138492337783033	0.0644672916564282
C2_REACTOME_SUMOYLATION_OF_TRANSCRIPTION_COFACTORS	37	Up	0.00138832401841568	0.0644872047269228
C7_GSE42724_MEMORY_BCELL_VS_PLASMABLAST_UP	173	Up	0.00139801646161223	0.0647986604386593
C7_GSE27241_CTRL_VS_DIGOXIN_TREATED_CD4_TCELL_IN_TH17_POLARIZING_CONDITIONS_UP	141	Up	0.0014081405698243	0.065050513822568
C7_GSE24671_CTRL_VS_SENDAI_VIRUS_INFECTED_MOUSE_SPLENOCYTES_DN	172	Up	0.00140944779165623	0.065050513822568
C7_GSE3982_DC_VS_NEUTROPHIL_LPS_STIM_UP	170	Up	0.00141648108653728	0.0651150753288309
C2_NAGASHIMA_EGF_SIGNALING_UP	45	Up	0.0014168502468748	0.0651150753288309
C7_GSE30962_PRIMARY_VS_SECONDARY_CHRONIC_LCMV_INF_CD8_TCELL_UP	167	Up	0.00143481872739594	0.0656722497013764
C5_GO_GOLGI_RIBBON_FORMATION	12	Up	0.00143520286867072	0.0656722497013764
C7_GSE10239_NAIVE_VS_DAY4.5_EFF_CD8_TCELL_DN	181	Up	0.00144007206331362	0.0656722497013764
C5_GO_CONDENSIN_COMPLEX	6	Up	0.0014410838492465	0.0656722497013764
C7_GSE8384_CTRL_VS_B_ABORTUS_4H_MAC_CELL_LINE_DN	168	Up	0.0014497748061126	0.0658446674052431
C6_TBK1.DF_DN	244	Up	0.00145093818088264	0.0658446674052431
C7_GSE21063_WT_VS_NFATC1_KO_BCELL_DN	172	Up	0.00145775436092323	0.065971542588724
C7_GSE22886_UNSTIM_VS_IL2_STIM_NKCELL_DN	174	Up	0.00146095143758831	0.065971542588724
H_HALLMARK_E2F_TARGETS	184	Up	0.00146978164834769	0.065971542588724
C7_GSE11864_UNTREATED_VS_CSF1_IFNG_IN_MAC_DN	163	Up	0.00147075100949041	0.065971542588724
H_HALLMARK_MTORC1_SIGNALING	181	Up	0.00147130706976575	0.065971542588724
C2_NUYTTEN_EZH2_TARGETS_UP	810	Up	0.00147198168047863	0.065971542588724
C2_REACTOME_PROCESSING_OF_CAPPED_INTRON_CONTAINING_PRE_MRNA	198	Up	0.00148009130981103	0.0660746078788635
C5_GO_HISTONE_H4_ACETYLATION	59	Up	0.00148139997114821	0.0660746078788635
C7_GSE29618_LAIV_VS_TIV_FLU_VACCINE_DAY7_PDC_UP	178	Up	0.00148522537669872	0.0660746078788635
C5_GO_TRANSLATION_FACTOR_ACTIVITY_RNA_BINDING	69	Up	0.00148683209537292	0.0660746078788635
C2_REACTOME_DNA_REPAIR	299	Up	0.00148951149053864	0.0660746078788635
C2_SHEDDEN_LUNG_CANCER_POOR_SURVIVAL_A6	378	Up	0.00150286864699743	0.066510071569665
C5_GO_REGULATION_OF_T_HELPER_17_TYPE_IMMUNE_RESPONSE	16	Up	0.00150810340490771	0.066510071569665
C7_GSE17301_CTRL_VS_48H_IFNA2_STIM_CD8_TCELL_UP	179	Up	0.00150852642505418	0.066510071569665
C7_GSE1460_DP_VS_CD4_THYMOCYTE_DN	172	Up	0.00152184027147395	0.0666646769962449
C7_GSE26559_TCF1_KO_VS_WT_LIN_NEG_CELL_UP	171	Up	0.00152366300110016	0.0666646769962449
C7_GSE7852_THYMUS_VS_FAT_TREG_UP	177	Up	0.00152740343766463	0.0666646769962449
C7_GSE17186_NAIVE_VS_CD21LOW_TRANSITIONAL_BCELL_UP	171	Up	0.00153019648578284	0.0666646769962449
C2_DER_IFN_BETA_RESPONSE_UP	92	Up	0.00153030051803355	0.0666646769962449
C5_GO_MITOCHONDRIAL_TRANSLATION	116	Up	0.00153122316170761	0.0666646769962449
C2_EINAV_INTERFERON_SIGNATURE_IN_CANCER	25	Up	0.00153354572289905	0.0666646769962449
C7_GSE42021_CD24HI_TREG_VS_CD24HI_TCONV_THYMUS_DN	164	Up	0.00153898420306527	0.0667334941640919
C5_GO_VESICLE_FUSION_WITH_GOLGI_APPARATUS	8	Up	0.00154177180809538	0.0667334941640919
C2_MAYBURD_RESPONSE_TO_L663536_DN	53	Up	0.00154435801541463	0.0667334941640919
C7_GSE35825_IFNA_VS_IFNG_STIM_MACROPHAGE_UP	136	Up	0.00156147071756575	0.0672186301804762
C7_GSE14415_INDUCED_TREG_VS_FOXP3_KO_INDUCED_TREG_IL2_CULTURE_DN	94	Up	0.00156244618409328	0.0672186301804762
C7_GSE45365_CD8A_DC_VS_CD11B_DC_DN	158	Up	0.00157256942408323	0.0672186301804762
C5_GO_EXTRINSIC_COMPONENT_OF_MITOCHONDRIAL_INNER_MEMBRANE	11	Up	0.00157478530285513	0.0672186301804762
C7_GSE2770_IL12_ACT_VS_ACT_CD4_TCELL_2H_DN	162	Up	0.00157536297834193	0.0672186301804762
C2_WELCSH_BRCA1_TARGETS_UP	169	Up	0.00157608897319456	0.0672186301804762
C5_GO_PROTEIN_AUTOUBIQUITINATION	56	Up	0.00157797732264021	0.0672186301804762
C2_CHEN_PDGF_TARGETS	15	Up	0.0015803753177228	0.0672186301804762
C7_GSE45739_UNSTIM_VS_ACD3_ACD28_STIM_WT_CD4_TCELL_UP	155	Up	0.00159155039709174	0.0674537590372966
C7_GSE13484_UNSTIM_VS_YF17D_VACCINE_STIM_PBMC_DN	164	Up	0.00159212265476193	0.0674537590372966
C2_PID_REG_GR_PATHWAY	61	Up	0.00160308863029881	0.0675906361055284
C2_SASSON_RESPONSE_TO_FORSKOLIN_DN	72	Up	0.00160564087754744	0.0675906361055284
C6_BRCA1_DN.V1_UP	67	Down	0.00161375374579451	0.0675906361055284
C2_PID_MYC_PATHWAY	23	Up	0.0016139033472809	0.0675906361055284
C2_RODRIGUES_NTN1_AND_DCC_TARGETS	25	Up	0.00161607778805774	0.0675906361055284
C5_GO_TRANSCRIPTION_COREGULATOR_ACTIVITY	432	Up	0.00162132039082158	0.0675906361055284
C7_GSE411_UNSTIM_VS_400MIN_IL6_STIM_SOCS3_KO_MACROPHAGE_DN	164	Up	0.00162188913175213	0.0675906361055284
C7_GSE15330_HSC_VS_GRANULOCYTE_MONOCYTE_PROGENITOR_IKAROS_KO_UP	167	Up	0.0016224973517405	0.0675906361055284
C7_GSE17974_IL4_AND_ANTI_IL12_VS_UNTREATED_4H_ACT_CD4_TCELL_UP	156	Up	0.00162572106128188	0.0675906361055284
C7_GSE21063_CTRL_VS_ANTI_IGM_STIM_BCELL_NFATC1_KO_8H_DN	178	Up	0.0016265126335555	0.0675906361055284
C2_CAFFAREL_RESPONSE_TO_THC_8HR_5_UP	13	Up	0.0016320642197426	0.0676916578482913
H_HALLMARK_MYC_TARGETS_V1	167	Up	0.00163679315666277	0.0677582388441389
C2_COLLIS_PRKDC_SUBSTRATES	21	Up	0.00164883290858736	0.0678260493399614
C5_GO_REGULATION_OF_DNA_TEMPLATED_TRANSCRIPTION_IN_RESPONSE_TO_STRESS	95	Up	0.00164974874421903	0.0678260493399614
C7_GSE4984_GALECTIN1_VS_VEHICLE_CTRL_TREATED_DC_DN	162	Up	0.00165066225511719	0.0678260493399614
C7_GSE17721_CTRL_VS_LPS_12H_BMDC_DN	153	Up	0.00166144461458165	0.0678260493399614
C7_GSE45365_CD8A_DC_VS_CD11B_DC_IFNAR_KO_DN	135	Up	0.00166186716363971	0.0678260493399614
C3_GCCATNTTG_YY1_Q6	371	Up	0.001662614023043	0.0678260493399614
C7_GSE3982_EOSINOPHIL_VS_MAC_UP	147	Up	0.00166316438954046	0.0678260493399614
C7_GSE22611_UNSTIM_VS_2H_MDP_STIM_MUTANT_NOD2_TRANSDUCED_HEK293T_CELL_DN	174	Up	0.00166600178254138	0.0678260493399614
C5_GO_PHAGOCYTOSIS_RECOGNITION	8	Down	0.00166657220626035	0.0678260493399614
C7_GSE3982_MEMORY_CD4_TCELL_VS_TH2_DN	176	Up	0.00167857890210906	0.0681220764618011
C7_GSE10239_MEMORY_VS_KLRG1HIGH_EFF_CD8_TCELL_DN	180	Up	0.00168012681666345	0.0681220764618011
C7_GSE42021_TREG_PLN_VS_CD24HI_TREG_THYMUS_UP	162	Up	0.00168358431222955	0.0681349083971704
C2_RUTELLA_RESPONSE_TO_HGF_VS_CSF2RB_AND_IL4_DN	211	Up	0.00168721956501807	0.0681548730062792
C7_GSE42088_UNINF_VS_LEISHMANIA_INF_DC_2H_UP	160	Up	0.00170173406242483	0.0686134113050547
C7_GSE37301_MULTIPOTENT_PROGENITOR_VS_RAG2_KO_NK_CELL_DN	157	Up	0.00170569662590129	0.0686455866587211
C5_GO_LYSOSOMAL_LUMEN	66	Up	0.00171248299408759	0.0687910761254592
C5_GO_RNA_LOCALIZATION	188	Up	0.001728979399734	0.0689077098398671
C7_GSE17974_0H_VS_4H_IN_VITRO_ACT_CD4_TCELL_DN	170	Up	0.00172937014009709	0.0689077098398671
C5_GO_CHROMOSOME	875	Up	0.00173177106889501	0.0689077098398671
C7_GSE37534_UNTREATED_VS_PIOGLITAZONE_TREATED_CD4_TCELL_PPARG1_AND_FOXP3_TRASDUCED_DN	167	Up	0.00173553875272832	0.0689077098398671
C2_KIM_WT1_TARGETS_UP	164	Up	0.00173810181249757	0.0689077098398671
C7_GSE20198_UNTREATED_VS_IL12_IL18_TREATED_ACT_CD4_TCELL_DN	161	Up	0.00173886796379557	0.0689077098398671
C2_BIOCARTA_ASBCELL_PATHWAY	13	Up	0.00174109574023238	0.0689077098398671
C2_KEGG_UBIQUITIN_MEDIATED_PROTEOLYSIS	122	Up	0.00174413392590369	0.0689077098398671
C2_SAKAI_TUMOR_INFILTRATING_MONOCYTES_DN	73	Up	0.00174651953625672	0.0689077098398671
C5_GO_ER_NUCLEUS_SIGNALING_PATHWAY	43	Up	0.00174715288640637	0.0689077098398671
C7_GSE17721_PAM3CSK4_VS_CPG_4H_BMDC_UP	161	Up	0.00175117913445188	0.0689411575036847
C2_ZHU_CMV_ALL_UP	95	Up	0.00175970024439318	0.0690517279533728
C7_GSE17721_POLYIC_VS_CPG_16H_BMDC_DN	154	Up	0.00176170481310485	0.0690517279533728
C7_GSE24726_WT_VS_E2_2_KO_PDC_DN	171	Up	0.00176353758464727	0.0690517279533728
C7_GSE17721_0.5H_VS_4H_LPS_BMDC_DN	144	Up	0.0017708293743363	0.0690813253912645
C5_GO_TRANSCRIPTION_COACTIVATOR_ACTIVITY	254	Up	0.00177700977266965	0.0690813253912645
C2_BROWNE_INTERFERON_RESPONSIVE_GENES	60	Up	0.00178139264892458	0.0690813253912645
C7_GSE16450_IMMATURE_VS_MATURE_NEURON_CELL_LINE_UP	175	Up	0.00178556472791844	0.0690813253912645
C7_GSE37532_WT_VS_PPARG_KO_VISCERAL_ADIPOSE_TISSUE_TREG_UP	168	Up	0.00178869732872129	0.0690813253912645
C5_GO_ZINC_ION_BINDING	565	Up	0.00178937879630639	0.0690813253912645
C7_GSE17721_POLYIC_VS_GARDIQUIMOD_0.5H_BMDC_DN	165	Up	0.00179293304717858	0.0690813253912645
C2_REACTOME_CELL_CYCLE	567	Up	0.00179644045526423	0.0690813253912645
C2_GOTZMANN_EPITHELIAL_TO_MESENCHYMAL_TRANSITION_DN	155	Up	0.00179802647173463	0.0690813253912645
C2_BROCKE_APOPTOSIS_REVERSED_BY_IL6	119	Up	0.00179861855847661	0.0690813253912645
C2_REACTOME_REGULATION_OF_CHOLESTEROL_BIOSYNTHESIS_BY_SREBP_SREBF	53	Up	0.00179932458261407	0.0690813253912645
C5_GO_MULTICELLULAR_ORGANISM_GROWTH	112	Up	0.00180680985717857	0.0692188030797221
C5_GO_MRNA_CIS_SPLICING_VIA_SPLICEOSOME	38	Up	0.00181141880997529	0.0692188030797221
C7_GSE39820_TGFBETA1_IL6_VS_TGFBETA1_IL6_IL23A_TREATED_CD4_TCELL_UP	179	Up	0.00181722796768543	0.0692188030797221
C7_GSE17721_POLYIC_VS_GARDIQUIMOD_4H_BMDC_DN	172	Up	0.00181800006273082	0.0692188030797221
C7_GSE21546_ELK1_KO_VS_SAP1A_KO_AND_ELK1_KO_ANTI_CD3_STIM_DP_THYMOCYTES_UP	164	Up	0.00182008491110795	0.0692188030797221
C7_GSE22886_NAIVE_CD4_TCELL_VS_48H_ACT_TH1_DN	174	Up	0.00182205128888629	0.0692188030797221
C7_GSE24634_NAIVE_CD4_TCELL_VS_DAY5_IL4_CONV_TREG_DN	184	Up	0.00183058174877398	0.0694212924727361
C7_GSE20366_EX_VIVO_VS_HOMEOSTATIC_CONVERSION_TREG_UP	175	Up	0.00183764430392421	0.0695675047831134
C7_GSE23925_LIGHT_ZONE_VS_NAIVE_BCELL_DN	173	Up	0.00184793577663314	0.0697408838733918
C2_BROWNE_HCMV_INFECTION_14HR_UP	126	Up	0.00184865426088882	0.0697408838733918
C2_REACTOME_SUMOYLATION_OF_DNA_DAMAGE_RESPONSE_AND_REPAIR_PROTEINS	67	Up	0.00185397644336654	0.0698202378637274
C7_GSE22033_UNTREATED_VS_ROSIGLITAZONE_TREATED_MEF_DN	155	Up	0.00187242650577908	0.0703928522761867
C7_GSE27786_ERYTHROBLAST_VS_NEUTROPHIL_DN	178	Up	0.00188175092528023	0.0704969367450285
C2_OUILLETTE_CLL_13Q14_DELETION_UP	63	Up	0.0018817544639275	0.0704969367450285
C2_GAZIN_EPIGENETIC_SILENCING_BY_KRAS	23	Up	0.00188494483275477	0.0704969367450285
C7_GSE12845_IGD_NEG_BLOOD_VS_NAIVE_TONSIL_BCELL_UP	177	Up	0.00189550435316481	0.0707698458327902
C7_GSE17721_CTRL_VS_GARDIQUIMOD_24H_BMDC_DN	153	Up	0.00190675335711037	0.0708925154753485
C5_GO_RIBONUCLEOPROTEIN_COMPLEX_SUBUNIT_ORGANIZATION	220	Up	0.00190852425535435	0.0708925154753485
C7_GSE22196_HEALTHY_VS_OBESE_MOUSE_SKIN_GAMMADELTA_TCELL_UP	166	Up	0.00190859436832028	0.0708925154753485
C7_GSE9650_EFFECTOR_VS_MEMORY_CD8_TCELL_DN	170	Up	0.00192365773009469	0.0713298862926734
C7_GSE43956_WT_VS_SGK1_KO_TH17_DIFFERENTIATED_CD4_TCELL_DN	160	Up	0.00192904314763444	0.0713382065227864
C7_GSE9006_TYPE_1_DIABETES_AT_DX_VS_1MONTH_POST_DX_PBMC_UP	166	Up	0.00193137746238403	0.0713382065227864
C3_GTGACGY_E4F1_Q6	542	Up	0.00193374817607405	0.0713382065227864
C2_PHONG_TNF_RESPONSE_VIA_P38_COMPLETE	189	Up	0.00194819578385723	0.0716885143642321
C7_GSE22432_PDC_VS_TGFB1_TREATEDCOMMON_DC_PROGENITOR_UP	176	Up	0.00195091129926763	0.0716885143642321
C2_SENGUPTA_NASOPHARYNGEAL_CARCINOMA_DN	203	Down	0.00195315839891486	0.0716885143642321
C3_ACTWSNACTNY_UNKNOWN	82	Up	0.00196789076384533	0.071904704265918
C5_GO_MITOCHONDRIAL_GENE_EXPRESSION	139	Up	0.00196811895465387	0.071904704265918
C2_ZWANG_CLASS_3_TRANSIENTLY_INDUCED_BY_EGF	170	Up	0.00197225102806078	0.071904704265918
C5_GO_NUCLEAR_CHROMOSOME	494	Up	0.00197259277765991	0.071904704265918
C7_GSE41867_DAY6_VS_DAY8_LCMV_ARMSTRONG_EFFECTOR_CD8_TCELL_UP	164	Up	0.00197562252178163	0.071904704265918
C7_GSE14000_4H_VS_16H_LPS_DC_DN	169	Up	0.0019791329956966	0.0719081520911381
C5_GO_VESICLE_CARGO_LOADING	16	Up	0.00198508140905848	0.0719081520911381
C5_GO_REGULATION_OF_CD4_POSITIVE_ALPHA_BETA_T_CELL_DIFFERENTIATION	40	Up	0.00198566213823491	0.0719081520911381
C7_GSE24634_NAIVE_CD4_TCELL_VS_DAY10_IL4_CONV_TREG_DN	185	Up	0.00199040646036385	0.0719598282303544
C7_GSE14000_UNSTIM_VS_4H_LPS_DC_TRANSLATED_RNA_UP	170	Up	0.00199754501595654	0.0720589581353275
C7_GSE37533_PPARG1_FOXP3_VS_PPARG2_FOXP3_TRANSDUCED_CD4_TCELL_PIOGLITAZONE_TREATED_DN	171	Up	0.00200785529209898	0.0720589581353275
C5_GO_NUCLEAR_CHROMATIN	302	Up	0.00200929814887815	0.0720589581353275
C2_ACEVEDO_LIVER_CANCER_UP	793	Up	0.00201017916399026	0.0720589581353275
C7_GSE24634_TREG_VS_TCONV_POST_DAY5_IL4_CONVERSION_UP	170	Up	0.00201185980954698	0.0720589581353275
C2_PATIL_LIVER_CANCER	561	Up	0.00201374895158442	0.0720589581353275
C7_GSE1460_INTRATHYMIC_T_PROGENITOR_VS_NAIVE_CD4_TCELL_CORD_BLOOD_UP	183	Up	0.00201830750104882	0.0720589581353275
C7_GSE32164_RESTING_DIFFERENTIATED_VS_ALTERNATIVELY_ACT_M2_MACROPHAGE_DN	174	Up	0.00201972370211502	0.0720589581353275
C7_GSE14699_NAIVE_VS_ACT_CD8_TCELL_DN	160	Up	0.00202412245064322	0.0720973139562443
C2_BIOCARTA_BBCELL_PATHWAY	9	Up	0.00203316853197956	0.072125173294845
C7_GSE17974_CTRL_VS_ACT_IL4_AND_ANTI_IL12_4H_CD4_TCELL_DN	162	Up	0.00203585456412621	0.072125173294845
C7_GSE22886_NAIVE_TCELL_VS_NEUTROPHIL_UP	182	Up	0.00203725002484252	0.072125173294845
C7_KAECH_DAY8_EFF_VS_MEMORY_CD8_TCELL_DN	167	Up	0.00203906591523286	0.072125173294845
C7_GSE36826_NORMAL_VS_STAPH_AUREUS_INF_SKIN_UP	168	Up	0.00204152943034459	0.072125173294845
C5_GO_PROTEIN_MODIFICATION_BY_SMALL_PROTEIN_CONJUGATION	735	Up	0.00205668159318162	0.0725423367793425
C7_GSE36009_UNSTIM_VS_LPS_STIM_DC_DN	179	Up	0.00206965910561698	0.0728815670763695
C7_GSE31082_DN_VS_CD8_SP_THYMOCYTE_UP	171	Up	0.00207889170618992	0.0730350709427002
C2_GRADE_COLON_AND_RECTAL_CANCER_UP	251	Up	0.00208075206724086	0.0730350709427002
C7_GSE21063_WT_VS_NFATC1_KO_16H_ANTI_IGM_STIM_BCELL_UP	169	Up	0.0021019148106252	0.0736587012473051
C5_GO_POSITIVE_REGULATION_OF_CELLULAR_RESPONSE_TO_TRANSFORMING_GROWTH_FACTOR_BETA_STIMULUS	22	Up	0.00210951674897832	0.0738058666432867
C7_GSE17721_CTRL_VS_CPG_1H_BMDC_UP	170	Up	0.00212037965009394	0.0740325788435677
C7_GSE18791_CTRL_VS_NEWCASTLE_VIRUS_DC_12H_UP	174	Up	0.00212282242488932	0.0740325788435677
C7_GSE5960_TH1_VS_ANERGIC_TH1_DN	166	Up	0.00212731474755762	0.0740701629278007
C2_MOOTHA_TCA	14	Up	0.00213210176717124	0.0741178710472414
C7_GSE36476_YOUNG_VS_OLD_DONOR_MEMORY_CD4_TCELL_72H_TSST_ACT_DN	178	Up	0.00213772985534915	0.074194617635574
C5_GO_TRANSLATIONAL_TERMINATION	88	Up	0.00215113174574544	0.0745404949340417
C5_GO_CATALYTIC_COMPLEX	1135	Up	0.0021635477708654	0.0747450709754077
C7_GSE17721_POLYIC_VS_GARDIQUIMOD_2H_BMDC_DN	156	Up	0.00217279819756914	0.0747450709754077
C7_GSE33162_HDAC3_KO_VS_HDAC3_KO_4H_LPS_STIM_MACROPHAGE_UP	167	Up	0.00217316126540437	0.0747450709754077
C2_REACTOME_SENESCENCE_ASSOCIATED_SECRETORY_PHENOTYPE_SASP	95	Up	0.00217326841183059	0.0747450709754077
C5_GO_CD40_RECEPTOR_COMPLEX	10	Up	0.00218228593011359	0.0747450709754077
C7_GSE2770_IL12_AND_TGFB_VS_IL4_TREATED_ACT_CD4_TCELL_6H_UP	159	Up	0.00218509847264794	0.0747450709754077
C7_GSE7460_WT_VS_FOXP3_HET_ACT_TCONV_DN	164	Up	0.00218692224600065	0.0747450709754077
C7_GSE9006_TYPE_1_VS_TYPE_2_DIABETES_PBMC_AT_DX_DN	171	Up	0.00218742812501182	0.0747450709754077
C5_GO_SOMATIC_DIVERSIFICATION_OF_IMMUNE_RECEPTORS	59	Up	0.0021940930768375	0.0747450709754077
C3_TGAATGT_MIR181A_MIR181B_MIR181C_MIR181D	382	Up	0.00219464584169526	0.0747450709754077
C2_BROWNE_HCMV_INFECTION_6HR_DN	125	Up	0.00219683483892744	0.0747450709754077
C2_PUJANA_BRCA_CENTERED_NETWORK	107	Up	0.00219838444045317	0.0747450709754077
C5_GO_SOMATIC_DIVERSIFICATION_OF_IMMUNE_RECEPTORS_VIA_GERMLINE_RECOMBINATION_WITHIN_A_SINGLE_LOCUS	53	Up	0.00221248952720545	0.0750327460435045
C7_GSE13411_IGM_VS_SWITCHED_MEMORY_BCELL_DN	176	Up	0.00221596029866618	0.0750327460435045
C5_GO_CERAMIDE_CATABOLIC_PROCESS	17	Up	0.00221992708320662	0.0750327460435045
C7_GSE37301_COMMON_LYMPHOID_PROGENITOR_VS_CD4_TCELL_UP	150	Up	0.00222068149363498	0.0750327460435045
C2_TONKS_TARGETS_OF_RUNX1_RUNX1T1_FUSION_MONOCYTE_DN	45	Up	0.00224594904999807	0.0757447627016816
C7_GSE19923_E2A_KO_VS_HEB_AND_E2A_KO_DP_THYMOCYTE_UP	162	Up	0.00225494963064947	0.0757447627016816
C5_GO_CHROMOSOME_ORGANIZATION	972	Up	0.00225573828808577	0.0757447627016816
C7_GSE19888_ADENOSINE_A3R_INH_PRETREAT_AND_ACT_BY_A3R_VS_A3R_INH_AND_TCELL_MEMBRANES_ACT_MAST_CELL_UP	170	Up	0.00226177293031354	0.0757447627016816
C7_GSE34006_A2AR_KO_VS_A2AR_AGONIST_TREATED_TREG_DN	169	Up	0.00226510265907254	0.0757447627016816
C7_GSE22919_RESTING_VS_IL2_IL12_IL15_STIM_NK_CELL_DN	182	Up	0.0022688084063895	0.0757447627016816
C7_GSE6674_ANTI_IGM_VS_ANTI_IGM_AND_CPG_STIM_BCELL_DN	174	Up	0.00226898539898213	0.0757447627016816
C7_GSE18791_CTRL_VS_NEWCASTLE_VIRUS_DC_6H_DN	170	Up	0.00227048157445657	0.0757447627016816
C5_GO_T_HELPER_1_CELL_DIFFERENTIATION	16	Up	0.00227318092009933	0.0757447627016816
C7_GSE34156_NOD2_LIGAND_VS_TLR1_TLR2_LIGAND_6H_TREATED_MONOCYTE_UP	163	Up	0.00227714218588759	0.0757603808225055
C2_HAHTOLA_MYCOSIS_FUNGOIDES_CD4_DN	102	Up	0.00228270360748743	0.0758044706980067
C5_GO_ORGANELLAR_RIBOSOME	75	Up	0.0022854565663146	0.0758044706980067
C2_BIOCARTA_KERATINOCYTE_PATHWAY	41	Up	0.00229328396373312	0.0758077047505534
C2_GARY_CD5_TARGETS_UP	416	Up	0.00229395970230561	0.0758077047505534
C7_GSE32986_UNSTIM_VS_GMCSF_AND_CURDLAN_LOWDOSE_STIM_DC_DN	184	Up	0.00229603826392742	0.0758077047505534
C7_GSE17974_0H_VS_12H_IN_VITRO_ACT_CD4_TCELL_DN	175	Up	0.00230030016900386	0.0758329958450329
C5_GO_HISTONE_BINDING	159	Up	0.0023050669912712	0.0758351955954215
C2_KAUFFMANN_DNA_REPAIR_GENES	213	Up	0.00231338313816644	0.0758351955954215
C2_DANG_MYC_TARGETS_DN	26	Up	0.00231407374408512	0.0758351955954215
C7_GSE14000_TRANSLATED_RNA_VS_MRNA_4H_LPS_DC_UP	169	Up	0.00231452814264008	0.0758351955954215
C2_KEGG_SELENOAMINO_ACID_METABOLISM	22	Up	0.0023200186666604	0.0758351955954215
C7_GSE13946_CTRL_VS_DSS_COLITIS_GD_TCELL_FROM_COLON_DN	152	Up	0.00232134288564263	0.0758351955954215
C7_GSE22886_NAIVE_CD8_TCELL_VS_DC_DN	180	Up	0.00233489169662591	0.0761003181767831
C2_REACTOME_RECEPTOR_TYPE_TYROSINE_PROTEIN_PHOSPHATASES	10	Down	0.00233986543961215	0.0761003181767831
C2_REACTOME_CELL_CYCLE_MITOTIC	475	Up	0.00234294240016862	0.0761003181767831
C2_ACEVEDO_LIVER_TUMOR_VS_NORMAL_ADJACENT_TISSUE_UP	701	Up	0.00234403597403632	0.0761003181767831
C7_GSE3565_DUSP1_VS_WT_SPLENOCYTES_DN	160	Up	0.0023486506823212	0.0761003181767831
C7_GSE36826_NORMAL_VS_STAPH_AUREUS_INF_IL1R_KO_SKIN_DN	178	Up	0.00235604401854787	0.0761003181767831
C7_GSE36527_CD69_NEG_VS_POS_TREG_CD62L_LOS_KLRG1_NEG_UP	157	Up	0.00235830530412777	0.0761003181767831
C2_PEDERSEN_METASTASIS_BY_ERBB2_ISOFORM_1	37	Up	0.00235946427954697	0.0761003181767831
C7_GSE2706_LPS_VS_R848_AND_LPS_8H_STIM_DC_DN	118	Up	0.0023626563689248	0.0761003181767831
C5_GO_SWR1_COMPLEX	11	Up	0.00236591251865831	0.0761003181767831
C5_GO_POSITIVE_REGULATION_OF_TRANSCRIPTION_FROM_RNA_POLYMERASE_II_PROMOTER_IN_RESPONSE_TO_STRESS	22	Up	0.00237021707732321	0.0761003181767831
C7_GSE17721_POLYIC_VS_GARDIQUIMOD_1H_BMDC_DN	167	Up	0.00237618837708661	0.0761003181767831
C7_GSE20754_WT_VS_TCF1_KO_MEMORY_CD8_TCELL_UP	158	Up	0.00237854785637721	0.0761003181767831
C3_GTAAGAT_MIR200A	42	Up	0.00237857347058173	0.0761003181767831
C7_GSE3994_WT_VS_PAC1_KO_ACTIVATED_MAST_CELL_DN	159	Up	0.00238593792607556	0.0762235132436391
C7_GSE41176_UNSTIM_VS_ANTI_IGM_STIM_TAK1_KO_BCELL_1H_UP	187	Up	0.00239641664108525	0.0764456908506194
C5_GO_PROTEIN_DNA_COMPLEX	157	Up	0.00240408552597687	0.0765777139933777
C3_GCGSCMNTTT_UNKNOWN	58	Up	0.00241255213070721	0.0767347226089454
C7_GSE24634_TEFF_VS_TCONV_DAY5_IN_CULTURE_UP	179	Up	0.00241732264246685	0.0767738839830027
C7_GSE37301_HEMATOPOIETIC_STEM_CELL_VS_PRO_BCELL_DN	137	Up	0.00242761036341552	0.0769680657899731
C5_GO_POSITIVE_REGULATION_OF_NATURAL_KILLER_CELL_MEDIATED_IMMUNE_RESPONSE_TO_TUMOR_CELL	6	Down	0.00243053314890889	0.0769680657899731
C7_GSE29618_PRE_VS_DAY7_POST_LAIV_FLU_VACCINE_BCELL_UP	164	Up	0.00243591450339592	0.0770260312065076
C7_GSE15767_MED_VS_SCS_MAC_LN_DN	163	Up	0.00245701306686872	0.0774280118071493
C2_VARELA_ZMPSTE24_TARGETS_UP	35	Up	0.0024613713376083	0.0774280118071493
C7_GSE46468_LUNG_INNATE_LYMPHOID_CELL_VS_SPLEEN_CD4_TCELL_UP	169	Up	0.00246147725383026	0.0774280118071493
C7_GSE2770_TGFB_AND_IL4_ACT_VS_ACT_CD4_TCELL_6H_UP	176	Up	0.002462904672088	0.0774280118071493
C5_GO_INNER_DYNEIN_ARM_ASSEMBLY	10	Down	0.0024690023882742	0.0774326922272863
C2_SESTO_RESPONSE_TO_UV_C2	47	Up	0.00247248140568726	0.0774326922272863
C7_GSE10325_BCELL_VS_LUPUS_BCELL_DN	181	Up	0.00247412643654303	0.0774326922272863
C7_GSE17721_LPS_VS_CPG_4H_BMDC_UP	161	Up	0.00247932087032734	0.0774326922272863
C7_GSE15330_GRANULOCYTE_MONOCYTE_PROGENITOR_VS_PRO_BCELL_DN	174	Up	0.0024833016419687	0.0774326922272863
C2_WEST_ADRENOCORTICAL_TUMOR_UP	266	Up	0.00248447140836213	0.0774326922272863
C5_GO_TELOMERIC_DNA_BINDING	34	Up	0.00250440497415928	0.0779419694396887
C7_GSE26030_TH1_VS_TH17_DAY15_POST_POLARIZATION_UP	155	Up	0.00252767205508323	0.0784795792316506
C7_GSE2770_TGFB_AND_IL4_VS_TGFB_AND_IL12_TREATED_ACT_CD4_TCELL_48H_UP	166	Up	0.00253146187831924	0.0784795792316506
C7_GSE36009_WT_VS_NLRP10_KO_DC_LPS_STIM_UP	172	Up	0.00253253298276578	0.0784795792316506
C5_GO_PROTEIN_CONTAINING_COMPLEX_REMODELING	15	Down	0.00253850128711092	0.0785523108701998
C3_USF_Q6	214	Up	0.00255363580337899	0.0789080738559788
C2_REACTOME_COPI_MEDIATED_ANTEROGRADE_TRANSPORT	80	Up	0.00256954781326697	0.0792141226749657
C5_GO_RNA_DEPENDENT_DNA_BIOSYNTHETIC_PROCESS	69	Up	0.00258300817163683	0.0792141226749657
C7_GSE43955_TH0_VS_TGFB_IL6_TH17_ACT_CD4_TCELL_52H_UP	144	Up	0.00258501576418421	0.0792141226749657
C7_GSE21360_SECONDARY_VS_TERTIARY_MEMORY_CD8_TCELL_UP	180	Up	0.00258514004614296	0.0792141226749657
C2_WILCOX_RESPONSE_TO_PROGESTERONE_UP	123	Up	0.00258877520394688	0.0792141226749657
C7_GSE41867_DAY6_EFFECTOR_VS_DAY30_MEMORY_CD8_TCELL_LCMV_ARMSTRONG_DN	181	Up	0.00259844272329842	0.0792141226749657
C7_GSE27786_LIN_NEG_VS_BCELL_UP	160	Up	0.00260165498398407	0.0792141226749657
C7_GSE27786_NKTCELL_VS_ERYTHROBLAST_UP	176	Up	0.00260239744734975	0.0792141226749657
C3_CGTSACG_PAX3_B	119	Up	0.00260529052961258	0.0792141226749657
C7_GSE24574_BCL6_HIGH_TFH_VS_NAIVE_CD4_TCELL_UP	138	Up	0.00260722087358964	0.0792141226749657
C7_GSE10325_MYELOID_VS_LUPUS_MYELOID_DN	168	Up	0.00261099085152634	0.0792141226749657
C7_GSE26290_CTRL_VS_AKT_INHIBITOR_TREATED_ANTI_CD3_AND_IL2_STIM_CD8_TCELL_DN	169	Up	0.00261543296445254	0.0792141226749657
C2_MANALO_HYPOXIA_DN	258	Up	0.00262030020435084	0.0792141226749657
C5_GO_ESTABLISHMENT_OF_RNA_LOCALIZATION	160	Up	0.00262123344231229	0.0792141226749657
C5_GO_RNA_3_END_PROCESSING	117	Up	0.00262194664108372	0.0792141226749657
C7_GSE3982_MAC_VS_NEUTROPHIL_LPS_STIM_UP	169	Up	0.00262363990109282	0.0792141226749657
C5_GO_STEROID_HORMONE_RECEPTOR_BINDING	77	Up	0.00262842733973425	0.0792141226749657
C7_GSE46606_UNSTIM_VS_CD40L_IL2_IL5_3DAY_STIMULATED_IRF4MID_SORTED_BCELL_DN	169	Up	0.00263139260094899	0.0792141226749657
C2_REACTOME_TCR_SIGNALING	98	Up	0.00263292377137425	0.0792141226749657
C3_HIF1_Q3	181	Up	0.00265843873681498	0.0797209971352451
C7_GSE9988_LOW_LPS_VS_ANTI_TREM1_AND_LPS_MONOCYTE_DN	154	Up	0.00266306357814963	0.0797209971352451
C2_REACTOME_SUMOYLATION	161	Up	0.00266311556732475	0.0797209971352451
C7_GSE21670_IL6_VS_TGFB_AND_IL6_TREATED_STAT3_KO_CD4_TCELL_DN	155	Up	0.00266447182938653	0.0797209971352451
C2_FOURNIER_ACINAR_DEVELOPMENT_LATE_2	248	Up	0.00268481584972093	0.0801221515681079
C6_VEGF_A_UP.V1_DN	156	Up	0.00268526665083969	0.0801221515681079
C7_GSE17721_LPS_VS_CPG_6H_BMDC_UP	162	Up	0.00270045164319921	0.0801345705702874
C5_GO_MRNA_METABOLIC_PROCESS	433	Up	0.0027008608696184	0.0801345705702874
C7_GSE37301_HEMATOPOIETIC_STEM_CELL_VS_PRO_BCELL_UP	139	Up	0.0027024831066428	0.0801345705702874
C2_HOFFMANN_LARGE_TO_SMALL_PRE_BII_LYMPHOCYTE_UP	134	Up	0.00270305216987875	0.0801345705702874
C2_BIOCARTA_FAS_PATHWAY	29	Up	0.00270415386582382	0.0801345705702874
C2_FERRANDO_T_ALL_WITH_MLL_ENL_FUSION_DN	77	Up	0.00272109816892769	0.0803268799775234
C3_ATCTTGC_MIR31	63	Up	0.00272140280717201	0.0803268799775234
C5_GO_RIBONUCLEOPROTEIN_GRANULE	168	Up	0.00272224425400585	0.0803268799775234
C7_GSE8621_UNSTIM_VS_LPS_STIM_MACROPHAGE_DN	167	Up	0.00272704679852073	0.0803268799775234
C7_GSE20198_IL12_VS_IFNA_TREATED_ACT_CD4_TCELL_UP	173	Up	0.00273256315349187	0.0803268799775234
C2_BROWNE_HCMV_INFECTION_8HR_UP	73	Up	0.00273286176578519	0.0803268799775234
C2_BERENJENO_TRANSFORMED_BY_RHOA_UP	449	Up	0.00276153544836579	0.0809676908568184
C2_AMIT_SERUM_RESPONSE_40_MCF10A	25	Up	0.00276212849133531	0.0809676908568184
C2_REACTOME_RNA_POLYMERASE_II_PRE_TRANSCRIPTION_EVENTS	65	Up	0.00276819140927347	0.0810359082995412
C5_GO_TRANSCRIPTION_FACTOR_BINDING	490	Up	0.00278578042267002	0.0814409015209677
C2_DODD_NASOPHARYNGEAL_CARCINOMA_DN	1157	Up	0.0027903206268963	0.0814414411764678
C5_GO_CHROMATIN_ORGANIZATION	625	Up	0.00279330777407763	0.0814414411764678
C3_CREB_Q4_01	156	Up	0.00280515218613251	0.0816769949283039
C5_GO_NEGATIVE_REGULATION_OF_RETINOIC_ACID_RECEPTOR_SIGNALING_PATHWAY	4	Up	0.00281807789571636	0.0819433588657899
C2_REACTOME_PHASE_2_PLATEAU_PHASE	11	Down	0.00283489633633892	0.0822815720498809
C7_GSE2770_IL12_AND_TGFB_ACT_VS_ACT_CD4_TCELL_2H_UP	163	Up	0.002842305051582	0.0822815720498809
C7_GSE22033_UNTREATED_VS_ROSIGLITAZONE_TREATED_MEF_UP	176	Up	0.00284234780631097	0.0822815720498809
C7_GSE37532_WT_VS_PPARG_KO_LN_TREG_UP	169	Up	0.0028448819397663	0.0822815720498809
C7_GSE3982_NEUTROPHIL_VS_EFF_MEMORY_CD4_TCELL_DN	170	Up	0.00284910453913857	0.0822939755832141
C7_GSE17721_0.5H_VS_8H_POLYIC_BMDC_DN	155	Up	0.00285714630142825	0.0823358491209138
C7_GSE3982_MAST_CELL_VS_TH2_DN	167	Up	0.00286316766924342	0.0823358491209138
C2_PID_NFAT_TFPATHWAY	38	Up	0.00286709633486844	0.0823358491209138
C2_BIOCARTA_RANKL_PATHWAY	13	Up	0.00287414295021938	0.0823358491209138
C2_JOHNSTONE_PARVB_TARGETS_2_DN	288	Up	0.00287807019781452	0.0823358491209138
C5_GO_REGULATION_OF_HEART_RATE_BY_CARDIAC_CONDUCTION	20	Down	0.00287893900961285	0.0823358491209138
C7_GSE41176_WT_VS_TAK1_KO_ANTI_IGM_STIM_BCELL_6H_DN	170	Up	0.00287967485667506	0.0823358491209138
C5_GO_MAINTENANCE_OF_PROTEIN_LOCATION_IN_NUCLEUS	19	Up	0.00288091967005226	0.0823358491209138
C7_GSE17721_CTRL_VS_POLYIC_4H_BMDC_UP	179	Up	0.00289288386819974	0.082419874211073
C5_GO_OXIDOREDUCTASE_ACTIVITY_ACTING_ON_THE_CH_CH_GROUP_OF_DONORS	48	Up	0.00290348827904968	0.082419874211073
C7_GSE13484_UNSTIM_VS_3H_YF17D_VACCINE_STIM_PBMC_UP	175	Up	0.0029047573916809	0.082419874211073
C7_GSE29618_BCELL_VS_PDC_DAY7_FLU_VACCINE_UP	161	Up	0.00290957985836417	0.082419874211073
C7_GSE42021_TREG_PLN_VS_CD24INT_TREG_THYMUS_UP	173	Up	0.00291328778278579	0.082419874211073
C7_GSE37416_CTRL_VS_6H_F_TULARENSIS_LVS_NEUTROPHIL_DN	155	Up	0.00291570118195088	0.082419874211073
C7_GSE2770_IL12_AND_TGFB_ACT_VS_ACT_CD4_TCELL_6H_DN	176	Up	0.00292280991092643	0.082419874211073
C7_GSE41867_DAY6_VS_DAY8_LCMV_ARMSTRONG_EFFECTOR_CD8_TCELL_DN	173	Up	0.0029239814437057	0.082419874211073
C7_GSE22886_NAIVE_CD8_TCELL_VS_NEUTROPHIL_UP	176	Up	0.00293268546811728	0.082419874211073
C7_GSE42724_MEMORY_VS_B1_BCELL_UP	160	Up	0.0029329087293948	0.082419874211073
C2_KAYO_AGING_MUSCLE_DN	98	Up	0.00293412146001943	0.082419874211073
C7_GSE23925_DARK_ZONE_VS_NAIVE_BCELL_UP	174	Up	0.00293443803775229	0.082419874211073
C7_GSE17721_POLYIC_VS_CPG_0.5H_BMDC_DN	170	Up	0.00293671827200722	0.082419874211073
C5_GO_NEGATIVE_REGULATION_OF_CHROMOSOME_ORGANIZATION	123	Up	0.00293980768203191	0.082419874211073
C7_GSE41867_DAY8_EFFECTOR_VS_DAY30_EXHAUSTED_CD8_TCELL_LCMV_CLONE13_UP	169	Up	0.00294085297065142	0.082419874211073
H_HALLMARK_OXIDATIVE_PHOSPHORYLATION	177	Up	0.00295044993045437	0.0825821417953758
C5_GO_UBIQUITIN_LIGASE_COMPLEX	237	Up	0.00296704057207588	0.0828839454131658
C2_IWANAGA_E2F1_TARGETS_INDUCED_BY_SERUM	23	Up	0.00297203695171819	0.0828839454131658
C2_PID_CERAMIDE_PATHWAY	41	Up	0.00297269544216499	0.0828839454131658
C7_GSE41867_LCMV_ARMSTRONG_VS_CLONE13_DAY6_EFFECTOR_CD8_TCELL_DN	174	Up	0.00297927414859805	0.0829607379093568
H_HALLMARK_PROTEIN_SECRETION	85	Up	0.0029894404445806	0.0831311355373459
C2_PID_HIV_NEF_PATHWAY	33	Up	0.00300109386516999	0.0831311355373459
C7_GSE14769_UNSTIM_VS_120MIN_LPS_BMDM_DN	161	Up	0.00300131077780956	0.0831311355373459
C2_HORTON_SREBF_TARGETS	22	Up	0.00300472599519657	0.0831311355373459
C7_GSE9988_ANTI_TREM1_VS_LPS_MONOCYTE_DN	155	Up	0.00300764872128767	0.0831311355373459
C5_GO_TRANSFERASE_COMPLEX	656	Up	0.00300838748832826	0.0831311355373459
C5_GO_SYNAPTIC_MEMBRANE_ADHESION	12	Down	0.0030126905203908	0.0831441256594365
C2_KEGG_SPLICEOSOME	100	Up	0.00302088334082963	0.083175103417378
C7_GSE7768_OVA_ALONE_VS_OVA_WITH_MPL_IMMUNIZED_MOUSE_WHOLE_SPLEEN_6H_DN	161	Up	0.00302442290794225	0.083175103417378
C7_GSE11924_TFH_VS_TH2_CD4_TCELL_DN	147	Up	0.00302781766727857	0.083175103417378
C5_GO_CELL_AGING	84	Up	0.00302915045637694	0.083175103417378
C7_GSE2706_UNSTIM_VS_2H_R848_DC_DN	150	Up	0.00303779632621183	0.0833070517170505
C7_GSE29618_PRE_VS_DAY7_FLU_VACCINE_PDC_DN	180	Up	0.00304181441834995	0.083311917124807
C7_GSE3982_MAST_CELL_VS_BASOPHIL_DN	162	Up	0.00305721099079639	0.0835705269793465
C7_GSE32986_GMCSF_VS_GMCSF_AND_CURDLAN_LOWDOSE_STIM_DC_UP	180	Up	0.0030589617564817	0.0835705269793465
C5_GO_REGULATION_OF_RNA_METABOLIC_PROCESS	171	Up	0.00307460363696242	0.0838556240954394
C2_REACTOME_CLASS_I_MHC_MEDIATED_ANTIGEN_PROCESSING_PRESENTATION	310	Up	0.00307712874700211	0.0838556240954394
C7_GSE14000_UNSTIM_VS_16H_LPS_DC_DN	177	Up	0.00309179177830703	0.0841218422956082
C2_LIU_SOX4_TARGETS_UP	117	Up	0.00309465379641782	0.0841218422956082
C7_GSE24142_ADULT_VS_FETAL_EARLY_THYMIC_PROGENITOR_DN	159	Up	0.00310028162666293	0.0841693479919552
C7_GSE3982_MAST_CELL_VS_EFF_MEMORY_CD4_TCELL_DN	139	Up	0.00310586489815749	0.0841960749532596
C7_GSE27786_BCELL_VS_MONO_MAC_UP	183	Up	0.00311260918250313	0.0841960749532596
C2_REACTOME_SHC_MEDIATED_CASCADE:FGFR2	12	Down	0.00311291038689444	0.0841960749532596
C2_JI_RESPONSE_TO_FSH_DN	49	Up	0.0031170922164265	0.0842041897368912
C7_GSE11924_TFH_VS_TH1_CD4_TCELL_UP	177	Up	0.00313728703119906	0.0846443162696145
C7_GSE17721_CTRL_VS_GARDIQUIMOD_2H_BMDC_DN	156	Up	0.00315047899921593	0.0848946465229715
C7_GSE37319_WT_VS_RC3H1_KO_CD44LOW_CD8_TCELL_UP	94	Up	0.00315847115898713	0.0848968499051965
C7_GSE5503_LIVER_DC_VS_SPLEEN_DC_ACTIVATED_ALLOGENIC_TCELL_DN	169	Up	0.00316898902152154	0.0848968499051965
C2_MARSON_BOUND_BY_E2F4_UNSTIMULATED	579	Up	0.0031694373800569	0.0848968499051965
C2_WATANABE_RECTAL_CANCER_RADIOTHERAPY_RESPONSIVE_UP	89	Up	0.0031698434052051	0.0848968499051965
C7_GSE18791_CTRL_VS_NEWCASTLE_VIRUS_DC_18H_UP	179	Up	0.00317276628237875	0.0848968499051965
C5_GO_CUL4_RING_E3_UBIQUITIN_LIGASE_COMPLEX	29	Up	0.00317659959783844	0.0848968499051965
C3_GAANYNYGACNY_UNKNOWN	50	Up	0.00317795694832286	0.0848968499051965
C3_ACTGAAA_MIR30A3P_MIR30E3P	152	Up	0.00318999515052021	0.0850810889678822
C7_GSE16450_CTRL_VS_IFNA_12H_STIM_MATURE_NEURON_CELL_LINE_DN	172	Up	0.00319269806471769	0.0850810889678822
C2_BURTON_ADIPOGENESIS_1	25	Up	0.00320123415502422	0.0852038911543379
C5_GO_REGULATION_OF_NUCLEOBASE_CONTAINING_COMPOUND_METABOLIC_PROCESS	417	Up	0.00322359482802294	0.0855017954600544
C7_GSE22935_UNSTIM_VS_12H_MBOVIS_BCG_STIM_MACROPHAGE_DN	170	Up	0.00322888614102465	0.0855017954600544
C7_GSE17721_LPS_VS_PAM3CSK4_8H_BMDC_UP	165	Up	0.00323075575772577	0.0855017954600544
C2_YAO_TEMPORAL_RESPONSE_TO_PROGESTERONE_CLUSTER_14	117	Up	0.0032323501362428	0.0855017954600544
C5_GO_ALPHA_BETA_T_CELL_LINEAGE_COMMITMENT	16	Up	0.00323807914465505	0.0855017954600544
C3_GTGTGAG_MIR342	55	Up	0.00324051390092559	0.0855017954600544
C2_REACTOME_DAP12_SIGNALING	27	Down	0.0032415279102485	0.0855017954600544
C5_GO_PROTEIN_DNA_COMPLEX_SUBUNIT_ORGANIZATION	227	Up	0.00324395987754125	0.0855017954600544
C2_REACTOME_FORMATION_OF_TC_NER_PRE_INCISION_COMPLEX	47	Up	0.00325635909285942	0.0857244434979449
C7_GSE17301_IFNA2_VS_IFNA5_STIM_ACD3_ACD28_ACT_CD8_TCELL_UP	174	Up	0.00326138712509779	0.0857527388092378
C7_GSE37534_UNTREATED_VS_GW1929_TREATED_CD4_TCELL_PPARG1_AND_FOXP3_TRASDUCED_DN	165	Up	0.00326883994566792	0.0858446441905913
C3_TAXCREB_01	97	Up	0.00328021418591566	0.0860391851522159
C7_GSE12845_IGD_NEG_BLOOD_VS_DARKZONE_GC_TONSIL_BCELL_DN	184	Up	0.00328492983615603	0.0860588140167832
C5_GO_TELOMERE_CAP_COMPLEX	11	Up	0.00330026082284603	0.0863561613620942
C7_GSE19888_ADENOSINE_A3R_ACT_VS_A3R_ACT_WITH_A3R_INH_PRETREATMENT_IN_MAST_CELL_UP	165	Up	0.00330950824968883	0.0864305923770322
C2_REACTOME_CELL_CYCLE_CHECKPOINTS	252	Up	0.00331107423314188	0.0864305923770322
C7_GSE13493_DP_VS_CD4INTCD8POS_THYMOCYTE_UP	162	Up	0.00331780900481798	0.086483076043321
C7_GSE45739_UNSTIM_VS_ACD3_ACD28_STIM_NRAS_KO_CD4_TCELL_DN	164	Down	0.00332411966377086	0.086483076043321
C3_CREB_02	208	Up	0.00332504542781347	0.086483076043321
C7_GSE2770_IL12_ACT_VS_ACT_CD4_TCELL_48H_UP	166	Up	0.00334333639289928	0.0868546742931392
C5_GO_RIBONUCLEOPROTEIN_COMPLEX_BIOGENESIS	376	Up	0.00337141983469793	0.0874266808517472
C7_GSE17974_0H_VS_0.5H_IN_VITRO_ACT_CD4_TCELL_DN	138	Up	0.00337815476401653	0.0874266808517472
C7_GSE18791_CTRL_VS_NEWCASTLE_VIRUS_DC_4H_DN	152	Up	0.00337946321879239	0.0874266808517472
C2_REACTOME_NONHOMOLOGOUS_END_JOINING_NHEJ	64	Up	0.00338168478941472	0.0874266808517472
C7_GSE37532_VISCERAL_ADIPOSE_TISSUE_VS_LN_DERIVED_PPARG_KO_TREG_CD4_TCELL_UP	167	Up	0.00338550672669499	0.0874266808517472
C5_GO_SNRNA_TRANSCRIPTION	62	Up	0.00340086285190522	0.0875813626350599
C7_GSE40274_IRF4_VS_FOXP3_AND_IRF4_TRANSDUCED_ACTIVATED_CD4_TCELL_UP	155	Up	0.00340160289398521	0.0875813626350599
C7_GSE39820_CTRL_VS_TGFBETA1_IL6_CD4_TCELL_DN	172	Up	0.00340406213676475	0.0875813626350599
C7_GSE5679_PPARG_LIGAND_ROSIGLITAZONE_VS_ROSIGLITAZONE_AND_RARA_AGONIST_AM580_TREATED_DC_UP	173	Up	0.00340850548071866	0.0875813626350599
C2_TSUTSUMI_FBXW8_TARGETS	6	Up	0.00341168409674653	0.0875813626350599
C2_HADDAD_B_LYMPHOCYTE_PROGENITOR	238	Up	0.00342992011135509	0.0879454220514358
C5_GO_NUCLEAR_BODY	597	Up	0.00343934349715704	0.0880693450734283
C2_VERNELL_RETINOBLASTOMA_PATHWAY_UP	57	Up	0.00344361433460906	0.0880693450734283
C2_BOWIE_RESPONSE_TO_EXTRACELLULAR_MATRIX	12	Up	0.00344693315357462	0.0880693450734283
C5_GO_DNA_METABOLIC_PROCESS	719	Up	0.00346705608121562	0.0882507512735427
C7_GSE41867_LCMV_ARMSTRONG_VS_CLONE13_DAY8_EFFECTOR_CD8_TCELL_UP	175	Up	0.00346840338590786	0.0882507512735427
C7_GSE32255_UNSTIM_VS_4H_LPS_STIM_DC_UP	167	Up	0.00346859136984321	0.0882507512735427
C7_GSE18791_UNSTIM_VS_NEWCATSLE_VIRUS_DC_6H_UP	169	Up	0.00347274474937133	0.0882507512735427
C5_GO_GENERAL_TRANSCRIPTION_INITIATION_FACTOR_ACTIVITY	15	Up	0.00347437495793866	0.0882507512735427
C7_GSE32533_WT_VS_MIR17_KO_ACT_CD4_TCELL_DN	181	Up	0.00348769742788772	0.0884114416001625
C2_BIOCARTA_MAPK_PATHWAY	76	Up	0.00348885275722567	0.0884114416001625
C7_GSE15624_3H_VS_6H_HALOFUGINONE_TREATED_CD4_TCELL_DN	118	Up	0.00352402992005617	0.0891634163213286
C7_GSE2770_IL4_ACT_VS_ACT_CD4_TCELL_2H_DN	169	Up	0.00353250720767874	0.0891634163213286
C5_GO_RNA_EXPORT_FROM_NUCLEUS	114	Up	0.00353432785320475	0.0891634163213286
C5_GO_H4_HISTONE_ACETYLTRANSFERASE_COMPLEX	39	Up	0.00353524253949547	0.0891634163213286
C5_GO_NUCLEOPLASM_PART	890	Up	0.00353907899007302	0.0891634163213286
C5_GO_CHROMOSOMAL_REGION	302	Up	0.00355562181981332	0.0894762743798034
C7_GSE42724_NAIVE_BCELL_VS_PLASMABLAST_UP	164	Up	0.00357168370207246	0.0897675980404087
C5_GO_HISTONE_ACETYLTRANSFERASE_BINDING	24	Up	0.00357821987909114	0.0897675980404087
C7_GSE11057_NAIVE_VS_MEMORY_CD4_TCELL_DN	182	Up	0.00357961332772236	0.0897675980404087
C7_GSE3982_MEMORY_CD4_TCELL_VS_TH2_UP	167	Up	0.00359233475691446	0.0898924395921037
C2_XU_RESPONSE_TO_TRETINOIN_AND_NSC682994_DN	13	Up	0.00360034179620988	0.0898924395921037
C7_GSE31082_DN_VS_DP_THYMOCYTE_UP	159	Up	0.00360767596652987	0.0898924395921037
C7_GSE15930_STIM_VS_STIM_AND_TRICHOSTATINA_48H_CD8_T_CELL_UP	167	Up	0.00360790091160096	0.0898924395921037
C5_GO_CYSTEINE_TYPE_PEPTIDASE_ACTIVITY	139	Up	0.00360911440659509	0.0898924395921037
C7_GSE34515_CD16_POS_MONOCYTE_VS_DC_UP	180	Up	0.00361757009916748	0.0898924395921037
C5_GO_RESPONSE_TO_UV	113	Up	0.00361785029633637	0.0898924395921037
C2_REACTOME_INITIAL_TRIGGERING_OF_COMPLEMENT	10	Down	0.0036214286687133	0.0898924395921037
C7_GSE22886_IGG_IGA_MEMORY_BCELL_VS_BLOOD_PLASMA_CELL_DN	175	Up	0.0036296244147717	0.0898924395921037
C7_GSE3982_NEUTROPHIL_VS_BASOPHIL_DN	174	Up	0.00363175135798169	0.0898924395921037
C5_GO_HORMONE_RECEPTOR_BINDING	138	Up	0.00363476657302556	0.0898924395921037
C2_NIKOLSKY_BREAST_CANCER_8Q12_Q22_AMPLICON	86	Up	0.00364365316449793	0.0898924395921037
C2_CHEOK_RESPONSE_TO_MERCAPTOPURINE_UP	10	Up	0.00364527730018413	0.0898924395921037
C2_REACTOME_DNA_DOUBLE_STRAND_BREAK_RESPONSE	69	Up	0.00364553394255939	0.0898924395921037
C7_GSE26343_UNSTIM_VS_LPS_STIM_NFAT5_KO_MACROPHAGE_UP	164	Up	0.00364675211326993	0.0898924395921037
C2_UEDA_CENTRAL_CLOCK	72	Up	0.00365652872188549	0.0899310547151614
C7_GSE27786_CD4_TCELL_VS_ERYTHTROBLAST_UP	177	Up	0.00365661028299707	0.0899310547151614
C7_GSE15930_STIM_VS_STIM_AND_TRICHOSTATINA_48H_CD8_T_CELL_DN	166	Up	0.00366275571364954	0.0899801777355445
C5_GO_DAMAGED_DNA_BINDING	60	Up	0.00367852530867538	0.0902192614374104
C5_GO_ANCHORED_COMPONENT_OF_MEMBRANE	78	Down	0.00368080612078684	0.0902192614374104
C2_REACTOME_REGULATION_OF_HSF1_MEDIATED_HEAT_SHOCK_RESPONSE	69	Up	0.00369370129350622	0.0904048991299844
C7_GSE40493_BCL6_KO_VS_WT_TREG_UP	165	Up	0.00369671517279624	0.0904048991299844
C5_GO_INTRONIC_TRANSCRIPTION_REGULATORY_REGION_DNA_BINDING	8	Up	0.00370845310097205	0.090589825074646
C2_SEIDEN_MET_SIGNALING	19	Up	0.00371855364722748	0.0906457307185553
C2_RADAEVA_RESPONSE_TO_IFNA1_UP	45	Up	0.00371909922273254	0.0906457307185553
C5_GO_DNA_RECOMBINATION	233	Up	0.00372592905970658	0.0907102729103874
C5_GO_HISTONE_MRNA_CATABOLIC_PROCESS	11	Up	0.00375306297997485	0.0912684329166082
C5_GO_AUTOPHAGOSOME_ORGANIZATION	85	Up	0.00375887796681706	0.0912960232193866
C7_GSE17721_CPG_VS_GARDIQUIMOD_24H_BMDC_UP	152	Up	0.00377326994688856	0.0912960232193866
C7_GSE14000_4H_VS_16H_LPS_DC_TRANSLATED_RNA_DN	170	Up	0.00377511008671637	0.0912960232193866
C7_GSE17974_CTRL_VS_ACT_IL4_AND_ANTI_IL12_24H_CD4_TCELL_UP	168	Up	0.00377785131192212	0.0912960232193866
C3_SCGGAAGY_ELK1_02	1067	Up	0.00377991038602297	0.0912960232193866
C5_GO_SIGNAL_TRANSDUCTION_BY_P53_CLASS_MEDIATOR	217	Up	0.00378535825314463	0.0912960232193866
C5_GO_HSP70_PROTEIN_BINDING	36	Up	0.00379357324589918	0.0912960232193866
C7_GSE3565_CTRL_VS_LPS_INJECTED_DUSP1_KO_SPLENOCYTES_DN	154	Up	0.00379528872952516	0.0912960232193866
C7_GSE6092_B_BURGDOFERI_VS_B_BURGDORFERI_AND_IFNG_STIM_ENDOTHELIAL_CELL_DN	156	Up	0.00379653181620832	0.0912960232193866
C2_WANG_LMO4_TARGETS_UP	290	Up	0.00379660021450326	0.0912960232193866
C2_WANG_CISPLATIN_RESPONSE_AND_XPC_DN	171	Up	0.00380232669245236	0.0912960232193866
C7_GSE3982_MEMORY_CD4_TCELL_VS_TH1_DN	178	Up	0.0038047024244111	0.0912960232193866
C5_GO_FIBROBLAST_APOPTOTIC_PROCESS	15	Up	0.00381284201718849	0.0913221927858648
C7_GSE29949_CD8_NEG_DC_SPLEEN_VS_CD8_POS_DC_SPLEEN_DN	140	Up	0.0038142129201546	0.0913221927858648
C7_GSE15930_NAIVE_VS_24H_IN_VITRO_STIM_IL12_CD8_TCELL_UP	157	Up	0.00382780537124651	0.0915465866737369
C2_CHIARADONNA_NEOPLASTIC_TRANSFORMATION_KRAS_UP	97	Up	0.00383642380742902	0.0915847311048727
C7_GSE15930_NAIVE_VS_72H_IN_VITRO_STIM_IFNAB_CD8_TCELL_DN	186	Up	0.00383906471395707	0.0915847311048727
C5_GO_INSULIN_METABOLIC_PROCESS	5	Up	0.00384206644410078	0.0915847311048727
H_HALLMARK_INTERFERON_ALPHA_RESPONSE	86	Up	0.00385698961561721	0.0918395375872321
C7_GSE15930_STIM_VS_STIM_AND_IL12_72H_CD8_T_CELL_UP	164	Up	0.00386776601498418	0.0919951539441194
C5_GO_HIGH_DENSITY_LIPOPROTEIN_PARTICLE_REMODELING	12	Down	0.00388001327833133	0.0921422570546154
C7_GSE7509_FCGRIIB_VS_TNFA_IL1B_IL6_PGE_STIM_DC_UP	172	Up	0.00388488602944727	0.0921422570546154
C7_GSE1460_DP_THYMOCYTE_VS_NAIVE_CD4_TCELL_CORD_BLOOD_UP	176	Up	0.00388669395191652	0.0921422570546154
C2_BERTUCCI_MEDULLARY_VS_DUCTAL_BREAST_CANCER_UP	181	Up	0.00390733681057668	0.0925305132041805
C7_GSE40273_EOS_KO_VS_WT_TREG_DN	172	Up	0.00391294040839425	0.0925621628559304
C2_RAMASWAMY_METASTASIS_UP	58	Up	0.00392116870464885	0.092655764206147
C5_GO_OXYGEN_TRANSPORT	6	Up	0.00392630186526139	0.0926761045280196
C5_GO_POSITIVE_REGULATION_OF_VACUOLE_ORGANIZATION	12	Up	0.0039547531185259	0.0931527909758029
C5_GO_MACROAUTOPHAGY	256	Up	0.00395508576842682	0.0931527909758029
C2_REACTOME_DEPURINATION	51	Up	0.00396189854461809	0.0932120425486503
C2_PID_TELOMERASE_PATHWAY	57	Up	0.00397513672535487	0.0934189227607867
C5_GO_NEGATIVE_REGULATION_OF_RESPONSE_TO_ENDOPLASMIC_RETICULUM_STRESS	37	Up	0.00398153857144037	0.0934189227607867
C5_GO_COVALENT_CHROMATIN_MODIFICATION	376	Up	0.00399131167193616	0.0934189227607867
C2_KEGG_ADIPOCYTOKINE_SIGNALING_PATHWAY	50	Up	0.00399902352121285	0.0934189227607867
C7_GSE1460_CORD_VS_ADULT_BLOOD_NAIVE_CD4_TCELL_DN	177	Up	0.00400559767334372	0.0934189227607867
C5_GO_TRANSCRIPTION_COUPLED_NUCLEOTIDE_EXCISION_REPAIR	67	Up	0.00401353388517559	0.0934189227607867
C5_GO_REGULATION_OF_CELLULAR_RESPONSE_TO_HEAT	70	Up	0.00401507548083521	0.0934189227607867
C2_WOOD_EBV_EBNA1_TARGETS_UP	84	Up	0.00401841065836871	0.0934189227607867
C7_GSE3982_CTRL_VS_LPS_4H_MAC_UP	158	Up	0.00402168478408446	0.0934189227607867
C2_SEKI_INFLAMMATORY_RESPONSE_LPS_UP	52	Up	0.00402318037896399	0.0934189227607867
C7_GSE13493_CD4INTCD8POS_VS_CD8POS_THYMOCYTE_UP	155	Up	0.00402998531906547	0.0934189227607867
C2_REACTOME_ALPHA_LINOLENIC_OMEGA3_AND_LINOLEIC_OMEGA6_ACID_METABOLISM	11	Up	0.00403670689582735	0.0934189227607867
C5_GO_ALPHA_LINOLENIC_ACID_METABOLIC_PROCESS	11	Up	0.00403670689582735	0.0934189227607867
C7_GSE13485_CTRL_VS_DAY21_YF17D_VACCINE_PBMC_UP	162	Up	0.00403932368135444	0.0934189227607867
C7_GSE21927_SPLENIC_VS_TUMOR_MONOCYTES_FROM_C26GM_TUMOROUS_MICE_BALBC_DN	183	Up	0.00403941331527848	0.0934189227607867
C7_GSE45739_NRAS_KO_VS_WT_ACD3_ACD28_STIM_CD4_TCELL_UP	162	Up	0.00403959752672036	0.0934189227607867
C3_CATTTCA_MIR203	221	Up	0.00404497763539711	0.0934437219031247
C5_GO_PHOSPHATIDYLGLYCEROL_BIOSYNTHETIC_PROCESS	8	Up	0.00405784371943984	0.0935384033736318
C7_GSE17721_CTRL_VS_CPG_6H_BMDC_UP	170	Up	0.00406558779346248	0.0935384033736318
C7_GSE11961_MEMORY_BCELL_DAY7_VS_PLASMA_CELL_DAY7_DN	156	Up	0.00406570353992166	0.0935384033736318
C7_GSE25087_TREG_VS_TCONV_ADULT_UP	176	Up	0.00407493634331496	0.0935384033736318
C7_GSE19374_UNINF_VS_LISTERIA_INFECTED_MACROPHAGE_DN	137	Up	0.00407742290165865	0.0935384033736318
C5_GO_UBIQUITIN_LIKE_PROTEIN_TRANSFERASE_ACTIVITY	337	Up	0.00408213336434223	0.0935384033736318
C7_GSE41867_DAY6_VS_DAY8_LCMV_CLONE13_EFFECTOR_CD8_TCELL_DN	175	Up	0.00408375361763282	0.0935384033736318
C7_GSE37301_COMMON_LYMPHOID_PROGENITOR_VS_RAG2_KO_NK_CELL_UP	137	Up	0.00408962844037028	0.0935384033736318
C7_GSE9316_IL6_KO_VS_IFNG_KO_INVIVO_EXPANDED_CD4_TCELL_DN	162	Up	0.00409387490432772	0.0935384033736318
C5_GO_PROTEIN_STABILIZATION	140	Up	0.00409662808944046	0.0935384033736318
C7_GSE6674_ANTI_IGM_VS_CPG_STIM_BCELL_UP	172	Up	0.00409995592854514	0.0935384033736318
C3_ACAACCT_MIR453	34	Up	0.00410082157515784	0.0935384033736318
C2_KEGG_AMYOTROPHIC_LATERAL_SCLEROSIS_ALS	41	Up	0.00411246620603999	0.0937054799804826
C5_GO_COPII_COATED_VESICLE_CARGO_LOADING	12	Up	0.00412411190427654	0.093872230249283
C5_GO_PHOSPHOLIPID_HOMEOSTASIS	9	Down	0.00413137400647853	0.0939389569691113
C2_BIOCARTA_STRESS_PATHWAY	23	Up	0.00414909349145879	0.0942430743630619
C2_WANG_TUMOR_INVASIVENESS_UP	311	Up	0.00415492639926444	0.0942754380601409
C7_GSE17721_LPS_VS_PAM3CSK4_16H_BMDC_UP	167	Up	0.00415921050265327	0.0942754380601409
C7_GSE24142_ADULT_VS_FETAL_DN3_THYMOCYTE_DN	146	Up	0.00416382035844003	0.0942814104543645
C7_GSE22886_NAIVE_CD4_TCELL_VS_DC_DN	183	Up	0.00417328277557147	0.0943030675093283
C7_GSE17301_CTRL_VS_48H_IFNA2_STIM_CD8_TCELL_DN	157	Up	0.00417637147401128	0.0943030675093283
C7_GSE27786_CD4_TCELL_VS_NKTCELL_UP	167	Up	0.00417781891372232	0.0943030675093283
C5_GO_NEGATIVE_REGULATION_OF_B_CELL_APOPTOTIC_PROCESS	10	Up	0.00418602027502966	0.0943899706922488
C7_GSE29618_PRE_VS_DAY7_POST_LAIV_FLU_VACCINE_MDC_DN	160	Up	0.00420013389557844	0.0945115825342355
C5_GO_RETROMER_COMPLEX	18	Up	0.00420324164114387	0.0945115825342355
C7_GSE31082_CD4_VS_CD8_SP_THYMOCYTE_UP	181	Up	0.00420791123407824	0.0945115825342355
C7_GSE3982_EOSINOPHIL_VS_TH1_DN	172	Up	0.00420982209614561	0.0945115825342355
C5_GO_RNA_BINDING	1344	Up	0.0042137086116928	0.0945115825342355
C7_GSE11864_CSF1_IFNG_VS_CSF1_PAM3CYS_IN_MAC_DN	154	Up	0.00421912389627803	0.0945115825342355
C2_FERREIRA_EWINGS_SARCOMA_UNSTABLE_VS_STABLE_UP	132	Up	0.0042261566624019	0.0945115825342355
C2_REACTOME_POST_TRANSLATIONAL_PROTEIN_MODIFICATION	1079	Up	0.00422971747620141	0.0945115825342355
C7_GSE13547_CTRL_VS_ANTI_IGM_STIM_ZFX_KO_BCELL_2H_DN	158	Up	0.0042362246004788	0.0945115825342355
C7_GSE17721_CPG_VS_GARDIQUIMOD_1H_BMDC_UP	154	Up	0.00424231549659396	0.0945115825342355
C7_GSE7568_CTRL_VS_3H_TGFB_TREATED_MACROPHAGES_WITH_IL4_AND_DEXAMETHASONE_DN	168	Up	0.00425191301922768	0.0945115825342355
C7_GSE17721_CTRL_VS_PAM3CSK4_1H_BMDC_UP	166	Up	0.00425245759590608	0.0945115825342355
C7_GSE14308_TH1_VS_INDUCED_TREG_UP	163	Up	0.00425264209145729	0.0945115825342355
C2_REACTOME_CELLULAR_RESPONSE_TO_HEAT_STRESS	87	Up	0.00425409199080303	0.0945115825342355
C7_GSE5542_IFNG_VS_IFNA_AND_IFNG_TREATED_EPITHELIAL_CELLS_24H_UP	164	Up	0.00425757610662953	0.0945115825342355
C1_chr12q14	29	Up	0.0042611251944718	0.0945115825342355
C7_GSE3203_UNTREATED_VS_IFNB_TREATED_LN_BCELL_UP	161	Up	0.00427476667015994	0.0946306667374361
C7_GSE411_100MIN_VS_400MIN_IL6_STIM_MACROPHAGE_DN	175	Up	0.00427521913160093	0.0946306667374361
C7_GSE24671_CTRL_VS_BAKIMULC_INFECTED_MOUSE_SPLENOCYTES_UP	182	Up	0.00429219830265434	0.0948798061473788
C5_GO_IMMUNOGLOBULIN_SECRETION	16	Up	0.00429723376738423	0.0948798061473788
C2_MORI_PLASMA_CELL_UP	41	Up	0.00429959659980054	0.0948798061473788
C7_GSE40666_WT_VS_STAT1_KO_CD8_TCELL_UP	166	Up	0.00430470638837135	0.0948960274151943
C2_PID_NFKAPPAB_CANONICAL_PATHWAY	21	Up	0.00434234959376216	0.0951539818095172
C7_GSE26495_PD1HIGH_VS_PD1LOW_CD8_TCELL_DN	131	Down	0.00434286704527205	0.0951539818095172
C7_GSE17974_IL4_AND_ANTI_IL12_VS_UNTREATED_2H_ACT_CD4_TCELL_UP	138	Up	0.0043435714965861	0.0951539818095172
C3_GTTATAT_MIR410	73	Up	0.00434797073138401	0.0951539818095172
C5_GO_NEGATIVE_REGULATION_OF_INTERLEUKIN_4_PRODUCTION	3	Up	0.00435703813181078	0.0951539818095172
C2_SCHLOSSER_SERUM_RESPONSE_DN	593	Up	0.00436354533196936	0.0951539818095172
C7_GSE43863_NAIVE_VS_MEMORY_LY6C_INT_CXCR5POS_CD4_TCELL_D150_LCMV_DN	174	Up	0.00436403794946122	0.0951539818095172
C7_GSE2706_UNSTIM_VS_8H_LPS_AND_R848_DC_UP	176	Up	0.00436679114161642	0.0951539818095172
C7_GSE2770_TGFB_AND_IL4_VS_TGFB_AND_IL12_TREATED_ACT_CD4_TCELL_6H_DN	167	Up	0.00437010887568141	0.0951539818095172
C5_GO_PROTEIN_POLYUBIQUITINATION	255	Up	0.0043721508243335	0.0951539818095172
C7_GSE23925_DARK_ZONE_VS_NAIVE_BCELL_DN	146	Up	0.00437261140802329	0.0951539818095172
C2_BURTON_ADIPOGENESIS_11	41	Up	0.00437453325131854	0.0951539818095172
C7_KAECH_DAY15_EFF_VS_MEMORY_CD8_TCELL_DN	159	Up	0.0043805836509893	0.0951539818095172
C2_REACTOME_HIV_LIFE_CYCLE	123	Up	0.00438338004715653	0.0951539818095172
C7_GSE25502_WT_VS_KLF13_KO_THYMIC_MEMORY_LIKE_CD8_TCELL_DN	83	Down	0.00438783535473485	0.0951539818095172
C5_GO_MITOCHONDRIAL_PROTEIN_COMPLEX	222	Up	0.00439110703717222	0.0951539818095172
C7_GSE1432_1H_VS_6H_IFNG_MICROGLIA_DN	180	Up	0.0043918739203358	0.0951539818095172
C7_GSE19401_NAIVE_VS_IMMUNIZED_MOUSE_PLN_FOLLICULAR_DC_DN	169	Up	0.00439784046502848	0.0951539818095172
C2_MOREAUX_MULTIPLE_MYELOMA_BY_TACI_DN	155	Up	0.00439975307739931	0.0951539818095172
C7_GSE17721_0.5H_VS_24H_POLYIC_BMDC_DN	170	Up	0.00440833163193798	0.0952445515537836
C5_GO_OXALOACETATE_METABOLIC_PROCESS	6	Up	0.00441642697679452	0.0953245114235091
C6_PDGF_UP.V1_UP	112	Up	0.00442556666032559	0.0954268310097243
C7_GSE7509_UNSTIM_VS_TNFA_IL1B_IL6_PGE_STIM_DC_UP	177	Up	0.00443158508356696	0.0954617116511762
C5_GO_GASTRO_INTESTINAL_SYSTEM_SMOOTH_MUSCLE_CONTRACTION	6	Down	0.00443717022227237	0.0954695952742958
C7_GSE29949_CD8_POS_DC_SPLEEN_VS_DC_BRAIN_UP	169	Up	0.00444323001952397	0.0954695952742958
C7_GSE22886_NAIVE_BCELL_VS_BM_PLASMA_CELL_UP	169	Up	0.0044451544913811	0.0954695952742958
C7_GSE21546_WT_VS_SAP1A_KO_DP_THYMOCYTES_UP	153	Up	0.00445499281224623	0.095494301076503
C2_REACTOME_HSF1_ACTIVATION	25	Up	0.00445510938085105	0.095494301076503
C7_GSE1925_CTRL_VS_3H_IFNG_STIM_MACROPHAGE_UP	172	Up	0.00446229820294018	0.0955539709952402
C2_DAZARD_UV_RESPONSE_CLUSTER_G5	9	Up	0.00447513667579236	0.0957222518884279
C7_GSE7348_LPS_VS_TOLERIZED_AND_LPS_STIM_MACROPHAGE_UP	164	Up	0.00447898237445852	0.0957222518884279
C7_GSE26669_CTRL_VS_COSTIM_BLOCK_MLR_CD4_TCELL_UP	158	Up	0.00448898930262365	0.095841688929638
C7_GSE36009_WT_VS_NLRP10_KO_DC_DN	169	Up	0.00449701254317066	0.0959185802226726
C5_GO_NEGATIVE_REGULATION_OF_TELOMERE_MAINTENANCE_VIA_TELOMERASE	19	Up	0.00450531321499683	0.0959363994759153
C2_AMIT_EGF_RESPONSE_60_HELA	38	Up	0.00451396122643751	0.0959363994759153
C7_GSE10325_CD4_TCELL_VS_BCELL_UP	178	Up	0.00451471628679101	0.0959363994759153
C7_GSE1925_CTRL_VS_IFNG_PRIMED_MACROPHAGE_3H_IFNG_STIM_UP	155	Up	0.00451553862552598	0.0959363994759153
C2_FERRARI_RESPONSE_TO_FENRETINIDE_UP	16	Up	0.00452045764481714	0.0959469346686629
C7_GSE15930_STIM_VS_STIM_AND_IFNAB_72H_CD8_T_CELL_DN	172	Up	0.00453964763963378	0.0962516182644156
C2_PID_TNF_PATHWAY	44	Up	0.00454368694001298	0.0962516182644156
C2_PID_FOXO_PATHWAY	44	Up	0.00457291969429758	0.0966952150117767
C7_GSE2770_IL4_ACT_VS_ACT_CD4_TCELL_6H_DN	170	Up	0.00457354280850465	0.0966952150117767
C2_REACTOME_COPII_MEDIATED_VESICLE_TRANSPORT	59	Up	0.00458452683984453	0.0967712794929494
C2_GRAHAM_NORMAL_QUIESCENT_VS_NORMAL_DIVIDING_DN	76	Up	0.00459379169086416	0.0967712794929494
C2_TARTE_PLASMA_CELL_VS_B_LYMPHOCYTE_UP	71	Up	0.00459623090502688	0.0967712794929494
C7_GSE30971_CTRL_VS_LPS_STIM_MACROPHAGE_WBP7_HET_4H_UP	165	Up	0.00459642320244551	0.0967712794929494
C7_GSE17721_LPS_VS_POLYIC_1H_BMDC_UP	148	Up	0.00459944630081278	0.0967712794929494
C5_GO_REGULATION_OF_SIGNAL_TRANSDUCTION_BY_P53_CLASS_MEDIATOR	146	Up	0.00460902633506293	0.0968362551692689
C7_GSE29618_BCELL_VS_PDC_UP	161	Up	0.00461146282453691	0.0968362551692689
C7_GSE16385_UNTREATED_VS_12H_IL4_TREATED_MACROPHAGE_DN	140	Up	0.00463277644711853	0.0971897356778484
C7_GSE24634_TEFF_VS_TCONV_DAY7_IN_CULTURE_UP	186	Up	0.00464809308198115	0.0974168455404205
C3_CTTTGTA_MIR524	328	Up	0.00465924005957031	0.097556211749227
C7_GSE15930_NAIVE_VS_24H_IN_VITRO_STIM_CD8_TCELL_UP	151	Up	0.00466751349496657	0.0975563399995223
C2_SHAFFER_IRF4_TARGETS_IN_MYELOMA_VS_MATURE_B_LYMPHOCYTE	92	Up	0.00466874147831043	0.0975563399995223
C7_GSE20727_CTRL_VS_H2O2_TREATED_DC_DN	174	Up	0.00468410833321797	0.0975563399995223
H_HALLMARK_G2M_CHECKPOINT	183	Up	0.00468508947726785	0.0975563399995223
C7_GSE11924_TFH_VS_TH2_CD4_TCELL_UP	177	Up	0.00468790385228228	0.0975563399995223
C7_GSE2706_LPS_VS_R848_AND_LPS_8H_STIM_DC_UP	169	Up	0.00468952395664119	0.0975563399995223
C7_GSE41867_DAY8_VS_DAY15_LCMV_CLONE13_EFFECTOR_CD8_TCELL_DN	171	Up	0.00469072757788594	0.0975563399995223
C7_GSE8868_SPLEEN_VS_INTESTINE_CD11B_POS_CD11C_NEG_DC_DN	151	Up	0.00470040980225627	0.0976570352477215
C7_GSE41978_ID2_KO_VS_BIM_KO_KLRG1_LOW_EFFECTOR_CD8_TCELL_UP	167	Up	0.00470855513324388	0.0976570352477215
C5_GO_VESICLE_BUDDING_FROM_MEMBRANE	85	Up	0.00470907518297606	0.0976570352477215
C2_WIEMANN_TELOMERE_SHORTENING_AND_CHRONIC_LIVER_DAMAGE_UP	7	Up	0.0047266018123849	0.0977697293375909
C7_GSE40274_CTRL_VS_FOXP3_AND_XBP1_TRANSDUCED_ACTIVATED_CD4_TCELL_UP	141	Up	0.00472783458614478	0.0977697293375909
C6_PDGF_ERK_DN.V1_UP	98	Up	0.00472803089042655	0.0977697293375909
C5_GO_NUCLEAR_EXPORT	163	Up	0.0047454952716338	0.0978066088046601
C7_GSE27786_LIN_NEG_VS_NKTCELL_DN	169	Up	0.00475489023268123	0.0978066088046601
C2_TAKAO_RESPONSE_TO_UVB_RADIATION_DN	84	Up	0.00476086005980872	0.0978066088046601
C5_GO_S_ADENOSYLMETHIONINE_DEPENDENT_METHYLTRANSFERASE_ACTIVITY	137	Up	0.00476293621937143	0.0978066088046601
C2_KEGG_MTOR_SIGNALING_PATHWAY	44	Up	0.00476956806355957	0.0978066088046601
C2_BLUM_RESPONSE_TO_SALIRASIB_UP	206	Up	0.00477189087657217	0.0978066088046601
C7_GSE3982_NEUTROPHIL_VS_NKCELL_UP	158	Up	0.00477427018777459	0.0978066088046601
C7_GSE36826_WT_VS_IL1R_KO_SKIN_DN	162	Up	0.00477848716626273	0.0978066088046601
C7_GSE360_HIGH_DOSE_B_MALAYI_VS_M_TUBERCULOSIS_MAC_DN	146	Up	0.00477869667226352	0.0978066088046601
C7_GSE18893_TCONV_VS_TREG_2H_CULTURE_DN	175	Up	0.00478349641251206	0.0978066088046601
C7_GSE22432_MULTIPOTENT_PROGENITOR_VS_PDC_DN	176	Up	0.00479276678143825	0.0978066088046601
C2_PROVENZANI_METASTASIS_UP	158	Up	0.00480600345281516	0.0978066088046601
C5_GO_POSITIVE_REGULATION_OF_T_HELPER_CELL_DIFFERENTIATION	18	Up	0.00480833177112436	0.0978066088046601
C7_GSE3982_EOSINOPHIL_VS_CENT_MEMORY_CD4_TCELL_DN	164	Up	0.00480989558509885	0.0978066088046601
C5_GO_ER_TO_GOLGI_TRANSPORT_VESICLE_MEMBRANE	47	Up	0.00481455485668831	0.0978066088046601
C5_GO_MODIFICATION_DEPENDENT_MACROMOLECULE_CATABOLIC_PROCESS	514	Up	0.00481612367794457	0.0978066088046601
C7_GSE27786_CD8_TCELL_VS_MONO_MAC_UP	182	Up	0.00481803159378559	0.0978066088046601
C2_KRIGE_RESPONSE_TO_TOSEDOSTAT_24HR_UP	675	Up	0.00481831144276285	0.0978066088046601
C2_REACTOME_TRANSPORT_OF_THE_SLBP_DEPENDANT_MATURE_MRNA	33	Up	0.00481935288031688	0.0978066088046601
C7_GSE9988_LPS_VS_LPS_AND_ANTI_TREM1_MONOCYTE_DN	156	Up	0.00482022785095363	0.0978066088046601
C7_GSE46606_IRF4HIGH_VS_WT_CD40L_IL2_IL5_DAY1_STIMULATED_BCELL_DN	149	Up	0.0048290789711695	0.0978066088046601
C7_GSE14350_TREG_VS_TEFF_UP	180	Up	0.00482983650588015	0.0978066088046601
C7_GSE17186_MEMORY_VS_CD21HIGH_TRANSITIONAL_BCELL_DN	179	Up	0.0048392113008885	0.0978066088046601
C7_GSE22886_NAIVE_CD8_TCELL_VS_NKCELL_UP	162	Up	0.00483974776820477	0.0978066088046601
C2_BIDUS_METASTASIS_UP	188	Up	0.00484253632012746	0.0978066088046601
C7_GSE17974_0H_VS_6H_IN_VITRO_ACT_CD4_TCELL_UP	158	Up	0.00486739630527776	0.0980580696945019
C5_GO_EXTRINSIC_COMPONENT_OF_ORGANELLE_MEMBRANE	36	Up	0.0048685372982929	0.0980580696945019
C5_GO_PRIMARY_ALCOHOL_CATABOLIC_PROCESS	8	Down	0.00486928017105913	0.0980580696945019
C2_REACTOME_METALLOPROTEASE_DUBS	34	Up	0.00487381331694923	0.0980580696945019
C7_GSE14308_TH17_VS_NATURAL_TREG_UP	168	Up	0.00487758884383033	0.0980580696945019
C5_GO_MITOTIC_CHROMOSOME_CONDENSATION	13	Up	0.00489861056627769	0.0982843321473725
C7_GSE33162_HDAC3_KO_VS_HDAC3_KO_MACROPHAGE_DN	176	Up	0.00491052819292192	0.0982843321473725
C5_GO_IMMUNOGLOBULIN_PRODUCTION	82	Up	0.00491876656093264	0.0982843321473725
C7_GSE17974_0H_VS_2H_IN_VITRO_ACT_CD4_TCELL_UP	161	Up	0.00492064020126441	0.0982843321473725
C7_GSE2770_UNTREATED_VS_IL12_TREATED_ACT_CD4_TCELL_6H_UP	160	Up	0.00492239482362776	0.0982843321473725
C5_GO_DNA_CONFORMATION_CHANGE	240	Up	0.00492264820693355	0.0982843321473725
C7_GSE2706_R848_VS_R848_AND_LPS_8H_STIM_DC_DN	139	Up	0.00492464017745241	0.0982843321473725
C7_GSE369_SOCS3_KO_VS_WT_LIVER_UP	163	Up	0.00492509077282841	0.0982843321473725
C7_GSE6674_UNSTIM_VS_ANTI_IGM_STIM_BCELL_UP	167	Up	0.00493015620220818	0.0982949892815256
C7_GSE43863_DAY6_EFF_VS_DAY150_MEM_TH1_CD4_TCELL_UP	166	Up	0.00493849057643509	0.0983707415831313
C5_GO_TRNA_PROCESSING	115	Up	0.00494777648393756	0.0984652912748381
C7_GSE17721_POLYIC_VS_GARDIQUIMOD_24H_BMDC_DN	160	Up	0.00495258376622047	0.0984706205837346
C5_GO_CELL_DIFFERENTIATION_INVOLVED_IN_EMBRYONIC_PLACENTA_DEVELOPMENT	15	Up	0.00496374192134857	0.098528135722056
C2_MULLIGHAN_NPM1_SIGNATURE_3_DN	126	Up	0.00496456077559502	0.098528135722056
C5_GO_UBIQUITIN_LIKE_PROTEIN_CONJUGATING_ENZYME_ACTIVITY	35	Up	0.00497231230438501	0.098591771943985
C2_REACTOME_TRANSCRIPTION_COUPLED_NUCLEOTIDE_EXCISION_REPAIR_TC_NER	72	Up	0.00498214090858195	0.0986964388940271
C2_XU_HGF_TARGETS_INDUCED_BY_AKT1_6HR	15	Up	0.00500100172146391	0.0989796800565649
C7_GSE36476_YOUNG_VS_OLD_DONOR_MEMORY_CD4_TCELL_40H_TSST_ACT_UP	92	Down	0.00502441790432855	0.0991201666582265
C2_FAELT_B_CLL_WITH_VH3_21_DN	45	Up	0.00502668343271321	0.0991201666582265
C7_GSE339_EX_VIVO_VS_IN_CULTURE_CD8POS_DC_DN	158	Up	0.00502683164938544	0.0991201666582265
C7_GSE15139_GMCSF_TREATED_VS_UNTREATED_NEUTROPHILS_UP	161	Up	0.00503379829084748	0.0991201666582265
C7_GSE22886_NAIVE_CD4_TCELL_VS_48H_ACT_TH1_UP	177	Up	0.00503435236070747	0.0991201666582265
C3_KRCTCNNNNMANAGC_UNKNOWN	55	Up	0.00503551648798477	0.0991201666582265
C7_GSE22886_DAY0_VS_DAY1_MONOCYTE_IN_CULTURE_DN	171	Up	0.0050465052656583	0.099246411806582
C7_GSE27291_0H_VS_7D_STIM_GAMMADELTA_TCELL_DN	164	Up	0.00505365785226447	0.099297052655182
C2_KEGG_RIBOSOME	63	Down	0.00510545073950775	0.0999725088623727
C5_GO_TRNA_METABOLIC_PROCESS	157	Up	0.00510766835051944	0.0999725088623727
C7_GSE22140_GERMFREE_VS_SPF_MOUSE_CD4_TCELL_UP	166	Up	0.00510961818412176	0.0999725088623727
C7_GSE3982_NEUTROPHIL_VS_TH1_DN	175	Up	0.00511368800460749	0.0999725088623727
C7_GSE29164_CD8_TCELL_VS_CD8_TCELL_AND_IL12_TREATED_MELANOMA_DAY3_UP	184	Up	0.00511639168450889	0.0999725088623727
C2_VILIMAS_NOTCH1_TARGETS_DN	17	Down	0.00512851306668929	0.0999725088623727
C7_GSE30971_CTRL_VS_LPS_STIM_MACROPHAGE_WBP7_HET_2H_UP	140	Up	0.00512852652061593	0.0999725088623727
C2_STAMBOLSKY_TARGETS_OF_MUTATED_TP53_UP	37	Up	0.00512955388062307	0.0999725088623727
C2_PHONG_TNF_RESPONSE_VIA_P38_PARTIAL	118	Up	0.00513248564722805	0.0999725088623727
C7_GSE23321_CD8_STEM_CELL_MEMORY_VS_EFFECTOR_MEMORY_CD8_TCELL_UP	157	Up	0.00513412202068427	0.0999725088623727
C7_GSE17721_LPS_VS_GARDIQUIMOD_6H_BMDC_DN	163	Up	0.00515244256247221	0.100239268219863
C7_GSE21927_SPLEEN_C57BL6_VS_EL4_TUMOR_BALBC_MONOCYTES_UP	185	Up	0.00516042797448427	0.100267269433323
C5_GO_ATRIAL_CARDIAC_MUSCLE_CELL_MEMBRANE_REPOLARIZATION	6	Down	0.00516312649626692	0.100267269433323
C2_AMIT_EGF_RESPONSE_40_HELA	33	Up	0.00516785013644143	0.100269235384336
C7_GSE37605_TREG_VS_TCONV_NOD_FOXP3_FUSION_GFP_DN	151	Up	0.00520497560437102	0.100758734747129
C2_ENK_UV_RESPONSE_EPIDERMIS_DN	416	Up	0.00520966104205885	0.100758734747129
C7_GSE21063_3H_VS_16H_ANTI_IGM_STIM_BCELL_DN	183	Up	0.00521123863377571	0.100758734747129
C5_GO_MEIOTIC_CHROMOSOME_CONDENSATION	5	Up	0.00521165869381701	0.100758734747129
C7_GSE41867_NAIVE_VS_DAY6_LCMV_ARMSTRONG_EFFECTOR_CD8_TCELL_DN	160	Up	0.00521899270257269	0.100776026524929
C5_GO_TRNA_TRANSCRIPTION	5	Up	0.00522184463461278	0.100776026524929
C2_NAGASHIMA_NRG1_SIGNALING_DN	43	Up	0.00523321742752508	0.100847820691063
C2_WONG_EMBRYONIC_STEM_CELL_CORE	293	Up	0.00523785270267059	0.100847820691063
C7_GSE37532_VISCERAL_ADIPOSE_TISSUE_VS_LN_DERIVED_PPARG_KO_TCONV_CD4_TCELL_UP	159	Up	0.0052395119822436	0.100847820691063
C2_LIU_VAV3_PROSTATE_CARCINOGENESIS_DN	10	Up	0.00524893822178142	0.100893646095267
C7_GSE21670_UNTREATED_VS_TGFB_IL6_TREATED_STAT3_KO_CD4_TCELL_UP	175	Up	0.00525119520752153	0.100893646095267
C6_SRC_UP.V1_DN	100	Up	0.00525763783091157	0.100928035246136
C5_GO_SKELETAL_MUSCLE_ACETYLCHOLINE_GATED_CHANNEL_CLUSTERING	6	Up	0.00526862797873593	0.101049582771653
C2_REACTOME_UNFOLDED_PROTEIN_RESPONSE_UPR	80	Up	0.00527486484107765	0.10107983050588
C7_GSE17721_0.5H_VS_24H_GARDIQUIMOD_BMDC_DN	169	Up	0.00528331897872453	0.101152475981017
C7_GSE2770_UNTREATED_VS_ACT_CD4_TCELL_48H_DN	159	Up	0.00529287635824395	0.101166816624227
C7_GSE17974_IL4_AND_ANTI_IL12_VS_UNTREATED_48H_ACT_CD4_TCELL_DN	140	Up	0.00529339557756303	0.101166816624227
C7_GSE18791_CTRL_VS_NEWCASTLE_VIRUS_DC_12H_DN	155	Up	0.00530776670746561	0.101232795225179
C2_KAAB_FAILED_HEART_ATRIUM_DN	127	Up	0.00531065260337958	0.101232795225179
C2_HEIDENBLAD_AMPLICON_8Q24_UP	30	Up	0.00531313183207856	0.101232795225179
C5_GO_POSITIVE_REGULATION_OF_T_HELPER_17_TYPE_IMMUNE_RESPONSE	8	Up	0.00531923412944859	0.101232795225179
C7_GSE32423_IL7_VS_IL7_IL4_NAIVE_CD8_TCELL_DN	163	Up	0.00532018193604571	0.101232795225179
C2_RASHI_RESPONSE_TO_IONIZING_RADIATION_2	95	Up	0.00532600675865768	0.10125481034952
C5_GO_CULLIN_RING_UBIQUITIN_LIGASE_COMPLEX	133	Up	0.00533796187567901	0.10130723567342
C2_REACTOME_MRNA_SPLICING	153	Up	0.00533838183372558	0.10130723567342
C7_GSE11057_CD4_EFF_MEM_VS_PBMC_UP	176	Up	0.00534446886404844	0.10130723567342
C2_BIOCARTA_HIVNEF_PATHWAY	54	Up	0.00534744536446921	0.10130723567342
C2_REACTOME_RNA_POLYMERASE_II_TRANSCRIPTION_ELONGATION	49	Up	0.0053762376959666	0.101763829058384
C7_GSE339_CD8POS_VS_CD4CD8DN_DC_IN_CULTURE_DN	155	Up	0.00539116484255138	0.101920334962516
C5_GO_DNA_REPAIR	477	Up	0.0053939030304706	0.101920334962516
C5_GO_PLATELET_DERIVED_GROWTH_FACTOR_RECEPTOR_SIGNALING_PATHWAY	47	Up	0.00541269041598157	0.102109140102424
C7_GSE23308_CTRL_VS_CORTICOSTERONE_TREATED_MACROPHAGE_MINERALCORTICOID_REC_KO_DN	177	Up	0.00541330956655853	0.102109140102424
C7_GSE37533_PPARG2_FOXP3_VS_FOXP3_TRANSDUCED_CD4_TCELL_DN	175	Up	0.00542264599177158	0.102196383017819
C5_GO_NUCLEAR_PORE	75	Up	0.00544199881233945	0.102472081803184
C7_GSE360_L_DONOVANI_VS_B_MALAYI_HIGH_DOSE_DC_UP	155	Up	0.00545473610729992	0.102608005640562
C2_SENESE_HDAC2_TARGETS_UP	86	Up	0.00545867778486118	0.102608005640562
C7_GSE41867_DAY8_VS_DAY15_LCMV_CLONE13_EFFECTOR_CD8_TCELL_UP	181	Up	0.00547575358806428	0.102839867387264
C7_GSE3982_MAC_VS_EFF_MEMORY_CD4_TCELL_DN	137	Up	0.00548110944873992	0.10285140671459
C7_GSE25088_WT_VS_STAT6_KO_MACROPHAGE_ROSIGLITAZONE_STIM_UP	171	Up	0.0054906748864207	0.102941849296662
C7_GSE25085_FETAL_LIVER_VS_FETAL_BM_SP4_THYMIC_IMPLANT_UP	174	Up	0.0054961395102033	0.102955318009784
C2_REACTOME_MEIOSIS	102	Up	0.00550672755460181	0.103064654110805
C2_WINNEPENNINCKX_MELANOMA_METASTASIS_UP	136	Up	0.00551370634093338	0.103106308575454
C3_GCAAAAA_MIR129	140	Up	0.00552624068331135	0.103251690699733
C7_GSE32986_UNSTIM_VS_GMCSF_AND_CURDLAN_HIGHDOSE_STIM_DC_DN	181	Up	0.00553520021291557	0.103330088656252
C3_TTTNNANAGCYR_UNKNOWN	96	Up	0.00554550640888372	0.103350959339549
C2_PID_LKB1_PATHWAY	39	Up	0.00554827334643326	0.103350959339549
C2_ZHENG_FOXP3_TARGETS_UP	23	Up	0.00555553054747171	0.103350959339549
C7_GSE22601_IMMATURE_CD4_SINGLE_POSITIVE_VS_DOUBLE_POSITIVE_THYMOCYTE_DN	174	Up	0.00555933950135647	0.103350959339549
C7_GSE17580_UNINFECTED_VS_S_MANSONI_INF_TREG_UP	159	Up	0.00556143854618279	0.103350959339549
C7_GSE20715_0H_VS_48H_OZONE_LUNG_DN	158	Up	0.00556838325488302	0.103350959339549
C7_GSE43955_10H_VS_60H_ACT_CD4_TCELL_WITH_TGFB_IL6_DN	144	Up	0.00557015377025437	0.103350959339549
C7_GSE27786_NKTCELL_VS_NEUTROPHIL_UP	174	Up	0.00557443400457643	0.103350959339549
C5_GO_MAINTENANCE_OF_PROTEIN_LOCALIZATION_IN_ORGANELLE	34	Up	0.00559725070591669	0.103685364912677
C3_NFY_C	186	Up	0.00561029269167956	0.103837253586311
C5_GO_INTERMEDIATE_DENSITY_LIPOPROTEIN_PARTICLE	3	Down	0.00561502390082714	0.103837253586311
C7_GSE17974_0H_VS_72H_IN_VITRO_ACT_CD4_TCELL_DN	167	Up	0.0056296764233366	0.104019540864581
C7_GSE32986_UNSTIM_VS_CURDLAN_HIGHDOSE_STIM_DC_DN	182	Up	0.00564257852027352	0.104169202775977
C5_GO_FAT_PAD_DEVELOPMENT	5	Up	0.00565746458151189	0.104355205529044
C5_GO_ESTABLISHMENT_OF_SISTER_CHROMATID_COHESION	8	Up	0.00566363338460659	0.104380233966768
C7_GSE23398_WT_VS_IL2_KO_CD4_TCELL_SCURFY_MOUSE_DN	173	Up	0.00568160079985171	0.104596649934566
C7_GSE41087_WT_VS_FOXP3_MUT_ANTI_CD3_CD28_STIM_CD4_TCELL_UP	157	Up	0.00568501983555474	0.104596649934566
C2_REACTOME_CONDENSATION_OF_PROPHASE_CHROMOSOMES	65	Up	0.00569314564845492	0.104657385937529
C2_REACTOME_RNA_POLYMERASE_II_TRANSCRIBES_SNRNA_GENES	68	Up	0.00569850671100925	0.10466723757427
C7_GSE27786_CD8_TCELL_VS_NEUTROPHIL_UP	175	Up	0.00570893053362683	0.10476998404013
C5_GO_DNA_TEMPLATED_TRANSCRIPTION_ELONGATION	94	Up	0.00571414036374965	0.10477695077807
C7_GSE26156_DOUBLE_POSITIVE_VS_CD4_SINGLE_POSITIVE_THYMOCYTE_UP	170	Up	0.00572781548810586	0.104908994337566
C2_MONNIER_POSTRADIATION_TUMOR_ESCAPE_DN	309	Up	0.00573521282193566	0.104908994337566
C5_GO_P_BODY	72	Up	0.00574113039217211	0.104908994337566
C7_GSE36476_CTRL_VS_TSST_ACT_40H_MEMORY_CD4_TCELL_YOUNG_UP	172	Up	0.00575084505606057	0.104908994337566
C5_GO_TELOMERE_MAINTENANCE_VIA_TELOMERE_LENGTHENING	75	Up	0.00575254272704092	0.104908994337566
C7_GSE21063_3H_VS_16H_ANTI_IGM_STIM_NFATC1_KOBCELL_DN	169	Up	0.00575379358787264	0.104908994337566
C2_NUYTTEN_NIPP1_TARGETS_DN	673	Up	0.00575997810953675	0.104908994337566
C5_GO_CHORIO_ALLANTOIC_FUSION	3	Up	0.0057613890745134	0.104908994337566
C7_GSE2770_UNTREATED_VS_TGFB_AND_IL4_TREATED_ACT_CD4_TCELL_48H_DN	159	Up	0.00576584413088152	0.104908994337566
C7_GSE6674_ANTI_IGM_VS_PL2_3_STIM_BCELL_UP	179	Up	0.00577739972909883	0.104908994337566
C2_SHEPARD_CRUSH_AND_BURN_MUTANT_UP	147	Up	0.00577802758457216	0.104908994337566
C5_GO_POSITIVE_REGULATION_OF_TRANSCRIPTION_FROM_RNA_POLYMERASE_II_PROMOTER_IN_RESPONSE_TO_ENDOPLASMIC_RETICULUM_STRESS	9	Up	0.0057793771083068	0.104908994337566
C5_GO_ENDOPEPTIDASE_COMPLEX	53	Up	0.00579885172196984	0.105096817664296
C7_GSE42021_TREG_VS_TCONV_PLN_UP	172	Up	0.00579941410400898	0.105096817664296
C7_GSE24634_TREG_VS_TCONV_POST_DAY3_IL4_CONVERSION_UP	167	Up	0.00580929924738263	0.105155559340421
C5_GO_ENVELOPE	951	Up	0.00581235089660543	0.105155559340421
C2_SASAKI_ADULT_T_CELL_LEUKEMIA	145	Up	0.00582054463370171	0.105216045161881
C5_GO_T_CELL_RECEPTOR_SIGNALING_PATHWAY	159	Up	0.00584133128513533	0.105393699269532
C5_GO_RNA_POLYMERASE_II_INTRONIC_TRANSCRIPTION_REGULATORY_REGION_SEQUENCE_SPECIFIC_DNA_BINDING	7	Up	0.00584431189749055	0.105393699269532
C5_GO_ORGANELLAR_LARGE_RIBOSOMAL_SUBUNIT	53	Up	0.00584494837826144	0.105393699269532
C2_PHONG_TNF_RESPONSE_NOT_VIA_P38	265	Up	0.00586515655198933	0.105400572634211
C7_GSE18791_CTRL_VS_NEWCASTLE_VIRUS_DC_14H_UP	182	Up	0.00586683306639001	0.105400572634211
C7_GSE13484_UNSTIM_VS_12H_YF17D_VACCINE_STIM_PBMC_DN	157	Up	0.00586830715019386	0.105400572634211
C7_GSE41867_NAIVE_VS_DAY15_LCMV_EFFECTOR_CD8_TCELL_DN	182	Up	0.00587231067171365	0.105400572634211
C2_DAZARD_RESPONSE_TO_UV_NHEK_DN	265	Up	0.00587769952127885	0.105400572634211
C7_GSE13484_UNSTIM_VS_3H_YF17D_VACCINE_STIM_PBMC_DN	164	Up	0.00588134067034876	0.105400572634211
C7_GSE40273_EOS_KO_VS_WT_TREG_UP	169	Up	0.00588268153836609	0.105400572634211
C5_GO_RESPONSE_TO_HEAT	137	Up	0.00589271778837135	0.105400572634211
C7_GSE15930_STIM_VS_STIM_AND_TRICHOSTATINA_24H_CD8_T_CELL_DN	165	Up	0.00589699425526075	0.105400572634211
C7_GSE22935_WT_VS_MYD88_KO_MACROPHAGE_24H_MBOVIS_BCG_STIM_UP	174	Up	0.00589935258461673	0.105400572634211
C7_GSE46606_UNSTIM_VS_CD40L_IL2_IL5_DAY1_STIMULATED_BCELL_DN	155	Up	0.00590393604272729	0.105400572634211
C2_BIOCARTA_PARKIN_PATHWAY	5	Up	0.00591238150185562	0.105400572634211
C5_GO_EXOCRINE_SYSTEM_DEVELOPMENT	26	Down	0.00592048027079943	0.105400572634211
C7_GSE10239_NAIVE_VS_KLRG1HIGH_EFF_CD8_TCELL_DN	168	Up	0.0059280008928289	0.105400572634211
C2_PID_HDAC_CLASSI_PATHWAY	56	Up	0.00593006360613623	0.105400572634211
C7_GSE43700_UNTREATED_VS_IL10_TREATED_PBMC_UP	140	Up	0.00593284537218481	0.105400572634211
C2_REACTOME_PROCESSING_OF_DNA_DOUBLE_STRAND_BREAK_ENDS	90	Up	0.00593329318332907	0.105400572634211
C5_GO_PROTEIN_FOLDING	178	Up	0.00593426414128083	0.105400572634211
C5_GO_MITOCHONDRIAL_TRANSLATIONAL_TERMINATION	74	Up	0.00593764981371039	0.105400572634211
C7_GSE17721_CTRL_VS_PAM3CSK4_4H_BMDC_UP	165	Up	0.00595296327535482	0.105519259422977
C5_GO_UBIQUITIN_LIKE_PROTEIN_LIGASE_BINDING	263	Up	0.00596927288931259	0.105519259422977
C6_CSR_LATE_UP.V1_UP	129	Up	0.00597025771316665	0.105519259422977
C7_GSE21063_CTRL_VS_ANTI_IGM_STIM_BCELL_8H_UP	116	Up	0.00597321176207462	0.105519259422977
C7_GSE17974_2H_VS_72H_UNTREATED_IN_VITRO_CD4_TCELL_DN	173	Up	0.00597645736934067	0.105519259422977
C2_REACTOME_TRANSPORT_OF_MATURE_MRNAS_DERIVED_FROM_INTRONLESS_TRANSCRIPTS	39	Up	0.0059782670274033	0.105519259422977
C7_GSE10147_IL3_VS_IL3_AND_CPG_STIM_PDC_DN	152	Up	0.00598844175366651	0.105519259422977
C2_UZONYI_RESPONSE_TO_LEUKOTRIENE_AND_THROMBIN	29	Up	0.00598849461154852	0.105519259422977
C2_SIG_CD40PATHWAYMAP	28	Up	0.00599170370146936	0.105519259422977
C7_GSE2770_UNTREATED_VS_ACT_CD4_TCELL_48H_UP	162	Up	0.00599371490612566	0.105519259422977
C7_GSE27786_BCELL_VS_ERYTHROBLAST_UP	178	Up	0.00599784468322564	0.105519259422977
C2_SCHAEFFER_PROSTATE_DEVELOPMENT_6HR_DN	375	Up	0.00601351667549877	0.10570492538161
C5_GO_REGULATION_OF_GENE_SILENCING	129	Up	0.00601940244653656	0.10570492538161
C7_GSE18791_CTRL_VS_NEWCASTLE_VIRUS_DC_16H_DN	137	Up	0.00602301713865342	0.10570492538161
C2_REACTOME_NUCLEAR_ENVELOPE_BREAKDOWN	49	Up	0.00602917827805219	0.105727514314881
C2_REACTOME_HDACS_DEACETYLATE_HISTONES	83	Up	0.00604109919381527	0.105808618728288
C2_REACTOME_REGULATION_OF_TP53_EXPRESSION_AND_DEGRADATION	33	Up	0.00604497631919154	0.105808618728288
C5_GO_POSITIVE_REGULATION_OF_PRODUCTION_OF_MOLECULAR_MEDIATOR_OF_IMMUNE_RESPONSE	79	Up	0.006051365583198	0.105808618728288
C5_GO_GLYCINE_BINDING	9	Down	0.00605674769580283	0.105808618728288
C2_HAHTOLA_SEZARY_SYNDROM_DN	36	Down	0.00605877096811455	0.105808618728288
C5_GO_RNA_SPLICING	352	Up	0.00606306993727006	0.105808618728288
C7_GSE22886_IGM_MEMORY_BCELL_VS_BLOOD_PLASMA_CELL_DN	173	Up	0.00607805691772361	0.105984896028345
C5_GO_NUCLEAR_ENVELOPE	371	Up	0.00609487231169935	0.106178531051045
C7_GSE6092_CTRL_VS_BORRELIA_BIRGDOFERI_INF_ENDOTHELIAL_CELL_DN	109	Up	0.00609895121194918	0.106178531051045
C5_GO_VIRAL_TRANSLATION	12	Up	0.00610947546504384	0.106276456926809
C2_ZHAN_EARLY_DIFFERENTIATION_GENES_DN	34	Up	0.00612433200192169	0.106418745801578
C7_GSE39820_CTRL_VS_TGFBETA3_IL6_IL23A_CD4_TCELL_UP	178	Up	0.00612746696967414	0.106418745801578
C7_GSE12963_UNINF_VS_ENV_AND_NEF_AND_VPR_DEFICIENT_HIV1_INF_CD4_TCELL_UP	119	Up	0.00613451827357879	0.106455976312377
C7_GSE37301_CD4_TCELL_VS_GRANULOCYTE_MONOCYTE_PROGENITOR_DN	160	Up	0.00614130063857388	0.106488483974376
C5_GO_FATTY_ACID_TRANSMEMBRANE_TRANSPORT	15	Up	0.00614990263297577	0.106552466385392
C5_GO_UNFOLDED_PROTEIN_BINDING	96	Up	0.00621036136079116	0.107485068989594
C3_ACCATTT_MIR522	138	Up	0.00621363989087918	0.107485068989594
C2_KRIGE_RESPONSE_TO_TOSEDOSTAT_6HR_UP	807	Up	0.00622703825291219	0.107631006997746
C7_GSE411_UNSTIM_VS_100MIN_IL6_STIM_MACROPHAGE_DN	167	Up	0.00624158255805892	0.107721539818621
C7_GSE27786_LIN_NEG_VS_BCELL_DN	169	Up	0.00624220798229792	0.107721539818621
C7_GSE21360_PRIMARY_VS_QUATERNARY_MEMORY_CD8_TCELL_DN	187	Up	0.00625614898884827	0.107876298780681
C7_GSE45365_CD8A_DC_VS_CD11B_DC_IFNAR_KO_UP	131	Up	0.0062650704878422	0.107917674254908
C7_GSE36078_UNTREATED_VS_AD5_T425A_HEXON_INF_MOUSE_LUNG_DC_UP	157	Up	0.00626874460952884	0.107917674254908
C2_REACTOME_MYD88_CASCADE_INITIATED_ON_PLASMA_MEMBRANE	76	Up	0.0062751444551384	0.107917674254908
C2_SMITH_TERT_TARGETS_UP	121	Up	0.00627844850219871	0.107917674254908
C7_GSE39820_CTRL_VS_IL1B_IL6_CD4_TCELL_DN	162	Up	0.00628488963978689	0.107942855159349
C2_REACTOME_G2_M_CHECKPOINTS	144	Up	0.00629846202550878	0.107998891291995
C3_CREB_Q2_01	166	Up	0.00629854364985635	0.107998891291995
C7_GSE12001_MIR223_KO_VS_WT_NEUTROPHIL_UP	154	Up	0.00630701955384302	0.107998891291995
C2_GRUETZMANN_PANCREATIC_CANCER_UP	287	Up	0.00630806727212603	0.107998891291995
C2_BROWN_MYELOID_CELL_DEVELOPMENT_DN	97	Up	0.00632163766536238	0.108016451963873
C7_GSE45365_WT_VS_IFNAR_KO_CD8A_DC_DN	158	Up	0.00632184535997715	0.108016451963873
C5_GO_TRANSCRIPTION_FACTOR_TFIIIC_COMPLEX	4	Up	0.00632403162429092	0.108016451963873
C7_GSE20366_CD103_POS_VS_NEG_TREG_KLRG1NEG_DN	151	Up	0.00634656234960636	0.108211834494016
C7_GSE25846_IL10_POS_VS_NEG_CD8_TCELL_DAY7_POST_CORONAVIRUS_BRAIN_DN	158	Up	0.00635136273741502	0.108211834494016
C5_GO_GLYCOSYLCERAMIDE_CATABOLIC_PROCESS	7	Up	0.00635180159222814	0.108211834494016
C7_GSE42021_TREG_PLN_VS_TREG_PRECURSORS_THYMUS_DN	160	Up	0.00635934036330146	0.108211834494016
C2_UEDA_PERIFERAL_CLOCK	136	Up	0.00636041346947587	0.108211834494016
C2_GRYDER_PAX3FOXO1_ENHANCERS_IN_TADS	800	Up	0.00639756327355876	0.108427707605227
C7_GSE43863_TH1_VS_LY6C_LOW_CXCR5NEG_EFFECTOR_CD4_TCELL_UP	171	Up	0.00639785106875547	0.108427707605227
C7_GSE41867_NAIVE_VS_DAY30_LCMV_ARMSTRONG_MEMORY_CD8_TCELL_DN	171	Up	0.00639838091936375	0.108427707605227
C2_SCHUHMACHER_MYC_TARGETS_UP	68	Up	0.00639913005836505	0.108427707605227
C7_GSE18791_CTRL_VS_NEWCASTLE_VIRUS_DC_8H_DN	150	Up	0.00640056310524323	0.108427707605227
C5_GO_ALPHA_BETA_T_CELL_ACTIVATION	115	Up	0.00640309300397823	0.108427707605227
C2_SENESE_HDAC3_TARGETS_UP	383	Up	0.00643103874185592	0.108759488823564
C7_GSE14350_TREG_VS_TEFF_IN_IL2RB_KO_UP	179	Up	0.0064340109927116	0.108759488823564
C7_GSE18791_CTRL_VS_NEWCASTLE_VIRUS_DC_18H_DN	141	Up	0.00643983636909717	0.108759488823564
C7_GSE5542_IFNG_VS_IFNA_TREATED_EPITHELIAL_CELLS_24H_UP	179	Up	0.00644274124738519	0.108759488823564
C2_REACTOME_TRANSCRIPTIONAL_REGULATION_OF_GRANULOPOIESIS	79	Up	0.00647573648614483	0.109231474228191
C2_BLALOCK_ALZHEIMERS_DISEASE_INCIPIENT_UP	301	Up	0.00649267307352673	0.109329498292741
C7_GSE9960_HEALTHY_VS_GRAM_POS_SEPSIS_PBMC_DN	157	Up	0.0064938402925329	0.109329498292741
C7_GSE18281_SUBCAPSULAR_VS_CENTRAL_CORTICAL_REGION_OF_THYMUS_DN	158	Up	0.00649666804809808	0.109329498292741
C2_DACOSTA_UV_RESPONSE_VIA_ERCC3_COMMON_UP	61	Up	0.00650339348792806	0.109357838403206
C7_GSE40274_GATA1_VS_FOXP3_AND_GATA1_TRANSDUCED_ACTIVATED_CD4_TCELL_DN	177	Up	0.006525037984588	0.109636811744139
C7_GSE17721_0.5H_VS_12H_GARDIQUIMOD_BMDC_DN	161	Up	0.00653023066090484	0.109639135833087
C7_GSE17721_LPS_VS_GARDIQUIMOD_2H_BMDC_UP	151	Up	0.00653535693077888	0.109640342260213
C5_GO_HISTONE_H2A_MONOUBIQUITINATION	13	Up	0.00654359094294079	0.109693643534986
C2_REACTOME_REGULATION_OF_TP53_ACTIVITY_THROUGH_METHYLATION	17	Up	0.00655445068265237	0.109774507339028
C7_GSE26890_CXCR1_NEG_VS_POS_EFFECTOR_CD8_TCELL_UP	180	Up	0.00655980902757374	0.109774507339028
C5_GO_TELOMERE_ORGANIZATION	163	Up	0.00656359653414711	0.109774507339028
C7_GSE17721_POLYIC_VS_CPG_6H_BMDC_DN	152	Up	0.00657864203060651	0.109941373596238
C7_GSE3982_CENT_MEMORY_CD4_TCELL_VS_NKCELL_UP	151	Up	0.00659238606449179	0.110045881829132
C5_GO_MRNA_CLEAVAGE_INVOLVED_IN_MRNA_PROCESSING	9	Up	0.00659504178396971	0.110045881829132
C2_WHITFIELD_CELL_CYCLE_G2	143	Up	0.00662258864385744	0.110346207872984
C5_GO_RNA_METABOLIC_PROCESS	962	Up	0.00662438559906301	0.110346207872984
C7_GSE1112_OT1_CD8AB_VS_HY_CD8AA_THYMOCYTE_RTOC_CULTURE_DN	127	Up	0.00662830116441537	0.110346207872984
C7_GSE19401_PLN_VS_PEYERS_PATCH_FOLLICULAR_DC_DN	172	Up	0.00664972707439679	0.110584230455433
C7_GSE11864_CSF1_IFNG_VS_CSF1_IFNG_PAM3CYS_IN_MAC_DN	150	Up	0.0066558347688114	0.110584230455433
C1_chr1q25	54	Up	0.00665789253986704	0.110584230455433
C5_GO_PROTEIN_SUMOYLATION	64	Up	0.00667044253193002	0.110638945746459
C7_GSE9960_GRAM_NEG_VS_GRAM_NEG_AND_POS_SEPSIS_PBMC_DN	177	Up	0.00667138765611138	0.110638945746459
C2_SCHAEFFER_PROSTATE_DEVELOPMENT_AND_CANCER_BOX4_DN	27	Up	0.00668919753914165	0.110790743589334
C2_GAVIN_FOXP3_TARGETS_CLUSTER_T7	80	Up	0.00669129693713485	0.110790743589334
C7_GSE36476_CTRL_VS_TSST_ACT_16H_MEMORY_CD4_TCELL_YOUNG_UP	174	Up	0.00669741587688345	0.110790743589334
C5_GO_CUL4A_RING_E3_UBIQUITIN_LIGASE_COMPLEX	12	Up	0.006711626110526	0.110790743589334
C7_GSE43700_UNTREATED_VS_IL10_TREATED_PBMC_DN	148	Up	0.00671541595852229	0.110790743589334
C7_GSE4984_UNTREATED_VS_VEHICLE_CTRL_TREATED_DC_DN	143	Up	0.00671721608717767	0.110790743589334
C2_BOSCO_INTERFERON_INDUCED_ANTIVIRAL_MODULE	70	Up	0.00671804574754701	0.110790743589334
C7_GSE10239_NAIVE_VS_MEMORY_CD8_TCELL_UP	183	Up	0.00672140045009977	0.110790743589334
C7_GSE2770_UNTREATED_VS_TGFB_AND_IL12_TREATED_ACT_CD4_TCELL_48H_DN	165	Up	0.00674837987683099	0.111024908970208
C7_GSE15330_HSC_VS_GRANULOCYTE_MONOCYTE_PROGENITOR_UP	168	Up	0.00675187774089289	0.111024908970208
C7_GSE2706_2H_VS_8H_R848_STIM_DC_DN	140	Up	0.0067541673514614	0.111024908970208
C2_REACTOME_TRIF_TICAM1_MEDIATED_TLR4_SIGNALING	88	Up	0.00675986455913404	0.111024908970208
C5_GO_REGULATION_OF_DNA_DEPENDENT_DNA_REPLICATION	45	Up	0.00676830687449415	0.111024908970208
C5_GO_REGULATION_OF_MITOCHONDRION_ORGANIZATION	145	Up	0.0067728009889424	0.111024908970208
C7_GSE14908_RESTING_VS_HDM_STIM_CD4_TCELL_NONATOPIC_PATIENT_DN	171	Up	0.00677520452981141	0.111024908970208
C2_SESTO_RESPONSE_TO_UV_C0	88	Up	0.00677655262200603	0.111024908970208
C7_GSE2706_UNSTIM_VS_8H_LPS_DC_UP	169	Up	0.00679920653305449	0.111311991030202
C5_GO_CELLULAR_RESPONSE_TO_GAMMA_RADIATION	25	Up	0.00681318736434096	0.111333617668242
C5_GO_TRANSITION_METAL_ION_BINDING	737	Up	0.00681394584771437	0.111333617668242
C2_PARENT_MTOR_SIGNALING_UP	474	Up	0.00681592496143397	0.111333617668242
C5_GO_REGULATION_OF_DEFENSE_RESPONSE_TO_VIRUS	59	Up	0.00682638783052123	0.111420620631803
C2_MOOTHA_MITOCHONDRIA	386	Up	0.00683732639003657	0.111487975410161
C2_SASSON_RESPONSE_TO_GONADOTROPHINS_DN	74	Up	0.00684708735633075	0.111487975410161
C7_GSE46606_IRF4MID_VS_WT_CD40L_IL2_IL5_DAY1_STIMULATED_BCELL_DN	142	Up	0.00684870924051879	0.111487975410161
C7_GSE27241_WT_VS_RORGT_KO_TH17_POLARIZED_CD4_TCELL_TREATED_WITH_DIGOXIN_UP	161	Up	0.00685900519642206	0.111487975410161
C7_KAECH_NAIVE_VS_MEMORY_CD8_TCELL_UP	168	Up	0.00686382915947425	0.111487975410161
C7_GSE4748_CTRL_VS_LPS_AND_CYANOBACTERIUM_LPSLIKE_STIM_DC_3H_UP	154	Up	0.00686457736627823	0.111487975410161
C2_GESERICK_TERT_TARGETS_DN	19	Up	0.00686649157053175	0.111487975410161
C5_GO_EPIDERMAL_GROWTH_FACTOR_RECEPTOR_BINDING	22	Up	0.00687441288774816	0.111510049836426
C7_GSE17721_LPS_VS_POLYIC_12H_BMDC_UP	164	Up	0.00688176513938354	0.111510049836426
C2_REACTOME_MEIOTIC_SYNAPSIS	71	Up	0.00688805384208144	0.111510049836426
C7_GSE12845_IGD_POS_BLOOD_VS_NAIVE_TONSIL_BCELL_DN	170	Up	0.00688841355249914	0.111510049836426
C7_GSE27786_BCELL_VS_NEUTROPHIL_UP	181	Up	0.006900479600241	0.111622075681154
C2_REACTOME_TRANSPORT_OF_MATURE_TRANSCRIPT_TO_CYTOPLASM	71	Up	0.00692188377827321	0.111649081973978
C5_GO_HISTONE_MRNA_METABOLIC_PROCESS	23	Up	0.00692288950543591	0.111649081973978
C7_GSE14415_TCONV_VS_FOXP3_KO_INDUCED_TREG_DN	169	Up	0.00693845928938718	0.111649081973978
C2_BRUINS_UVC_RESPONSE_LATE	885	Up	0.00693912866154694	0.111649081973978
C2_MIKKELSEN_ES_HCP_WITH_H3_UNMETHYLATED	19	Down	0.00694503727466532	0.111649081973978
C7_GSE33425_CD161_HIGH_VS_NEG_CD8_TCELL_UP	161	Up	0.00694756717715037	0.111649081973978
C7_GSE15930_STIM_VS_STIM_AND_TRICHOSTATINA_72H_CD8_T_CELL_UP	163	Up	0.00695068617233472	0.111649081973978
C3_ATGCAGT_MIR217	88	Up	0.00695117636818038	0.111649081973978
C7_GSE7768_OVA_ALONE_VS_OVA_WITH_MPL_IMMUNIZED_MOUSE_WHOLE_SPLEEN_6H_UP	176	Up	0.00695540437972486	0.111649081973978
C7_GSE15330_GRANULOCYTE_MONOCYTE_PROGENITOR_VS_PRO_BCELL_UP	166	Up	0.00695763883680642	0.111649081973978
C7_GSE3920_UNTREATED_VS_IFNA_TREATED_FIBROBLAST_DN	169	Up	0.00695876631148894	0.111649081973978
C5_GO_MICROTUBULE_ORGANIZING_CENTER_ORGANIZATION	112	Up	0.00696809713942587	0.111716159015836
C2_KYNG_RESPONSE_TO_H2O2_VIA_ERCC6_UP	30	Up	0.00697749350047318	0.111784186862824
C7_GSE17721_0.5H_VS_8H_POLYIC_BMDC_UP	160	Up	0.00699811961513804	0.111795656885359
C5_GO_COPII_VESICLE_COAT	13	Up	0.00700091206817767	0.111795656885359
C7_GSE3982_NEUTROPHIL_VS_CENT_MEMORY_CD4_TCELL_DN	166	Up	0.00700444183054267	0.111795656885359
C2_REACTOME_METABOLISM_OF_NUCLEOTIDES	83	Up	0.00700637615675672	0.111795656885359
C7_GSE15624_CTRL_VS_3H_HALOFUGINONE_TREATED_CD4_TCELL_UP	149	Up	0.00700837925338917	0.111795656885359
C5_GO_PHOSPHOLIPID_EFFLUX	7	Down	0.00700913209312597	0.111795656885359
C5_GO_SCAVENGER_RECEPTOR_ACTIVITY	29	Down	0.00702634708352678	0.111987891944058
C3_CHOP_01	165	Up	0.00706981827263717	0.112598016130724
C5_GO_CELLULAR_RESPONSE_TO_HEAT	107	Up	0.00708933933039346	0.112826081258177
C2_ZHENG_FOXP3_TARGETS_IN_T_LYMPHOCYTE_DN	36	Up	0.00710265616890903	0.112891924812496
C2_SESTO_RESPONSE_TO_UV_C1	54	Up	0.00710388518205133	0.112891924812496
C2_FLECHNER_PBL_KIDNEY_TRANSPLANT_OK_VS_DONOR_DN	37	Up	0.00712497711247051	0.113144219270652
C2_REACTOME_INTRA_GOLGI_AND_RETROGRADE_GOLGI_TO_ER_TRAFFIC	165	Up	0.00714472856986841	0.113374873546149
C7_GSE24671_CTRL_VS_BAKIMULC_INFECTED_MOUSE_SPLENOCYTES_DN	132	Up	0.00715611418357353	0.113472535723741
C5_GO_DEMETHYLATION	57	Up	0.00717879525590763	0.113749033375565
C5_GO_CYTOPLASMIC_STRESS_GRANULE	46	Up	0.00723147480860168	0.114455223396726
C7_GSE15330_HSC_VS_GRANULOCYTE_MONOCYTE_PROGENITOR_IKAROS_KO_DN	173	Up	0.00723391624916612	0.114455223396726
C7_GSE6269_FLU_VS_STREP_PNEUMO_INF_PBMC_UP	152	Up	0.00724598866774654	0.114495575522482
C5_GO_ORGANELLE_DISASSEMBLY	88	Up	0.00724702310494042	0.114495575522482
C5_GO_RAP_PROTEIN_SIGNAL_TRANSDUCTION	14	Up	0.00727100745950044	0.11466930389461
C2_MOHANKUMAR_HOXA1_TARGETS_UP	330	Up	0.00727810376265783	0.11466930389461
C5_GO_DEFENSE_RESPONSE_TO_VIRUS	183	Up	0.00727897001864078	0.11466930389461
C7_GSE7509_DC_VS_MONOCYTE_WITH_FCGRIIB_STIM_UP	168	Up	0.00727916427544152	0.11466930389461
C7_GSE29949_CD8_NEG_DC_SPLEEN_VS_DC_BRAIN_DN	165	Up	0.00729653685262786	0.11481603844846
C7_GSE19923_WT_VS_HEB_KO_DP_THYMOCYTE_DN	163	Up	0.00729906495576374	0.11481603844846
C7_GSE23321_CD8_STEM_CELL_MEMORY_VS_NAIVE_CD8_TCELL_DN	178	Up	0.00733025811851536	0.115223158773069
C3_YRTCANNRCGC_UNKNOWN	48	Up	0.00737392019605091	0.115825544455276
C7_GSE5589_WT_VS_IL10_KO_LPS_AND_IL10_STIM_MACROPHAGE_180MIN_UP	137	Up	0.00738624882850215	0.115935245722047
C7_GSE14308_TH2_VS_INDUCED_TREG_UP	161	Up	0.00740533545347308	0.116100128935671
C7_GSE6092_UNSTIM_VS_IFNG_STIM_AND_B_BURGDORFERI_INF_ENDOTHELIAL_CELL_UP	150	Up	0.00741210180021202	0.116100128935671
C7_GSE43863_NAIVE_VS_TFH_CD4_EFF_TCELL_D6_LCMV_UP	148	Up	0.007412810186977	0.116100128935671
C5_GO_HISTONE_MONOUBIQUITINATION	24	Up	0.00742053392533271	0.116137245244096
C5_GO_REGULATION_OF_DNA_METABOLIC_PROCESS	242	Up	0.00743093803912758	0.116145306204486
C5_GO_ACYLGLYCEROL_HOMEOSTASIS	19	Down	0.00743619845484396	0.116145306204486
C5_GO_HISTONE_DEUBIQUITINATION	21	Up	0.00743711185312702	0.116145306204486
C2_GRAESSMANN_APOPTOSIS_BY_DOXORUBICIN_DN	1480	Up	0.00744754242757343	0.116158744937256
C7_GSE43863_TH1_VS_LY6C_INT_CXCR5POS_EFFECTOR_CD4_TCELL_UP	174	Up	0.00744957625927493	0.116158744937256
C2_SHAFFER_IRF4_TARGETS_IN_ACTIVATED_DENDRITIC_CELL	60	Up	0.00745452082888416	0.116158744937256
C2_REACTOME_DNA_DOUBLE_STRAND_BREAK_REPAIR	149	Up	0.00745939201998883	0.116158744937256
C7_GSE3720_VD1_VS_VD2_GAMMADELTA_TCELL_WITH_LPS_STIM_DN	172	Up	0.00747949444988648	0.116297082206013
C7_GSE9601_UNTREATED_VS_NFKB_INHIBITOR_TREATED_HCMV_INF_MONOCYTE_DN	168	Up	0.00748062660230582	0.116297082206013
C5_GO_T_HELPER_17_CELL_LINEAGE_COMMITMENT	10	Up	0.00748435952238584	0.116297082206013
C7_GSE45365_WT_VS_IFNAR_KO_CD8A_DC_MCMV_INFECTION_UP	170	Up	0.00749757356969287	0.116419016373499
C7_GSE14908_ATOPIC_VS_NONATOPIC_PATIENT_RESTING_CD4_TCELL_DN	166	Up	0.00751125717031662	0.116514198862613
C7_GSE16385_MONOCYTE_VS_12H_ROSIGLITAZONE_IL4_TREATED_MACROPHAGE_UP	141	Up	0.00751725669826179	0.116514198862613
C7_GSE5542_UNTREATED_VS_IFNA_TREATED_EPITHELIAL_CELLS_6H_UP	160	Up	0.00751981737081218	0.116514198862613
C2_JIANG_AGING_HYPOTHALAMUS_DN	28	Up	0.0075284136808849	0.116564132452359
C5_GO_DOUBLE_STRANDED_DNA_BINDING	617	Up	0.00754965938837771	0.116615517363595
C2_REACTOME_ACTIVATED_PKN1_STIMULATES_TRANSCRIPTION_OF_AR_ANDROGEN_RECEPTOR_REGULATED_GENES_KLK2_AND_KLK3	56	Up	0.0075499882784012	0.116615517363595
C5_GO_T_CELL_DIFFERENTIATION	192	Up	0.00755050842425669	0.116615517363595
C7_GSE12366_GC_BCELL_VS_PLASMA_CELL_DN	144	Up	0.00755323630351517	0.116615517363595
C7_GSE17721_12H_VS_24H_PAM3CSK4_BMDC_DN	163	Up	0.00756918528031684	0.116716520051683
C2_DAUER_STAT3_TARGETS_DN	41	Up	0.00757506650261968	0.116716520051683
C7_GSE39556_CD8A_DC_VS_NK_CELL_MOUSE_3H_POST_POLYIC_INJ_DN	172	Up	0.00757592016562646	0.116716520051683
H_HALLMARK_INFLAMMATORY_RESPONSE	151	Up	0.00758904452824501	0.116754242259102
C7_GSE2770_TGFB_AND_IL4_VS_TGFB_AND_IL12_TREATED_ACT_CD4_TCELL_2H_DN	169	Up	0.00758913339412384	0.116754242259102
C7_GSE17721_LPS_VS_POLYIC_8H_BMDC_UP	162	Up	0.00759466041732011	0.116756466174704
C2_VILIMAS_NOTCH1_TARGETS_UP	45	Up	0.00760885878763371	0.116891901431551
C7_GSE15139_GMCSF_TREATED_VS_UNTREATED_NEUTROPHILS_DN	183	Up	0.00762490890500918	0.116961577142424
C5_GO_MITOCHONDRIAL_RESPIRATORY_CHAIN_COMPLEX_III_ASSEMBLY	9	Up	0.00762957144787238	0.116961577142424
C2_REACTOME_GENERATION_OF_SECOND_MESSENGER_MOLECULES	27	Up	0.00763009382528201	0.116961577142424
C7_GSE43863_TFH_VS_LY6C_INT_CXCR5POS_EFFECTOR_CD4_TCELL_UP	159	Up	0.00763496188611805	0.116961577142424
C7_GSE15930_NAIVE_VS_72H_IN_VITRO_STIM_TRICHOSTATINA_CD8_TCELL_DN	180	Up	0.00765546011934208	0.11716525668149
C2_VANHARANTA_UTERINE_FIBROID_WITH_7Q_DELETION_UP	57	Up	0.00765906020534545	0.11716525668149
C7_GSE14308_TH2_VS_INDUCED_TREG_DN	166	Up	0.00768938885637569	0.117546316471107
C2_BIOCARTA_COMP_PATHWAY	8	Down	0.0077218602471709	0.117959572170163
C7_GSE29949_DC_BRAIN_VS_MONOCYTE_BONE_MARROW_DN	128	Up	0.00772780387979019	0.117967291879246
C2_CHEN_LVAD_SUPPORT_OF_FAILING_HEART_UP	70	Up	0.00773427862299895	0.117983102595002
C7_GSE45739_NRAS_KO_VS_WT_UNSTIM_CD4_TCELL_DN	176	Up	0.00774645601535733	0.118081717168165
C7_GSE17721_PAM3CSK4_VS_CPG_8H_BMDC_DN	167	Up	0.00775180187443199	0.118081717168165
C7_GSE6269_FLU_VS_E_COLI_INF_PBMC_UP	147	Up	0.00775707389658103	0.118081717168165
C2_JI_RESPONSE_TO_FSH_UP	58	Up	0.00777547983689072	0.118222945848442
C2_PID_P53_REGULATION_PATHWAY	55	Up	0.00778373652770576	0.118222945848442
C3_HFH3_01	125	Up	0.0077866006962805	0.118222945848442
C5_GO_NEGATIVE_REGULATION_OF_CYSTEINE_TYPE_ENDOPEPTIDASE_ACTIVITY	71	Up	0.00778815183558103	0.118222945848442
C5_GO_RESPONSE_TO_LIGHT_STIMULUS	224	Up	0.0078190749848323	0.118598576614353
C7_GSE21063_CTRL_VS_ANTI_IGM_STIM_BCELL_NFATC1_KO_3H_DN	169	Up	0.0078265292418842	0.118598576614353
C7_GSE557_WT_VS_I_AB_KO_DC_DN	168	Up	0.00783118017064138	0.118598576614353
C2_REACTOME_BASE_EXCISION_REPAIR_AP_SITE_FORMATION	58	Up	0.00784008057246335	0.118598576614353
C2_REACTOME_SCAVENGING_BY_CLASS_B_RECEPTORS	3	Down	0.00784249103274965	0.118598576614353
C2_MYLLYKANGAS_AMPLIFICATION_HOT_SPOT_6	6	Up	0.00784667637899191	0.118598576614353
C7_GSE4142_NAIVE_BCELL_VS_PLASMA_CELL_UP	178	Up	0.00785116891103683	0.118598576614353
C3_NGFIC_01	199	Up	0.00787348548477881	0.118784984132345
C7_GSE16385_UNTREATED_VS_12H_ROSIGLITAZONE_IL4_TREATED_MACROPHAGE_UP	172	Up	0.00787446096175146	0.118784984132345
C7_GSE17721_4_VS_24H_CPG_BMDC_DN	165	Up	0.0078894163774789	0.118927880514435
C7_GSE3982_NKCELL_VS_TH1_DN	175	Up	0.00790281957272703	0.119047195952496
C7_GSE13547_WT_VS_ZFX_KO_BCELL_ANTI_IGM_STIM_2H_UP	162	Up	0.00791990333881656	0.119081128656178
C7_GSE20715_0H_VS_48H_OZONE_TLR4_KO_LUNG_DN	157	Up	0.00792053673378001	0.119081128656178
C7_GSE3982_NEUTROPHIL_VS_NKCELL_DN	159	Up	0.00792598553725473	0.119081128656178
C5_GO_METHYLATION	284	Up	0.00792720848675075	0.119081128656178
C2_DELLA_RESPONSE_TO_TSA_AND_BUTYRATE	17	Up	0.00794508828910844	0.119081128656178
C2_SABATES_COLORECTAL_ADENOMA_DN	125	Down	0.00794821682815089	0.119081128656178
C5_GO_NON_RECOMBINATIONAL_REPAIR	85	Up	0.0079507442356775	0.119081128656178
C5_GO_DNA_DEMETHYLATION	22	Up	0.00795395552083311	0.119081128656178
C7_GSE17721_12H_VS_24H_CPG_BMDC_DN	165	Up	0.00795447885961655	0.119081128656178
C7_GSE37301_PRO_BCELL_VS_GRANULOCYTE_MONOCYTE_PROGENITOR_DN	158	Up	0.00797830392931463	0.119183795029841
C7_GSE17974_CTRL_VS_ACT_IL4_AND_ANTI_IL12_6H_CD4_TCELL_UP	158	Up	0.00798036861002953	0.119183795029841
C7_GSE22886_NAIVE_CD4_TCELL_VS_NKCELL_DN	183	Up	0.0079813837168624	0.119183795029841
C7_GSE15930_NAIVE_VS_24H_IN_VITRO_STIM_CD8_TCELL_DN	176	Up	0.00798857855314529	0.119183795029841
C7_GSE17721_LPS_VS_PAM3CSK4_24H_BMDC_UP	157	Up	0.00799211602576896	0.119183795029841
C7_GSE28737_WT_VS_BCL6_KO_MARGINAL_ZONE_BCELL_DN	158	Up	0.00799517949569678	0.119183795029841
C2_REACTOME_MITOTIC_METAPHASE_AND_ANAPHASE	165	Up	0.008007841392639	0.119183795029841
C7_GSE12845_IGD_POS_BLOOD_VS_PRE_GC_TONSIL_BCELL_DN	180	Up	0.00800911850516162	0.119183795029841
C2_TSAI_RESPONSE_TO_RADIATION_THERAPY	25	Up	0.00801078614943335	0.119183795029841
C7_GSE31082_DN_VS_DP_THYMOCYTE_DN	181	Up	0.00803322414255451	0.119435708087932
C7_GSE20727_CTRL_VS_ROS_INHIBITOR_TREATED_DC_UP	165	Up	0.00805615826109708	0.119692958262746
C5_GO_REGULATION_OF_NUCLEASE_ACTIVITY	22	Up	0.00806156242033341	0.119692958262746
C5_GO_POSITIVE_REGULATION_OF_LEUKOCYTE_DIFFERENTIATION	113	Up	0.00806824045126634	0.119710172276929
C5_GO_VACUOLAR_LUMEN	121	Up	0.00807762673405188	0.119767518192107
C5_GO_RESPONSE_TO_RADIATION	335	Up	0.00808566582866397	0.119804824559685
C7_GSE29618_PRE_VS_DAY7_FLU_VACCINE_MDC_DN	148	Up	0.00809502714735318	0.119861657938829
C7_GSE4590_LARGE_PRE_BCELL_VS_VPREB_POS_LARGE_PRE_BCELL_DN	162	Up	0.00810202031810018	0.11988337294695
C7_GSE2770_UNTREATED_VS_IL12_TREATED_ACT_CD4_TCELL_2H_DN	174	Up	0.00811272417335232	0.11995992690413
C3_XBP1_01	94	Up	0.00811872605595278	0.119966897551586
C7_GSE339_EX_VIVO_VS_IN_CULTURE_CD4POS_DC_DN	164	Up	0.00812922225771417	0.120040224107785
C7_GSE37416_CTRL_VS_3H_F_TULARENSIS_LVS_NEUTROPHIL_DN	133	Up	0.00814107411965477	0.120133455648674
C5_GO_CELL_CYCLE_PHASE_TRANSITION	487	Up	0.00814835801773502	0.120159199266287
C5_GO_POSTTRANSCRIPTIONAL_REGULATION_OF_GENE_EXPRESSION	509	Up	0.00815622160571052	0.120193450455892
C7_GSE2128_C57BL6_VS_NOD_THYMOCYTE_MIMETOPE_NEGATIVE_SELECTION_DN	157	Up	0.00817121981484972	0.120332722487251
C7_GSE43863_NAIVE_VS_MEMORY_TFH_CD4_TCELL_D150_LCMV_DN	163	Up	0.0081862992069385	0.120473000269274
C2_BIOCARTA_NFKB_PATHWAY	19	Up	0.00819888408629018	0.120484074308846
C7_GSE39820_CTRL_VS_TGFBETA3_IL6_CD4_TCELL_UP	166	Up	0.00820253402525476	0.120484074308846
C7_GSE43863_TH1_VS_TFH_MEMORY_CD4_TCELL_UP	170	Up	0.00820371463000951	0.120484074308846
C2_REACTOME_G2_M_DNA_DAMAGE_CHECKPOINT	85	Up	0.00821606093308893	0.120519035923395
C2_REACTOME_REGULATION_OF_TP53_ACTIVITY	139	Up	0.00822264657602465	0.120519035923395
C1_chr6q23	32	Up	0.00822276291566588	0.120519035923395
C7_GSE24634_TEFF_VS_TCONV_DAY10_IN_CULTURE_UP	168	Up	0.0082414617287712	0.120623205188049
C5_GO_DNA_DEAMINATION	10	Up	0.00824292625480902	0.120623205188049
C7_GSE6090_UNSTIM_VS_DC_SIGN_STIM_DC_UP	153	Up	0.00824802971471184	0.120623205188049
C5_GO_NEGATIVE_REGULATION_OF_DENDRITIC_CELL_DIFFERENTIATION	5	Down	0.0082521130600712	0.120623205188049
C2_KEGG_NUCLEOTIDE_EXCISION_REPAIR	42	Up	0.00827200114809534	0.120707378794025
C7_GSE2706_UNSTIM_VS_2H_R848_DC_UP	160	Up	0.00827333811895943	0.120707378794025
C5_GO_POSITIVE_REGULATION_OF_NATURAL_KILLER_CELL_CHEMOTAXIS	3	Down	0.00827615550059139	0.120707378794025
C2_COULOUARN_TEMPORAL_TGFB1_SIGNATURE_UP	84	Up	0.00828012998550202	0.120707378794025
C7_GSE41867_NAIVE_VS_EFFECTOR_CD8_TCELL_UP	174	Up	0.00831621758222223	0.121152042843227
C2_REACTOME_NUCLEOTIDE_EXCISION_REPAIR	101	Up	0.00832555301501103	0.121206641611825
C5_GO_PROTEIN_HETEROOLIGOMERIZATION	103	Up	0.00833381529234857	0.121245554206321
C2_MEISSNER_NPC_ICP_WITH_H3_UNMETHYLATED	11	Down	0.00835124228161702	0.121417659231124
C7_GSE3982_EOSINOPHIL_VS_MAC_DN	165	Up	0.00836648035348382	0.121557730628112
C7_GSE9650_NAIVE_VS_MEMORY_CD8_TCELL_UP	167	Up	0.00839131051206405	0.121836885962312
C7_GSE30971_CTRL_VS_LPS_STIM_MACROPHAGE_WBP7_KO_4H_UP	142	Up	0.00840416142505763	0.12194185259689
C7_GSE37416_CTRL_VS_6H_F_TULARENSIS_LVS_NEUTROPHIL_UP	170	Up	0.00842628589012976	0.122043518078692
C7_GSE24574_BCL6_HIGH_VS_LOW_TFH_CD4_TCELL_DN	181	Up	0.00843294359487622	0.122043518078692
C2_BIOCARTA_NKCELLS_PATHWAY	20	Down	0.00843989670849112	0.122043518078692
C2_FLECHNER_PBL_KIDNEY_TRANSPLANT_REJECTED_VS_OK_UP	59	Up	0.00844030241618669	0.122043518078692
C5_GO_POSITIVE_REGULATION_OF_GASTRO_INTESTINAL_SYSTEM_SMOOTH_MUSCLE_CONTRACTION	3	Down	0.00844448800124843	0.122043518078692
C2_KEGG_OTHER_GLYCAN_DEGRADATION	14	Up	0.0084449253474146	0.122043518078692
C7_GSE13484_12H_VS_3H_YF17D_VACCINE_STIM_PBMC_UP	176	Up	0.00845378423565262	0.122090204820091
C7_GSE40666_WT_VS_STAT4_KO_CD8_TCELL_WITH_IFNA_STIM_90MIN_UP	173	Up	0.00846299714603519	0.122107528182712
C7_GSE22935_UNSTIM_VS_24H_MBOVIS_BCG_STIM_MYD88_KO_MACROPHAGE_UP	177	Up	0.00846624204254096	0.122107528182712
C5_GO_NEGATIVE_REGULATION_OF_DNA_BIOSYNTHETIC_PROCESS	28	Up	0.00848040246241138	0.122230491836962
C5_GO_RESPONSE_TO_TEMPERATURE_STIMULUS	188	Up	0.00849657044462239	0.122302257263313
C2_CASORELLI_ACUTE_PROMYELOCYTIC_LEUKEMIA_DN	566	Up	0.00850588878403981	0.122302257263313
C7_GSE7764_IL15_NK_CELL_24H_VS_SPLENOCYTE_UP	168	Up	0.00851178402496273	0.122302257263313
C2_IZADPANAH_STEM_CELL_ADIPOSE_VS_BONE_UP	98	Up	0.00851398129943973	0.122302257263313
C2_STEIN_ESRRA_TARGETS	444	Up	0.00851611581817769	0.122302257263313
C5_GO_NUCLEAR_TRANSCRIBED_MRNA_CATABOLIC_PROCESS_DEADENYLATION_DEPENDENT_DECAY	61	Up	0.00852539934495335	0.122302257263313
C7_GSE33292_DN3_THYMOCYTE_VS_TCELL_LYMPHOMA_FROM_TCF1_KO_UP	160	Up	0.00853002220200651	0.122302257263313
C7_GSE13229_IMM_VS_INTMATURE_NKCELL_DN	178	Up	0.0085304865959521	0.122302257263313
C7_GSE6092_B_BURGDOFERI_VS_B_BURGDORFERI_AND_IFNG_STIM_ENDOTHELIAL_CELL_UP	166	Up	0.00853915775027224	0.122306162842399
C7_GSE9960_HEALTHY_VS_GRAM_NEG_SEPSIS_PBMC_DN	168	Up	0.00854638714082658	0.122306162842399
C5_GO_NUCLEOTIDE_EXCISION_REPAIR	101	Up	0.00855532818883204	0.122306162842399
C5_GO_ARYL_SULFOTRANSFERASE_ACTIVITY	4	Down	0.00855869613357873	0.122306162842399
C7_GSE29164_CD8_TCELL_VS_CD8_TCELL_AND_IL12_TREATED_MELANOMA_DAY7_UP	179	Up	0.00855895054373785	0.122306162842399
C2_REACTOME_CREATION_OF_C4_AND_C2_ACTIVATORS	6	Down	0.00858574245973976	0.12248182810297
C5_GO_HAPTOGLOBIN_BINDING	3	Up	0.00859090620171938	0.12248182810297
C7_GSE9960_GRAM_POS_VS_GRAM_NEG_AND_POS_SEPSIS_PBMC_DN	136	Up	0.00859409146758401	0.12248182810297
C3_CREB_01	201	Up	0.00859461686946192	0.12248182810297
C7_GSE6674_PL2_3_VS_ANTI_IGM_AND_CPG_STIM_BCELL_DN	179	Up	0.00859947557628725	0.12248182810297
C7_GSE25123_CTRL_VS_ROSIGLITAZONE_STIM_MACROPHAGE_UP	171	Up	0.00863990710779811	0.122969853243603
C5_GO_SINGLE_STRANDED_DNA_BINDING	91	Up	0.00864507773356513	0.122969853243603
C5_GO_RIBONUCLEOPROTEIN_COMPLEX	707	Up	0.00865300878143867	0.123002009493426
C7_GSE17721_POLYIC_VS_GARDIQUIMOD_6H_BMDC_DN	169	Up	0.0086693280934035	0.123104734482687
C2_KASLER_HDAC7_TARGETS_1_UP	159	Up	0.00867539708457244	0.123104734482687
C2_REACTOME_SYNTHESIS_OF_ACTIVE_UBIQUITIN:_ROLES_OF_E1_AND_E2_ENZYMES	27	Up	0.00867782436163656	0.123104734482687
C2_LOCKWOOD_AMPLIFIED_IN_LUNG_CANCER	180	Up	0.00868293581774435	0.123104734482687
C7_GSE3565_CTRL_VS_LPS_INJECTED_SPLENOCYTES_DN	161	Up	0.00869432130765847	0.123157587951179
C2_RICKMAN_METASTASIS_UP	286	Up	0.0087024345097949	0.123157587951179
C7_GSE2770_IL4_ACT_VS_ACT_CD4_TCELL_48H_UP	163	Up	0.00870369640093846	0.123157587951179
C5_GO_CADHERIN_BINDING	261	Up	0.00871334275679565	0.123191732881917
C2_MOOTHA_HUMAN_MITODB_6_2002	367	Up	0.00871746772882825	0.123191732881917
C7_GSE33425_CD161_INT_VS_NEG_CD8_TCELL_UP	181	Up	0.00874883131617627	0.12340740092235
C3_AACTGAC_MIR223	79	Up	0.00875587664778268	0.12340740092235
C7_GSE45739_NRAS_KO_VS_WT_ACD3_ACD28_STIM_CD4_TCELL_DN	165	Up	0.00876180235765068	0.12340740092235
C5_GO_INO80_TYPE_COMPLEX	21	Up	0.00876349417453444	0.12340740092235
C7_GSE36891_UNSTIM_VS_PAM_TLR2_STIM_PERITONEAL_MACROPHAGE_UP	175	Up	0.00876669786620306	0.12340740092235
C7_GSE12845_IGD_POS_BLOOD_VS_NAIVE_TONSIL_BCELL_UP	165	Up	0.00876686358202754	0.12340740092235
C5_GO_FATTY_ACYL_COA_BIOSYNTHETIC_PROCESS	25	Up	0.0087873758356104	0.12357232899575
C5_GO_NCRNA_PROCESSING	308	Up	0.00879559762804797	0.12357232899575
C5_GO_SOMATIC_RECOMBINATION_OF_IMMUNOGLOBULIN_GENE_SEGMENTS	45	Up	0.00879826559761692	0.12357232899575
C2_LIN_NPAS4_TARGETS_UP	128	Up	0.00880515954502108	0.12357232899575
C5_GO_MITOCHONDRIAL_RIBOSOME_ASSEMBLY	7	Up	0.00881398314909963	0.12357232899575
C7_GSE557_CIITA_KO_VS_I_AB_KO_DC_UP	173	Up	0.00881914477599325	0.12357232899575
C7_GSE411_WT_VS_SOCS3_KO_MACROPHAGE_UP	176	Up	0.00882201493879945	0.12357232899575
C7_GSE30971_WBP7_HET_VS_KO_MACROPHAGE_UP	147	Up	0.00882415349504041	0.12357232899575
C7_GSE17301_CTRL_VS_48H_ACD3_ACD28_IFNA2_STIM_CD8_TCELL_UP	166	Up	0.00885716199130195	0.123884753504594
C5_GO_PROTEASOME_BINDING	14	Up	0.00885788551934472	0.123884753504594
C2_LIAN_LIPA_TARGETS_6M	47	Down	0.00887360307004598	0.123888389830992
C7_GSE29618_PRE_VS_DAY7_POST_TIV_FLU_VACCINE_MONOCYTE_DN	148	Up	0.00887527647089268	0.123888389830992
C7_GSE10325_CD4_TCELL_VS_LUPUS_CD4_TCELL_DN	171	Up	0.00887527926412326	0.123888389830992
C5_GO_VOLUNTARY_MUSCULOSKELETAL_MOVEMENT	6	Up	0.00891724735728255	0.124212018382695
C2_WONG_ENDMETRIUM_CANCER_DN	39	Down	0.00892027483517193	0.124212018382695
C5_GO_PHOSPHATIDIC_ACID_BINDING	17	Up	0.00892048607187021	0.124212018382695
C7_GOLDRATH_NAIVE_VS_MEMORY_CD8_TCELL_UP	169	Up	0.00892136846027288	0.124212018382695
C5_GO_QUINONE_BIOSYNTHETIC_PROCESS	14	Up	0.00893444688680276	0.124314318068329
C7_GSE38681_WT_VS_LYL1_KO_LYMPHOID_PRIMED_MULTIPOTENT_PROGENITOR_UP	154	Up	0.00895131101649555	0.124469127288347
C2_SA_MMP_CYTOKINE_CONNECTION	14	Up	0.00896675948150164	0.124477883697982
C2_REACTOME_UCH_PROTEINASES	84	Up	0.00897158798368617	0.124477883697982
C7_GSE27786_LSK_VS_MONO_MAC_UP	170	Up	0.00897167800780711	0.124477883697982
C2_REACTOME_TRANSCRIPTIONAL_REGULATION_BY_TP53	309	Up	0.00898017462273958	0.124477883697982
C7_GSE17721_0.5H_VS_8H_GARDIQUIMOD_BMDC_DN	157	Up	0.00898063285945699	0.124477883697982
C7_GSE36891_POLYIC_TLR3_VS_PAM_TLR2_STIM_PERITONEAL_MACROPHAGE_UP	111	Up	0.00899185248045567	0.124553808432979
C7_GSE3982_BASOPHIL_VS_TH2_UP	166	Up	0.00900681723789592	0.124661991219053
C3_CREBP1CJUN_01	196	Up	0.00901944671275656	0.124661991219053
C2_DAUER_STAT3_TARGETS_UP	39	Up	0.00903286295113826	0.124661991219053
C7_GSE22601_DOUBLE_POSITIVE_VS_CD4_SINGLE_POSITIVE_THYMOCYTE_DN	177	Up	0.0090332422247275	0.124661991219053
C2_CHEOK_RESPONSE_TO_HD_MTX_DN	18	Up	0.00903352092412031	0.124661991219053
C2_GRESHOCK_CANCER_COPY_NUMBER_UP	266	Up	0.00903414393307909	0.124661991219053
C2_BROWNE_HCMV_INFECTION_12HR_UP	87	Up	0.00904240152580135	0.124696614048114
C5_GO_PROTEIN_FOLDING_CHAPERONE	16	Up	0.00905466716560997	0.124786429578406
C5_GO_T_CELL_SELECTION	39	Up	0.00906997507100166	0.124867378910728
C7_GSE3982_MAST_CELL_VS_CENT_MEMORY_CD4_TCELL_DN	145	Up	0.00907205371396401	0.124867378910728
C5_GO_NUCLEOSOME_ORGANIZATION	137	Up	0.00907846418012458	0.124876376027433
C2_LAIHO_COLORECTAL_CANCER_SERRATED_UP	94	Up	0.00908703708228699	0.124889103886257
C7_GSE17721_CTRL_VS_CPG_4H_BMDC_DN	151	Up	0.00909353511316587	0.124889103886257
C7_GSE4142_NAIVE_VS_GC_BCELL_DN	145	Up	0.00909666163287324	0.124889103886257
C7_GSE22935_24H_VS_48H_MBOVIS_BCG_STIM_MACROPHAGE_DN	164	Up	0.00912795142230447	0.125239419514629
C7_GSE30971_WBP7_HET_VS_KO_MACROPHAGE_4H_LPS_STIM_UP	151	Up	0.00913833702441867	0.125302659123698
C5_GO_POSITIVE_T_CELL_SELECTION	29	Up	0.00914636743923659	0.125333545478155
C2_REACTOME_CYCLIN_A:CDK2_ASSOCIATED_EVENTS_AT_S_PHASE_ENTRY	71	Up	0.00915460339320751	0.125367207579203
C7_GSE22443_NAIVE_VS_ACT_AND_IL12_TREATED_CD8_TCELL_DN	147	Up	0.00916290666165968	0.125401748457238
C5_GO_P38MAPK_CASCADE	34	Up	0.00918010042894593	0.125489064760754
C7_GSE7852_LN_VS_FAT_TREG_DN	160	Up	0.00918275316223985	0.125489064760754
C7_GSE32128_INOS_DEPENDENT_VS_INOS_INDEPENDENT_ACTIVATED_TCELL_UP	166	Up	0.00918664184215733	0.125489064760754
H_HALLMARK_ANDROGEN_RESPONSE	86	Up	0.00920858741338735	0.125512979273616
C7_GSE21670_UNTREATED_VS_IL6_TREATED_CD4_TCELL_DN	182	Up	0.0092098085885911	0.125512979273616
C7_GSE16755_CTRL_VS_IFNA_TREATED_MAC_UP	169	Up	0.00921065742292149	0.125512979273616
C5_GO_NCRNA_EXPORT_FROM_NUCLEUS	35	Up	0.00921153711062128	0.125512979273616
C2_KEGG_RIG_I_LIKE_RECEPTOR_SIGNALING_PATHWAY	50	Up	0.00921856468590063	0.125529883971473
C5_GO_INTRINSIC_COMPONENT_OF_GOLGI_MEMBRANE	52	Up	0.00922915363983947	0.125571395432287
C2_MMS_MOUSE_LYMPH_HIGH_4HRS_UP	32	Up	0.00924342802534579	0.125571395432287
C7_GSE2770_UNTREATED_VS_TGFB_AND_IL12_TREATED_ACT_CD4_TCELL_48H_UP	149	Up	0.00926079563367887	0.125571395432287
C7_GSE1460_NAIVE_CD4_TCELL_CORD_BLOOD_VS_THYMIC_STROMAL_CELL_DN	170	Up	0.00926380684626336	0.125571395432287
C2_SU_THYMUS	15	Up	0.009265480954132	0.125571395432287
C5_GO_ADENYLYLTRANSFERASE_ACTIVITY	22	Up	0.00927036070233073	0.125571395432287
C5_GO_POSITIVE_REGULATION_OF_RNA_BIOSYNTHETIC_PROCESS	1100	Up	0.0092711350985553	0.125571395432287
C7_GSE7509_DC_VS_MONOCYTE_WITH_FCGRIIB_STIM_DN	169	Up	0.00927555160263401	0.125571395432287
C2_KEGG_LYSOSOME	109	Up	0.00928615656957612	0.125571395432287
C7_GSE15330_WT_VS_IKAROS_KO_HSC_DN	163	Up	0.00929157911892891	0.125571395432287
C5_GO_PROTEIN_DEUBIQUITINATION_INVOLVED_IN_UBIQUITIN_DEPENDENT_PROTEIN_CATABOLIC_PROCESS	5	Up	0.00929438523703456	0.125571395432287
C2_REACTOME_G1_S_DNA_DAMAGE_CHECKPOINTS	54	Up	0.00929548581062641	0.125571395432287
C2_IVANOVA_HEMATOPOIESIS_EARLY_PROGENITOR	360	Up	0.00930375460762961	0.125571395432287
C7_GSE2706_2H_VS_8H_LPS_STIM_DC_DN	151	Up	0.00930559709624585	0.125571395432287
C3_HTF_01	51	Up	0.00930844568758608	0.125571395432287
C7_GSE18791_CTRL_VS_NEWCASTLE_VIRUS_DC_8H_UP	181	Up	0.00933518441738822	0.125841419408373
C7_GSE17974_0.5H_VS_72H_UNTREATED_IN_VITRO_CD4_TCELL_UP	159	Up	0.00934006478183114	0.125841419408373
C5_GO_CELLULAR_RESPONSE_TO_GLUCOSE_STARVATION	37	Up	0.00936355019719032	0.12595249753605
C5_GO_MATURATION_OF_LSU_RRNA	14	Up	0.00936668869170493	0.12595249753605
C7_GSE12366_PLASMA_CELL_VS_NAIVE_BCELL_DN	166	Up	0.00936966406627142	0.12595249753605
C7_GSE39820_TGFBETA3_IL6_VS_TGFBETA3_IL6_IL23A_TREATED_CD4_TCELL_UP	158	Up	0.00937153471432717	0.12595249753605
C3_ACTGCCT_MIR34B	177	Up	0.00938168656942067	0.12601086381664
C7_GSE29618_BCELL_VS_MDC_DAY7_FLU_VACCINE_UP	150	Up	0.00939232015235086	0.126039367733988
C5_GO_CHAPERONE_MEDIATED_AUTOPHAGY	14	Up	0.00939542954203661	0.126039367733988
C2_CAFFAREL_RESPONSE_TO_THC_DN	28	Up	0.00941092442084276	0.126063822401696
C7_GSE3720_VD1_VS_VD2_GAMMADELTA_TCELL_WITH_LPS_STIM_UP	156	Up	0.0094114981997463	0.126063822401696
C2_SAKAI_CHRONIC_HEPATITIS_VS_LIVER_CANCER_UP	73	Up	0.00941468708697895	0.126063822401696
C2_REACTOME_NEDDYLATION	194	Up	0.00943295138134831	0.126207803602262
C7_GSE22935_UNSTIM_VS_12H_MBOVIS_BCG_STIM_MACROPHAGE_UP	181	Up	0.00944258193224153	0.126207803602262
C7_GSE4984_UNTREATED_VS_LPS_TREATED_DC_DN	158	Up	0.00944289439638908	0.126207803602262
C2_REACTOME_REGULATION_OF_MRNA_STABILITY_BY_PROTEINS_THAT_BIND_AU_RICH_ELEMENTS	74	Up	0.00945428639940087	0.12628225404914
C7_GSE7852_LN_VS_FAT_TREG_UP	174	Up	0.00946554545700413	0.126354838186667
C5_GO_SHELTERIN_COMPLEX	7	Up	0.00947910411951828	0.126458011414877
C7_GSE17721_LPS_VS_GARDIQUIMOD_6H_BMDC_UP	163	Up	0.00955030947108831	0.127290581370381
C2_SCHAEFFER_PROSTATE_DEVELOPMENT_6HR_UP	116	Up	0.00955571618878648	0.127290581370381
C7_GSE13306_TREG_VS_TCONV_DN	167	Up	0.00957907498521021	0.127290581370381
C2_REACTOME_PROTEIN_UBIQUITINATION	72	Up	0.00958592446767334	0.127290581370381
C5_GO_NUCLEOSIDE_BISPHOSPHATE_BIOSYNTHETIC_PROCESS	61	Up	0.00959018256025035	0.127290581370381
C7_GSE17721_POLYIC_VS_GARDIQUIMOD_8H_BMDC_DN	153	Up	0.00959175143201195	0.127290581370381
C2_WAKABAYASHI_ADIPOGENESIS_PPARG_BOUND_8D	512	Up	0.00959500437683724	0.127290581370381
C7_GSE24142_EARLY_THYMIC_PROGENITOR_VS_DN3_THYMOCYTE_DN	164	Up	0.00959839356922159	0.127290581370381
C2_REACTOME_DUAL_INCISION_IN_TC_NER	59	Up	0.00960109365108809	0.127290581370381
C7_GSE27786_LSK_VS_NKTCELL_DN	157	Up	0.00960239259085023	0.127290581370381
C7_GSE9509_LPS_VS_LPS_AND_IL10_STIM_IL10_KO_MACROPHAGE_10MIN_DN	179	Up	0.0096199885105398	0.127290581370381
C2_REACTOME_ORGANELLE_BIOGENESIS_AND_MAINTENANCE	253	Up	0.0096200729920881	0.127290581370381
C2_JIANG_AGING_HYPOTHALAMUS_UP	37	Up	0.0096234981693609	0.127290581370381
C7_GSE37533_PPARG1_FOXP3_VS_PPARG2_FOXP3_TRANSDUCED_CD4_TCELL_DN	174	Up	0.00962366556552764	0.127290581370381
C5_GO_CELLULAR_RESPONSE_TO_STARVATION	119	Up	0.00965318407257028	0.127462877677688
C7_GSE40274_EOS_VS_FOXP3_AND_EOS_TRANSDUCED_ACTIVATED_CD4_TCELL_DN	63	Down	0.00966244840944577	0.127462877677688
C5_GO_DNA_PACKAGING	153	Up	0.00966251464844924	0.127462877677688
C7_GSE41867_NAIVE_VS_DAY8_LCMV_EFFECTOR_CD8_TCELL_UP	167	Up	0.00967172281149952	0.127462877677688
C5_GO_MACROMOLECULE_METHYLATION	241	Up	0.00967379608188613	0.127462877677688
C7_GSE43863_TFH_VS_LY6C_LOW_CXCR5NEG_EFFECTOR_CD4_TCELL_UP	170	Up	0.00967446968655091	0.127462877677688
C2_KONG_E2F1_TARGETS	7	Up	0.00967782406118163	0.127462877677688
C7_GSE3982_CENT_MEMORY_CD4_TCELL_VS_TH2_UP	154	Up	0.0097000602354699	0.1275704113054
C5_GO_REGULATION_OF_GENE_EXPRESSION_EPIGENETIC	311	Up	0.00970145683770664	0.1275704113054
C7_GSE13229_MATURE_VS_INTMATURE_NKCELL_DN	162	Up	0.00970363169158719	0.1275704113054
C7_GSE34156_UNTREATED_VS_6H_TLR1_TLR2_LIGAND_TREATED_MONOCYTE_DN	153	Up	0.00974175626152926	0.127987240579321
C5_GO_MITOCHONDRION_ORGANIZATION	436	Up	0.00974713818168163	0.127987240579321
C5_GO_TRNA_TRANSPORT	32	Up	0.0097642398512182	0.128134235240548
C7_GSE42724_NAIVE_VS_MEMORY_BCELL_DN	163	Up	0.00977030234896524	0.128136274820891
C2_KOINUMA_TARGETS_OF_SMAD2_OR_SMAD3	670	Up	0.00979102733576482	0.12832580672045
C3_FREAC3_01	153	Up	0.00980310493675788	0.12832580672045
C7_GSE14308_TH2_VS_TH1_DN	170	Up	0.00981589632894932	0.12832580672045
C2_BILANGES_SERUM_SENSITIVE_VIA_TSC1	12	Up	0.00982216717219651	0.12832580672045
C2_SEMBA_FHIT_TARGETS_UP	11	Up	0.00982829672982397	0.12832580672045
C5_GO_INTRACELLULAR_RECEPTOR_SIGNALING_PATHWAY	211	Up	0.00982843139844489	0.12832580672045
C7_GSE38697_LIGHT_ZONE_VS_DARK_ZONE_BCELL_UP	157	Up	0.0098364848047359	0.12832580672045
C7_GSE26928_EFF_MEMORY_VS_CXCR5_POS_CD4_TCELL_DN	143	Up	0.00983865827728743	0.12832580672045
C7_GSE13887_RESTING_VS_ACT_CD4_TCELL_DN	109	Up	0.00983900549231537	0.12832580672045
C2_MATZUK_LUTEAL_GENES	5	Up	0.0098439121511538	0.12832580672045
C7_GSE20715_0H_VS_6H_OZONE_TLR4_KO_LUNG_DN	148	Up	0.00989744398456168	0.128946159106974
C5_GO_REGULATION_OF_PROTEIN_STABILITY	226	Up	0.00991394542393848	0.129041707815784
C7_GSE360_LOW_DOSE_B_MALAYI_VS_M_TUBERCULOSIS_DC_DN	162	Up	0.00991804063732704	0.129041707815784
C7_GSE369_SOCS3_KO_VS_IFNG_KO_LIVER_DN	168	Up	0.00992262440700384	0.129041707815784
C5_GO_POSITIVE_REGULATION_OF_CELLULAR_RESPIRATION	7	Down	0.00992878103793625	0.129044408792638
C7_GSE17721_CTRL_VS_PAM3CSK4_24H_BMDC_DN	154	Up	0.00994273444734254	0.12909602691131
C3_GTGCAAT_MIR25_MIR32_MIR92_MIR363_MIR367	239	Up	0.00994526783300401	0.12909602691131
C3_NFKB_Q6_01	178	Up	0.00995060653677439	0.12909602691131
C7_GSE36888_UNTREATED_VS_IL2_TREATED_STAT5_AB_KNOCKIN_TCELL_17H_UP	136	Up	0.0099705469711806	0.129277408785923
C2_REACTOME_DDX58_IFIH1_MEDIATED_INDUCTION_OF_INTERFERON_ALPHA_BETA	61	Up	0.00998078616588284	0.12929392027964
C5_GO_MISMATCHED_DNA_BINDING	12	Up	0.00998418868792923	0.12929392027964
C7_GSE2770_UNTREATED_VS_IL12_TREATED_ACT_CD4_TCELL_48H_DN	161	Up	0.00998970175127591	0.12929392027964
C3_CCAATNNSNNNGCG_UNKNOWN	46	Up	0.0100078032852382	0.129388787989011
C7_GSE17721_LPS_VS_PAM3CSK4_4H_BMDC_DN	167	Up	0.0100089611951669	0.129388787989011
C2_HELLER_SILENCED_BY_METHYLATION_DN	84	Up	0.0100433257528344	0.129752097137483
C5_GO_CHROMATIN_ORGANIZATION_INVOLVED_IN_REGULATION_OF_TRANSCRIPTION	108	Up	0.0100490283602698	0.129752097137483
C5_GO_REGULATION_OF_CHOLESTEROL_BIOSYNTHETIC_PROCESS	41	Up	0.0100650093070978	0.12984675318839
C5_GO_PEPTIDASE_COMPLEX	68	Up	0.0100717429445069	0.12984675318839
C5_GO_IN_UTERO_EMBRYONIC_DEVELOPMENT	239	Up	0.0100766739060516	0.12984675318839
C2_BIOCARTA_TEL_PATHWAY	15	Up	0.0100803029858588	0.12984675318839
C7_GSE14000_UNSTIM_VS_4H_LPS_DC_DN	168	Up	0.0100914749947288	0.129851460063977
C2_WANG_CLIM2_TARGETS_UP	194	Up	0.0100926406817197	0.129851460063977
C7_GSE19772_CTRL_VS_HCMV_INF_MONOCYTES_AND_PI3K_INHIBITION_UP	143	Up	0.0101065038591475	0.129891942646231
C7_GSE22886_NAIVE_BCELL_VS_DC_DN	186	Up	0.0101087706323614	0.129891942646231
C5_GO_CHYLOMICRON	6	Down	0.0101197828756765	0.129891942646231
C5_GO_POSITIVE_REGULATION_OF_FIBROBLAST_APOPTOTIC_PROCESS	6	Up	0.010121460366901	0.129891942646231
C2_KIM_ALL_DISORDERS_CALB1_CORR_UP	430	Up	0.0101275261806082	0.129891942646231
C2_WEIGEL_OXIDATIVE_STRESS_BY_HNE_AND_TBH	51	Up	0.0101317152386789	0.129891942646231
C5_GO_EAR_MORPHOGENESIS	67	Down	0.0101412242569785	0.1299370564574
C2_ZHANG_RESPONSE_TO_CANTHARIDIN_UP	15	Up	0.010156800399029	0.130006862314338
C3_GCGNNANTTCC_UNKNOWN	107	Up	0.0101586590274204	0.130006862314338
C2_SANA_RESPONSE_TO_IFNG_UP	61	Up	0.0101727078574841	0.130011029676225
C2_BIOCARTA_TNFR1_PATHWAY	28	Up	0.0101771178425379	0.130011029676225
C7_GSE25123_CTRL_VS_ROSIGLITAZONE_STIM_PPARG_KO_MACROPHAGE_DN	153	Up	0.0101771634289475	0.130011029676225
C2_BOYAULT_LIVER_CANCER_SUBCLASS_G123_UP	43	Up	0.0101829586677073	0.130011029676225
C7_GSE20366_TREG_VS_NAIVE_CD4_TCELL_HOMEOSTATIC_CONVERSION_DN	173	Up	0.0102081816801506	0.130211378686891
C5_GO_PEPTIDYL_ASPARAGINE_MODIFICATION	28	Up	0.0102163807665327	0.130211378686891
C5_GO_GAS_TRANSPORT	7	Up	0.0102166589768158	0.130211378686891
C2_TOOKER_GEMCITABINE_RESISTANCE_DN	101	Up	0.01022957570366	0.130299445780266
C5_GO_CELLULAR_RESPONSE_TO_DNA_DAMAGE_STIMULUS	724	Up	0.0102390742705056	0.130343896171249
C5_GO_TRANSCRIPTION_COREPRESSOR_ACTIVITY	176	Up	0.0102457678121865	0.13035260726214
C5_GO_PORE_COMPLEX_ASSEMBLY	15	Up	0.0102626990751703	0.130491482027313
C6_EGFR_UP.V1_DN	156	Up	0.01026871538606	0.130491490424378
C5_GO_NEGATIVE_REGULATION_OF_ANION_TRANSMEMBRANE_TRANSPORT	11	Up	0.0102836672636985	0.13059710543447
C7_GSE26156_DOUBLE_POSITIVE_VS_CD4_SINGLE_POSITIVE_THYMOCYTE_DN	182	Up	0.0102890675450631	0.13059710543447
C7_GSE22432_MULTIPOTENT_VS_COMMON_DC_PROGENITOR_UNTREATED_DN	169	Up	0.0102991232947219	0.130643971895604
C5_GO_REGULATION_OF_DNA_RECOMBINATION	85	Up	0.0103048052698404	0.130643971895604
C2_REACTOME_MITOCHONDRIAL_TRANSLATION	79	Up	0.0103175590256368	0.130696582745267
C3_FOXO4_02	178	Up	0.0103339225908751	0.130696582745267
C7_GSE36392_EOSINOPHIL_VS_MAC_IL25_TREATED_LUNG_DN	183	Up	0.0103370516590353	0.130696582745267
C7_GSE17301_IFNA2_VS_IFNA2_AND_ACD3_ACD28_STIM_CD8_TCELL_UP	180	Up	0.0103385967495844	0.130696582745267
C5_GO_REGULATION_OF_CD4_POSITIVE_ALPHA_BETA_T_CELL_ACTIVATION	48	Up	0.0103390805822828	0.130696582745267
C7_GSE32901_NAIVE_VS_TH17_ENRICHED_CD4_TCELL_DN	166	Up	0.0103509229495508	0.130770076075513
C5_GO_GTPASE_INHIBITOR_ACTIVITY	11	Up	0.0103638366725751	0.130857011118451
C5_GO_REGULATION_OF_TELOMERE_MAINTENANCE	73	Up	0.0103834812812675	0.13102878182272
C7_GSE25085_FETAL_BM_VS_ADULT_BM_SP4_THYMIC_IMPLANT_UP	169	Up	0.0103986545765819	0.131070130385488
C7_GSE9037_CTRL_VS_LPS_4H_STIM_IRAK4_KO_BMDM_DN	157	Up	0.0104101826573398	0.131070130385488
C7_GSE30971_CTRL_VS_LPS_STIM_MACROPHAGE_WBP7_KO_2H_UP	137	Up	0.0104137658496823	0.131070130385488
C3_ATTACAT_MIR3803P	75	Up	0.0104143009242102	0.131070130385488
C2_KEGG_P53_SIGNALING_PATHWAY	62	Up	0.0104169696102057	0.131070130385488
C5_GO_TRANSCRIPTIONALLY_ACTIVE_CHROMATIN	21	Up	0.0104400749853575	0.131284699468044
C7_GSE2770_TGFB_AND_IL4_ACT_VS_ACT_CD4_TCELL_48H_UP	169	Up	0.0104634757299858	0.13150273205959
C7_GSE23695_CD57_POS_VS_NEG_NK_CELL_UP	180	Up	0.0104764888027293	0.131590037700524
C5_GO_PROTEIN_K48_LINKED_UBIQUITINATION	51	Up	0.0104867820023482	0.13159076911178
C2_YAMAZAKI_TCEB3_TARGETS_UP	115	Up	0.0104886796881001	0.13159076911178
C2_REACTOME_TRANSCRIPTIONAL_REGULATION_BY_SMALL_RNAS	94	Up	0.0105187983750475	0.131892355116491
C3_CREB_Q4	205	Up	0.0105280656495724	0.131921208971454
C7_GSE32423_IL7_VS_IL7_IL4_MEMORY_CD8_TCELL_UP	171	Up	0.0105571289999875	0.131921208971454
C5_GO_PHOSPHATIDYLINOSITOL_PHOSPHATE_KINASE_ACTIVITY	13	Up	0.0105571330761453	0.131921208971454
C2_THEILGAARD_NEUTROPHIL_AT_SKIN_WOUND_DN	204	Up	0.0105595544916862	0.131921208971454
C7_GSE8921_UNSTIM_0H_VS_TLR1_2_STIM_MONOCYTE_24H_DN	175	Up	0.0105628702153601	0.131921208971454
C7_GSE22601_DOUBLE_NEGATIVE_VS_DOUBLE_POSITIVE_THYMOCYTE_DN	181	Up	0.0105705666538545	0.131921208971454
C3_E2F1DP1_01	187	Up	0.0105791127470324	0.131921208971454
C3_E2F1DP2_01	187	Up	0.0105791127470324	0.131921208971454
C3_E2F4DP2_01	187	Up	0.0105791127470324	0.131921208971454
C5_GO_OUTER_MEMBRANE	167	Up	0.010581915158138	0.131921208971454
C7_GSE8835_CD4_VS_CD8_TCELL_UP	169	Up	0.0106023893161791	0.13210053362812
C2_MARTIN_INTERACT_WITH_HDAC	37	Up	0.0106342111265289	0.132420957380404
H_HALLMARK_IL2_STAT5_SIGNALING	178	Up	0.0106464999507894	0.1324493687489
C5_GO_NCRNA_METABOLIC_PROCESS	369	Up	0.0106508378733883	0.1324493687489
C7_GSE17721_POLYIC_VS_PAM3CSK4_12H_BMDC_DN	165	Up	0.0106563364639558	0.1324493687489
C3_GTGCAAA_MIR507	92	Up	0.0106609163671205	0.1324493687489
C7_GSE23321_CENTRAL_VS_EFFECTOR_MEMORY_CD8_TCELL_DN	166	Up	0.0106902492982511	0.132603414079352
C5_GO_RETROGRADE_VESICLE_MEDIATED_TRANSPORT_GOLGI_TO_ENDOPLASMIC_RETICULUM	75	Up	0.0106919149445221	0.132603414079352
C7_GSE17721_CTRL_VS_LPS_4H_BMDC_UP	170	Up	0.0106997927832152	0.132603414079352
C7_GSE23505_UNTREATED_VS_4DAY_IL6_IL1_TREATED_CD4_TCELL_UP	179	Up	0.0107019231217121	0.132603414079352
C5_GO_SNAP_RECEPTOR_ACTIVITY	29	Up	0.0107038806035841	0.132603414079352
C2_DING_LUNG_CANCER_EXPRESSION_BY_COPY_NUMBER	92	Up	0.0107423713326886	0.132951568681829
C7_GSE23321_CD8_STEM_CELL_MEMORY_VS_CENTRAL_MEMORY_CD8_TCELL_DN	175	Up	0.0107442421122647	0.132951568681829
C5_GO_REGULATION_OF_CELLULAR_RESPONSE_TO_STRESS	565	Up	0.0107823222851136	0.133346713231861
C5_GO_REGULATION_OF_CHROMATIN_SILENCING	32	Up	0.0108063987124482	0.133568319584289
C5_GO_VACUOLAR_TRANSPORT	109	Up	0.0108281209908107	0.133760592558465
C7_GSE19825_NAIVE_VS_IL2RAHIGH_DAY3_EFF_CD8_TCELL_DN	178	Up	0.0108440996045522	0.133881735129167
C5_GO_CYTOLYTIC_GRANULE	4	Down	0.0108592184949089	0.13390052199962
C7_GSE6269_HEALTHY_VS_STAPH_PNEUMO_INF_PBMC_UP	166	Up	0.0108654449728821	0.13390052199962
C5_GO_NEGATIVE_REGULATION_OF_DNA_METABOLIC_PROCESS	85	Up	0.0108710152503565	0.13390052199962
C5_GO_PROTEIN_METHYLATION	144	Up	0.0108746713411251	0.13390052199962
C2_WANG_RESPONSE_TO_FORSKOLIN_UP	15	Up	0.0108764853293072	0.13390052199962
C7_GSE12845_IGD_NEG_BLOOD_VS_NAIVE_TONSIL_BCELL_DN	161	Up	0.0108992277936899	0.134071631220902
C5_GO_REGULATION_OF_CHOLESTEROL_ESTERIFICATION	6	Down	0.0109073097643086	0.134071631220902
C2_REACTOME_GOLGI_TO_ER_RETROGRADE_TRANSPORT	105	Up	0.010908926291024	0.134071631220902
C5_GO_TRANSCRIPTION_FACTOR_COMPLEX	235	Up	0.0109247623025799	0.13419022869058
C5_GO_REGULATION_OF_ORGANELLE_ASSEMBLY	149	Up	0.0109421927725001	0.134328265773103
C6_TBK1.DF_UP	241	Up	0.0109521222009114	0.134369248272979
C2_BRACHAT_RESPONSE_TO_METHOTREXATE_DN	19	Up	0.010962315175247	0.134369248272979
C7_GSE14308_TH2_VS_NAIVE_CD4_TCELL_DN	152	Up	0.0109753285799199	0.134369248272979
C5_GO_VACUOLE_ORGANIZATION	135	Up	0.0109807596107413	0.134369248272979
C5_GO_MKS_COMPLEX	12	Up	0.0109898486576849	0.134369248272979
C5_GO_SEX_CHROMOSOME	20	Up	0.0109968173977456	0.134369248272979
C7_GSE18281_SUBCAPSULAR_VS_PERIMEDULLARY_CORTICAL_REGION_OF_THYMUS_DN	129	Up	0.0110133182199006	0.134369248272979
C7_GSE5589_UNSTIM_VS_180MIN_LPS_AND_IL10_STIM_MACROPHAGE_DN	167	Up	0.0110196608197096	0.134369248272979
C5_GO_CILIARY_TRANSITION_ZONE	51	Up	0.0110207695196568	0.134369248272979
C2_WANG_TARGETS_OF_MLL_CBP_FUSION_DN	37	Up	0.0110221706217394	0.134369248272979
C7_GSE3720_VD1_VS_VD2_GAMMADELTA_TCELL_WITH_PMA_STIM_UP	172	Up	0.0110299591536261	0.134369248272979
C2_CROONQUIST_NRAS_SIGNALING_UP	31	Down	0.0110315532173071	0.134369248272979
C7_GSE37532_TREG_VS_TCONV_CD4_TCELL_FROM_VISCERAL_ADIPOSE_TISSUE_DN	157	Up	0.0110416196472505	0.134369248272979
C7_GSE3920_UNTREATED_VS_IFNG_TREATED_ENDOTHELIAL_CELL_UP	114	Up	0.0110445243540719	0.134369248272979
C6_RB_P130_DN.V1_DN	115	Up	0.0110562942069696	0.134369248272979
C3_SREBP1_01	142	Up	0.0110579981333406	0.134369248272979
C5_GO_REGULATION_OF_IMMUNOGLOBULIN_PRODUCTION	52	Up	0.0110581308311182	0.134369248272979
C2_REACTOME_CILIUM_ASSEMBLY	167	Up	0.011067834038851	0.134369248272979
C2_KEGG_VASOPRESSIN_REGULATED_WATER_REABSORPTION	32	Up	0.0110753666671975	0.134369248272979
C7_GSE12845_IGD_POS_BLOOD_VS_DARKZONE_GC_TONSIL_BCELL_DN	180	Up	0.0110756606895317	0.134369248272979
C2_OSMAN_BLADDER_CANCER_DN	368	Up	0.0110837619246511	0.134369248272979
C7_GSE15330_MEGAKARYOCYTE_ERYTHROID_VS_GRANULOCYTE_MONOCYTE_PROGENITOR_IKAROS_KO_UP	163	Up	0.0110843794062953	0.134369248272979
C7_GSE17721_0.5H_VS_8H_PAM3CSK4_BMDC_DN	156	Up	0.0110880026926347	0.134369248272979
C2_UROSEVIC_RESPONSE_TO_IMIQUIMOD	16	Up	0.0110984797771364	0.134421118551447
C2_MONNIER_POSTRADIATION_TUMOR_ESCAPE_UP	327	Up	0.0111108839593681	0.13449625828494
C7_GSE25123_CTRL_VS_IL4_AND_ROSIGLITAZONE_STIM_MACROPHAGE_UP	171	Up	0.0111190629785663	0.134520197507563
C7_GSE339_EX_VIVO_VS_IN_CULTURE_CD8POS_DC_UP	175	Up	0.0111302353218937	0.13458030356885
C2_ZHAN_MULTIPLE_MYELOMA_HP_UP	35	Up	0.0111477441846053	0.134675937338546
C2_SCHMIDT_POR_TARGETS_IN_LIMB_BUD_UP	22	Up	0.0111505616568334	0.134675937338546
C7_GSE4535_BM_DERIVED_DC_VS_FOLLICULAR_DC_UP	172	Up	0.0111663151538834	0.134744248553042
C2_REACTOME_METABOLISM_OF_RNA	542	Up	0.0111695057774263	0.134744248553042
C5_GO_RIGHTING_REFLEX	5	Down	0.01117485262525	0.134744248553042
C5_GO_ANCHORED_COMPONENT_OF_PLASMA_MEMBRANE	27	Down	0.0112084013554435	0.134907845440703
C2_MARTORIATI_MDM4_TARGETS_FETAL_LIVER_DN	398	Up	0.0112117844046022	0.134907845440703
C3_ATGTCAC_MIR489	66	Up	0.0112242042571011	0.134907845440703
C7_GSE24634_NAIVE_CD4_TCELL_VS_DAY3_IL4_CONV_TREG_UP	161	Up	0.0112256350461535	0.134907845440703
C2_REACTOME_BUTYRATE_RESPONSE_FACTOR_1_BRF1_BINDS_AND_DESTABILIZES_MRNA	16	Up	0.0112283467505091	0.134907845440703
C2_REACTOME_TRANSCRIPTION_OF_THE_HIV_GENOME	55	Up	0.0112298734588211	0.134907845440703
C2_LIAN_LIPA_TARGETS_3M	37	Down	0.0112319550463724	0.134907845440703
C2_BRUINS_UVC_RESPONSE_EARLY_LATE	241	Up	0.0112551231981549	0.134985117513059
C5_GO_NEGATIVE_REGULATION_OF_NUCLEOBASE_CONTAINING_COMPOUND_METABOLIC_PROCESS	128	Up	0.0112626948768552	0.134985117513059
C7_GSE6092_IFNG_VS_IFNG_AND_B_BURGDORFERI_INF_ENDOTHELIAL_CELL_DN	168	Up	0.0112631980225751	0.134985117513059
C2_CHICAS_RB1_TARGETS_SENESCENT	418	Up	0.0112632796744715	0.134985117513059
C6_MEK_UP.V1_DN	164	Up	0.0112716097252582	0.135010357901878
C7_GSE35685_CD34POS_CD38NEG_VS_CD34POS_CD10POS_BONE_MARROW_DN	171	Up	0.011305874223766	0.135252531922714
C7_GSE5099_MONOCYTE_VS_CLASSICAL_M1_MACROPHAGE_DN	166	Up	0.0113096795451764	0.135252531922714
C7_GSE42724_NAIVE_VS_B1_BCELL_UP	153	Up	0.0113105335104096	0.135252531922714
C7_GSE6674_ANTI_IGM_VS_CPG_STIM_BCELL_DN	162	Up	0.0113223252876514	0.135269321854306
C7_GSE2706_2H_VS_8H_R848_AND_LPS_STIM_DC_DN	150	Up	0.0113244093899788	0.135269321854306
C5_GO_NUCLEAR_ENVELOPE_ORGANIZATION	45	Up	0.0113452773717749	0.135388836049351
C2_BROWNE_HCMV_INFECTION_14HR_DN	222	Up	0.0113468976552517	0.135388836049351
C2_WU_HBX_TARGETS_3_UP	16	Up	0.0113584714913861	0.135400637713572
C7_GSE3982_EOSINOPHIL_VS_TH2_DN	167	Up	0.0113603706729993	0.135400637713572
C7_GSE6259_FLT3L_INDUCED_33D1_POS_DC_VS_BCELL_UP	163	Up	0.0113768939986922	0.135523110719182
C5_GO_REGULATION_OF_MRNA_CATABOLIC_PROCESS	154	Up	0.011395654241284	0.13563779370478
C7_GSE36476_CTRL_VS_TSST_ACT_16H_MEMORY_CD4_TCELL_YOUNG_DN	170	Up	0.0113990271954552	0.13563779370478
C2_STEIN_ESRRA_TARGETS_UP	327	Up	0.0114159252363877	0.135720437503666
C7_GSE2706_UNSTIM_VS_8H_LPS_AND_R848_DC_DN	141	Up	0.0114241472350393	0.135720437503666
C7_GSE24026_PD1_LIGATION_VS_CTRL_IN_ACT_TCELL_LINE_DN	173	Up	0.0114255981958375	0.135720437503666
C7_GSE34205_HEALTHY_VS_FLU_INF_INFANT_PBMC_DN	163	Up	0.0114394518116453	0.135720437503666
C3_GCATTTG_MIR105	137	Up	0.0114398495975869	0.135720437503666
C5_GO_MRNA_3_END_PROCESSING	82	Up	0.0114465263734155	0.135720437503666
C2_REACTOME_PHASE_3_RAPID_REPOLARISATION	4	Down	0.0114537650138266	0.135720437503666
C7_GSE15330_LYMPHOID_MULTIPOTENT_VS_PRO_BCELL_DN	170	Up	0.0114560262340593	0.135720437503666
C7_GSE17721_POLYIC_VS_PAM3CSK4_0.5H_BMDC_DN	160	Up	0.0114822851479968	0.135937006726724
C5_GO_PHOSPHATIDYLINOSITOL_BIOSYNTHETIC_PROCESS	96	Up	0.0114868400023089	0.135937006726724
C5_GO_OXIDATIVE_DNA_DEMETHYLATION	5	Up	0.011499516365794	0.135997266721113
C5_GO_HISTONE_H2A_UBIQUITINATION	21	Up	0.0115099491367536	0.135997266721113
C2_GRYDER_PAX3FOXO1_TOP_ENHANCERS	349	Up	0.0115137647097439	0.135997266721113
C7_GSE17721_0.5H_VS_24H_PAM3CSK4_BMDC_DN	168	Up	0.011521085357709	0.135997266721113
C7_GSE17974_CTRL_VS_ACT_IL4_AND_ANTI_IL12_4H_CD4_TCELL_UP	157	Up	0.0115241506320692	0.135997266721113
C2_RASHI_NFKB1_TARGETS	12	Up	0.0115295488428972	0.135997266721113
C5_GO_PROTEIN_FOLDING_IN_ENDOPLASMIC_RETICULUM	15	Up	0.0115364295630758	0.136004472870783
C7_GSE32986_UNSTIM_VS_GMCSF_AND_CURDLAN_LOWDOSE_STIM_DC_UP	175	Up	0.0115447930096163	0.136029141751547
C7_GSE22886_NAIVE_CD4_TCELL_VS_NKCELL_UP	159	Up	0.011565420957718	0.136196189171042
C7_GSE46606_DAY1_VS_DAY3_CD40L_IL2_IL5_STIMULATED_IRF4HIGH_BCELL_UP	167	Up	0.0115730165466054	0.136196189171042
C7_GSE12366_GC_VS_NAIVE_BCELL_DN	171	Up	0.0115778062341601	0.136196189171042
C7_GSE2770_IL12_AND_TGFB_VS_IL4_TREATED_ACT_CD4_TCELL_48H_UP	181	Up	0.0116008178678653	0.136326596409133
C7_GSE17974_0H_VS_6H_IN_VITRO_ACT_CD4_TCELL_DN	171	Up	0.0116025872946517	0.136326596409133
C7_GSE5142_HTERT_TRANSDUCED_VS_CTRL_CD8_TCELL_LATE_PASSAGE_CLONE_UP	175	Up	0.0116077458771745	0.136326596409133
C7_GSE9650_NAIVE_VS_EXHAUSTED_CD8_TCELL_UP	168	Up	0.011618735094451	0.136348698229068
C2_SMID_BREAST_CANCER_RELAPSE_IN_LIVER_DN	3	Down	0.0116221991068388	0.136348698229068
C2_MACAEVA_PBMC_RESPONSE_TO_IR	87	Up	0.0116367078434263	0.136445117048434
C5_GO_REGULATION_OF_ALPHA_BETA_T_CELL_DIFFERENTIATION	54	Up	0.011654182831374	0.136576193397171
C5_GO_GOLGI_ASSOCIATED_VESICLE_MEMBRANE	85	Up	0.0116676194282726	0.136636106772121
C7_GSE12845_NAIVE_VS_PRE_GC_TONSIL_BCELL_DN	175	Up	0.0116718931333551	0.136636106772121
C7_GSE45365_HEALTHY_VS_MCMV_INFECTION_CD8A_DC_IFNAR_KO_DN	171	Up	0.0116894650360373	0.136723974474197
C7_GSE9988_ANTI_TREM1_VS_CTRL_TREATED_MONOCYTES_DN	182	Up	0.0117014033850612	0.136723974474197
C5_GO_POSITIVE_REGULATION_OF_CD4_POSITIVE_ALPHA_BETA_T_CELL_ACTIVATION	30	Up	0.0117036895279377	0.136723974474197
C2_KORKOLA_TERATOMA_UP	17	Up	0.0117056146027076	0.136723974474197
C5_GO_CELLULAR_PROTEIN_CATABOLIC_PROCESS	613	Up	0.0117109139117213	0.136723974474197
C2_HAMAI_APOPTOSIS_VIA_TRAIL_UP	561	Up	0.0117380319709925	0.136966858265072
C7_GSE29618_PRE_VS_DAY7_POST_TIV_FLU_VACCINE_BCELL_DN	162	Up	0.0117682047652825	0.137140652198516
C7_GSE2770_UNTREATED_VS_IL4_TREATED_ACT_CD4_TCELL_6H_DN	174	Up	0.0117754009691983	0.137140652198516
C7_GSE339_CD4POS_VS_CD8POS_DC_IN_CULTURE_UP	164	Up	0.0117858204864629	0.137140652198516
C2_UDAYAKUMAR_MED1_TARGETS_DN	197	Up	0.0117884863985616	0.137140652198516
C7_GSE24574_BCL6_HIGH_VS_LOW_TFH_CD4_TCELL_UP	164	Up	0.0117891311963093	0.137140652198516
C5_GO_STRESS_GRANULE_ASSEMBLY	14	Up	0.0117908591347147	0.137140652198516
C5_GO_COPII_COATED_ER_TO_GOLGI_TRANSPORT_VESICLE	73	Up	0.0118062698070014	0.137246304744627
C7_GSE21927_C26GM_VS_4T1_TUMOR_MONOCYTE_BALBC_DN	178	Up	0.0118528513003079	0.137705673160767
C3_ACCAAAG_MIR9	387	Up	0.0118584822729261	0.137705673160767
C5_GO_POSITIVE_REGULATION_OF_PROTEIN_MODIFICATION_BY_SMALL_PROTEIN_CONJUGATION_OR_REMOVAL	108	Up	0.011887323293061	0.137966729199079
C2_YAO_TEMPORAL_RESPONSE_TO_PROGESTERONE_CLUSTER_12	65	Up	0.0119172821147665	0.138212455932168
C2_REACTOME_TOLL_LIKE_RECEPTOR_9_TLR9_CASCADE	83	Up	0.0119212384772767	0.138212455932168
C2_REACTOME_HSF1_DEPENDENT_TRANSACTIVATION	32	Up	0.0119319074681543	0.138222402327968
C2_REACTOME_AUTOPHAGY	95	Up	0.0119348404739206	0.138222402327968
C2_BIOCARTA_TID_PATHWAY	14	Up	0.0119484667721898	0.138306372050342
C2_REACTOME_SHC_MEDIATED_CASCADE:FGFR3	10	Down	0.0119679929347642	0.138394611300505
C5_GO_THIAMINE_CONTAINING_COMPOUND_METABOLIC_PROCESS	5	Up	0.0119711038257439	0.138394611300505
C7_GSE22935_WT_VS_MYD88_KO_MACROPHAGE_DN	132	Down	0.0119752298271736	0.138394611300505
C7_GSE40274_CTRL_VS_GATA1_TRANSDUCED_ACTIVATED_CD4_TCELL_DN	134	Up	0.0119944516816525	0.138542942427266
C5_GO_MEMBRANE_REPOLARIZATION_DURING_ATRIAL_CARDIAC_MUSCLE_CELL_ACTION_POTENTIAL	3	Down	0.012005780085974	0.138599990220834
C7_GSE41867_NAIVE_VS_DAY30_LCMV_CLONE13_EXHAUSTED_CD8_TCELL_DN	168	Up	0.0120157731760674	0.138641570071943
C7_GSE37301_MULTIPOTENT_PROGENITOR_VS_CD4_TCELL_DN	162	Up	0.0120435844156203	0.138710231247923
C2_REACTOME_SHC_MEDIATED_CASCADE:FGFR1	12	Down	0.012046713014588	0.138710231247923
C7_GSE27786_LIN_NEG_VS_MONO_MAC_UP	170	Up	0.0120482760727154	0.138710231247923
C5_GO_SEQUENCE_SPECIFIC_DNA_BINDING	678	Up	0.0120530765444946	0.138710231247923
C7_GSE12366_GC_VS_MEMORY_BCELL_DN	174	Up	0.0120627855127636	0.138710231247923
C5_GO_INTRACELLULAR_STEROID_HORMONE_RECEPTOR_SIGNALING_PATHWAY	100	Up	0.0120640203412889	0.138710231247923
C7_GSE13173_UNTREATED_VS_IL12_TREATED_ACT_CD8_TCELL_DN	129	Up	0.0120808313222284	0.138710231247923
C2_CHOI_ATL_CHRONIC_VS_ACUTE_DN	17	Up	0.0121163622837587	0.138710231247923
C7_GSE18791_UNSTIM_VS_NEWCATSLE_VIRUS_DC_10H_DN	154	Up	0.0121185614451489	0.138710231247923
C7_GSE15330_HSC_VS_MEGAKARYOCYTE_ERYTHROID_PROGENITOR_DN	149	Up	0.0121198664176215	0.138710231247923
C3_RRCCGTTA_UNKNOWN	75	Up	0.012121442122317	0.138710231247923
C7_GSE29618_BCELL_VS_MONOCYTE_DAY7_FLU_VACCINE_UP	155	Up	0.0121222138211316	0.138710231247923
C7_GSE21927_SPLEEN_VS_TUMOR_MONOCYTE_BALBC_DN	146	Up	0.0121273482051079	0.138710231247923
C7_GSE45365_WT_VS_IFNAR_KO_CD8A_DC_UP	170	Up	0.0121286308393849	0.138710231247923
C5_GO_RNA_SPLICING_VIA_TRANSESTERIFICATION_REACTIONS	283	Up	0.0121295240304489	0.138710231247923
C7_GSE19941_UNSTIM_VS_LPS_STIM_IL10_KO_MACROPHAGE_DN	154	Up	0.0121328383578971	0.138710231247923
C5_GO_REGULATION_OF_CYSTEINE_TYPE_ENDOPEPTIDASE_ACTIVITY	171	Up	0.0121335058137645	0.138710231247923
C7_GSE27241_WT_VS_RORGT_KO_TH17_POLARIZED_CD4_TCELL_DN	161	Up	0.0121368255074939	0.138710231247923
C2_REACTOME_TRANSCRIPTIONAL_REGULATION_BY_RUNX1	197	Up	0.0121653605436551	0.138895705020289
C5_GO_DNA_STRAND_ELONGATION	20	Up	0.0121740659638634	0.138895705020289
C2_MEISSNER_ES_ICP_WITH_H3K4ME3_AND_H3K27ME3	7	Down	0.0121742514303987	0.138895705020289
C2_REACTOME_DOWNSTREAM_TCR_SIGNALING	77	Up	0.0121786663723303	0.138895705020289
C5_GO_T_HELPER_1_TYPE_IMMUNE_RESPONSE	35	Up	0.0122013226905475	0.139063831536616
C2_REACTOME_KERATINIZATION	26	Down	0.0122111506525481	0.139063831536616
C2_REACTOME_HIV_INFECTION	194	Up	0.0122258155663573	0.139063831536616
C2_VANDESLUIS_COMMD1_TARGETS_GROUP_4_UP	10	Down	0.012229755922225	0.139063831536616
C7_GSE42021_TCONV_PLN_VS_CD24LO_TCONV_THYMUS_UP	143	Up	0.0122302953996799	0.139063831536616
C2_BAKKER_FOXO3_TARGETS_UP	49	Up	0.0122360866204946	0.139063831536616
C7_GSE1460_INTRATHYMIC_T_PROGENITOR_VS_DP_THYMOCYTE_DN	154	Up	0.0122463052921557	0.139063831536616
C5_GO_POSITIVE_REGULATION_OF_HEMOPOIESIS	140	Up	0.0122505719662773	0.139063831536616
C7_GSE18893_CTRL_VS_TNF_TREATED_TCONV_24H_UP	168	Up	0.0122804462721324	0.139063831536616
C7_GSE28726_NAIVE_CD4_TCELL_VS_NAIVE_VA24NEG_NKTCELL_UP	175	Up	0.0122828270322343	0.139063831536616
C7_GSE2935_UV_INACTIVATED_VS_LIVE_SENDAI_VIRUS_INF_MACROPHAGE_UP	144	Up	0.0122839229064073	0.139063831536616
C5_GO_ENDOMEMBRANE_SYSTEM_ORGANIZATION	335	Up	0.0123066365922701	0.139063831536616
C2_ZAIDI_OSTEOBLAST_TRANSCRIPTION_FACTORS	10	Up	0.0123069897366622	0.139063831536616
C2_REACTOME_IMMUNOREGULATORY_INTERACTIONS_BETWEEN_A_LYMPHOID_AND_A_NON_LYMPHOID_CELL	84	Down	0.0123101496681884	0.139063831536616
C5_GO_THIOESTER_BIOSYNTHETIC_PROCESS	46	Up	0.0123103126070903	0.139063831536616
C7_GSE34156_UNTREATED_VS_6H_NOD2_LIGAND_TREATED_MONOCYTE_DN	154	Up	0.0123130783891561	0.139063831536616
C5_GO_DE_NOVO_NAD_BIOSYNTHETIC_PROCESS	7	Down	0.0123170887495748	0.139063831536616
C7_GSE13522_CTRL_VS_T_CRUZI_Y_STRAIN_INF_SKIN_IFNAR_KO_DN	161	Up	0.0123178006944571	0.139063831536616
C2_REACTOME_CHYLOMICRON_REMODELING	4	Down	0.0123242557517777	0.139063831536616
C5_GO_CHYLOMICRON_REMODELING	4	Down	0.0123242557517777	0.139063831536616
C7_GSE19923_E2A_KO_VS_E2A_AND_HEB_KO_DP_THYMOCYTE_UP	161	Up	0.0123280355912278	0.139063831536616
C2_LEE_DIFFERENTIATING_T_LYMPHOCYTE	176	Up	0.0123492190492951	0.13923038441648
C7_GSE46606_IRF4_KO_VS_WT_CD40L_IL2_IL5_1DAY_STIMULATED_BCELL_DN	138	Up	0.0123615005173064	0.13929645154359
C3_NRF2_01	240	Up	0.0123756628520231	0.139383633741477
C2_REACTOME_LIPOPHAGY	7	Up	0.0123872124570256	0.139389195464019
C7_GSE17721_PAM3CSK4_VS_CPG_1H_BMDC_UP	144	Up	0.0123890083373884	0.139389195464019
C7_GSE7852_TREG_VS_TCONV_UP	167	Up	0.0123982703179005	0.139421088510056
C7_GSE4984_UNTREATED_VS_VEHICLE_CTRL_TREATED_DC_UP	138	Up	0.0124138987339159	0.139498582006703
C7_GSE9988_ANTI_TREM1_AND_LPS_VS_CTRL_TREATED_MONOCYTES_DN	181	Up	0.0124213956812757	0.139498582006703
C7_GSE21670_UNTREATED_VS_IL6_TREATED_STAT3_KO_CD4_TCELL_DN	170	Up	0.0124244541967983	0.139498582006703
C7_GSE5099_DAY3_VS_DAY7_MCSF_TREATED_MACROPHAGE_UP	175	Up	0.0124432156740181	0.139565365596583
C3_E2F_02	188	Up	0.0124475784539434	0.139565365596583
C7_GSE20151_CTRL_VS_FUSOBACT_NUCLEATUM_NEUTROPHIL_DN	164	Up	0.0124497041503498	0.139565365596583
C7_GSE31082_DN_VS_CD4_SP_THYMOCYTE_DN	176	Up	0.0124595543728212	0.139592429640685
C5_GO_APICAL_PROTEIN_LOCALIZATION	6	Up	0.0124706883006225	0.139592429640685
C2_PECE_MAMMARY_STEM_CELL_DN	116	Up	0.0124775821126907	0.139592429640685
C7_GSE17721_CTRL_VS_GARDIQUIMOD_4H_BMDC_DN	140	Up	0.0124806991559003	0.139592429640685
C7_GSE17721_LPS_VS_GARDIQUIMOD_4H_BMDC_DN	162	Up	0.0124893440028848	0.139592429640685
C2_REACTOME_SHC_MEDIATED_CASCADE:FGFR4	12	Down	0.012490729574616	0.139592429640685
C2_NOUZOVA_TRETINOIN_AND_H4_ACETYLATION	115	Up	0.01251329014563	0.13971417687672
C5_GO_MRNA_EXPORT_FROM_NUCLEUS	93	Up	0.012519475941475	0.13971417687672
C7_GSE46606_UNSTIM_VS_CD40L_IL2_IL5_DAY1_STIMULATED_BCELL_UP	172	Up	0.0125209459638735	0.13971417687672
C2_KANG_FLUOROURACIL_RESISTANCE_UP	17	Up	0.0125340863210177	0.139788894846024
C7_GSE22033_UNTREATED_VS_MRL24_TREATED_MEF_DN	154	Up	0.0125560346236065	0.139918777440351
C7_GSE44649_WT_VS_MIR155_KO_ACTIVATED_CD8_TCELL_UP	169	Up	0.0125619034192493	0.139918777440351
C5_GO_REGULATION_OF_CHROMOSOME_ORGANIZATION	286	Up	0.0125650829086209	0.139918777440351
C6_CAMP_UP.V1_UP	172	Up	0.0125893040673642	0.140029387239952
C7_GSE1460_INTRATHYMIC_T_PROGENITOR_VS_NAIVE_CD4_TCELL_ADULT_BLOOD_DN	161	Up	0.0125968005339971	0.140029387239952
C7_GSE15930_NAIVE_VS_24H_IN_VITRO_STIM_INFAB_CD8_TCELL_UP	152	Up	0.0126045854537661	0.140029387239952
C3_CREB_Q2	203	Up	0.0126086908761209	0.140029387239952
C7_GSE24142_EARLY_THYMIC_PROGENITOR_VS_DN3_THYMOCYTE_FETAL_DN	163	Up	0.0126146112610373	0.140029387239952
C5_GO_NEGATIVE_REGULATION_OF_T_HELPER_CELL_DIFFERENTIATION	14	Up	0.0126196453049091	0.140029387239952
C7_GSE37301_LYMPHOID_PRIMED_MPP_VS_CD4_TCELL_DN	177	Up	0.0126202033954502	0.140029387239952
C2_BLALOCK_ALZHEIMERS_DISEASE_INCIPIENT_DN	134	Up	0.0126313506291002	0.140081420166892
C7_GSE37301_HEMATOPOIETIC_STEM_CELL_VS_LYMPHOID_PRIMED_MPP_DN	138	Up	0.0126467950686414	0.140181031491553
C7_GSE3039_CD4_TCELL_VS_NKT_CELL_UP	173	Up	0.0126573148285524	0.140225982257896
C7_GSE22886_NAIVE_BCELL_VS_BLOOD_PLASMA_CELL_UP	170	Up	0.0126782873052145	0.140386630027929
C2_REACTOME_TRNA_AMINOACYLATION	38	Up	0.0126895232511226	0.140390358568607
C7_GSE7568_IL4_VS_IL4_AND_DEXAMETHASONE_TREATED_MACROPHAGE_UP	166	Up	0.0127100808548738	0.140390358568607
C7_GSE12198_LOW_IL2_STIM_NK_CELL_VS_HIGH_IL2_STIM_NK_CELL_UP	167	Up	0.0127137607991824	0.140390358568607
C7_GSE360_L_DONOVANI_VS_B_MALAYI_LOW_DOSE_MAC_UP	161	Up	0.0127138579942867	0.140390358568607
C5_GO_CHYLOMICRON_ASSEMBLY	5	Down	0.0127196875317547	0.140390358568607
C5_GO_EXOCRINE_PANCREAS_DEVELOPMENT	4	Down	0.0127352523219181	0.140390358568607
C2_LAU_APOPTOSIS_CDKN2A_UP	52	Up	0.0127396934380044	0.140390358568607
C7_GSE17974_CTRL_VS_ACT_IL4_AND_ANTI_IL12_12H_CD4_TCELL_DN	169	Up	0.0127485010988921	0.140390358568607
C7_GSE27786_NKTCELL_VS_MONO_MAC_UP	176	Up	0.0127502347431698	0.140390358568607
C5_GO_DNA_GEOMETRIC_CHANGE	87	Up	0.0127626459561775	0.140390358568607
C3_TAGCTTT_MIR9	170	Up	0.0127699954077327	0.140390358568607
C7_GSE27291_6H_VS_7D_STIM_GAMMADELTA_TCELL_UP	147	Up	0.0127722073857382	0.140390358568607
C2_BYSTRYKH_HEMATOPOIESIS_STEM_CELL_AND_BRAIN_QTL_CIS	57	Up	0.0127723692895631	0.140390358568607
C2_DANG_REGULATED_BY_MYC_DN	205	Up	0.012773395163721	0.140390358568607
C7_GSE24142_EARLY_THYMIC_PROGENITOR_VS_DN2_THYMOCYTE_DN	156	Up	0.0127799723060175	0.140390358568607
C7_GSE7831_UNSTIM_VS_INFLUENZA_STIM_PDC_4H_DN	165	Up	0.0127889438507607	0.140390358568607
C2_ZHAN_V2_LATE_DIFFERENTIATION_GENES	40	Up	0.0127923576128708	0.140390358568607
C7_GSE9650_EXHAUSTED_VS_MEMORY_CD8_TCELL_DN	173	Up	0.0128003938333607	0.140390358568607
C5_GO_POSITIVE_REGULATION_OF_INTERLEUKIN_2_PRODUCTION	26	Up	0.0128135274750381	0.140390358568607
C5_GO_HIPPOCAMPUS_DEVELOPMENT	54	Up	0.0128187448509901	0.140390358568607
C7_GSE17721_PAM3CSK4_VS_GADIQUIMOD_16H_BMDC_DN	169	Up	0.0128209391800881	0.140390358568607
C7_GSE8685_IL2_ACT_IL2_STARVED_VS_IL15_ACT_IL2_STARVED_CD4_TCELL_DN	156	Up	0.012821007759746	0.140390358568607
C7_GSE19825_CD24LOW_VS_IL2RA_HIGH_DAY3_EFF_CD8_TCELL_DN	172	Up	0.0128463878631811	0.140597298450113
C7_GSE4984_GALECTIN1_VS_VEHICLE_CTRL_TREATED_DC_UP	156	Up	0.0128653505949291	0.140611681146625
C7_GSE11924_TFH_VS_TH17_CD4_TCELL_UP	174	Up	0.012870886223844	0.140611681146625
C7_GSE17721_CTRL_VS_GARDIQUIMOD_6H_BMDC_DN	148	Up	0.0128771834640826	0.140611681146625
C7_GSE10240_IL22_VS_IL22_AND_IL17_STIM_PRIMARY_BRONCHIAL_EPITHELIAL_CELLS_UP	167	Up	0.0128789435540087	0.140611681146625
C3_MGGAAGTG_GABP_B	655	Up	0.0128898678041117	0.140611681146625
C2_MORI_LARGE_PRE_BII_LYMPHOCYTE_UP	75	Up	0.0128922665982736	0.140611681146625
C2_REACTOME_TRAF6_MEDIATED_NF_KB_ACTIVATION	20	Up	0.0128960924966742	0.140611681146625
C5_GO_SULFATION	6	Down	0.0129219916497061	0.140611681146625
C2_SUZUKI_RESPONSE_TO_TSA_AND_DECITABINE_1A	13	Down	0.0129220715836189	0.140611681146625
C7_GSE36009_UNSTIM_VS_LPS_STIM_NLRP10_KO_DC_UP	179	Up	0.012922990531387	0.140611681146625
C5_GO_POSITIVE_REGULATION_OF_ESTABLISHMENT_OF_PROTEIN_LOCALIZATION_TO_MITOCHONDRION	47	Up	0.0129240790882793	0.140611681146625
C2_REACTOME_ACTIVATION_OF_HOX_GENES_DURING_DIFFERENTIATION	100	Up	0.0129254883001277	0.140611681146625
C7_GSE14769_UNSTIM_VS_80MIN_LPS_BMDM_UP	167	Up	0.0129334970853868	0.140628280088326
C7_GSE18893_TCONV_VS_TREG_2H_TNF_STIM_DN	173	Up	0.0129414565751562	0.140644326667479
C7_GSE9601_NFKB_INHIBITOR_VS_PI3K_INHIBITOR_TREATED_HCMV_INF_MONOCYTE_UP	169	Up	0.0129515935310315	0.140684009451746
C2_REACTOME_BASE_EXCISION_REPAIR	85	Up	0.0129660570145865	0.140698690657795
C5_GO_POSITIVE_REGULATION_OF_BIOSYNTHETIC_PROCESS	1379	Up	0.0129750592897604	0.140698690657795
[truncated: 19,693 more rows]
