# Supplementary material for: Osteopontin associates with brain TRM-cell transcriptome and compartmentalization in donors with and without multiple sclerosis
Source: iScience. 2022 Dec 9;26(1):105785. doi: 10.1016/j.isci.2022.105785 (PMC9804143; doi:10.1016/j.isci.2022.105785)
Supplement: Data S5. Gene set enrichment analysis results of MS donors, related to Figure S10A [file mmc6.zip › DataS5_GSEA_MS_Donors/tab.camera.v7.0_WM_Lesions_CD4_vs_CD8.txt]

geneset	NGenes	Direction	PValue	FDR
C2_GUILLAUMOND_KLF10_TARGETS_UP	28	Down	2.82047294577517e-05	0.611816991397549
C7_GSE11057_PBMC_VS_MEM_CD4_TCELL_UP	140	Down	0.000111712989906465	0.999822574636114
C2_OHGUCHI_LIVER_HNF4A_TARGETS_UP	26	Down	0.000309846642597147	0.999822574636114
C5_GO_POSITIVE_REGULATION_OF_HISTONE_PHOSPHORYLATION	8	Down	0.000415532183825317	0.999822574636114
C5_GO_REGULATION_OF_LIPOPROTEIN_LIPASE_ACTIVITY	16	Down	0.000469652023239104	0.999822574636114
C2_REACTOME_ASSEMBLY_OF_ACTIVE_LPL_AND_LIPC_LIPASE_COMPLEXES	12	Down	0.0005216741803335	0.999822574636114
C2_PICCALUGA_ANGIOIMMUNOBLASTIC_LYMPHOMA_UP	134	Down	0.000596219732891299	0.999822574636114
C2_RAMJAUN_APOPTOSIS_BY_TGFB1_VIA_MAPK1_UP	6	Up	0.000640805309156603	0.999822574636114
C7_GSE10325_CD4_TCELL_VS_MYELOID_UP	181	Up	0.000677771445562722	0.999822574636114
C2_CHEOK_RESPONSE_TO_HD_MTX_UP	14	Down	0.000708047805569913	0.999822574636114
C2_REACTOME_HSP90_CHAPERONE_CYCLE_FOR_STEROID_HORMONE_RECEPTORS_SHR	39	Up	0.000795804921452044	0.999822574636114
C2_PID_ALPHA_SYNUCLEIN_PATHWAY	27	Down	0.000855708991530415	0.999822574636114
C2_KATSANOU_ELAVL1_TARGETS_UP	115	Down	0.000890223367499926	0.999822574636114
C2_VILIMAS_NOTCH1_TARGETS_DN	17	Down	0.000919667862341533	0.999822574636114
C5_GO_CELL_BODY_MEMBRANE	16	Down	0.000956849245362591	0.999822574636114
C5_GO_SEROTONIN_TRANSPORT	7	Down	0.000962213634000345	0.999822574636114
C7_GSE45739_UNSTIM_VS_ACD3_ACD28_STIM_NRAS_KO_CD4_TCELL_UP	185	Up	0.00128748508160924	0.999822574636114
C2_MARSON_FOXP3_TARGETS_DN	47	Up	0.00147212916168638	0.999822574636114
C7_GSE22886_NAIVE_CD4_TCELL_VS_NKCELL_UP	159	Up	0.00160520637669775	0.999822574636114
C5_GO_MICROTUBULE_NUCLEATION	23	Up	0.00160757800623164	0.999822574636114
C7_GSE10325_LUPUS_CD4_TCELL_VS_LUPUS_BCELL_UP	177	Up	0.00175343284668908	0.999822574636114
C2_BIOCARTA_NKCELLS_PATHWAY	20	Down	0.0017573863287647	0.999822574636114
C7_GSE45739_UNSTIM_VS_ACD3_ACD28_STIM_NRAS_KO_CD4_TCELL_DN	164	Down	0.00193872957286858	0.999822574636114
C5_GO_MITOTIC_SPINDLE_ASSEMBLY	47	Up	0.00210159486546824	0.999822574636114
C7_GSE14769_UNSTIM_VS_60MIN_LPS_BMDM_DN	168	Up	0.00236387902360748	0.999822574636114
C5_GO_REGULATION_OF_HISTONE_PHOSPHORYLATION	11	Down	0.00237178100155792	0.999822574636114
C5_GO_BASIC_AMINO_ACID_TRANSMEMBRANE_TRANSPORTER_ACTIVITY	9	Down	0.0024858783071717	0.999822574636114
C2_BIOCARTA_ATM_PATHWAY	20	Up	0.0026518094248339	0.999822574636114
C7_GSE40443_INDUCED_VS_TOTAL_TREG_UP	173	Up	0.0026914189045398	0.999822574636114
C1_chr10p15	26	Up	0.00270003966339866	0.999822574636114
C7_GSE10325_LUPUS_CD4_TCELL_VS_LUPUS_MYELOID_UP	181	Up	0.00271766097781994	0.999822574636114
C5_GO_NEGATIVE_REGULATION_OF_PROTEIN_AUTOPHOSPHORYLATION	9	Down	0.00272162792262539	0.999822574636114
C2_IIZUKA_LIVER_CANCER_PROGRESSION_L1_G1_UP	14	Up	0.00309461826541401	0.999822574636114
C5_GO_PEPTIDYL_THREONINE_DEPHOSPHORYLATION	14	Up	0.00315562078059871	0.999822574636114
C5_GO_NEGATIVE_REGULATION_OF_TUMOR_NECROSIS_FACTOR_SUPERFAMILY_CYTOKINE_PRODUCTION	39	Down	0.003217451642008	0.999822574636114
C5_GO_DOLICHYL_DIPHOSPHATE_BIOSYNTHETIC_PROCESS	7	Down	0.00330422392094628	0.999822574636114
C2_PODAR_RESPONSE_TO_ADAPHOSTIN_UP	133	Up	0.00344012714138483	0.999822574636114
C5_GO_NEGATIVE_REGULATION_OF_TOLL_LIKE_RECEPTOR_SIGNALING_PATHWAY	28	Down	0.00351125736255457	0.999822574636114
C7_GSE11057_PBMC_VS_MEM_CD4_TCELL_DN	171	Up	0.00362508588256181	0.999822574636114
C7_GSE17974_IL4_AND_ANTI_IL12_VS_UNTREATED_0.5H_ACT_CD4_TCELL_DN	87	Down	0.00365803938128104	0.999822574636114
C5_GO_HAPTOGLOBIN_BINDING	3	Up	0.00368917397420192	0.999822574636114
C5_GO_VERY_LOW_DENSITY_LIPOPROTEIN_PARTICLE_CLEARANCE	5	Down	0.00371658038192661	0.999822574636114
C5_GO_NEGATIVE_REGULATION_OF_NOTCH_SIGNALING_PATHWAY	25	Up	0.00375250461402937	0.999822574636114
C5_GO_SEROTONIN_SECRETION	4	Down	0.00381496385651351	0.999822574636114
C2_REACTOME_PLASMA_LIPOPROTEIN_REMODELING	19	Down	0.00383455690985358	0.999822574636114
C5_GO_REGULATION_OF_NEUTROPHIL_DEGRANULATION	7	Down	0.00393423621015519	0.999822574636114
C2_DIRMEIER_LMP1_RESPONSE_EARLY	54	Up	0.00394256098671226	0.999822574636114
C5_GO_REGULATION_OF_NEUTROPHIL_ACTIVATION	10	Down	0.00405014575112729	0.999822574636114
C5_GO_REGULATION_OF_SPINDLE_ORGANIZATION	33	Up	0.00408478405397937	0.999822574636114
C2_DAUER_STAT3_TARGETS_UP	39	Up	0.00412544585051046	0.999822574636114
C7_GSE17974_IL4_AND_ANTI_IL12_VS_UNTREATED_72H_ACT_CD4_TCELL_DN	149	Up	0.00417083718582824	0.999822574636114
C5_GO_EXOGENOUS_DRUG_CATABOLIC_PROCESS	9	Down	0.00418114847250698	0.999822574636114
C2_AMIT_EGF_RESPONSE_40_HELA	33	Up	0.00427673493681238	0.999822574636114
C5_GO_BLEB_ASSEMBLY	10	Down	0.00455175839055301	0.999822574636114
C2_BIOCARTA_P53HYPOXIA_PATHWAY	20	Up	0.00457264434973677	0.999822574636114
C7_GSE10325_CD4_TCELL_VS_BCELL_UP	178	Up	0.00457887241164807	0.999822574636114
C3_GGGNRMNNYCAT_UNKNOWN	62	Up	0.00460008009242795	0.999822574636114
C2_KANG_FLUOROURACIL_RESISTANCE_DN	11	Up	0.00466614031564404	0.999822574636114
C2_REACTOME_FRUCTOSE_CATABOLISM	5	Down	0.00470516759250136	0.999822574636114
C5_GO_FRUCTOSE_CATABOLIC_PROCESS	5	Down	0.00470516759250136	0.999822574636114
C2_LEE_EARLY_T_LYMPHOCYTE_DN	50	Up	0.00471323732820129	0.999822574636114
C2_BOQUEST_STEM_CELL_UP	149	Down	0.00494078544736359	0.999822574636114
C2_KRISHNAN_FURIN_TARGETS_UP	5	Up	0.00496667040866982	0.999822574636114
C5_GO_CELLULAR_RESPONSE_TO_POTASSIUM_ION	8	Down	0.00497251968853204	0.999822574636114
C2_REACTOME_MITOCHONDRIAL_IRON_SULFUR_CLUSTER_BIOGENESIS	11	Down	0.00503148366448085	0.999822574636114
C5_GO_POSITIVE_REGULATION_OF_CALCIUM_ION_DEPENDENT_EXOCYTOSIS	14	Down	0.00503995703625338	0.999822574636114
C2_DEMAGALHAES_AGING_UP	43	Down	0.00505444145641973	0.999822574636114
C5_GO_LINOLEIC_ACID_METABOLIC_PROCESS	14	Down	0.00511820302090726	0.999822574636114
C5_GO_GOLGI_RIBBON_FORMATION	12	Up	0.00521410277685153	0.999822574636114
C2_REACTOME_EPHRIN_SIGNALING	15	Up	0.00522540836996563	0.999822574636114
C5_GO_REGULATION_OF_MITOTIC_CYTOKINESIS	5	Up	0.00525763722436657	0.999822574636114
C5_GO_LIPOPROTEIN_TRANSPORTER_ACTIVITY	4	Down	0.00527884249339582	0.999822574636114
C2_LIEN_BREAST_CARCINOMA_METAPLASTIC_VS_DUCTAL_DN	60	Down	0.00534365626730763	0.999822574636114
C5_GO_CELLULAR_RESPONSE_TO_IRON_ION	9	Down	0.00540628738857865	0.999822574636114
C2_MOREIRA_RESPONSE_TO_TSA_UP	22	Up	0.00550034811290397	0.999822574636114
C5_GO_LIPOPOLYSACCHARIDE_RECEPTOR_ACTIVITY	5	Down	0.00563776812294454	0.999822574636114
C5_GO_NEGATIVE_REGULATION_OF_LIPOPROTEIN_LIPASE_ACTIVITY	6	Down	0.0056533936013066	0.999822574636114
C5_GO_L_SERINE_CATABOLIC_PROCESS	3	Down	0.00575993757825356	0.999822574636114
C2_VANTVEER_BREAST_CANCER_METASTASIS_UP	46	Down	0.00577994358907854	0.999822574636114
C2_SAKAI_CHRONIC_HEPATITIS_VS_LIVER_CANCER_DN	22	Up	0.00600281530715012	0.999822574636114
C5_GO_NEGATIVE_REGULATION_OF_CARTILAGE_DEVELOPMENT	12	Up	0.00604364444630257	0.999822574636114
C2_REACTOME_FRUCTOSE_METABOLISM	7	Down	0.00606538725765047	0.999822574636114
C5_GO_REGULATION_OF_TOLL_LIKE_RECEPTOR_SIGNALING_PATHWAY	53	Down	0.00619341223792986	0.999822574636114
C5_GO_METAL_CLUSTER_BINDING	54	Down	0.00623118246812957	0.999822574636114
C5_GO_OXIDOREDUCTASE_ACTIVITY_ACTING_ON_SINGLE_DONORS_WITH_INCORPORATION_OF_MOLECULAR_OXYGEN	17	Down	0.00624554408273943	0.999822574636114
C5_GO_POSITIVE_REGULATION_OF_MORPHOGENESIS_OF_AN_EPITHELIUM	19	Up	0.00627560041156057	0.999822574636114
C5_GO_OXIDOREDUCTASE_ACTIVITY_ACTING_ON_PAIRED_DONORS_WITH_INCORPORATION_OR_REDUCTION_OF_MOLECULAR_OXYGEN_REDUCED_FLAVIN_OR_FLAVOPROTEIN_AS_ONE_DONOR_AND_INCORPORATION_OF_ONE_ATOM_OF_OXYGEN	13	Down	0.00630089948507431	0.999822574636114
C5_GO_REGULATION_OF_CYTOPLASMIC_TRANSPORT	21	Down	0.00635886233114729	0.999822574636114
C5_GO_TENDON_DEVELOPMENT	3	Up	0.00637073395155708	0.999822574636114
C5_GO_REPLACEMENT_OSSIFICATION	16	Up	0.00640059029147668	0.999822574636114
C5_GO_POSITIVE_REGULATION_OF_CYTOKINESIS	28	Up	0.00641610973943728	0.999822574636114
C7_GSE29949_MICROGLIA_VS_DC_BRAIN_UP	165	Up	0.00646142318813985	0.999822574636114
C5_GO_REGULATION_OF_CYTOKINESIS	68	Up	0.00646668686969457	0.999822574636114
C5_GO_RADIAL_GLIAL_CELL_DIFFERENTIATION	6	Up	0.00647956246044053	0.999822574636114
C7_GSE36476_CTRL_VS_TSST_ACT_72H_MEMORY_CD4_TCELL_YOUNG_UP	174	Up	0.00648095745662654	0.999822574636114
C5_GO_MAGNESIUM_ION_HOMEOSTASIS	5	Up	0.00663466663798006	0.999822574636114
C5_GO_REGULATION_OF_MESONEPHROS_DEVELOPMENT	10	Up	0.00666764129745234	0.999822574636114
C2_REACTOME_FATTY_ACIDS	4	Down	0.00667976207038935	0.999822574636114
C2_HAHTOLA_SEZARY_SYNDROM_DN	36	Down	0.00675011562068016	0.999822574636114
C2_CROONQUIST_NRAS_VS_STROMAL_STIMULATION_DN	74	Up	0.00681771369822516	0.999822574636114
C5_GO_POSITIVE_REGULATION_OF_CYTOPLASMIC_TRANSPORT	10	Down	0.00689873932177812	0.999822574636114
C5_GO_GLYCINE_METABOLIC_PROCESS	5	Down	0.00691697662813073	0.999822574636114
C5_GO_NUCLEAR_MEMBRANE_PROTEIN_COMPLEX	7	Up	0.00698690140203502	0.999822574636114
C7_GSE45365_NK_CELL_VS_BCELL_UP	165	Up	0.00705254018662661	0.999822574636114
C5_GO_HEMOGLOBIN_COMPLEX	4	Up	0.0071591727935178	0.999822574636114
C5_GO_NAIL_DEVELOPMENT	5	Up	0.00730740445469239	0.999822574636114
C5_GO_REGULATION_OF_GLUTAMATE_SECRETION	7	Down	0.00738172505376298	0.999822574636114
C2_LIAN_LIPA_TARGETS_3M	37	Down	0.00745076271980764	0.999822574636114
C2_FIGUEROA_AML_METHYLATION_CLUSTER_3_DN	25	Up	0.00751905664493263	0.999822574636114
C5_GO_VIRION_ATTACHMENT_TO_HOST_CELL	6	Up	0.00752401885068747	0.999822574636114
C5_GO_ADHESION_OF_SYMBIONT_TO_HOST_CELL	6	Up	0.00752401885068747	0.999822574636114
C7_GSE34156_UNTREATED_VS_24H_NOD2_LIGAND_TREATED_MONOCYTE_DN	157	Down	0.00779330893439013	0.999822574636114
C2_PICCALUGA_ANGIOIMMUNOBLASTIC_LYMPHOMA_DN	115	Up	0.00785442089786558	0.999822574636114
C1_chr2q11	58	Up	0.00786136556810848	0.999822574636114
C7_GSE9988_ANTI_TREM1_AND_LPS_VS_CTRL_TREATED_MONOCYTES_UP	146	Up	0.0079021419061489	0.999822574636114
C2_LY_AGING_MIDDLE_UP	6	Down	0.00798405756810926	0.999822574636114
C7_GSE34156_UNTREATED_VS_6H_TLR1_TLR2_LIGAND_TREATED_MONOCYTE_UP	156	Down	0.00812759085834907	0.999822574636114
C7_GSE3920_UNTREATED_VS_IFNA_TREATED_ENDOTHELIAL_CELL_UP	161	Down	0.00824493933010794	0.999822574636114
C5_GO_POSITIVE_REGULATION_OF_PROTEIN_LOCALIZATION_TO_SYNAPSE	6	Down	0.00826109930439395	0.999822574636114
C2_DEBOSSCHER_NFKB_TARGETS_REPRESSED_BY_GLUCOCORTICOIDS	12	Down	0.00837012436004321	0.999822574636114
C1_chr7p14	49	Down	0.00838280387605802	0.999822574636114
C5_GO_PULMONARY_VALVE_DEVELOPMENT	13	Up	0.00839817214893349	0.999822574636114
C5_GO_REGULATION_OF_DNA_DIRECTED_DNA_POLYMERASE_ACTIVITY	6	Down	0.00845911393890966	0.999822574636114
C2_BIOCARTA_NFKB_PATHWAY	19	Up	0.00857429519410515	0.999822574636114
C5_GO_PHOTOPERIODISM	22	Up	0.00876089126837108	0.999822574636114
C7_GSE6259_33D1_POS_DC_VS_CD4_TCELL_DN	163	Down	0.00878914606620883	0.999822574636114
C5_GO_REGULATION_OF_MITOTIC_SPINDLE_ASSEMBLY	16	Up	0.00882483497049223	0.999822574636114
C5_GO_ARACHIDONIC_ACID_MONOOXYGENASE_ACTIVITY	6	Down	0.0088411201045607	0.999822574636114
C2_REACTOME_TRANSPORT_OF_INORGANIC_CATIONS_ANIONS_AND_AMINO_ACIDS_OLIGOPEPTIDES	68	Down	0.00887309875100274	0.999822574636114
C7_GSE11057_CD4_CENT_MEM_VS_PBMC_UP	178	Up	0.00888533613015023	0.999822574636114
C2_SMIRNOV_CIRCULATING_ENDOTHELIOCYTES_IN_CANCER_DN	4	Down	0.00893733357798137	0.999822574636114
C7_GSE45739_UNSTIM_VS_ACD3_ACD28_STIM_WT_CD4_TCELL_DN	187	Down	0.0091518541226059	0.999822574636114
C5_GO_METALLOAMINOPEPTIDASE_ACTIVITY	15	Down	0.00929191728347852	0.999822574636114
C2_LY_AGING_OLD_UP	3	Down	0.00931505040427537	0.999822574636114
C2_TOMIDA_METASTASIS_UP	16	Up	0.00939792475005996	0.999822574636114
C2_WANG_METASTASIS_OF_BREAST_CANCER_ESR1_UP	18	Up	0.00945081361466655	0.999822574636114
C7_GSE24972_WT_VS_IRF8_KO_MARGINAL_ZONE_SPLEEN_BCELL_DN	100	Down	0.00963048476112236	0.999822574636114
C3_ATF6_01	94	Up	0.00974066332989745	0.999822574636114
C2_REACTOME_O2_CO2_EXCHANGE_IN_ERYTHROCYTES	8	Up	0.00982902509160339	0.999822574636114
C2_DELLA_RESPONSE_TO_TSA_AND_BUTYRATE	17	Up	0.00989570776723804	0.999822574636114
C5_GO_HAPTOGLOBIN_HEMOGLOBIN_COMPLEX	4	Up	0.00990329024327288	0.999822574636114
H_HALLMARK_TNFA_SIGNALING_VIA_NFKB	168	Up	0.0100135527080705	0.999822574636114
C7_GSE14769_UNSTIM_VS_80MIN_LPS_BMDM_DN	164	Up	0.0100615354096649	0.999822574636114
C5_GO_REGULATION_OF_RESPONSE_TO_DRUG	47	Down	0.0104288772074859	0.999822574636114
C5_GO_STEROID_HYDROXYLASE_ACTIVITY	13	Down	0.01043839801482	0.999822574636114
C5_GO_BEHAVIORAL_RESPONSE_TO_NICOTINE	3	Down	0.0104390602635737	0.999822574636114
C2_AMIT_EGF_RESPONSE_120_MCF10A	34	Up	0.0104767250388627	0.999822574636114
C7_GSE22886_CD4_TCELL_VS_BCELL_NAIVE_DN	142	Down	0.0105751503329496	0.999822574636114
C5_GO_LAGGING_STRAND_ELONGATION	5	Up	0.0106132320195516	0.999822574636114
C5_GO_SYNAPTIC_TRANSMISSION_DOPAMINERGIC	13	Down	0.0106596952111124	0.999822574636114
C5_GO_FIBRILLAR_COLLAGEN_TRIMER	7	Up	0.0107493708130005	0.999822574636114
C5_GO_LAMIN_BINDING	14	Up	0.0107741195118724	0.999822574636114
C5_GO_ANCHORED_COMPONENT_OF_MEMBRANE	78	Down	0.0108062521714267	0.999822574636114
C5_GO_POSITIVE_REGULATION_OF_DENDRITIC_CELL_CYTOKINE_PRODUCTION	6	Up	0.0108268893820362	0.999822574636114
C5_GO_INSULIN_RECEPTOR_COMPLEX	4	Down	0.0108283528895031	0.999822574636114
C2_PHONG_TNF_TARGETS_UP	46	Up	0.0108323094129922	0.999822574636114
C2_REACTOME_RUNX2_REGULATES_GENES_INVOLVED_IN_CELL_MIGRATION	6	Up	0.0108482831182645	0.999822574636114
C5_GO_EXOPEPTIDASE_ACTIVITY	72	Down	0.010900873796679	0.999822574636114
C5_GO_REGULATION_OF_INOSITOL_PHOSPHATE_BIOSYNTHETIC_PROCESS	9	Down	0.0110364712405111	0.999822574636114
C2_COLLIS_PRKDC_SUBSTRATES	21	Up	0.0110486300170915	0.999822574636114
C7_GSE19923_WT_VS_HEB_AND_E2A_KO_DP_THYMOCYTE_DN	170	Up	0.0111352548157887	0.999822574636114
C1_chr13q32	23	Up	0.0112610838797749	0.999822574636114
C2_HOLLERN_ADENOMYOEPITHELIAL_BREAST_TUMOR	8	Down	0.0113976419440044	0.999822574636114
C2_REACTOME_TRANSLESION_SYNTHESIS_BY_POLK	16	Down	0.0114306092805204	0.999822574636114
C2_FIRESTEIN_CTNNB1_PATHWAY_AND_PROLIFERATION	9	Down	0.0115003194449068	0.999822574636114
C7_GSE24634_TEFF_VS_TCONV_DAY3_IN_CULTURE_DN	169	Down	0.0115198323493235	0.999822574636114
C2_REACTOME_SYNTHESIS_OF_DOLICHYL_PHOSPHATE	6	Down	0.0115473651829799	0.999822574636114
C7_GSE4984_LPS_VS_VEHICLE_CTRL_TREATED_DC_DN	178	Up	0.0116284891709218	0.999822574636114
C5_GO_ENTRAINMENT_OF_CIRCADIAN_CLOCK_BY_PHOTOPERIOD	19	Up	0.0117411479535746	0.999822574636114
C2_BARRIER_CANCER_RELAPSE_NORMAL_SAMPLE_DN	27	Up	0.0119139691079001	0.999822574636114
C5_GO_TYPE_B_PANCREATIC_CELL_APOPTOTIC_PROCESS	8	Down	0.0119884716854668	0.999822574636114
C2_ZHENG_FOXP3_TARGETS_IN_THYMUS_UP	174	Up	0.0120738378251609	0.999822574636114
C2_GARGALOVIC_RESPONSE_TO_OXIDIZED_PHOSPHOLIPIDS_BROWN_UP	15	Up	0.0120756324715537	0.999822574636114
C1_chr4q27	14	Up	0.0121328320125911	0.999822574636114
C5_GO_POSITIVE_REGULATION_OF_NATURAL_KILLER_CELL_CHEMOTAXIS	3	Down	0.0121408231345434	0.999822574636114
C5_GO_SYNAPSE_PRUNING	8	Down	0.0122537880720846	0.999822574636114
C5_GO_NEGATIVE_REGULATION_OF_FAT_CELL_PROLIFERATION	4	Down	0.0124782304266677	0.999822574636114
C7_GSE42021_CD24INT_VS_CD24LOW_TCONV_THYMUS_UP	133	Up	0.0125439991614206	0.999822574636114
C5_GO_PATTERN_RECOGNITION_RECEPTOR_ACTIVITY	11	Down	0.0128779354506937	0.999822574636114
C5_GO_NUCLEUS_LOCALIZATION	19	Up	0.0129276151762695	0.999822574636114
C5_GO_OXALATE_TRANSPORT	4	Down	0.013009898347263	0.999822574636114
C5_GO_OXALATE_TRANSMEMBRANE_TRANSPORTER_ACTIVITY	4	Down	0.013009898347263	0.999822574636114
C5_GO_REGULATION_OF_GLUCOCORTICOID_RECEPTOR_SIGNALING_PATHWAY	6	Up	0.013070692513769	0.999822574636114
C5_GO_RESPONSE_TO_ACIDIC_PH	15	Down	0.0130888558554547	0.999822574636114
C2_TAKEDA_TARGETS_OF_NUP98_HOXA9_FUSION_10D_DN	89	Down	0.0131729161078211	0.999822574636114
C5_GO_2_IRON_2_SULFUR_CLUSTER_BINDING	15	Down	0.0132201691448166	0.999822574636114
C2_REACTOME_JNK_C_JUN_KINASES_PHOSPHORYLATION_AND_ACTIVATION_MEDIATED_BY_ACTIVATED_HUMAN_TAK1	20	Up	0.0133130076089312	0.999822574636114
C5_GO_INTERFERON_ALPHA_BIOSYNTHETIC_PROCESS	4	Down	0.0134730590445579	0.999822574636114
C5_GO_TRNA_PSEUDOURIDINE_SYNTHESIS	5	Down	0.01353088902108	0.999822574636114
C5_GO_POSITIVE_REGULATION_OF_FERTILIZATION	7	Down	0.0135903745175862	0.999822574636114
C5_GO_INTERFERON_GAMMA_BIOSYNTHETIC_PROCESS	12	Down	0.0136090843473398	0.999822574636114
C2_BIOCARTA_TNFR1_PATHWAY	28	Up	0.0136625299318835	0.999822574636114
C7_GSE3982_MAST_CELL_VS_TH1_DN	165	Up	0.0139629840288529	0.999822574636114
C5_GO_REGULATION_OF_NATURAL_KILLER_CELL_CHEMOTAXIS	4	Down	0.0139727934575411	0.999822574636114
C5_GO_ENDOSOME_LUMEN	21	Down	0.0139824147648466	0.999822574636114
C5_GO_REGULATION_OF_INWARD_RECTIFIER_POTASSIUM_CHANNEL_ACTIVITY	3	Down	0.0140969260525749	0.999822574636114
C5_GO_PURINERGIC_RECEPTOR_ACTIVITY	16	Down	0.0141156040027424	0.999822574636114
C2_REACTOME_DAP12_INTERACTIONS	34	Down	0.0141703579299222	0.999822574636114
C5_GO_OXIDOREDUCTASE_ACTIVITY_ACTING_ON_DIPHENOLS_AND_RELATED_SUBSTANCES_AS_DONORS	8	Down	0.0142513783378966	0.999822574636114
C2_NOJIMA_SFRP2_TARGETS_UP	24	Up	0.0142976079845896	0.999822574636114
C5_GO_ACTIVIN_RECEPTOR_COMPLEX	6	Up	0.0143386255976652	0.999822574636114
C2_KEGG_DRUG_METABOLISM_CYTOCHROME_P450	27	Down	0.0143692110136268	0.999822574636114
C5_GO_LONG_CHAIN_FATTY_ACID_METABOLIC_PROCESS	62	Down	0.0144318927978948	0.999822574636114
C2_KEGG_CARDIAC_MUSCLE_CONTRACTION	45	Down	0.0145072460456622	0.999822574636114
C2_CAIRO_HEPATOBLASTOMA_POOR_SURVIVAL	10	Down	0.0145218189228829	0.999822574636114
C2_LIU_TARGETS_OF_VMYB_VS_CMYB_UP	9	Up	0.0146173526946717	0.999822574636114
C7_GSE25502_WT_VS_KLF13_KO_THYMIC_MEMORY_LIKE_CD8_TCELL_DN	83	Down	0.0146516633217703	0.999822574636114
C2_HOFMANN_MYELODYSPLASTIC_SYNDROM_RISK_UP	15	Down	0.0147120244948998	0.999822574636114
C2_NAGASHIMA_EGF_SIGNALING_UP	45	Up	0.0147886217098791	0.999822574636114
C5_GO_RESPONSE_TO_POTASSIUM_ION	11	Down	0.0150642793684582	0.999822574636114
C7_GSE11057_CD4_EFF_MEM_VS_PBMC_UP	176	Up	0.0152309073626609	0.999822574636114
C5_GO_REGULATION_OF_DNA_CATABOLIC_PROCESS	9	Down	0.0152311463213136	0.999822574636114
C5_GO_SUMO_BINDING	13	Up	0.0153338431850116	0.999822574636114
C5_GO_CELLULAR_RESPONSE_TO_MAGNESIUM_ION	6	Up	0.0153753578569557	0.999822574636114
C5_GO_RESPIRATORY_CHAIN_COMPLEX_III	10	Down	0.0153911833019755	0.999822574636114
C5_GO_NEGATIVE_REGULATION_OF_CD4_POSITIVE_ALPHA_BETA_T_CELL_PROLIFERATION	5	Down	0.015395584337368	0.999822574636114
C2_OSADA_ASCL1_TARGETS_DN	16	Up	0.01549254228396	0.999822574636114
C2_REACTOME_SUMOYLATION_OF_TRANSCRIPTION_FACTORS	16	Up	0.0155126304045818	0.999822574636114
C5_GO_POSITIVE_REGULATION_OF_MESONEPHROS_DEVELOPMENT	9	Up	0.0155346150893466	0.999822574636114
C7_GSE37301_PRO_BCELL_VS_RAG2_KO_NK_CELL_DN	165	Up	0.0155483742888221	0.999822574636114
C7_GSE23925_DARK_ZONE_VS_NAIVE_BCELL_DN	146	Up	0.0156373610164279	0.999822574636114
C2_REACTOME_RUNX1_AND_FOXP3_CONTROL_THE_DEVELOPMENT_OF_REGULATORY_T_LYMPHOCYTES_TREGS	8	Up	0.0156458240878962	0.999822574636114
C7_GSE22886_NAIVE_CD4_TCELL_VS_MONOCYTE_DN	180	Down	0.0157070372647513	0.999822574636114
C2_BIOCARTA_CTL_PATHWAY	13	Down	0.0157326932384828	0.999822574636114
C5_GO_NEPHRIC_DUCT_DEVELOPMENT	7	Up	0.0158076612446279	0.999822574636114
C5_GO_NEGATIVE_REGULATION_OF_ALPHA_BETA_T_CELL_PROLIFERATION	8	Down	0.0158630995362734	0.999822574636114
C2_SYED_ESTRADIOL_RESPONSE	16	Up	0.0159030856443223	0.999822574636114
C5_GO_CYTOSKELETAL_ANCHORING_AT_NUCLEAR_MEMBRANE	6	Up	0.0159330817037542	0.999822574636114
C5_GO_SPINDLE_MICROTUBULE	48	Up	0.0159664100747465	0.999822574636114
C5_GO_POSITIVE_REGULATION_OF_CARBOHYDRATE_METABOLIC_PROCESS	46	Down	0.0161677965207665	0.999822574636114
C7_GSE45365_NK_CELL_VS_CD8_TCELL_MCMV_INFECTION_DN	166	Up	0.016184341928948	0.999822574636114
C2_REACTOME_SUMOYLATION_OF_CHROMATIN_ORGANIZATION_PROTEINS	62	Up	0.016370934614521	0.999822574636114
C7_GSE22886_NAIVE_CD4_TCELL_VS_MONOCYTE_UP	177	Up	0.0163822145135072	0.999822574636114
C7_GSE10325_LUPUS_CD4_TCELL_VS_LUPUS_MYELOID_DN	171	Down	0.0164228365278256	0.999822574636114
C2_HEIDENBLAD_AMPLIFIED_IN_SOFT_TISSUE_CANCER	9	Up	0.0164460047571514	0.999822574636114
C5_GO_ANAPHASE_PROMOTING_COMPLEX	19	Up	0.0165813405044581	0.999822574636114
C2_CHEMELLO_SOLEUS_VS_EDL_MYOFIBERS_UP	12	Up	0.0166841221887479	0.999822574636114
C1_chr5q14	43	Down	0.016844447717587	0.999822574636114
C2_BIOCARTA_RANKL_PATHWAY	13	Up	0.016864366202739	0.999822574636114
C2_RASHI_NFKB1_TARGETS	12	Up	0.0169684257469155	0.999822574636114
C2_HAHTOLA_CTCL_PATHOGENESIS	10	Down	0.0169697006112363	0.999822574636114
C7_GSE21546_WT_VS_ELK1_KO_ANTI_CD3_STIM_DP_THYMOCYTES_UP	142	Up	0.0169883042581535	0.999822574636114
C2_MIKHAYLOVA_OXIDATIVE_STRESS_RESPONSE_VIA_VHL_DN	6	Up	0.0172843622888418	0.999822574636114
C7_GSE26343_UNSTIM_VS_LPS_STIM_NFAT5_KO_MACROPHAGE_DN	166	Up	0.0173603101703479	0.999822574636114
C3_GTACAGG_MIR486	40	Up	0.0174454944227579	0.999822574636114
C2_FOURNIER_ACINAR_DEVELOPMENT_LATE_UP	8	Down	0.0175648974011369	0.999822574636114
C5_GO_MITOTIC_SPINDLE_ORGANIZATION	91	Up	0.0175906634799214	0.999822574636114
C7_GSE30971_CTRL_VS_LPS_STIM_MACROPHAGE_WBP7_KO_4H_UP	142	Up	0.0176442591605448	0.999822574636114
C5_GO_NEGATIVE_REGULATION_OF_VASOCONSTRICTION	4	Down	0.0176993490038273	0.999822574636114
C5_GO_POSITIVE_REGULATION_OF_CARDIAC_MUSCLE_ADAPTATION	3	Up	0.0177195974460892	0.999822574636114
C7_GSE21063_WT_VS_NFATC1_KO_16H_ANTI_IGM_STIM_BCELL_UP	169	Up	0.0178966099351125	0.999822574636114
C5_GO_REGULATION_OF_CELLULAR_RESPONSE_TO_DRUG	20	Down	0.0179303876506165	0.999822574636114
C6_RPS14_DN.V1_UP	142	Down	0.0179672204315655	0.999822574636114
C5_GO_EUKARYOTIC_INITIATION_FACTOR_4E_BINDING	6	Down	0.0179857886939659	0.999822574636114
C5_GO_HEPOXILIN_BIOSYNTHETIC_PROCESS	4	Down	0.0181042889128589	0.999822574636114
C7_GSE41978_ID2_KO_AND_BIM_KO_VS_BIM_KO_KLRG1_LOW_EFFECTOR_CD8_TCELL_UP	133	Down	0.0181963309433785	0.999822574636114
C5_GO_SIGNAL_SEQUENCE_BINDING	37	Up	0.0182147132947494	0.999822574636114
C3_ATCMNTCCGY_UNKNOWN	45	Up	0.0182236790200182	0.999822574636114
C7_GSE16385_ROSIGLITAZONE_IL4_VS_IFNG_TNF_STIM_MACROPHAGE_UP	181	Up	0.0182630995619353	0.999822574636114
C5_GO_SMOOTH_MUSCLE_CELL_DIFFERENTIATION	37	Up	0.0183829278287885	0.999822574636114
C2_SHIN_B_CELL_LYMPHOMA_CLUSTER_2	26	Up	0.0183944613972649	0.999822574636114
C5_GO_REGULATION_OF_MESODERM_DEVELOPMENT	7	Down	0.0184392383867635	0.999822574636114
C2_NAKAMURA_ADIPOGENESIS_EARLY_UP	44	Up	0.0186581967641028	0.999822574636114
C5_GO_REGULATION_OF_DOUBLE_STRAND_BREAK_REPAIR	66	Up	0.0186706401586617	0.999822574636114
C2_REACTOME_INTERLEUKIN_1_PROCESSING	6	Down	0.0186802993086947	0.999822574636114
C5_GO_NEPHRIC_DUCT_MORPHOGENESIS	4	Up	0.0188701826799035	0.999822574636114
C7_GSE26495_PD1HIGH_VS_PD1LOW_CD8_TCELL_UP	137	Up	0.0188980799868744	0.999822574636114
C2_REACTOME_AKT_PHOSPHORYLATES_TARGETS_IN_THE_CYTOSOL	14	Up	0.0189768829723747	0.999822574636114
C5_GO_NEGATIVE_REGULATION_OF_CHONDROCYTE_DIFFERENTIATION	8	Up	0.0190415285143962	0.999822574636114
C7_GSE41867_NAIVE_VS_EFFECTOR_CD8_TCELL_UP	174	Up	0.0190807673871867	0.999822574636114
C5_GO_ALKALI_METAL_ION_BINDING	10	Up	0.0190848625204408	0.999822574636114
C5_GO_NEGATIVE_REGULATION_OF_TYPE_B_PANCREATIC_CELL_APOPTOTIC_PROCESS	4	Down	0.0191304908742872	0.999822574636114
C5_GO_OUTER_EAR_MORPHOGENESIS	7	Down	0.0192965483242259	0.999822574636114
C5_GO_FEMALE_MEIOSIS_CHROMOSOME_SEGREGATION	5	Up	0.0194892981310967	0.999822574636114
C5_GO_REGULATION_OF_NOTCH_SIGNALING_PATHWAY	63	Up	0.019501075659779	0.999822574636114
C1_chr21q11	4	Down	0.0195935889102811	0.999822574636114
C2_REACTOME_REGULATION_OF_GENE_EXPRESSION_IN_BETA_CELLS	6	Up	0.0196226784707602	0.999822574636114
C5_GO_SPECTRIN_ASSOCIATED_CYTOSKELETON	7	Up	0.019679665090991	0.999822574636114
C5_GO_POSITIVE_REGULATION_OF_MYELINATION	9	Down	0.0197561593863118	0.999822574636114
C2_REACTOME_TERMINAL_PATHWAY_OF_COMPLEMENT	4	Up	0.0198212839167122	0.999822574636114
C5_GO_ENTRAINMENT_OF_CIRCADIAN_CLOCK	22	Up	0.0200204217763496	0.999822574636114
C5_GO_POSITIVE_REGULATION_OF_ERYTHROCYTE_DIFFERENTIATION	23	Up	0.0200262191855282	0.999822574636114
C1_chr16q22	98	Up	0.0201648974108939	0.999822574636114
C5_GO_AMINO_ACID_IMPORT	17	Down	0.0202110741047818	0.999822574636114
C7_GSE28726_NAIVE_CD4_TCELL_VS_NAIVE_VA24NEG_NKTCELL_UP	175	Up	0.020222572485044	0.999822574636114
C5_GO_WATER_HOMEOSTASIS	33	Down	0.0203014965431109	0.999822574636114
C5_GO_HISTONE_H2A_K63_LINKED_UBIQUITINATION	5	Up	0.0204506674331741	0.999822574636114
C2_CHESLER_BRAIN_HIGHEST_EXPRESSION	35	Down	0.0204619018409264	0.999822574636114
C2_REACTOME_OVARIAN_TUMOR_DOMAIN_PROTEASES	34	Up	0.0206750548749288	0.999822574636114
C5_GO_CELLULAR_COMPONENT_DISASSEMBLY_INVOLVED_IN_EXECUTION_PHASE_OF_APOPTOSIS	26	Down	0.0207723980080607	0.999822574636114
C7_GSE21678_WT_VS_FOXO1_FOXO3_KO_TREG_UP	168	Up	0.0208282347252568	0.999822574636114
C5_GO_ANION_ANION_ANTIPORTER_ACTIVITY	20	Down	0.0209905615014604	0.999822574636114
C5_GO_GLYCEROPHOSPHOLIPID_CATABOLIC_PROCESS	21	Down	0.0210913819607851	0.999822574636114
C5_GO_METANEPHRIC_TUBULE_MORPHOGENESIS	3	Up	0.0213319643099214	0.999822574636114
C5_GO_T_CELL_MEDIATED_CYTOTOXICITY	34	Down	0.0213460622659287	0.999822574636114
C7_GSE37301_HEMATOPOIETIC_STEM_CELL_VS_RAG2_KO_NK_CELL_DN	169	Up	0.0213775911459099	0.999822574636114
C2_NAGASHIMA_NRG1_SIGNALING_UP	141	Up	0.0214848825035787	0.999822574636114
C7_GSE21546_ELK1_KO_VS_SAP1A_KO_AND_ELK1_KO_ANTI_CD3_STIM_DP_THYMOCYTES_DN	156	Up	0.0215981757078758	0.999822574636114
C5_GO_MAMMARY_GLAND_DEVELOPMENT	87	Up	0.0216791680530099	0.999822574636114
C5_GO_COLLECTING_DUCT_DEVELOPMENT	5	Up	0.0217230050766703	0.999822574636114
C2_REACTOME_SYNTHESIS_OF_LIPOXINS_LX	5	Down	0.0217918381335925	0.999822574636114
C5_GO_REGULATION_OF_GLUTAMINE_FAMILY_AMINO_ACID_METABOLIC_PROCESS	4	Down	0.0218007664973421	0.999822574636114
C5_GO_POSITIVE_REGULATION_OF_TRANSCRIPTION_FROM_RNA_POLYMERASE_II_PROMOTER_IN_RESPONSE_TO_STRESS	22	Up	0.0218401072749424	0.999822574636114
C2_CHASSOT_SKIN_WOUND	10	Up	0.021913757341991	0.999822574636114
C2_IVANOVA_HEMATOPOIESIS_STEM_CELL_LONG_TERM	132	Down	0.0221322330885121	0.999822574636114
C2_NIKOLSKY_BREAST_CANCER_1Q32_AMPLICON	11	Down	0.022158419363639	0.999822574636114
C5_GO_POSITIVE_REGULATION_OF_CELLULAR_CARBOHYDRATE_METABOLIC_PROCESS	32	Down	0.0222111256773111	0.999822574636114
C5_GO_CARDIAC_MYOFIBRIL	2	Down	0.0222604509829895	0.999822574636114
C5_GO_G_PROTEIN_COUPLED_ADENOSINE_RECEPTOR_ACTIVITY	4	Down	0.022373794570673	0.999822574636114
C2_REACTOME_TRANSLOCATION_OF_SLC2A4_GLUT4_TO_THE_PLASMA_MEMBRANE	52	Up	0.0223769653882012	0.999822574636114
C2_PEDERSEN_METASTASIS_BY_ERBB2_ISOFORM_1	37	Up	0.0224110594092133	0.999822574636114
C5_GO_LYSOPHOSPHOLIPASE_ACTIVITY	16	Down	0.022433268136952	0.999822574636114
C5_GO_G_PROTEIN_COUPLED_PURINERGIC_RECEPTOR_SIGNALING_PATHWAY	15	Down	0.0225271863067386	0.999822574636114
C2_REACTOME_DISEASES_OF_METABOLISM	72	Down	0.02255136010477	0.999822574636114
C2_KAMIKUBO_MYELOID_CEBPA_NETWORK	20	Down	0.0225729921153828	0.999822574636114
C7_GSE22886_NAIVE_TCELL_VS_MONOCYTE_UP	175	Up	0.0226611534839693	0.999822574636114
C5_GO_TOOTH_MINERALIZATION	10	Up	0.0226710260256515	0.999822574636114
C5_GO_RRNA_CATABOLIC_PROCESS	17	Up	0.0227521480841273	0.999822574636114
C7_GSE6259_FLT3L_INDUCED_33D1_POS_DC_VS_CD4_TCELL_UP	143	Down	0.0227740366409593	0.999822574636114
C7_GSE360_CTRL_VS_T_GONDII_DC_UP	154	Down	0.022952040678462	0.999822574636114
C2_REACTOME_SIGNALING_BY_NON_RECEPTOR_TYROSINE_KINASES	41	Up	0.0230430223163391	0.999822574636114
C1_chr8p22	13	Down	0.0230914341295771	0.999822574636114
C2_MYLLYKANGAS_AMPLIFICATION_HOT_SPOT_13	6	Down	0.023140736130243	0.999822574636114
C5_GO_STRIATED_MUSCLE_CELL_PROLIFERATION	44	Up	0.0231745750196934	0.999822574636114
C5_GO_RRNA_PSEUDOURIDINE_SYNTHESIS	6	Down	0.0231928871100211	0.999822574636114
C7_GSE34156_NOD2_LIGAND_VS_TLR1_TLR2_LIGAND_6H_TREATED_MONOCYTE_DN	151	Down	0.0232242008263288	0.999822574636114
C2_BURTON_ADIPOGENESIS_8	65	Down	0.0232464861914187	0.999822574636114
C5_GO_REGULATION_OF_ICOSANOID_SECRETION	11	Down	0.0232716908673798	0.999822574636114
C5_GO_POSITIVE_REGULATION_OF_GLUTAMATE_SECRETION	6	Down	0.0233324555876694	0.999822574636114
C2_APPEL_IMATINIB_RESPONSE	31	Down	0.0233387586338192	0.999822574636114
C7_GSE3920_UNTREATED_VS_IFNA_TREATED_FIBROBLAST_UP	151	Up	0.0234385087609625	0.999822574636114
C5_GO_OXIDOREDUCTASE_ACTIVITY_ACTING_ON_PAIRED_DONORS_WITH_OXIDATION_OF_A_PAIR_OF_DONORS_RESULTING_IN_THE_REDUCTION_OF_MOLECULAR_OXYGEN_TO_TWO_MOLECULES_OF_WATER	4	Down	0.0235461632714603	0.999822574636114
C5_GO_ERROR_PRONE_TRANSLESION_SYNTHESIS	19	Down	0.0235464209878324	0.999822574636114
C5_GO_NEGATIVE_REGULATION_OF_PRODUCTION_OF_MOLECULAR_MEDIATOR_OF_IMMUNE_RESPONSE	26	Down	0.0236883547775301	0.999822574636114
C5_GO_INTRINSIC_APOPTOTIC_SIGNALING_PATHWAY_IN_RESPONSE_TO_OXIDATIVE_STRESS	37	Up	0.0238603276338764	0.999822574636114
C2_SCHLINGEMANN_SKIN_CARCINOGENESIS_TPA_UP	23	Up	0.023917123385779	0.999822574636114
C2_KASLER_HDAC7_TARGETS_2_DN	24	Up	0.0239183539432009	0.999822574636114
C5_GO_MEIOSIS_II_CELL_CYCLE_PROCESS	7	Down	0.0239205805564446	0.999822574636114
C5_GO_CTF18_RFC_LIKE_COMPLEX	7	Down	0.024012984291702	0.999822574636114
C2_REACTOME_MAP2K_AND_MAPK_ACTIVATION	34	Down	0.0240259909535373	0.999822574636114
C5_GO_4_IRON_4_SULFUR_CLUSTER_BINDING	39	Down	0.0241464036542125	0.999822574636114
C5_GO_POSITIVE_REGULATION_OF_NEUROTRANSMITTER_SECRETION	15	Down	0.024200747494535	0.999822574636114
C2_IRITANI_MAD1_TARGETS_DN	33	Up	0.0242587023549635	0.999822574636114
C7_GSE9960_GRAM_NEG_VS_GRAM_POS_SEPSIS_PBMC_UP	151	Up	0.0242963175078268	0.999822574636114
C5_GO_PROTEIN_LOCALIZATION_TO_CELL_CORTEX	8	Down	0.0243243204662124	0.999822574636114
C7_GSE12845_IGD_POS_BLOOD_VS_NAIVE_TONSIL_BCELL_DN	170	Up	0.0243779671747381	0.999822574636114
C2_ROSTY_CERVICAL_CANCER_PROLIFERATION_CLUSTER	128	Up	0.0243813256912033	0.999822574636114
C5_GO_POSITIVE_REGULATION_OF_INTERLEUKIN_5_PRODUCTION	10	Up	0.0243837088103445	0.999822574636114
C5_GO_MESODERMAL_CELL_FATE_SPECIFICATION	4	Down	0.0244769790359321	0.999822574636114
C5_GO_DNA_CLAMP_LOADER_ACTIVITY	8	Down	0.0245995987720312	0.999822574636114
C5_GO_METANEPHRIC_COLLECTING_DUCT_DEVELOPMENT	4	Up	0.0246442422655138	0.999822574636114
C2_PID_CIRCADIAN_PATHWAY	15	Up	0.0246679632889022	0.999822574636114
C5_GO_REGULATION_OF_SMOOTHENED_SIGNALING_PATHWAY_INVOLVED_IN_DORSAL_VENTRAL_NEURAL_TUBE_PATTERNING	7	Up	0.0247023770758169	0.999822574636114
C5_GO_ION_ANTIPORTER_ACTIVITY	39	Down	0.0247431972620349	0.999822574636114
C5_GO_FOREBRAIN_MORPHOGENESIS	6	Up	0.0247576659494006	0.999822574636114
C2_THUM_MIR21_TARGETS_HEART_DISEASE_DN	6	Down	0.0248055833250756	0.999822574636114
C3_AAGWWRNYGGC_UNKNOWN	102	Up	0.0248549363794778	0.999822574636114
C7_GSE17186_NAIVE_VS_CD21LOW_TRANSITIONAL_BCELL_UP	171	Up	0.0248788238663819	0.999822574636114
C2_CONRAD_STEM_CELL	21	Up	0.0249306887486697	0.999822574636114
C7_GSE16755_CTRL_VS_IFNA_TREATED_MAC_DN	169	Up	0.0250411203643148	0.999822574636114
C5_GO_REGULATION_OF_KIDNEY_DEVELOPMENT	26	Up	0.0251040827450327	0.999822574636114
C1_chr1p35	67	Down	0.0251185721750012	0.999822574636114
C5_GO_NUCLEAR_MIGRATION	17	Up	0.0251192707787223	0.999822574636114
C5_GO_POSITIVE_REGULATION_OF_MHC_CLASS_II_BIOSYNTHETIC_PROCESS	6	Down	0.0251731347232392	0.999822574636114
C7_GSE17301_IFNA2_VS_IFNA2_AND_ACD3_ACD28_STIM_CD8_TCELL_DN	160	Up	0.0253770305243044	0.999822574636114
C5_GO_VESICLE_CARGO_LOADING	16	Down	0.0254043361110474	0.999822574636114
C7_GSE21670_UNTREATED_VS_TGFB_TREATED_STAT3_KO_CD4_TCELL_DN	181	Up	0.0254284666288544	0.999822574636114
C5_GO_DIRECT_OSSIFICATION	5	Up	0.0254386920208633	0.999822574636114
C2_REACTOME_DEFECTIVE_C1GALT1C1_CAUSES_TN_POLYAGGLUTINATION_SYNDROME_TNPS	3	Up	0.0254449045291123	0.999822574636114
C5_GO_FILAMIN_BINDING	8	Up	0.0254611129439865	0.999822574636114
C5_GO_NEGATIVE_REGULATION_OF_MYELOID_LEUKOCYTE_MEDIATED_IMMUNITY	8	Down	0.0254740699141175	0.999822574636114
C2_BAFNA_MUC4_TARGETS_DN	3	Down	0.0254773666537277	0.999822574636114
C5_GO_MOLTING_CYCLE_PROCESS	50	Up	0.0255423958789546	0.999822574636114
C2_BIOCARTA_SPPA_PATHWAY	14	Down	0.025576714381044	0.999822574636114
C5_GO_ACETYLCHOLINE_GATED_CATION_SELECTIVE_CHANNEL_ACTIVITY	6	Down	0.0256249639085805	0.999822574636114
C5_GO_SPINDLE_ORGANIZATION	144	Up	0.0256549408748285	0.999822574636114
C7_GSE3982_NKCELL_VS_TH1_DN	175	Up	0.0257569392651298	0.999822574636114
C2_BIOCARTA_STRESS_PATHWAY	23	Up	0.0258801208236668	0.999822574636114
C2_LIAN_LIPA_TARGETS_6M	47	Down	0.0259123590005391	0.999822574636114
C7_GSE23925_LIGHT_ZONE_VS_NAIVE_BCELL_UP	153	Up	0.0259231599959407	0.999822574636114
C5_GO_REGULATION_OF_PROSTAGLANDIN_SECRETION	8	Down	0.0261690026450015	0.999822574636114
C2_LEIN_LOCALIZED_TO_DISTAL_AND_PROXIMAL_DENDRITES	11	Down	0.0261731229285102	0.999822574636114
C5_GO_DITERPENOID_BIOSYNTHETIC_PROCESS	3	Down	0.0262062001560916	0.999822574636114
C7_GSE339_EX_VIVO_VS_IN_CULTURE_CD8POS_DC_DN	158	Up	0.0263629308659453	0.999822574636114
C5_GO_RESPONSE_TO_PH	26	Down	0.0263733259081656	0.999822574636114
C5_GO_N_ACETYLGALACTOSAMINE_4_O_SULFOTRANSFERASE_ACTIVITY	2	Up	0.0265857567185455	0.999822574636114
C5_GO_AMPA_GLUTAMATE_RECEPTOR_CLUSTERING	4	Down	0.0265891800247072	0.999822574636114
C2_CHEN_HOXA5_TARGETS_9HR_UP	195	Up	0.0266103267506594	0.999822574636114
C7_GSE45365_NK_CELL_VS_BCELL_MCMV_INFECTION_DN	169	Up	0.026635321859883	0.999822574636114
C5_GO_PHOSPHOLIPID_CATABOLIC_PROCESS	34	Down	0.0267038966053503	0.999822574636114
C5_GO_RECEPTOR_CLUSTERING	38	Down	0.0268218405733514	0.999822574636114
C5_GO_REGULATION_OF_LONG_CHAIN_FATTY_ACID_IMPORT_INTO_CELL	5	Up	0.0268358425895763	0.999822574636114
C5_GO_NEGATIVE_REGULATION_OF_PROTEIN_K63_LINKED_UBIQUITINATION	5	Up	0.0268358425895763	0.999822574636114
C2_HERNANDEZ_ABERRANT_MITOSIS_BY_DOCETACEL_4NM_DN	5	Up	0.0269185147132073	0.999822574636114
C2_REACTOME_CALCITONIN_LIKE_LIGAND_RECEPTORS	5	Down	0.0269795716315333	0.999822574636114
C2_POS_RESPONSE_TO_HISTAMINE_UP	11	Down	0.0270136202552058	0.999822574636114
C5_GO_CLATHRIN_VESICLE_COAT	25	Up	0.0270981494274151	0.999822574636114
C7_GSE36476_CTRL_VS_TSST_ACT_16H_MEMORY_CD4_TCELL_YOUNG_UP	174	Up	0.0271621332286503	0.999822574636114
C2_BILANGES_SERUM_SENSITIVE_VIA_TSC1	12	Up	0.0271803258766368	0.999822574636114
C5_GO_ENDODEOXYRIBONUCLEASE_ACTIVITY_PRODUCING_3_PHOSPHOMONOESTERS	7	Down	0.0272224831323245	0.999822574636114
C2_KEGG_UBIQUITIN_MEDIATED_PROTEOLYSIS	122	Up	0.027302964320219	0.999822574636114
C5_GO_U7_SNRNP	6	Up	0.0273221451211929	0.999822574636114
C3_MYCMAX_B	202	Up	0.027355531011227	0.999822574636114
C7_GSE11057_CD4_EFF_MEM_VS_PBMC_DN	158	Down	0.0274112186150948	0.999822574636114
C2_VALK_AML_CLUSTER_12	22	Down	0.0274332026858556	0.999822574636114
C7_GSE3039_CD4_TCELL_VS_B1_BCELL_DN	158	Down	0.0274719730357102	0.999822574636114
C5_GO_TRANSFERASE_ACTIVITY_TRANSFERRING_ACYL_GROUPS_ACYL_GROUPS_CONVERTED_INTO_ALKYL_ON_TRANSFER	4	Up	0.0274930841535623	0.999822574636114
C2_NAKAYAMA_SOFT_TISSUE_TUMORS_PCA1_UP	59	Down	0.0275101776237477	0.999822574636114
C2_REACTOME_IRAK4_DEFICIENCY_TLR2_4	10	Down	0.0275183897911368	0.999822574636114
C2_LE_SKI_TARGETS_UP	11	Down	0.0275226071568453	0.999822574636114
C5_GO_LONG_CHAIN_FATTY_ACID_BIOSYNTHETIC_PROCESS	19	Down	0.0275549875763492	0.999822574636114
C2_REACTOME_HIGHLY_SODIUM_PERMEABLE_ACETYLCHOLINE_NICOTINIC_RECEPTORS	2	Down	0.0275971531290998	0.999822574636114
C2_ROSS_AML_WITH_PML_RARA_FUSION	61	Down	0.0276177401418856	0.999822574636114
C5_GO_INTERFERON_RECEPTOR_ACTIVITY	3	Up	0.027688971101137	0.999822574636114
C2_REACTOME_CONVERSION_FROM_APC_C:CDC20_TO_APC_C:CDH1_IN_LATE_ANAPHASE	17	Up	0.0276943821280512	0.999822574636114
C2_KEGG_NATURAL_KILLER_CELL_MEDIATED_CYTOTOXICITY	91	Down	0.0277051856750962	0.999822574636114
C5_GO_MITOCHONDRIAL_ELECTRON_TRANSPORT_UBIQUINOL_TO_CYTOCHROME_C	11	Down	0.0277743110951657	0.999822574636114
C2_ENGELMANN_CANCER_PROGENITORS_UP	35	Up	0.0277775349207112	0.999822574636114
C5_GO_NUCLEAR_PORE_NUCLEAR_BASKET	7	Up	0.0279906984131863	0.999822574636114
C5_GO_REGULATION_OF_SENSORY_PERCEPTION	15	Down	0.028070078689038	0.999822574636114
C2_DORN_ADENOVIRUS_INFECTION_12HR_UP	19	Up	0.028122561541105	0.999822574636114
C1_chr6p23	6	Up	0.0283200727695481	0.999822574636114
C2_BIOCARTA_SODD_PATHWAY	9	Up	0.0283584499413045	0.999822574636114
C5_GO_CYTOPLASMIC_MICROTUBULE	52	Up	0.0284123387229481	0.999822574636114
C5_GO_PULMONARY_VALVE_MORPHOGENESIS	10	Up	0.0284877334112952	0.999822574636114
C5_GO_CD4_POSITIVE_ALPHA_BETA_T_CELL_PROLIFERATION	7	Down	0.0285502515639385	0.999822574636114
C5_GO_EGO_COMPLEX	4	Down	0.0286498091209897	0.999822574636114
C7_GSE24634_TREG_VS_TCONV_POST_DAY10_IL4_CONVERSION_DN	170	Down	0.0286500583830666	0.999822574636114
C5_GO_NEGATIVE_REGULATION_OF_INTERLEUKIN_1_SECRETION	9	Up	0.028663452577187	0.999822574636114
C2_REACTOME_REGULATION_OF_TLR_BY_ENDOGENOUS_LIGAND	8	Down	0.0288002014440279	0.999822574636114
C5_GO_NEGATIVE_REGULATION_OF_DENDRITIC_CELL_DIFFERENTIATION	5	Down	0.0288214530849449	0.999822574636114
C5_GO_MAIN_AXON	45	Down	0.0288799015817601	0.999822574636114
C5_GO_JUXTAPARANODE_REGION_OF_AXON	7	Down	0.0288975688047619	0.999822574636114
C2_GENTILE_UV_RESPONSE_CLUSTER_D1	14	Up	0.0289087862682878	0.999822574636114
C7_GSE9988_LOW_LPS_VS_CTRL_TREATED_MONOCYTE_UP	139	Up	0.0289790961760888	0.999822574636114
C5_GO_SERINE_FAMILY_AMINO_ACID_CATABOLIC_PROCESS	7	Down	0.0290647893465337	0.999822574636114
C2_REACTOME_IMMUNOREGULATORY_INTERACTIONS_BETWEEN_A_LYMPHOID_AND_A_NON_LYMPHOID_CELL	84	Down	0.0290861396354776	0.999822574636114
C5_GO_CARDIAC_MUSCLE_CELL_MYOBLAST_DIFFERENTIATION	5	Up	0.0291278475930622	0.999822574636114
C1_chr7q32	35	Down	0.0291740744446136	0.999822574636114
C5_GO_PROTEIN_BINDING_BRIDGING_INVOLVED_IN_SUBSTRATE_RECOGNITION_FOR_UBIQUITINATION	3	Up	0.0292130649527338	0.999822574636114
C5_GO_FATTY_ACID_BETA_OXIDATION_USING_ACYL_COA_DEHYDROGENASE	11	Down	0.0292527788277492	0.999822574636114
C6_IL15_UP.V1_DN	98	Down	0.0292736567613233	0.999822574636114
C2_REACTOME_VLDL_CLEARANCE	3	Down	0.0292984562802867	0.999822574636114
C5_GO_LIPOXYGENASE_PATHWAY	12	Down	0.0293022082016512	0.999822574636114
C2_DOANE_BREAST_CANCER_CLASSES_DN	24	Up	0.0293050393518067	0.999822574636114
C5_GO_REGULATION_OF_SPINDLE_ASSEMBLY	21	Up	0.0294660216907236	0.999822574636114
C2_PIONTEK_PKD1_TARGETS_UP	22	Down	0.0295406509455251	0.999822574636114
C2_NIKOLSKY_BREAST_CANCER_19Q13.4_AMPLICON	4	Up	0.0296242624248414	0.999822574636114
C2_HOLLEMAN_VINCRISTINE_RESISTANCE_ALL_UP	24	Up	0.0296364847007909	0.999822574636114
C5_GO_MANNOSE_METABOLIC_PROCESS	7	Up	0.0296387904278343	0.999822574636114
C5_GO_GROWTH_INVOLVED_IN_HEART_MORPHOGENESIS	3	Up	0.0297533867071983	0.999822574636114
C5_GO_GROWTH_INVOLVED_IN_SYMBIOTIC_INTERACTION	5	Down	0.0297633035492673	0.999822574636114
C2_RIZ_ERYTHROID_DIFFERENTIATION_12HR	22	Up	0.0297780373694494	0.999822574636114
C5_GO_NEGATIVE_REGULATION_OF_MAST_CELL_ACTIVATION	9	Down	0.0297933195797947	0.999822574636114
C5_GO_CARBOXYPEPTIDASE_ACTIVITY	26	Down	0.0298220759846993	0.999822574636114
C5_GO_POSITIVE_REGULATION_OF_UBIQUITIN_PROTEIN_LIGASE_ACTIVITY	12	Up	0.0298521938070437	0.999822574636114
C5_GO_ERYTHROCYTE_DEVELOPMENT	21	Up	0.0298589461350424	0.999822574636114
C2_REACTOME_XENOBIOTICS	10	Down	0.0300183505070167	0.999822574636114
C5_GO_METANEPHRIC_DISTAL_TUBULE_DEVELOPMENT	2	Up	0.0300715603053953	0.999822574636114
C5_GO_METANEPHRIC_NEPHRON_TUBULE_MORPHOGENESIS	2	Up	0.0300715603053953	0.999822574636114
C2_KASLER_HDAC7_TARGETS_1_UP	159	Up	0.0300768985265507	0.999822574636114
C5_GO_RAP_PROTEIN_SIGNAL_TRANSDUCTION	14	Up	0.030078436771897	0.999822574636114
C2_KANG_DOXORUBICIN_RESISTANCE_UP	50	Up	0.0302289901736395	0.999822574636114
C3_ACAACCT_MIR453	34	Up	0.0302857938025978	0.999822574636114
C5_GO_INVADOPODIUM_MEMBRANE	5	Up	0.0302946843592832	0.999822574636114
C7_GSE7852_TREG_VS_TCONV_UP	167	Up	0.0303128010420128	0.999822574636114
C5_GO_SODIUM_ION_IMPORT_ACROSS_PLASMA_MEMBRANE	9	Down	0.0304043384674364	0.999822574636114
C7_GSE29617_DAY3_VS_DAY7_TIV_FLU_VACCINE_PBMC_2008_UP	133	Down	0.0304199979083736	0.999822574636114
C5_GO_CENTRAL_NERVOUS_SYSTEM_NEURON_AXONOGENESIS	24	Up	0.030666657823794	0.999822574636114
C2_MATZUK_CENTRAL_FOR_FEMALE_FERTILITY	18	Up	0.0307207406981455	0.999822574636114
C2_PIEPOLI_LGI1_TARGETS_DN	6	Down	0.0307728970620824	0.999822574636114
C2_DORMOY_ELAVL1_TARGETS	15	Up	0.0308721175265411	0.999822574636114
C2_KIM_HYPOXIA	16	Up	0.0309330629089769	0.999822574636114
C2_YAO_TEMPORAL_RESPONSE_TO_PROGESTERONE_CLUSTER_15	27	Up	0.0310109879803861	0.999822574636114
C2_AMIT_EGF_RESPONSE_240_HELA	49	Up	0.0311720573955196	0.999822574636114
C7_GSE15733_BM_VS_SPLEEN_MEMORY_CD4_TCELL_UP	127	Down	0.0311953813869071	0.999822574636114
C2_REACTOME_SUMOYLATION_OF_DNA_DAMAGE_RESPONSE_AND_REPAIR_PROTEINS	67	Up	0.0312366808512505	0.999822574636114
C2_REACTOME_CYTOCHROME_P450_ARRANGED_BY_SUBSTRATE_TYPE	29	Down	0.0314009043388611	0.999822574636114
C7_GSE22886_TCELL_VS_BCELL_NAIVE_UP	174	Up	0.0314221520231571	0.999822574636114
C7_GSE17974_CTRL_VS_ACT_IL4_AND_ANTI_IL12_2H_CD4_TCELL_UP	159	Up	0.0316911557558609	0.999822574636114
C2_REACTOME_ATTENUATION_PHASE	23	Up	0.031694164605176	0.999822574636114
C7_GSE2770_UNTREATED_VS_TGFB_AND_IL12_TREATED_ACT_CD4_TCELL_2H_DN	143	Up	0.0317066546427091	0.999822574636114
C5_GO_NEGATIVE_REGULATION_OF_VASCULAR_SMOOTH_MUSCLE_CELL_DIFFERENTIATION	9	Up	0.0318499231672646	0.999822574636114
C5_GO_ANTIGEN_PROCESSING_AND_PRESENTATION_OF_EXOGENOUS_PEPTIDE_ANTIGEN_VIA_MHC_CLASS_I_TAP_INDEPENDENT	7	Down	0.0319401883605381	0.999822574636114
C7_GSE41867_DAY8_VS_DAY15_LCMV_ARMSTRONG_EFFECTOR_CD8_TCELL_DN	75	Up	0.0319934745788808	0.999822574636114
C7_GSE39820_TGFBETA1_VS_TGFBETA3_IN_IL6_TREATED_CD4_TCELL_UP	181	Up	0.0320009747809655	0.999822574636114
C5_GO_INTRACILIARY_TRANSPORT_PARTICLE_A	7	Down	0.0320163624992018	0.999822574636114
C5_GO_EMBRYONIC_SKELETAL_JOINT_DEVELOPMENT	8	Up	0.0320567302841756	0.999822574636114
C7_GSE29949_MICROGLIA_BRAIN_VS_CD8_POS_DC_SPLEEN_UP	174	Up	0.0320735392167504	0.999822574636114
C2_KIM_PTEN_TARGETS_UP	13	Down	0.0321348057697077	0.999822574636114
C5_GO_CROSSOVER_JUNCTION_ENDODEOXYRIBONUCLEASE_ACTIVITY	6	Down	0.0321584235224667	0.999822574636114
C5_GO_POSTSYNAPTIC_SIGNAL_TRANSDUCTION	6	Up	0.03216303761691	0.999822574636114
C2_LE_SKI_TARGETS_DN	3	Up	0.0321797498133845	0.999822574636114
C5_GO_SHORT_TERM_MEMORY	4	Down	0.0322487536569753	0.999822574636114
C5_GO_HOLLIDAY_JUNCTION_RESOLVASE_COMPLEX	4	Down	0.0323288687306943	0.999822574636114
C7_GSE45739_UNSTIM_VS_ACD3_ACD28_STIM_WT_CD4_TCELL_UP	155	Up	0.032479974908076	0.999822574636114
C2_BASSO_CD40_SIGNALING_UP	90	Up	0.0324988650036903	0.999822574636114
C2_FLECHNER_BIOPSY_KIDNEY_TRANSPLANT_REJECTED_VS_OK_UP	72	Down	0.0326028820863306	0.999822574636114
C5_GO_DORSAL_VENTRAL_NEURAL_TUBE_PATTERNING	16	Up	0.0326965711087487	0.999822574636114
C7_GSE22886_NAIVE_VS_MEMORY_TCELL_DN	175	Up	0.0327276120660456	0.999822574636114
C7_GSE32533_WT_VS_MIR17_OVEREXPRESS_ACT_CD4_TCELL_DN	131	Down	0.0327677555907387	0.999822574636114
C5_GO_NEURAL_CREST_CELL_MIGRATION_INVOLVED_IN_AUTONOMIC_NERVOUS_SYSTEM_DEVELOPMENT	3	Down	0.0328812399232764	0.999822574636114
C5_GO_REGULATION_OF_MYD88_INDEPENDENT_TOLL_LIKE_RECEPTOR_SIGNALING_PATHWAY	7	Down	0.0329730642328255	0.999822574636114
C7_GSE11961_MARGINAL_ZONE_BCELL_VS_PLASMA_CELL_DAY7_UP	149	Up	0.0329749686624589	0.999822574636114
C5_GO_POSITIVE_REGULATION_OF_INTERLEUKIN_5_SECRETION	5	Up	0.0329871938427084	0.999822574636114
C7_GSE9988_ANTI_TREM1_VS_CTRL_TREATED_MONOCYTES_UP	160	Up	0.0331087478635345	0.999822574636114
C7_GSE30971_CTRL_VS_LPS_STIM_MACROPHAGE_WBP7_HET_2H_UP	140	Up	0.0331268170288618	0.999822574636114
C5_GO_MICROTUBULE_CYTOSKELETON_ORGANIZATION_INVOLVED_IN_MITOSIS	108	Up	0.0331905355618337	0.999822574636114
C5_GO_NEGATIVE_REGULATION_OF_FIBROBLAST_MIGRATION	7	Down	0.0332389872441355	0.999822574636114
C5_GO_NEGATIVE_REGULATION_OF_CARDIAC_MUSCLE_CELL_PROLIFERATION	10	Up	0.0333359859509323	0.999822574636114
C2_PID_ERBB_NETWORK_PATHWAY	7	Up	0.0333660519536611	0.999822574636114
C5_GO_PEPTIDYL_PROLINE_HYDROXYLATION_TO_4_HYDROXY_L_PROLINE	7	Down	0.0334011773389728	0.999822574636114
C5_GO_PEPTIDYL_PROLINE_4_DIOXYGENASE_ACTIVITY	7	Down	0.0334011773389728	0.999822574636114
C2_PID_HNF3B_PATHWAY	22	Up	0.0334611774098424	0.999822574636114
C5_GO_REGULATION_OF_ACROSOME_REACTION	7	Down	0.0337320191677762	0.999822574636114
C5_GO_MAST_CELL_CYTOKINE_PRODUCTION	6	Down	0.0338228448897734	0.999822574636114
C5_GO_GRANULAR_COMPONENT	2	Up	0.033866493394935	0.999822574636114
C7_GSE26495_PD1HIGH_VS_PD1LOW_CD8_TCELL_DN	131	Down	0.0338689294572197	0.999822574636114
C2_RASHI_RESPONSE_TO_IONIZING_RADIATION_1	29	Up	0.0338710292418441	0.999822574636114
C5_GO_MACROPHAGE_FUSION	3	Down	0.0340030833380261	0.999822574636114
C5_GO_REGULATION_OF_WATER_LOSS_VIA_SKIN	11	Down	0.0340380667982451	0.999822574636114
C5_GO_SPINDLE_ASSEMBLY	88	Up	0.0341122966134555	0.999822574636114
C5_GO_DETECTION_OF_BIOTIC_STIMULUS	14	Down	0.0341218129789865	0.999822574636114
C5_GO_POSITIVE_REGULATION_OF_TAU_PROTEIN_KINASE_ACTIVITY	5	Up	0.0341351530799401	0.999822574636114
C2_PID_AP1_PATHWAY	56	Up	0.034234920454331	0.999822574636114
C7_GSE38681_WT_VS_LYL1_KO_LYMPHOID_PRIMED_MULTIPOTENT_PROGENITOR_DN	168	Up	0.0343681467358886	0.999822574636114
C7_GSE22103_LPS_VS_GMCSF_AND_IFNG_STIM_NEUTROPHIL_DN	172	Up	0.0343729492546108	0.999822574636114
C2_REACTOME_DEFECTIVE_GALNT3_CAUSES_FAMILIAL_HYPERPHOSPHATEMIC_TUMORAL_CALCINOSIS_HFTC	3	Up	0.0343865660137722	0.999822574636114
C7_GSE37416_CTRL_VS_3H_F_TULARENSIS_LVS_NEUTROPHIL_DN	133	Up	0.0345043957930877	0.999822574636114
C5_GO_RESPONSE_TO_MURAMYL_DIPEPTIDE	19	Up	0.0345383219795129	0.999822574636114
C5_GO_IMPORT_ACROSS_PLASMA_MEMBRANE	72	Down	0.0345568818057096	0.999822574636114
C5_GO_RECEPTOR_MEDIATED_VIRION_ATTACHMENT_TO_HOST_CELL	3	Up	0.0347666653878751	0.999822574636114
C5_GO_NEGATIVE_REGULATION_OF_NUCLEOTIDE_BIOSYNTHETIC_PROCESS	2	Up	0.0348223386266402	0.999822574636114
C5_GO_POSITIVE_REGULATION_OF_UBIQUITIN_DEPENDENT_PROTEIN_CATABOLIC_PROCESS	80	Up	0.0348786137207034	0.999822574636114
C5_GO_CYSTEINE_TYPE_ENDOPEPTIDASE_ACTIVITY	77	Down	0.0349261337729126	0.999822574636114
C5_GO_FOLATE_TRANSMEMBRANE_TRANSPORT	4	Down	0.034965731626206	0.999822574636114
C5_GO_FOLATE_IMPORT_ACROSS_PLASMA_MEMBRANE	4	Down	0.034965731626206	0.999822574636114
C7_GSE13522_WT_VS_IFNAR_KO_SKING_T_CRUZI_Y_STRAIN_INF_UP	170	Up	0.0349762217579572	0.999822574636114
C5_GO_GLUTAMINE_TRANSPORT	4	Down	0.0350454462650772	0.999822574636114
C5_GO_L_GLUTAMINE_TRANSMEMBRANE_TRANSPORTER_ACTIVITY	4	Down	0.0350454462650772	0.999822574636114
C2_SABATES_COLORECTAL_ADENOMA_DN	125	Down	0.0351090377582657	0.999822574636114
C2_REACTOME_DAP12_SIGNALING	27	Down	0.0352328437475015	0.999822574636114
C2_REACTOME_REPRESSION_OF_WNT_TARGET_GENES	14	Up	0.035339694926167	0.999822574636114
C5_GO_OTOLITH_DEVELOPMENT	2	Up	0.0353750245716927	0.999822574636114
C7_GSE39820_CTRL_VS_TGFBETA1_IL6_CD4_TCELL_DN	172	Up	0.0353855555110885	0.999822574636114
C5_GO_PROTEIN_K11_LINKED_UBIQUITINATION	28	Up	0.0353992051016631	0.999822574636114
C2_PID_S1P_META_PATHWAY	16	Up	0.0354794071041299	0.999822574636114
C2_BIOCARTA_PLK3_PATHWAY	5	Up	0.0355211178029964	0.999822574636114
C5_GO_CILIARY_TRANSITION_FIBER	8	Down	0.0355504905839833	0.999822574636114
C5_GO_KERATINOCYTE_MIGRATION	11	Up	0.0356731391177209	0.999822574636114
C5_GO_BOX_H_ACA_SNORNP_COMPLEX	5	Down	0.0357650578813228	0.999822574636114
C5_GO_BOX_H_ACA_SNORNA_BINDING	5	Down	0.0357650578813228	0.999822574636114
C5_GO_REGULATION_OF_APOPTOTIC_DNA_FRAGMENTATION	7	Down	0.0358184267887902	0.999822574636114
C5_GO_POSITIVE_REGULATION_OF_LIPID_LOCALIZATION	50	Down	0.0358774710081613	0.999822574636114
C5_GO_MHC_CLASS_IB_RECEPTOR_ACTIVITY	2	Down	0.0358993897242919	0.999822574636114
C2_REACTOME_HORMONE_LIGAND_BINDING_RECEPTORS	4	Up	0.0360016234100427	0.999822574636114
C5_GO_REGULATION_OF_BRANCHING_INVOLVED_IN_SALIVARY_GLAND_MORPHOGENESIS	5	Down	0.0360607905586811	0.999822574636114
C5_GO_REGULATION_OF_SYNAPTIC_TRANSMISSION_DOPAMINERGIC	7	Down	0.0360803568471541	0.999822574636114
C5_GO_DEUTEROSOME	4	Down	0.0361022302544802	0.999822574636114
C5_GO_OLIGOSACCHARIDE_LIPID_INTERMEDIATE_BIOSYNTHETIC_PROCESS	19	Down	0.036168220338974	0.999822574636114
C5_GO_REGULATION_OF_DOUBLE_STRAND_BREAK_REPAIR_VIA_HOMOLOGOUS_RECOMBINATION	40	Up	0.0362479139382521	0.999822574636114
C5_GO_BASIC_AMINO_ACID_TRANSMEMBRANE_TRANSPORT	8	Down	0.0362553218859683	0.999822574636114
C7_GSE2405_S_AUREUS_VS_UNTREATED_NEUTROPHIL_UP	166	Up	0.0362816484641207	0.999822574636114
C5_GO_DNA_CATABOLIC_PROCESS_ENDONUCLEOLYTIC	23	Down	0.0364011455192303	0.999822574636114
C5_GO_SUPEROXIDE_ANION_GENERATION	21	Down	0.0365238286847725	0.999822574636114
C5_GO_CALCIUM_INDEPENDENT_PHOSPHOLIPASE_A2_ACTIVITY	6	Down	0.0365421650352157	0.999822574636114
C5_GO_HISTONE_H4_K20_TRIMETHYLATION	5	Up	0.0367323976083014	0.999822574636114
C5_GO_REGULATION_OF_FERTILIZATION	11	Down	0.0367912960644005	0.999822574636114
C2_QI_HYPOXIA_TARGETS_OF_HIF1A_AND_FOXA2	26	Up	0.0368028006354143	0.999822574636114
C5_GO_RESPIRATORY_GASEOUS_EXCHANGE	40	Up	0.0369407461664868	0.999822574636114
C5_GO_POSITIVE_REGULATION_OF_ALCOHOL_BIOSYNTHETIC_PROCESS	14	Down	0.0369936864268097	0.999822574636114
C5_GO_NEUROTRANSMITTER_REUPTAKE	11	Down	0.0370425360404977	0.999822574636114
C5_GO_POSITIVE_REGULATION_OF_TROPHOBLAST_CELL_MIGRATION	3	Up	0.0370561518045095	0.999822574636114
C5_GO_CELLULAR_AMINO_ACID_CATABOLIC_PROCESS	58	Down	0.0370874901656618	0.999822574636114
C2_SETLUR_PROSTATE_CANCER_TMPRSS2_ERG_FUSION_DN	7	Down	0.0371348499013939	0.999822574636114
C7_GSE22025_TGFB1_VS_TGFB1_AND_PROGESTERONE_TREATED_CD4_TCELL_DN	127	Up	0.0372148020280654	0.999822574636114
C5_GO_EQUILIBRIOCEPTION	2	Down	0.0372532210717231	0.999822574636114
C2_MARKEY_RB1_CHRONIC_LOF_DN	91	Down	0.0372871288246425	0.999822574636114
C5_GO_ANAPHASE_PROMOTING_COMPLEX_BINDING	8	Up	0.0372899244726648	0.999822574636114
C7_GSE15930_NAIVE_VS_48H_IN_VITRO_STIM_IL12_CD8_TCELL_DN	182	Up	0.0372908271694243	0.999822574636114
C5_GO_MEMBRANE_ATTACK_COMPLEX	3	Up	0.0374763302786927	0.999822574636114
C2_LIANG_SILENCED_BY_METHYLATION_UP	17	Down	0.037601004751853	0.999822574636114
C5_GO_NEGATIVE_REGULATION_OF_CELL_PROLIFERATION_INVOLVED_IN_KIDNEY_DEVELOPMENT	3	Up	0.0376425062040145	0.999822574636114
C5_GO_POSITIVE_REGULATION_OF_SMALL_MOLECULE_METABOLIC_PROCESS	71	Down	0.0376894756060097	0.999822574636114
C7_GSE24634_NAIVE_CD4_TCELL_VS_DAY7_IL4_CONV_TREG_UP	174	Up	0.0377321996866634	0.999822574636114
C5_GO_CELLULAR_RESPONSE_TO_ACIDIC_PH	8	Down	0.0377915764158543	0.999822574636114
C5_GO_GLYCEROL_BIOSYNTHETIC_PROCESS	3	Up	0.0378397038365307	0.999822574636114
C5_GO_DNA_METHYLATION_ON_CYTOSINE	3	Up	0.0379386317410756	0.999822574636114
C5_GO_REGULATION_OF_LIPID_TRANSPORT	67	Down	0.0379522747855359	0.999822574636114
C5_GO_RESPONSE_TO_IONIZING_RADIATION	129	Up	0.0382776118090036	0.999822574636114
C5_GO_RENAL_WATER_HOMEOSTASIS	19	Down	0.038336555220629	0.999822574636114
C5_GO_COLUMNAR_CUBOIDAL_EPITHELIAL_CELL_DIFFERENTIATION	64	Up	0.0383465112632431	0.999822574636114
C2_PARK_HSC_VS_MULTIPOTENT_PROGENITORS_DN	11	Up	0.038390486803951	0.999822574636114
C5_GO_MITOTIC_CYTOKINETIC_PROCESS	19	Up	0.0385106943273965	0.999822574636114
C5_GO_PORE_COMPLEX	14	Up	0.0385222020807582	0.999822574636114
C5_GO_CUL4A_RING_E3_UBIQUITIN_LIGASE_COMPLEX	12	Up	0.038611289976999	0.999822574636114
C5_GO_MANNOSYLATION	31	Down	0.038646580244972	0.999822574636114
C7_GSE20152_SPHK1_KO_VS_WT_HTNFA_OVERXPRESS_ANKLE_UP	155	Up	0.0386779788898233	0.999822574636114
C5_GO_AMINE_TRANSPORT	39	Down	0.0388249646471226	0.999822574636114
C5_GO_REGULATION_OF_VERY_LOW_DENSITY_LIPOPROTEIN_PARTICLE_CLEARANCE	3	Down	0.038846695439541	0.999822574636114
C2_TIAN_TNF_SIGNALING_NOT_VIA_NFKB	17	Up	0.0389350907297983	0.999822574636114
C7_GSE34156_TLR1_TLR2_LIGAND_VS_NOD2_AND_TLR1_TLR2_LIGAND_24H_TREATED_MONOCYTE_UP	157	Down	0.03893533535859	0.999822574636114
C2_BURTON_ADIPOGENESIS_PEAK_AT_8HR	31	Up	0.0389909653366205	0.999822574636114
C3_GGCNRNWCTTYS_UNKNOWN	69	Up	0.0390001185572133	0.999822574636114
C7_GSE22886_NAIVE_TCELL_VS_NKCELL_UP	164	Up	0.0390051470308563	0.999822574636114
C2_DORN_ADENOVIRUS_INFECTION_48HR_DN	32	Up	0.0390986215193679	0.999822574636114
C5_GO_REGULATION_OF_CELL_PROLIFERATION_INVOLVED_IN_KIDNEY_DEVELOPMENT	9	Up	0.0391896725160489	0.999822574636114
C5_GO_INTERLEUKIN_2_RECEPTOR_BINDING	5	Up	0.0392006003030736	0.999822574636114
C5_GO_RESPONSE_TO_FRUCTOSE	6	Down	0.0392264345843413	0.999822574636114
C5_GO_PHOSPHOLIPASE_D_ACTIVITY	6	Down	0.0392701835346824	0.999822574636114
C2_PASQUALUCCI_LYMPHOMA_BY_GC_STAGE_DN	137	Up	0.0393239477143045	0.999822574636114
C2_REACTOME_CYTOSOLIC_IRON_SULFUR_CLUSTER_ASSEMBLY	12	Down	0.0393601608934556	0.999822574636114
C7_GSE11057_NAIVE_VS_MEMORY_CD4_TCELL_DN	182	Up	0.0394237015071923	0.999822574636114
C7_GSE2405_0H_VS_3H_A_PHAGOCYTOPHILUM_STIM_NEUTROPHIL_UP	138	Down	0.0395573444861861	0.999822574636114
C2_REACTOME_RNA_POLYMERASE_II_TRANSCRIPTION_TERMINATION	57	Up	0.0396230784891701	0.999822574636114
C5_GO_REGULATION_OF_CARTILAGE_DEVELOPMENT	35	Up	0.0396390613493649	0.999822574636114
C2_DAWSON_METHYLATED_IN_LYMPHOMA_TCL1	22	Down	0.0396419019709324	0.999822574636114
C5_GO_DNA_RECOMBINASE_MEDIATOR_COMPLEX	6	Down	0.039959160083715	0.999822574636114
C2_REACTOME_DNA_DAMAGE_REVERSAL	8	Up	0.0400083941051158	0.999822574636114
C2_SWEET_KRAS_TARGETS_DN	37	Up	0.0400439899700035	0.999822574636114
C2_REACTOME_MET_ACTIVATES_PTK2_SIGNALING	20	Up	0.0400824235092494	0.999822574636114
C2_MARIADASON_RESPONSE_TO_BUTYRATE_CURCUMIN_SULINDAC_TSA_2	8	Up	0.040223561775393	0.999822574636114
C2_REACTOME_ACETYLCHOLINE_BINDING_AND_DOWNSTREAM_EVENTS	5	Down	0.0402401142326693	0.999822574636114
C5_GO_ER_RETENTION_SEQUENCE_BINDING	5	Up	0.040252409283103	0.999822574636114
C2_SCHAEFFER_PROSTATE_DEVELOPMENT_AND_CANCER_BOX4_UP	8	Down	0.0403243087356787	0.999822574636114
C5_GO_PROTEIN_SERINE_THREONINE_TYROSINE_KINASE_ACTIVITY	35	Up	0.040415672380441	0.999822574636114
C2_NICK_RESPONSE_TO_PROC_TREATMENT_DN	24	Up	0.0404616275011504	0.999822574636114
C5_GO_RESPONSE_TO_PHORBOL_13_ACETATE_12_MYRISTATE	3	Up	0.0406293984645571	0.999822574636114
C5_GO_LIPOPROTEIN_LOCALIZATION	12	Down	0.0407392163429825	0.999822574636114
C5_GO_WOUND_HEALING_SPREADING_OF_EPIDERMAL_CELLS	13	Up	0.0407918332243163	0.999822574636114
C5_GO_ENAMEL_MINERALIZATION	8	Up	0.0408798204276902	0.999822574636114
C5_GO_L_GLUTAMATE_IMPORT	10	Down	0.0408808514470286	0.999822574636114
C5_GO_L_LYSINE_TRANSMEMBRANE_TRANSPORTER_ACTIVITY	3	Down	0.040977870269612	0.999822574636114
C2_REACTOME_KERATAN_SULFATE_KERATIN_METABOLISM	24	Down	0.0410058869797141	0.999822574636114
C2_REACTOME_TRANSPORT_OF_FATTY_ACIDS	4	Down	0.0410314347853158	0.999822574636114
C5_GO_OXYGEN_TRANSPORT	6	Up	0.041088529484978	0.999822574636114
C2_PID_ANTHRAX_PATHWAY	15	Down	0.0411368880357844	0.999822574636114
C2_REACTOME_TRANSCRIPTIONAL_REGULATION_OF_GRANULOPOIESIS	79	Up	0.0411565593637118	0.999822574636114
C2_SESTO_RESPONSE_TO_UV_C1	54	Up	0.0413018824903173	0.999822574636114
C5_GO_POSITIVE_REGULATION_OF_CELL_FATE_COMMITMENT	4	Up	0.0413412498726492	0.999822574636114
C5_GO_MONOCYTE_AGGREGATION	3	Down	0.041402657907791	0.999822574636114
C2_REACTOME_INHIBITION_OF_THE_PROTEOLYTIC_ACTIVITY_OF_APC_C_REQUIRED_FOR_THE_ONSET_OF_ANAPHASE_BY_MITOTIC_SPINDLE_CHECKPOINT_COMPONENTS	18	Up	0.041448252872893	0.999822574636114
C2_KEGG_TASTE_TRANSDUCTION	14	Up	0.04150451115251	0.999822574636114
C1_chr1q23	74	Down	0.0415064603320814	0.999822574636114
C5_GO_PROXIMAL_DISTAL_PATTERN_FORMATION	5	Down	0.0416940831212366	0.999822574636114
C2_POMEROY_MEDULLOBLASTOMA_PROGNOSIS_UP	29	Up	0.0417181204238915	0.999822574636114
C2_ZHAN_MULTIPLE_MYELOMA_CD2_UP	35	Down	0.041786128202657	0.999822574636114
C5_GO_DETECTION_OF_MOLECULE_OF_BACTERIAL_ORIGIN	9	Down	0.0418364875733334	0.999822574636114
C5_GO_DETECTION_OF_EXTERNAL_BIOTIC_STIMULUS	12	Down	0.0418717469477171	0.999822574636114
C2_ZHU_SKIL_TARGETS_DN	7	Up	0.0420232855193746	0.999822574636114
C7_GSE22886_CD8_VS_CD4_NAIVE_TCELL_DN	130	Up	0.0420402868182119	0.999822574636114
C2_FURUKAWA_DUSP6_TARGETS_PCI35_UP	51	Down	0.0421307985099702	0.999822574636114
C5_GO_BASE_EXCISION_REPAIR_AP_SITE_FORMATION	10	Down	0.0421374874574845	0.999822574636114
C2_LEIN_MIDBRAIN_MARKERS	49	Up	0.0421422366402583	0.999822574636114
C2_CHEN_PDGF_TARGETS	15	Up	0.0421969402160946	0.999822574636114
C2_YAO_TEMPORAL_RESPONSE_TO_PROGESTERONE_CLUSTER_1	53	Up	0.0422237509261867	0.999822574636114
C1_chr4q24	19	Down	0.0422515704021942	0.999822574636114
C2_KEGG_DRUG_METABOLISM_OTHER_ENZYMES	23	Down	0.0424440416374265	0.999822574636114
C2_REACTOME_GLUCOSE_METABOLISM	74	Up	0.0425562802970154	0.999822574636114
C2_KIM_WT1_TARGETS_UP	164	Up	0.0426048362340414	0.999822574636114
C7_GSE6674_UNSTIM_VS_ANTI_IGM_STIM_BCELL_DN	59	Down	0.0426405375812045	0.999822574636114
C5_GO_RECEPTOR_LOCALIZATION_TO_NON_MOTILE_CILIUM	6	Up	0.0426597941739493	0.999822574636114
C5_GO_MLL1_2_COMPLEX	27	Up	0.0428011061802209	0.999822574636114
C7_GSE9988_ANTI_TREM1_AND_LPS_VS_VEHICLE_TREATED_MONOCYTES_UP	142	Up	0.042854654534956	0.999822574636114
C5_GO_MON1_CCZ1_COMPLEX	5	Down	0.0430358890718104	0.999822574636114
C2_REACTOME_IRE1ALPHA_ACTIVATES_CHAPERONES	45	Up	0.0430447886268706	0.999822574636114
C2_REACTOME_ROLE_OF_ABL_IN_ROBO_SLIT_SIGNALING	5	Up	0.0430489035822434	0.999822574636114
C5_GO_POSITIVE_REGULATION_OF_NEUROTRANSMITTER_TRANSPORT	24	Down	0.0430503024870921	0.999822574636114
C5_GO_LIPOXIN_BIOSYNTHETIC_PROCESS	4	Down	0.0430735507285855	0.999822574636114
C5_GO_REGULATION_OF_NATURAL_KILLER_CELL_DIFFERENTIATION_INVOLVED_IN_IMMUNE_RESPONSE	2	Down	0.0430904400305922	0.999822574636114
C5_GO_DNA_METHYLATION_OR_DEMETHYLATION	67	Up	0.0431858044336405	0.999822574636114
C2_REACTOME_ERYTHROCYTES_TAKE_UP_OXYGEN_AND_RELEASE_CARBON_DIOXIDE	5	Up	0.0433033521713996	0.999822574636114
C5_GO_G_PROTEIN_COUPLED_PURINERGIC_NUCLEOTIDE_RECEPTOR_SIGNALING_PATHWAY	9	Down	0.0433281199104085	0.999822574636114
C5_GO_G_PROTEIN_COUPLED_NUCLEOTIDE_RECEPTOR_ACTIVITY	9	Down	0.0433281199104085	0.999822574636114
C5_GO_NEGATIVE_REGULATION_OF_ERYTHROCYTE_DIFFERENTIATION	9	Up	0.0433424935422889	0.999822574636114
C2_HOLLERN_MICROACINAR_BREAST_TUMOR_DN	7	Down	0.0433545822809149	0.999822574636114
C5_GO_POSITIVE_REGULATION_OF_T_HELPER_1_CELL_DIFFERENTIATION	4	Up	0.0434700037156894	0.999822574636114
C2_FUJIWARA_PARK2_IN_LIVER_CANCER_DN	3	Down	0.0436172272445495	0.999822574636114
C5_GO_EXCITATORY_EXTRACELLULAR_LIGAND_GATED_ION_CHANNEL_ACTIVITY	14	Down	0.043663777658325	0.999822574636114
C7_GSE15733_BM_VS_SPLEEN_MEMORY_CD4_TCELL_DN	165	Up	0.0437095673173453	0.999822574636114
C2_REACTOME_CARGO_TRAFFICKING_TO_THE_PERICILIARY_MEMBRANE	40	Up	0.043725646875847	0.999822574636114
C3_GGARNTKYCCA_UNKNOWN	47	Up	0.0438045209142434	0.999822574636114
C5_GO_RESPONSE_TO_BACTERIAL_LIPOPROTEIN	6	Down	0.0438352809894643	0.999822574636114
C7_GSE5542_UNTREATED_VS_IFNG_TREATED_EPITHELIAL_CELLS_24H_UP	176	Up	0.0439181609278029	0.999822574636114
C5_GO_CARDIAC_MUSCLE_FIBER_DEVELOPMENT	10	Up	0.043964395278861	0.999822574636114
C5_GO_REGULATION_OF_MESODERMAL_CELL_DIFFERENTIATION	3	Down	0.0440823242032882	0.999822574636114
C5_GO_REGULATION_OF_MESODERM_FORMATION	3	Down	0.0440823242032882	0.999822574636114
C1_chr11q22	31	Down	0.0440829992500784	0.999822574636114
C7_GSE42724_MEMORY_BCELL_VS_PLASMABLAST_UP	173	Up	0.0440837404336938	0.999822574636114
C5_GO_CELLULAR_RESPONSE_TO_INSULIN_LIKE_GROWTH_FACTOR_STIMULUS	7	Up	0.0441280181576523	0.999822574636114
C5_GO_DNA_CATABOLIC_PROCESS	29	Down	0.0441996855955853	0.999822574636114
C5_GO_ARACHIDONIC_ACID_METABOLIC_PROCESS	32	Down	0.0442068565288836	0.999822574636114
C5_GO_LEUKOCYTE_AGGREGATION	9	Down	0.0442464362104886	0.999822574636114
C5_GO_REGULATION_OF_LYSOSOME_ORGANIZATION	4	Up	0.0442871339652911	0.999822574636114
C5_GO_CARDIAC_VASCULAR_SMOOTH_MUSCLE_CELL_DIFFERENTIATION	4	Up	0.0443545600287723	0.999822574636114
C5_GO_NEGATIVE_REGULATION_OF_NEUROTRANSMITTER_TRANSPORT	15	Down	0.0443717206372231	0.999822574636114
C7_GSE29618_BCELL_VS_PDC_DAY7_FLU_VACCINE_UP	161	Up	0.0445524902574757	0.999822574636114
C5_GO_NEGATIVE_REGULATION_OF_HEART_RATE	7	Down	0.0446988276795726	0.999822574636114
C2_REACTOME_VLDL_ASSEMBLY	2	Down	0.0447457830073762	0.999822574636114
C2_REACTOME_TRANSLESION_SYNTHESIS_BY_POLH	17	Down	0.0447601097766536	0.999822574636114
C5_GO_ERROR_FREE_TRANSLESION_SYNTHESIS	17	Down	0.0447601097766536	0.999822574636114
C7_GSE31082_CD4_VS_CD8_SP_THYMOCYTE_UP	181	Up	0.0449353791882593	0.999822574636114
C2_SA_CASPASE_CASCADE	19	Down	0.0449680909551779	0.999822574636114
C5_GO_LYSOSOME_LOCALIZATION	55	Down	0.0450394863550369	0.999822574636114
C5_GO_MAMMARY_GLAND_EPITHELIAL_CELL_DIFFERENTIATION	10	Up	0.0451082233144685	0.999822574636114
C7_GSE15330_LYMPHOID_MULTIPOTENT_VS_GRANULOCYTE_MONOCYTE_PROGENITOR_IKAROS_KO_UP	172	Up	0.0451776089030654	0.999822574636114
C5_GO_NEGATIVE_REGULATION_OF_RESPONSE_TO_EXTRACELLULAR_STIMULUS	8	Down	0.045179689283365	0.999822574636114
C5_GO_PROTEIN_DNA_COMPLEX_DISASSEMBLY	17	Up	0.0452086669768281	0.999822574636114
C2_KONG_E2F3_TARGETS	84	Up	0.0453346297797133	0.999822574636114
C2_REACTOME_ARMS_MEDIATED_ACTIVATION	6	Up	0.0453460821436304	0.999822574636114
C2_LEIN_OLIGODENDROCYTE_MARKERS	57	Down	0.0453868236924122	0.999822574636114
C2_GARGALOVIC_RESPONSE_TO_OXIDIZED_PHOSPHOLIPIDS_RED_DN	18	Up	0.0455242668768927	0.999822574636114
C5_GO_REGULATION_OF_UBIQUITIN_DEPENDENT_PROTEIN_CATABOLIC_PROCESS	123	Up	0.0456386235176525	0.999822574636114
C2_IIZUKA_LIVER_CANCER_PROGRESSION_L0_L1_UP	10	Down	0.0457297196220874	0.999822574636114
C5_GO_NEGATIVE_REGULATION_OF_CYTOKINE_BIOSYNTHETIC_PROCESS	21	Down	0.04578314568786	0.999822574636114
C5_GO_HORMONE_BINDING	49	Down	0.0458079345394939	0.999822574636114
C2_REACTOME_TRAFFICKING_OF_MYRISTOYLATED_PROTEINS_TO_THE_CILIUM	3	Up	0.0458504759583623	0.999822574636114
C5_GO_REGULATION_OF_PRESYNAPTIC_MEMBRANE_POTENTIAL	2	Down	0.045856871630713	0.999822574636114
C5_GO_INTERLEUKIN_8_SECRETION	19	Down	0.0458791768631257	0.999822574636114
C2_KUMAMOTO_RESPONSE_TO_NUTLIN_3A_DN	10	Up	0.0459004653703328	0.999822574636114
C5_GO_TRANSFORMING_GROWTH_FACTOR_BETA_RECEPTOR_CYTOPLASMIC_MEDIATOR_ACTIVITY	9	Down	0.0459055910728093	0.999822574636114
C7_GSE37416_0H_VS_3H_F_TULARENSIS_LVS_NEUTROPHIL_DN	174	Up	0.0459826596647094	0.999822574636114
C5_GO_DOPAMINE_SECRETION	14	Down	0.0460001251822169	0.999822574636114
C5_GO_REGULATION_OF_CALCIUM_ION_IMPORT	17	Down	0.0461526760820598	0.999822574636114
C1_chr10p11	22	Up	0.0461745427967779	0.999822574636114
C5_GO_QUINONE_METABOLIC_PROCESS	8	Up	0.0462206532199024	0.999822574636114
C5_GO_CHEMOREPELLENT_ACTIVITY	13	Up	0.0462767563332896	0.999822574636114
C2_REACTOME_MET_PROMOTES_CELL_MOTILITY	31	Up	0.0463679779086996	0.999822574636114
C2_HUPER_BREAST_BASAL_VS_LUMINAL_UP	17	Down	0.0463983927867792	0.999822574636114
C2_BIOCARTA_PRC2_PATHWAY	11	Up	0.0464873441810003	0.999822574636114
C5_GO_NEUROTRANSMITTER_UPTAKE	24	Down	0.0464956155313716	0.999822574636114
C2_REACTOME_ENDOSOMAL_VACUOLAR_PATHWAY	10	Down	0.0465263294423467	0.999822574636114
C5_GO_CARDIAC_MUSCLE_CELL_PROLIFERATION	37	Up	0.0466335285103308	0.999822574636114
C2_TERAMOTO_OPN_TARGETS_CLUSTER_6	22	Down	0.0466697927713975	0.999822574636114
C2_MINGUEZ_LIVER_CANCER_VASCULAR_INVASION_UP	12	Up	0.0466806365909681	0.999822574636114
C2_REACTOME_DISEASES_OF_CARBOHYDRATE_METABOLISM	26	Down	0.0468571142289635	0.999822574636114
C2_REACTOME_PROCESSING_OF_CAPPED_INTRONLESS_PRE_MRNA	25	Up	0.0468741709867911	0.999822574636114
C5_GO_PROTEIN_ANTIGEN_BINDING	6	Down	0.0469005373502218	0.999822574636114
C2_HERNANDEZ_MITOTIC_ARREST_BY_DOCETAXEL_1_DN	27	Up	0.0470893059695888	0.999822574636114
C5_GO_POSITIVE_REGULATION_OF_VASCULAR_ENDOTHELIAL_GROWTH_FACTOR_RECEPTOR_SIGNALING_PATHWAY	10	Up	0.0471690816899482	0.999822574636114
C2_COLDREN_GEFITINIB_RESISTANCE_DN	146	Down	0.0471743002465749	0.999822574636114
C5_GO_D1_DOPAMINE_RECEPTOR_BINDING	8	Down	0.0472048823543162	0.999822574636114
C5_GO_REGULATION_OF_FEAR_RESPONSE	3	Down	0.0473738210326177	0.999822574636114
C3_GTTGNYNNRGNAAC_UNKNOWN	83	Up	0.047386566216631	0.999822574636114
C5_GO_RESPONSE_TO_ISCHEMIA	32	Down	0.0473959967788934	0.999822574636114
C5_GO_PURINERGIC_RECEPTOR_SIGNALING_PATHWAY	21	Down	0.0474000830181044	0.999822574636114
C2_BURTON_ADIPOGENESIS_PEAK_AT_24HR	36	Up	0.0475187699361963	0.999822574636114
C5_GO_POSITIVE_REGULATION_OF_PRI_MIRNA_TRANSCRIPTION_BY_RNA_POLYMERASE_II	19	Up	0.0475767882772893	0.999822574636114
C2_CHANGOLKAR_H2AFY_TARGETS_UP	38	Up	0.0476992904316203	0.999822574636114
C2_BIOCARTA_NPP1_PATHWAY	7	Down	0.0478255333696503	0.999822574636114
C5_GO_PROTEIN_LOCALIZATION_TO_NUCLEUS	186	Up	0.0479378106584067	0.999822574636114
C5_GO_SODIUM_ION_BINDING	5	Up	0.0479410510911666	0.999822574636114
C7_GSE30971_CTRL_VS_LPS_STIM_MACROPHAGE_WBP7_HET_4H_DN	161	Down	0.0479818809450424	0.999822574636114
C7_GSE3337_4H_VS_16H_IFNG_IN_CD8POS_DC_UP	178	Up	0.0479880541471371	0.999822574636114
C5_GO_ACYLGLYCEROL_LIPASE_ACTIVITY	7	Down	0.0480762431126941	0.999822574636114
C5_GO_AORTA_SMOOTH_MUSCLE_TISSUE_MORPHOGENESIS	2	Down	0.0480800997199898	0.999822574636114
C5_GO_CYTOSOLIC_RIBOSOME	81	Down	0.0481781851319529	0.999822574636114
C7_GSE5589_WT_VS_IL6_KO_LPS_AND_IL6_STIM_MACROPHAGE_45MIN_UP	123	Down	0.0482010368493464	0.999822574636114
C5_GO_CYTOKINESIS	138	Up	0.0482468835451154	0.999822574636114
C2_KEGG_RIBOSOME	63	Down	0.0483142752949189	0.999822574636114
C7_GSE2770_TGFB_AND_IL4_VS_IL12_TREATED_ACT_CD4_TCELL_48H_DN	172	Up	0.0483244344293974	0.999822574636114
C5_GO_REGULATION_OF_NEUROTRANSMITTER_UPTAKE	11	Down	0.0484163647938027	0.999822574636114
C5_GO_REGULATION_OF_MAST_CELL_CYTOKINE_PRODUCTION	5	Down	0.0485283892897469	0.999822574636114
C2_REACTOME_BUTYRATE_RESPONSE_FACTOR_1_BRF1_BINDS_AND_DESTABILIZES_MRNA	16	Up	0.0486091355096	0.999822574636114
C5_GO_ENDODEOXYRIBONUCLEASE_ACTIVITY	32	Down	0.0486107920894296	0.999822574636114
C2_BILANGES_SERUM_AND_RAPAMYCIN_SENSITIVE_GENES	40	Down	0.0487292808317878	0.999822574636114
C2_PID_AURORA_A_PATHWAY	29	Up	0.0487443059261119	0.999822574636114
C5_GO_RESOLUTION_OF_MEIOTIC_RECOMBINATION_INTERMEDIATES	13	Down	0.0487965929485029	0.999822574636114
C5_GO_TPR_DOMAIN_BINDING	8	Up	0.0488016171279153	0.999822574636114
C2_MIKKELSEN_IPS_ICP_WITH_H3K27ME3	19	Down	0.0488564014599922	0.999822574636114
C2_CROONQUIST_NRAS_SIGNALING_DN	61	Up	0.0488638904177902	0.999822574636114
C2_SU_SALIVARY_GLAND	5	Down	0.0489329612598267	0.999822574636114
C5_GO_REGULATION_OF_INTEGRIN_ACTIVATION	9	Up	0.0489444937642358	0.999822574636114
C5_GO_POSITIVE_REGULATION_OF_NATURAL_KILLER_CELL_MEDIATED_IMMUNE_RESPONSE_TO_TUMOR_CELL	6	Down	0.0489459469822157	0.999822574636114
C7_GSE24634_NAIVE_CD4_TCELL_VS_DAY7_IL4_CONV_TREG_DN	188	Up	0.0489726953604597	0.999822574636114
C5_GO_CARD_DOMAIN_BINDING	14	Up	0.0489885394667496	0.999822574636114
C2_PETRETTO_LEFT_VENTRICLE_MASS_QTL_CIS_DN	9	Up	0.0490773550832427	0.999822574636114
C5_GO_PROTEIN_PHOSPHATASE_2B_BINDING	7	Down	0.0491023292705042	0.999822574636114
C2_ROETH_TERT_TARGETS_DN	9	Down	0.0491945232977581	0.999822574636114
C5_GO_REGULATION_OF_SMOOTH_MUSCLE_CELL_DIFFERENTIATION	25	Up	0.0492224817771107	0.999822574636114
C7_GSE10325_CD4_TCELL_VS_MYELOID_DN	169	Down	0.0492777706153244	0.999822574636114
C7_GSE7768_OVA_ALONE_VS_OVA_WITH_MPL_IMMUNIZED_MOUSE_WHOLE_SPLEEN_6H_UP	176	Up	0.0493316067553654	0.999822574636114
C2_HOFFMANN_LARGE_TO_SMALL_PRE_BII_LYMPHOCYTE_UP	134	Up	0.0493752156067024	0.999822574636114
C5_GO_POSITIVE_REGULATION_OF_MESODERM_DEVELOPMENT	4	Down	0.0493846168005221	0.999822574636114
C5_GO_TRIGLYCERIDE_RICH_LIPOPROTEIN_PARTICLE_CLEARANCE	6	Down	0.0494488987397663	0.999822574636114
C5_GO_NEGATIVE_REGULATION_OF_ANION_TRANSMEMBRANE_TRANSPORT	11	Up	0.0494970368971275	0.999822574636114
C2_REACTOME_PHOSPHORYLATION_OF_THE_APC_C	17	Up	0.0496790678035764	0.999822574636114
C2_KANG_AR_TARGETS_UP	14	Down	0.0496972778881864	0.999822574636114
C7_GSE8621_UNSTIM_VS_LPS_STIM_MACROPHAGE_DN	167	Up	0.0496981996075942	0.999822574636114
C5_GO_ACTIVATION_INDUCED_CELL_DEATH_OF_T_CELLS	8	Up	0.0497456905442605	0.999822574636114
C5_GO_VITAMIN_D_METABOLIC_PROCESS	10	Down	0.0498050796635022	0.999822574636114
C5_GO_SENSORY_PERCEPTION_OF_SWEET_TASTE	4	Up	0.0498624804953013	0.999822574636114
C2_REACTOME_NEGATIVE_FEEDBACK_REGULATION_OF_MAPK_PATHWAY	6	Down	0.0499025763607548	0.999822574636114
C5_GO_GLYCOLYTIC_PROCESS_THROUGH_FRUCTOSE_6_PHOSPHATE	22	Up	0.0499058047901855	0.999822574636114
C7_GSE1448_CTRL_VS_ANTI_VBETA5_DP_THYMOCYTE_DN	146	Up	0.0499694373680329	0.999822574636114
C5_GO_DISTAL_TUBULE_DEVELOPMENT	6	Up	0.0500971153743197	0.999822574636114
C5_GO_POSITIVE_REGULATION_OF_MAPKKK_CASCADE_BY_FIBROBLAST_GROWTH_FACTOR_RECEPTOR_SIGNALING_PATHWAY	2	Down	0.0501079478979984	0.999822574636114
C7_GSE21546_SAP1A_KO_VS_SAP1A_KO_AND_ELK1_KO_DP_THYMOCYTES_DN	160	Up	0.0501757374168282	0.999822574636114
C5_GO_SULFATE_TRANSMEMBRANE_TRANSPORTER_ACTIVITY	8	Down	0.0502581262987549	0.999822574636114
C2_LUI_THYROID_CANCER_CLUSTER_5	7	Down	0.0503018795953045	0.999822574636114
C2_SENGUPTA_NASOPHARYNGEAL_CARCINOMA_DN	203	Down	0.0503561072862556	0.999822574636114
C7_GSE42724_MEMORY_VS_B1_BCELL_DN	164	Up	0.0503711438297175	0.999822574636114
C5_GO_INTESTINAL_HEXOSE_ABSORPTION	4	Down	0.0503859262718317	0.999822574636114
C5_GO_NEGATIVE_REGULATION_OF_CELLULAR_AMINE_METABOLIC_PROCESS	5	Down	0.0505573121400419	0.999822574636114
C2_UEDA_CENTRAL_CLOCK	72	Up	0.0506193051185942	0.999822574636114
C5_GO_REGULATION_OF_GENE_EXPRESSION_BY_GENETIC_IMPRINTING	12	Up	0.0506575787378417	0.999822574636114
C7_GSE7219_UNSTIM_VS_LPS_AND_ANTI_CD40_STIM_NIK_NFKB2_KO_DC_DN	177	Up	0.0506826215400267	0.999822574636114
C5_GO_NEGATIVE_REGULATION_OF_INTERLEUKIN_1_BETA_SECRETION	8	Up	0.0506875582495719	0.999822574636114
C7_GSE39820_CTRL_VS_TGFBETA3_IL6_IL23A_CD4_TCELL_DN	166	Up	0.0507202274518357	0.999822574636114
C5_GO_MUSCLE_CELL_DIFFERENTIATION	213	Up	0.0507781188828021	0.999822574636114
C3_TTTGCAG_MIR518A2	164	Up	0.0508533747452358	0.999822574636114
C7_GSE19825_NAIVE_VS_IL2RAHIGH_DAY3_EFF_CD8_TCELL_DN	178	Up	0.0508838635289313	0.999822574636114
C5_GO_DIPEPTIDASE_ACTIVITY	12	Down	0.0510229669574771	0.999822574636114
C2_WHITFIELD_CELL_CYCLE_G2	143	Up	0.0510660200488448	0.999822574636114
C5_GO_MHC_CLASS_II_BIOSYNTHETIC_PROCESS	9	Down	0.051079352187193	0.999822574636114
C5_GO_MITOGEN_ACTIVATED_PROTEIN_KINASE_KINASE_BINDING	13	Down	0.0511146909344086	0.999822574636114
C3_CTGAGCC_MIR24	164	Up	0.0511161236158924	0.999822574636114
C2_REACTOME_CLASS_C_3_METABOTROPIC_GLUTAMATE_PHEROMONE_RECEPTORS	3	Up	0.0511630401581306	0.999822574636114
C5_GO_TRICARBOXYLIC_ACID_CYCLE_ENZYME_COMPLEX	11	Down	0.0511979347162128	0.999822574636114
C2_BIOCARTA_IL22BP_PATHWAY	9	Up	0.0512115396924777	0.999822574636114
C5_GO_ASYMMETRIC_GLUTAMATERGIC_EXCITATORY_SYNAPSE	2	Up	0.0513417778496902	0.999822574636114
C5_GO_PEPTIDYL_LYSINE_DEACETYLATION	7	Down	0.0513612648879004	0.999822574636114
C2_REACTOME_FOXO_MEDIATED_TRANSCRIPTION_OF_CELL_CYCLE_GENES	15	Down	0.0514460446578032	0.999822574636114
C5_GO_MICROTUBULE_NUCLEATION_BY_MICROTUBULE_ORGANIZING_CENTER	7	Up	0.0514688566279339	0.999822574636114
C5_GO_REGULATION_OF_LEUKOCYTE_TETHERING_OR_ROLLING	5	Down	0.0515034679379773	0.999822574636114
C5_GO_HOMOLOGOUS_RECOMBINATION	40	Down	0.0515575242406665	0.999822574636114
C2_PID_S1P_S1P3_PATHWAY	24	Up	0.0515711405789121	0.999822574636114
C7_GSE37532_WT_VS_PPARG_KO_VISCERAL_ADIPOSE_TISSUE_TREG_UP	168	Up	0.0516328704066036	0.999822574636114
C2_VILIMAS_NOTCH1_TARGETS_UP	45	Up	0.0516925630678675	0.999822574636114
C2_DAVIES_MULTIPLE_MYELOMA_VS_MGUS_DN	20	Down	0.0517687836822753	0.999822574636114
C5_GO_ASTER	6	Up	0.0518559891673664	0.999822574636114
C7_GSE40493_BCL6_KO_VS_WT_TREG_DN	51	Down	0.0518563167366606	0.999822574636114
C5_GO_NEGATIVE_REGULATION_OF_STRIATED_MUSCLE_CELL_APOPTOTIC_PROCESS	16	Up	0.0519150855769643	0.999822574636114
C2_NIKOLSKY_BREAST_CANCER_15Q26_AMPLICON	13	Up	0.0519486500148974	0.999822574636114
C2_AMIT_DELAYED_EARLY_GENES	16	Up	0.0521265339851474	0.999822574636114
C5_GO_FAT_CELL_PROLIFERATION	5	Down	0.0521653787281429	0.999822574636114
C5_GO_INTEGRAL_COMPONENT_OF_PRESYNAPTIC_ACTIVE_ZONE_MEMBRANE	10	Down	0.0521708615128345	0.999822574636114
C5_GO_ACTIN_FILAMENT_BASED_TRANSPORT	5	Up	0.0522036347834881	0.999822574636114
C5_GO_POSITIVE_REGULATION_OF_NEUTROPHIL_ACTIVATION	3	Down	0.0522213063389459	0.999822574636114
C5_GO_PROTEIN_IMPORT	138	Up	0.0523527198293157	0.999822574636114
C2_MIKKELSEN_IPS_ICP_WITH_H3K4ME3_AND_H327ME3	57	Down	0.0524497658912655	0.999822574636114
C5_GO_ASPARTATE_TRANSMEMBRANE_TRANSPORT	6	Up	0.0525235092073319	0.999822574636114
C7_GSE17974_CTRL_VS_ACT_IL4_AND_ANTI_IL12_12H_CD4_TCELL_UP	162	Up	0.0525242965373094	0.999822574636114
C5_GO_IRON_ION_BINDING	93	Down	0.052693560411249	0.999822574636114
C2_CROSBY_E2F4_TARGETS	5	Up	0.0527262506695508	0.999822574636114
C2_KEGG_CYSTEINE_AND_METHIONINE_METABOLISM	25	Up	0.0527387646770273	0.999822574636114
C1_chr6p12	24	Down	0.0527830363176844	0.999822574636114
C5_GO_CELLULAR_MODIFIED_AMINO_ACID_CATABOLIC_PROCESS	16	Up	0.0529052676025753	0.999822574636114
C5_GO_INTERLEUKIN_3_MEDIATED_SIGNALING_PATHWAY	5	Down	0.0529272267073048	0.999822574636114
C2_REACTOME_CYP2E1_REACTIONS	4	Down	0.0529682033948536	0.999822574636114
C2_REACTOME_LIPID_PARTICLE_ORGANIZATION	2	Up	0.0529725027861523	0.999822574636114
C2_LE_EGR2_TARGETS_UP	88	Up	0.0530893381228262	0.999822574636114
C2_REACTOME_BETA_OXIDATION_OF_DECANOYL_COA_TO_OCTANOYL_COA_COA	6	Down	0.053106411949635	0.999822574636114
C2_NEWMAN_ERCC6_TARGETS_UP	16	Down	0.0531200812821755	0.999822574636114
C5_GO_REGULATION_OF_EXTRACELLULAR_MATRIX_CONSTITUENT_SECRETION	6	Up	0.0532971920601465	0.999822574636114
C7_GSE17974_CTRL_VS_ACT_IL4_AND_ANTI_IL12_6H_CD4_TCELL_UP	158	Up	0.0533180499965099	0.999822574636114
C5_GO_COTRANSLATIONAL_PROTEIN_TARGETING_TO_MEMBRANE	78	Down	0.053318570077251	0.999822574636114
C5_GO_POSITIVE_REGULATION_OF_HYDROGEN_PEROXIDE_MEDIATED_PROGRAMMED_CELL_DEATH	3	Down	0.053328264416811	0.999822574636114
C3_GACAGGG_MIR339	52	Up	0.0533585444555107	0.999822574636114
C2_OUELLET_CULTURED_OVARIAN_CANCER_INVASIVE_VS_LMP_UP	63	Up	0.0533691020550947	0.999822574636114
C3_GTACTGT_MIR101	201	Up	0.0534765448358878	0.999822574636114
C2_WILENSKY_RESPONSE_TO_DARAPLADIB	27	Down	0.0536719083877856	0.999822574636114
C5_GO_TRANS_GOLGI_NETWORK_TRANSPORT_VESICLE_MEMBRANE	13	Up	0.0538150186492416	0.999822574636114
C5_GO_SECONDARY_METABOLIC_PROCESS	42	Up	0.0538483174768752	0.999822574636114
C2_ADDYA_ERYTHROID_DIFFERENTIATION_BY_HEMIN	58	Up	0.053859647428226	0.999822574636114
C7_GSE8515_IL1_VS_IL6_4H_STIM_MAC_UP	157	Up	0.0538759338987881	0.999822574636114
C7_GSE9988_LPS_VS_CTRL_TREATED_MONOCYTE_UP	138	Up	0.0539636619844602	0.999822574636114
C7_GSE22935_WT_VS_MYD88_KO_MACROPHAGE_DN	132	Down	0.0539908826103906	0.999822574636114
C5_GO_OXIDATIVE_DNA_DEMETHYLATION	5	Up	0.0540361924698881	0.999822574636114
C2_LAU_APOPTOSIS_CDKN2A_UP	52	Up	0.0542033376965014	0.999822574636114
C7_GSE9988_LPS_VS_VEHICLE_TREATED_MONOCYTE_UP	138	Up	0.0542498131369643	0.999822574636114
C2_BENPORATH_ES_CORE_NINE_CORRELATED	73	Up	0.0543866871087597	0.999822574636114
C7_GSE24634_TREG_VS_TCONV_POST_DAY3_IL4_CONVERSION_DN	173	Down	0.0544245807950511	0.999822574636114
C2_VANLOO_SP3_TARGETS_UP	7	Down	0.0545655314644566	0.999822574636114
C2_REACTOME_REGULATION_OF_CYTOSKELETAL_REMODELING_AND_CELL_SPREADING_BY_IPP_COMPLEX_COMPONENTS	6	Up	0.0545981806181205	0.999822574636114
C2_MAGRANGEAS_MULTIPLE_MYELOMA_IGG_VS_IGA_DN	20	Down	0.0548392388406766	0.999822574636114
C2_TURJANSKI_MAPK7_TARGETS	8	Up	0.0548665238637561	0.999822574636114
C5_GO_DYNACTIN_COMPLEX	8	Up	0.0549350071568828	0.999822574636114
C2_DORN_ADENOVIRUS_INFECTION_32HR_DN	31	Up	0.0550162455840297	0.999822574636114
C2_REACTOME_ARACHIDONATE_PRODUCTION_FROM_DAG	5	Down	0.0551164156393633	0.999822574636114
C5_GO_GLIAL_CELL_ACTIVATION	29	Down	0.0551707990414745	0.999822574636114
C5_GO_REGULATION_OF_SYNAPTIC_VESICLE_PRIMING	6	Down	0.055222088220078	0.999822574636114
C7_GSE44649_NAIVE_VS_ACTIVATED_CD8_TCELL_MIR155_KO_UP	172	Up	0.0552350969620063	0.999822574636114
C2_REACTOME_SLBP_DEPENDENT_PROCESSING_OF_REPLICATION_DEPENDENT_HISTONE_PRE_MRNAS	10	Up	0.0552373563769038	0.999822574636114
C5_GO_PHOSPHATASE_ACTIVATOR_ACTIVITY	14	Up	0.05535389575549	0.999822574636114
C5_GO_OUTER_DYNEIN_ARM	5	Down	0.0554858351227058	0.999822574636114
C7_GSE43863_TH1_VS_LY6C_INT_CXCR5POS_MEMORY_CD4_TCELL_DN	130	Down	0.0555401287733094	0.999822574636114
C2_CLASPER_LYMPHATIC_VESSELS_DURING_METASTASIS_UP	17	Down	0.0555811425867777	0.999822574636114
C5_GO_POSITIVE_REGULATION_OF_LIPID_TRANSPORT	38	Down	0.055814690988577	0.999822574636114
C7_GSE11961_GERMINAL_CENTER_BCELL_DAY7_VS_MEMORY_BCELL_DAY40_DN	140	Down	0.0559104863314015	0.999822574636114
C7_GSE6674_PL2_3_VS_ANTI_IGM_AND_CPG_STIM_BCELL_UP	170	Up	0.0560921744125153	0.999822574636114
C7_GSE19923_E2A_KO_VS_HEB_AND_E2A_KO_DP_THYMOCYTE_UP	162	Up	0.056144082560558	0.999822574636114
C2_COLIN_PILOCYTIC_ASTROCYTOMA_VS_GLIOBLASTOMA_UP	22	Down	0.0562972054368037	0.999822574636114
C1_chr6q21	45	Down	0.056306466491075	0.999822574636114
C7_GSE5142_CTRL_VS_HTERT_TRANSDUCED_CD8_TCELL_EARLY_PASSAGE_CLONE_UP	170	Up	0.0563825205098366	0.999822574636114
C2_LEE_LIVER_CANCER_CIPROFIBRATE_UP	37	Down	0.0564070493002523	0.999822574636114
C7_GSE6090_UNSTIM_VS_DC_SIGN_STIM_DC_UP	153	Down	0.0564407101213296	0.999822574636114
C7_GSE11057_NAIVE_VS_MEMORY_CD4_TCELL_UP	146	Down	0.0565289013982822	0.999822574636114
C7_GSE2128_C57BL6_VS_NOD_THYMOCYTE_UP	169	Up	0.0565299819765699	0.999822574636114
C1_chr3q22	45	Down	0.0565721514861737	0.999822574636114
C2_BIOCARTA_SUMO_PATHWAY	6	Up	0.0567258522954248	0.999822574636114
C5_GO_RESPONSE_TO_CORTISOL	3	Up	0.0567994204182176	0.999822574636114
C2_REACTOME_GLYCOLYSIS	60	Up	0.0568702413859228	0.999822574636114
C5_GO_GLYCEROL_ETHER_METABOLIC_PROCESS	4	Down	0.0568772509293193	0.999822574636114
C7_GSE37416_CTRL_VS_6H_F_TULARENSIS_LVS_NEUTROPHIL_DN	155	Up	0.057035306438363	0.999822574636114
C2_REACTOME_GLUTAMATE_BINDING_ACTIVATION_OF_AMPA_RECEPTORS_AND_SYNAPTIC_PLASTICITY	21	Down	0.0570433331263681	0.999822574636114
C7_GSE14769_UNSTIM_VS_40MIN_LPS_BMDM_DN	159	Up	0.057079334711003	0.999822574636114
C2_REACTOME_NEGATIVE_REGULATION_OF_MET_ACTIVITY	16	Up	0.0572185876131651	0.999822574636114
C7_GSE22601_DOUBLE_NEGATIVE_VS_CD4_SINGLE_POSITIVE_THYMOCYTE_DN	177	Up	0.0572186275686755	0.999822574636114
C2_REACTOME_TAK1_ACTIVATES_NFKB_BY_PHOSPHORYLATION_AND_ACTIVATION_OF_IKKS_COMPLEX	27	Up	0.057246051901985	0.999822574636114
C2_REACTOME_CDC6_ASSOCIATION_WITH_THE_ORC:ORIGIN_COMPLEX	10	Down	0.0572877364180586	0.999822574636114
C5_GO_IRE1_MEDIATED_UNFOLDED_PROTEIN_RESPONSE	58	Up	0.0573383156458566	0.999822574636114
C2_LI_WILMS_TUMOR_ANAPLASTIC_UP	15	Up	0.0573695952928256	0.999822574636114
C2_REACTOME_SYNDECAN_INTERACTIONS	19	Up	0.0574066126833993	0.999822574636114
C5_GO_NUCLEOTIDE_SUGAR_TRANSMEMBRANE_TRANSPORT	13	Down	0.0574176305155529	0.999822574636114
C2_VALK_AML_CLUSTER_6	23	Down	0.057444963297572	0.999822574636114
C7_GSE2706_UNSTIM_VS_8H_LPS_DC_DN	152	Up	0.0574558925440439	0.999822574636114
C7_GSE13738_RESTING_VS_BYSTANDER_ACTIVATED_CD4_TCELL_DN	177	Up	0.0574964920852518	0.999822574636114
C7_GSE21360_TERTIARY_VS_QUATERNARY_MEMORY_CD8_TCELL_UP	174	Down	0.0575933518393114	0.999822574636114
C5_GO_SERTOLI_CELL_DEVELOPMENT	10	Up	0.0577985835400412	0.999822574636114
C5_GO_CELL_DEATH_IN_RESPONSE_TO_HYDROGEN_PEROXIDE	21	Down	0.0578176305460837	0.999822574636114
C5_GO_REGULATION_OF_DNA_REPAIR	105	Up	0.0578298819004438	0.999822574636114
C7_GSE13522_CTRL_VS_T_CRUZI_Y_STRAIN_INF_SKIN_IFNAR_KO_DN	161	Up	0.0578656697563665	0.999822574636114
C2_LIU_IL13_MEMORY_MODEL_UP	12	Down	0.0578819786033373	0.999822574636114
C2_REACTOME_RHO_GTPASES_ACTIVATE_IQGAPS	21	Up	0.0578822309720626	0.999822574636114
C5_GO_MESENCHYMAL_CELL_APOPTOTIC_PROCESS	4	Up	0.0580882232262183	0.999822574636114
C2_KEGG_SMALL_CELL_LUNG_CANCER	72	Up	0.0581622252918976	0.999822574636114
C5_GO_NUCLEAR_MIGRATION_ALONG_MICROTUBULE	4	Up	0.0583141136563849	0.999822574636114
C5_GO_POSITIVE_REGULATION_OF_CYTOLYSIS	4	Down	0.0584556654000435	0.999822574636114
C3_AACWWCAANK_UNKNOWN	112	Down	0.0584577432119672	0.999822574636114
C7_GSE360_DC_VS_MAC_L_DONOVANI_UP	157	Up	0.0584769958853825	0.999822574636114
C7_GSE3337_4H_VS_16H_IFNG_IN_CD8POS_DC_DN	157	Down	0.0585549969087549	0.999822574636114
C5_GO_POSITIVE_REGULATION_OF_T_CELL_DIFFERENTIATION_IN_THYMUS	8	Up	0.05861531972045	0.999822574636114
H_HALLMARK_E2F_TARGETS	184	Up	0.0587613302911536	0.999822574636114
C2_REACTOME_ESTROGEN_DEPENDENT_NUCLEAR_EVENTS_DOWNSTREAM_OF_ESR_MEMBRANE_SIGNALING	19	Up	0.0588010196149576	0.999822574636114
C2_REACTOME_RUNX1_REGULATES_TRANSCRIPTION_OF_GENES_INVOLVED_IN_INTERLEUKIN_SIGNALING	3	Up	0.058818766607006	0.999822574636114
C3_AHRARNT_01	93	Up	0.0589020223078636	0.999822574636114
C2_CROONQUIST_IL6_DEPRIVATION_DN	88	Up	0.0589154670732694	0.999822574636114
C7_GSE18791_UNSTIM_VS_NEWCATSLE_VIRUS_DC_10H_UP	167	Up	0.0589181048168423	0.999822574636114
C5_GO_VOLUNTARY_SKELETAL_MUSCLE_CONTRACTION	2	Up	0.0589498088684105	0.999822574636114
C2_GOUYER_TUMOR_INVASIVENESS	6	Up	0.0589528552686331	0.999822574636114
C2_KEGG_GLYCOLYSIS_GLUCONEOGENESIS	42	Up	0.0589754634683874	0.999822574636114
C5_GO_ATPASE_REGULATOR_ACTIVITY	32	Up	0.0590067298091038	0.999822574636114
C5_GO_REGULATION_OF_B_CELL_MEDIATED_IMMUNITY	43	Down	0.0593083336772318	0.999822574636114
C5_GO_LIPOPOLYSACCHARIDE_BINDING	19	Down	0.0594530633830305	0.999822574636114
C7_GSE11057_NAIVE_VS_EFF_MEMORY_CD4_TCELL_UP	162	Down	0.0594730763641492	0.999822574636114
C5_GO_POSITIVE_REGULATION_OF_CYTOKINE_PRODUCTION_INVOLVED_IN_INFLAMMATORY_RESPONSE	13	Up	0.0594969042579184	0.999822574636114
C5_GO_NEGATIVE_REGULATION_OF_AMYLOID_BETA_CLEARANCE	4	Up	0.0595408115519599	0.999822574636114
C5_GO_VENTRICULAR_CARDIAC_MUSCLE_CELL_DIFFERENTIATION	13	Up	0.059594044846231	0.999822574636114
C7_GSE17974_CTRL_VS_ACT_IL4_AND_ANTI_IL12_1H_CD4_TCELL_DN	167	Up	0.0596150149429908	0.999822574636114
C2_KIM_GERMINAL_CENTER_T_HELPER_DN	9	Up	0.0596644748331975	0.999822574636114
C5_GO_LYSOPHOSPHATIDIC_ACID_BINDING	2	Down	0.05974176054534	0.999822574636114
C7_GSE17301_ACD3_ACD28_VS_ACD3_ACD28_AND_IFNA2_STIM_CD8_TCELL_DN	184	Up	0.0597927620608786	0.999822574636114
C2_PID_REG_GR_PATHWAY	61	Up	0.0598243103094923	0.999822574636114
C5_GO_RNA_3_END_PROCESSING	117	Up	0.0598745113391903	0.999822574636114
C2_CROONQUIST_STROMAL_STIMULATION_DN	12	Up	0.0598832681209234	0.999822574636114
C2_SESTO_RESPONSE_TO_UV_C5	39	Up	0.0599912000226408	0.999822574636114
C5_GO_INTRINSIC_COMPONENT_OF_PRESYNAPTIC_ACTIVE_ZONE_MEMBRANE	12	Down	0.0600176273197953	0.999822574636114
C5_GO_CARDIAC_CELL_DEVELOPMENT	56	Up	0.060044494872828	0.999822574636114
C2_REACTOME_LIPOPHAGY	7	Up	0.0601866903054026	0.999822574636114
C5_GO_ARGININE_TRANSMEMBRANE_TRANSPORTER_ACTIVITY	4	Down	0.0603219499018012	0.999822574636114
C2_REACTOME_SIGNALING_BY_MODERATE_KINASE_ACTIVITY_BRAF_MUTANTS	38	Down	0.0603594863544765	0.999822574636114
C2_TESAR_JAK_TARGETS_MOUSE_ES_D3_DN	2	Down	0.0604176818822805	0.999822574636114
C2_KEGG_ADIPOCYTOKINE_SIGNALING_PATHWAY	50	Up	0.0604436252360651	0.999822574636114
C3_GCGSCMNTTT_UNKNOWN	58	Up	0.0606079473348595	0.999822574636114
C2_REACTOME_FGFR3_LIGAND_BINDING_AND_ACTIVATION	5	Up	0.060608765528661	0.999822574636114
C5_GO_POSITIVE_REGULATION_OF_KIDNEY_DEVELOPMENT	20	Up	0.0606476677093753	0.999822574636114
C2_GALIE_TUMOR_ANGIOGENESIS	6	Down	0.060658512626765	0.999822574636114
C2_GENTLES_LEUKEMIC_STEM_CELL_DN	9	Down	0.0606607756045659	0.999822574636114
C2_OKAWA_NEUROBLASTOMA_1P36_31_DELETION	14	Up	0.0606651643429493	0.999822574636114
C2_MIKKELSEN_ES_LCP_WITH_H3K4ME3	85	Up	0.0607041489135351	0.999822574636114
C5_GO_VASCULAR_SMOOTH_MUSCLE_CELL_DIFFERENTIATION	19	Up	0.0607919385252804	0.999822574636114
C2_RAMJAUN_APOPTOSIS_BY_TGFB1_VIA_MAPK1_DN	8	Down	0.060798111007574	0.999822574636114
C7_GSE43955_TH0_VS_TGFB_IL6_TH17_ACT_CD4_TCELL_52H_UP	144	Up	0.0609034777950251	0.999822574636114
C5_GO_NEGATIVE_REGULATION_OF_EXOCYTOSIS	25	Down	0.0609198293682608	0.999822574636114
C5_GO_MODULATION_OF_GROWTH_OF_SYMBIONT_INVOLVED_IN_INTERACTION_WITH_HOST	4	Down	0.0609940471938496	0.999822574636114
C5_GO_ACROSOMAL_VESICLE_EXOCYTOSIS	3	Down	0.0610676133336802	0.999822574636114
C5_GO_PROTEIN_IMPORT_INTO_MITOCHONDRIAL_MATRIX	13	Up	0.0611871847761818	0.999822574636114
C2_KEGG_RETINOL_METABOLISM	18	Down	0.0611951915297114	0.999822574636114
C2_NIKOLSKY_BREAST_CANCER_20Q11_AMPLICON	26	Down	0.0613804626571839	0.999822574636114
C5_GO_NEGATIVE_REGULATION_OF_CYTOKINE_PRODUCTION_INVOLVED_IN_IMMUNE_RESPONSE	20	Down	0.0614365742401683	0.999822574636114
C5_GO_MOLTING_CYCLE	61	Up	0.0614583855946161	0.999822574636114
C5_GO_SKELETAL_MUSCLE_CELL_DIFFERENTIATION	41	Up	0.0615447274466947	0.999822574636114
C5_GO_NUCLEOTIDE_RECEPTOR_ACTIVITY	14	Down	0.0615573841626914	0.999822574636114
C5_GO_4_HYDROXYPROLINE_METABOLIC_PROCESS	9	Down	0.0616064862234953	0.999822574636114
C5_GO_MAINTENANCE_OF_DNA_METHYLATION	6	Down	0.0616183166515296	0.999822574636114
C2_REACTOME_OREXIN_AND_NEUROPEPTIDES_FF_AND_QRFP_BIND_TO_THEIR_RESPECTIVE_RECEPTORS	4	Down	0.0616328450273453	0.999822574636114
C5_GO_POSITIVE_REGULATION_OF_CELL_CYCLE_G2_M_PHASE_TRANSITION	28	Down	0.0616503971182524	0.999822574636114
C5_GO_CHYLOMICRON	6	Down	0.0616902065833124	0.999822574636114
C5_GO_RIGHTING_REFLEX	5	Down	0.0617001264312495	0.999822574636114
C5_GO_POSITIVE_REGULATION_OF_RESPONSE_TO_OXIDATIVE_STRESS	13	Down	0.0617014302973479	0.999822574636114
C5_GO_MITOCHONDRIAL_DNA_REPAIR	5	Up	0.0619203391623837	0.999822574636114
C5_GO_APOLIPOPROTEIN_BINDING	11	Down	0.0619437899695109	0.999822574636114
C3_CAGNYGKNAAA_UNKNOWN	48	Up	0.0620076115642192	0.999822574636114
C5_GO_POSITIVE_REGULATION_OF_INTERLEUKIN_17_PRODUCTION	13	Up	0.0620444809191698	0.999822574636114
C2_KORKOLA_EMBRYONAL_CARCINOMA_UP	32	Up	0.0621091344617493	0.999822574636114
C7_GSE22886_NAIVE_CD8_TCELL_VS_MEMORY_TCELL_DN	168	Up	0.0621760521064165	0.999822574636114
C2_REACTOME_NCAM_SIGNALING_FOR_NEURITE_OUT_GROWTH	47	Down	0.0621799349259712	0.999822574636114
C2_PID_CD40_PATHWAY	27	Up	0.0621852088964553	0.999822574636114
C2_LEIN_ASTROCYTE_MARKERS	26	Down	0.0622224528547868	0.999822574636114
C5_GO_TERTIARY_GRANULE_MEMBRANE	56	Down	0.0622273889713999	0.999822574636114
C2_BOYLAN_MULTIPLE_MYELOMA_C_UP	35	Up	0.0622533705556186	0.999822574636114
C5_GO_AMINOPEPTIDASE_ACTIVITY	33	Down	0.062268119955989	0.999822574636114
C2_HAHTOLA_SEZARY_SYNDROM_UP	83	Up	0.0623573494106478	0.999822574636114
C5_GO_TUMOR_NECROSIS_FACTOR_ACTIVATED_RECEPTOR_ACTIVITY	9	Up	0.0624537202306224	0.999822574636114
C2_REACTOME_NUCLEOTIDE_LIKE_PURINERGIC_RECEPTORS	8	Down	0.0624634493965524	0.999822574636114
C2_DEN_INTERACT_WITH_LCA5	21	Up	0.062494818521887	0.999822574636114
C6_KRAS.KIDNEY_UP.V1_UP	69	Down	0.0625484153381768	0.999822574636114
C3_TGAGATT_MIR216	80	Up	0.0625752695519068	0.999822574636114
C5_GO_INTESTINAL_LIPID_ABSORPTION	6	Up	0.0626634860926396	0.999822574636114
C3_GCTGAGT_MIR5125P	38	Up	0.0627997991306577	0.999822574636114
C7_GSE37532_TREG_VS_TCONV_CD4_TCELL_FROM_VISCERAL_ADIPOSE_TISSUE_UP	74	Down	0.0628175859452494	0.999822574636114
C7_GSE5542_UNTREATED_VS_IFNA_TREATED_EPITHELIAL_CELLS_6H_DN	168	Down	0.0629541838858446	0.999822574636114
C5_GO_ADENYL_NUCLEOTIDE_EXCHANGE_FACTOR_ACTIVITY	7	Up	0.0630561737549688	0.999822574636114
C5_GO_CHLORIDE_ION_BINDING	7	Up	0.0630711755062149	0.999822574636114
C2_REACTOME_SUMOYLATION_OF_UBIQUITINYLATION_PROTEINS	35	Up	0.0631578331847544	0.999822574636114
C7_GSE39152_SPLEEN_CD103_NEG_VS_BRAIN_CD103_POS_MEMORY_CD8_TCELL_DN	131	Up	0.0631923229963118	0.999822574636114
H_HALLMARK_IL2_STAT5_SIGNALING	178	Up	0.0632119648946308	0.999822574636114
C2_MCCABE_HOXC6_TARGETS_CANCER_DN	18	Up	0.063372498098152	0.999822574636114
C2_WAMUNYOKOLI_OVARIAN_CANCER_GRADES_1_2_DN	50	Down	0.0634245985079897	0.999822574636114
C7_GSE40184_HEALTHY_VS_HCV_INFECTED_DONOR_PBMC_UP	145	Up	0.063539808532004	0.999822574636114
C5_GO_DNA_N_GLYCOSYLASE_ACTIVITY	14	Down	0.0635813296943578	0.999822574636114
C5_GO_PROTEIN_KINASE_A_SIGNALING	17	Down	0.0636098629867898	0.999822574636114
C2_REACTOME_FGFR2C_LIGAND_BINDING_AND_ACTIVATION	5	Up	0.063633340902389	0.999822574636114
C5_GO_REGULATION_OF_WNT_SIGNALING_PATHWAY_PLANAR_CELL_POLARITY_PATHWAY	7	Up	0.0637871640702772	0.999822574636114
C5_GO_NEGATIVE_REGULATION_OF_MAST_CELL_ACTIVATION_INVOLVED_IN_IMMUNE_RESPONSE	6	Down	0.0637889708829516	0.999822574636114
C7_GSE30971_CTRL_VS_LPS_STIM_MACROPHAGE_WBP7_KO_2H_UP	137	Up	0.0638514957173385	0.999822574636114
C2_REACTOME_RESPIRATORY_ELECTRON_TRANSPORT	82	Down	0.0639014664968322	0.999822574636114
C7_GSE3982_DC_VS_CENT_MEMORY_CD4_TCELL_UP	169	Down	0.0639448024705852	0.999822574636114
C2_RODWELL_AGING_KIDNEY_NO_BLOOD_UP	149	Down	0.063945090786114	0.999822574636114
C5_GO_PROTEIN_PHOSPHATASE_ACTIVATOR_ACTIVITY	12	Up	0.0640127511182378	0.999822574636114
C5_GO_NEGATIVE_REGULATION_OF_LEUKOCYTE_DEGRANULATION	10	Down	0.0642042861474283	0.999822574636114
C2_REACTOME_SUMOYLATION_OF_DNA_METHYLATION_PROTEINS	12	Up	0.0642514265961569	0.999822574636114
C5_GO_COLUMNAR_CUBOIDAL_EPITHELIAL_CELL_DEVELOPMENT	38	Up	0.0646293089628359	0.999822574636114
C2_RASHI_RESPONSE_TO_IONIZING_RADIATION_4	34	Up	0.0648634254548417	0.999822574636114
C2_REACTOME_TOXICITY_OF_BOTULINUM_TOXIN_TYPE_D_BONT_D	4	Up	0.0649516590175795	0.999822574636114
C2_REACTOME_SRP_DEPENDENT_COTRANSLATIONAL_PROTEIN_TARGETING_TO_MEMBRANE	87	Down	0.064972973524843	0.999822574636114
C5_GO_NEGATIVE_REGULATION_OF_CELLULAR_RESPONSE_TO_DRUG	13	Down	0.0650493411167659	0.999822574636114
C5_GO_POSITIVE_REGULATION_OF_INTERLEUKIN_2_PRODUCTION	26	Up	0.0650934419286999	0.999822574636114
C5_GO_REGULATION_OF_BRANCHING_INVOLVED_IN_LUNG_MORPHOGENESIS	3	Up	0.0651533171328083	0.999822574636114
C2_REACTOME_SYNTHESIS_OF_UDP_N_ACETYL_GLUCOSAMINE	8	Up	0.0651575337933322	0.999822574636114
C2_GALE_APL_WITH_FLT3_MUTATED_UP	52	Up	0.0652064134823677	0.999822574636114
C5_GO_REGULATION_OF_PROTEIN_KINASE_C_ACTIVITY	3	Up	0.065225276895393	0.999822574636114
C7_GSE37301_HEMATOPOIETIC_STEM_CELL_VS_GRAN_MONO_PROGENITOR_UP	139	Up	0.065229388298641	0.999822574636114
C2_REACTOME_FANCONI_ANEMIA_PATHWAY	34	Down	0.0653714168533698	0.999822574636114
C3_SEF1_C	2	Down	0.0653878045196785	0.999822574636114
C7_GSE37301_CD4_TCELL_VS_RAG2_KO_NK_CELL_UP	127	Down	0.0654944164712766	0.999822574636114
C5_GO_CALMODULIN_DEPENDENT_PROTEIN_PHOSPHATASE_ACTIVITY	5	Up	0.0654961092108003	0.999822574636114
C5_GO_GAS_TRANSPORT	7	Up	0.0655174739370153	0.999822574636114
C5_GO_RESPIRATORY_CHAIN_COMPLEX	67	Down	0.0655850674429759	0.999822574636114
C5_GO_FOREBRAIN_RADIAL_GLIAL_CELL_DIFFERENTIATION	4	Up	0.0657389204289041	0.999822574636114
C7_GSE23308_WT_VS_MINERALCORTICOID_REC_KO_MACROPHAGE_UP	173	Up	0.0657662795781889	0.999822574636114
C2_REACTOME_NOREPINEPHRINE_NEUROTRANSMITTER_RELEASE_CYCLE	14	Up	0.0659423403536411	0.999822574636114
C1_chr9q13	2	Down	0.0659669030661984	0.999822574636114
C7_GSE14769_40MIN_VS_360MIN_LPS_BMDM_DN	165	Up	0.0659950964311246	0.999822574636114
C5_GO_POSITIVE_REGULATION_OF_NEUROINFLAMMATORY_RESPONSE	11	Down	0.066042551537867	0.999822574636114
C5_GO_REGULATION_OF_DENDRITIC_CELL_DIFFERENTIATION	8	Down	0.0661104694311725	0.999822574636114
C5_GO_DICARBOXYLIC_ACID_TRANSMEMBRANE_TRANSPORTER_ACTIVITY	21	Down	0.0662682488896361	0.999822574636114
C2_PID_RAS_PATHWAY	28	Down	0.0663466047581714	0.999822574636114
C5_GO_PROTEIN_K48_LINKED_UBIQUITINATION	51	Up	0.0664202775088958	0.999822574636114
C2_BAKER_HEMATOPOESIS_STAT1_TARGETS	11	Down	0.0665572013019285	0.999822574636114
C2_WHITE_NEUROBLASTOMA_WITH_1P36.3_DELETION	12	Up	0.0665908511035418	0.999822574636114
C7_GSE11057_NAIVE_VS_CENT_MEMORY_CD4_TCELL_DN	177	Up	0.0666845950573668	0.999822574636114
C5_GO_RESPONSE_TO_ETHER	9	Up	0.0667325415234824	0.999822574636114
C7_GSE25146_UNSTIM_VS_HELIOBACTER_PYLORI_LPS_STIM_AGS_CELL_DN	159	Up	0.066746729543144	0.999822574636114
C2_REACTOME_FCGR_ACTIVATION	12	Down	0.066772771842056	0.999822574636114
C5_GO_CAMP_BIOSYNTHETIC_PROCESS	6	Down	0.0668294094872209	0.999822574636114
C5_GO_ADENYLATE_CYCLASE_ACTIVITY	6	Down	0.0668294094872209	0.999822574636114
C2_MORI_LARGE_PRE_BII_LYMPHOCYTE_UP	75	Up	0.0668414471825221	0.999822574636114
C5_GO_POSITIVE_REGULATION_OF_AMYLOID_BETA_CLEARANCE	6	Down	0.0668464860767259	0.999822574636114
C5_GO_POSITIVE_REGULATION_OF_METALLOENDOPEPTIDASE_ACTIVITY	2	Up	0.0668660716926069	0.999822574636114
C2_REACTOME_TRANSCRIPTIONAL_REGULATION_OF_PLURIPOTENT_STEM_CELLS	13	Down	0.066885543974786	0.999822574636114
C3_AATGGAG_MIR136	51	Up	0.0668883941432933	0.999822574636114
C5_GO_PHOSPHATIDYLINOSITOL_BISPHOSPHATE_PHOSPHATASE_ACTIVITY	21	Up	0.0669471963561525	0.999822574636114
C5_GO_LOOP_OF_HENLE_DEVELOPMENT	2	Up	0.0669716289288578	0.999822574636114
C5_GO_SPROUTING_ANGIOGENESIS	79	Up	0.066999876275869	0.999822574636114
C2_NEMETH_INFLAMMATORY_RESPONSE_LPS_UP	68	Up	0.0670913461608467	0.999822574636114
C2_SASAI_TARGETS_OF_CXCR6_AND_PTCH1_DN	5	Down	0.0671014040714382	0.999822574636114
C2_BIOCARTA_DNAFRAGMENT_PATHWAY	10	Down	0.0671431613643869	0.999822574636114
C5_GO_ACTIVIN_ACTIVATED_RECEPTOR_ACTIVITY	6	Up	0.0672059251507148	0.999822574636114
C5_GO_T_HELPER_1_CELL_DIFFERENTIATION	16	Up	0.0672612455971971	0.999822574636114
C1_chr1q21	158	Up	0.0672649618466802	0.999822574636114
C5_GO_PHOSPHOLIPASE_A2_ACTIVITY	15	Down	0.0673254051523827	0.999822574636114
C5_GO_EXOGENOUS_PROTEIN_BINDING	55	Up	0.0673863425811201	0.999822574636114
C5_GO_PHOSPHORUS_OXYGEN_LYASE_ACTIVITY	14	Down	0.0673965676150794	0.999822574636114
C2_REACTOME_TNFS_BIND_THEIR_PHYSIOLOGICAL_RECEPTORS	21	Up	0.0674720238270362	0.999822574636114
C2_BIOCARTA_TGFB_PATHWAY	19	Down	0.0675405438645027	0.999822574636114
C1_chrXq12	5	Down	0.0675835707997569	0.999822574636114
C2_MIKKELSEN_ES_HCP_WITH_H3_UNMETHYLATED	19	Down	0.0675954929232029	0.999822574636114
C5_GO_REGULATION_OF_CELL_DIVISION	114	Up	0.0677471531760776	0.999822574636114
C3_CP2_01	181	Up	0.0677933151834563	0.999822574636114
C2_ZHAN_V1_LATE_DIFFERENTIATION_GENES_DN	12	Up	0.067801484951603	0.999822574636114
C2_GOUYER_TATI_TARGETS_UP	5	Down	0.0679446824920641	0.999822574636114
C2_PID_S1P_S1P2_PATHWAY	20	Up	0.0681434989371566	0.999822574636114
C5_GO_NEGATIVE_REGULATION_OF_RESPONSE_TO_DRUG	19	Down	0.068147008955116	0.999822574636114
C7_GSE46606_IRF4MID_VS_WT_CD40L_IL2_IL5_DAY1_STIMULATED_BCELL_DN	142	Up	0.0682352031413875	0.999822574636114
C5_GO_ALDITOL_BIOSYNTHETIC_PROCESS	4	Up	0.0683197678644634	0.999822574636114
C2_BIOCARTA_IGF1R_PATHWAY	19	Down	0.0683316678251798	0.999822574636114
C5_GO_SENSORY_PERCEPTION_OF_UMAMI_TASTE	3	Up	0.0684444987927045	0.999822574636114
C2_REACTOME_SYNTHESIS_OF_PI	3	Up	0.0684569840040627	0.999822574636114
C5_GO_AXON_ENSHEATHMENT_IN_CENTRAL_NERVOUS_SYSTEM	15	Down	0.0685356996218019	0.999822574636114
C5_GO_RESPONSE_TO_HYDROPEROXIDE	14	Up	0.0686009147836685	0.999822574636114
C2_WILSON_PROTEASES_AT_TUMOR_BONE_INTERFACE_DN	3	Down	0.0686069526144868	0.999822574636114
C5_GO_MITOCHONDRIAL_RNA_CATABOLIC_PROCESS	5	Down	0.068642849384893	0.999822574636114
C2_HOEGERKORP_CD44_TARGETS_DIRECT_UP	17	Down	0.068756222347673	0.999822574636114
C5_GO_INCLUSION_BODY	64	Up	0.0687985930542116	0.999822574636114
C2_BIOCARTA_CD40_PATHWAY	15	Up	0.0688703174998026	0.999822574636114
C2_LUCAS_HNF4A_TARGETS_UP	45	Down	0.0689096785812557	0.999822574636114
C7_GSE23502_WT_VS_HDC_KO_MYELOID_DERIVED_SUPPRESSOR_CELL_BM_DN	170	Up	0.0689186559374939	0.999822574636114
C5_GO_BETA_GALACTOSIDASE_ACTIVITY	4	Down	0.0689453486308905	0.999822574636114
C7_GSE22886_CD8_TCELL_VS_BCELL_NAIVE_DN	134	Down	0.0690119075848015	0.999822574636114
C5_GO_AXONEMAL_DYNEIN_COMPLEX_ASSEMBLY	19	Down	0.069046448852598	0.999822574636114
C2_WANG_BARRETTS_ESOPHAGUS_AND_ESOPHAGUS_CANCER_UP	13	Down	0.0691913847844877	0.999822574636114
C2_REACTOME_CLEC7A_DECTIN_1_INDUCES_NFAT_ACTIVATION	11	Up	0.0691929153494763	0.999822574636114
C2_KANG_AR_TARGETS_DN	13	Up	0.0692492779235856	0.999822574636114
C2_BIOCARTA_IFNA_PATHWAY	8	Up	0.06926447304174	0.999822574636114
C5_GO_REGULATION_OF_SOMATIC_STEM_CELL_POPULATION_MAINTENANCE	2	Up	0.0693598626517198	0.999822574636114
C5_GO_DISORDERED_DOMAIN_SPECIFIC_BINDING	28	Up	0.069409549746126	0.999822574636114
C7_GSE22886_NAIVE_CD4_TCELL_VS_12H_ACT_TH1_UP	170	Up	0.0695388792997663	0.999822574636114
C2_CHIBA_RESPONSE_TO_TSA	37	Up	0.0695442581913074	0.999822574636114
C5_GO_RAP_GUANYL_NUCLEOTIDE_EXCHANGE_FACTOR_ACTIVITY	5	Up	0.0695505318801642	0.999822574636114
C2_JACKSON_DNMT1_TARGETS_DN	13	Up	0.0696032882010991	0.999822574636114
C5_GO_PLASMA_MEMBRANE_FUSION	6	Down	0.0696253750617612	0.999822574636114
C7_GSE24026_PD1_LIGATION_VS_CTRL_IN_ACT_TCELL_LINE_DN	173	Up	0.0696451221603952	0.999822574636114
C6_SINGH_KRAS_DEPENDENCY_SIGNATURE_	11	Up	0.0696638219310187	0.999822574636114
C2_REACTOME_REGULATION_OF_HSF1_MEDIATED_HEAT_SHOCK_RESPONSE	69	Up	0.0696804126358037	0.999822574636114
C7_GSE29617_CTRL_VS_DAY3_TIV_FLU_VACCINE_PBMC_2008_UP	149	Up	0.069776862361486	0.999822574636114
C7_GSE29618_BCELL_VS_MDC_DAY7_FLU_VACCINE_UP	150	Up	0.0697771537525756	0.999822574636114
C5_GO_INTERLEUKIN_1_ALPHA_PRODUCTION	3	Down	0.0697910716157159	0.999822574636114
C5_GO_INTERLEUKIN_1_ALPHA_SECRETION	3	Down	0.0697910716157159	0.999822574636114
C2_REACTOME_NONSENSE_MEDIATED_DECAY_NMD_INDEPENDENT_OF_THE_EXON_JUNCTION_COMPLEX_EJC	72	Down	0.0698211045591071	0.999822574636114
C2_GRAHAM_NORMAL_QUIESCENT_VS_NORMAL_DIVIDING_DN	76	Up	0.0698991357878549	0.999822574636114
C5_GO_VENTRICULAR_SEPTUM_DEVELOPMENT	45	Up	0.0699469051842427	0.999822574636114
C5_GO_POSITIVE_REGULATION_OF_MONOCYTE_DIFFERENTIATION	8	Up	0.0700453341104355	0.999822574636114
C5_GO_NONASSOCIATIVE_LEARNING	2	Up	0.0700772914263845	0.999822574636114
C5_GO_REGULATION_OF_ANIMAL_ORGAN_FORMATION	12	Up	0.0701118005790853	0.999822574636114
C7_GSE40666_WT_VS_STAT1_KO_CD8_TCELL_UP	166	Up	0.0701987360642308	0.999822574636114
C5_GO_REGULATION_OF_POSTSYNAPTIC_MEMBRANE_ORGANIZATION	6	Down	0.070227944125653	0.999822574636114
C5_GO_DNA_REPLICATION_INDEPENDENT_NUCLEOSOME_ORGANIZATION	51	Up	0.0703576199853736	0.999822574636114
C5_GO_BICARBONATE_TRANSMEMBRANE_TRANSPORTER_ACTIVITY	11	Down	0.0704910163440056	0.999822574636114
C2_YAGUE_PRETUMOR_DRUG_RESISTANCE_DN	7	Down	0.0704967766078976	0.999822574636114
C2_JIANG_VHL_TARGETS	73	Up	0.0705094887512406	0.999822574636114
C5_GO_RENAL_TUBULE_DEVELOPMENT	43	Up	0.0705348010877962	0.999822574636114
C5_GO_NEGATIVE_REGULATION_OF_DENDRITIC_SPINE_DEVELOPMENT	8	Up	0.0706031230251195	0.999822574636114
C5_GO_DIACYLGLYCEROL_METABOLIC_PROCESS	7	Up	0.0706778438204131	0.999822574636114
C2_REACTOME_VEGFR2_MEDIATED_VASCULAR_PERMEABILITY	26	Up	0.0707116221568283	0.999822574636114
C2_REACTOME_SIGNALING_BY_MET	63	Up	0.0707282882627604	0.999822574636114
C5_GO_POSITIVE_REGULATION_OF_LIGASE_ACTIVITY	7	Up	0.0707685203595373	0.999822574636114
C7_GSE21063_3H_VS_16H_ANTI_IGM_STIM_NFATC1_KOBCELL_DN	169	Up	0.070809254890659	0.999822574636114
C7_GSE21546_UNSTIM_VS_ANTI_CD3_STIM_ELK1_KO_DP_THYMOCYTES_DN	110	Down	0.0708119445789867	0.999822574636114
C5_GO_PSEUDOURIDINE_SYNTHESIS	17	Down	0.0708870536757901	0.999822574636114
C2_GOLUB_ALL_VS_AML_DN	20	Down	0.070900874752685	0.999822574636114
C2_PID_TCR_JNK_PATHWAY	14	Up	0.0709435662917666	0.999822574636114
C5_GO_K48_LINKED_POLYUBIQUITIN_MODIFICATION_DEPENDENT_PROTEIN_BINDING	7	Down	0.0709914945747675	0.999822574636114
C7_GSE13484_UNSTIM_VS_3H_YF17D_VACCINE_STIM_PBMC_DN	164	Up	0.0710381805202978	0.999822574636114
C7_GSE26928_NAIVE_VS_EFF_MEMORY_CD4_TCELL_DN	155	Up	0.0711251926006197	0.999822574636114
C5_GO_POSITIVE_REGULATION_OF_PROTEIN_LOCALIZATION_TO_NUCLEUS	59	Up	0.0711858529436613	0.999822574636114
C5_GO_REGULATION_OF_KERATINOCYTE_MIGRATION	10	Up	0.0714043332281444	0.999822574636114
C2_BIOCARTA_VIP_PATHWAY	24	Up	0.0714197504961356	0.999822574636114
C7_GSE2405_0H_VS_1.5H_A_PHAGOCYTOPHILUM_STIM_NEUTROPHIL_DN	173	Up	0.0714387537794342	0.999822574636114
C5_GO_PROTEIN_PHOSPHATASE_TYPE_2A_COMPLEX	17	Up	0.0715086343607322	0.999822574636114
C2_MORI_IMMATURE_B_LYMPHOCYTE_DN	80	Up	0.0715529616435146	0.999822574636114
C5_GO_RRNA_MODIFICATION	30	Down	0.0715765747069227	0.999822574636114
C5_GO_METALLOPEPTIDASE_ACTIVITY	95	Down	0.071669881756191	0.999822574636114
C5_GO_UNSATURATED_FATTY_ACID_METABOLIC_PROCESS	53	Down	0.0716911271873814	0.999822574636114
C5_GO_CENTROSOME_SEPARATION	13	Up	0.0717050267196631	0.999822574636114
C5_GO_ISOPENTENYL_DIPHOSPHATE_BIOSYNTHETIC_PROCESS	5	Up	0.0718529425499303	0.999822574636114
C5_GO_UBIQUITIN_LIKE_PROTEIN_LIGASE_BINDING	263	Up	0.071887197577312	0.999822574636114
C5_GO_COPII_COATED_VESICLE_CARGO_LOADING	12	Down	0.0719349983889612	0.999822574636114
C7_GSE21380_TFH_VS_GERMINAL_CENTER_TFH_CD4_TCELL_UP	132	Down	0.0720195977395059	0.999822574636114
C5_GO_GENERAL_TRANSCRIPTION_INITIATION_FACTOR_ACTIVITY	15	Up	0.072025461845988	0.999822574636114
C2_VANHARANTA_UTERINE_FIBROID_UP	32	Down	0.0720296598340662	0.999822574636114
C5_GO_ALPHA_AMINO_ACID_CATABOLIC_PROCESS	49	Down	0.0721174438561157	0.999822574636114
C5_GO_PROTEIN_SERINE_THREONINE_PHOSPHATASE_COMPLEX	39	Up	0.0721851657871966	0.999822574636114
C7_GSE24574_NAIVE_VS_TCONV_CD4_TCELL_UP	148	Up	0.0722071590999783	0.999822574636114
C5_GO_TRANSCRIPTIONALLY_ACTIVE_CHROMATIN	21	Up	0.0724225849471616	0.999822574636114
C3_AHR_01	51	Up	0.0724272885121996	0.999822574636114
C5_GO_PARALLEL_FIBER_TO_PURKINJE_CELL_SYNAPSE	6	Up	0.0726262919673999	0.999822574636114
C5_GO_METALLOEXOPEPTIDASE_ACTIVITY	35	Down	0.072644876267948	0.999822574636114
C5_GO_REGULATION_OF_BRANCHING_INVOLVED_IN_PROSTATE_GLAND_MORPHOGENESIS	4	Up	0.0726626274939387	0.999822574636114
C5_GO_DIHYDROLIPOYL_DEHYDROGENASE_COMPLEX	9	Down	0.07272666314766	0.999822574636114
C2_SCHWAB_TARGETS_OF_BMYB_POLYMORPHIC_VARIANTS_UP	10	Up	0.0728149412730285	0.999822574636114
C5_GO_POSITIVE_REGULATION_OF_OXIDATIVE_STRESS_INDUCED_CELL_DEATH	11	Down	0.0728620226472906	0.999822574636114
C5_GO_POSITIVE_REGULATION_OF_STRIATED_MUSCLE_CELL_APOPTOTIC_PROCESS	10	Up	0.0729056005337796	0.999822574636114
C5_GO_POSITIVE_REGULATION_OF_SARCOMERE_ORGANIZATION	2	Down	0.0729110205046167	0.999822574636114
C5_GO_DNA_REPLICATION_FACTOR_C_COMPLEX	6	Down	0.0729192802814302	0.999822574636114
C5_GO_PEPTIDE_HORMONE_BINDING	22	Down	0.0729296615544249	0.999822574636114
C7_GSE30971_WBP7_HET_VS_KO_MACROPHAGE_4H_LPS_STIM_DN	167	Down	0.0729680568579828	0.999822574636114
C5_GO_RETINA_LAYER_FORMATION	8	Up	0.0729731528649687	0.999822574636114
C2_GALLUZZI_PERMEABILIZE_MITOCHONDRIA	38	Up	0.0730487286316635	0.999822574636114
C5_GO_CYTOCHROME_COMPLEX	21	Down	0.073106732330666	0.999822574636114
C2_PID_P75_NTR_PATHWAY	54	Up	0.0731730436124482	0.999822574636114
C2_REACTOME_MULTIFUNCTIONAL_ANION_EXCHANGERS	5	Down	0.0731992921469114	0.999822574636114
C2_REACTOME_CONSTITUTIVE_SIGNALING_BY_AKT1_E17K_IN_CANCER	25	Up	0.0732309238072135	0.999822574636114
C5_GO_REGULATION_OF_CELLULAR_CARBOHYDRATE_CATABOLIC_PROCESS	8	Up	0.0733045593007153	0.999822574636114
C5_GO_TRNA_TRANSCRIPTION	5	Up	0.0733208610255361	0.999822574636114
C5_GO_CARDIAC_MUSCLE_CELL_DIFFERENTIATION	74	Up	0.0733301237709656	0.999822574636114
C7_GSE45365_BCELL_VS_CD8_TCELL_UP	100	Down	0.0735075152373733	0.999822574636114
C5_GO_NEGATIVE_REGULATION_OF_MAST_CELL_DEGRANULATION	4	Down	0.0736399967081129	0.999822574636114
C2_TUOMISTO_TUMOR_SUPPRESSION_BY_COL13A1_UP	8	Down	0.0737562933694402	0.999822574636114
C5_GO_NEUROPEPTIDE_Y_RECEPTOR_ACTIVITY	4	Down	0.073777224549842	0.999822574636114
C5_GO_KETOSTEROID_MONOOXYGENASE_ACTIVITY	2	Up	0.0738216828073874	0.999822574636114
C2_MORI_PRE_BI_LYMPHOCYTE_UP	65	Up	0.0738269298636103	0.999822574636114
C7_GSE3337_CTRL_VS_4H_IFNG_IN_CD8POS_DC_DN	160	Up	0.0738409861357633	0.999822574636114
C7_GSE16451_CTRL_VS_WEST_EQUINE_ENC_VIRUS_MATURE_NEURON_CELL_LINE_DN	171	Up	0.0738437989623523	0.999822574636114
C2_LI_WILMS_TUMOR_VS_FETAL_KIDNEY_1_DN	142	Up	0.0740078060006028	0.999822574636114
C5_GO_ADIPONECTIN_SECRETION	6	Down	0.0740637589124586	0.999822574636114
C1_chr4q28	16	Down	0.0740761342678063	0.999822574636114
C5_GO_REGULATION_OF_SMOOTH_MUSCLE_CELL_CHEMOTAXIS	3	Down	0.0741348912090316	0.999822574636114
C7_GSE4984_UNTREATED_VS_LPS_TREATED_DC_DN	158	Up	0.0742543976322037	0.999822574636114
C2_PLASARI_TGFB1_SIGNALING_VIA_NFIC_10HR_UP	40	Down	0.074254585603633	0.999822574636114
C5_GO_REGULATION_OF_MESODERMAL_CELL_FATE_SPECIFICATION	2	Down	0.0742804892527809	0.999822574636114
C5_GO_NCRNA_3_END_PROCESSING	33	Up	0.0742950725487186	0.999822574636114
C2_PID_CDC42_REG_PATHWAY	25	Up	0.0743750874556585	0.999822574636114
C2_GENTILE_UV_LOW_DOSE_UP	19	Up	0.074451423653939	0.999822574636114
C3_GCAAGAC_MIR431	27	Down	0.0745924064767953	0.999822574636114
C5_GO_AXOLEMMA	9	Down	0.0746115244687696	0.999822574636114
C5_GO_SNORNA_PROCESSING	10	Up	0.0747026701183925	0.999822574636114
C2_SCIAN_CELL_CYCLE_TARGETS_OF_TP53_AND_TP73_DN	20	Up	0.0747286744459488	0.999822574636114
C5_GO_REGULATION_OF_BONE_DEVELOPMENT	16	Down	0.0747321814095372	0.999822574636114
C7_GSE22103_UNSTIM_VS_LPS_STIM_NEUTROPHIL_UP	164	Up	0.0747470042116313	0.999822574636114
C7_GSE20715_WT_VS_TLR4_KO_6H_OZONE_LUNG_DN	156	Up	0.0748305108204591	0.999822574636114
C5_GO_UBIQUITIN_DEPENDENT_ENDOCYTOSIS	5	Up	0.0748441424024614	0.999822574636114
C5_GO_MONOVALENT_CATION_PROTON_ANTIPORTER_ACTIVITY	8	Down	0.0748593961408583	0.999822574636114
C2_REACTOME_RESPIRATORY_ELECTRON_TRANSPORT_ATP_SYNTHESIS_BY_CHEMIOSMOTIC_COUPLING_AND_HEAT_PRODUCTION_BY_UNCOUPLING_PROTEINS	102	Down	0.0748786041779343	0.999822574636114
C7_GSE3565_CTRL_VS_LPS_INJECTED_DUSP1_KO_SPLENOCYTES_DN	154	Up	0.074908735885356	0.999822574636114
C7_GSE36476_YOUNG_VS_OLD_DONOR_MEMORY_CD4_TCELL_40H_TSST_ACT_UP	92	Down	0.0749295702974237	0.999822574636114
C5_GO_CELLULAR_RESPONSE_TO_IONIZING_RADIATION	62	Up	0.0749446293719128	0.999822574636114
C2_BURTON_ADIPOGENESIS_3	89	Up	0.0749613390910133	0.999822574636114
C2_OUYANG_PROSTATE_CANCER_MARKERS	16	Up	0.0749849211927209	0.999822574636114
C5_GO_SEROTONIN_UPTAKE	3	Down	0.0750996593915678	0.999822574636114
C3_USF_Q6_01	187	Up	0.0751649833194097	0.999822574636114
C7_GSE9988_ANTI_TREM1_VS_LPS_MONOCYTE_DN	155	Up	0.0751809779408564	0.999822574636114
C5_GO_L_LACTATE_DEHYDROGENASE_ACTIVITY	3	Up	0.0751940006189925	0.999822574636114
C5_GO_ALDITOL_METABOLIC_PROCESS	10	Down	0.0753526730552056	0.999822574636114
C7_GSE1460_INTRATHYMIC_T_PROGENITOR_VS_THYMIC_STROMAL_CELL_UP	157	Up	0.0753699861329938	0.999822574636114
C1_chr2q23	14	Down	0.0753838246867788	0.999822574636114
C2_REACTOME_INTERLEUKIN_17_SIGNALING	63	Up	0.0755500480998857	0.999822574636114
C7_GSE2706_UNSTIM_VS_8H_LPS_AND_R848_DC_DN	141	Up	0.0755689278409868	0.999822574636114
C2_CHIBA_RESPONSE_TO_TSA_DN	20	Up	0.0755823316699694	0.999822574636114
C5_GO_KINETOCHORE_BINDING	5	Up	0.0756518143200475	0.999822574636114
C5_GO_SYNAPTIC_TRANSMISSION_CHOLINERGIC	16	Down	0.075680784675157	0.999822574636114
C5_GO_HISTONE_DEACETYLASE_BINDING	89	Up	0.0757663156917373	0.999822574636114
C5_GO_REGULATION_OF_ERYTHROCYTE_DIFFERENTIATION	36	Up	0.0757947919788175	0.999822574636114
C5_GO_UDP_N_ACETYLGLUCOSAMINE_METABOLIC_PROCESS	5	Down	0.0760478645650801	0.999822574636114
C5_GO_REGULATION_OF_CHONDROCYTE_DIFFERENTIATION	23	Up	0.0760481903124242	0.999822574636114
C5_GO_3_PHOSPHOADENOSINE_5_PHOSPHOSULFATE_BINDING	4	Down	0.0761070326519428	0.999822574636114
C2_VANDESLUIS_COMMD1_TARGETS_GROUP_2_UP	10	Up	0.0761879344471582	0.999822574636114
C5_GO_PHAGOSOME_MATURATION	34	Down	0.0762712128883326	0.999822574636114
C2_REACTOME_FGFR3B_LIGAND_BINDING_AND_ACTIVATION	4	Up	0.076318567982834	0.999822574636114
C5_GO_POSITIVE_REGULATION_OF_CELL_AGING	9	Up	0.076344144842906	0.999822574636114
C5_GO_ROUGH_ENDOPLASMIC_RETICULUM	58	Down	0.0763548579993091	0.999822574636114
C5_GO_POSTSYNAPTIC_DENSITY_PROTEIN_95_CLUSTERING	3	Down	0.0763882794275105	0.999822574636114
C2_GRABARCZYK_BCL11B_TARGETS_DN	44	Down	0.0764423962072891	0.999822574636114
C5_GO_REGULATION_OF_SPHINGOLIPID_BIOSYNTHETIC_PROCESS	12	Up	0.0764891475135662	0.999822574636114
C5_GO_NEGATIVE_REGULATION_OF_INTERLEUKIN_8_SECRETION	6	Down	0.0765302348929305	0.999822574636114
C7_GSE1925_CTRL_VS_IFNG_PRIMED_MACROPHAGE_3H_IFNG_STIM_DN	80	Down	0.0766141153373232	0.999822574636114
C5_GO_PROTEIN_TYROSINE_SERINE_THREONINE_PHOSPHATASE_ACTIVITY	30	Up	0.076684291605084	0.999822574636114
C5_GO_MITOCHONDRIAL_DNA_METABOLIC_PROCESS	10	Up	0.0767319828905702	0.999822574636114
C7_GSE360_L_MAJOR_VS_B_MALAYI_LOW_DOSE_MAC_UP	128	Up	0.0767590806723679	0.999822574636114
C7_GSE22025_UNTREATED_VS_TGFB1_AND_PROGESTERONE_TREATED_CD4_TCELL_UP	119	Down	0.0768189374040526	0.999822574636114
C2_TONKS_TARGETS_OF_RUNX1_RUNX1T1_FUSION_GRANULOCYTE_DN	12	Up	0.0768444288248872	0.999822574636114
C2_REACTOME_INTERLEUKIN_6_SIGNALING	11	Up	0.0768892465417688	0.999822574636114
C5_GO_BOX_H_ACA_TELOMERASE_RNP_COMPLEX	4	Down	0.0768968444414624	0.999822574636114
C5_GO_POSITIVE_REGULATION_OF_NEUROTROPHIN_TRK_RECEPTOR_SIGNALING_PATHWAY	5	Up	0.07700317858363	0.999822574636114
C2_PID_IL6_7_PATHWAY	42	Up	0.077129737578454	0.999822574636114
C7_GSE3982_BCELL_VS_TH2_DN	154	Up	0.0771588692650191	0.999822574636114
C2_SETLUR_PROSTATE_CANCER_TMPRSS2_ERG_FUSION_UP	53	Down	0.07718166860332	0.999822574636114
C5_GO_REGULATION_OF_PROTEIN_LOCALIZATION_TO_NUCLEUS	85	Up	0.0772649110604069	0.999822574636114
C7_GSE2770_IL12_AND_TGFB_VS_IL4_TREATED_ACT_CD4_TCELL_6H_DN	110	Down	0.0773441304155739	0.999822574636114
C5_GO_MYOFIBROBLAST_DIFFERENTIATION	4	Up	0.0773477583785715	0.999822574636114
C5_GO_REGULATION_OF_MYOFIBROBLAST_DIFFERENTIATION	4	Up	0.0773477583785715	0.999822574636114
C2_GARGALOVIC_RESPONSE_TO_OXIDIZED_PHOSPHOLIPIDS_TURQUOISE_DN	47	Up	0.0773669686523384	0.999822574636114
C5_GO_POSITIVE_REGULATION_OF_FILOPODIUM_ASSEMBLY	24	Up	0.0773690547017508	0.999822574636114
C5_GO_LYMPHOCYTE_ANERGY	4	Down	0.0773715502400538	0.999822574636114
C5_GO_GLYCEROLIPID_CATABOLIC_PROCESS	41	Down	0.077407532816239	0.999822574636114
C2_REACTOME_INLB_MEDIATED_ENTRY_OF_LISTERIA_MONOCYTOGENES_INTO_HOST_CELL	10	Up	0.0774403114680799	0.999822574636114
C5_GO_CRANIAL_NERVE_STRUCTURAL_ORGANIZATION	6	Down	0.0774891247410092	0.999822574636114
C1_chr19p12	26	Down	0.0776301063648722	0.999822574636114
C3_ATAGGAA_MIR202	84	Up	0.0777626722815512	0.999822574636114
C5_GO_ENTERIC_NERVOUS_SYSTEM_DEVELOPMENT	3	Up	0.0779305953053779	0.999822574636114
C2_GENTILE_UV_RESPONSE_CLUSTER_D9	22	Up	0.0779349459820547	0.999822574636114
C7_GSE22886_NEUTROPHIL_VS_MONOCYTE_UP	87	Down	0.0779794627354407	0.999822574636114
C2_BIOCARTA_RELA_PATHWAY	14	Up	0.0780055834146654	0.999822574636114
C5_GO_OXYGEN_CARRIER_ACTIVITY	5	Up	0.0781709868884945	0.999822574636114
C2_WHITFIELD_CELL_CYCLE_M_G1	105	Up	0.0781868045328433	0.999822574636114
C2_BIOCARTA_ACETAMINOPHEN_PATHWAY	4	Down	0.0782200315188905	0.999822574636114
C5_GO_REGULATION_OF_MEMBRANE_LIPID_DISTRIBUTION	37	Down	0.0782228697603223	0.999822574636114
C5_GO_NEGATIVE_REGULATION_OF_EMBRYONIC_DEVELOPMENT	16	Up	0.0783402000781918	0.999822574636114
C2_REACTOME_MELANIN_BIOSYNTHESIS	2	Up	0.0783780607350761	0.999822574636114
C5_GO_NEURAL_CREST_CELL_MIGRATION	27	Up	0.0783870192286967	0.999822574636114
C5_GO_CDC73_PAF1_COMPLEX	7	Up	0.0783914120265181	0.999822574636114
C5_GO_SEMAPHORIN_RECEPTOR_BINDING	13	Up	0.07858697456773	0.999822574636114
C5_GO_POSITIVE_REGULATION_OF_SYNAPTIC_VESICLE_RECYCLING	7	Up	0.078795756832418	0.999822574636114
C2_OZEN_MIR125B1_TARGETS	20	Up	0.0787992233397693	0.999822574636114
C2_REACTOME_COPI_INDEPENDENT_GOLGI_TO_ER_RETROGRADE_TRAFFIC	39	Up	0.0789586693326985	0.999822574636114
C7_GSE3982_MAC_VS_CENT_MEMORY_CD4_TCELL_DN	146	Up	0.07904345132256	0.999822574636114
C2_REACTOME_ACTIVATION_OF_RAC1_DOWNSTREAM_OF_NMDARS	6	Up	0.0790828736043755	0.999822574636114
C5_GO_NEGATIVE_REGULATION_OF_TUMOR_NECROSIS_FACTOR_BIOSYNTHETIC_PROCESS	5	Down	0.0790832253782011	0.999822574636114
C7_GSE5589_WT_VS_IL6_KO_LPS_AND_IL10_STIM_MACROPHAGE_45MIN_DN	169	Up	0.0790969569543613	0.999822574636114
C5_GO_IRIS_MORPHOGENESIS	5	Up	0.0791479445013751	0.999822574636114
C5_GO_PHOSPHATIDYLINOSITOL_PHOSPHATE_PHOSPHATASE_ACTIVITY	23	Up	0.0792797397798923	0.999822574636114
C7_GSE29617_CTRL_VS_TIV_FLU_VACCINE_PBMC_2008_UP	145	Up	0.079280663698371	0.999822574636114
C5_GO_NEGATIVE_REGULATION_OF_INTERLEUKIN_8_PRODUCTION	13	Down	0.0793283691038411	0.999822574636114
C7_GSE21670_UNTREATED_VS_IL6_TREATED_STAT3_KO_CD4_TCELL_UP	181	Down	0.0793809129563694	0.999822574636114
C5_GO_RECEPTOR_LOCALIZATION_TO_SYNAPSE	36	Down	0.0793852683373465	0.999822574636114
C5_GO_POSITIVE_REGULATION_OF_CELL_DIVISION	55	Up	0.0795716769811661	0.999822574636114
C5_GO_DNA_BINDING_TRANSCRIPTION_ACTIVATOR_ACTIVITY	227	Up	0.0795867025383632	0.999822574636114
C3_KMCATNNWGGA_UNKNOWN	80	Up	0.0796139747620134	0.999822574636114
C7_GSE29618_BCELL_VS_MDC_DAY7_FLU_VACCINE_DN	169	Down	0.0796793372559726	0.999822574636114
C5_GO_ADENOSINE_TO_INOSINE_EDITING	7	Up	0.079736736752174	0.999822574636114
C2_SAMOLS_TARGETS_OF_KHSV_MIRNAS_UP	5	Up	0.0797432124962937	0.999822574636114
C1_chr1q32	110	Down	0.0798484848566898	0.999822574636114
C2_HOLLEMAN_PREDNISOLONE_RESISTANCE_ALL_DN	8	Down	0.0798555408995208	0.999822574636114
C5_GO_ATRIAL_CARDIAC_MUSCLE_TISSUE_DEVELOPMENT	2	Down	0.0800223874190464	0.999822574636114
C2_PLASARI_TGFB1_SIGNALING_VIA_NFIC_1HR_UP	24	Up	0.0800479930722409	0.999822574636114
C5_GO_PHOTORECEPTOR_OUTER_SEGMENT	48	Down	0.0800681793471549	0.999822574636114
C2_PID_CERAMIDE_PATHWAY	41	Up	0.0802023562777767	0.999822574636114
C7_GSE5542_IFNG_VS_IFNA_TREATED_EPITHELIAL_CELLS_24H_DN	145	Down	0.0802382383570983	0.999822574636114
C5_GO_CATECHOLAMINE_SECRETION	25	Down	0.0802899864968201	0.999822574636114
C2_ZHENG_FOXP3_TARGETS_UP	23	Up	0.0803735508908664	0.999822574636114
C2_REACTOME_BICARBONATE_TRANSPORTERS	9	Down	0.0804506502267535	0.999822574636114
C2_MIKKELSEN_NPC_LCP_WITH_H3K4ME3	40	Up	0.0804520475260868	0.999822574636114
C5_GO_OUTER_MITOCHONDRIAL_MEMBRANE_PROTEIN_COMPLEX	12	Up	0.0806292657824857	0.999822574636114
C5_GO_ENDOTHELIAL_CELL_CHEMOTAXIS	16	Up	0.0806364213758606	0.999822574636114
C2_REACTOME_IMPORT_OF_PALMITOYL_COA_INTO_THE_MITOCHONDRIAL_MATRIX	11	Up	0.0807067332162781	0.999822574636114
C5_GO_PRIMARY_AMINO_COMPOUND_BIOSYNTHETIC_PROCESS	2	Down	0.0808462012968846	0.999822574636114
C7_GSE28237_FOLLICULAR_VS_EARLY_GC_BCELL_UP	162	Down	0.080896374067406	0.999822574636114
C5_GO_FAT_SOLUBLE_VITAMIN_BIOSYNTHETIC_PROCESS	12	Down	0.0810413998074088	0.999822574636114
C3_GGCGGCA_MIR371	4	Up	0.081082549519439	0.999822574636114
C2_WANG_TARGETS_OF_MLL_CBP_FUSION_UP	35	Down	0.0811697640860951	0.999822574636114
C2_REACTOME_SENESCENCE_ASSOCIATED_SECRETORY_PHENOTYPE_SASP	95	Up	0.0812145799773127	0.999822574636114
C2_SINGH_NFE2L2_TARGETS	14	Up	0.0812377911553193	0.999822574636114
C5_GO_GOLGI_CIS_CISTERNA	13	Up	0.0812628384813577	0.999822574636114
C5_GO_RESPONSE_TO_INTERLEUKIN_17	5	Up	0.0812748725237461	0.999822574636114
C7_GSE39820_TGFBETA1_IL6_VS_TGFBETA1_IL6_IL23A_TREATED_CD4_TCELL_UP	179	Up	0.081295966870611	0.999822574636114
C5_GO_NEGATIVE_REGULATION_OF_AXON_GUIDANCE	16	Up	0.0813393763978311	0.999822574636114
C7_GSE10325_LUPUS_CD4_TCELL_VS_LUPUS_BCELL_DN	147	Down	0.0814914193999461	0.999822574636114
C2_MCLACHLAN_DENTAL_CARIES_UP	179	Down	0.0815676767681789	0.999822574636114
C2_HOELZEL_NF1_TARGETS_DN	68	Down	0.081716789334442	0.999822574636114
C7_GSE18791_CTRL_VS_NEWCASTLE_VIRUS_DC_2H_DN	123	Up	0.0817682065722313	0.999822574636114
C2_PID_PI3KCI_AKT_PATHWAY	29	Up	0.0817706005787648	0.999822574636114
C7_GSE36527_CD62L_HIGH_CD69_NEG_VS_CD62L_LOW_CD69_POS_TREG_KLRG1_NEG_DN	135	Up	0.0818885864888451	0.999822574636114
C7_GSE34515_CD16_POS_MONOCYTE_VS_DC_UP	180	Up	0.0819000479049827	0.999822574636114
C5_GO_SPINAL_CORD_MOTOR_NEURON_DIFFERENTIATION	12	Up	0.0819402243804922	0.999822574636114
C2_REACTOME_SIGNALING_BY_RAS_MUTANTS	50	Down	0.0819654223035368	0.999822574636114
C5_GO_PROTEIN_LOCALIZATION_TO_GOLGI_APPARATUS	26	Up	0.0819796187935885	0.999822574636114
C5_GO_SCHWANN_CELL_MIGRATION	4	Down	0.0819888731365144	0.999822574636114
C7_GSE32901_NAIVE_VS_TH17_ENRICHED_CD4_TCELL_DN	166	Up	0.082079317478637	0.999822574636114
C7_GSE24671_CTRL_VS_BAKIMULC_INFECTED_MOUSE_SPLENOCYTES_DN	132	Up	0.0820876237932715	0.999822574636114
C5_GO_REGULATION_OF_PROTEASOMAL_UBIQUITIN_DEPENDENT_PROTEIN_CATABOLIC_PROCESS	103	Up	0.0821474691954673	0.999822574636114
C5_GO_FOREBRAIN_NEUROBLAST_DIVISION	7	Up	0.0821757615159223	0.999822574636114
C2_MIKKELSEN_MEF_HCP_WITH_H3_UNMETHYLATED	79	Down	0.0822360997803076	0.999822574636114
C2_WILLIAMS_ESR1_TARGETS_DN	2	Up	0.0822464145186839	0.999822574636114
C2_SMID_BREAST_CANCER_RELAPSE_IN_BRAIN_UP	18	Up	0.0822663966954276	0.999822574636114
C7_GSE16385_UNTREATED_VS_12H_ROSIGLITAZONE_IL4_TREATED_MACROPHAGE_UP	172	Up	0.0823221820959547	0.999822574636114
C2_REACTOME_EGFR_INTERACTS_WITH_PHOSPHOLIPASE_C_GAMMA	4	Up	0.0823637092678015	0.999822574636114
C5_GO_GLYCOGEN_GRANULE	6	Up	0.0824009898679181	0.999822574636114
C5_GO_MAMMARY_GLAND_EPITHELIUM_DEVELOPMENT	41	Up	0.082441338942349	0.999822574636114
C5_GO_PHOSPHORYLASE_ACTIVITY	5	Down	0.0824726819129787	0.999822574636114
C5_GO_MITOCHONDRIAL_OUTER_MEMBRANE_TRANSLOCASE_COMPLEX	6	Up	0.0824922117225363	0.999822574636114
C3_AGGCACT_MIR5153P	67	Up	0.0825378190626107	0.999822574636114
C5_GO_CELLULAR_RESPONSE_TO_PH	14	Down	0.0826018039760514	0.999822574636114
C5_GO_POSITIVE_REGULATION_OF_MUSCLE_ADAPTATION	5	Up	0.082617822750215	0.999822574636114
C5_GO_REGULATION_OF_EARLY_ENDOSOME_TO_LATE_ENDOSOME_TRANSPORT	14	Down	0.0826788370647663	0.999822574636114
C5_GO_DNA_METHYLATION	47	Up	0.0827106537461928	0.999822574636114
C5_GO_CHROMATIN_SILENCING_COMPLEX	6	Down	0.0827155431568666	0.999822574636114
C7_GSE6875_WT_VS_FOXP3_KO_TREG_UP	160	Up	0.0827723959845733	0.999822574636114
C7_GSE46242_CTRL_VS_EGR2_DELETED_ANERGIC_TH1_CD4_TCELL_UP	161	Up	0.0828248730076143	0.999822574636114
C5_GO_PHOSPHATIDYLINOSITOL_PHOSPHATE_4_PHOSPHATASE_ACTIVITY	7	Up	0.0828300353363378	0.999822574636114
C2_SHEDDEN_LUNG_CANCER_GOOD_SURVIVAL_A5	58	Up	0.0828659261978636	0.999822574636114
C5_GO_PROTEIN_TRANSPORT_INTO_MEMBRANE_RAFT	4	Up	0.0828782310181769	0.999822574636114
C5_GO_ALCOHOL_DEHYDROGENASE_NAD_ACTIVITY	4	Down	0.082903396118208	0.999822574636114
C5_GO_LIM_DOMAIN_BINDING	7	Up	0.0829520069005033	0.999822574636114
C5_GO_ANTIPORTER_ACTIVITY	59	Down	0.0830061200998251	0.999822574636114
C2_WALLACE_PROSTATE_CANCER_DN	4	Down	0.0830419148710357	0.999822574636114
C5_GO_PRE_MRNA_INTRONIC_BINDING	5	Down	0.0831555218753901	0.999822574636114
C2_REACTOME_PYRUVATE_METABOLISM	26	Up	0.0831593508484369	0.999822574636114
C5_GO_TRANSFERASE_ACTIVITY_TRANSFERRING_ALKYL_OR_ARYL_OTHER_THAN_METHYL_GROUPS	43	Down	0.0832793587239352	0.999822574636114
C7_GSE46606_IRF4_KO_VS_WT_CD40L_IL2_IL5_3DAY_STIMULATED_BCELL_UP	156	Up	0.0833342686568793	0.999822574636114
C5_GO_ENDOPLASMIC_RETICULUM_CALCIUM_ION_HOMEOSTASIS	20	Up	0.0834489626231557	0.999822574636114
C7_GSE37534_GW1929_VS_PIOGLITAZONE_TREATED_CD4_TCELL_PPARG1_FOXP3_TRANSDUCED_UP	126	Up	0.0835264920160766	0.999822574636114
C5_GO_ELASTIN_CATABOLIC_PROCESS	2	Down	0.083539625521509	0.999822574636114
C7_GSE14908_ATOPIC_VS_NONATOPIC_PATIENT_RESTING_CD4_TCELL_UP	164	Up	0.0835772816496599	0.999822574636114
C5_GO_PHOSPHATIDYLINOSITOL_4_5_BISPHOSPHATE_PHOSPHATASE_ACTIVITY	11	Up	0.0837012022328597	0.999822574636114
C7_GSE3982_CTRL_VS_LPS_48H_DC_DN	163	Up	0.0837983543797539	0.999822574636114
C5_GO_CAMP_RESPONSE_ELEMENT_BINDING	10	Down	0.0838543179044194	0.999822574636114
C2_MOOTHA_GLUCONEOGENESIS	26	Up	0.0839019379684381	0.999822574636114
C2_ITO_PTTG1_TARGETS_DN	9	Up	0.0840275638920414	0.999822574636114
C7_GSE12845_NAIVE_VS_PRE_GC_TONSIL_BCELL_UP	157	Up	0.0840837268452357	0.999822574636114
C2_SENGUPTA_NASOPHARYNGEAL_CARCINOMA_WITH_LMP1_DN	76	Down	0.0842202598808152	0.999822574636114
C2_BIOCARTA_EFP_PATHWAY	15	Up	0.0842821367310437	0.999822574636114
C5_GO_G_PROTEIN_BETA_SUBUNIT_BINDING	6	Up	0.0842926176356075	0.999822574636114
C2_STEIN_ESTROGEN_RESPONSE_NOT_VIA_ESRRA	13	Up	0.0842973284438911	0.999822574636114
C5_GO_REGULATION_OF_CHEMOKINE_MEDIATED_SIGNALING_PATHWAY	6	Down	0.0843029373443973	0.999822574636114
C5_GO_PORPHYRIN_CONTAINING_COMPOUND_METABOLIC_PROCESS	6	Down	0.0843442264043121	0.999822574636114
C5_GO_POSITIVE_REGULATION_OF_TRANSCRIPTION_FROM_RNA_POLYMERASE_II_PROMOTER_INVOLVED_IN_HEART_DEVELOPMENT	1	Up	0.0843718569661819	0.999822574636114
C5_GO_MRNA_3_END_PROCESSING	82	Up	0.0844125034540597	0.999822574636114
C5_GO_REGULATION_OF_DEFENSE_RESPONSE_TO_VIRUS_BY_HOST	31	Up	0.0844223234375139	0.999822574636114
C2_SERVITJA_LIVER_HNF1A_TARGETS_UP	100	Down	0.0844628255011811	0.999822574636114
C5_GO_PRESYNAPTIC_ACTIVE_ZONE_MEMBRANE	20	Down	0.0844839842376878	0.999822574636114
C5_GO_REGULATION_OF_FILOPODIUM_ASSEMBLY	35	Up	0.0845751146021922	0.999822574636114
C5_GO_NEGATIVE_REGULATION_OF_ENDOTHELIAL_CELL_CHEMOTAXIS	3	Up	0.0846072554714209	0.999822574636114
C2_MIKKELSEN_NPC_HCP_WITH_H3K4ME3_AND_H3K27ME3	85	Up	0.0846619444719652	0.999822574636114
C2_REACTOME_MEIOTIC_SYNAPSIS	71	Up	0.0847825270445546	0.999822574636114
C5_GO_REGULATION_OF_LIPID_LOCALIZATION	87	Down	0.0848271962343247	0.999822574636114
C2_SMID_BREAST_CANCER_RELAPSE_IN_LIVER_UP	5	Down	0.0848769639345649	0.999822574636114
C2_ZAIDI_OSTEOBLAST_TRANSCRIPTION_FACTORS	10	Up	0.0849626863733352	0.999822574636114
C5_GO_CARDIAC_NEURAL_CREST_CELL_DEVELOPMENT_INVOLVED_IN_OUTFLOW_TRACT_MORPHOGENESIS	2	Up	0.0849774610260144	0.999822574636114
C5_GO_NEGATIVE_REGULATION_OF_PHAGOCYTOSIS	17	Down	0.085041495280983	0.999822574636114
C7_GSE27786_CD4_TCELL_VS_NKTCELL_UP	167	Up	0.0850585982407456	0.999822574636114
C5_GO_REGULATION_OF_RECEPTOR_LOCALIZATION_TO_SYNAPSE	13	Down	0.085075245052854	0.999822574636114
C2_KYNG_RESPONSE_TO_H2O2_VIA_ERCC6	16	Down	0.0850996998787004	0.999822574636114
C5_GO_CLATHRIN_COATED_VESICLE_MEMBRANE	79	Up	0.0851075279730973	0.999822574636114
C5_GO_UDP_N_ACETYLGLUCOSAMINE_BIOSYNTHETIC_PROCESS	10	Up	0.0851366870597987	0.999822574636114
C7_GSE22886_NAIVE_CD8_TCELL_VS_NKCELL_UP	162	Up	0.085151069168704	0.999822574636114
C5_GO_REGULATION_OF_PROTEIN_LOCALIZATION_TO_SYNAPSE	17	Down	0.0851711134137636	0.999822574636114
C5_GO_SCF_COMPLEX_ASSEMBLY	5	Down	0.0852086486144945	0.999822574636114
C5_GO_NEGATIVE_REGULATION_OF_CARDIAC_MUSCLE_TISSUE_GROWTH	18	Up	0.0852324529819078	0.999822574636114
C5_GO_PROTEIN_MANNOSYLATION	22	Down	0.0852601166300668	0.999822574636114
C7_GSE22886_NAIVE_CD8_TCELL_VS_MONOCYTE_DN	179	Down	0.0852713239976647	0.999822574636114
C2_BIOCARTA_EPONFKB_PATHWAY	9	Up	0.0853124282277722	0.999822574636114
C5_GO_DE_NOVO_CENTRIOLE_ASSEMBLY	4	Down	0.0853482238484143	0.999822574636114
C5_GO_MULTI_CILIATED_EPITHELIAL_CELL_DIFFERENTIATION	4	Down	0.0853482238484143	0.999822574636114
C5_GO_NEUROBLAST_PROLIFERATION	34	Up	0.0854706530484798	0.999822574636114
C5_GO_MITOTIC_CYTOKINESIS	64	Up	0.0855234387698687	0.999822574636114
C5_GO_SULFATE_TRANSPORT	9	Down	0.0855309125371875	0.999822574636114
C2_COLIN_PILOCYTIC_ASTROCYTOMA_VS_GLIOBLASTOMA_DN	19	Up	0.0855351544758498	0.999822574636114
C2_XU_GH1_AUTOCRINE_TARGETS_UP	131	Down	0.085585971582334	0.999822574636114
C2_REACTOME_EICOSANOIDS	4	Down	0.085748372764192	0.999822574636114
C5_GO_PROTEIN_O_LINKED_GLYCOSYLATION_VIA_THREONINE	5	Down	0.0857484315024495	0.999822574636114
C7_GSE22140_GERMFREE_VS_SPF_MOUSE_CD4_TCELL_UP	166	Up	0.0857671071008265	0.999822574636114
C5_GO_PRESYNAPTIC_MEMBRANE_ASSEMBLY	4	Up	0.0858518827427614	0.999822574636114
C5_GO_POSITIVE_REGULATION_OF_STRIATED_MUSCLE_CONTRACTION	8	Up	0.0858629155627988	0.999822574636114
C5_GO_IMPORTIN_ALPHA_FAMILY_PROTEIN_BINDING	5	Up	0.085863634704561	0.999822574636114
C3_GGCACTT_MIR519E	92	Up	0.0859446342678037	0.999822574636114
C7_GSE2706_UNSTIM_VS_2H_LPS_DC_DN	143	Up	0.0859996741342892	0.999822574636114
C5_GO_GERM_CELL_MIGRATION	7	Up	0.0860392140735138	0.999822574636114
C5_GO_NEGATIVE_REGULATION_OF_SMOOTH_MUSCLE_CELL_DIFFERENTIATION	12	Up	0.0860927123841601	0.999822574636114
C5_GO_MICROTUBULE_SEVERING	7	Down	0.0861359553180843	0.999822574636114
C2_BIOCARTA_DC_PATHWAY	11	Down	0.0861534280639875	0.999822574636114
C5_GO_FAT_SOLUBLE_VITAMIN_METABOLIC_PROCESS	23	Down	0.0862775375957498	0.999822574636114
C5_GO_AP_1_ADAPTOR_COMPLEX	6	Up	0.0862823105382835	0.999822574636114
C5_GO_COSTAMERE	14	Up	0.0863323122726012	0.999822574636114
C5_GO_POSITIVE_REGULATION_OF_INTRACELLULAR_STEROID_HORMONE_RECEPTOR_SIGNALING_PATHWAY	7	Up	0.0863781929055224	0.999822574636114
C2_YAO_TEMPORAL_RESPONSE_TO_PROGESTERONE_CLUSTER_16	44	Up	0.0863794800917373	0.999822574636114
C2_PID_P38_MK2_PATHWAY	16	Up	0.0864312710535757	0.999822574636114
C5_GO_ANATOMICAL_STRUCTURE_REGRESSION	6	Down	0.0864822956187719	0.999822574636114
C5_GO_POSITIVE_REGULATION_OF_HELICASE_ACTIVITY	7	Up	0.0865335135023155	0.999822574636114
C5_GO_POSITIVE_REGULATION_OF_INTEGRIN_ACTIVATION	6	Up	0.0865771559608432	0.999822574636114
C3_YRCCAKNNGNCGC_UNKNOWN	42	Down	0.08665583291318	0.999822574636114
C5_GO_POSITIVE_REGULATION_OF_INTERFERON_GAMMA_BIOSYNTHETIC_PROCESS	8	Down	0.0866660370249406	0.999822574636114
C5_GO_REGULATION_OF_SARCOMERE_ORGANIZATION	4	Down	0.0867357997687088	0.999822574636114
C5_GO_ERYTHROCYTE_HOMEOSTASIS	94	Up	0.0867825209294429	0.999822574636114
C2_MCMURRAY_TP53_HRAS_COOPERATION_RESPONSE_UP	16	Up	0.0869326015864022	0.999822574636114
C7_GSE46606_UNSTIM_VS_CD40L_IL2_IL5_1DAY_STIMULATED_IRF4_KO_BCELL_DN	157	Up	0.0869608288072863	0.999822574636114
C5_GO_LEWY_BODY	8	Up	0.0870016990131394	0.999822574636114
C7_GSE3994_WT_VS_PAC1_KO_ACTIVATED_MAST_CELL_DN	159	Up	0.0870501548546854	0.999822574636114
C2_BIOCARTA_CARM_ER_PATHWAY	23	Down	0.0871006300005956	0.999822574636114
C2_GUENTHER_GROWTH_SPHERICAL_VS_ADHERENT_UP	10	Down	0.0871100846801654	0.999822574636114
C1_chr1p31	65	Down	0.0871271654849234	0.999822574636114
C2_RHODES_UNDIFFERENTIATED_CANCER	62	Up	0.087357361163753	0.999822574636114
C7_GSE18281_PERIMEDULLARY_CORTICAL_REGION_VS_WHOLE_CORTEX_THYMUS_UP	153	Up	0.0873698928331414	0.999822574636114
C5_GO_I_KAPPAB_PHOSPHORYLATION	15	Down	0.087408995363346	0.999822574636114
C5_GO_PORIN_ACTIVITY	5	Up	0.0875013521327253	0.999822574636114
C5_GO_INTESTINAL_EPITHELIAL_CELL_DEVELOPMENT	8	Up	0.0875299828584581	0.999822574636114
C5_GO_POSITIVE_REGULATION_OF_AMYLOID_BETA_FORMATION	9	Up	0.0875519710310289	0.999822574636114
C5_GO_NLS_BEARING_PROTEIN_IMPORT_INTO_NUCLEUS	21	Up	0.0875879002193198	0.999822574636114
C2_LEE_TARGETS_OF_PTCH1_AND_SUFU_UP	38	Down	0.0876143027234039	0.999822574636114
C5_GO_COPII_VESICLE_COAT	13	Down	0.0876261055733503	0.999822574636114
C2_KEGG_INSULIN_SIGNALING_PATHWAY	108	Up	0.0876742358714622	0.999822574636114
C5_GO_CELL_MIGRATION_INVOLVED_IN_GASTRULATION	6	Down	0.0877220463385756	0.999822574636114
C7_GSE23695_CD57_POS_VS_NEG_NK_CELL_UP	180	Up	0.0877384026436486	0.999822574636114
C5_GO_APOPTOTIC_DNA_FRAGMENTATION	17	Down	0.0877549022267654	0.999822574636114
C5_GO_NEGATIVE_REGULATION_OF_IMMUNOGLOBULIN_PRODUCTION	8	Down	0.087785941094256	0.999822574636114
C5_GO_POSITIVE_REGULATION_OF_T_HELPER_17_CELL_DIFFERENTIATION	7	Up	0.0878726985300239	0.999822574636114
C2_MIZUKAMI_HYPOXIA_UP	10	Down	0.0879682127765475	0.999822574636114
C5_GO_POSITIVE_REGULATION_OF_SPHINGOLIPID_BIOSYNTHETIC_PROCESS	7	Up	0.0880104857957901	0.999822574636114
C2_KEGG_TGF_BETA_SIGNALING_PATHWAY	58	Down	0.0880898336341923	0.999822574636114
C5_GO_GLUTATHIONE_TRANSFERASE_ACTIVITY	16	Down	0.0883060934641051	0.999822574636114
C5_GO_CCR6_CHEMOKINE_RECEPTOR_BINDING	1	Up	0.0883551460152263	0.999822574636114
C2_BILANGES_RAPAMYCIN_SENSITIVE_GENES	27	Down	0.0884084329237032	0.999822574636114
C2_REACTOME_PTK6_EXPRESSION	5	Up	0.0884180945906144	0.999822574636114
C5_GO_MHC_PROTEIN_BINDING	24	Down	0.0884203097609386	0.999822574636114
C5_GO_N_ACYLPHOSPHATIDYLETHANOLAMINE_SPECIFIC_PHOSPHOLIPASE_D_ACTIVITY	5	Down	0.0884653149383084	0.999822574636114
C5_GO_REGULATION_OF_T_HELPER_17_CELL_LINEAGE_COMMITMENT	4	Up	0.0884991376286584	0.999822574636114
C5_GO_SYMPATHETIC_GANGLION_DEVELOPMENT	4	Down	0.0885920406785143	0.999822574636114
C5_GO_POSITIVE_REGULATION_OF_B_CELL_MEDIATED_IMMUNITY	34	Down	0.0886016622695186	0.999822574636114
C5_GO_N_ACYLSPHINGOSINE_AMIDOHYDROLASE_ACTIVITY	6	Down	0.0886209338503257	0.999822574636114
C2_REACTOME_TRANSMISSION_ACROSS_ELECTRICAL_SYNAPSES	1	Down	0.0888939217010543	0.999822574636114
C5_GO_CARBOHYDRATE_CATION_SYMPORTER_ACTIVITY	10	Up	0.0889068972911525	0.999822574636114
C7_GSE25123_CTRL_VS_ROSIGLITAZONE_STIM_MACROPHAGE_UP	171	Up	0.0889116983802669	0.999822574636114
C2_LIU_VAV3_PROSTATE_CARCINOGENESIS_UP	52	Down	0.0889406125146705	0.999822574636114
C5_GO_POSITIVE_REGULATION_OF_MONOCYTE_CHEMOTAXIS	12	Down	0.0890904566899252	0.999822574636114
C5_GO_POSITIVE_REGULATION_OF_MYELOID_CELL_DIFFERENTIATION	65	Up	0.089101126879127	0.999822574636114
C2_REACTOME_INTERLEUKIN_23_SIGNALING	8	Up	0.0891025858261655	0.999822574636114
C5_GO_INTERLEUKIN_23_MEDIATED_SIGNALING_PATHWAY	8	Up	0.0891025858261655	0.999822574636114
C7_GSE6674_UNSTIM_VS_ANTI_IGM_AND_CPG_STIM_BCELL_DN	175	Up	0.0891588671080747	0.999822574636114
C5_GO_RESPONSE_TO_INTERLEUKIN_4	29	Up	0.089249393554296	0.999822574636114
C5_GO_REGULATION_OF_RESPONSE_TO_OSMOTIC_STRESS	5	Down	0.0892592817305353	0.999822574636114
C5_GO_REGULATION_OF_PROTEIN_FOLDING	10	Up	0.0894245448384563	0.999822574636114
C7_GSE24634_IL4_VS_CTRL_TREATED_NAIVE_CD4_TCELL_DAY5_UP	169	Down	0.0894321910954191	0.999822574636114
C6_SIRNA_EIF4GI_DN	78	Up	0.0894676337558969	0.999822574636114
C2_KOHOUTEK_CCNT1_TARGETS	33	Down	0.0895065144498843	0.999822574636114
C5_GO_CELLULAR_RESPONSE_TO_RETINOIC_ACID	39	Down	0.0895207203869059	0.999822574636114
C2_REACTOME_CELLULAR_SENESCENCE	172	Up	0.089615236937816	0.999822574636114
C5_GO_T_CELL_MEDIATED_IMMUNITY	81	Down	0.0896381874915777	0.999822574636114
C5_GO_PROTEIN_SUMOYLATION	64	Up	0.0896632988486868	0.999822574636114
C5_GO_NATA_COMPLEX	4	Up	0.0896727887892573	0.999822574636114
C5_GO_CALCITONIN_FAMILY_RECEPTOR_SIGNALING_PATHWAY	3	Down	0.0897450687609026	0.999822574636114
C5_GO_VITAMIN_D_BINDING	2	Down	0.0898322555319983	0.999822574636114
C7_GSE17974_0.5H_VS_72H_UNTREATED_IN_VITRO_CD4_TCELL_UP	159	Up	0.089834563359861	0.999822574636114
C7_GSE17974_CTRL_VS_ACT_IL4_AND_ANTI_IL12_6H_CD4_TCELL_DN	156	Down	0.0898414301215879	0.999822574636114
C5_GO_FAT_PAD_DEVELOPMENT	5	Up	0.0898674835721027	0.999822574636114
C7_GSE17301_CTRL_VS_48H_IFNA2_STIM_CD8_TCELL_DN	157	Up	0.0900125361056275	0.999822574636114
C2_KEGG_ABC_TRANSPORTERS	29	Up	0.0901609191183628	0.999822574636114
C5_GO_POSITIVE_REGULATION_OF_PROTEOLYSIS_INVOLVED_IN_CELLULAR_PROTEIN_CATABOLIC_PROCESS	99	Up	0.0902381423163077	0.999822574636114
C2_CHEN_ETV5_TARGETS_TESTIS	18	Up	0.0902638203767172	0.999822574636114
C5_GO_MITOCHONDRIAL_PROTON_TRANSPORTING_ATP_SYNTHASE_COMPLEX_COUPLING_FACTOR_F_O_	9	Down	0.090347479860093	0.999822574636114
C7_GSE28726_NAIVE_CD4_TCELL_VS_NAIVE_VA24NEG_NKTCELL_DN	150	Up	0.0904013957887005	0.999822574636114
C7_GSE2770_IL12_ACT_VS_ACT_CD4_TCELL_2H_DN	162	Up	0.0904018120966414	0.999822574636114
C2_REACTOME_ACTIVATION_OF_THE_MRNA_UPON_BINDING_OF_THE_CAP_BINDING_COMPLEX_AND_EIFS_AND_SUBSEQUENT_BINDING_TO_43S	43	Down	0.0905196388495126	0.999822574636114
C5_GO_UTP_BIOSYNTHETIC_PROCESS	7	Up	0.0906112809550472	0.999822574636114
C5_GO_ATP_DEPENDENT_3_5_DNA_HELICASE_ACTIVITY	10	Up	0.0906418303269299	0.999822574636114
C5_GO_INTRACILIARY_RETROGRADE_TRANSPORT	12	Down	0.0909109703156689	0.999822574636114
C2_ZAMORA_NOS2_TARGETS_UP	44	Up	0.0909261197528895	0.999822574636114
C5_GO_LONG_TERM_MEMORY	18	Up	0.0909535713987407	0.999822574636114
C2_PID_DELTA_NP63_PATHWAY	33	Up	0.090973527889014	0.999822574636114
C5_GO_POSITIVE_REGULATION_OF_CHOLESTEROL_STORAGE	5	Down	0.0911422614006937	0.999822574636114
C7_GSE36476_CTRL_VS_TSST_ACT_72H_MEMORY_CD4_TCELL_YOUNG_DN	183	Up	0.091177343618936	0.999822574636114
C7_GSE5542_UNTREATED_VS_IFNA_TREATED_EPITHELIAL_CELLS_6H_UP	160	Up	0.091327267225162	0.999822574636114
C5_GO_PROTEIN_HETEROOLIGOMERIZATION	103	Up	0.0913701592331415	0.999822574636114
C7_GSE17974_1H_VS_72H_UNTREATED_IN_VITRO_CD4_TCELL_UP	168	Up	0.0914385476576914	0.999822574636114
C1_chr9p23	2	Down	0.0914538979669118	0.999822574636114
C2_REACTOME_CHAPERONE_MEDIATED_AUTOPHAGY	14	Up	0.0914865331063826	0.999822574636114
C7_GSE15659_NAIVE_VS_PTPRC_NEG_CD4_TCELL_UP	120	Down	0.0914878527656125	0.999822574636114
C2_GEORGES_CELL_CYCLE_MIR192_TARGETS	54	Up	0.0916060826630331	0.999822574636114
C5_GO_STRIATED_MUSCLE_CELL_APOPTOTIC_PROCESS	27	Up	0.0917197173931298	0.999822574636114
C5_GO_PROTEIN_TRANSMEMBRANE_IMPORT_INTO_INTRACELLULAR_ORGANELLE	27	Up	0.0917483610868444	0.999822574636114
C5_GO_AROMATIC_AMINO_ACID_FAMILY_METABOLIC_PROCESS	10	Down	0.0918303337488445	0.999822574636114
C7_GSE14350_TREG_VS_TEFF_UP	180	Up	0.0918787240285193	0.999822574636114
C5_GO_MITOCHONDRIAL_TRANSMEMBRANE_TRANSPORT	76	Up	0.091968377543523	0.999822574636114
C5_GO_L_ALPHA_AMINO_ACID_TRANSMEMBRANE_TRANSPORT	35	Down	0.0919932028348472	0.999822574636114
C5_GO_POSITIVE_REGULATION_OF_HYPERSENSITIVITY	6	Down	0.0920137629096562	0.999822574636114
C2_GAUSSMANN_MLL_AF4_FUSION_TARGETS_F_UP	123	Down	0.0920770800018354	0.999822574636114
C5_GO_AP_3_ADAPTOR_COMPLEX	8	Down	0.092125599174304	0.999822574636114
C2_DIERICK_SEROTONIN_FUNCTION_GENES	3	Down	0.0923428765915508	0.999822574636114
C5_GO_NEGATIVE_REGULATION_OF_TRANSCRIPTION_BY_RNA_POLYMERASE_I	2	Down	0.092449892004715	0.999822574636114
C5_GO_NEUROBLAST_DIVISION	11	Up	0.0924862017809075	0.999822574636114
C2_MUELLER_METHYLATED_IN_GLIOBLASTOMA	19	Down	0.0925143011467641	0.999822574636114
C5_GO_REGULATION_OF_DOPAMINE_UPTAKE_INVOLVED_IN_SYNAPTIC_TRANSMISSION	2	Down	0.0925480055367253	0.999822574636114
C5_GO_GOLGI_CISTERNA_MEMBRANE	63	Down	0.0925696674565263	0.999822574636114
C5_GO_TRANSMEMBRANE_RECEPTOR_PROTEIN_SERINE_THREONINE_KINASE_ACTIVITY	12	Up	0.092669204452764	0.999822574636114
C2_BIOCARTA_RB_PATHWAY	9	Up	0.0927105982127277	0.999822574636114
C2_XU_AKT1_TARGETS_48HR	8	Up	0.0927265866882435	0.999822574636114
C5_GO_ESTABLISHMENT_OF_PROTEIN_LOCALIZATION_TO_ENDOPLASMIC_RETICULUM	87	Down	0.0927371657542487	0.999822574636114
C7_GSE11961_PLASMA_CELL_DAY7_VS_GERMINAL_CENTER_BCELL_DAY40_DN	152	Up	0.0927563881181373	0.999822574636114
C5_GO_MONOAMINE_TRANSPORT	38	Down	0.0928746877676472	0.999822574636114
C2_PID_PLK1_PATHWAY	43	Up	0.0928982292555117	0.999822574636114
C7_GSE8515_CTRL_VS_IL1_4H_STIM_MAC_DN	147	Up	0.0929408862433292	0.999822574636114
C7_GSE37416_0H_VS_12H_F_TULARENSIS_LVS_NEUTROPHIL_DN	167	Up	0.0929772825431711	0.999822574636114
C5_GO_ARTERIAL_ENDOTHELIAL_CELL_DIFFERENTIATION	4	Up	0.0930616946459526	0.999822574636114
C5_GO_CHAPERONE_MEDIATED_PROTEIN_COMPLEX_ASSEMBLY	15	Up	0.0930768130149593	0.999822574636114
C2_BOYAULT_LIVER_CANCER_SUBCLASS_G5_DN	23	Down	0.0931155941802286	0.999822574636114
C2_REACTOME_RECRUITMENT_OF_NUMA_TO_MITOTIC_CENTROSOMES	76	Up	0.0931409662149757	0.999822574636114
C5_GO_TRANSFORMING_GROWTH_FACTOR_BETA_SECRETION	3	Down	0.0931739824295238	0.999822574636114
C7_GSE15750_WT_VS_TRAF6KO_DAY10_EFF_CD8_TCELL_DN	104	Down	0.0932001528180232	0.999822574636114
C5_GO_POSITIVE_REGULATION_OF_ENDOTHELIAL_CELL_CHEMOTAXIS_BY_VEGF_ACTIVATED_VASCULAR_ENDOTHELIAL_GROWTH_FACTOR_RECEPTOR_SIGNALING_PATHWAY	4	Up	0.0932137442297546	0.999822574636114
C5_GO_NEGATIVE_REGULATION_OF_INTRACELLULAR_STEROID_HORMONE_RECEPTOR_SIGNALING_PATHWAY	26	Up	0.0932284377943831	0.999822574636114
C7_GSE25123_CTRL_VS_IL4_AND_ROSIGLITAZONE_STIM_MACROPHAGE_DN	140	Down	0.093230455926135	0.999822574636114
C5_GO_RIG_I_SIGNALING_PATHWAY	15	Up	0.0932604911075197	0.999822574636114
C5_GO_GATOR2_COMPLEX	11	Up	0.0934299063215486	0.999822574636114
C5_GO_MHC_CLASS_I_PROTEIN_BINDING	15	Down	0.0934785601761536	0.999822574636114
C2_CARDOSO_RESPONSE_TO_GAMMA_RADIATION_AND_3AB	10	Down	0.093610897235357	0.999822574636114
C2_BIOCARTA_CTCF_PATHWAY	24	Up	0.0936370321730298	0.999822574636114
C5_GO_ENDOCHONDRAL_BONE_MORPHOGENESIS	41	Up	0.0936746327117421	0.999822574636114
C2_NAKAMURA_ADIPOGENESIS_LATE_UP	82	Up	0.0936786397056568	0.999822574636114
C5_GO_MACROPHAGE_INFLAMMATORY_PROTEIN_1_ALPHA_PRODUCTION	5	Down	0.0938468028933652	0.999822574636114
C5_GO_BETA_N_ACETYLGLUCOSAMINYLGLYCOPEPTIDE_BETA_1_4_GALACTOSYLTRANSFERASE_ACTIVITY	5	Down	0.0938468028933652	0.999822574636114
C5_GO_REGULATION_OF_OSTEOCLAST_DEVELOPMENT	9	Down	0.0938652914100924	0.999822574636114
C5_GO_ESTABLISHMENT_OF_ENDOTHELIAL_INTESTINAL_BARRIER	6	Up	0.0939232759228484	0.999822574636114
C2_AZARE_STAT3_TARGETS	15	Down	0.0939775613727768	0.999822574636114
C2_BOQUEST_STEM_CELL_CULTURED_VS_FRESH_DN	18	Down	0.0939833782975122	0.999822574636114
C7_GSE16450_IMMATURE_VS_MATURE_NEURON_CELL_LINE_UP	175	Up	0.0940661022427549	0.999822574636114
C3_GTAAACC_MIR2995P	40	Up	0.0940946630253608	0.999822574636114
C2_YAUCH_HEDGEHOG_SIGNALING_PARACRINE_UP	80	Down	0.0941092844661298	0.999822574636114
C2_YAO_TEMPORAL_RESPONSE_TO_PROGESTERONE_CLUSTER_6	53	Down	0.0942526750263868	0.999822574636114
C5_GO_CONNEXIN_BINDING	3	Up	0.0942536684226825	0.999822574636114
C5_GO_RESPONSE_TO_HISTAMINE	3	Down	0.0943022462002669	0.999822574636114
C2_REACTOME_CARGO_RECOGNITION_FOR_CLATHRIN_MEDIATED_ENDOCYTOSIS	81	Up	0.0944062236267528	0.999822574636114
C2_FIGUEROA_AML_METHYLATION_CLUSTER_4_DN	11	Up	0.0945937975046642	0.999822574636114
C2_KOBAYASHI_EGFR_SIGNALING_6HR_DN	10	Up	0.0946838373718614	0.999822574636114
C5_GO_PHOSPHOLIPASE_ACTIVITY	69	Down	0.0947118232104618	0.999822574636114
C5_GO_OPIOID_RECEPTOR_BINDING	5	Up	0.0947541699759201	0.999822574636114
C2_PEPPER_CHRONIC_LYMPHOCYTIC_LEUKEMIA_UP	17	Down	0.094770679719546	0.999822574636114
C5_GO_CANNABINOID_SIGNALING_PATHWAY	6	Down	0.0948161163216025	0.999822574636114
C2_SMID_BREAST_CANCER_NORMAL_LIKE_DN	2	Down	0.0948478005406089	0.999822574636114
C7_GSE26669_CTRL_VS_COSTIM_BLOCK_MLR_CD4_TCELL_DN	167	Up	0.0949230004479702	0.999822574636114
C2_PEDERSEN_METASTASIS_BY_ERBB2_ISOFORM_5	8	Up	0.0949571826526007	0.999822574636114
C7_GSE2770_TGFB_AND_IL4_VS_TGFB_AND_IL12_TREATED_ACT_CD4_TCELL_2H_UP	114	Down	0.095027451447303	0.999822574636114
C5_GO_NEUROTRANSMITTER_RECEPTOR_LOCALIZATION_TO_POSTSYNAPTIC_SPECIALIZATION_MEMBRANE	10	Down	0.0951330731314456	0.999822574636114
C5_GO_ATP_DEPENDENT_DNA_HELICASE_ACTIVITY	35	Up	0.0951408119498014	0.999822574636114
C2_REACTOME_SYNTHESIS_OF_PIPS_AT_THE_PLASMA_MEMBRANE	46	Up	0.0951620589246584	0.999822574636114
C5_GO_SAM_COMPLEX	4	Up	0.09526487300201	0.999822574636114
C5_GO_REGULATION_OF_TRAIL_ACTIVATED_APOPTOTIC_SIGNALING_PATHWAY	4	Up	0.0952789490584951	0.999822574636114
C5_GO_NUCLEAR_UBIQUITIN_LIGASE_COMPLEX	36	Up	0.0953176471544494	0.999822574636114
C2_HALMOS_CEBPA_TARGETS_UP	33	Up	0.0953208934882438	0.999822574636114
C1_chr7q11	87	Up	0.0954660499697649	0.999822574636114
C5_GO_PHOSPHATIDYLGLYCEROL_BIOSYNTHETIC_PROCESS	8	Up	0.0955141504577718	0.999822574636114
C2_MARIADASON_RESPONSE_TO_BUTYRATE_CURCUMIN_SULINDAC_TSA_1	4	Up	0.0955467107640054	0.999822574636114
C2_BIOCARTA_CLASSIC_PATHWAY	6	Down	0.0955672364803949	0.999822574636114
C2_FOURNIER_ACINAR_DEVELOPMENT_LATE_2	248	Up	0.0956063302992486	0.999822574636114
C2_MATZUK_MALE_REPRODUCTION_SERTOLI	14	Up	0.0956367388003891	0.999822574636114
C7_GSE29618_BCELL_VS_MDC_UP	152	Up	0.095794150914159	0.999822574636114
C5_GO_NEGATIVE_REGULATION_OF_STEROL_TRANSPORT	5	Down	0.095806947706671	0.999822574636114
C2_LINDSTEDT_DENDRITIC_CELL_MATURATION_D	49	Down	0.095864764362706	0.999822574636114
C5_GO_S_ACYLTRANSFERASE_ACTIVITY	28	Down	0.0958708777904679	0.999822574636114
C7_GSE20715_0H_VS_48H_OZONE_LUNG_DN	158	Up	0.0958765127730161	0.999822574636114
C5_GO_RESPIRATORY_CHAIN_COMPLEX_IV	11	Down	0.0959180678706031	0.999822574636114
C5_GO_SERTOLI_CELL_DIFFERENTIATION	14	Up	0.0959548896813303	0.999822574636114
C5_GO_POSITIVE_REGULATION_OF_ODONTOGENESIS_OF_DENTIN_CONTAINING_TOOTH	2	Up	0.096014749366947	0.999822574636114
C7_GSE20727_H2O2_VS_ROS_INHIBITOR_TREATED_DC_UP	172	Up	0.0961570549596261	0.999822574636114
C2_REACTOME_TRANSPORT_OF_MATURE_TRANSCRIPT_TO_CYTOPLASM	71	Up	0.0961670991117906	0.999822574636114
C2_REACTOME_SCAVENGING_OF_HEME_FROM_PLASMA	10	Up	0.0962461598377348	0.999822574636114
C5_GO_AMPA_GLUTAMATE_RECEPTOR_COMPLEX	11	Down	0.0962493700666584	0.999822574636114
C7_GSE27434_WT_VS_DNMT1_KO_TREG_DN	170	Up	0.0962577692985523	0.999822574636114
C5_GO_INHIBIN_BINDING	3	Up	0.0963112752286561	0.999822574636114
C5_GO_TUMOR_NECROSIS_FACTOR_RECEPTOR_BINDING	26	Up	0.0963466100632322	0.999822574636114
C2_REACTOME_ACTIVATED_TAK1_MEDIATES_P38_MAPK_ACTIVATION	22	Up	0.0963580817412035	0.999822574636114
C2_REACTOME_REGULATION_OF_TP53_ACTIVITY_THROUGH_ACETYLATION	29	Up	0.0964244150966113	0.999822574636114
C2_BIOCARTA_MTA3_PATHWAY	14	Up	0.0964337037890996	0.999822574636114
C5_GO_POSITIVE_REGULATION_OF_SMOOTH_MUSCLE_CELL_MIGRATION	30	Down	0.0964352684926236	0.999822574636114
C5_GO_ORGANIC_HYDROXY_COMPOUND_TRANSPORT	132	Down	0.0966303726917348	0.999822574636114
C7_GSE22886_NAIVE_CD4_TCELL_VS_DC_UP	172	Up	0.0966474551415952	0.999822574636114
C5_GO_PROSTATE_GLANDULAR_ACINUS_DEVELOPMENT	6	Up	0.0966682717305837	0.999822574636114
C7_GSE36476_CTRL_VS_TSST_ACT_40H_MEMORY_CD4_TCELL_YOUNG_UP	172	Up	0.0967102612781014	0.999822574636114
C5_GO_ENDONUCLEOLYTIC_CLEAVAGE_IN_5_ETS_OF_TRICISTRONIC_RRNA_TRANSCRIPT_SSU_RRNA_5_8S_RRNA_LSU_RRNA_	2	Up	0.0967448235114489	0.999822574636114
C5_GO_ADHESION_OF_SYMBIONT_TO_HOST	8	Up	0.096873434794299	0.999822574636114
C5_GO_REGULATION_OF_MEMBRANE_PERMEABILITY	60	Up	0.0968955213427256	0.999822574636114
C2_GARGALOVIC_RESPONSE_TO_OXIDIZED_PHOSPHOLIPIDS_BLUE_UP	115	Up	0.0969215381786078	0.999822574636114
C5_GO_HIGH_VOLTAGE_GATED_CALCIUM_CHANNEL_ACTIVITY	7	Down	0.0969311106713368	0.999822574636114
C7_GSE8678_IL7R_LOW_VS_HIGH_EFF_CD8_TCELL_DN	166	Up	0.0969616467246041	0.999822574636114
C5_GO_NEGATIVE_REGULATION_OF_NEUROBLAST_PROLIFERATION	3	Up	0.0970879381146269	0.999822574636114
C2_ZHAN_MULTIPLE_MYELOMA_DN	27	Down	0.0971223565805917	0.999822574636114
C2_MCGOWAN_RSP6_TARGETS_UP	10	Up	0.0971229899775364	0.999822574636114
C5_GO_REGULATION_OF_TRANSCRIPTION_FROM_RNA_POLYMERASE_II_PROMOTER_INVOLVED_IN_HEART_DEVELOPMENT	6	Up	0.0971415870828013	0.999822574636114
C1_chr1p13	98	Down	0.0971448885118325	0.999822574636114
C3_MYCMAX_02	193	Up	0.097244585073772	0.999822574636114
C7_GSE17974_IL4_AND_ANTI_IL12_VS_UNTREATED_1H_ACT_CD4_TCELL_UP	108	Up	0.0973351032932082	0.999822574636114
C5_GO_METANEPHRIC_PART_OF_URETERIC_BUD_DEVELOPMENT	2	Up	0.0973361620856875	0.999822574636114
C5_GO_DETERMINATION_OF_HEART_LEFT_RIGHT_ASYMMETRY	34	Up	0.0974030354818892	0.999822574636114
C7_GSE19923_HEB_KO_VS_HEB_AND_E2A_KO_DP_THYMOCYTE_DN	167	Up	0.0975627226164759	0.999822574636114
C5_GO_POSITIVE_REGULATION_OF_ACTIVIN_RECEPTOR_SIGNALING_PATHWAY	7	Up	0.0975713209361049	0.999822574636114
C5_GO_COBALT_ION_TRANSPORT	5	Down	0.0976590386857288	0.999822574636114
C7_GSE24574_BCL6_HIGH_VS_LOW_TFH_CD4_TCELL_DN	181	Up	0.0976688878943325	0.999822574636114
C5_GO_NEGATIVE_REGULATION_OF_EXTRINSIC_APOPTOTIC_SIGNALING_PATHWAY	76	Up	0.0976779865288503	0.999822574636114
C3_CAGTCAC_MIR134	44	Up	0.0977191810707902	0.999822574636114
C5_GO_KIDNEY_MORPHOGENESIS	46	Up	0.0978039793459658	0.999822574636114
C7_GSE21063_CTRL_VS_ANTI_IGM_STIM_BCELL_NFATC1_KO_8H_UP	161	Up	0.0978296877052875	0.999822574636114
C2_REACTOME_BIOSYNTHESIS_OF_SPECIALIZED_PRORESOLVING_MEDIATORS_SPMS	12	Down	0.0978435154202916	0.999822574636114
C5_GO_PINOCYTOSIS	18	Down	0.0978822677510077	0.999822574636114
C2_CHNG_MULTIPLE_MYELOMA_HYPERPLOID_UP	42	Down	0.0979864090045275	0.999822574636114
C5_GO_GLUTAMATE_CATABOLIC_PROCESS	5	Down	0.0979918449542476	0.999822574636114
C5_GO_ANGIOGENESIS_INVOLVED_IN_WOUND_HEALING	14	Up	0.0979993815528031	0.999822574636114
C2_PID_TNF_PATHWAY	44	Up	0.098034304230044	0.999822574636114
C5_GO_BETA_CATENIN_TCF_COMPLEX_ASSEMBLY	26	Up	0.0980345137807204	0.999822574636114
C2_REACTOME_SUMOYLATION	161	Up	0.0981192392968342	0.999822574636114
C5_GO_ACYLGLYCEROL_O_ACYLTRANSFERASE_ACTIVITY	14	Down	0.0982426150884361	0.999822574636114
C2_RIGGINS_TAMOXIFEN_RESISTANCE_DN	172	Up	0.0982495526388161	0.999822574636114
C5_GO_OTIC_VESICLE_DEVELOPMENT	9	Up	0.0986658777333235	0.999822574636114
C5_GO_INTESTINAL_EPITHELIAL_CELL_DIFFERENTIATION	11	Up	0.098788817625491	0.999822574636114
C5_GO_PROTEIN_LOCALIZATION_TO_ENDOPLASMIC_RETICULUM	106	Down	0.0988233707788358	0.999822574636114
C2_RASHI_RESPONSE_TO_IONIZING_RADIATION_2	95	Up	0.0989424977136851	0.999822574636114
C5_GO_NCRNA_CATABOLIC_PROCESS	27	Up	0.0990362780027531	0.999822574636114
C2_REACTOME_E2F_ENABLED_INHIBITION_OF_PRE_REPLICATION_COMPLEX_FORMATION	9	Down	0.0990722513098052	0.999822574636114
C2_MIZUKAMI_HYPOXIA_DN	4	Down	0.0991117797270415	0.999822574636114
C5_GO_MONOVALENT_INORGANIC_CATION_HOMEOSTASIS	104	Down	0.0991215967791508	0.999822574636114
C7_GSE3720_LPS_VS_PMA_STIM_VD2_GAMMADELTA_TCELL_DN	93	Up	0.0992414330736939	0.999822574636114
C5_GO_EMBRYONIC_HINDLIMB_MORPHOGENESIS	12	Up	0.0992940498642454	0.999822574636114
C5_GO_PURINERGIC_NUCLEOTIDE_RECEPTOR_SIGNALING_PATHWAY	15	Down	0.0993434380521239	0.999822574636114
C2_REACTOME_NCAM1_INTERACTIONS	27	Down	0.0993462979647293	0.999822574636114
C5_GO_VENTRICULAR_CARDIAC_MUSCLE_CELL_DEVELOPMENT	9	Up	0.0993755349207454	0.999822574636114
C2_CHEOK_RESPONSE_TO_HD_MTX_DN	18	Up	0.0993845191722994	0.999822574636114
C2_LUND_SILENCED_BY_METHYLATION	13	Up	0.0993958176995223	0.999822574636114
C5_GO_PROTEIN_PALMITOYLATION	26	Down	0.0993965682100103	0.999822574636114
C5_GO_INTERSTITIAL_MATRIX	6	Down	0.0995242286933302	0.999822574636114
C2_MISHRA_CARCINOMA_ASSOCIATED_FIBROBLAST_DN	13	Down	0.0995355945183699	0.999822574636114
C7_GSE2770_TGFB_AND_IL4_ACT_VS_ACT_CD4_TCELL_48H_UP	169	Up	0.0995786245917182	0.999822574636114
C2_SOTIRIOU_BREAST_CANCER_GRADE_1_VS_3_UP	135	Up	0.0996131022679177	0.999822574636114
C3_GTATGAT_MIR154_MIR487	56	Up	0.0996206054520573	0.999822574636114
C5_GO_REGULATION_OF_VASCULAR_SMOOTH_MUSCLE_CELL_DIFFERENTIATION	13	Up	0.0996210908519791	0.999822574636114
C7_GSE29617_CTRL_VS_DAY7_TIV_FLU_VACCINE_PBMC_2008_UP	154	Up	0.0996413482022547	0.999822574636114
C2_NAKAMURA_ADIPOGENESIS_EARLY_DN	26	Down	0.0996467777563476	0.999822574636114
C2_PYEON_HPV_POSITIVE_TUMORS_DN	3	Down	0.0996509590057378	0.999822574636114
H_HALLMARK_ANGIOGENESIS	18	Down	0.0997661813183516	0.999822574636114
C2_BASSO_HAIRY_CELL_LEUKEMIA_UP	63	Down	0.0997840790680904	0.999822574636114
C5_GO_REGULATION_OF_REGULATED_SECRETORY_PATHWAY	105	Down	0.0998994968994333	0.999822574636114
C5_GO_REGULATION_OF_MEIOSIS_I	5	Down	0.100007751749368	0.999822574636114
C7_GSE19772_HCMV_INFL_VS_HCMV_INF_MONOCYTES_AND_PI3K_INHIBITION_UP	132	Up	0.100223965673819	0.999822574636114
C5_GO_HISTONE_H3_S10_PHOSPHORYLATION	4	Down	0.100294120538416	0.999822574636114
C5_GO_INOSITOL_PHOSPHATE_BIOSYNTHETIC_PROCESS	31	Down	0.100326116134587	0.999822574636114
C5_GO_MORPHOGEN_ACTIVITY	2	Down	0.10044107500621	0.999822574636114
C7_GSE41176_UNSTIM_VS_ANTI_IGM_STIM_BCELL_1H_UP	141	Up	0.10058565053221	0.999822574636114
C5_GO_REGULATION_OF_NEUROBLAST_PROLIFERATION	16	Up	0.100636694330478	0.999822574636114
C5_GO_SKIN_MORPHOGENESIS	7	Up	0.100691508488826	0.999822574636114
C3_HIF1_Q3	181	Up	0.100700342475247	0.999822574636114
C2_MULLIGHAN_NPM1_SIGNATURE_3_DN	126	Up	0.100709632346426	0.999822574636114
C5_GO_OPSONIZATION	3	Up	0.100721884719391	0.999822574636114
C2_BIOCARTA_AMAN_PATHWAY	11	Up	0.100734731892485	0.999822574636114
C3_WCTCNATGGY_UNKNOWN	70	Down	0.100812618750397	0.999822574636114
C2_REACTOME_PECAM1_INTERACTIONS	10	Down	0.100884707553088	0.999822574636114
C5_GO_NEGATIVE_REGULATION_OF_STEM_CELL_POPULATION_MAINTENANCE	3	Up	0.100892713259573	0.999822574636114
C3_TGTATGA_MIR4853P	117	Up	0.100962896913136	0.999822574636114
C5_GO_SECRETORY_GRANULE_MEMBRANE	215	Down	0.100974638862785	0.999822574636114
C5_GO_NEURAL_TUBE_DEVELOPMENT	109	Up	0.100998027662912	0.999822574636114
C5_GO_PROTEIN_LOCALIZATION_TO_SYNAPSE	49	Down	0.101015637513128	0.999822574636114
C5_GO_IGG_BINDING	7	Down	0.101021050102511	0.999822574636114
C5_GO_NITRIC_OXIDE_SYNTHASE_REGULATOR_ACTIVITY	8	Up	0.101085274000625	0.999822574636114
C2_MATZUK_SPERMATOGONIA	14	Down	0.101101010665048	0.999822574636114
C5_GO_NEGATIVE_REGULATION_OF_PINOCYTOSIS	4	Down	0.101132858336752	0.999822574636114
C5_GO_REGULATION_OF_SYNAPTIC_TRANSMISSION_CHOLINERGIC	5	Down	0.101146290670043	0.999822574636114
C5_GO_IMPORT_INTO_NUCLEUS	119	Up	0.10122679318891	0.999822574636114
C2_ELVIDGE_HIF2A_TARGETS_UP	5	Down	0.101238344234696	0.999822574636114
C5_GO_PROTEIN_LINEAR_POLYUBIQUITINATION	3	Down	0.101269348633128	0.999822574636114
C5_GO_POSITIVE_REGULATION_OF_T_CELL_MEDIATED_CYTOTOXICITY	18	Down	0.10129797545137	0.999822574636114
C1_chr6p11	3	Down	0.101355103567049	0.999822574636114
C5_GO_INTERLEUKIN_5_SECRETION	6	Up	0.101389489887887	0.999822574636114
C2_FREDERICK_PRKCI_TARGETS	6	Down	0.101533195332395	0.999822574636114
C2_SA_MMP_CYTOKINE_CONNECTION	14	Up	0.101539593696569	0.999822574636114
C7_GSE2706_R848_VS_R848_AND_LPS_8H_STIM_DC_DN	139	Up	0.101588052653241	0.999822574636114
C2_CASTELLANO_NRAS_TARGETS_UP	45	Down	0.101600077789159	0.999822574636114
C2_GALI_TP53_TARGETS_APOPTOTIC_DN	6	Up	0.101665067760404	0.999822574636114
C5_GO_POSITIVE_REGULATION_OF_LYMPHOCYTE_MEDIATED_IMMUNITY	82	Down	0.101899764353119	0.999822574636114
C5_GO_NEGATIVE_REGULATION_OF_RHO_PROTEIN_SIGNAL_TRANSDUCTION	15	Up	0.101941024001162	0.999822574636114
C2_BROWNE_HCMV_INFECTION_8HR_UP	73	Up	0.101941221081455	0.999822574636114
C5_GO_OLIGODENDROCYTE_DEVELOPMENT	30	Down	0.10204289056968	0.999822574636114
C5_GO_RIBOSOMAL_PROTEIN_IMPORT_INTO_NUCLEUS	7	Up	0.102059180559689	0.999822574636114
C7_GSE9601_UNTREATED_VS_NFKB_INHIBITOR_TREATED_HCMV_INF_MONOCYTE_DN	168	Up	0.102079088662602	0.999822574636114
C2_MAHADEVAN_GIST_MORPHOLOGICAL_SWITCH	10	Up	0.102216034117821	0.999822574636114
C5_GO_TRANSCRIPTION_PREINITIATION_COMPLEX_ASSEMBLY	38	Up	0.102260158230218	0.999822574636114
C2_REACTOME_REGULATION_OF_IFNG_SIGNALING	13	Up	0.102451625600108	0.999822574636114
C5_GO_MHC_CLASS_II_PROTEIN_COMPLEX_BINDING	11	Up	0.102562654574786	0.999822574636114
C5_GO_MOTOR_BEHAVIOR	5	Up	0.102573986921277	0.999822574636114
C5_GO_SMALL_PROTEIN_ACTIVATING_ENZYME_BINDING	5	Up	0.102613872827551	0.999822574636114
C5_GO_NEGATIVE_REGULATION_OF_PHOSPHOLIPID_BIOSYNTHETIC_PROCESS	3	Down	0.102665712166131	0.999822574636114
C5_GO_GALANIN_RECEPTOR_ACTIVITY	5	Up	0.102733604578361	0.999822574636114
C2_REACTOME_SURFACTANT_METABOLISM	12	Down	0.102787034795046	0.999822574636114
C5_GO_ENDOTHELIAL_CELL_MATRIX_ADHESION	1	Down	0.102849442136307	0.999822574636114
C5_GO_REGULATION_OF_LEUKOCYTE_DEGRANULATION	37	Down	0.102857476061764	0.999822574636114
C7_GSE24634_TEFF_VS_TCONV_DAY10_IN_CULTURE_DN	167	Down	0.102945963248019	0.999822574636114
C7_GSE21063_WT_VS_NFATC1_KO_8H_ANTI_IGM_STIM_BCELL_UP	177	Up	0.102947366757178	0.999822574636114
C1_chr15q21	65	Down	0.10296769131036	0.999822574636114
C5_GO_REFLEX	9	Down	0.103170738783552	0.999822574636114
C2_MURAKAMI_UV_RESPONSE_6HR_DN	14	Down	0.103186278968398	0.999822574636114
C5_GO_LUNG_VASCULATURE_DEVELOPMENT	3	Down	0.103204158371961	0.999822574636114
C5_GO_REGULATION_OF_DEFENSE_RESPONSE_TO_VIRUS	59	Up	0.10322632498246	0.999822574636114
C5_GO_HEART_GROWTH	64	Up	0.103229292400902	0.999822574636114
C5_GO_PERIKARYON	74	Down	0.103337122821054	0.999822574636114
C2_BILANGES_SERUM_RESPONSE_TRANSLATION	17	Down	0.103353153283775	0.999822574636114
C5_GO_SPERM_CAPACITATION	13	Down	0.10340122179046	0.999822574636114
C1_chr4p14	25	Down	0.103505750605401	0.999822574636114
C5_GO_PERICHROMATIN_FIBRILS	4	Up	0.103517088736279	0.999822574636114
C5_GO_VITAMIN_BIOSYNTHETIC_PROCESS	20	Down	0.103739509782473	0.999822574636114
C5_GO_POSITIVE_REGULATION_OF_MONONUCLEAR_CELL_MIGRATION	15	Down	0.103774236784219	0.999822574636114
C2_REACTOME_INFLAMMASOMES	20	Down	0.103789833556965	0.999822574636114
C5_GO_POSITIVE_REGULATION_OF_OSTEOCLAST_DEVELOPMENT	4	Down	0.103848386065542	0.999822574636114
C2_REACTOME_SHC_RELATED_EVENTS_TRIGGERED_BY_IGF1R	8	Down	0.103861573516535	0.999822574636114
C1_chr2p24	18	Down	0.103968388571733	0.999822574636114
C2_REACTOME_MITOCHONDRIAL_PROTEIN_IMPORT	51	Up	0.104041893956106	0.999822574636114
C2_REACTOME_MITOTIC_SPINDLE_CHECKPOINT	96	Up	0.104112028759839	0.999822574636114
C5_GO_EOSINOPHIL_DIFFERENTIATION	1	Up	0.104130395293651	0.999822574636114
C7_GSE15930_NAIVE_VS_72H_IN_VITRO_STIM_CD8_TCELL_DN	181	Up	0.104170125912059	0.999822574636114
C5_GO_CELL_AGING	84	Up	0.104225253941029	0.999822574636114
C7_GSE9601_UNTREATED_VS_PI3K_INHIBITOR_TREATED_HCMV_INF_MONOCYTE_UP	164	Up	0.104346875538166	0.999822574636114
C5_GO_CLATHRIN_COATED_ENDOCYTIC_VESICLE	42	Up	0.10434694993655	0.999822574636114
C5_GO_GPI_LINKED_EPHRIN_RECEPTOR_ACTIVITY	2	Up	0.104400242619037	0.999822574636114
C2_REACTOME_ACETYLCHOLINE_NEUROTRANSMITTER_RELEASE_CYCLE	11	Up	0.10445227401465	0.999822574636114
C2_BIOCARTA_SPRY_PATHWAY	14	Down	0.104512655341549	0.999822574636114
C5_GO_ASTROCYTE_END_FOOT	3	Down	0.104674463207029	0.999822574636114
C5_GO_CHIASMA_ASSEMBLY	5	Down	0.104691484650639	0.999822574636114
C7_GSE6674_UNSTIM_VS_PL2_3_STIM_BCELL_UP	121	Down	0.104696642955133	0.999822574636114
C7_GSE32423_MEMORY_VS_NAIVE_CD8_TCELL_IL7_IL4_UP	111	Down	0.104698401298085	0.999822574636114
C5_GO_NEGATIVE_CHEMOTAXIS	21	Up	0.104754427660615	0.999822574636114
C7_GSE17721_LPS_VS_POLYIC_1H_BMDC_UP	148	Up	0.104838029250634	0.999822574636114
C2_REACTOME_MET_ACTIVATES_PTPN11	4	Down	0.104847335142002	0.999822574636114
C5_GO_REGULATION_OF_PHAGOCYTOSIS	66	Down	0.104868809092847	0.999822574636114
C3_GATGKMRGCG_UNKNOWN	54	Up	0.105007578242785	0.999822574636114
C5_GO_IMMATURE_T_CELL_PROLIFERATION	7	Up	0.105213222617016	0.999822574636114
C5_GO_COMPARTMENT_PATTERN_SPECIFICATION	4	Up	0.105319164161933	0.999822574636114
C5_GO_CELLULAR_RESPONSE_TO_ESTROGEN_STIMULUS	12	Up	0.105319492322502	0.999822574636114
C5_GO_LATE_ENDOSOME_LUMEN	3	Down	0.105468940776211	0.999822574636114
C7_GSE6259_FLT3L_INDUCED_DEC205_POS_DC_VS_CD4_TCELL_UP	154	Up	0.105591367456092	0.999822574636114
C5_GO_PHOSPHORYLASE_KINASE_COMPLEX	5	Up	0.105654252527981	0.999822574636114
C5_GO_PHOSPHORYLASE_KINASE_ACTIVITY	5	Up	0.105654252527981	0.999822574636114
C2_ZHAN_MULTIPLE_MYELOMA_MS_UP	28	Down	0.105809169712767	0.999822574636114
C7_GSE5503_MLN_DC_VS_PLN_DC_ACTIVATED_ALLOGENIC_TCELL_UP	157	Up	0.105810463637734	0.999822574636114
C5_GO_HISTONE_CITRULLINATION	1	Down	0.105889066293163	0.999822574636114
C5_GO_PROTEIN_ARGININE_DEIMINASE_ACTIVITY	1	Down	0.105889066293163	0.999822574636114
C2_REACTOME_REGULATION_OF_TP53_EXPRESSION_AND_DEGRADATION	33	Up	0.106136208920962	0.999822574636114
C6_PDGF_UP.V1_UP	112	Up	0.10615184601242	0.999822574636114
C2_REACTOME_PHOSPHOLIPASE_C_MEDIATED_CASCADE_FGFR2	7	Up	0.106170939522048	0.999822574636114
C5_GO_STRUCTURAL_CONSTITUENT_OF_CYTOSKELETON	64	Up	0.106177681761173	0.999822574636114
C5_GO_PEPTIDOGLYCAN_RECEPTOR_ACTIVITY	2	Down	0.106228415729485	0.999822574636114
C2_MYLLYKANGAS_AMPLIFICATION_HOT_SPOT_25	5	Up	0.106295432167445	0.999822574636114
C5_GO_3_PHOSPHOADENOSINE_5_PHOSPHOSULFATE_METABOLIC_PROCESS	11	Down	0.106450295511916	0.999822574636114
C3_SREBP_Q3	165	Up	0.106525159161388	0.999822574636114
C5_GO_MHC_CLASS_I_PROTEIN_COMPLEX	7	Down	0.106526124018444	0.999822574636114
C2_BIOCARTA_MPR_PATHWAY	13	Down	0.106562460065889	0.999822574636114
C5_GO_MEIOTIC_DNA_DOUBLE_STRAND_BREAK_PROCESSING	3	Down	0.106571382790041	0.999822574636114
C2_HE_PTEN_TARGETS_UP	17	Up	0.106657769587854	0.999822574636114
C2_MITSIADES_RESPONSE_TO_APLIDIN_UP	373	Up	0.106670915019146	0.999822574636114
C5_GO_CARDIAC_VENTRICLE_DEVELOPMENT	70	Up	0.106699625654806	0.999822574636114
C5_GO_CAMERA_TYPE_EYE_MORPHOGENESIS	55	Up	0.106754743565188	0.999822574636114
C2_AMIT_EGF_RESPONSE_20_HELA	10	Up	0.106786634713064	0.999822574636114
C2_BROWNE_HCMV_INFECTION_30MIN_DN	93	Up	0.106801487025426	0.999822574636114
C5_GO_REGULATION_OF_ENDODERMAL_CELL_DIFFERENTIATION	2	Up	0.106821403722897	0.999822574636114
C2_REACTOME_HYDROLYSIS_OF_LPC	7	Down	0.106847744783877	0.999822574636114
C5_GO_NEUROINFLAMMATORY_RESPONSE	37	Down	0.106913460141483	0.999822574636114
C7_GSE36476_YOUNG_VS_OLD_DONOR_MEMORY_CD4_TCELL_40H_TSST_ACT_DN	177	Up	0.106942113073055	0.999822574636114
C5_GO_NUCLEOSOMAL_DNA_BINDING	45	Down	0.106959996318874	0.999822574636114
C5_GO_MAGNESIUM_DEPENDENT_PROTEIN_SERINE_THREONINE_PHOSPHATASE_ACTIVITY	15	Up	0.107001613813692	0.999822574636114
C5_GO_POSITIVE_REGULATION_OF_T_HELPER_17_TYPE_IMMUNE_RESPONSE	8	Up	0.107019432109831	0.999822574636114
C1_chr7p12	12	Up	0.10702939305898	0.999822574636114
C5_GO_NEGATIVE_REGULATION_OF_CELL_SIZE	8	Up	0.107062331183974	0.999822574636114
C5_GO_POSITIVE_REGULATION_OF_LONG_TERM_SYNAPTIC_POTENTIATION	11	Up	0.107089882330315	0.999822574636114
C5_GO_NEUTROPHIL_HOMEOSTASIS	15	Down	0.107115616210321	0.999822574636114
C5_GO_BRISC_COMPLEX	5	Down	0.107201015412384	0.999822574636114
C5_GO_CILIUM_MOVEMENT_INVOLVED_IN_CELL_MOTILITY	12	Up	0.10723605087814	0.999822574636114
C1_chr2q32	35	Up	0.107295540111163	0.999822574636114
C5_GO_SPHINGOMYELIN_BIOSYNTHETIC_PROCESS	5	Up	0.107297419532649	0.999822574636114
C5_GO_ERYTHROCYTE_MATURATION	10	Up	0.107433525576311	0.999822574636114
C5_GO_N_N_DIMETHYLANILINE_MONOOXYGENASE_ACTIVITY	4	Down	0.107455533682508	0.999822574636114
C2_WEST_ADRENOCORTICAL_CARCINOMA_VS_ADENOMA_DN	17	Down	0.107578582672477	0.999822574636114
C7_GSE17974_CTRL_VS_ACT_IL4_AND_ANTI_IL12_1H_CD4_TCELL_UP	142	Up	0.107603315228871	0.999822574636114
C5_GO_SMOOTH_MUSCLE_CELL_CHEMOTAXIS	4	Down	0.10770363392002	0.999822574636114
C7_GSE360_DC_VS_MAC_B_MALAYI_HIGH_DOSE_UP	160	Up	0.107725072181355	0.999822574636114
C5_GO_DEATH_RECEPTOR_ACTIVITY	11	Up	0.107759730267677	0.999822574636114
C2_REACTOME_NUCLEOSOME_ASSEMBLY	67	Up	0.107784427339838	0.999822574636114
C7_GSE17974_0H_VS_6H_IN_VITRO_ACT_CD4_TCELL_UP	158	Up	0.107952654590012	0.999822574636114
C7_GSE30971_WBP7_HET_VS_KO_MACROPHAGE_2H_LPS_STIM_DN	152	Up	0.108008422843099	0.999822574636114
C2_REACTOME_APOPTOSIS_INDUCED_DNA_FRAGMENTATION	12	Down	0.108031168844764	0.999822574636114
C5_GO_REGULATION_OF_MORPHOGENESIS_OF_A_BRANCHING_STRUCTURE	25	Up	0.108093656716815	0.999822574636114
C5_GO_EMBRYONIC_CAMERA_TYPE_EYE_DEVELOPMENT	22	Down	0.10810263572422	0.999822574636114
C5_GO_GLUCOSE_SODIUM_SYMPORTER_ACTIVITY	3	Up	0.108224074685671	0.999822574636114
C5_GO_MUSCLE_STRUCTURE_DEVELOPMENT	399	Up	0.108501812379298	0.999822574636114
C5_GO_SPECIFICATION_OF_SYMMETRY	75	Up	0.108589274180994	0.999822574636114
C2_HOFMANN_MYELODYSPLASTIC_SYNDROM_HIGH_RISK_UP	7	Up	0.108595484053982	0.999822574636114
C5_GO_RESPONSE_TO_INTERLEUKIN_15	14	Up	0.108669040545267	0.999822574636114
C5_GO_SPONTANEOUS_SYNAPTIC_TRANSMISSION	4	Down	0.108857002743068	0.999822574636114
C2_REACTOME_APC_C:CDC20_MEDIATED_DEGRADATION_OF_CYCLIN_B	20	Up	0.10897978554192	0.999822574636114
C2_SCHMIDT_POR_TARGETS_IN_LIMB_BUD_DN	4	Down	0.109374482690072	0.999822574636114
C5_GO_BCL_2_FAMILY_PROTEIN_COMPLEX	5	Up	0.109379770466065	0.999822574636114
C7_GSE41176_WT_VS_TAK1_KO_ANTI_IGM_STIM_BCELL_24H_UP	178	Up	0.109475212616663	0.999822574636114
C5_GO_PROTEIN_DEGLYCOSYLATION	27	Up	0.109522612513465	0.999822574636114
C5_GO_LOCALIZATION_WITHIN_MEMBRANE	107	Down	0.109595660660436	0.999822574636114
C2_KOKKINAKIS_METHIONINE_DEPRIVATION_48HR_UP	108	Up	0.109642182547481	0.999822574636114
C7_GSE2770_IL12_AND_TGFB_ACT_VS_ACT_CD4_TCELL_2H_UP	163	Up	0.109814556603896	0.999822574636114
C5_GO_ADENOSINE_RECEPTOR_SIGNALING_PATHWAY	8	Down	0.109825378795601	0.999822574636114
C5_GO_EXTRINSIC_COMPONENT_OF_PRESYNAPTIC_MEMBRANE	3	Up	0.109842113950751	0.999822574636114
C5_GO_NEUROPILIN_BINDING	12	Up	0.109846029002985	0.999822574636114
C7_GSE19825_NAIVE_VS_DAY3_EFF_CD8_TCELL_DN	174	Up	0.109933210057667	0.999822574636114
C2_WENG_POR_TARGETS_LIVER_DN	15	Down	0.109989308067311	0.999822574636114
C5_GO_ACETYL_COA_METABOLIC_PROCESS	7	Up	0.110024020124489	0.999822574636114
C7_GSE15750_DAY6_VS_DAY10_TRAF6KO_EFF_CD8_TCELL_UP	177	Up	0.110052393217554	0.999822574636114
C5_GO_NUCLEUS_ORGANIZATION	98	Up	0.110070978525438	0.999822574636114
C7_GSE43955_10H_VS_60H_ACT_CD4_TCELL_WITH_TGFB_IL6_DN	144	Up	0.110303557033585	0.999822574636114
C5_GO_PROTEASOME_ASSEMBLY	13	Up	0.110304707707351	0.999822574636114
C5_GO_REGULATION_OF_NUCLEOTIDE_BIOSYNTHETIC_PROCESS	25	Up	0.110351605666128	0.999822574636114
C5_GO_SNORNA_3_END_PROCESSING	9	Up	0.110403057904048	0.999822574636114
C7_GSE21670_STAT3_KO_VS_WT_CD4_TCELL_TGFB_TREATED_DN	115	Down	0.110419659178683	0.999822574636114
C2_FONTAINE_THYROID_TUMOR_UNCERTAIN_MALIGNANCY_UP	25	Up	0.110484895696252	0.999822574636114
C7_GSE16385_MONOCYTE_VS_12H_ROSIGLITAZONE_IFNG_TNF_TREATED_MACROPHAGE_UP	152	Up	0.110496331148731	0.999822574636114
C5_GO_INTRAMOLECULAR_OXIDOREDUCTASE_ACTIVITY_INTERCONVERTING_ALDOSES_AND_KETOSES	6	Up	0.110507609128096	0.999822574636114
C6_IL2_UP.V1_DN	116	Down	0.110508154656529	0.999822574636114
C7_GSE29618_PRE_VS_DAY7_POST_LAIV_FLU_VACCINE_MDC_DN	160	Up	0.110522409301968	0.999822574636114
C2_ZHENG_IL22_SIGNALING_UP	31	Down	0.110588484372759	0.999822574636114
C2_REACTOME_MYOCLONIC_EPILEPSY_OF_LAFORA	8	Down	0.110615651368143	0.999822574636114
C5_GO_COMMISSURAL_NEURON_AXON_GUIDANCE	9	Down	0.110630194852861	0.999822574636114
C5_GO_NEGATIVE_REGULATION_OF_INTERLEUKIN_2_BIOSYNTHETIC_PROCESS	4	Down	0.110637052811173	0.999822574636114
H_HALLMARK_COAGULATION	88	Down	0.110656578335721	0.999822574636114
C5_GO_TRANSCRIPTION_FACTOR_TFIIIC_COMPLEX	4	Up	0.110748073074986	0.999822574636114
C5_GO_CYTOPLASMIC_PATTERN_RECOGNITION_RECEPTOR_SIGNALING_PATHWAY	53	Up	0.110778430848787	0.999822574636114
C5_GO_POSITIVE_REGULATION_OF_INTERLEUKIN_23_PRODUCTION	3	Up	0.110943673610293	0.999822574636114
C2_OUILLETTE_CLL_13Q14_DELETION_UP	63	Up	0.110973649089807	0.999822574636114
C5_GO_VITAMIN_D3_METABOLIC_PROCESS	5	Down	0.111011926664676	0.999822574636114
C5_GO_COMMA_SHAPED_BODY_MORPHOGENESIS	3	Up	0.111017419913368	0.999822574636114
C5_GO_S_SHAPED_BODY_MORPHOGENESIS	3	Up	0.111017419913368	0.999822574636114
C5_GO_METANEPHRIC_S_SHAPED_BODY_MORPHOGENESIS	3	Up	0.111017419913368	0.999822574636114
C2_HU_ANGIOGENESIS_UP	17	Up	0.111193558871955	0.999822574636114
C5_GO_NEGATIVE_REGULATION_OF_KIDNEY_DEVELOPMENT	7	Up	0.111217860431558	0.999822574636114
C2_ONDER_CDH1_TARGETS_3_UP	16	Down	0.111263079869139	0.999822574636114
C7_GSE43863_NAIVE_VS_MEMORY_TFH_CD4_TCELL_D150_LCMV_DN	163	Up	0.111290971927792	0.999822574636114
C7_GSE6259_FLT3L_INDUCED_VS_WT_SPLENIC_DC_33D1_POS_UP	160	Down	0.111384362376321	0.999822574636114
C5_GO_CARDIOCYTE_DIFFERENTIATION	88	Up	0.111415690830052	0.999822574636114
C5_GO_SARCOPLASMIC_RETICULUM_CALCIUM_ION_TRANSPORT	22	Up	0.111481226559036	0.999822574636114
C7_GSE27786_LSK_VS_MONO_MAC_DN	148	Up	0.111521478938133	0.999822574636114
C5_GO_REGULATION_OF_T_HELPER_17_TYPE_IMMUNE_RESPONSE	16	Up	0.111580742144829	0.999822574636114
C2_SU_LIVER	21	Up	0.111700543704699	0.999822574636114
C5_GO_NEGATIVE_REGULATION_OF_LEUKOCYTE_MEDIATED_IMMUNITY	37	Down	0.111714765770007	0.999822574636114
C5_GO_CYTOSOLIC_SMALL_RIBOSOMAL_SUBUNIT	31	Down	0.111723952803727	0.999822574636114
C5_GO_REGULATION_OF_ISOTYPE_SWITCHING_TO_IGE_ISOTYPES	6	Down	0.111730315397223	0.999822574636114
C2_DAZARD_UV_RESPONSE_CLUSTER_G1	47	Down	0.111810168091057	0.999822574636114
C5_GO_EPITHELIAL_STRUCTURE_MAINTENANCE	13	Up	0.111838890098214	0.999822574636114
C5_GO_DYNEIN_COMPLEX_BINDING	18	Down	0.111868587150542	0.999822574636114
C7_GSE3039_CD4_TCELL_VS_NKT_CELL_UP	173	Up	0.111948092348838	0.999822574636114
C5_GO_POSTSYNAPTIC_MEMBRANE_ASSEMBLY	3	Up	0.111998216109159	0.999822574636114
C5_GO_FEMALE_MEIOSIS_I	7	Down	0.112063197836178	0.999822574636114
C7_GSE27241_CTRL_VS_DIGOXIN_TREATED_CD4_TCELL_IN_TH17_POLARIZING_CONDITIONS_UP	141	Up	0.112158010489112	0.999822574636114
C5_GO_CELL_PROLIFERATION_INVOLVED_IN_KIDNEY_DEVELOPMENT	12	Up	0.112175177238032	0.999822574636114
C3_STAT6_02	188	Up	0.112213411683541	0.999822574636114
C5_GO_REGULATION_OF_ENDOTHELIAL_CELL_CHEMOTAXIS	11	Up	0.112307411079146	0.999822574636114
C5_GO_ACYLGLYCEROL_HOMEOSTASIS	19	Down	0.112405141924743	0.999822574636114
C7_GSE40666_WT_VS_STAT1_KO_CD8_TCELL_DN	168	Up	0.112458215224147	0.999822574636114
C2_REACTOME_GLUCONEOGENESIS	25	Up	0.112517187487886	0.999822574636114
C7_GSE2935_UV_INACTIVATED_VS_LIVE_SENDAI_VIRUS_INF_MACROPHAGE_UP	144	Up	0.112562167625361	0.999822574636114
C5_GO_HISTONE_METHYLTRANSFERASE_ACTIVITY_H3_K27_SPECIFIC_	4	Up	0.11258459989815	0.999822574636114
C2_MIKKELSEN_NPC_ICP_WITH_H3K4ME3	332	Down	0.11258644415021	0.999822574636114
C5_GO_NEURON_FATE_DETERMINATION	1	Down	0.112637643918726	0.999822574636114
C2_KUROKAWA_LIVER_CANCER_EARLY_RECURRENCE_DN	6	Down	0.112664088482924	0.999822574636114
C2_BIOCARTA_NKT_PATHWAY	21	Up	0.112800212557089	0.999822574636114
C2_VANDESLUIS_COMMD1_TARGETS_GROUP_4_UP	10	Down	0.112810178852911	0.999822574636114
C2_REACTOME_GLI_PROTEINS_BIND_PROMOTERS_OF_HH_RESPONSIVE_GENES_TO_PROMOTE_TRANSCRIPTION	3	Down	0.112817643287774	0.999822574636114
C7_GSE37532_VISCERAL_ADIPOSE_TISSUE_VS_LN_DERIVED_TCONV_CD4_TCELL_DN	52	Down	0.112853074387577	0.999822574636114
C7_GSE42021_TREG_PLN_VS_CD24INT_TREG_THYMUS_UP	173	Up	0.112868727355421	0.999822574636114
C7_GSE17721_PAM3CSK4_VS_CPG_1H_BMDC_DN	161	Up	0.112885034831757	0.999822574636114
C5_GO_NATURAL_KILLER_CELL_CHEMOTAXIS	6	Down	0.112898490304314	0.999822574636114
C2_MASRI_RESISTANCE_TO_TAMOXIFEN_AND_AROMATASE_INHIBITORS_UP	8	Up	0.112923904007408	0.999822574636114
C5_GO_ICOSANOID_METABOLIC_PROCESS	53	Down	0.112948622296072	0.999822574636114
C7_GSE37416_CTRL_VS_48H_F_TULARENSIS_LVS_NEUTROPHIL_DN	176	Up	0.112985092914976	0.999822574636114
C5_GO_ASTROCYTE_PROJECTION	7	Down	0.113009732021658	0.999822574636114
C5_GO_NEGATIVE_REGULATION_OF_NEUROTRANSMITTER_SECRETION	9	Down	0.113026963866486	0.999822574636114
C5_GO_POSITIVE_REGULATION_OF_TRANSFORMING_GROWTH_FACTOR_BETA_PRODUCTION	15	Down	0.113042538348254	0.999822574636114
C2_REACTOME_CLASS_B_2_SECRETIN_FAMILY_RECEPTORS	45	Down	0.113085470381899	0.999822574636114
C5_GO_MACROPHAGE_CYTOKINE_PRODUCTION	12	Down	0.113115873949498	0.999822574636114
C5_GO_CADMIUM_ION_BINDING	2	Up	0.113126691189304	0.999822574636114
C5_GO_FUSION_OF_SPERM_TO_EGG_PLASMA_MEMBRANE_INVOLVED_IN_SINGLE_FERTILIZATION	5	Down	0.113136543541575	0.999822574636114
C5_GO_RESPONSE_TO_INDOLE_3_METHANOL	5	Up	0.113237140306024	0.999822574636114
C5_GO_NUCLEOTIDE_BINDING_DOMAIN_LEUCINE_RICH_REPEAT_CONTAINING_RECEPTOR_SIGNALING_PATHWAY	35	Up	0.113272887651115	0.999822574636114
C5_GO_SIGNAL_TRANSDUCTION_IN_ABSENCE_OF_LIGAND	51	Up	0.113275468015457	0.999822574636114
C5_GO_NEGATIVE_REGULATION_OF_SMOOTHENED_SIGNALING_PATHWAY_INVOLVED_IN_DORSAL_VENTRAL_NEURAL_TUBE_PATTERNING	5	Up	0.113280274772514	0.999822574636114
C5_GO_REGULATION_OF_STEROL_TRANSPORT	30	Down	0.113439649870106	0.999822574636114
C2_REACTOME_TYPE_I_HEMIDESMOSOME_ASSEMBLY	7	Up	0.113443148447801	0.999822574636114
C5_GO_HEMIDESMOSOME_ASSEMBLY	7	Up	0.113443148447801	0.999822574636114
C5_GO_SKELETAL_MUSCLE_SATELLITE_CELL_ACTIVATION	2	Up	0.113449493911785	0.999822574636114
C5_GO_NUCLEAR_ENVELOPE_ORGANIZATION	45	Up	0.113454711237282	0.999822574636114
C5_GO_SHORT_CHAIN_FATTY_ACID_CATABOLIC_PROCESS	8	Up	0.113563035905548	0.999822574636114
C2_CHESLER_BRAIN_D6MIT150_QTL_CIS	3	Up	0.113566670778025	0.999822574636114
C2_REACTOME_SIGNALING_BY_VEGF	91	Up	0.113608977209427	0.999822574636114
C7_GSE21670_UNTREATED_VS_TGFB_TREATED_CD4_TCELL_UP	93	Up	0.11361009569736	0.999822574636114
C5_GO_COLUMNAR_CUBOIDAL_EPITHELIAL_CELL_MATURATION	5	Up	0.11366906772377	0.999822574636114
C2_CALVET_IRINOTECAN_SENSITIVE_VS_REVERTED_DN	2	Down	0.113819299285372	0.999822574636114
C2_BIOCARTA_CREM_PATHWAY	2	Up	0.113842443601674	0.999822574636114
C5_GO_HISTONE_ACETYLTRANSFERASE_BINDING	24	Up	0.113891758572586	0.999822574636114
C2_REACTOME_ELEVATION_OF_CYTOSOLIC_CA2PLUS_LEVELS	11	Up	0.113986076178554	0.999822574636114
C2_REACTOME_BLOOD_GROUP_SYSTEMS_BIOSYNTHESIS	13	Down	0.114037466034037	0.999822574636114
C2_SMID_BREAST_CANCER_RELAPSE_IN_PLEURA_UP	2	Down	0.114074090637981	0.999822574636114
C5_GO_POSITIVE_REGULATION_OF_FIBROBLAST_GROWTH_FACTOR_RECEPTOR_SIGNALING_PATHWAY	5	Up	0.114218037258924	0.999822574636114
C7_GSE37416_CTRL_VS_12H_F_TULARENSIS_LVS_NEUTROPHIL_DN	162	Up	0.114268055065972	0.999822574636114
C7_GSE10147_IL3_VS_IL3_AND_CPG_STIM_PDC_DN	152	Up	0.114348957472191	0.999822574636114
C5_GO_POSITIVE_REGULATION_OF_RESPONSE_TO_TUMOR_CELL	8	Down	0.114374429012778	0.999822574636114
C5_GO_NEGATIVE_REGULATION_OF_INTERLEUKIN_4_PRODUCTION	3	Up	0.114376238114262	0.999822574636114
C2_REACTOME_CASPASE_ACTIVATION_VIA_DEPENDENCE_RECEPTORS_IN_THE_ABSENCE_OF_LIGAND	7	Down	0.11452027056145	0.999822574636114
C5_GO_HYDROLASE_ACTIVITY_ACTING_ON_CARBON_NITROGEN_BUT_NOT_PEPTIDE_BONDS_IN_CYCLIC_AMIDINES	26	Up	0.114525058293524	0.999822574636114
C7_GSE3982_MAST_CELL_VS_CENT_MEMORY_CD4_TCELL_DN	145	Up	0.114533605986702	0.999822574636114
C2_REACTOME_HYALURONAN_BIOSYNTHESIS_AND_EXPORT	4	Up	0.114607966784422	0.999822574636114
C5_GO_CELLULAR_HYPOTONIC_RESPONSE	5	Down	0.114652906721279	0.999822574636114
C5_GO_CYTOCHROME_B5_REDUCTASE_ACTIVITY_ACTING_ON_NAD_P_H	6	Up	0.114681970030409	0.999822574636114
C2_STEGER_ADIPOGENESIS_DN	16	Down	0.11470397024874	0.999822574636114
C5_GO_TERTIARY_GRANULE	121	Down	0.114811673097429	0.999822574636114
C2_REACTOME_SYNTHESIS_OF_PIPS_AT_THE_EARLY_ENDOSOME_MEMBRANE	15	Up	0.114991506821467	0.999822574636114
C5_GO_CHROMATOID_BODY	7	Up	0.114994796791246	0.999822574636114
C2_PUIFFE_INVASION_INHIBITED_BY_ASCITES_DN	125	Up	0.115030912803522	0.999822574636114
C5_GO_MUSCLE_CELL_DEVELOPMENT	100	Up	0.11517440485577	0.999822574636114
C5_GO_PROGESTERONE_RECEPTOR_SIGNALING_PATHWAY	6	Up	0.115197478327528	0.999822574636114
C5_GO_NEURAL_TUBE_FORMATION	78	Up	0.115206634878318	0.999822574636114
C2_REACTOME_CREB3_FACTORS_ACTIVATE_GENES	5	Down	0.115424358929826	0.999822574636114
C5_GO_RENAL_CONTROL_OF_PERIPHERAL_VASCULAR_RESISTANCE_INVOLVED_IN_REGULATION_OF_SYSTEMIC_ARTERIAL_BLOOD_PRESSURE	2	Up	0.115448370206352	0.999822574636114
C2_REACTOME_SUMOYLATION_OF_SUMOYLATION_PROTEINS	31	Up	0.115501562216997	0.999822574636114
C5_GO_BASIC_AMINO_ACID_TRANSPORT	12	Down	0.115609072503574	0.999822574636114
C2_PID_A6B1_A6B4_INTEGRIN_PATHWAY	31	Up	0.115717858279772	0.999822574636114
C5_GO_POSITIVE_REGULATION_OF_REPRODUCTIVE_PROCESS	37	Down	0.115853904164452	0.999822574636114
C7_GSE5960_TH1_VS_ANERGIC_TH1_DN	166	Up	0.115948232832622	0.999822574636114
C5_GO_ATP_BINDING_CASSETTE_ABC_TRANSPORTER_COMPLEX	5	Up	0.115979983593382	0.999822574636114
C5_GO_NUCLEAR_LOCALIZATION_SEQUENCE_BINDING	18	Up	0.116007076785955	0.999822574636114
C7_GSE32128_INOS_DEPENDENT_VS_INOS_INDEPENDENT_ACTIVATED_TCELL_UP	166	Up	0.116013153846713	0.999822574636114
C2_PID_INSULIN_GLUCOSE_PATHWAY	20	Up	0.116033192568359	0.999822574636114
C5_GO_POSITIVE_REGULATION_OF_T_HELPER_CELL_DIFFERENTIATION	18	Up	0.116080100814568	0.999822574636114
C5_GO_POLYADENYLATION_DEPENDENT_SNORNA_3_END_PROCESSING	5	Up	0.116097224628697	0.999822574636114
C2_REACTOME_MITOTIC_PROMETAPHASE	168	Up	0.11615774551853	0.999822574636114
C5_GO_PROTEIN_REPAIR	4	Up	0.116230690229609	0.999822574636114
C7_GSE39152_SPLEEN_CD103_NEG_VS_BRAIN_CD103_POS_MEMORY_CD8_TCELL_UP	156	Up	0.116333135860501	0.999822574636114
C5_GO_LONG_CHAIN_FATTY_ACYL_COA_BINDING	4	Up	0.116362603814284	0.999822574636114
C7_GSE17721_POLYIC_VS_CPG_1H_BMDC_UP	162	Up	0.11637861985282	0.999822574636114
C5_GO_LIPID_DIGESTION	6	Up	0.116447475797805	0.999822574636114
C2_SESTO_RESPONSE_TO_UV_C2	47	Up	0.116516586028146	0.999822574636114
C7_GSE11057_CD4_CENT_MEM_VS_PBMC_DN	155	Down	0.116519273050019	0.999822574636114
C5_GO_HEPATOCYTE_GROWTH_FACTOR_RECEPTOR_SIGNALING_PATHWAY	10	Up	0.116585479201155	0.999822574636114
C5_GO_RESPONSE_TO_NICOTINE	24	Down	0.116630992335595	0.999822574636114
C2_REACTOME_TRAF6_MEDIATED_NF_KB_ACTIVATION	20	Up	0.116652908276398	0.999822574636114
[truncated: 19,693 more rows]
