# Supplementary material for: Osteopontin associates with brain TRM-cell transcriptome and compartmentalization in donors with and without multiple sclerosis
Source: iScience. 2022 Dec 9;26(1):105785. doi: 10.1016/j.isci.2022.105785 (PMC9804143; doi:10.1016/j.isci.2022.105785)
Supplement: Data S6. Gene set enrichment analysis results of matched blood and brain samples, related to Figures S10B and S10C [file mmc7.zip]

Archive with 17 entries (17 files):
- DataS6_GSEA_Circulating_vs_Brain/GSEA_Circulating_vs_Brain.xlsx
- DataS6_GSEA_Circulating_vs_Brain/tab.camera.v7.0_B_CD4_TEM_vs_CD8_TEM.txt
- DataS6_GSEA_Circulating_vs_Brain/tab.camera.v7.0_B_CD4_TEM_vs_CD8_TEMRA.txt
- DataS6_GSEA_Circulating_vs_Brain/tab.camera.v7.0_B_CD4_TEMRA_vs_CD8_TEMRA.txt
- DataS6_GSEA_Circulating_vs_Brain/tab.camera.v7.0_B_CD8_TEM_vs_CD8_TEMRA.txt
- DataS6_GSEA_Circulating_vs_Brain/tab.camera.v7.0_GM_CD4_TRM_vs_B_CD4_TEM.txt
- DataS6_GSEA_Circulating_vs_Brain/tab.camera.v7.0_GM_CD4_TRM_vs_B_CD4_TEMRA.txt
- DataS6_GSEA_Circulating_vs_Brain/tab.camera.v7.0_GM_CD4_TRM_vs_CD8_TRM.txt
- DataS6_GSEA_Circulating_vs_Brain/tab.camera.v7.0_GM_CD8_TRM_vs_B_CD8_TEM.txt
- DataS6_GSEA_Circulating_vs_Brain/tab.camera.v7.0_GM_CD8_TRM_vs_B_CD8_TEMRA.txt
- DataS6_GSEA_Circulating_vs_Brain/tab.camera.v7.0_WM_CD4_TRM_vs_B_CD4_TEM.txt
- DataS6_GSEA_Circulating_vs_Brain/tab.camera.v7.0_WM_CD4_TRM_vs_B_CD4_TEMRA.txt
- DataS6_GSEA_Circulating_vs_Brain/tab.camera.v7.0_WM_CD4_TRM_vs_GM_CD4_TRM.txt
- DataS6_GSEA_Circulating_vs_Brain/tab.camera.v7.0_WM_CD4_TRM_vs_WM_CD8_TRM.txt
- DataS6_GSEA_Circulating_vs_Brain/tab.camera.v7.0_WM_CD8_TRM_vs_B_CD8_TEM.txt
- DataS6_GSEA_Circulating_vs_Brain/tab.camera.v7.0_WM_CD8_TRM_vs_B_CD8_TEMRA.txt
- DataS6_GSEA_Circulating_vs_Brain/tab.camera.v7.0_WM_CD8_TRM_vs_GM_CD8_TRM.txt
