# Supplementary material for: Osteopontin associates with brain TRM-cell transcriptome and compartmentalization in donors with and without multiple sclerosis
Source: iScience. 2022 Dec 9;26(1):105785. doi: 10.1016/j.isci.2022.105785 (PMC9804143; doi:10.1016/j.isci.2022.105785)
Supplement: Data S6. Gene set enrichment analysis results of matched blood and brain samples, related to Figures S10B and S10C [file mmc7.zip › DataS6_GSEA_Circulating_vs_Brain/GSEA_Circulating_vs_Brain.xlsx]

## Sheet: B_CD4_TEM_vs_CD8_TEM
geneset	NGenes	Direction	PValue	FDR
C2_KEGG_RIBOSOME	62	Up	2.54022e-19	5.51811e-15
C2_REACTOME_NONSENSE_MEDIATED_DECAY_NMD_INDEPENDENT_OF_THE_EXON_JUNCTION_COMPLEX_EJC	71	Up	1.33438e-18	1.44934e-14
C2_REACTOME_EUKARYOTIC_TRANSLATION_INITIATION	89	Up	1.3674e-16	9.90133e-13
C5_GO_CYTOSOLIC_RIBOSOME	79	Up	2.28684e-15	1.24192e-11
C2_REACTOME_SRP_DEPENDENT_COTRANSLATIONAL_PROTEIN_TARGETING_TO_MEMBRANE	86	Up	3.30144e-15	1.32373e-11
C2_REACTOME_SELENOAMINO_ACID_METABOLISM	87	Up	3.65621e-15	1.32373e-11
C2_REACTOME_NONSENSE_MEDIATED_DECAY_NMD	89	Up	9.66906e-14	3.00059e-10
C7_GSE45739_UNSTIM_VS_ACD3_ACD28_STIM_WT_CD4_TCELL_UP	166	Up	1.62434e-13	4.4107e-10
C5_GO_COTRANSLATIONAL_PROTEIN_TARGETING_TO_MEMBRANE	77	Up	3.49664e-13	8.43972e-10
C5_GO_NUCLEAR_TRANSCRIBED_MRNA_CATABOLIC_PROCESS_NONSENSE_MEDIATED_DECAY	95	Up	5.98372e-13	1.29984e-09
C5_GO_CYTOSOLIC_LARGE_RIBOSOMAL_SUBUNIT	46	Up	9.76752e-13	1.92891e-09
C7_GSE45739_UNSTIM_VS_ACD3_ACD28_STIM_NRAS_KO_CD4_TCELL_UP	186	Up	1.07699e-12	1.94962e-09
C7_GSE45739_UNSTIM_VS_ACD3_ACD28_STIM_NRAS_KO_CD4_TCELL_DN	171	Down	1.76615e-12	2.74875e-09
C5_GO_ESTABLISHMENT_OF_PROTEIN_LOCALIZATION_TO_ENDOPLASMIC_RETICULUM	86	Up	1.77151e-12	2.74875e-09
C7_GSE45739_UNSTIM_VS_ACD3_ACD28_STIM_WT_CD4_TCELL_DN	186	Down	1.03077e-11	1.49277e-08
C7_GSE2405_0H_VS_24H_A_PHAGOCYTOPHILUM_STIM_NEUTROPHIL_UP	164	Up	1.75578e-10	2.38381e-07
C2_REACTOME_INFLUENZA_INFECTION	124	Up	1.90388e-10	2.43282e-07
C2_REACTOME_REGULATION_OF_EXPRESSION_OF_SLITS_AND_ROBOS	125	Up	3.28993e-10	3.9704e-07
C2_BILANGES_SERUM_AND_RAPAMYCIN_SENSITIVE_GENES	40	Up	5.6601e-10	6.47128e-07
C7_GSE2405_0H_VS_9H_A_PHAGOCYTOPHILUM_STIM_NEUTROPHIL_DN	165	Up	1.01663e-09	1.10421e-06
C5_GO_STRUCTURAL_CONSTITUENT_OF_RIBOSOME	123	Up	1.16416e-09	1.20424e-06
C2_CHNG_MULTIPLE_MYELOMA_HYPERPLOID_UP	41	Up	1.47706e-09	1.45847e-06
C2_REACTOME_ACTIVATION_OF_THE_MRNA_UPON_BINDING_OF_THE_CAP_BINDING_COMPLEX_AND_EIFS_AND_SUBSEQUENT_BINDING_TO_43S	41	Up	2.24777e-09	2.12297e-06
C5_GO_PROTEIN_LOCALIZATION_TO_ENDOPLASMIC_RETICULUM	104	Up	3.02578e-09	2.73871e-06
C5_GO_TRANSLATIONAL_INITIATION	151	Up	5.27848e-09	4.58658e-06
C7_GSE22886_NAIVE_CD8_TCELL_VS_MEMORY_TCELL_DN	170	Up	9.37742e-09	7.83483e-06
C5_GO_CYTOSOLIC_SMALL_RIBOSOMAL_SUBUNIT	29	Up	9.90159e-09	7.96638e-06
C5_GO_RIBOSOMAL_SUBUNIT	146	Up	1.99557e-08	1.5482e-05
C5_GO_VIRAL_GENE_EXPRESSION	151	Up	2.97981e-08	2.23209e-05
C7_GSE22886_NAIVE_TCELL_VS_NKCELL_UP	164	Up	3.62787e-08	2.61412e-05
C2_HSIAO_HOUSEKEEPING_GENES	346	Up	3.7305e-08	2.61412e-05
C7_GSE10325_LUPUS_CD4_TCELL_VS_LUPUS_BCELL_UP	178	Up	6.21756e-08	4.22075e-05
C7_GSE22886_NAIVE_VS_MEMORY_TCELL_DN	177	Up	8.76084e-08	5.76702e-05
C2_REACTOME_RRNA_PROCESSING_IN_THE_NUCLEUS_AND_CYTOSOL	148	Up	9.05279e-08	5.78393e-05
C2_REACTOME_RRNA_PROCESSING	158	Up	1.12646e-07	6.99148e-05
C5_GO_NUCLEAR_TRANSCRIBED_MRNA_CATABOLIC_PROCESS	165	Up	1.29674e-07	7.82473e-05
C5_GO_POLYSOMAL_RIBOSOME	24	Up	1.43999e-07	8.45429e-05
C5_GO_CYTOPLASMIC_TRANSLATION	80	Up	1.86843e-07	0.00010681
C5_GO_PROTEIN_TARGETING_TO_MEMBRANE	150	Up	2.5134e-07	0.000139996
C5_GO_RIBOSOME	175	Up	3.34095e-07	0.000181439
C7_GSE29618_MONOCYTE_VS_MDC_DAY7_FLU_VACCINE_UP	181	Up	6.12299e-07	0.000324414
C2_REACTOME_SIGNALING_BY_ROBO_RECEPTORS	164	Up	6.65959e-07	0.000344444
C2_TIEN_INTESTINE_PROBIOTICS_6HR_UP	40	Up	1.29703e-06	0.000655243
C7_GSE42088_2H_VS_24H_LEISHMANIA_INF_DC_UP	180	Up	1.42848e-06	0.000705247
C7_GSE29618_MONOCYTE_VS_PDC_UP	177	Up	1.75112e-06	0.000845324
C5_GO_LARGE_RIBOSOMAL_SUBUNIT	99	Up	2.00119e-06	0.000945042
C2_PECE_MAMMARY_STEM_CELL_UP	99	Up	2.71371e-06	0.00125425
C5_GO_SMALL_RIBOSOMAL_SUBUNIT	49	Up	2.99138e-06	0.00135379
C7_GSE22886_NAIVE_CD8_TCELL_VS_MEMORY_TCELL_UP	156	Down	3.5572e-06	0.00157342
C7_GSE22886_NAIVE_BCELL_VS_NEUTROPHIL_DN	168	Up	3.62155e-06	0.00157342
C2_REACTOME_TRANSLATION	240	Up	4.03167e-06	0.00171725
C2_HAHTOLA_SEZARY_SYNDROM_DN	36	Down	4.84277e-06	0.00202307
C7_GSE22886_NAIVE_CD8_TCELL_VS_MONOCYTE_DN	181	Up	6.0544e-06	0.00243723
C7_GSE29618_MONOCYTE_VS_MDC_UP	180	Up	6.05859e-06	0.00243723
C7_GSE11057_CD4_EFF_MEM_VS_PBMC_UP	177	Up	6.50157e-06	0.00256788
C7_GSE6269_HEALTHY_VS_STAPH_PNEUMO_INF_PBMC_DN	143	Up	7.98315e-06	0.00309675
C2_HAHTOLA_SEZARY_SYNDROM_UP	88	Up	8.2546e-06	0.00314587
C5_GO_CYTOSOLIC_PART	194	Up	8.52726e-06	0.00319375
C7_GSE11057_PBMC_VS_MEM_CD4_TCELL_DN	171	Up	9.83943e-06	0.00362275
C7_GSE11057_CD4_CENT_MEM_VS_PBMC_UP	177	Up	1.05226e-05	0.00380971
C7_GSE22886_NAIVE_CD4_TCELL_VS_MONOCYTE_DN	183	Up	1.18637e-05	0.00422484
C7_GSE2770_UNTREATED_VS_IL12_TREATED_ACT_CD4_TCELL_2H_UP	175	Up	1.2438e-05	0.00435793
C2_REACTOME_INFECTIOUS_DISEASE	308	Up	2.01365e-05	0.00694326
C7_GSE22886_NAIVE_BCELL_VS_MONOCYTE_DN	184	Up	2.36473e-05	0.0080264
C7_GSE6269_FLU_VS_STAPH_AUREUS_INF_PBMC_DN	151	Up	2.41319e-05	0.00806489
C7_GSE28726_NAIVE_VS_ACTIVATED_CD4_TCELL_UP	168	Up	2.48512e-05	0.00817942
C7_GSE42088_UNINF_VS_LEISHMANIA_INF_DC_2H_DN	170	Up	3.06326e-05	0.00993182
C5_GO_POLYSOME	55	Up	3.20667e-05	0.0102439
C7_GSE22886_NAIVE_TCELL_VS_MONOCYTE_DN	182	Up	3.30824e-05	0.0104152
C2_DAZARD_UV_RESPONSE_CLUSTER_G1	50	Up	3.51703e-05	0.0109144
C7_GSE22886_DAY0_VS_DAY1_MONOCYTE_IN_CULTURE_UP	177	Up	4.01954e-05	0.0122981
C7_GSE34156_TLR1_TLR2_LIGAND_VS_NOD2_AND_TLR1_TLR2_LIGAND_24H_TREATED_MONOCYTE_UP	163	Up	4.4846e-05	0.0135304
C2_ANDERSEN_LIVER_CANCER_KRT19_UP	24	Up	4.59862e-05	0.0136844
C7_GSE2770_TGFB_AND_IL4_ACT_VS_ACT_CD4_TCELL_2H_UP	165	Up	4.88134e-05	0.0143294
C7_GSE18893_TCONV_VS_TREG_24H_TNF_STIM_UP	180	Up	6.13386e-05	0.0177616
C5_GO_RRNA_BINDING	43	Up	6.21408e-05	0.0177616
C7_GSE29618_BCELL_VS_MONOCYTE_DN	182	Up	6.62931e-05	0.0187024
C7_GSE42088_UNINF_VS_LEISHMANIA_INF_DC_4H_DN	161	Up	7.46912e-05	0.0205864
C2_PID_TOLL_ENDOGENOUS_PATHWAY	22	Up	7.54799e-05	0.0205864
C2_JOHANSSON_GLIOMAGENESIS_BY_PDGFB_UP	48	Up	7.58141e-05	0.0205864
C2_BOHN_PRIMARY_IMMUNODEFICIENCY_SYNDROM_UP	42	Up	7.80021e-05	0.020919
C7_GSE5542_UNTREATED_VS_IFNA_AND_IFNG_TREATED_EPITHELIAL_CELLS_6H_UP	169	Up	8.15297e-05	0.0214169
C7_GSE10325_BCELL_VS_MYELOID_DN	173	Up	8.18303e-05	0.0214169
C7_GSE26495_NAIVE_VS_PD1HIGH_CD8_TCELL_UP	161	Up	8.31138e-05	0.0214938
C2_HOLLEMAN_VINCRISTINE_RESISTANCE_ALL_DN	15	Up	8.45768e-05	0.0216148
C5_GO_ESTABLISHMENT_OF_PROTEIN_LOCALIZATION_TO_MEMBRANE	260	Up	9.40678e-05	0.0237609
C2_CHAUHAN_RESPONSE_TO_METHOXYESTRADIOL_DN	85	Up	9.7743e-05	0.0242803
C2_NADLER_OBESITY_UP	48	Up	9.83597e-05	0.0242803
C2_LEE_EARLY_T_LYMPHOCYTE_DN	50	Up	0.00011344	0.0276884
C2_BILANGES_SERUM_RESPONSE_TRANSLATION	18	Up	0.000122369	0.0295357
C7_GSE11057_NAIVE_VS_MEMORY_CD4_TCELL_DN	182	Up	0.000130858	0.0312378
C2_FLOTHO_PEDIATRIC_ALL_THERAPY_RESPONSE_UP	43	Up	0.000134487	0.0317549
C7_GSE13547_2H_VS_12_H_ANTI_IGM_STIM_ZFX_KO_BCELL_DN	163	Up	0.00014254	0.0332947
C2_POMEROY_MEDULLOBLASTOMA_PROGNOSIS_DN	33	Up	0.000144971	0.0335022
C7_GSE41978_KLRG1_HIGH_VS_LOW_EFFECTOR_CD8_TCELL_DN	153	Up	0.000150967	0.0345205
C7_GSE36476_CTRL_VS_TSST_ACT_72H_MEMORY_CD4_TCELL_YOUNG_DN	186	Up	0.000163162	0.0369205
C2_MCLACHLAN_DENTAL_CARIES_UP	197	Up	0.000166522	0.0372924
C7_GSE41978_ID2_KO_VS_ID2_KO_AND_BIM_KO_KLRG1_LOW_EFFECTOR_CD8_TCELL_DN	160	Up	0.000189733	0.0420569
H_HALLMARK_MYC_TARGETS_V1	167	Up	0.00021183	0.0464806
C7_GSE26495_NAIVE_VS_PD1LOW_CD8_TCELL_UP	159	Up	0.000214681	0.0466352
C7_GSE29618_BCELL_VS_MDC_DN	183	Up	0.000218064	0.0468435
C7_GSE36476_CTRL_VS_TSST_ACT_40H_MEMORY_CD4_TCELL_YOUNG_DN	176	Up	0.000219953	0.0468435

## Sheet: B_CD4_TEM_vs_CD8_TEMRA
geneset	NGenes	Direction	PValue	FDR
C7_GSE45739_UNSTIM_VS_ACD3_ACD28_STIM_WT_CD4_TCELL_DN	186	Down	1.53328e-23	3.33075e-19
C2_KEGG_RIBOSOME	62	Up	4.62529e-21	5.02375e-17
C7_GSE45739_UNSTIM_VS_ACD3_ACD28_STIM_NRAS_KO_CD4_TCELL_DN	171	Down	6.73252e-20	4.87502e-16
C2_REACTOME_NONSENSE_MEDIATED_DECAY_NMD_INDEPENDENT_OF_THE_EXON_JUNCTION_COMPLEX_EJC	71	Up	3.68731e-19	2.00249e-15
C2_REACTOME_EUKARYOTIC_TRANSLATION_INITIATION	89	Up	1.60929e-16	6.99171e-13
C7_GSE45739_UNSTIM_VS_ACD3_ACD28_STIM_WT_CD4_TCELL_UP	166	Up	1.51912e-15	5.49997e-12
C2_REACTOME_SRP_DEPENDENT_COTRANSLATIONAL_PROTEIN_TARGETING_TO_MEMBRANE	86	Up	3.52761e-15	1.06649e-11
C5_GO_CYTOSOLIC_RIBOSOME	79	Up	3.92758e-15	1.06649e-11
C2_REACTOME_SELENOAMINO_ACID_METABOLISM	87	Up	2.55931e-14	6.17731e-11
C5_GO_CYTOSOLIC_LARGE_RIBOSOMAL_SUBUNIT	46	Up	1.50936e-13	3.27878e-10
C5_GO_COTRANSLATIONAL_PROTEIN_TARGETING_TO_MEMBRANE	77	Up	3.16657e-13	6.2534e-10
C2_REACTOME_NONSENSE_MEDIATED_DECAY_NMD	89	Up	3.38388e-12	6.12568e-09
C5_GO_ESTABLISHMENT_OF_PROTEIN_LOCALIZATION_TO_ENDOPLASMIC_RETICULUM	86	Up	7.03633e-12	1.17577e-08
C7_GSE45739_UNSTIM_VS_ACD3_ACD28_STIM_NRAS_KO_CD4_TCELL_UP	186	Up	1.93992e-11	3.01006e-08
C7_GSE26495_NAIVE_VS_PD1HIGH_CD8_TCELL_DN	187	Down	6.33949e-11	9.18085e-08
C7_GSE22886_NAIVE_TCELL_VS_NKCELL_UP	164	Up	7.17125e-11	9.73631e-08
C2_CHNG_MULTIPLE_MYELOMA_HYPERPLOID_UP	41	Up	1.34336e-10	1.71658e-07
C7_GSE26495_NAIVE_VS_PD1LOW_CD8_TCELL_DN	183	Down	1.90418e-10	2.29803e-07
C5_GO_NUCLEAR_TRANSCRIBED_MRNA_CATABOLIC_PROCESS_NONSENSE_MEDIATED_DECAY	95	Up	2.21384e-10	2.53111e-07
C2_REACTOME_ACTIVATION_OF_THE_MRNA_UPON_BINDING_OF_THE_CAP_BINDING_COMPLEX_AND_EIFS_AND_SUBSEQUENT_BINDING_TO_43S	41	Up	6.06248e-10	6.58476e-07
C2_BILANGES_SERUM_AND_RAPAMYCIN_SENSITIVE_GENES	40	Up	7.89551e-10	8.16734e-07
C7_GSE22886_NAIVE_CD4_TCELL_VS_NKCELL_DN	185	Down	1.34305e-09	1.32614e-06
C7_GSE22886_NAIVE_CD8_TCELL_VS_MEMORY_TCELL_UP	156	Down	2.82387e-09	2.66709e-06
C5_GO_STRUCTURAL_CONSTITUENT_OF_RIBOSOME	123	Up	5.60059e-09	5.06924e-06
C5_GO_PROTEIN_LOCALIZATION_TO_ENDOPLASMIC_RETICULUM	104	Up	8.86701e-09	7.70472e-06
C5_GO_CYTOSOLIC_SMALL_RIBOSOMAL_SUBUNIT	29	Up	2.73437e-08	2.28457e-05
C7_GSE22886_NAIVE_TCELL_VS_NKCELL_DN	180	Down	3.51258e-08	2.82607e-05
C2_REACTOME_REGULATION_OF_EXPRESSION_OF_SLITS_AND_ROBOS	125	Up	5.32406e-08	4.13052e-05
C7_GSE22886_NAIVE_CD8_TCELL_VS_NKCELL_DN	177	Down	1.02769e-07	7.6981e-05
C7_GSE10325_LUPUS_CD4_TCELL_VS_LUPUS_BCELL_UP	178	Up	1.71759e-07	0.00012437
C7_GSE22886_NAIVE_CD4_TCELL_VS_NKCELL_UP	160	Up	1.98202e-07	0.000138888
C7_GSE21063_WT_VS_NFATC1_KO_16H_ANTI_IGM_STIM_BCELL_DN	110	Down	2.37239e-07	0.000161048
C7_GSE26495_NAIVE_VS_PD1HIGH_CD8_TCELL_UP	161	Up	2.65097e-07	0.000174506
C2_REACTOME_INFLUENZA_INFECTION	124	Up	4.15356e-07	0.000265376
C7_GSE5542_UNTREATED_VS_IFNA_AND_IFNG_TREATED_EPITHELIAL_CELLS_6H_UP	169	Up	4.41984e-07	0.000273923
C7_GSE22886_NAIVE_CD8_TCELL_VS_MEMORY_TCELL_DN	170	Up	4.53954e-07	0.000273923
C2_HAHTOLA_SEZARY_SYNDROM_DN	36	Down	5.2608e-07	0.000308866
C5_GO_POLYSOMAL_RIBOSOME	24	Up	5.44243e-07	0.000311121
C7_GSE26495_NAIVE_VS_PD1LOW_CD8_TCELL_UP	159	Up	6.16326e-07	0.000343294
C7_GSE2405_0H_VS_24H_A_PHAGOCYTOPHILUM_STIM_NEUTROPHIL_UP	164	Up	8.66376e-07	0.000470507
C5_GO_RIBOSOMAL_SUBUNIT	146	Up	9.07642e-07	0.000480895
C7_GSE26495_PD1HIGH_VS_PD1LOW_CD8_TCELL_DN	137	Down	1.34542e-06	0.000695868
C5_GO_TRANSLATIONAL_INITIATION	151	Up	1.90984e-06	0.000964827
C7_GSE5542_UNTREATED_VS_IFNG_TREATED_EPITHELIAL_CELLS_6H_DN	182	Down	2.27491e-06	0.00112314
C2_PECE_MAMMARY_STEM_CELL_UP	99	Up	2.51073e-06	0.00121201
C7_GSE2405_0H_VS_9H_A_PHAGOCYTOPHILUM_STIM_NEUTROPHIL_DN	165	Up	2.91142e-06	0.00137488
C7_GSE22886_CD8_VS_CD4_NAIVE_TCELL_UP	175	Down	4.18544e-06	0.00193447
C2_REACTOME_DEPURINATION	51	Down	6.17236e-06	0.00279338
C2_REACTOME_HDACS_DEACETYLATE_HISTONES	83	Down	6.45214e-06	0.0028604
C7_GSE3982_CENT_MEMORY_CD4_TCELL_VS_NKCELL_DN	152	Down	6.68648e-06	0.00290501
C2_REACTOME_HATS_ACETYLATE_HISTONES	126	Down	7.58221e-06	0.00322958
C2_KEGG_NATURAL_KILLER_CELL_MEDIATED_CYTOTOXICITY	94	Down	9.77286e-06	0.00408261
C7_GSE6269_HEALTHY_VS_E_COLI_INF_PBMC_UP	158	Down	1.19904e-05	0.0049145
C5_GO_LARGE_RIBOSOMAL_SUBUNIT	99	Up	1.38667e-05	0.00557825
C2_GRAHAM_NORMAL_QUIESCENT_VS_NORMAL_DIVIDING_DN	81	Up	1.57907e-05	0.00623674
C7_GSE11057_CD4_EFF_MEM_VS_PBMC_UP	177	Up	1.64275e-05	0.0063724
C2_REACTOME_RRNA_PROCESSING_IN_THE_NUCLEUS_AND_CYTOSOL	148	Up	1.77353e-05	0.00675903
C2_POMEROY_MEDULLOBLASTOMA_PROGNOSIS_DN	33	Up	2.2799e-05	0.00853903
C2_REACTOME_BASE_EXCISION_REPAIR_AP_SITE_FORMATION	58	Down	2.36276e-05	0.00869935
C2_HAHTOLA_SEZARY_SYNDROM_UP	88	Up	3.50593e-05	0.0126932
C2_REACTOME_SIGNALING_BY_ROBO_RECEPTORS	164	Up	3.65006e-05	0.0129984
C7_GSE22886_NAIVE_VS_MEMORY_TCELL_DN	177	Up	3.83015e-05	0.013376
C7_GSE22886_NAIVE_CD8_TCELL_VS_NKCELL_UP	165	Up	3.87925e-05	0.013376
C2_HOLLEMAN_VINCRISTINE_RESISTANCE_ALL_DN	15	Up	4.91755e-05	0.0166912
C7_GSE3920_IFNB_VS_IFNG_TREATED_ENDOTHELIAL_CELL_UP	155	Up	5.54719e-05	0.0184776
C2_REACTOME_RRNA_PROCESSING	158	Up	5.61398e-05	0.0184776
C5_GO_VIRAL_GENE_EXPRESSION	151	Up	6.41236e-05	0.0207904
C2_HSIAO_HOUSEKEEPING_GENES	346	Up	6.62009e-05	0.0211483
C7_GSE5542_UNTREATED_VS_IFNA_AND_IFNG_TREATED_EPITHELIAL_CELLS_6H_DN	170	Down	6.76931e-05	0.0213116
C7_GSE6269_HEALTHY_VS_STAPH_PNEUMO_INF_PBMC_UP	166	Down	6.97989e-05	0.0216606
C5_GO_PROTEIN_TARGETING_TO_MEMBRANE	150	Up	7.22409e-05	0.0221027
C2_REACTOME_SIRT1_NEGATIVELY_REGULATES_RRNA_EXPRESSION	60	Down	7.46092e-05	0.0225102
C5_GO_RIBOSOME	175	Up	8.60658e-05	0.0256111
C2_WHITEFORD_PEDIATRIC_CANCER_MARKERS	101	Up	9.19815e-05	0.0266901
C2_ROSTY_CERVICAL_CANCER_PROLIFERATION_CLUSTER	129	Up	9.21491e-05	0.0266901
C2_FLORIO_NEOCORTEX_BASAL_RADIAL_GLIA_DN	163	Up	9.98918e-05	0.028552
C2_REACTOME_ACTIVATED_PKN1_STIMULATES_TRANSCRIPTION_OF_AR_ANDROGEN_RECEPTOR_REGULATED_GENES_KLK2_AND_KLK3	57	Down	0.000102763	0.0289913
C2_REACTOME_ERCC6_CSB_AND_EHMT2_G9A_POSITIVELY_REGULATE_RRNA_EXPRESSION	67	Down	0.000105888	0.0294897
C2_REACTOME_MEIOTIC_SYNAPSIS	72	Down	0.00012452	0.03424
C2_REACTOME_DNA_DAMAGE_TELOMERE_STRESS_INDUCED_SENESCENCE	73	Down	0.000129709	0.0352209
C2_TIEN_INTESTINE_PROBIOTICS_6HR_UP	40	Up	0.000142689	0.0382671
C7_GSE3920_IFNA_VS_IFNG_TREATED_FIBROBLAST_UP	162	Down	0.000167952	0.0444929
C2_REACTOME_PLATELET_SENSITIZATION_BY_LDL	15	Down	0.000170092	0.0445169
C5_GO_SMALL_RIBOSOMAL_SUBUNIT	49	Up	0.000179923	0.0465293
C7_GSE21063_CTRL_VS_ANTI_IGM_STIM_BCELL_3H_UP	152	Up	0.000188281	0.048118

## Sheet: B_CD4_TEMRA_vs_CD8_TEMRA
geneset	NGenes	Direction	PValue	FDR
C7_GSE45739_UNSTIM_VS_ACD3_ACD28_STIM_WT_CD4_TCELL_DN	186	Down	8.23158e-16	1.78815e-11
C2_KEGG_RIBOSOME	62	Up	1.7288e-15	1.87773e-11
C2_REACTOME_NONSENSE_MEDIATED_DECAY_NMD_INDEPENDENT_OF_THE_EXON_JUNCTION_COMPLEX_EJC	71	Up	9.14563e-15	6.62235e-11
C7_GSE45739_UNSTIM_VS_ACD3_ACD28_STIM_NRAS_KO_CD4_TCELL_DN	171	Down	1.89229e-14	1.02766e-10
C7_GSE26495_NAIVE_VS_PD1HIGH_CD8_TCELL_DN	187	Down	4.0698e-13	1.59034e-09
C7_GSE26495_NAIVE_VS_PD1LOW_CD8_TCELL_DN	183	Down	4.39258e-13	1.59034e-09
C7_GSE45739_UNSTIM_VS_ACD3_ACD28_STIM_WT_CD4_TCELL_UP	166	Up	1.53659e-12	4.76848e-09
C7_GSE45739_UNSTIM_VS_ACD3_ACD28_STIM_NRAS_KO_CD4_TCELL_UP	186	Up	1.30388e-11	3.54052e-08
C7_GSE26495_NAIVE_VS_PD1HIGH_CD8_TCELL_UP	161	Up	2.07793e-11	5.01543e-08
C2_REACTOME_EUKARYOTIC_TRANSLATION_INITIATION	89	Up	2.96012e-11	6.43027e-08
C5_GO_CYTOSOLIC_RIBOSOME	79	Up	7.11291e-11	1.40467e-07
C5_GO_COTRANSLATIONAL_PROTEIN_TARGETING_TO_MEMBRANE	77	Up	8.82323e-11	1.59723e-07
C5_GO_CYTOSOLIC_LARGE_RIBOSOMAL_SUBUNIT	46	Up	7.91486e-10	1.26241e-06
C2_REACTOME_NONSENSE_MEDIATED_DECAY_NMD	89	Up	8.13594e-10	1.26241e-06
C5_GO_ESTABLISHMENT_OF_PROTEIN_LOCALIZATION_TO_ENDOPLASMIC_RETICULUM	86	Up	2.42333e-09	3.50947e-06
C2_REACTOME_SRP_DEPENDENT_COTRANSLATIONAL_PROTEIN_TARGETING_TO_MEMBRANE	86	Up	4.60635e-09	6.25398e-06
C5_GO_NUCLEAR_TRANSCRIBED_MRNA_CATABOLIC_PROCESS_NONSENSE_MEDIATED_DECAY	95	Up	1.34288e-08	1.71596e-05
C2_REACTOME_SELENOAMINO_ACID_METABOLISM	87	Up	1.54023e-08	1.8588e-05
C7_GSE26495_NAIVE_VS_PD1LOW_CD8_TCELL_UP	159	Up	6.77663e-08	7.52049e-05
C2_KEGG_ANTIGEN_PROCESSING_AND_PRESENTATION	52	Down	6.92399e-08	7.52049e-05
C5_GO_MHC_PROTEIN_COMPLEX	16	Down	1.07286e-07	0.00011098
C7_GSE5542_UNTREATED_VS_IFNG_TREATED_EPITHELIAL_CELLS_6H_DN	182	Down	2.43898e-07	0.000240827
C5_GO_STRUCTURAL_CONSTITUENT_OF_RIBOSOME	123	Up	3.16677e-07	0.000299094
C2_CHNG_MULTIPLE_MYELOMA_HYPERPLOID_UP	41	Up	3.45508e-07	0.000312728
C5_GO_PROTEIN_LOCALIZATION_TO_ENDOPLASMIC_RETICULUM	104	Up	3.80336e-07	0.000330482
C7_GSE11057_NAIVE_VS_EFF_MEMORY_CD4_TCELL_UP	169	Up	4.26783e-07	0.000356577
C2_REACTOME_IMMUNOREGULATORY_INTERACTIONS_BETWEEN_A_LYMPHOID_AND_A_NON_LYMPHOID_CELL	90	Down	5.04681e-07	0.000406044
C5_GO_POLYSOMAL_RIBOSOME	24	Up	9.06384e-07	0.000703192
C2_BIOCARTA_CTL_PATHWAY	13	Down	1.50373e-06	0.00112639
C7_GSE11057_NAIVE_VS_MEMORY_CD4_TCELL_UP	158	Up	1.85646e-06	0.00134427
C7_GSE11057_EFF_MEM_VS_CENT_MEM_CD4_TCELL_DN	159	Up	2.0183e-06	0.00141431
C5_GO_MHC_PROTEIN_BINDING	22	Down	2.2116e-06	0.00150133
C7_GSE32986_GMCSF_VS_GMCSF_AND_CURDLAN_LOWDOSE_STIM_DC_DN	171	Up	2.41413e-06	0.00155761
C7_GSE5542_UNTREATED_VS_IFNA_AND_IFNG_TREATED_EPITHELIAL_CELLS_6H_UP	169	Up	2.43791e-06	0.00155761
C5_GO_TRANSLATIONAL_INITIATION	151	Up	2.82353e-06	0.00175244
C2_REACTOME_INFLUENZA_INFECTION	124	Up	3.17822e-06	0.00191779
C2_KEGG_GRAFT_VERSUS_HOST_DISEASE	28	Down	3.35704e-06	0.00196583
C7_GSE3982_CENT_MEMORY_CD4_TCELL_VS_NKCELL_DN	152	Down	3.50775e-06	0.00196583
C5_GO_RIBOSOMAL_SUBUNIT	146	Up	3.52932e-06	0.00196583
C5_GO_MHC_PROTEIN_COMPLEX_BINDING	18	Down	4.33375e-06	0.00235355
C5_GO_VIRAL_GENE_EXPRESSION	151	Up	5.23944e-06	0.00271301
C7_GSE32986_UNSTIM_VS_GMCSF_STIM_DC_UP	179	Up	5.24543e-06	0.00271301
C2_REACTOME_ACTIVATION_OF_THE_MRNA_UPON_BINDING_OF_THE_CAP_BINDING_COMPLEX_AND_EIFS_AND_SUBSEQUENT_BINDING_TO_43S	41	Up	5.7057e-06	0.00288244
C2_KEGG_ALLOGRAFT_REJECTION	28	Down	6.23764e-06	0.00307955
C5_GO_MHC_CLASS_I_PROTEIN_BINDING	13	Down	9.42207e-06	0.004493
C5_GO_RIBOSOME	175	Up	9.51425e-06	0.004493
C5_GO_ANTIGEN_BINDING	37	Down	1.0789e-05	0.00498659
C7_GSE4984_LPS_VS_VEHICLE_CTRL_TREATED_DC_DN	178	Down	1.13446e-05	0.0049883
C5_GO_CYTOSOLIC_SMALL_RIBOSOMAL_SUBUNIT	29	Up	1.14345e-05	0.0049883
C7_GSE21063_WT_VS_NFATC1_KO_16H_ANTI_IGM_STIM_BCELL_DN	110	Down	1.14816e-05	0.0049883
C7_GSE5542_UNTREATED_VS_IFNG_TREATED_EPITHELIAL_CELLS_6H_UP	162	Up	1.17708e-05	0.00501367
C7_GSE11057_NAIVE_VS_CENT_MEMORY_CD4_TCELL_UP	155	Up	1.29563e-05	0.00541251
C5_GO_PEPTIDE_ANTIGEN_BINDING	16	Down	1.45185e-05	0.0058427
C7_GSE11057_NAIVE_CD4_VS_PBMC_CD4_TCELL_UP	172	Up	1.4524e-05	0.0058427
C7_GSE3982_EFF_MEMORY_VS_CENT_MEMORY_CD4_TCELL_UP	156	Down	1.6464e-05	0.00650268
C2_HAHTOLA_SEZARY_SYNDROM_DN	36	Down	1.89422e-05	0.00734789
C5_GO_NUCLEAR_TRANSCRIBED_MRNA_CATABOLIC_PROCESS	165	Up	1.98675e-05	0.00754323
C7_GSE10325_LUPUS_CD4_TCELL_VS_LUPUS_BCELL_UP	178	Up	2.01403e-05	0.00754323
C5_GO_MHC_CLASS_II_PROTEIN_COMPLEX	9	Down	2.20698e-05	0.00812579
C2_REACTOME_RRNA_PROCESSING_IN_THE_NUCLEUS_AND_CYTOSOL	148	Up	3.10606e-05	0.0112455
C2_BILANGES_SERUM_AND_RAPAMYCIN_SENSITIVE_GENES	40	Up	3.39273e-05	0.012082
C2_BIOCARTA_MHC_PATHWAY	9	Down	3.57988e-05	0.0125429
C2_REACTOME_RRNA_PROCESSING	158	Up	3.83274e-05	0.0132157
C5_GO_RRNA_BINDING	43	Up	4.65191e-05	0.0157896
C7_GSE5542_UNTREATED_VS_IFNA_TREATED_EPITHELIAL_CELLS_24H_UP	190	Down	5.57533e-05	0.0186328
C7_GSE26495_PD1HIGH_VS_PD1LOW_CD8_TCELL_DN	137	Down	5.86059e-05	0.0192893
C2_LEE_NAIVE_T_LYMPHOCYTE	19	Up	6.47542e-05	0.0209949
C5_GO_SMALL_RIBOSOMAL_SUBUNIT	49	Up	7.00318e-05	0.0223721
C5_GO_CYTOPLASMIC_TRANSLATION	80	Up	7.62785e-05	0.0240144
C5_GO_POLYSOME	55	Up	8.50465e-05	0.0263923
C5_GO_LARGE_RIBOSOMAL_SUBUNIT	99	Up	0.000101184	0.0305788
C2_ROETH_TERT_TARGETS_DN	9	Down	0.000101352	0.0305788
C7_GSE5542_UNTREATED_VS_IFNG_TREATED_EPITHELIAL_CELLS_24H_UP	176	Down	0.000105336	0.0313454
C2_KEGG_NATURAL_KILLER_CELL_MEDIATED_CYTOTOXICITY	94	Down	0.000107838	0.0316563
C7_GSE22886_NAIVE_TCELL_VS_NKCELL_UP	164	Up	0.000109443	0.0316991
C7_GSE22886_NAIVE_CD8_TCELL_VS_MEMORY_TCELL_DN	170	Up	0.000137681	0.0393533
C2_KEGG_TYPE_I_DIABETES_MELLITUS	31	Down	0.000145985	0.0411848
C2_REACTOME_TRANSLOCATION_OF_ZAP_70_TO_IMMUNOLOGICAL_SYNAPSE	14	Down	0.000158419	0.0441198
C2_KEGG_VIRAL_MYOCARDITIS	53	Down	0.000172233	0.0473597

## Sheet: B_CD8_TEM_vs_CD8_TEMRA
geneset	NGenes	Direction	PValue	FDR
C7_GSE26495_NAIVE_VS_PD1LOW_CD8_TCELL_DN	183	Down	5.30867e-11	1.1532e-06
C2_KEGG_RIBOSOME	62	Up	3.73968e-10	4.06185e-06
C7_GSE26495_NAIVE_VS_PD1HIGH_CD8_TCELL_DN	187	Down	5.88816e-10	4.26361e-06
C7_GSE45739_UNSTIM_VS_ACD3_ACD28_STIM_WT_CD4_TCELL_DN	186	Down	1.35432e-09	7.35495e-06
C2_REACTOME_NONSENSE_MEDIATED_DECAY_NMD_INDEPENDENT_OF_THE_EXON_JUNCTION_COMPLEX_EJC	71	Up	2.1074e-08	9.15579e-05
C7_GSE26495_PD1HIGH_VS_PD1LOW_CD8_TCELL_DN	137	Down	2.9058e-08	0.000105204
C7_GSE22886_NAIVE_CD4_TCELL_VS_NKCELL_DN	185	Down	5.18551e-08	0.000160921
C7_GSE45739_UNSTIM_VS_ACD3_ACD28_STIM_NRAS_KO_CD4_TCELL_DN	171	Down	8.80903e-08	0.000239198
C7_GSE3982_CENT_MEMORY_CD4_TCELL_VS_NKCELL_DN	152	Down	4.58533e-07	0.00110675
C7_GSE22886_NAIVE_CD8_TCELL_VS_NKCELL_DN	177	Down	5.48623e-07	0.00119177
C2_KEGG_NATURAL_KILLER_CELL_MEDIATED_CYTOTOXICITY	94	Down	1.12343e-06	0.00221856
C5_GO_COTRANSLATIONAL_PROTEIN_TARGETING_TO_MEMBRANE	77	Up	1.26972e-06	0.00229851
C5_GO_CYTOSOLIC_RIBOSOME	79	Up	1.54036e-06	0.00257394
C2_REACTOME_EUKARYOTIC_TRANSLATION_INITIATION	89	Up	2.15232e-06	0.00333963
C2_REACTOME_BASE_EXCISION_REPAIR	85	Down	2.95899e-06	0.0042852
C5_GO_CYTOSOLIC_LARGE_RIBOSOMAL_SUBUNIT	46	Up	3.58407e-06	0.00486605
C7_GSE25123_CTRL_VS_IL4_STIM_MACROPHAGE_UP	172	Down	3.921e-06	0.00501034
C2_REACTOME_SRP_DEPENDENT_COTRANSLATIONAL_PROTEIN_TARGETING_TO_MEMBRANE	86	Up	5.1945e-06	0.0062689
C7_GSE22886_NAIVE_TCELL_VS_NKCELL_DN	180	Down	8.39583e-06	0.00959908
C7_GSE13485_CTRL_VS_DAY21_YF17D_VACCINE_PBMC_UP	163	Down	9.36822e-06	0.0101753
C2_MORI_MATURE_B_LYMPHOCYTE_UP	73	Down	1.44335e-05	0.0148624
C2_REACTOME_HATS_ACETYLATE_HISTONES	126	Down	1.50519e-05	0.0148624
C5_GO_ESTABLISHMENT_OF_PROTEIN_LOCALIZATION_TO_ENDOPLASMIC_RETICULUM	86	Up	1.82882e-05	0.016979
C2_REACTOME_SELENOAMINO_ACID_METABOLISM	87	Up	1.87588e-05	0.016979
C7_GSE37533_PPARG1_FOXP3_VS_FOXP3_TRANSDUCED_CD4_TCELL_DN	176	Down	2.66046e-05	0.0231172
C7_GSE6259_FLT3L_INDUCED_DEC205_POS_DC_VS_CD8_TCELL_DN	154	Down	3.22513e-05	0.0263168
C7_GSE25088_CTRL_VS_IL4_AND_ROSIGLITAZONE_STIM_MACROPHAGE_DN	161	Down	3.27097e-05	0.0263168
C2_OSMAN_BLADDER_CANCER_UP	364	Down	4.09692e-05	0.0317848
C2_REACTOME_NONSENSE_MEDIATED_DECAY_NMD	89	Up	4.44384e-05	0.0323416
C2_REACTOME_BASE_EXCISION_REPAIR_AP_SITE_FORMATION	58	Down	4.46645e-05	0.0323416
C7_GSE360_HIGH_DOSE_B_MALAYI_VS_M_TUBERCULOSIS_MAC_UP	165	Down	4.794e-05	0.0334641
C7_GSE42021_TREG_VS_TCONV_PLN_UP	171	Down	4.92958e-05	0.0334641
C7_GSE5542_UNTREATED_VS_IFNG_TREATED_EPITHELIAL_CELLS_6H_DN	182	Down	5.26339e-05	0.0346474
C2_REACTOME_TRANSCRIPTIONAL_REGULATION_BY_SMALL_RNAS	94	Down	6.98776e-05	0.0432774
C7_GSE19888_ADENOSINE_A3R_INH_PRETREAT_AND_ACT_BY_A3R_VS_TCELL_MEMBRANES_ACT_MAST_CELL_UP	164	Down	7.06499e-05	0.0432774
C2_REACTOME_CONDENSATION_OF_PROPHASE_CHROMOSOMES	65	Down	7.56138e-05	0.0432774
C7_GSE21360_NAIVE_VS_QUATERNARY_MEMORY_CD8_TCELL_DN	178	Down	7.56986e-05	0.0432774
C7_GSE21546_WT_VS_SAP1A_KO_DP_THYMOCYTES_UP	155	Down	7.74898e-05	0.0432774
C7_GSE34205_RSV_VS_FLU_INF_INFANT_PBMC_DN	167	Down	8.21693e-05	0.0432774
C2_PID_RAC1_PATHWAY	51	Down	8.23746e-05	0.0432774
C2_REACTOME_NEGATIVE_EPIGENETIC_REGULATION_OF_RRNA_EXPRESSION	93	Down	8.4326e-05	0.0432774
C7_GSE37533_PPARG2_FOXP3_VS_FOXP3_TRANSDUCED_CD4_TCELL_DN	175	Down	8.5609e-05	0.0432774
C2_REACTOME_SIRT1_NEGATIVELY_REGULATES_RRNA_EXPRESSION	60	Down	8.8143e-05	0.0432774
C7_GSE13485_PRE_VS_POST_YF17D_VACCINATION_PBMC_DN	171	Down	8.85e-05	0.0432774
C7_GSE43260_BTLA_POS_VS_NEG_INTRATUMORAL_CD8_TCELL_UP	176	Down	9.00954e-05	0.0432774
C7_GSE9988_LOW_LPS_VS_CTRL_TREATED_MONOCYTE_DN	182	Down	9.52279e-05	0.0432774
C7_GSE6269_HEALTHY_VS_STAPH_PNEUMO_INF_PBMC_UP	166	Down	9.58998e-05	0.0432774
C5_GO_DNA_REPAIR_COMPLEX	34	Down	9.67773e-05	0.0432774
C2_REACTOME_CHROMATIN_ORGANIZATION	243	Down	9.98454e-05	0.0432774
C7_GSE360_L_DONOVANI_VS_B_MALAYI_LOW_DOSE_DC_DN	166	Down	0.000102333	0.0432774
C2_REACTOME_DEPURINATION	51	Down	0.000103995	0.0432774
C7_GSE12845_IGD_POS_BLOOD_VS_DARKZONE_GC_TONSIL_BCELL_DN	179	Down	0.000105025	0.0432774
C2_MULLIGHAN_MLL_SIGNATURE_1_UP	331	Down	0.000106959	0.0432774
C7_GSE16385_IFNG_TNF_VS_IL4_STIM_MACROPHAGE_ROSIGLITAZONE_TREATED_DN	164	Down	0.000107581	0.0432774
C7_GSE21063_WT_VS_NFATC1_KO_16H_ANTI_IGM_STIM_BCELL_DN	110	Down	0.000111014	0.0438463
C2_REACTOME_OXIDATIVE_STRESS_INDUCED_SENESCENCE	112	Down	0.000119262	0.0448782
C2_REACTOME_ACTIVATED_PKN1_STIMULATES_TRANSCRIPTION_OF_AR_ANDROGEN_RECEPTOR_REGULATED_GENES_KLK2_AND_KLK3	57	Down	0.000123633	0.0448782
C5_GO_RESPONSE_TO_TYPE_I_INTERFERON	72	Down	0.000125415	0.0448782
C2_REACTOME_MEIOTIC_RECOMBINATION	73	Down	0.000126822	0.0448782
C2_REACTOME_MEIOSIS	103	Down	0.000129672	0.0448782
C2_REACTOME_MEIOTIC_SYNAPSIS	72	Down	0.000129815	0.0448782
C2_REACTOME_DNA_REPAIR	299	Down	0.000129998	0.0448782
C7_GSE33162_HDAC3_KO_VS_HDAC3_KO_4H_LPS_STIM_MACROPHAGE_UP	167	Down	0.000130154	0.0448782
C5_GO_B_CELL_RECEPTOR_SIGNALING_PATHWAY	45	Down	0.000135993	0.0457927
C7_GSE45365_WT_VS_IFNAR_KO_CD8A_DC_MCMV_INFECTION_UP	169	Down	0.000139192	0.0457927
C7_GSE17721_CTRL_VS_CPG_8H_BMDC_UP	167	Down	0.000139192	0.0457927
C2_CHNG_MULTIPLE_MYELOMA_HYPERPLOID_UP	41	Up	0.000141238	0.0457927
C7_GSE37533_PPARG1_FOXP3_VS_FOXP3_TRANSDUCED_CD4_TCELL_PIOGLITAZONE_TREATED_UP	177	Down	0.000146116	0.0466776
C2_MONTERO_THYROID_CANCER_POOR_SURVIVAL_UP	11	Up	0.000149076	0.0466855
C2_REACTOME_PRC2_METHYLATES_HISTONES_AND_DNA	65	Down	0.000151337	0.0466855
C2_KEGG_BASE_EXCISION_REPAIR	32	Down	0.000152588	0.0466855
C7_GSE5542_UNTREATED_VS_IFNA_AND_IFNG_TREATED_EPITHELIAL_CELLS_6H_DN	170	Down	0.000159046	0.0468549
C2_BIOCARTA_CTL_PATHWAY	13	Down	0.000159158	0.0468549
C7_GSE9988_LPS_VS_CTRL_TREATED_MONOCYTE_DN	181	Down	0.000159698	0.0468549
C2_LI_DCP2_BOUND_MRNA	66	Down	0.000162326	0.0468549
C2_DIAZ_CHRONIC_MEYLOGENOUS_LEUKEMIA_UP	1268	Down	0.000163926	0.0468549
C2_REACTOME_TELOMERE_MAINTENANCE	76	Down	0.000173591	0.0489728
C2_REACTOME_RHO_GTPASES_ACTIVATE_PKNS	79	Down	0.00017749	0.049431

## Sheet: GM_CD4_TRM_vs_B_CD4_TEMRA
geneset	NGenes	Direction	PValue	FDR

## Sheet: GM_CD8_TRM_vs_B_CD8_TEM
geneset	NGenes	Direction	PValue	FDR
C5_GO_RESPIRASOME	77	Up	9.71183e-09	0.00021097
C5_GO_RESPIRATORY_CHAIN_COMPLEX	65	Up	3.29771e-08	0.00035818
C2_MOOTHA_VOXPHOS	66	Up	5.69112e-08	0.000412094
C5_GO_NADH_DEHYDROGENASE_ACTIVITY	37	Up	1.30895e-07	0.000710859
C5_GO_INNER_MITOCHONDRIAL_MEMBRANE_PROTEIN_COMPLEX	108	Up	2.2147e-07	0.000962197
C2_REACTOME_SRP_DEPENDENT_COTRANSLATIONAL_PROTEIN_TARGETING_TO_MEMBRANE	86	Up	5.74486e-07	0.00167525
C2_KEGG_RIBOSOME	62	Up	6.81605e-07	0.00167525
C2_KANG_DOXORUBICIN_RESISTANCE_UP	48	Down	6.90633e-07	0.00167525
C5_GO_MITOCHONDRIAL_RESPIRATORY_CHAIN_COMPLEX_I	43	Up	6.9407e-07	0.00167525
C5_GO_ATP_SYNTHESIS_COUPLED_ELECTRON_TRANSPORT	77	Up	9.52824e-07	0.00192907
C5_GO_COTRANSLATIONAL_PROTEIN_TARGETING_TO_MEMBRANE	77	Up	9.76833e-07	0.00192907
C5_GO_MITOCHONDRIAL_ELECTRON_TRANSPORT_NADH_TO_UBIQUINONE	43	Up	1.36791e-06	0.00247627
C2_REACTOME_NONSENSE_MEDIATED_DECAY_NMD_INDEPENDENT_OF_THE_EXON_JUNCTION_COMPLEX_EJC	71	Up	1.55386e-06	0.0025965
C2_KEGG_OXIDATIVE_PHOSPHORYLATION	101	Up	2.03192e-06	0.00315281
C2_ROSTY_CERVICAL_CANCER_PROLIFERATION_CLUSTER	129	Down	2.77914e-06	0.00402474
C3_KRCTCNNNNMANAGC_UNKNOWN	55	Down	4.6346e-06	0.00629234
C5_GO_RESPIRATORY_ELECTRON_TRANSPORT_CHAIN	94	Up	5.3744e-06	0.00686754
C2_CHIANG_LIVER_CANCER_SUBCLASS_PROLIFERATION_UP	154	Down	6.56559e-06	0.00792358
TRM_core_signature_DOWN	14	Down	1.07925e-05	0.0123392
C2_FLORIO_NEOCORTEX_BASAL_RADIAL_GLIA_DN	163	Down	1.30593e-05	0.0141843
C5_GO_OXIDOREDUCTASE_COMPLEX	92	Up	1.73124e-05	0.0179084
C5_GO_OXIDATIVE_PHOSPHORYLATION	112	Up	1.98449e-05	0.019595
C2_KONG_E2F3_TARGETS	85	Down	2.26073e-05	0.0213521
C5_GO_ESTABLISHMENT_OF_PROTEIN_LOCALIZATION_TO_ENDOPLASMIC_RETICULUM	86	Up	2.9356e-05	0.0265709
C2_SOTIRIOU_BREAST_CANCER_GRADE_1_VS_3_UP	138	Down	3.15711e-05	0.0274327
C2_KEGG_PARKINSONS_DISEASE	98	Up	4.78844e-05	0.0400074
C2_BURTON_ADIPOGENESIS_3	90	Down	5.66813e-05	0.0456033

## Sheet: GM_CD8_TRM_vs_B_CD8_TEMRA
geneset	NGenes	Direction	PValue	FDR
C2_KEGG_RIBOSOME	62	Up	8.19898e-12	1.78107e-07
C5_GO_COTRANSLATIONAL_PROTEIN_TARGETING_TO_MEMBRANE	77	Up	2.14058e-10	2.32499e-06
C2_REACTOME_NONSENSE_MEDIATED_DECAY_NMD_INDEPENDENT_OF_THE_EXON_JUNCTION_COMPLEX_EJC	71	Up	3.46823e-10	2.51134e-06
C2_REACTOME_SRP_DEPENDENT_COTRANSLATIONAL_PROTEIN_TARGETING_TO_MEMBRANE	86	Up	4.95861e-10	2.6929e-06
C5_GO_ESTABLISHMENT_OF_PROTEIN_LOCALIZATION_TO_ENDOPLASMIC_RETICULUM	86	Up	9.66443e-08	0.000419881
C3_KRCTCNNNNMANAGC_UNKNOWN	55	Down	1.86167e-07	0.000595712
C2_MOOTHA_VOXPHOS	66	Up	1.91962e-07	0.000595712
C5_GO_RESPIRASOME	77	Up	2.19652e-07	0.000596437
C2_REACTOME_EUKARYOTIC_TRANSLATION_INITIATION	89	Up	4.3978e-07	0.00106148
C5_GO_RESPIRATORY_CHAIN_COMPLEX	65	Up	5.32927e-07	0.00115768
C5_GO_CYTOSOLIC_RIBOSOME	79	Up	7.01584e-07	0.0013855
C2_REACTOME_SELENOAMINO_ACID_METABOLISM	87	Up	7.76248e-07	0.0014052
C5_GO_CYTOSOLIC_LARGE_RIBOSOMAL_SUBUNIT	46	Up	1.03587e-06	0.00173094
C2_REACTOME_NONSENSE_MEDIATED_DECAY_NMD	89	Up	1.41368e-06	0.00219353
C7_GSE45739_UNSTIM_VS_ACD3_ACD28_STIM_WT_CD4_TCELL_DN	186	Down	1.81484e-06	0.00262825
TRM_core_signature_DOWN	14	Down	3.35386e-06	0.00455349
C2_REACTOME_CONDENSATION_OF_PROPHASE_CHROMOSOMES	65	Down	6.98338e-06	0.00846488
C5_GO_NADH_DEHYDROGENASE_ACTIVITY	37	Up	7.01413e-06	0.00846488
C5_GO_NUCLEAR_TRANSCRIBED_MRNA_CATABOLIC_PROCESS_NONSENSE_MEDIATED_DECAY	95	Up	7.58116e-06	0.00866766
C5_GO_STRUCTURAL_CONSTITUENT_OF_RIBOSOME	123	Up	8.80428e-06	0.00956277
C5_GO_INNER_MITOCHONDRIAL_MEMBRANE_PROTEIN_COMPLEX	108	Up	9.54459e-06	0.00987319
C2_KANG_DOXORUBICIN_RESISTANCE_UP	48	Down	1.30306e-05	0.0128665
C5_GO_MITOCHONDRIAL_ELECTRON_TRANSPORT_NADH_TO_UBIQUINONE	43	Up	1.95708e-05	0.0183337
C2_BURTON_ADIPOGENESIS_3	90	Down	2.08033e-05	0.0183337
C2_KEGG_OXIDATIVE_PHOSPHORYLATION	101	Up	2.10994e-05	0.0183337
C5_GO_ATP_SYNTHESIS_COUPLED_ELECTRON_TRANSPORT	77	Up	2.4151e-05	0.0201782
C5_GO_PENTOSE_PHOSPHATE_SHUNT	14	Down	2.62344e-05	0.021107
C7_GSE21063_WT_VS_NFATC1_KO_16H_ANTI_IGM_STIM_BCELL_UP	173	Down	2.79315e-05	0.0216699
C5_GO_MITOCHONDRIAL_RESPIRATORY_CHAIN_COMPLEX_I	43	Up	2.99016e-05	0.0223984
C2_REACTOME_REGULATION_OF_EXPRESSION_OF_SLITS_AND_ROBOS	125	Up	3.64953e-05	0.0263801
C5_GO_PROTEIN_LOCALIZATION_TO_ENDOPLASMIC_RETICULUM	104	Up	3.7646e-05	0.0263801
C2_SOTIRIOU_BREAST_CANCER_GRADE_1_VS_3_UP	138	Down	4.68716e-05	0.0318185
C2_ROSTY_CERVICAL_CANCER_PROLIFERATION_CLUSTER	129	Down	5.12784e-05	0.0337552
C2_SONG_TARGETS_OF_IE86_CMV_PROTEIN	52	Down	5.44492e-05	0.0347882
C2_REACTOME_SIRT1_NEGATIVELY_REGULATES_RRNA_EXPRESSION	60	Down	5.86779e-05	0.0364188

## Sheet: WM_CD4_TRM_vs_B_CD4_TEM
geneset	NGenes	Direction	PValue	FDR
C2_KEGG_RIBOSOME	62	Down	3.59805e-18	7.81605e-14
C2_REACTOME_EUKARYOTIC_TRANSLATION_INITIATION	89	Down	4.05096e-16	4.3446e-12
C2_REACTOME_NONSENSE_MEDIATED_DECAY_NMD_INDEPENDENT_OF_THE_EXON_JUNCTION_COMPLEX_EJC	71	Down	6e-16	4.3446e-12
C2_REACTOME_SRP_DEPENDENT_COTRANSLATIONAL_PROTEIN_TARGETING_TO_MEMBRANE	86	Down	2.62659e-15	1.42643e-11
C5_GO_CYTOSOLIC_RIBOSOME	79	Down	2.11666e-13	9.19605e-10
C2_REACTOME_SELENOAMINO_ACID_METABOLISM	87	Down	2.54985e-13	9.23173e-10
C5_GO_COTRANSLATIONAL_PROTEIN_TARGETING_TO_MEMBRANE	77	Down	4.46491e-13	1.38559e-09
C5_GO_CYTOSOLIC_LARGE_RIBOSOMAL_SUBUNIT	46	Down	6.52895e-13	1.77285e-09
C5_GO_ESTABLISHMENT_OF_PROTEIN_LOCALIZATION_TO_ENDOPLASMIC_RETICULUM	86	Down	1.54316e-11	3.65863e-08
C2_REACTOME_NONSENSE_MEDIATED_DECAY_NMD	89	Down	1.68422e-11	3.65863e-08
C2_REACTOME_ACTIVATION_OF_THE_MRNA_UPON_BINDING_OF_THE_CAP_BINDING_COMPLEX_AND_EIFS_AND_SUBSEQUENT_BINDING_TO_43S	41	Down	2.06154e-10	4.07117e-07
C2_CHNG_MULTIPLE_MYELOMA_HYPERPLOID_UP	41	Down	2.44993e-10	4.43499e-07
C2_REACTOME_REGULATION_OF_EXPRESSION_OF_SLITS_AND_ROBOS	125	Down	2.69496e-10	4.50328e-07
C5_GO_NUCLEAR_TRANSCRIBED_MRNA_CATABOLIC_PROCESS_NONSENSE_MEDIATED_DECAY	95	Down	9.79235e-10	1.51942e-06
C5_GO_PROTEIN_LOCALIZATION_TO_ENDOPLASMIC_RETICULUM	104	Down	3.14127e-09	4.54919e-06
C7_GSE2405_0H_VS_9H_A_PHAGOCYTOPHILUM_STIM_NEUTROPHIL_DN	165	Down	3.93194e-09	5.33835e-06
TRM_core_signature_DOWN	14	Down	9.98091e-09	1.27538e-05
C2_ROSTY_CERVICAL_CANCER_PROLIFERATION_CLUSTER	129	Down	1.68963e-08	2.0391e-05
C2_BILANGES_SERUM_AND_RAPAMYCIN_SENSITIVE_GENES	40	Down	2.16006e-08	2.46963e-05
C7_GSE2405_0H_VS_24H_A_PHAGOCYTOPHILUM_STIM_NEUTROPHIL_UP	164	Down	2.34411e-08	2.54605e-05
C5_GO_TRANSLATIONAL_INITIATION	151	Down	4.63107e-08	4.79052e-05
C5_GO_PROTEIN_TARGETING_TO_MEMBRANE	150	Down	5.10565e-08	5.04137e-05
C2_REACTOME_SIGNALING_BY_ROBO_RECEPTORS	164	Down	7.64343e-08	7.21905e-05
C2_SOTIRIOU_BREAST_CANCER_GRADE_1_VS_3_UP	138	Down	9.93742e-08	8.99461e-05
C2_PID_TOLL_ENDOGENOUS_PATHWAY	22	Down	1.52608e-07	0.000132604
C5_GO_STRUCTURAL_CONSTITUENT_OF_RIBOSOME	123	Down	1.73302e-07	0.000144794
C7_GSE15750_DAY6_VS_DAY10_TRAF6KO_EFF_CD8_TCELL_UP	181	Down	2.28066e-07	0.000183492
C5_GO_CYTOSOLIC_SMALL_RIBOSOMAL_SUBUNIT	29	Down	2.43045e-07	0.00018856
C2_FLORIO_NEOCORTEX_BASAL_RADIAL_GLIA_DN	163	Down	2.71815e-07	0.000203608
C2_HSIAO_HOUSEKEEPING_GENES	346	Down	5.11149e-07	0.000370123
C2_REACTOME_RRNA_PROCESSING_IN_THE_NUCLEUS_AND_CYTOSOL	148	Down	6.23394e-07	0.000436838
C2_LEE_EARLY_T_LYMPHOCYTE_UP	89	Down	7.53463e-07	0.000511483
C5_GO_POLYSOMAL_RIBOSOME	24	Down	8.51942e-07	0.00056081
C2_POMEROY_MEDULLOBLASTOMA_PROGNOSIS_DN	33	Down	1.62382e-06	0.00103329
C2_REACTOME_INFLUENZA_INFECTION	124	Down	1.66483e-06	0.00103329
C7_GSE29618_MONOCYTE_VS_PDC_UP	177	Down	2.05709e-06	0.00124128
C5_GO_RIBOSOMAL_SUBUNIT	146	Down	2.8639e-06	0.00168142
C7_GSE22886_NAIVE_BCELL_VS_NEUTROPHIL_DN	168	Down	3.46494e-06	0.00198076
C7_GSE45365_HEALTHY_VS_MCMV_INFECTION_CD11B_DC_DN	130	Down	4.1677e-06	0.00232141
C2_REACTOME_RRNA_PROCESSING	158	Down	4.68647e-06	0.00249805
C7_GSE14415_INDUCED_VS_NATURAL_TREG_DN	169	Down	4.71483e-06	0.00249805
C2_WHITEFORD_PEDIATRIC_CANCER_MARKERS	101	Down	4.85909e-06	0.00251319
C2_CROONQUIST_IL6_DEPRIVATION_DN	86	Down	5.41467e-06	0.00273542
C2_CROONQUIST_NRAS_SIGNALING_DN	63	Down	7.33845e-06	0.00362302
C5_GO_CYTOPLASMIC_TRANSLATION	80	Down	7.75719e-06	0.00374465
C7_GSE13547_CTRL_VS_ANTI_IGM_STIM_BCELL_12H_UP	170	Down	9.52787e-06	0.00449943
C2_REACTOME_DISEASES_OF_IMMUNE_SYSTEM	24	Down	1.07228e-05	0.00495597
C2_KANG_DOXORUBICIN_RESISTANCE_UP	48	Down	1.12863e-05	0.00510777
C2_GAVIN_FOXP3_TARGETS_CLUSTER_P6	79	Down	1.33504e-05	0.0059186
C5_GO_CYTOSOLIC_PART	194	Down	1.40216e-05	0.0060918
C5_GO_TRANSLATION_PREINITIATION_COMPLEX	14	Down	1.4444e-05	0.0061523
C7_GSE45365_WT_VS_IFNAR_KO_BCELL_MCMV_INFECTION_DN	143	Down	1.52151e-05	0.00632137
C2_CHIANG_LIVER_CANCER_SUBCLASS_PROLIFERATION_UP	154	Down	1.55889e-05	0.00632137
C7_GSE15750_DAY6_VS_DAY10_EFF_CD8_TCELL_UP	175	Down	1.59023e-05	0.00632137
C2_ZHAN_MULTIPLE_MYELOMA_PR_UP	40	Down	1.6005e-05	0.00632137
C2_JAATINEN_HEMATOPOIETIC_STEM_CELL_DN	196	Down	1.74231e-05	0.00675861
C2_GRAHAM_NORMAL_QUIESCENT_VS_NORMAL_DIVIDING_DN	81	Down	1.80863e-05	0.00689278
C2_MCLACHLAN_DENTAL_CARIES_UP	197	Down	1.94486e-05	0.00728417
C7_GSE30962_PRIMARY_VS_SECONDARY_ACUTE_LCMV_INF_CD8_TCELL_UP	175	Down	2.09631e-05	0.00771832
C2_CHEMNITZ_RESPONSE_TO_PROSTAGLANDIN_E2_UP	121	Down	2.58841e-05	0.00937135
C7_GSE29618_MONOCYTE_VS_MDC_DAY7_FLU_VACCINE_UP	181	Down	2.75435e-05	0.00980865
C1_MT	13	Up	3.10327e-05	0.0108729
C5_GO_FORMATION_OF_CYTOPLASMIC_TRANSLATION_INITIATION_COMPLEX	11	Down	3.534e-05	0.0120587
C5_GO_LARGE_RIBOSOMAL_SUBUNIT	99	Down	3.56655e-05	0.0120587
C2_DAVIES_MULTIPLE_MYELOMA_VS_MGUS_DN	24	Down	3.60824e-05	0.0120587
C7_GSE10325_LUPUS_CD4_TCELL_VS_LUPUS_MYELOID_DN	178	Down	3.90772e-05	0.0128617
C2_HOFFMANN_LARGE_TO_SMALL_PRE_BII_LYMPHOCYTE_UP	135	Down	4.15074e-05	0.0133273
C7_GSE34205_HEALTHY_VS_RSV_INF_INFANT_PBMC_DN	167	Down	4.17189e-05	0.0133273
C2_REACTOME_TRANSLATION	240	Down	4.32684e-05	0.013622
C5_GO_TOLL_LIKE_RECEPTOR_BINDING	11	Down	4.46577e-05	0.0138586
C2_POOLA_INVASIVE_BREAST_CANCER_UP	225	Down	5.08999e-05	0.0155732
C2_KONG_E2F3_TARGETS	85	Down	5.89048e-05	0.0177043
C2_WIELAND_UP_BY_HBV_INFECTION	89	Down	5.95214e-05	0.0177043
C2_WONG_EMBRYONIC_STEM_CELL_CORE	291	Down	6.03102e-05	0.0177043
C5_GO_EUKARYOTIC_48S_PREINITIATION_COMPLEX	12	Down	6.44905e-05	0.018679
C7_GSE41978_ID2_KO_VS_ID2_KO_AND_BIM_KO_KLRG1_LOW_EFFECTOR_CD8_TCELL_DN	160	Down	6.92274e-05	0.0197872
C5_GO_MHC_PROTEIN_COMPLEX	16	Down	8.27309e-05	0.0233398
C5_GO_ESTABLISHMENT_OF_PROTEIN_LOCALIZATION_TO_MEMBRANE	260	Down	8.46218e-05	0.0235672
C5_GO_TERTIARY_GRANULE_LUMEN	47	Down	8.63432e-05	0.0237422
C2_DELACROIX_RAR_TARGETS_UP	39	Up	8.93353e-05	0.0242579
C2_FINETTI_BREAST_CANCER_KINOME_RED	15	Down	9.44605e-05	0.0250835
C2_KIM_LRRC3B_TARGETS	25	Down	9.46854e-05	0.0250835
C7_GSE11057_PBMC_VS_MEM_CD4_TCELL_UP	169	Down	9.866e-05	0.025804
C2_GRAHAM_CML_DIVIDING_VS_NORMAL_QUIESCENT_UP	160	Down	9.97808e-05	0.025804
C7_GSE29618_MONOCYTE_VS_MDC_UP	180	Down	0.000102557	0.0262099
C2_REACTOME_ANTIGEN_PROCESSING_CROSS_PRESENTATION	81	Down	0.000113618	0.0286992
C5_GO_MYD88_DEPENDENT_TOLL_LIKE_RECEPTOR_SIGNALING_PATHWAY	33	Down	0.000118621	0.0296184
C7_GSE41978_KLRG1_HIGH_VS_LOW_EFFECTOR_CD8_TCELL_DN	153	Down	0.000121496	0.0299916
C5_GO_EUKARYOTIC_TRANSLATION_INITIATION_FACTOR_3_COMPLEX	13	Down	0.000128566	0.0313802
C5_GO_RIBOSOME_ASSEMBLY	45	Down	0.000137411	0.032558
C7_GSE39110_DAY3_VS_DAY6_POST_IMMUNIZATION_CD8_TCELL_DN	179	Down	0.00013747	0.032558
C7_GSE29618_MONOCYTE_VS_PDC_DAY7_FLU_VACCINE_UP	179	Down	0.000137888	0.032558
C2_REACTOME_IRAK4_DEFICIENCY_TLR2_4	11	Down	0.000146196	0.0338626
C5_GO_PATTERN_RECOGNITION_RECEPTOR_ACTIVITY	15	Down	0.000146531	0.0338626
C7_GSE29618_PDC_VS_MDC_DN	179	Down	0.00016844	0.038516
C5_GO_VIRAL_GENE_EXPRESSION	151	Down	0.000177951	0.040267
C5_GO_CONDENSED_CHROMOSOME_OUTER_KINETOCHORE	9	Down	0.000198101	0.0442266
C5_GO_MACROPHAGE_ACTIVATION	61	Down	0.000199522	0.0442266
C5_GO_RIBOSOMAL_LARGE_SUBUNIT_ASSEMBLY	21	Down	0.000207312	0.0454894
C2_MORI_PRE_BI_LYMPHOCYTE_UP	65	Down	0.000210501	0.0457272
C5_GO_REGULATION_OF_ATTACHMENT_OF_SPINDLE_MICROTUBULES_TO_KINETOCHORE	11	Down	0.000213857	0.0459962

## Sheet: WM_CD4_TRM_vs_B_CD4_TEMRA
geneset	NGenes	Direction	PValue	FDR
C2_KEGG_RIBOSOME	62	Down	1.94394e-12	4.22281e-08
C2_REACTOME_NONSENSE_MEDIATED_DECAY_NMD_INDEPENDENT_OF_THE_EXON_JUNCTION_COMPLEX_EJC	71	Down	1.42184e-11	1.14123e-07
C2_REACTOME_EUKARYOTIC_TRANSLATION_INITIATION	89	Down	1.57606e-11	1.14123e-07
C5_GO_COTRANSLATIONAL_PROTEIN_TARGETING_TO_MEMBRANE	77	Down	8.71419e-10	4.73246e-06
C5_GO_CYTOSOLIC_RIBOSOME	79	Down	1.68184e-09	7.30693e-06
C2_REACTOME_SRP_DEPENDENT_COTRANSLATIONAL_PROTEIN_TARGETING_TO_MEMBRANE	86	Down	4.07049e-09	1.47372e-05
C5_GO_CYTOSOLIC_LARGE_RIBOSOMAL_SUBUNIT	46	Down	6.19015e-09	1.92098e-05
C2_REACTOME_NONSENSE_MEDIATED_DECAY_NMD	89	Down	1.70828e-08	4.63861e-05
C5_GO_ESTABLISHMENT_OF_PROTEIN_LOCALIZATION_TO_ENDOPLASMIC_RETICULUM	86	Down	2.57781e-08	6.22198e-05
TRM_core_signature_DOWN	14	Down	3.88022e-08	8.429e-05
C5_GO_TRANSLATIONAL_INITIATION	151	Down	6.07268e-08	0.000111919
C2_CHNG_MULTIPLE_MYELOMA_HYPERPLOID_UP	41	Down	6.18254e-08	0.000111919
C2_REACTOME_ACTIVATION_OF_THE_MRNA_UPON_BINDING_OF_THE_CAP_BINDING_COMPLEX_AND_EIFS_AND_SUBSEQUENT_BINDING_TO_43S	41	Down	1.03742e-07	0.000173353
C2_REACTOME_SELENOAMINO_ACID_METABOLISM	87	Down	1.25612e-07	0.000194905
C5_GO_NUCLEAR_TRANSCRIBED_MRNA_CATABOLIC_PROCESS_NONSENSE_MEDIATED_DECAY	95	Down	2.03546e-07	0.000294775
C5_GO_PROTEIN_LOCALIZATION_TO_ENDOPLASMIC_RETICULUM	104	Down	1.55355e-06	0.00210924
C2_BILANGES_SERUM_AND_RAPAMYCIN_SENSITIVE_GENES	40	Down	1.99673e-06	0.00255147
C2_REACTOME_RRNA_PROCESSING_IN_THE_NUCLEUS_AND_CYTOSOL	148	Down	3.41692e-06	0.00412073
C5_GO_CYTOPLASMIC_TRANSLATION	80	Down	3.60419e-06	0.00412073
C2_REACTOME_REGULATION_OF_EXPRESSION_OF_SLITS_AND_ROBOS	125	Down	7.9008e-06	0.00858146
C5_GO_STRUCTURAL_CONSTITUENT_OF_RIBOSOME	123	Down	8.99016e-06	0.00929968
C7_GSE5542_UNTREATED_VS_IFNG_TREATED_EPITHELIAL_CELLS_6H_UP	162	Down	1.02159e-05	0.0100528
C5_GO_RIBOSOMAL_SUBUNIT	146	Down	1.06438e-05	0.0100528
C2_REACTOME_RRNA_PROCESSING	158	Down	1.19555e-05	0.0108213
C5_GO_PROTEIN_TARGETING_TO_MEMBRANE	150	Down	1.47595e-05	0.0124258
C5_GO_POLYSOMAL_RIBOSOME	24	Down	1.48723e-05	0.0124258
C5_GO_CYTOSOLIC_SMALL_RIBOSOMAL_SUBUNIT	29	Down	2.06797e-05	0.0166379
C2_REACTOME_INFLUENZA_INFECTION	124	Down	2.35464e-05	0.0182678
C5_GO_VIRAL_GENE_EXPRESSION	151	Down	2.89441e-05	0.0216811
C7_GSE11057_EFF_MEM_VS_CENT_MEM_CD4_TCELL_UP	163	Up	4.41048e-05	0.0319363
C7_GSE26495_NAIVE_VS_PD1HIGH_CD8_TCELL_UP	161	Down	5.14594e-05	0.0358867
C7_GSE2405_0H_VS_9H_A_PHAGOCYTOPHILUM_STIM_NEUTROPHIL_DN	165	Down	5.28645e-05	0.0358867
C5_GO_TRANSLATION_PREINITIATION_COMPLEX	14	Down	5.87416e-05	0.038668
C5_GO_RIBOSOMAL_LARGE_SUBUNIT_ASSEMBLY	21	Down	6.28187e-05	0.0401356

## Sheet: WM_CD4_TRM_vs_WM_CD8_TRM
geneset	NGenes	Direction	PValue	FDR
C7_GSE45739_UNSTIM_VS_ACD3_ACD28_STIM_NRAS_KO_CD4_TCELL_DN	171	Down	6.84399e-07	0.00865153
C7_GSE45739_UNSTIM_VS_ACD3_ACD28_STIM_WT_CD4_TCELL_DN	186	Down	7.96532e-07	0.00865153
C7_GSE10325_CD4_TCELL_VS_MYELOID_DN	176	Down	2.03248e-06	0.0147172
C7_GSE10325_LUPUS_CD4_TCELL_VS_LUPUS_MYELOID_DN	178	Down	5.41175e-06	0.0293899

[truncated: 3 more sheets: WM_CD8_TRM_vs_B_CD8_TEM, WM_CD8_TRM_vs_B_CD8_TEMRA, WM_CD8_TRM_vs_GM_CD8_TRM]
