# Supplementary material for: Osteopontin associates with brain TRM-cell transcriptome and compartmentalization in donors with and without multiple sclerosis
Source: iScience. 2022 Dec 9;26(1):105785. doi: 10.1016/j.isci.2022.105785 (PMC9804143; doi:10.1016/j.isci.2022.105785)
Supplement: Data S6. Gene set enrichment analysis results of matched blood and brain samples, related to Figures S10B and S10C [file mmc7.zip › DataS6_GSEA_Circulating_vs_Brain/tab.camera.v7.0_B_CD4_TEM_vs_CD8_TEM.txt]

geneset	NGenes	Direction	PValue	FDR
C2_KEGG_RIBOSOME	62	Up	2.54021752223976e-19	5.51811452356142e-15
C2_REACTOME_NONSENSE_MEDIATED_DECAY_NMD_INDEPENDENT_OF_THE_EXON_JUNCTION_COMPLEX_EJC	71	Up	1.3343826486701e-18	1.44933971385303e-14
C2_REACTOME_EUKARYOTIC_TRANSLATION_INITIATION	89	Up	1.36739868608559e-16	9.90133388594573e-13
C5_GO_CYTOSOLIC_RIBOSOME	79	Up	2.2868373636137e-15	1.24192420124451e-11
C2_REACTOME_SRP_DEPENDENT_COTRANSLATIONAL_PROTEIN_TARGETING_TO_MEMBRANE	86	Up	3.30144370864714e-15	1.32373061038318e-11
C2_REACTOME_SELENOAMINO_ACID_METABOLISM	87	Up	3.65620939202646e-15	1.32373061038318e-11
C2_REACTOME_NONSENSE_MEDIATED_DECAY_NMD	89	Up	9.66906368093583e-14	3.0005867191567e-10
C7_GSE45739_UNSTIM_VS_ACD3_ACD28_STIM_WT_CD4_TCELL_UP	166	Up	1.62434150262295e-13	4.41069630768479e-10
C5_GO_COTRANSLATIONAL_PROTEIN_TARGETING_TO_MEMBRANE	77	Up	3.49663868081372e-13	8.43972022925737e-10
C5_GO_NUCLEAR_TRANSCRIBED_MRNA_CATABOLIC_PROCESS_NONSENSE_MEDIATED_DECAY	95	Up	5.98371679523095e-13	1.29984279942802e-09
C5_GO_CYTOSOLIC_LARGE_RIBOSOMAL_SUBUNIT	46	Up	9.76752241786464e-13	1.92890808621158e-09
C7_GSE45739_UNSTIM_VS_ACD3_ACD28_STIM_NRAS_KO_CD4_TCELL_UP	186	Up	1.0769911888299e-12	1.94962329957933e-09
C7_GSE45739_UNSTIM_VS_ACD3_ACD28_STIM_NRAS_KO_CD4_TCELL_DN	171	Down	1.7661482301605e-12	2.74875157553692e-09
C5_GO_ESTABLISHMENT_OF_PROTEIN_LOCALIZATION_TO_ENDOPLASMIC_RETICULUM	86	Up	1.77151047541853e-12	2.74875157553692e-09
C7_GSE45739_UNSTIM_VS_ACD3_ACD28_STIM_WT_CD4_TCELL_DN	186	Down	1.03077292571691e-11	1.49276535102323e-08
C7_GSE2405_0H_VS_24H_A_PHAGOCYTOPHILUM_STIM_NEUTROPHIL_UP	164	Up	1.755784789228e-10	2.38380706102499e-07
C2_REACTOME_INFLUENZA_INFECTION	124	Up	1.90387771417405e-10	2.43281974029429e-07
C2_REACTOME_REGULATION_OF_EXPRESSION_OF_SLITS_AND_ROBOS	125	Up	3.28993448697728e-10	3.97040260336708e-07
C2_BILANGES_SERUM_AND_RAPAMYCIN_SENSITIVE_GENES	40	Up	5.66009691050994e-10	6.47127816773723e-07
C7_GSE2405_0H_VS_9H_A_PHAGOCYTOPHILUM_STIM_NEUTROPHIL_DN	165	Up	1.01662972505973e-09	1.10421237587363e-06
C5_GO_STRUCTURAL_CONSTITUENT_OF_RIBOSOME	123	Up	1.16416217621335e-09	1.20424261685156e-06
C2_CHNG_MULTIPLE_MYELOMA_HYPERPLOID_UP	41	Up	1.47706432106797e-09	1.45846673847997e-06
C2_REACTOME_ACTIVATION_OF_THE_MRNA_UPON_BINDING_OF_THE_CAP_BINDING_COMPLEX_AND_EIFS_AND_SUBSEQUENT_BINDING_TO_43S	41	Up	2.24776552883111e-09	2.12296567751297e-06
C5_GO_PROTEIN_LOCALIZATION_TO_ENDOPLASMIC_RETICULUM	104	Up	3.02578236227108e-09	2.73871126065062e-06
C5_GO_TRANSLATIONAL_INITIATION	151	Up	5.27847806226477e-09	4.58657515786311e-06
C7_GSE22886_NAIVE_CD8_TCELL_VS_MEMORY_TCELL_DN	170	Up	9.37741796641986e-09	7.83483271094379e-06
C5_GO_CYTOSOLIC_SMALL_RIBOSOMAL_SUBUNIT	29	Up	9.90158941452194e-09	7.96637877228371e-06
C5_GO_RIBOSOMAL_SUBUNIT	146	Up	1.99556593269187e-08	1.54820281270948e-05
C5_GO_VIRAL_GENE_EXPRESSION	151	Up	2.97981462945815e-08	2.23208666192136e-05
C7_GSE22886_NAIVE_TCELL_VS_NKCELL_UP	164	Up	3.62787022277063e-08	2.61411641227002e-05
C2_HSIAO_HOUSEKEEPING_GENES	346	Up	3.73049803343786e-08	2.61411641227002e-05
C7_GSE10325_LUPUS_CD4_TCELL_VS_LUPUS_BCELL_UP	178	Up	6.21755509515687e-08	4.22074841662789e-05
C7_GSE22886_NAIVE_VS_MEMORY_TCELL_DN	177	Up	8.76084005729993e-08	5.76702207771898e-05
C2_REACTOME_RRNA_PROCESSING_IN_THE_NUCLEUS_AND_CYTOSOL	148	Up	9.05278755480942e-08	5.78393247215074e-05
C2_REACTOME_RRNA_PROCESSING	158	Up	1.12646384035131e-07	6.99147828684326e-05
C5_GO_NUCLEAR_TRANSCRIBED_MRNA_CATABOLIC_PROCESS	165	Up	1.29673675711647e-07	7.82472571523365e-05
C5_GO_POLYSOMAL_RIBOSOME	24	Up	1.43998876659743e-07	8.45429080453948e-05
C5_GO_CYTOPLASMIC_TRANSLATION	80	Up	1.86843328456784e-07	0.000106810463791229
C5_GO_PROTEIN_TARGETING_TO_MEMBRANE	150	Up	2.51339913746103e-07	0.00013999633195658
C5_GO_RIBOSOME	175	Up	3.34094987065963e-07	0.000181438635100848
C7_GSE29618_MONOCYTE_VS_MDC_DAY7_FLU_VACCINE_UP	181	Up	6.12299148043326e-07	0.000324414009584029
C2_REACTOME_SIGNALING_BY_ROBO_RECEPTORS	164	Up	6.65959083182876e-07	0.000344443551523372
C2_TIEN_INTESTINE_PROBIOTICS_6HR_UP	40	Up	1.29703334948464e-06	0.000655243150019878
C7_GSE42088_2H_VS_24H_LEISHMANIA_INF_DC_UP	180	Up	1.42847930304742e-06	0.000705246725002254
C7_GSE29618_MONOCYTE_VS_PDC_UP	177	Up	1.75111959871462e-06	0.000845323800952837
C5_GO_LARGE_RIBOSOMAL_SUBUNIT	99	Up	2.00119350183641e-06	0.000945041879138964
C2_PECE_MAMMARY_STEM_CELL_UP	99	Up	2.71370519590428e-06	0.00125425144618359
C5_GO_SMALL_RIBOSOMAL_SUBUNIT	49	Up	2.99138490031508e-06	0.00135378862894884
C7_GSE22886_NAIVE_CD8_TCELL_VS_MEMORY_TCELL_UP	156	Down	3.55720069312799e-06	0.00157341813386855
C7_GSE22886_NAIVE_BCELL_VS_NEUTROPHIL_DN	168	Up	3.62154889717937e-06	0.00157341813386855
C2_REACTOME_TRANSLATION	240	Up	4.03166831047977e-06	0.00171725354330494
C2_HAHTOLA_SEZARY_SYNDROM_DN	36	Down	4.84276535421787e-06	0.00202306522672451
C7_GSE22886_NAIVE_CD8_TCELL_VS_MONOCYTE_DN	181	Up	6.05439688903412e-06	0.00243723423084869
C7_GSE29618_MONOCYTE_VS_MDC_UP	180	Up	6.05858529972054e-06	0.00243723423084869
C7_GSE11057_CD4_EFF_MEM_VS_PBMC_UP	177	Up	6.50156866336269e-06	0.0025678832013496
C7_GSE6269_HEALTHY_VS_STAPH_PNEUMO_INF_PBMC_DN	143	Up	7.98315362875043e-06	0.00309675082638117
C2_HAHTOLA_SEZARY_SYNDROM_UP	88	Up	8.25460157149931e-06	0.00314587210416982
C5_GO_CYTOSOLIC_PART	194	Up	8.52726492486965e-06	0.00319375475798178
C7_GSE11057_PBMC_VS_MEM_CD4_TCELL_DN	171	Up	9.83943097894489e-06	0.00362274507043424
C7_GSE11057_CD4_CENT_MEM_VS_PBMC_UP	177	Up	1.05226060509717e-05	0.0038097095207543
C7_GSE22886_NAIVE_CD4_TCELL_VS_MONOCYTE_DN	183	Up	1.18637070210801e-05	0.00422484110850693
C7_GSE2770_UNTREATED_VS_IL12_TREATED_ACT_CD4_TCELL_2H_UP	175	Up	1.24380341018031e-05	0.00435792604505593
C2_REACTOME_INFECTIOUS_DISEASE	308	Up	2.0136506808411e-05	0.00694325932379545
C7_GSE22886_NAIVE_BCELL_VS_MONOCYTE_DN	184	Up	2.36472625739132e-05	0.00802639820145493
C7_GSE6269_FLU_VS_STAPH_AUREUS_INF_PBMC_DN	151	Up	2.41319409577549e-05	0.00806489466808168
C7_GSE28726_NAIVE_VS_ACTIVATED_CD4_TCELL_UP	168	Up	2.48511574872632e-05	0.00817941960751241
C7_GSE42088_UNINF_VS_LEISHMANIA_INF_DC_2H_DN	170	Up	3.06325885748514e-05	0.00993181674047012
C5_GO_POLYSOME	55	Up	3.20667452609353e-05	0.0102439104015191
C7_GSE22886_NAIVE_TCELL_VS_MONOCYTE_DN	182	Up	3.30823536148151e-05	0.0104151879358642
C2_DAZARD_UV_RESPONSE_CLUSTER_G1	50	Up	3.51703119127883e-05	0.0109143526525929
C7_GSE22886_DAY0_VS_DAY1_MONOCYTE_IN_CULTURE_UP	177	Up	4.01954366803699e-05	0.0122981052254602
C7_GSE34156_TLR1_TLR2_LIGAND_VS_NOD2_AND_TLR1_TLR2_LIGAND_24H_TREATED_MONOCYTE_UP	163	Up	4.48459697040138e-05	0.0135304027761152
C2_ANDERSEN_LIVER_CANCER_KRT19_UP	24	Up	4.59861692642251e-05	0.0136843500674899
C7_GSE2770_TGFB_AND_IL4_ACT_VS_ACT_CD4_TCELL_2H_UP	165	Up	4.88134216662828e-05	0.0143293778223873
C7_GSE18893_TCONV_VS_TREG_24H_TNF_STIM_UP	180	Up	6.13385688820611e-05	0.0177616497404321
C5_GO_RRNA_BINDING	43	Up	6.21408359928575e-05	0.0177616497404321
C7_GSE29618_BCELL_VS_MONOCYTE_DN	182	Up	6.6293059476472e-05	0.0187023913117844
C7_GSE42088_UNINF_VS_LEISHMANIA_INF_DC_4H_DN	161	Up	7.46911552455099e-05	0.0205863839003605
C2_PID_TOLL_ENDOGENOUS_PATHWAY	22	Up	7.54799144461689e-05	0.0205863839003605
C2_JOHANSSON_GLIOMAGENESIS_BY_PDGFB_UP	48	Up	7.58141468502897e-05	0.0205863839003605
C2_BOHN_PRIMARY_IMMUNODEFICIENCY_SYNDROM_UP	42	Up	7.80021081781987e-05	0.0209190098266051
C7_GSE5542_UNTREATED_VS_IFNA_AND_IFNG_TREATED_EPITHELIAL_CELLS_6H_UP	169	Up	8.15297055913866e-05	0.021416870077343
C7_GSE10325_BCELL_VS_MYELOID_DN	173	Up	8.18303280587152e-05	0.021416870077343
C7_GSE26495_NAIVE_VS_PD1HIGH_CD8_TCELL_UP	161	Up	8.31137756202696e-05	0.0214938160452276
C2_HOLLEMAN_VINCRISTINE_RESISTANCE_ALL_DN	15	Up	8.45767642284783e-05	0.0216148358745322
C5_GO_ESTABLISHMENT_OF_PROTEIN_LOCALIZATION_TO_MEMBRANE	260	Up	9.40677616319733e-05	0.0237608603015274
C2_CHAUHAN_RESPONSE_TO_METHOXYESTRADIOL_DN	85	Up	9.77430029538563e-05	0.0242803222014503
C2_NADLER_OBESITY_UP	48	Up	9.8359727189045e-05	0.0242803222014503
C2_LEE_EARLY_T_LYMPHOCYTE_DN	50	Up	0.000113440303782016	0.0276883563938959
C2_BILANGES_SERUM_RESPONSE_TRANSLATION	18	Up	0.000122368584709468	0.029535697396042
C7_GSE11057_NAIVE_VS_MEMORY_CD4_TCELL_DN	182	Up	0.000130858487636133	0.0312377904057112
C2_FLOTHO_PEDIATRIC_ALL_THERAPY_RESPONSE_UP	43	Up	0.000134486550198847	0.0317549057605386
C7_GSE13547_2H_VS_12_H_ANTI_IGM_STIM_ZFX_KO_BCELL_DN	163	Up	0.000142540357360386	0.0332946686337599
C2_POMEROY_MEDULLOBLASTOMA_PROGNOSIS_DN	33	Up	0.000144970968953852	0.0335021740274949
C7_GSE41978_KLRG1_HIGH_VS_LOW_EFFECTOR_CD8_TCELL_DN	153	Up	0.000150966694838418	0.0345205211786836
C7_GSE36476_CTRL_VS_TSST_ACT_72H_MEMORY_CD4_TCELL_YOUNG_DN	186	Up	0.000163162075042838	0.0369205182932872
C2_MCLACHLAN_DENTAL_CARIES_UP	197	Up	0.000166522157428512	0.0372923796476243
C7_GSE41978_ID2_KO_VS_ID2_KO_AND_BIM_KO_KLRG1_LOW_EFFECTOR_CD8_TCELL_DN	160	Up	0.000189733432265669	0.0420569321337461
H_HALLMARK_MYC_TARGETS_V1	167	Up	0.000211830005939826	0.0464806385760691
C7_GSE26495_NAIVE_VS_PD1LOW_CD8_TCELL_UP	159	Up	0.000214681353835372	0.0466352304936578
C7_GSE29618_BCELL_VS_MDC_DN	183	Up	0.000218063693464511	0.0468435419589321
C7_GSE36476_CTRL_VS_TSST_ACT_40H_MEMORY_CD4_TCELL_YOUNG_DN	176	Up	0.000219953104074533	0.0468435419589321
C7_GSE24574_BCL6_HIGH_TFH_VS_TFH_CD4_TCELL_DN	171	Up	0.000238825958177348	0.0503690901891896
C7_GSE3720_UNSTIM_VS_LPS_STIM_VD2_GAMMADELTA_TCELL_UP	151	Up	0.000250644231112411	0.0523533137736047
C2_REACTOME_METABOLISM_OF_AMINO_ACIDS_AND_DERIVATIVES	276	Up	0.000255802099230162	0.0529218000150172
C7_GSE10325_LUPUS_BCELL_VS_LUPUS_MYELOID_DN	177	Up	0.000261771040505952	0.0533218002214747
C7_GSE3920_IFNB_VS_IFNG_TREATED_ENDOTHELIAL_CELL_UP	155	Up	0.000264339563561312	0.0533218002214747
C5_GO_RNA_CATABOLIC_PROCESS	318	Up	0.000265099407260473	0.0533218002214747
C2_MOOTHA_VOXPHOS	66	Up	0.000275899093136937	0.0549849174331531
C2_HUANG_GATA2_TARGETS_UP	124	Up	0.000281250523827066	0.0555418648099579
C7_GSE10325_LUPUS_CD4_TCELL_VS_LUPUS_MYELOID_DN	178	Up	0.000286769875742072	0.0561216397364417
C2_DAVIES_MULTIPLE_MYELOMA_VS_MGUS_DN	24	Up	0.000293777111463607	0.0564673878217172
C2_HOLLEMAN_ASPARAGINASE_RESISTANCE_B_ALL_UP	19	Up	0.000298615696430363	0.0564673878217172
C2_NABA_COLLAGENS	31	Down	0.000301533719436505	0.0564673878217172
C2_REACTOME_COLLAGEN_CHAIN_TRIMERIZATION	31	Down	0.000301533719436505	0.0564673878217172
C5_GO_EXTRACELLULAR_MATRIX_STRUCTURAL_CONSTITUENT_CONFERRING_TENSILE_STRENGTH	31	Down	0.000301533719436505	0.0564673878217172
C7_GSE29618_BCELL_VS_MONOCYTE_DAY7_FLU_VACCINE_DN	182	Up	0.000305185601162346	0.0566627932824755
C2_TARTE_PLASMA_CELL_VS_PLASMABLAST_DN	283	Up	0.000308523819915699	0.0567971435595655
C2_BILANGES_RAPAMYCIN_SENSITIVE_VIA_TSC1_AND_TSC2	55	Up	0.000320725806461514	0.0585472831408695
C2_REACTOME_COLLAGEN_BIOSYNTHESIS_AND_MODIFYING_ENZYMES	47	Down	0.000348309843033272	0.0630527893350981
C5_GO_MYD88_DEPENDENT_TOLL_LIKE_RECEPTOR_SIGNALING_PATHWAY	33	Up	0.000351583665483604	0.0631194377297548
C7_GSE5542_UNTREATED_VS_IFNA_TREATED_EPITHELIAL_CELLS_24H_DN	162	Up	0.000363283266463369	0.0646852655523259
C2_ROSS_AML_WITH_CBFB_MYH11_FUSION	44	Up	0.000394247310589344	0.0696279213653035
C7_GSE26156_DOUBLE_POSITIVE_VS_CD4_SINGLE_POSITIVE_THYMOCYTE_UP	173	Up	0.000405305183356285	0.071003584661682
C2_WONG_MITOCHONDRIA_GENE_MODULE	185	Up	0.000430701685586663	0.0748490617279926
C7_GSE22886_NEUTROPHIL_VS_MONOCYTE_DN	179	Up	0.0004498698392547	0.0775597025248401
C5_GO_POSTSYNAPTIC_CYTOSKELETON_ORGANIZATION	7	Up	0.000467037938498281	0.0798855522677021
C2_LUI_TARGETS_OF_PAX8_PPARG_FUSION	26	Up	0.000474749254580692	0.0802452729395946
C7_GSE26030_TH1_VS_TH17_DAY15_POST_POLARIZATION_DN	178	Up	0.000476529034166906	0.0802452729395946
C7_GSE39556_CD8A_DC_VS_NK_CELL_MOUSE_3H_POST_POLYIC_INJ_UP	185	Up	0.000492255847848875	0.082255952175547
C2_MATTHEWS_SKIN_CARCINOGENESIS_VIA_JUN	11	Up	0.000511891507036942	0.0845656900791768
C5_GO_T_CELL_DIFFERENTIATION_INVOLVED_IN_IMMUNE_RESPONSE	59	Up	0.000513864157365527	0.0845656900791768
C2_DANG_MYC_TARGETS_UP	110	Up	0.000528860163434157	0.0858020134563224
C5_GO_RIBOSOME_ASSEMBLY	45	Up	0.000529370363428427	0.0858020134563224
C7_GSE21063_WT_VS_NFATC1_KO_16H_ANTI_IGM_STIM_BCELL_DN	110	Down	0.000533226157372533	0.0858020134563224
C2_HOUSTIS_ROS	27	Up	0.000562474205344811	0.089842846784598
C7_GSE29618_PDC_VS_MDC_DN	179	Up	0.000577339327470018	0.0900986206187926
C5_GO_RIBOSOMAL_LARGE_SUBUNIT_BIOGENESIS	52	Up	0.000579425321655415	0.0900986206187926
C5_GO_SMOOTH_MUSCLE_CELL_CHEMOTAXIS	5	Down	0.000581459123319591	0.0900986206187926
C7_GSE22886_NAIVE_CD4_TCELL_VS_NKCELL_UP	160	Up	0.00058382448659347	0.0900986206187926
C7_GSE22886_NAIVE_CD8_TCELL_VS_NKCELL_UP	165	Up	0.000584813585013569	0.0900986206187926
C2_ROSTY_CERVICAL_CANCER_PROLIFERATION_CLUSTER	129	Up	0.000593115657045401	0.0907341649154736
C7_GSE45365_NK_CELL_VS_CD11B_DC_DN	173	Up	0.000616879580877003	0.0936058111619835
C2_SOTIRIOU_BREAST_CANCER_GRADE_1_VS_3_UP	138	Up	0.000620505308075571	0.0936058111619835
C7_GSE22886_NAIVE_TCELL_VS_DC_UP	173	Up	0.000630641490106723	0.0944787937212989
C2_GRAHAM_NORMAL_QUIESCENT_VS_NORMAL_DIVIDING_DN	81	Up	0.000644222468822508	0.0954362128175251
C7_GSE10325_LUPUS_CD4_TCELL_VS_LUPUS_MYELOID_UP	181	Up	0.00064581886867266	0.0954362128175251
C2_CROONQUIST_IL6_DEPRIVATION_DN	86	Up	0.000660127489357619	0.0968915503467268
C5_GO_HYDROGEN_PEROXIDE_CATABOLIC_PROCESS	22	Up	0.00067981126297273	0.0991110071513867
C5_GO_RIBOSOMAL_SMALL_SUBUNIT_ASSEMBLY	12	Up	0.000716402007550332	0.103749338733439
C2_SASAKI_ADULT_T_CELL_LEUKEMIA	148	Up	0.000733565486715376	0.105531411045815
C2_KAMMINGA_EZH2_TARGETS	39	Up	0.000767540884327312	0.109692701514751
C7_GSE32986_UNSTIM_VS_GMCSF_AND_CURDLAN_LOWDOSE_STIM_DC_UP	179	Up	0.000794332849226976	0.112779689436324
C2_GRADE_COLON_AND_RECTAL_CANCER_UP	257	Up	0.00080570037396697	0.113553489505832
C7_GSE14000_TRANSLATED_RNA_VS_MRNA_DC_DN	149	Up	0.000810237576458315	0.113553489505832
C7_GSE29618_MONOCYTE_VS_PDC_DAY7_FLU_VACCINE_UP	179	Up	0.00081790128793273	0.113717714367833
C2_WONG_ENDMETRIUM_CANCER_DN	50	Down	0.000821879167506782	0.113717714367833
C2_DIAZ_CHRONIC_MEYLOGENOUS_LEUKEMIA_DN	93	Up	0.000829159076148795	0.113998877285951
C7_GSE3982_NEUTROPHIL_VS_NKCELL_UP	164	Up	0.000852153660986028	0.116423484135846
C7_GSE17974_0H_VS_24H_IN_VITRO_ACT_CD4_TCELL_UP	160	Up	0.000863299112620821	0.117209041396638
C5_GO_TERTIARY_GRANULE_LUMEN	47	Up	0.000872334391621105	0.11770012415643
C7_GSE3720_UNSTIM_VS_PMA_STIM_VD2_GAMMADELTA_TCELL_UP	153	Up	0.000912569947816783	0.122368870224839
C7_GSE10325_CD4_TCELL_VS_BCELL_UP	178	Up	0.000941306767083929	0.125447895100394
C7_GSE45837_WT_VS_GFI1_KO_PDC_DN	177	Up	0.000963300560002405	0.127411270272558
C2_NATSUME_RESPONSE_TO_INTERFERON_BETA_DN	44	Up	0.000967769626431526	0.127411270272558
C7_GSE22886_NAIVE_CD4_TCELL_VS_48H_ACT_TH2_UP	168	Up	0.000993938659689849	0.129681480133094
C7_GSE29618_BCELL_VS_MDC_DAY7_FLU_VACCINE_DN	178	Up	0.00099695286941153	0.129681480133094
C2_DACOSTA_UV_RESPONSE_VIA_ERCC3_TTD_UP	51	Up	0.00102152672489226	0.131422078063756
C2_WHITFIELD_CELL_CYCLE_LITERATURE	41	Up	0.00102243388080719	0.131422078063756
C2_LEE_CALORIE_RESTRICTION_MUSCLE_UP	27	Up	0.00103917603556445	0.132788358944509
C2_MEISSNER_NPC_HCP_WITH_H3K27ME3	24	Down	0.0010477478891619	0.133100745007392
C7_GSE11057_NAIVE_VS_CENT_MEMORY_CD4_TCELL_DN	176	Up	0.00107437583913871	0.135689920660525
C5_GO_REGULATION_OF_T_HELPER_CELL_DIFFERENTIATION	30	Up	0.00110056873936472	0.13819453598393
C2_BURTON_ADIPOGENESIS_3	90	Up	0.00112304283196156	0.140056398122802
C7_GSE11057_NAIVE_VS_EFF_MEMORY_CD4_TCELL_DN	170	Up	0.0011282911969567	0.140056398122802
C2_HOFFMANN_LARGE_TO_SMALL_PRE_BII_LYMPHOCYTE_UP	135	Up	0.00115022673798581	0.141968042211737
C7_GSE3565_CTRL_VS_LPS_INJECTED_DUSP1_KO_SPLENOCYTES_DN	157	Up	0.00123352310748855	0.151388827480078
C2_REACTOME_REGULATION_OF_TLR_BY_ENDOGENOUS_LIGAND	12	Up	0.00127197927740577	0.1532990076741
C2_ZHANG_RESPONSE_TO_IKK_INHIBITOR_AND_TNF_UP	183	Up	0.00127272962401148	0.1532990076741
C2_KIM_ALL_DISORDERS_DURATION_CORR_DN	114	Up	0.00128123356609117	0.1532990076741
C2_ZHONG_SECRETOME_OF_LUNG_CANCER_AND_MACROPHAGE	62	Up	0.00128240760966074	0.1532990076741
C2_FARDIN_HYPOXIA_11	29	Up	0.00128437229649156	0.1532990076741
H_HALLMARK_E2F_TARGETS	187	Up	0.00129347941865814	0.153542368368911
C7_GSE29618_PDC_VS_MDC_DAY7_FLU_VACCINE_DN	175	Up	0.00130451674829707	0.154010963713354
C2_FLECHNER_PBL_KIDNEY_TRANSPLANT_OK_VS_DONOR_UP	132	Up	0.00132469185841973	0.155547466164604
C5_GO_FICOLIN_1_RICH_GRANULE	108	Up	0.00137694669073921	0.159110863951579
C2_REACTOME_CHK1_CHK2_CDS1_MEDIATED_INACTIVATION_OF_CYCLIN_B:CDK1_COMPLEX	11	Up	0.00138151342217051	0.159110863951579
C7_GSE26495_NAIVE_VS_PD1HIGH_CD8_TCELL_DN	187	Down	0.00139161612021743	0.159110863951579
C2_FLECHNER_PBL_KIDNEY_TRANSPLANT_REJECTED_VS_OK_DN	42	Up	0.00139169326903581	0.159110863951579
C7_GSE1460_CD4_THYMOCYTE_VS_NAIVE_CD4_TCELL_ADULT_BLOOD_DN	164	Up	0.00139616536058598	0.159110863951579
C2_LEE_LIVER_CANCER_HEPATOBLAST	12	Up	0.00139898609836356	0.159110863951579
C7_GSE12366_PLASMA_CELL_VS_NAIVE_BCELL_DN	167	Up	0.00142802595983346	0.161567749611782
C2_SETLUR_PROSTATE_CANCER_TMPRSS2_ERG_FUSION_DN	8	Down	0.00147939000079842	0.166511860038052
C7_GSE5099_DAY3_VS_DAY7_MCSF_TREATED_MACROPHAGE_UP	176	Up	0.00149664100724018	0.166934234003931
C7_GSE14415_INDUCED_VS_NATURAL_TREG_DN	169	Up	0.00149851197490064	0.166934234003931
C1_chr13q22	15	Up	0.00152603236151206	0.169132658107788
C7_GSE40443_INDUCED_VS_TOTAL_TREG_DN	163	Up	0.0015460482631695	0.17022760369281
C2_CHIARADONNA_NEOPLASTIC_TRANSFORMATION_KRAS_CDC25_UP	45	Up	0.00155158428997728	0.17022760369281
C7_GSE3982_EOSINOPHIL_VS_CENT_MEMORY_CD4_TCELL_DN	165	Up	0.00157978726225281	0.171590522451065
C7_GSE1460_DP_THYMOCYTE_VS_NAIVE_CD4_TCELL_ADULT_BLOOD_DN	162	Up	0.00160617455725888	0.171590522451065
C7_GSE24574_NAIVE_VS_TCONV_CD4_TCELL_UP	152	Up	0.0016253151486405	0.171590522451065
C7_GSE3720_UNSTIM_VS_PMA_STIM_VD1_GAMMADELTA_TCELL_UP	158	Up	0.00162703198257725	0.171590522451065
C2_GAVIN_FOXP3_TARGETS_CLUSTER_P6	79	Up	0.00162721108418124	0.171590522451065
C5_GO_PROTEIN_TARGETING	337	Up	0.00164178942508872	0.171590522451065
C5_GO_CYTOKINETIC_PROCESS	34	Up	0.00164188725774593	0.171590522451065
C5_GO_RAGE_RECEPTOR_BINDING	9	Up	0.00164188737618011	0.171590522451065
C2_CAFFAREL_RESPONSE_TO_THC_8HR_5_UP	13	Up	0.00164585387382698	0.171590522451065
C2_SCHAEFFER_SOX9_TARGETS_IN_PROSTATE_DEVELOPMENT_UP	15	Down	0.00164911390083665	0.171590522451065
C7_GSE22886_NAIVE_VS_IGG_IGA_MEMORY_BCELL_DN	174	Up	0.00165089624786045	0.171590522451065
C7_GSE22601_DOUBLE_POSITIVE_VS_CD4_SINGLE_POSITIVE_THYMOCYTE_DN	177	Up	0.00166267973802228	0.171992342614561
C7_GSE21670_UNTREATED_VS_IL6_TREATED_STAT3_KO_CD4_TCELL_DN	170	Up	0.00167389344683788	0.172331693581323
C5_GO_MHC_CLASS_II_PROTEIN_COMPLEX	9	Down	0.00171096383762108	0.173633456955369
C2_MIKKELSEN_MEF_HCP_WITH_H3K27ME3	242	Down	0.00171133505947594	0.173633456955369
C7_GSE21670_STAT3_KO_VS_WT_CD4_TCELL_DN	176	Up	0.00171718466532973	0.173633456955369
C7_GSE45365_WT_VS_IFNAR_KO_BCELL_MCMV_INFECTION_DN	143	Up	0.0017185100237262	0.173633456955369
C2_REACTOME_POU5F1_OCT4_SOX2_NANOG_REPRESS_GENES_RELATED_TO_DIFFERENTIATION	5	Down	0.00178036478667017	0.179050297503871
C5_GO_POSITIVE_REGULATION_OF_ALPHA_BETA_T_CELL_DIFFERENTIATION	40	Up	0.00181017537681125	0.180385774916441
C7_GSE34156_UNTREATED_VS_6H_TLR1_TLR2_LIGAND_TREATED_MONOCYTE_UP	165	Up	0.00181025175766626	0.180385774916441
C5_GO_HOMOPHILIC_CELL_ADHESION_VIA_PLASMA_MEMBRANE_ADHESION_MOLECULES	80	Down	0.00187428012612345	0.183238750008464
C5_GO_REGULATION_OF_MYELOID_LEUKOCYTE_MEDIATED_IMMUNITY	46	Up	0.00187530735135913	0.183238750008464
C5_GO_POSITIVE_REGULATION_OF_T_HELPER_CELL_DIFFERENTIATION	18	Up	0.00188175714742681	0.183238750008464
C2_LINDSTEDT_DENDRITIC_CELL_MATURATION_B	45	Up	0.00188176547702262	0.183238750008464
C2_REACTOME_IRAK4_DEFICIENCY_TLR2_4	11	Up	0.00188825352398821	0.183238750008464
C2_WONG_EMBRYONIC_STEM_CELL_CORE	291	Up	0.00188949408469806	0.183238750008464
C2_REACTOME_GROWTH_HORMONE_RECEPTOR_SIGNALING	19	Up	0.00190022067027012	0.18345997164568
C5_GO_SUPERCOILED_DNA_BINDING	5	Up	0.00192397061751353	0.184931034178082
C7_GSE13547_CTRL_VS_ANTI_IGM_STIM_BCELL_12H_UP	170	Up	0.0019781030059103	0.188417297159523
C7_GSE11057_NAIVE_CD4_VS_PBMC_CD4_TCELL_UP	172	Up	0.00199707885330425	0.188417297159523
C5_GO_ATP_SYNTHESIS_COUPLED_ELECTRON_TRANSPORT	77	Up	0.0019981764783368	0.188417297159523
C5_GO_EXTRACELLULAR_MATRIX_COMPONENT	37	Down	0.00200260622033999	0.188417297159523
C7_GSE15750_DAY6_VS_DAY10_TRAF6KO_EFF_CD8_TCELL_UP	181	Up	0.00201799627747431	0.188417297159523
C5_GO_POSITIVE_REGULATION_OF_LYMPHOCYTE_DIFFERENTIATION	78	Up	0.00201920971459846	0.188417297159523
C7_GSE22886_CTRL_VS_LPS_24H_DC_UP	182	Up	0.00202095614041196	0.188417297159523
C7_GSE28726_ACT_CD4_TCELL_VS_ACT_VA24NEG_NKTCELL_DN	181	Up	0.00206805022384172	0.191266380339099
C2_LI_DCP2_BOUND_MRNA	66	Up	0.00206912486211334	0.191266380339099
C5_GO_ESTABLISHMENT_OR_MAINTENANCE_OF_TRANSMEMBRANE_ELECTROCHEMICAL_GRADIENT	11	Down	0.00207974667969142	0.191433631876851
C5_GO_CORTICOSTEROID_HORMONE_SECRETION	9	Down	0.00209752229914849	0.192255176811825
C2_WANG_TUMOR_INVASIVENESS_UP	316	Up	0.00211698405576516	0.192992401462455
C5_GO_DEFENSE_RESPONSE_TO_GRAM_NEGATIVE_BACTERIUM	35	Up	0.00212333397548804	0.192992401462455
C7_GSE37533_UNTREATED_VS_PIOGLIZATONE_TREATED_CD4_TCELL_PPARG1_AND_FOXP3_TRASDUCED_DN	171	Up	0.00216866823268928	0.195478634913284
C7_GSE19401_NAIVE_VS_IMMUNIZED_MOUSE_PLN_FOLLICULAR_DC_UP	176	Up	0.00216868531114954	0.195478634913284
C7_GSE25677_MPL_VS_R848_STIM_BCELL_DN	178	Up	0.00218584580886748	0.196211274818299
C2_WANG_ADIPOGENIC_GENES_REPRESSED_BY_SIRT1	19	Up	0.00221571828721066	0.19807427305793
C5_GO_TOLL_LIKE_RECEPTOR_7_SIGNALING_PATHWAY	5	Down	0.00223495375397238	0.198975001629271
C2_KEGG_BASE_EXCISION_REPAIR	32	Up	0.0022465625449695	0.199192155772949
C2_LU_TUMOR_ENDOTHELIAL_MARKERS_UP	16	Up	0.00233093842284635	0.205833233168663
C7_GSE26030_TH1_VS_TH17_RESTIMULATED_DAY15_POST_POLARIZATION_DN	163	Up	0.00236694999904787	0.207826180553857
C5_GO_POSITIVE_REGULATION_OF_T_CELL_RECEPTOR_SIGNALING_PATHWAY	13	Up	0.00237264156780171	0.207826180553857
C5_GO_EUKARYOTIC_TRANSLATION_INITIATION_FACTOR_3_COMPLEX_EIF3M	6	Up	0.00239744344461538	0.208845455406608
C7_GSE5542_UNTREATED_VS_IFNG_TREATED_EPITHELIAL_CELLS_6H_UP	162	Up	0.0024095954031654	0.208845455406608
C7_GSE1460_DP_VS_CD4_THYMOCYTE_DN	174	Up	0.00241312016328586	0.208845455406608
C2_BIOCARTA_IL2RB_PATHWAY	36	Up	0.00243722537068224	0.210094629870358
C2_JISON_SICKLE_CELL_DISEASE_DN	156	Up	0.00246056878265955	0.210338331778952
C7_GSE34156_UNTREATED_VS_24H_NOD2_LIGAND_TREATED_MONOCYTE_DN	167	Up	0.00246678761257836	0.210338331778952
C2_KAMIKUBO_MYELOID_CEBPA_NETWORK	28	Up	0.00247534214429179	0.210338331778952
C2_ZHANG_PROLIFERATING_VS_QUIESCENT	44	Up	0.00249089951393877	0.210338331778952
C2_LEE_LIVER_CANCER_MYC_TGFA_UP	48	Up	0.00249336044521466	0.210338331778952
C2_MISSIAGLIA_REGULATED_BY_METHYLATION_UP	106	Up	0.00249814894807208	0.210338331778952
C5_GO_MRNA_5_UTR_BINDING	16	Up	0.00250898982028681	0.210394815032452
C2_YU_MYC_TARGETS_UP	42	Up	0.00251819048512809	0.210394815032452
C2_HAHTOLA_MYCOSIS_FUNGOIDES_CD4_DN	101	Up	0.0025316000953754	0.210704784949578
C5_GO_REGULATION_OF_LEUKOCYTE_DEGRANULATION	39	Up	0.00260849544975557	0.216276132271146
C5_GO_PEPTIDE_BIOSYNTHETIC_PROCESS	526	Up	0.00265819228606046	0.219558597072591
C5_GO_COCHLEA_DEVELOPMENT	30	Down	0.00272526496227166	0.222550616104215
C2_REACTOME_NAPLUS_CL_DEPENDENT_NEUROTRANSMITTER_TRANSPORTERS	8	Down	0.00273328140155387	0.222550616104215
C5_GO_MYELOID_LEUKOCYTE_ACTIVATION	536	Up	0.00273673653276907	0.222550616104215
C2_LENAOUR_DENDRITIC_CELL_MATURATION_DN	116	Up	0.00274046575728492	0.222550616104215
C5_GO_T_CELL_DIFFERENTIATION	203	Up	0.00274564126114854	0.222550616104215
C7_GSE26488_CTRL_VS_PEPTIDE_INJECTION_OT2_THYMOCYTE_DN	168	Up	0.00276661893120866	0.223417334731025
C5_GO_POSITIVE_REGULATION_OF_CD4_POSITIVE_ALPHA_BETA_T_CELL_ACTIVATION	30	Up	0.00277702455617063	0.223427053458128
C7_GSE36476_CTRL_VS_TSST_ACT_16H_MEMORY_CD4_TCELL_YOUNG_UP	174	Up	0.00279049417733607	0.223682306325725
C2_REACTOME_NUCLEOTIDE_BINDING_DOMAIN_LEUCINE_RICH_REPEAT_CONTAINING_RECEPTOR_NLR_SIGNALING_PATHWAYS	52	Up	0.00281090843497274	0.224318834184492
C2_SMIRNOV_CIRCULATING_ENDOTHELIOCYTES_IN_CANCER_UP	141	Up	0.00282195883705372	0.224318834184492
C5_GO_POSITIVE_REGULATION_OF_LEUKOCYTE_DIFFERENTIATION	117	Up	0.00282941401125769	0.224318834184492
C2_SENGUPTA_NASOPHARYNGEAL_CARCINOMA_WITH_LMP1_DN	92	Down	0.00287487524992993	0.226052703834276
C2_GROSS_HIF1A_TARGETS_DN	21	Up	0.00288352032430416	0.226052703834276
C5_GO_INTERLEUKIN_1_RECEPTOR_ACTIVITY	6	Up	0.00288419151288414	0.226052703834276
C2_GUENTHER_GROWTH_SPHERICAL_VS_ADHERENT_DN	24	Up	0.00289962209106853	0.226052703834276
C5_GO_POSITIVE_REGULATION_OF_INFLAMMATORY_RESPONSE	99	Up	0.00291295672113422	0.226052703834276
C5_GO_ORGANIC_CYCLIC_COMPOUND_CATABOLIC_PROCESS	477	Up	0.00291570182927849	0.226052703834276
C2_BARRIER_COLON_CANCER_RECURRENCE_DN	17	Up	0.00292412695196021	0.226052703834276
C5_GO_COLLAGEN_TRIMER	48	Down	0.00298945199219231	0.230046681457294
C2_BIOCARTA_IL12_PATHWAY	18	Down	0.00299697145202846	0.230046681457294
C7_GSE4748_CYANOBACTERIUM_LPSLIKE_VS_LPS_AND_CYANOBACTERIUM_LPSLIKE_STIM_DC_3H_DN	127	Up	0.00302557042210554	0.231424177040136
C2_KEGG_HUNTINGTONS_DISEASE	141	Up	0.00305035663167958	0.232501393368335
C7_GSE6269_E_COLI_VS_STREP_PNEUMO_INF_PBMC_DN	135	Up	0.00308316962509807	0.234180747433585
C2_RUTELLA_RESPONSE_TO_HGF_VS_CSF2RB_AND_IL4_DN	216	Up	0.00312093985029922	0.236223611038502
C7_GSE369_PRE_VS_POST_IL6_INJECTION_SOCS3_KO_LIVER_UP	171	Up	0.00313703208494186	0.23661718049025
C2_RHODES_UNDIFFERENTIATED_CANCER	60	Up	0.00315280670073105	0.23698415211066
C5_GO_MYELOID_LEUKOCYTE_MEDIATED_IMMUNITY	468	Up	0.0031915281129161	0.239067466196126
C1_chrYq11	9	Down	0.00323992875744259	0.241742507973381
C7_GSE26495_NAIVE_VS_PD1LOW_CD8_TCELL_DN	183	Down	0.00324949649349663	0.241742507973381
C1_chr3q23	18	Down	0.00326462426271955	0.242039019996781
C2_RHEIN_ALL_GLUCOCORTICOID_THERAPY_DN	333	Up	0.00331522097674791	0.244954235639098
C2_ROETH_TERT_TARGETS_DN	9	Down	0.00334717479715151	0.246462341650109
C7_GSE32986_GMCSF_AND_CURDLAN_LOWDOSE_VS_GMCSF_AND_CURDLAN_HIGHDOSE_STIM_DC_DN	137	Up	0.00335832311966268	0.246462341650109
C5_GO_SALIVARY_GLAND_DEVELOPMENT	30	Down	0.00338439432874534	0.247539387216616
C7_GSE17301_IFNA2_VS_IFNA2_AND_ACD3_ACD28_STIM_CD8_TCELL_DN	168	Up	0.00339910506542071	0.247781071597765
C5_GO_BICARBONATE_TRANSMEMBRANE_TRANSPORTER_ACTIVITY	15	Down	0.00343689732348462	0.247989156356977
C2_ALTEMEIER_RESPONSE_TO_LPS_WITH_MECHANICAL_VENTILATION	99	Up	0.00345814158901738	0.247989156356977
C2_REACTOME_CASPASE_MEDIATED_CLEAVAGE_OF_CYTOSKELETAL_PROTEINS	11	Up	0.00346090802709937	0.247989156356977
C5_GO_INTERSPECIES_INTERACTION_BETWEEN_ORGANISMS	747	Up	0.00346760091929138	0.247989156356977
C5_GO_EXOGENOUS_PROTEIN_BINDING	60	Up	0.00346963313872466	0.247989156356977
H_HALLMARK_INFLAMMATORY_RESPONSE	160	Up	0.00347045544043277	0.247989156356977
C2_BERENJENO_TRANSFORMED_BY_RHOA_UP	454	Up	0.00348675726950344	0.24809858724963
C7_GSE22886_DC_VS_MONOCYTE_DN	173	Up	0.00349598470525663	0.24809858724963
C2_MARTINELLI_IMMATURE_NEUTROPHIL_DN	13	Up	0.00350760265510598	0.24809858724963
C7_GSE9960_HEALTHY_VS_GRAM_NEG_AND_POS_SEPSIS_PBMC_UP	95	Down	0.00352320440281124	0.24809858724963
C2_MEISSNER_NPC_HCP_WITH_H3K4ME2_AND_H3K27ME3	133	Down	0.00352909190536002	0.24809858724963
C2_BRACHAT_RESPONSE_TO_CAMPTOTHECIN_DN	35	Up	0.00357323400513844	0.249723329634779
C5_GO_MHC_CLASS_IB_RECEPTOR_ACTIVITY	3	Down	0.00357519474825835	0.249723329634779
C2_LEE_LIVER_CANCER_MYC_UP	45	Up	0.00360537296476388	0.251024092671685
C2_MODY_HIPPOCAMPUS_PRENATAL	33	Up	0.00361818294791453	0.251111144337212
C7_GSE3982_EFF_MEMORY_CD4_TCELL_VS_TH2_DN	179	Up	0.00364400336151512	0.251868903739809
C2_REACTOME_COLLAGEN_DEGRADATION	43	Down	0.00365507289256847	0.251868903739809
C5_GO_RIBOSOME_BIOGENESIS	221	Up	0.00366689006241595	0.251868903739809
C2_MIKKELSEN_NPC_HCP_WITH_H3K27ME3	136	Down	0.00367547956016753	0.251868903739809
C5_GO_CORONARY_VASCULATURE_MORPHOGENESIS	13	Down	0.00372428224736358	0.254369657197718
C5_GO_ANTIOXIDANT_ACTIVITY	61	Up	0.00374297335050683	0.254369657197718
C5_GO_REGULATION_OF_XENOPHAGY	6	Up	0.00374710170341434	0.254369657197718
C7_GSE3565_CTRL_VS_LPS_INJECTED_SPLENOCYTES_DN	164	Up	0.00381380097735062	0.257563884930565
C5_GO_SYNAPSE_ASSEMBLY	98	Down	0.0038178691224804	0.257563884930565
C7_GSE25123_WT_VS_PPARG_KO_MACROPHAGE_UP	163	Up	0.00386855576308707	0.259471736585231
C7_GSE36476_CTRL_VS_TSST_ACT_72H_MEMORY_CD4_TCELL_YOUNG_UP	174	Up	0.00387003833050751	0.259471736585231
C5_GO_LIPOPOLYSACCHARIDE_RECEPTOR_ACTIVITY	5	Up	0.0038953235351557	0.260363425089807
C2_LEE_NAIVE_T_LYMPHOCYTE	19	Up	0.00394207427192664	0.262441298958348
C7_GSE3982_EOSINOPHIL_VS_DC_DN	180	Up	0.00395057334435297	0.262441298958348
C5_GO_LARGE_RIBOSOMAL_SUBUNIT_RRNA_BINDING	5	Up	0.00401198116791445	0.265338070304808
C2_WILSON_PROTEASES_AT_TUMOR_BONE_INTERFACE_DN	3	Up	0.00403114881840356	0.265338070304808
C5_GO_INNER_MITOCHONDRIAL_MEMBRANE_PROTEIN_COMPLEX	108	Up	0.00404112686989233	0.265338070304808
C2_VERHAAK_GLIOBLASTOMA_MESENCHYMAL	199	Up	0.0040558456914075	0.265338070304808
C5_GO_CARDIAC_MUSCLE_MYOBLAST_PROLIFERATION	4	Down	0.00405947093688068	0.265338070304808
C7_GSE14415_INDUCED_TREG_VS_FAILED_INDUCED_TREG_UP	172	Up	0.00406746662116195	0.265338070304808
C5_GO_REGULATION_OF_AMPA_RECEPTOR_ACTIVITY	9	Down	0.00408985024924157	0.265999451988846
C7_GSE9006_HEALTHY_VS_TYPE_1_DIABETES_PBMC_AT_DX_DN	161	Up	0.00410796380162549	0.266136527760431
C2_SWEET_KRAS_ONCOGENIC_SIGNATURE	74	Up	0.00411646058682064	0.266136527760431
C2_MORI_IMMATURE_B_LYMPHOCYTE_DN	78	Up	0.0041304366528389	0.266247701512223
C7_GSE11057_EFF_MEM_VS_CENT_MEM_CD4_TCELL_DN	159	Up	0.00415303208109363	0.26648617939525
C5_GO_LIGAND_GATED_ANION_CHANNEL_ACTIVITY	4	Down	0.00415867121553146	0.26648617939525
C2_CHIBA_RESPONSE_TO_TSA	39	Up	0.0041722601094974	0.266570606937094
C2_LY_AGING_PREMATURE_DN	26	Up	0.00419397498898798	0.26717219555949
C2_BENPORATH_PROLIFERATION	137	Up	0.00421819886290933	0.267929631283566
C7_GSE28237_EARLY_VS_LATE_GC_BCELL_DN	162	Up	0.00426149084635758	0.269470497920564
C5_GO_PROTEIN_TYROSINE_KINASE_ACTIVATOR_ACTIVITY	13	Down	0.00426726747155891	0.269470497920564
C5_GO_RESPONSE_TO_SODIUM_ARSENITE	4	Up	0.0043135551156377	0.270764504968673
C5_GO_EXOCRINE_SYSTEM_DEVELOPMENT	36	Down	0.00432719553909721	0.270764504968673
C2_TAKEDA_TARGETS_OF_NUP98_HOXA9_FUSION_3D_DN	21	Up	0.00433101154614671	0.270764504968673
C5_GO_SODIUM_ION_TRANSMEMBRANE_TRANSPORTER_ACTIVITY	83	Down	0.00434713626160863	0.270764504968673
C7_GSE3337_4H_VS_16H_IFNG_IN_CD8POS_DC_UP	179	Up	0.00435968984268262	0.270764504968673
C2_FLORIO_NEOCORTEX_BASAL_RADIAL_GLIA_DN	163	Up	0.00436659562107223	0.270764504968673
C5_GO_CELL_ACTIVATION_INVOLVED_IN_IMMUNE_RESPONSE	587	Up	0.00437500995461051	0.270764504968673
C5_GO_OXIDATIVE_PHOSPHORYLATION	112	Up	0.00442421503794602	0.273031884287788
C5_GO_ACTIVATION_OF_TRANSMEMBRANE_RECEPTOR_PROTEIN_TYROSINE_KINASE_ACTIVITY	8	Down	0.00445861236328834	0.274375173846211
C2_OHASHI_AURKB_TARGETS	6	Up	0.00448556662695068	0.275254135133474
C1_chrXp11	117	Up	0.00450600267788799	0.275413455964297
C5_GO_HAPTOGLOBIN_HEMOGLOBIN_COMPLEX	6	Up	0.00451351978655295	0.275413455964297
C2_REACTOME_ACTIVATED_NTRK2_SIGNALS_THROUGH_CDK5	5	Up	0.00453554551437659	0.275982227475638
C2_KANG_DOXORUBICIN_RESISTANCE_UP	48	Up	0.0045485047637982	0.275997678726225
C5_GO_REGULATION_OF_LIPID_STORAGE	35	Up	0.00457712853110796	0.276960899947795
C7_GSE14415_TCONV_VS_FOXP3_KO_INDUCED_TREG_DN	172	Up	0.00461957927104066	0.278753112513378
C5_GO_CD4_POSITIVE_ALPHA_BETA_T_CELL_ACTIVATION	72	Up	0.00463458204887047	0.278883728109732
C2_PID_PI3KCI_AKT_PATHWAY	30	Up	0.00468694745337009	0.280819308819514
C5_GO_REGULATION_OF_T_CELL_DIFFERENTIATION_IN_THYMUS	20	Up	0.00470239286236092	0.280819308819514
C5_GO_REGULATION_OF_T_CELL_DIFFERENTIATION	117	Up	0.00470553001014147	0.280819308819514
C2_LU_TUMOR_VASCULATURE_UP	21	Up	0.0047338159544065	0.281733380760472
C7_GSE15330_MEGAKARYOCYTE_ERYTHROID_VS_GRANULOCYTE_MONOCYTE_PROGENITOR_IKAROS_KO_DN	165	Up	0.00475208324009875	0.282047825750451
C2_YAMANAKA_GLIOBLASTOMA_SURVIVAL_UP	7	Up	0.00477330851041636	0.282535642429904
C2_RUTELLA_RESPONSE_TO_HGF_DN	206	Up	0.00483942007278349	0.285670440872489
C5_GO_ARYLESTERASE_ACTIVITY	5	Down	0.00488527739280667	0.287074652408152
C5_GO_MAST_CELL_ACTIVATION	51	Up	0.00488963869589911	0.287074652408152
C2_REACTOME_COLLAGEN_FORMATION	65	Down	0.00490852651199284	0.287247768830658
C2_REACTOME_NEUTROPHIL_DEGRANULATION	410	Up	0.00491903374326772	0.287247768830658
C7_GSE13522_WT_VS_IFNAR_KO_SKIN_DN	163	Up	0.0049539421324969	0.288326441930938
C1_chr4q28	18	Down	0.00497069420563552	0.288326441930938
C5_GO_POSTSYNAPTIC_ACTIN_CYTOSKELETON_ORGANIZATION	5	Up	0.00499256815713366	0.288326441930938
C2_REACTOME_RHO_GTPASES_ACTIVATE_NADPH_OXIDASES	21	Up	0.00502163961098042	0.288326441930938
C2_HOLLEMAN_VINCRISTINE_RESISTANCE_B_ALL_DN	12	Up	0.00502585744066829	0.288326441930938
C7_GSE22886_CD8_VS_CD4_NAIVE_TCELL_DN	132	Up	0.00503025118345343	0.288326441930938
C5_GO_CYTOPLASMIC_TRANSLATIONAL_INITIATION	26	Up	0.00503041575711576	0.288326441930938
C7_GSE15930_STIM_VS_STIM_AND_IFNAB_48H_CD8_T_CELL_UP	168	Up	0.00510285646727427	0.291299770083005
C2_SCHLOSSER_MYC_TARGETS_AND_SERUM_RESPONSE_DN	34	Up	0.00510911073063687	0.291299770083005
C2_HILLION_HMGA1_TARGETS	58	Up	0.00513520376389136	0.292021024510502
C5_GO_INTERLEUKIN_7_MEDIATED_SIGNALING_PATHWAY	28	Up	0.00515013136256966	0.292105231303135
C2_ABE_VEGFA_TARGETS_2HR	28	Up	0.0051800568303664	0.293037433661587
C2_HESS_TARGETS_OF_HOXA9_AND_MEIS1_DN	71	Up	0.00521361711076991	0.294169881811051
C7_GSE3982_EOSINOPHIL_VS_TH1_DN	177	Up	0.00525255069911304	0.295486074690231
C2_PID_IGF1_PATHWAY	25	Up	0.00526890070671404	0.295486074690231
C2_PID_CMYB_PATHWAY	67	Up	0.00528349153221375	0.295486074690231
C2_SESTO_RESPONSE_TO_UV_C5	41	Up	0.00529135400517884	0.295486074690231
C7_GSE3982_EOSINOPHIL_VS_BASOPHIL_DN	168	Up	0.00539263767250774	0.299584609094388
C5_GO_ANTIBIOTIC_CATABOLIC_PROCESS	32	Up	0.00540616118864203	0.299584609094388
C5_GO_POTASSIUM_TRANSPORTING_ATPASE_ACTIVITY	8	Down	0.00541281449540352	0.299584609094388
C7_GSE30962_PRIMARY_VS_SECONDARY_ACUTE_LCMV_INF_CD8_TCELL_UP	175	Up	0.00541991213801476	0.299584609094388
C7_GSE6269_E_COLI_VS_STAPH_AUREUS_INF_PBMC_UP	127	Up	0.00544871418377954	0.30041222897016
C5_GO_CHLORIDE_TRANSMEMBRANE_TRANSPORTER_ACTIVITY	55	Down	0.00546834444178055	0.300492223033861
C7_GSE24634_TEFF_VS_TCONV_DAY3_IN_CULTURE_DN	175	Up	0.00547783088530171	0.300492223033861
C2_MALONEY_RESPONSE_TO_17AAG_DN	63	Up	0.00553406991424817	0.302278407722571
C5_GO_TERTIARY_GRANULE	141	Up	0.00555729440174233	0.302278407722571
C2_MACLACHLAN_BRCA1_TARGETS_UP	19	Up	0.00556233281275492	0.302278407722571
C5_GO_MAINTENANCE_OF_ANIMAL_ORGAN_IDENTITY	4	Up	0.0055660527132085	0.302278407722571
C7_GSE20727_CTRL_VS_DNFB_ALLERGEN_TREATED_DC_UP	171	Up	0.00562212296661618	0.304562037914721
C7_GSE3565_DUSP1_VS_WT_SPLENOCYTES_POST_LPS_INJECTION_UP	141	Up	0.00564237930698166	0.304899019118315
C7_GSE28726_ACT_CD4_TCELL_VS_ACT_NKTCELL_DN	179	Up	0.00568176336563597	0.305967026864834
C7_GSE17322_CD103_POS_VS_CD11B_HIGH_LUNG_DC_DN	168	Up	0.00570063827968915	0.305967026864834
C7_GSE360_LOW_DOSE_B_MALAYI_VS_M_TUBERCULOSIS_DC_DN	170	Up	0.00571183450424666	0.305967026864834
C2_KEGG_PATHOGENIC_ESCHERICHIA_COLI_INFECTION	41	Up	0.00571848330834243	0.305967026864834
C1_chr3p13	10	Up	0.00574170718172968	0.306454803706913
C5_GO_DENTINOGENESIS	4	Down	0.0057764817716594	0.307485415858207
C7_GSE2770_TGFB_AND_IL4_VS_IL12_TREATED_ACT_CD4_TCELL_2H_UP	147	Up	0.00578932629406651	0.307485415858207
C7_GSE36476_CTRL_VS_TSST_ACT_40H_MEMORY_CD4_TCELL_YOUNG_UP	172	Up	0.00581521561159305	0.307931966232663
C7_GSE19888_CTRL_VS_A3R_INHIBITOR_TREATED_MAST_CELL_UP	170	Up	0.00582608470844839	0.307931966232663
C2_REACTOME_RSK_ACTIVATION	5	Up	0.0058566892117334	0.308511234297706
C7_GSE20366_EX_VIVO_VS_HOMEOSTATIC_CONVERSION_TREG_DN	159	Up	0.00586825271888895	0.308511234297706
C5_GO_PYRIMIDINE_NUCLEOBASE_METABOLIC_PROCESS	6	Up	0.0058796506467454	0.308511234297706
C7_GSE9960_GRAM_POS_VS_GRAM_NEG_AND_POS_SEPSIS_PBMC_UP	174	Up	0.00594550870329752	0.309688869162365
C7_GSE339_CD4POS_VS_CD8POS_DC_IN_CULTURE_DN	158	Up	0.00594595834244026	0.309688869162365
C7_GSE3982_CENT_MEMORY_CD4_TCELL_VS_NKCELL_UP	160	Up	0.00595539422146091	0.309688869162365
C7_GSE21927_SPLEEN_C57BL6_VS_4T1_TUMOR_BALBC_MONOCYTES_UP	160	Up	0.00595911924273206	0.309688869162365
C2_BENPORATH_MYC_TARGETS_WITH_EBOX	190	Up	0.00598310268466696	0.310193173315084
C2_KEGG_OXIDATIVE_PHOSPHORYLATION	101	Up	0.00606304042156014	0.313441188679741
C2_WHITEFORD_PEDIATRIC_CANCER_MARKERS	101	Up	0.00607460942016163	0.313441188679741
C7_KAECH_NAIVE_VS_DAY8_EFF_CD8_TCELL_UP	172	Up	0.00610107860510902	0.314060972840719
C2_REACTOME_HDR_THROUGH_MMEJ_ALT_NHEJ	9	Up	0.00613725374083561	0.315176271896387
C7_GSE17974_CTRL_VS_ACT_IL4_AND_ANTI_IL12_24H_CD4_TCELL_UP	172	Up	0.00619927210157821	0.317194077547508
C2_KIM_BIPOLAR_DISORDER_OLIGODENDROCYTE_DENSITY_CORR_UP	561	Up	0.00620574888172402	0.317194077547508
C7_GSE37605_TREG_VS_TCONV_C57BL6_FOXP3_IRES_GFP_DN	135	Up	0.00625892451348136	0.319161073254356
C5_GO_DENDRITE_MEMBRANE	18	Down	0.00631861782575482	0.321450433322885
C2_YAMASHITA_LIVER_CANCER_WITH_EPCAM_UP	38	Up	0.00635658787199359	0.322587104245127
C7_GSE28726_NAIVE_CD4_TCELL_VS_NAIVE_VA24NEG_NKTCELL_DN	149	Up	0.00637066094559496	0.322587104245127
C5_GO_RIBONUCLEOSIDE_TRIPHOSPHATE_BIOSYNTHETIC_PROCESS	52	Up	0.00644077297101044	0.325378863370371
C5_GO_INORGANIC_ANION_TRANSMEMBRANE_TRANSPORTER_ACTIVITY	88	Down	0.00646008546134157	0.32559730041003
C2_ZHANG_INTERFERON_RESPONSE	20	Up	0.00652518068224047	0.328116898056273
C5_GO_POSITIVE_REGULATION_OF_RESPONSE_TO_EXTRACELLULAR_STIMULUS	5	Down	0.00657302425786435	0.329118549266405
C2_DARWICHE_PAPILLOMA_RISK_HIGH_UP	110	Up	0.00657540166559038	0.329118549266405
C2_CROONQUIST_NRAS_SIGNALING_DN	63	Up	0.00668312353802203	0.333741362336673
C5_GO_NEUROPEPTIDE_Y_RECEPTOR_ACTIVITY	4	Down	0.00672238428568622	0.333859431312876
C2_KEGG_ALZHEIMERS_DISEASE	131	Up	0.00672772367544581	0.333859431312876
C7_GSE360_HIGH_DOSE_B_MALAYI_VS_M_TUBERCULOSIS_MAC_DN	158	Up	0.00675505805169455	0.333859431312876
C5_GO_EUKARYOTIC_48S_PREINITIATION_COMPLEX	12	Up	0.0067849857645695	0.333859431312876
C5_GO_SYNAPTIC_VESICLE_CLUSTERING	8	Down	0.00679127534745359	0.333859431312876
C5_GO_REGULATION_OF_RESPONSE_TO_BIOTIC_STIMULUS	105	Up	0.00679702295390094	0.333859431312876
C2_IRITANI_MAD1_TARGETS_DN	34	Up	0.00681746416018061	0.333859431312876
C7_GSE24574_BCL6_HIGH_VS_LOW_TFH_CD4_TCELL_UP	164	Up	0.00682941766712332	0.333859431312876
C2_TONKS_TARGETS_OF_RUNX1_RUNX1T1_FUSION_HSC_DN	165	Up	0.00683030315290708	0.333859431312876
C5_GO_RESPIRATORY_ELECTRON_TRANSPORT_CHAIN	94	Up	0.00683917722847811	0.333859431312876
C2_BENNETT_SYSTEMIC_LUPUS_ERYTHEMATOSUS	27	Up	0.00688825933040337	0.335501474068055
C2_GAZDA_DIAMOND_BLACKFAN_ANEMIA_MYELOID_DN	32	Up	0.00693531799502262	0.337037836254757
C7_GSE36476_CTRL_VS_TSST_ACT_72H_MEMORY_CD4_TCELL_OLD_DN	181	Up	0.0069654809342317	0.337198380959229
C2_CAIRO_HEPATOBLASTOMA_CLASSES_UP	521	Up	0.00697063525189734	0.337198380959229
C7_GSE22611_NOD2_VS_CTRL_TRANSDUCED_HEK293T_CELL_DN	163	Up	0.00698518949646242	0.337198380959229
C7_GSE24634_TEFF_VS_TCONV_DAY10_IN_CULTURE_UP	171	Up	0.00701674152365299	0.337594706635383
C7_GSE21670_UNTREATED_VS_IL6_TREATED_STAT3_KO_CD4_TCELL_UP	183	Up	0.00702448130549156	0.337594706635383
C5_GO_GLUCOSE_CATABOLIC_PROCESS	10	Up	0.00705571283499058	0.337647189761092
C5_GO_REGULATORY_T_CELL_DIFFERENTIATION	24	Up	0.00706385365552813	0.337647189761092
C5_GO_ARP2_3_COMPLEX_BINDING	7	Up	0.00707220325651598	0.337647189761092
C7_GSE9650_NAIVE_VS_EFF_CD8_TCELL_UP	173	Up	0.00709212133253683	0.337855595848021
C7_GSE10325_CD4_TCELL_VS_MYELOID_UP	181	Up	0.0071420535728037	0.338167424136792
C2_BRIDEAU_IMPRINTED_GENES	38	Down	0.00715282992504176	0.338167424136792
C2_REACTOME_ANTIGEN_PROCESSING_CROSS_PRESENTATION	81	Up	0.00717426871549679	0.338167424136792
C5_GO_T_CELL_ACTIVATION_INVOLVED_IN_IMMUNE_RESPONSE	77	Up	0.00718152168546366	0.338167424136792
C7_GSE24634_TREG_VS_TCONV_POST_DAY7_IL4_CONVERSION_UP	171	Up	0.00719305616638476	0.338167424136792
C7_GSE15330_HSC_VS_MEGAKARYOCYTE_ERYTHROID_PROGENITOR_IKAROS_KO_UP	175	Up	0.00719883234090324	0.338167424136792
C5_GO_ALPHA_BETA_T_CELL_DIFFERENTIATION	87	Up	0.00720763786656239	0.338167424136792
C2_XU_HGF_TARGETS_INDUCED_BY_AKT1_48HR_DN	20	Up	0.00725422111830198	0.339407462895529
C2_PID_ARF6_DOWNSTREAM_PATHWAY	15	Up	0.00727387752883903	0.339407462895529
C2_HADDAD_T_LYMPHOCYTE_AND_NK_PROGENITOR_DN	49	Up	0.00729457933712503	0.339407462895529
C5_GO_PARALLEL_FIBER_TO_PURKINJE_CELL_SYNAPSE	7	Down	0.00730457728120404	0.339407462895529
C2_LUI_THYROID_CANCER_CLUSTER_3	21	Up	0.00732441667240871	0.339407462895529
C7_GSE19888_ADENOSINE_A3R_ACT_VS_A3R_ACT_WITH_A3R_INH_PRETREATMENT_IN_MAST_CELL_UP	164	Up	0.00732781384237919	0.339407462895529
C5_GO_PYROPTOSIS	9	Up	0.00734501921728833	0.339480537142882
C7_GSE3982_NKCELL_VS_TH1_DN	180	Up	0.00741576792617551	0.342022774225713
C7_GSE34156_NOD2_LIGAND_VS_TLR1_TLR2_LIGAND_6H_TREATED_MONOCYTE_DN	160	Up	0.00744465344499592	0.342344035989148
C2_NABA_CORE_MATRISOME	155	Down	0.00746003669613505	0.342344035989148
C2_BENPORATH_PRC2_TARGETS	296	Down	0.00747001210969277	0.342344035989148
C2_TIEN_INTESTINE_PROBIOTICS_2HR_UP	26	Up	0.0075242200847263	0.344102385053704
C7_GSE21360_NAIVE_VS_TERTIARY_MEMORY_CD8_TCELL_UP	142	Up	0.00756333157418519	0.345164394508456
C5_GO_CATENIN_COMPLEX	17	Down	0.00761281496735567	0.345690176681584
C2_ENK_UV_RESPONSE_KERATINOCYTE_UP	404	Up	0.00762096559280587	0.345690176681584
C5_GO_POSITIVE_REGULATION_OF_NF_KAPPAB_TRANSCRIPTION_FACTOR_ACTIVITY	132	Up	0.00763786788045111	0.345690176681584
C7_GSE13485_CTRL_VS_DAY7_YF17D_VACCINE_PBMC_UP	130	Up	0.00766436026406745	0.345690176681584
C2_JAATINEN_HEMATOPOIETIC_STEM_CELL_DN	196	Up	0.00767460920962905	0.345690176681584
C5_GO_POSITIVE_REGULATION_OF_NITRIC_OXIDE_MEDIATED_SIGNAL_TRANSDUCTION	3	Down	0.0076895453199068	0.345690176681584
C5_GO_PATTERN_RECOGNITION_RECEPTOR_ACTIVITY	15	Up	0.00771814601146493	0.345690176681584
C7_GSE22886_CD4_TCELL_VS_BCELL_NAIVE_UP	170	Up	0.00773815883714482	0.345690176681584
C7_GSE360_HIGH_DOSE_B_MALAYI_VS_M_TUBERCULOSIS_DC_DN	164	Up	0.00774144421741878	0.345690176681584
C7_GSE3982_EFF_MEMORY_CD4_TCELL_VS_NKCELL_UP	141	Up	0.00774887674262051	0.345690176681584
C2_REACTOME_UPTAKE_AND_FUNCTION_OF_DIPHTHERIA_TOXIN	6	Up	0.00775977656020416	0.345690176681584
C2_MORI_PRE_BI_LYMPHOCYTE_UP	65	Up	0.007766162052907	0.345690176681584
C5_GO_OXYGEN_TRANSPORT	8	Up	0.00778172887710236	0.345690176681584
C7_GSE9650_EXHAUSTED_VS_MEMORY_CD8_TCELL_DN	173	Up	0.00786482481354504	0.348219040562012
C7_GSE9988_ANTI_TREM1_VS_VEHICLE_TREATED_MONOCYTES_DN	181	Up	0.00788083944495803	0.348219040562012
C5_GO_SORTING_ENDOSOME	5	Up	0.00788674529100537	0.348219040562012
C7_GSE40666_WT_VS_STAT1_KO_CD8_TCELL_UP	168	Up	0.00792407639970617	0.349157630082793
C2_YAO_TEMPORAL_RESPONSE_TO_PROGESTERONE_CLUSTER_12	68	Up	0.00797607623599366	0.350053657174296
C5_GO_THIOREDOXIN_PEROXIDASE_ACTIVITY	4	Up	0.00798062890883986	0.350053657174296
C2_KOBAYASHI_EGFR_SIGNALING_24HR_DN	221	Up	0.00802385889669411	0.350053657174296
C2_ICHIBA_GRAFT_VERSUS_HOST_DISEASE_35D_UP	109	Up	0.00803687705888359	0.350053657174296
C2_REACTOME_POLB_DEPENDENT_LONG_PATCH_BASE_EXCISION_REPAIR	7	Up	0.00805999571953292	0.350053657174296
C2_BOYAULT_LIVER_CANCER_SUBCLASS_G23_UP	49	Up	0.0081012602901702	0.350053657174296
C7_GSE13547_2H_VS_12_H_ANTI_IGM_STIM_BCELL_DN	176	Up	0.00811002865492214	0.350053657174296
C7_GSE25087_FETAL_VS_ADULT_TREG_UP	167	Up	0.00811086786992673	0.350053657174296
C2_PARK_HSC_AND_MULTIPOTENT_PROGENITORS	39	Up	0.00811381989445134	0.350053657174296
C5_GO_T_HELPER_1_CELL_DIFFERENTIATION	16	Up	0.00812268598828008	0.350053657174296
C5_GO_GPI_ANCHOR_BIOSYNTHETIC_PROCESS	27	Up	0.0081809537069515	0.350053657174296
C5_GO_CHLORIDE_CHANNEL_COMPLEX	22	Down	0.00819299207441009	0.350053657174296
C5_GO_MHC_PROTEIN_COMPLEX_BINDING	18	Down	0.00819660223755043	0.350053657174296
C2_TAKAO_RESPONSE_TO_UVB_RADIATION_UP	70	Up	0.00819843513543004	0.350053657174296
C5_GO_TRANSLATION_PREINITIATION_COMPLEX	14	Up	0.0082044399160719	0.350053657174296
C2_SHIPP_DLBCL_VS_FOLLICULAR_LYMPHOMA_UP	42	Up	0.00820815761452271	0.350053657174296
C5_GO_HAPTOGLOBIN_BINDING	5	Up	0.008218356818068	0.350053657174296
C2_CHUNG_BLISTER_CYTOTOXICITY_DN	43	Up	0.00825175339372439	0.350653468991935
C7_GSE7400_CTRL_VS_CSF3_IN_VIVO_TREATED_PBMC_DN	156	Up	0.00826472292610924	0.350653468991935
C5_GO_ESTABLISHMENT_OF_PROTEIN_LOCALIZATION_TO_ORGANELLE	444	Up	0.00831159485969901	0.351219656050345
C5_GO_REGULATION_OF_T_CELL_RECEPTOR_SIGNALING_PATHWAY	37	Up	0.00831887621976931	0.351219656050345
C7_GSE21670_STAT3_KO_VS_WT_CD4_TCELL_TGFB_IL6_TREATED_DN	180	Up	0.00832657196823309	0.351219656050345
C7_GSE35543_IN_VITRO_ITREG_VS_CONVERTED_EX_ITREG_UP	169	Up	0.00839932239043742	0.353306860283751
C7_GSE17721_PAM3CSK4_VS_GADIQUIMOD_8H_BMDC_UP	167	Up	0.00840858291979465	0.353306860283751
C2_REACTOME_RUNX1_AND_FOXP3_CONTROL_THE_DEVELOPMENT_OF_REGULATORY_T_LYMPHOCYTES_TREGS	9	Up	0.00844026427321669	0.353953399241479
C2_REACTOME_DISSOLUTION_OF_FIBRIN_CLOT	10	Up	0.00848082672307888	0.354014071929761
C5_GO_REGULATION_OF_T_HELPER_1_CELL_DIFFERENTIATION	8	Up	0.00848119494289116	0.354014071929761
C5_GO_CELLULAR_RESPONSE_TO_GONADOTROPIN_STIMULUS	14	Down	0.00850106163843661	0.354014071929761
C2_KIM_ALL_DISORDERS_OLIGODENDROCYTE_NUMBER_CORR_UP	611	Up	0.00850689801350345	0.354014071929761
C5_GO_REGULATION_OF_SEROTONIN_SECRETION	3	Down	0.0085390258047342	0.354180651487868
C5_GO_NEGATIVE_REGULATION_OF_ACTIVATED_T_CELL_PROLIFERATION	11	Up	0.00855744563551185	0.354180651487868
C7_GSE6269_HEALTHY_VS_FLU_INF_PBMC_DN	138	Up	0.00856374837928184	0.354180651487868
C7_GSE17974_CTRL_VS_ACT_IL4_AND_ANTI_IL12_12H_CD4_TCELL_UP	165	Up	0.00857611852334478	0.354180651487868
C5_GO_REGULATION_OF_SMOOTH_MUSCLE_CELL_CHEMOTAXIS	3	Down	0.00867216309303966	0.357321222970105
C7_GSE29949_MICROGLIA_VS_DC_BRAIN_UP	172	Up	0.0086850621796352	0.357321222970105
C7_GSE12845_NAIVE_VS_DARKZONE_GC_TONSIL_BCELL_DN	178	Up	0.00875408684333015	0.357792636980534
C5_GO_CONNEXIN_BINDING	3	Up	0.00876409680146293	0.357792636980534
C7_GSE36476_CTRL_VS_TSST_ACT_40H_MEMORY_CD4_TCELL_OLD_DN	180	Up	0.00877975141338719	0.357792636980534
C5_GO_ESTABLISHMENT_OF_LYMPHOCYTE_POLARITY	8	Up	0.00879853945766482	0.357792636980534
C7_GSE3565_DUSP1_VS_WT_SPLENOCYTES_DN	164	Up	0.0088004898357269	0.357792636980534
C7_GSE22443_IL2_VS_IL12_TREATED_ACT_CD8_TCELL_DN	172	Up	0.0088073325301857	0.357792636980534
C2_APRELIKOVA_BRCA1_TARGETS	38	Up	0.00881706488316753	0.357792636980534
C5_GO_POSITIVE_REGULATION_OF_BINDING	149	Up	0.00882828584548939	0.357792636980534
C7_GSE3982_DC_VS_NKCELL_UP	164	Up	0.0088606552048508	0.357924077410933
C2_REACTOME_CELL_EXTRACELLULAR_MATRIX_INTERACTIONS	15	Up	0.00886448251379101	0.357924077410933
C5_GO_POSITIVE_REGULATION_OF_NEUTROPHIL_MIGRATION	22	Up	0.00889304152472146	0.35841102234049
C7_GSE22886_NAIVE_BCELL_VS_NEUTROPHIL_UP	171	Up	0.0089530742443837	0.359105963073704
C5_GO_FLEMMING_BODY	26	Up	0.00895763023445503	0.359105963073704
C2_AMIT_EGF_RESPONSE_60_MCF10A	31	Up	0.00899220091048827	0.359105963073704
C5_GO_SYNAPTIC_TRANSMISSION_GLUTAMATERGIC	51	Down	0.00900566820193159	0.359105963073704
C2_REACTOME_GLUTAMATE_AND_GLUTAMINE_METABOLISM	12	Up	0.00901749870630104	0.359105963073704
C5_GO_SPLICEOSOMAL_TRI_SNRNP_COMPLEX_ASSEMBLY	19	Down	0.00902952282841944	0.359105963073704
C2_JOSEPH_RESPONSE_TO_SODIUM_BUTYRATE_UP	23	Up	0.00904389958769994	0.359105963073704
C7_GSE5099_CLASSICAL_M1_VS_ALTERNATIVE_M2_MACROPHAGE_UP	175	Up	0.00906431470621978	0.359105963073704
C2_LY_AGING_OLD_DN	53	Up	0.00907245253059164	0.359105963073704
C2_DAZARD_RESPONSE_TO_UV_NHEK_UP	168	Up	0.00907559608375747	0.359105963073704
C2_MOREIRA_RESPONSE_TO_TSA_UP	21	Up	0.00912015715860067	0.360213043556877
C5_GO_POSITIVE_REGULATION_OF_HEMOPOIESIS	146	Up	0.00914642434625976	0.360497928004548
H_HALLMARK_REACTIVE_OXYGEN_SPECIES_PATHWAY	42	Up	0.00916056052380014	0.360497928004548
C3_GATA1_04	157	Down	0.00921812004517595	0.362107091756523
C7_GSE22886_NAIVE_BCELL_VS_DC_DN	187	Up	0.00929290482871727	0.364385869303656
C7_GSE24634_TREG_VS_TCONV_POST_DAY3_IL4_CONVERSION_UP	169	Up	0.00931947089627829	0.364769128432168
C2_LIAN_NEUTROPHIL_GRANULE_CONSTITUENTS	19	Up	0.00936367132559904	0.365839985981993
C5_GO_REGULATION_OF_CD4_POSITIVE_ALPHA_BETA_T_CELL_DIFFERENTIATION	40	Up	0.00939764014504461	0.366111989927947
C2_APPIERTO_RESPONSE_TO_FENRETINIDE_DN	46	Up	0.00942194341016788	0.366111989927947
C7_GSE22886_NAIVE_VS_IGM_MEMORY_BCELL_DN	181	Up	0.00942702248527502	0.366111989927947
C5_GO_POST_EMBRYONIC_ANIMAL_MORPHOGENESIS	10	Down	0.00943804789207985	0.366111989927947
C7_GSE3920_IFNA_VS_IFNG_TREATED_FIBROBLAST_UP	162	Down	0.00947537714467218	0.366904844409472
C2_PID_IL2_PI3K_PATHWAY	33	Up	0.00950337984164528	0.367334377758115
C5_GO_REGULATION_OF_ALPHA_BETA_T_CELL_DIFFERENTIATION	55	Up	0.00954521320810973	0.368146575051278
C7_GSE1460_INTRATHYMIC_T_PROGENITOR_VS_NAIVE_CD4_TCELL_ADULT_BLOOD_DN	164	Up	0.00955828699207848	0.368146575051278
C2_HUMMEL_BURKITTS_LYMPHOMA_DN	15	Up	0.00957729286138579	0.368225721819263
C5_GO_SINGLE_STRANDED_DNA_BINDING	92	Up	0.00959785334964871	0.368364254972472
C2_ZHOU_CELL_CYCLE_GENES_IN_IR_RESPONSE_24HR	113	Up	0.00963540291740917	0.36915318796275
C5_GO_PROTEIN_ANTIGEN_BINDING	6	Down	0.00972256007786847	0.371836571428762
C5_GO_NEGATIVE_REGULATION_OF_INTRINSIC_APOPTOTIC_SIGNALING_PATHWAY	75	Up	0.00979704514376252	0.37273054994106
C7_GSE24634_NAIVE_CD4_TCELL_VS_DAY10_IL4_CONV_TREG_DN	185	Up	0.00982248435284595	0.37273054994106
C5_GO_POSITIVE_REGULATION_OF_MYELOID_LEUKOCYTE_MEDIATED_IMMUNITY	27	Up	0.00984061393759288	0.37273054994106
C5_GO_REGULATION_OF_SYNAPSE_ASSEMBLY	66	Down	0.00984697811778553	0.37273054994106
C2_STEARMAN_TUMOR_FIELD_EFFECT_UP	28	Up	0.00985195134935106	0.37273054994106
C7_GSE22886_NAIVE_CD4_TCELL_VS_DC_UP	171	Up	0.00986423610719226	0.37273054994106
C7_GSE14000_4H_VS_16H_LPS_DC_UP	150	Up	0.00989149128874362	0.37273054994106
C7_GSE2706_UNSTIM_VS_8H_LPS_DC_UP	174	Up	0.00989230668555008	0.37273054994106
C5_GO_HEXOSE_CATABOLIC_PROCESS	31	Up	0.00990036032389594	0.37273054994106
C7_GSE31082_CD4_VS_CD8_SP_THYMOCYTE_UP	176	Up	0.00994186929206964	0.373645720815967
C5_GO_REGULATION_OF_MAST_CELL_ACTIVATION	35	Up	0.0100364705636975	0.37637703452485
C7_GSE14415_FOXP3_KO_NATURAL_TREG_VS_TCONV_UP	143	Up	0.010049195784395	0.37637703452485
C2_REACTOME_INFLAMMASOMES	20	Up	0.0100917762878242	0.37732126729846
C2_GRAHAM_CML_DIVIDING_VS_NORMAL_QUIESCENT_UP	160	Up	0.0101096441478163	0.377339862238853
C7_GSE25088_IL4_VS_IL4_AND_ROSIGLITAZONE_STIM_STAT6_KO_MACROPHAGE_DAY10_UP	174	Up	0.0101586098291543	0.378517120615298
C7_GSE23321_CD8_STEM_CELL_MEMORY_VS_EFFECTOR_MEMORY_CD8_TCELL_DN	182	Up	0.0102116727987084	0.379842753777983
C5_GO_RIBOSOMAL_LARGE_SUBUNIT_ASSEMBLY	21	Up	0.0102450285384763	0.380432059728755
C3_NKX25_01	86	Down	0.0103236448004355	0.381628395136321
C5_GO_CELLULAR_ANION_HOMEOSTASIS	8	Down	0.0103274467648187	0.381628395136321
C5_GO_REGULATION_OF_ASTROCYTE_DIFFERENTIATION	23	Up	0.0103437932935486	0.381628395136321
C2_FERREIRA_EWINGS_SARCOMA_UNSTABLE_VS_STABLE_DN	78	Up	0.0103540905325789	0.381628395136321
C5_GO_ENDOLYSOSOME_LUMEN	5	Up	0.0103772238070753	0.381628395136321
C7_GSE10239_NAIVE_VS_KLRG1INT_EFF_CD8_TCELL_UP	179	Up	0.0103826534790575	0.381628395136321
C2_HILLION_HMGA1B_TARGETS	59	Up	0.0104097918702212	0.381979575670296
C7_GSE25085_FETAL_LIVER_VS_ADULT_BM_SP4_THYMIC_IMPLANT_UP	174	Up	0.0104417586113383	0.382506445723612
C5_GO_EUKARYOTIC_TRANSLATION_INITIATION_FACTOR_3_COMPLEX	13	Up	0.0104699856770658	0.382894779230471
C7_GSE3982_BASOPHIL_VS_NKCELL_UP	159	Up	0.0105112945472888	0.383516473692427
C2_REACTOME_INTERLEUKIN_3_INTERLEUKIN_5_AND_GM_CSF_SIGNALING	42	Up	0.0105222951857794	0.383516473692427
C2_BOQUEST_STEM_CELL_UP	181	Down	0.0105630562228144	0.38435723673065
C5_GO_CELLULAR_DETOXIFICATION	79	Up	0.0105942995205531	0.384849445627048
C2_MANN_RESPONSE_TO_AMIFOSTINE_UP	18	Up	0.0106430716569477	0.385346800293589
C5_GO_FICOLIN_1_RICH_GRANULE_MEMBRANE	50	Up	0.0106434691422066	0.385346800293589
C5_GO_INTERLEUKIN_3_MEDIATED_SIGNALING_PATHWAY	5	Up	0.0106899182217965	0.386384515028427
C7_GOLDRATH_EFF_VS_MEMORY_CD8_TCELL_UP	188	Up	0.010805593624169	0.387201863834515
C7_GSE25123_CTRL_VS_ROSIGLITAZONE_STIM_PPARG_KO_MACROPHAGE_UP	167	Up	0.0108061843724898	0.387201863834515
C5_GO_CHLORIDE_CHANNEL_ACTIVITY	37	Down	0.0108062275480977	0.387201863834515
C7_GSE24574_BCL6_LOW_TFH_VS_TCONV_CD4_TCELL_DN	177	Up	0.0108272042468069	0.387201863834515
C5_GO_MONOCARBOXYLIC_ACID_TRANSMEMBRANE_TRANSPORTER_ACTIVITY	25	Down	0.0108846558132437	0.387201863834515
C2_NIKOLSKY_BREAST_CANCER_1Q21_AMPLICON	30	Up	0.0108959593022888	0.387201863834515
C5_GO_COLLAGEN_METABOLIC_PROCESS	14	Down	0.0108966822649876	0.387201863834515
C5_GO_REGULATION_OF_INFLAMMATORY_RESPONSE	243	Up	0.0108968890368366	0.387201863834515
C2_GUTIERREZ_WALDENSTROEMS_MACROGLOBULINEMIA_1_DN	8	Up	0.0109289433025602	0.387201863834515
C7_GSE25087_FETAL_VS_ADULT_TCONV_DN	156	Up	0.0109371799757226	0.387201863834515
C5_GO_BRANCHING_INVOLVED_IN_SALIVARY_GLAND_MORPHOGENESIS	18	Down	0.0109517228520058	0.387201863834515
C2_MAHADEVAN_IMATINIB_RESISTANCE_DN	13	Down	0.0109574431883855	0.387201863834515
C7_GSE360_L_DONOVANI_VS_M_TUBERCULOSIS_MAC_UP	166	Up	0.0109597928830951	0.387201863834515
C7_GSE360_T_GONDII_VS_B_MALAYI_HIGH_DOSE_MAC_UP	157	Up	0.0109773505421536	0.387201863834515
C7_GSE7568_IL4_VS_IL4_AND_DEXAMETHASONE_TREATED_MACROPHAGE_UP	170	Up	0.0109956074395897	0.387201863834515
C5_GO_RESPIRASOME	77	Up	0.0110011590233108	0.387201863834515
C2_DACOSTA_LOW_DOSE_UV_RESPONSE_VIA_ERCC3_XPCS_UP	10	Down	0.0110380603027321	0.387201863834515
C2_HERNANDEZ_MITOTIC_ARREST_BY_DOCETAXEL_2_DN	15	Down	0.0110432392807036	0.387201863834515
C5_GO_POSITIVE_REGULATION_OF_PHOSPHATASE_ACTIVITY	28	Down	0.0110511971448418	0.387201863834515
C5_GO_UBIQUITINATION_LIKE_MODIFICATION_DEPENDENT_PROTEIN_BINDING	10	Up	0.0110955967957848	0.3877557225836
C5_GO_ADIPONECTIN_SECRETION	6	Up	0.0111027049416286	0.3877557225836
C2_PID_AMB2_NEUTROPHILS_PATHWAY	33	Up	0.0111660115314776	0.389179045804851
C7_GSE13738_TCR_VS_BYSTANDER_ACTIVATED_CD4_TCELL_DN	176	Up	0.0111792903642327	0.389179045804851
C2_KOKKINAKIS_METHIONINE_DEPRIVATION_96HR_DN	68	Up	0.0112611245886387	0.389832321539519
C5_GO_POSTSYNAPTIC_MEMBRANE_ASSEMBLY	5	Down	0.0112681617836021	0.389832321539519
C5_GO_INNER_EAR_MORPHOGENESIS	61	Down	0.0112691709948842	0.389832321539519
C7_GSE13738_RESTING_VS_BYSTANDER_ACTIVATED_CD4_TCELL_DN	177	Up	0.0112698383246705	0.389832321539519
C7_GSE17974_0H_VS_4H_IN_VITRO_ACT_CD4_TCELL_UP	155	Up	0.0113107678098091	0.390482727808931
C5_GO_COFACTOR_CATABOLIC_PROCESS	46	Up	0.011324592299389	0.390482727808931
C5_GO_CHAPERONE_MEDIATED_PROTEIN_COMPLEX_ASSEMBLY	15	Up	0.0113916971982694	0.391601978497926
C7_GSE33162_UNTREATED_VS_4H_LPS_STIM_HDAC3_HET_MACROPHAGE_DN	163	Up	0.0114101243574199	0.391601978497926
C5_GO_ENTRY_INTO_OTHER_ORGANISM_INVOLVED_IN_SYMBIOTIC_INTERACTION	108	Up	0.011418179450534	0.391601978497926
C2_VERHAAK_AML_WITH_NPM1_MUTATED_UP	153	Up	0.0114593295732342	0.391601978497926
C5_GO_REGULATION_OF_MAST_CELL_ACTIVATION_INVOLVED_IN_IMMUNE_RESPONSE	26	Up	0.0114640696330134	0.391601978497926
C5_GO_LUNG_ASSOCIATED_MESENCHYME_DEVELOPMENT	7	Down	0.0114800038516069	0.391601978497926
C2_CROONQUIST_NRAS_SIGNALING_UP	34	Up	0.0114832417393168	0.391601978497926
C5_GO_LIPOPOLYSACCHARIDE_BINDING	21	Up	0.0115195333058676	0.392223858939439
C5_GO_CELL_CELL_ADHESION_MEDIATED_BY_CADHERIN	23	Down	0.0115671866813569	0.39267581402038
C7_GSE3039_NKT_CELL_VS_B1_BCELL_DN	175	Up	0.0115689601331788	0.39267581402038
C5_GO_MICROFIBRIL	9	Down	0.0116141609780832	0.393094798287719
C5_GO_LIPOPOLYSACCHARIDE_MEDIATED_SIGNALING_PATHWAY	47	Up	0.0116174957648905	0.393094798287719
C5_GO_REGULATION_OF_PROTEIN_BINDING	170	Up	0.0116735037979003	0.393703951342519
C7_GSE17974_2H_VS_72H_UNTREATED_IN_VITRO_CD4_TCELL_DN	172	Up	0.0116767458369479	0.393703951342519
C7_GSE37301_LYMPHOID_PRIMED_MPP_VS_COMMON_LYMPHOID_PROGENITOR_DN	161	Up	0.0116898701199616	0.393703951342519
C2_MIKKELSEN_MCV6_HCP_WITH_H3K27ME3	187	Down	0.011763305867244	0.395389358912482
C2_MIKKELSEN_NPC_HCP_WITH_H3K4ME3_AND_H3K27ME3	110	Down	0.0117969581972771	0.395389358912482
C5_GO_INHIBITORY_EXTRACELLULAR_LIGAND_GATED_ION_CHANNEL_ACTIVITY	3	Down	0.0118018367593482	0.395389358912482
C2_REACTOME_PI_3K_CASCADE:FGFR2	15	Down	0.0118127189584404	0.395389358912482
C1_chr11q22	35	Down	0.0118663239710624	0.395434040482224
C7_GSE22886_NAIVE_CD4_TCELL_VS_48H_ACT_TH1_UP	179	Up	0.0118684607852894	0.395434040482224
C7_GSE19941_LPS_VS_LPS_AND_IL10_STIM_IL10_KO_NFKBP50_KO_MACROPHAGE_DN	169	Up	0.0118686642910468	0.395434040482224
C5_GO_NEGATIVE_REGULATION_OF_DEPHOSPHORYLATION	78	Up	0.0119078482519715	0.396131987101957
C5_GO_REGULATION_OF_CD4_POSITIVE_ALPHA_BETA_T_CELL_ACTIVATION	48	Up	0.0120327336609979	0.399191177037023
C2_MILICIC_FAMILIAL_ADENOMATOUS_POLYPOSIS_UP	6	Down	0.0120365612926046	0.399191177037023
C2_BASSO_B_LYMPHOCYTE_NETWORK	129	Up	0.0121360771254689	0.401613417405678
C2_REACTOME_RHO_GTPASES_ACTIVATE_WASPS_AND_WAVES	33	Up	0.0121466244437655	0.401613417405678
C5_GO_EPINEPHRINE_TRANSPORT	3	Down	0.0121650613935891	0.401613417405678
C5_GO_POSITIVE_REGULATION_OF_ACUTE_INFLAMMATORY_RESPONSE	21	Up	0.0121848781824833	0.401657221180707
C7_GSE39382_IL3_VS_IL3_IL33_TREATED_MAST_CELL_UP	179	Up	0.0122632610562394	0.402696998313023
C7_GSE25087_TREG_VS_TCONV_ADULT_UP	175	Up	0.0122640653880296	0.402696998313023
C2_MATTIOLI_MGUS_VS_PCL	85	Up	0.0122720348424813	0.402696998313023
C2_OUELLET_OVARIAN_CANCER_INVASIVE_VS_LMP_UP	106	Up	0.0122950653056702	0.402718121155738
C2_BACOLOD_RESISTANCE_TO_ALKYLATING_AGENTS_UP	16	Down	0.0123097561316305	0.402718121155738
C7_GSE46242_CTRL_VS_EGR2_DELETED_ANERGIC_TH1_CD4_TCELL_UP	169	Up	0.0123492673389095	0.403403209628769
C2_REACTOME_DEFENSINS	7	Up	0.0124788356109352	0.407023642607126
C5_GO_MULTIVESICULAR_BODY	28	Up	0.0125229556562422	0.407655857255557
C2_BUSA_SAM68_TARGETS_UP	5	Up	0.0125357507087747	0.407655857255557
C5_GO_REGULATION_OF_NEUROLOGICAL_SYSTEM_PROCESS	78	Down	0.0126121754624525	0.408293172091004
C5_GO_POSITIVE_REGULATION_OF_MAST_CELL_ACTIVATION	17	Up	0.0126652611326875	0.408293172091004
C7_GSE10239_NAIVE_VS_DAY4.5_EFF_CD8_TCELL_UP	171	Up	0.0126925630387309	0.408293172091004
C7_GSE23568_ID3_TRANSDUCED_VS_ID3_KO_CD8_TCELL_DN	177	Up	0.0127130401523246	0.408293172091004
C5_GO_ENERGY_COUPLED_PROTON_TRANSPORT_DOWN_ELECTROCHEMICAL_GRADIENT	20	Up	0.0127221136605662	0.408293172091004
C7_GSE9988_LOW_LPS_VS_VEHICLE_TREATED_MONOCYTE_DN	176	Up	0.0127283259686522	0.408293172091004
C5_GO_WNT_PROTEIN_BINDING	20	Down	0.0127339634008472	0.408293172091004
C5_GO_ENUCLEATE_ERYTHROCYTE_DIFFERENTIATION	6	Down	0.012745884748696	0.408293172091004
C7_GSE3982_BASOPHIL_VS_EFF_MEMORY_CD4_TCELL_UP	173	Up	0.0127469215393369	0.408293172091004
C2_REACTOME_APOPTOTIC_EXECUTION_PHASE	43	Up	0.0127798458031715	0.408293172091004
C5_GO_EPINEPHRINE_BINDING	4	Down	0.0127807101821358	0.408293172091004
C2_CHOW_RASSF1_TARGETS_DN	25	Up	0.0127808938462405	0.408293172091004
C5_GO_SOMATIC_DIVERSIFICATION_OF_IMMUNE_RECEPTORS_VIA_GERMLINE_RECOMBINATION_WITHIN_A_SINGLE_LOCUS	52	Up	0.0128174754978776	0.408809826924752
C5_GO_NUCLEOSIDE_TRIPHOSPHATE_BIOSYNTHETIC_PROCESS	62	Up	0.0128347052415726	0.408809826924752
C2_BIOCARTA_WNT_LRP6_PATHWAY	4	Down	0.0129212446734839	0.410963686738053
C7_GSE1460_CD4_THYMOCYTE_VS_NAIVE_CD4_TCELL_CORD_BLOOD_DN	148	Up	0.012949811024292	0.411270094854818
C7_GSE339_CD8POS_VS_CD4CD8DN_DC_IN_CULTURE_UP	167	Up	0.0130414961281839	0.413465104953491
C7_GSE33292_WT_VS_TCF1_KO_DN3_THYMOCYTE_DN	181	Up	0.0130634383074165	0.413465104953491
C7_GSE40274_CTRL_VS_GATA1_TRANSDUCED_ACTIVATED_CD4_TCELL_UP	139	Up	0.0130905072008706	0.413465104953491
C2_YANAGISAWA_LUNG_CANCER_RECURRENCE	7	Up	0.0130950601762188	0.413465104953491
C5_GO_LUNG_ALVEOLUS_DEVELOPMENT	28	Down	0.0131888500889384	0.414330304417891
C2_REACTOME_ANTIMICROBIAL_PEPTIDES	28	Up	0.0131979605508791	0.414330304417891
C5_GO_TBP_CLASS_PROTEIN_BINDING	20	Up	0.0132004509082292	0.414330304417891
C5_GO_REGULATION_OF_SYNAPTIC_VESICLE_CLUSTERING	5	Down	0.0132133027978168	0.414330304417891
C7_GSE22601_DOUBLE_NEGATIVE_VS_CD4_SINGLE_POSITIVE_THYMOCYTE_UP	174	Up	0.013217829073406	0.414330304417891
C2_REACTOME_METABOLISM_OF_RNA	544	Up	0.0132797447811075	0.415642136181677
C7_GSE15750_DAY6_VS_DAY10_EFF_CD8_TCELL_UP	175	Up	0.0132979461697862	0.415642136181677
C7_KAECH_NAIVE_VS_DAY15_EFF_CD8_TCELL_UP	165	Up	0.0133705337065193	0.417310493831493
C5_GO_OXYGEN_METABOLIC_PROCESS	5	Down	0.013399686742318	0.417620366001973
C5_GO_MIDBODY	156	Up	0.0134578417339521	0.418831942674271
C5_GO_NEGATIVE_REGULATION_OF_CELL_AGING	20	Up	0.0135209129712824	0.420000687757272
C7_GSE34205_HEALTHY_VS_FLU_INF_INFANT_PBMC_UP	161	Up	0.013534064421585	0.420000687757272
C7_GSE24634_TREG_VS_TCONV_POST_DAY5_IL4_CONVERSION_UP	171	Up	0.0136116185076127	0.421353926255827
C2_WHITESIDE_CISPLATIN_RESISTANCE_DN	11	Up	0.0136164644032404	0.421353926255827
C7_GSE40274_CTRL_VS_FOXP3_TRANSDUCED_ACTIVATED_CD4_TCELL_DN	187	Up	0.0137590768590071	0.42243043443503
C7_GSE360_CTRL_VS_T_GONDII_MAC_UP	171	Up	0.0137608354155937	0.42243043443503
C2_PAPASPYRIDONOS_UNSTABLE_ATEROSCLEROTIC_PLAQUE_UP	46	Up	0.0137874624000898	0.42243043443503
C7_GSE9988_ANTI_TREM1_AND_LPS_VS_CTRL_TREATED_MONOCYTES_DN	181	Up	0.0137931531709252	0.42243043443503
C5_GO_LOW_DENSITY_LIPOPROTEIN_PARTICLE_RECEPTOR_BIOSYNTHETIC_PROCESS	8	Up	0.0138149798812656	0.42243043443503
C7_GSE15930_STIM_VS_STIM_AND_TRICHOSTATINA_48H_CD8_T_CELL_UP	172	Up	0.0138199715704713	0.42243043443503
C5_GO_EXTRACELLULAR_EXOSOME_ASSEMBLY	6	Up	0.013849991184414	0.42243043443503
C2_REACTOME_ADRENOCEPTORS	3	Down	0.0138667797943733	0.42243043443503
C5_GO_NOREPINEPHRINE_BINDING	3	Down	0.0138667797943733	0.42243043443503
C7_GSE22025_UNTREATED_VS_PROGESTERONE_TREATED_CD4_TCELL_DN	167	Up	0.0138734780228335	0.42243043443503
C2_REACTOME_APOPTOTIC_CLEAVAGE_OF_CELLULAR_PROTEINS	30	Up	0.0138849899069541	0.42243043443503
C5_GO_RRNA_METABOLIC_PROCESS	164	Up	0.0138891090703039	0.42243043443503
C2_REACTOME_BIOSYNTHESIS_OF_E_SERIES_18_S_RESOLVINS	4	Up	0.0139242748019432	0.42243043443503
C5_GO_CELLULAR_RESPONSE_TO_SODIUM_ARSENITE	3	Up	0.0139379807460194	0.42243043443503
C2_ROZANOV_MMP14_CORRELATED	9	Up	0.0139429462546571	0.42243043443503
C2_ZHANG_RESPONSE_TO_CANTHARIDIN_DN	57	Up	0.0139637940779968	0.422472839493488
C5_GO_OXIDOREDUCTASE_ACTIVITY_ACTING_ON_PEROXIDE_AS_ACCEPTOR	39	Up	0.0140213254429661	0.423004139337482
C2_ABDULRAHMAN_KIDNEY_CANCER_VHL_DN	12	Down	0.0140253321127776	0.423004139337482
C5_GO_AMIDE_BIOSYNTHETIC_PROCESS	630	Up	0.0140397727966821	0.423004139337482
C5_GO_POSITIVE_REGULATION_OF_SKELETAL_MUSCLE_TISSUE_REGENERATION	3	Up	0.0140649940979226	0.423177100816029
C5_GO_POST_EMBRYONIC_EYE_MORPHOGENESIS	5	Down	0.0141056409591269	0.423813054709701
C2_REACTOME_INNATE_IMMUNE_SYSTEM	808	Up	0.0141268490326913	0.423864007648
C5_GO_CAMP_DEPENDENT_PROTEIN_KINASE_ACTIVITY	5	Down	0.0141863524392801	0.42506225384618
C7_GSE3982_NKCELL_VS_TH2_DN	179	Up	0.0142506038104309	0.426399265253431
C2_WEBER_METHYLATED_ICP_IN_FIBROBLAST	8	Down	0.0143040817835621	0.427301197167494
C7_GSE22886_DAY0_VS_DAY1_MONOCYTE_IN_CULTURE_DN	178	Up	0.014337438535788	0.427301197167494
C5_GO_REPLICATION_FORK	62	Up	0.0143397584465821	0.427301197167494
C2_SESTO_RESPONSE_TO_UV_C7	57	Up	0.0143729234553415	0.427702761945729
C7_GSE21063_WT_VS_NFATC1_KO_8H_ANTI_IGM_STIM_BCELL_UP	180	Up	0.0144166291101224	0.428357599284927
C7_GSE29164_CD8_TCELL_VS_CD8_TCELL_AND_IL12_TREATED_MELANOMA_DAY3_DN	171	Up	0.0144351868636618	0.428357599284927
C7_GSE41867_DAY8_VS_DAY15_LCMV_ARMSTRONG_EFFECTOR_CD8_TCELL_UP	102	Down	0.0144540864648461	0.428357599284927
C7_GSE12392_CD8A_POS_VS_NEG_SPLEEN_DC_DN	177	Up	0.0146051296405369	0.432244184170821
C5_GO_POSITIVE_REGULATION_OF_GRANULOCYTE_CHEMOTAXIS	19	Up	0.0146361130268641	0.43257181398989
C5_GO_TRACHEA_FORMATION	6	Up	0.0146739637578711	0.433101242815535
C5_GO_RESPONSE_TO_INTERLEUKIN_7	38	Up	0.0147952242748868	0.434611327862486
C5_GO_MAP_KINASE_ACTIVITY	11	Up	0.0148544933006799	0.434611327862486
C5_GO_ICOSANOID_BINDING	4	Up	0.0148943275049545	0.434611327862486
C5_GO_ARACHIDONIC_ACID_BINDING	4	Up	0.0148943275049545	0.434611327862486
C5_GO_GLYCOPROTEIN_COMPLEX	14	Down	0.0149036979794202	0.434611327862486
C5_GO_HEMOGLOBIN_COMPLEX	6	Up	0.0149195883646144	0.434611327862486
C5_GO_NEGATIVE_REGULATION_OF_DELAYED_RECTIFIER_POTASSIUM_CHANNEL_ACTIVITY	6	Up	0.0149677002368349	0.434611327862486
C2_HONMA_DOCETAXEL_RESISTANCE	31	Up	0.0149802321531481	0.434611327862486
C5_GO_CYTOPLASMIC_SIDE_OF_ROUGH_ENDOPLASMIC_RETICULUM_MEMBRANE	3	Up	0.0149830442072532	0.434611327862486
C2_REACTOME_INTERLEUKIN_15_SIGNALING	14	Up	0.0150041231637295	0.434611327862486
C5_GO_MUSCLE_ALPHA_ACTININ_BINDING	11	Down	0.0150107846073149	0.434611327862486
C2_ZHAN_MULTIPLE_MYELOMA_PR_UP	40	Up	0.0150209785541299	0.434611327862486
C7_GSE22140_GERMFREE_VS_SPF_MOUSE_CD4_TCELL_DN	178	Up	0.0150219362537137	0.434611327862486
C2_GERHOLD_ADIPOGENESIS_DN	50	Up	0.0150321548744559	0.434611327862486
C7_GSE12003_MIR223_KO_VS_WT_BM_PROGENITOR_8D_CULTURE_DN	139	Up	0.0150713599469914	0.434611327862486
C5_GO_TRANSLATION_INITIATION_FACTOR_ACTIVITY	41	Up	0.0150761513296262	0.434611327862486
C5_GO_AEROBIC_ELECTRON_TRANSPORT_CHAIN	15	Up	0.0150775264492631	0.434611327862486
C7_GSE6269_FLU_VS_STREP_PNEUMO_INF_PBMC_DN	127	Up	0.0151172963545786	0.434611327862486
C2_FERRANDO_LYL1_NEIGHBORS	12	Up	0.0151352785565121	0.434611327862486
C2_GRUETZMANN_PANCREATIC_CANCER_UP	305	Up	0.0151562167012414	0.434611327862486
C7_GSE41087_WT_VS_FOXP3_MUT_ANTI_CD3_CD28_STIM_CD4_TCELL_UP	169	Up	0.0151726464697423	0.434611327862486
C2_JOHANSSON_BRAIN_CANCER_EARLY_VS_LATE_UP	6	Up	0.0151858990766802	0.434611327862486
C2_INGRAM_SHH_TARGETS	5	Up	0.0151952036347276	0.434611327862486
C5_GO_MODULATION_OF_EXCITATORY_POSTSYNAPTIC_POTENTIAL	25	Down	0.0152052943504806	0.434611327862486
C7_GSE21379_TFH_VS_NON_TFH_CD4_TCELL_DN	123	Down	0.0152254624943325	0.434615928731124
C5_GO_PROTON_TRANSPORTING_ATP_SYNTHASE_COMPLEX	19	Up	0.0152627853825497	0.435109562815128
C2_BIOCARTA_IL3_PATHWAY	13	Up	0.015335660537015	0.435208795673691
C5_GO_REGULATION_OF_DELAYED_RECTIFIER_POTASSIUM_CHANNEL_ACTIVITY	10	Up	0.0153361673513097	0.435208795673691
C2_BIOCARTA_SAM68_PATHWAY	5	Up	0.0153544333118883	0.435208795673691
C5_GO_CHLORIDE_TRANSPORT	64	Down	0.0153707917413638	0.435208795673691
C5_GO_REGULATION_OF_T_HELPER_17_TYPE_IMMUNE_RESPONSE	16	Up	0.015379550674453	0.435208795673691
C5_GO_VIRAL_TRANSLATIONAL_TERMINATION_REINITIATION	4	Up	0.0154058990041983	0.435208795673691
C2_MARSON_FOXP3_TARGETS_UP	59	Up	0.0154330723053065	0.435208795673691
C5_GO_T_HELPER_17_TYPE_IMMUNE_RESPONSE	24	Up	0.0154449366664155	0.435208795673691
C2_PID_MTOR_4PATHWAY	62	Up	0.0154668166422764	0.435208795673691
C2_REACTOME_ACTIVATION_OF_IRF3_IRF7_MEDIATED_BY_TBK1_IKK_EPSILON	15	Up	0.0154878455596112	0.435208795673691
C7_GSE5503_MLN_DC_VS_PLN_DC_ACTIVATED_ALLOGENIC_TCELL_UP	166	Up	0.0155572896380397	0.435208795673691
C2_REACTOME_INTERLEUKIN_RECEPTOR_SHC_SIGNALING	23	Up	0.0155719664253311	0.435208795673691
C2_REACTOME_FOXO_MEDIATED_TRANSCRIPTION	55	Up	0.0155947488361939	0.435208795673691
C5_GO_SPECIFIC_GRANULE_LUMEN	51	Up	0.0156159124432363	0.435208795673691
C7_GSE6092_IFNG_VS_IFNG_AND_B_BURGDORFERI_INF_ENDOTHELIAL_CELL_DN	168	Up	0.0156400850541474	0.435208795673691
C5_GO_NEGATIVE_REGULATION_OF_INTERLEUKIN_4_PRODUCTION	3	Up	0.0156419744238599	0.435208795673691
C5_GO_REGULATION_OF_WOUND_HEALING	89	Up	0.0156586851094015	0.435208795673691
C2_KAAB_FAILED_HEART_VENTRICLE_DN	35	Up	0.0156697916456495	0.435208795673691
C2_LIAN_LIPA_TARGETS_3M	46	Up	0.015677978954015	0.435208795673691
C2_REACTOME_RESOLUTION_OF_ABASIC_SITES_AP_SITES	37	Up	0.0157076761973093	0.435208795673691
C5_GO_LACRIMAL_GLAND_DEVELOPMENT	4	Down	0.0157233200277724	0.435208795673691
C2_BENPORATH_SUZ12_TARGETS	535	Down	0.0157426502077868	0.435208795673691
C5_GO_MACROPHAGE_ACTIVATION	61	Up	0.0157641906959427	0.435208795673691
C7_KAECH_DAY8_EFF_VS_MEMORY_CD8_TCELL_DN	169	Up	0.0157896959947978	0.435208795673691
C5_GO_DIVALENT_INORGANIC_ANION_HOMEOSTASIS	7	Down	0.0157977022926867	0.435208795673691
C2_DIRMEIER_LMP1_RESPONSE_LATE_DN	22	Up	0.0158016289263709	0.435208795673691
C5_GO_REGULATION_OF_T_HELPER_1_TYPE_IMMUNE_RESPONSE	21	Up	0.0158071969703329	0.435208795673691
C7_GSE34156_NOD2_LIGAND_VS_NOD2_AND_TLR1_TLR2_LIGAND_24H_TREATED_MONOCYTE_DN	166	Up	0.0158474302403644	0.435764211533463
C5_GO_GLOBAL_GENOME_NUCLEOTIDE_EXCISION_REPAIR	23	Up	0.0160004761618723	0.437595201596942
C2_REICHERT_MITOSIS_LIN9_TARGETS	25	Up	0.0160162557017396	0.437595201596942
C2_REACTOME_PHOSPHATE_BOND_HYDROLYSIS_BY_NUDT_PROTEINS	6	Up	0.0160356891307134	0.437595201596942
C5_GO_NUCLEAR_REPLICATION_FORK	39	Up	0.0160475202275564	0.437595201596942
H_HALLMARK_OXIDATIVE_PHOSPHORYLATION	177	Up	0.0160720801701123	0.437595201596942
C2_NAKAYAMA_SOFT_TISSUE_TUMORS_PCA1_DN	35	Down	0.01607454672658	0.437595201596942
C7_GSE22196_HEALTHY_VS_OBESE_MOUSE_SKIN_GAMMADELTA_TCELL_DN	172	Up	0.0161080534846073	0.437595201596942
C2_STEARMAN_LUNG_CANCER_EARLY_VS_LATE_DN	48	Up	0.0161172202059087	0.437595201596942
C7_GSE3982_NEUTROPHIL_VS_BCELL_DN	170	Up	0.0161241582031548	0.437595201596942
C5_GO_FORMATION_OF_CYTOPLASMIC_TRANSLATION_INITIATION_COMPLEX	11	Up	0.0161366598422572	0.437595201596942
C2_MARKEY_RB1_ACUTE_LOF_UP	202	Up	0.016155080115824	0.437595201596942
C7_GSE9960_HEALTHY_VS_GRAM_NEG_SEPSIS_PBMC_DN	174	Up	0.0161574234495545	0.437595201596942
C7_GSE22886_DAY1_VS_DAY7_MONOCYTE_IN_CULTURE_UP	167	Up	0.0161758940699878	0.437595201596942
C7_GSE29614_CTRL_VS_DAY3_TIV_FLU_VACCINE_PBMC_DN	87	Down	0.0162055538670897	0.437852296834317
C5_GO_UBIQUITIN_UBIQUITIN_LIGASE_ACTIVITY	13	Up	0.0162522544394656	0.438014437169115
C5_GO_IMMUNOGLOBULIN_SECRETION	17	Up	0.0162677386741425	0.438014437169115
C5_GO_MITOCHONDRIAL_MEMBRANE_ORGANIZATION	104	Up	0.0162720457945715	0.438014437169115
C5_GO_DYSTROGLYCAN_COMPLEX	6	Down	0.0163819233225491	0.440084314652985
C2_BYSTRYKH_HEMATOPOIESIS_STEM_CELL_AND_BRAIN_QTL_TRANS	120	Up	0.0163894586638247	0.440084314652985
C7_GSE22886_IGM_MEMORY_BCELL_VS_BM_PLASMA_CELL_UP	174	Up	0.0164732060459017	0.441706310414303
C5_GO_SOLUTE_SODIUM_SYMPORTER_ACTIVITY	37	Down	0.0165180381502706	0.441706310414303
C2_TONKS_TARGETS_OF_RUNX1_RUNX1T1_FUSION_ERYTHROCYTE_UP	135	Up	0.0165198035405796	0.441706310414303
C5_GO_TRANSFORMING_GROWTH_FACTOR_BETA_ACTIVATION	8	Up	0.0165358023941017	0.441706310414303
C7_GSE12845_IGD_POS_BLOOD_VS_DARKZONE_GC_TONSIL_BCELL_DN	179	Up	0.0165515323241377	0.441706310414303
C2_MIKKELSEN_IPS_ICP_WITH_H3K27ME3	25	Down	0.0166207825706583	0.442569509792426
C5_GO_REGULATION_OF_LYMPHOCYTE_DIFFERENTIATION	136	Up	0.0167092794094797	0.442569509792426
C7_GSE22935_WT_VS_MYD88_KO_MACROPHAGE_UP	171	Up	0.0167147776500154	0.442569509792426
C2_ZERBINI_RESPONSE_TO_SULINDAC_DN	6	Up	0.0167187702663926	0.442569509792426
C2_WIERENGA_PML_INTERACTOME	34	Up	0.0167298442355178	0.442569509792426
C5_GO_CELLULAR_RESPONSE_TO_TOXIC_SUBSTANCE	183	Up	0.0167708681048065	0.442569509792426
C2_BENPORATH_ES_WITH_H3K27ME3	547	Down	0.0167768308104194	0.442569509792426
C2_PID_ILK_PATHWAY	42	Up	0.0168416055097301	0.442569509792426
C5_GO_RIBONUCLEOPROTEIN_COMPLEX	695	Up	0.0168475880290648	0.442569509792426
C7_GSE24574_BCL6_HIGH_VS_LOW_TFH_CD4_TCELL_DN	182	Up	0.0168714225273964	0.442569509792426
C2_REACTOME_TICAM1_DEPENDENT_ACTIVATION_OF_IRF3_IRF7	11	Up	0.0168762322483764	0.442569509792426
C7_GSE9006_HEALTHY_VS_TYPE_2_DIABETES_PBMC_AT_DX_UP	162	Up	0.0169026588773558	0.442569509792426
C7_GSE22886_NAIVE_TCELL_VS_NKCELL_DN	180	Down	0.0169510547492844	0.442569509792426
C5_GO_CELLULAR_RESPONSE_TO_ARSENIC_CONTAINING_SUBSTANCE	15	Up	0.0169524544770327	0.442569509792426
C2_MARKEY_RB1_ACUTE_LOF_DN	181	Up	0.016979687994348	0.442569509792426
C7_GSE3982_MEMORY_CD4_TCELL_VS_TH2_DN	175	Up	0.0169809817566587	0.442569509792426
C7_GSE9006_TYPE_1_DIABETES_AT_DX_VS_4MONTH_POST_DX_PBMC_UP	174	Up	0.0169837331281932	0.442569509792426
C7_GSE17974_IL4_AND_ANTI_IL12_VS_UNTREATED_48H_ACT_CD4_TCELL_DN	143	Up	0.0169864536576509	0.442569509792426
C2_FERNANDEZ_BOUND_BY_MYC	149	Up	0.0169923572534197	0.442569509792426
C2_RICKMAN_METASTASIS_DN	216	Up	0.016999547257524	0.442569509792426
C5_GO_SOMATIC_DIVERSIFICATION_OF_IMMUNE_RECEPTORS	58	Up	0.0170117175655607	0.442569509792426
C2_LI_AMPLIFIED_IN_LUNG_CANCER	142	Up	0.0170751102515179	0.442659225019215
C7_GSE40274_IRF4_VS_FOXP3_AND_IRF4_TRANSDUCED_ACTIVATED_CD4_TCELL_UP	156	Up	0.0170956165985892	0.442659225019215
C7_GSE22886_NAIVE_CD4_TCELL_VS_NEUTROPHIL_DN	143	Up	0.0171057989405801	0.442659225019215
C7_KAECH_DAY8_EFF_VS_DAY15_EFF_CD8_TCELL_UP	180	Up	0.0171064034695125	0.442659225019215
C5_GO_POSITIVE_REGULATION_OF_PHOSPHOLIPID_TRANSPORT	9	Down	0.0171653160950651	0.442659225019215
C2_REACTOME_RECYCLING_OF_BILE_ACIDS_AND_SALTS	9	Down	0.0172223162325119	0.442659225019215
C7_GSE9988_ANTI_TREM1_VS_ANTI_TREM1_AND_LPS_MONOCYTE_DN	151	Up	0.0172240597746066	0.442659225019215
C2_SARTIPY_NORMAL_AT_INSULIN_RESISTANCE_DN	16	Up	0.0172347063834961	0.442659225019215
C2_REACTOME_ROLE_OF_ABL_IN_ROBO_SLIT_SIGNALING	8	Down	0.0172532865397056	0.442659225019215
C5_GO_INFLAMMATORY_RESPONSE_TO_ANTIGENIC_STIMULUS	33	Up	0.0172763379087093	0.442659225019215
C5_GO_LIGASE_ACTIVITY_FORMING_PHOSPHORIC_ESTER_BONDS	5	Up	0.0172893507062509	0.442659225019215
C5_GO_CELLULAR_RESPONSE_TO_SALT	4	Up	0.0172931571209404	0.442659225019215
C7_GSE6269_STAPH_AUREUS_VS_STREP_PNEUMO_INF_PBMC_DN	139	Up	0.0173146759665409	0.442659225019215
H_HALLMARK_TNFA_SIGNALING_VIA_NFKB	175	Up	0.0173461230998173	0.442659225019215
C5_GO_MITOCHONDRIAL_TRANSMEMBRANE_TRANSPORT	75	Up	0.0173539757339786	0.442659225019215
C7_GSE22886_IGG_IGA_MEMORY_BCELL_VS_BM_PLASMA_CELL_UP	179	Up	0.0173595670472651	0.442659225019215
C2_GOLDRATH_HOMEOSTATIC_PROLIFERATION	121	Up	0.0173615826412729	0.442659225019215
C7_GSE33162_HDAC3_KO_VS_HDAC3_KO_MACROPHAGE_DN	178	Up	0.0174017764656755	0.44316388061415
C2_KEGG_GLYCOLYSIS_GLUCONEOGENESIS	44	Up	0.0174280058955222	0.44331214527919
C7_GSE24671_BAKIMULC_VS_SENDAI_VIRUS_INFECTED_MOUSE_SPLENOCYTES_UP	162	Up	0.0174804393554662	0.444125829378704
C2_LIANG_SILENCED_BY_METHYLATION_2	38	Up	0.0175095183737352	0.444344938823189
C7_GSE27241_CTRL_VS_DIGOXIN_TREATED_CD4_TCELL_IN_TH17_POLARIZING_CONDITIONS_DN	168	Up	0.0175477123056671	0.44479457924855
C5_GO_TRACHEA_MORPHOGENESIS	7	Up	0.0176054887519557	0.445411411030883
C7_GSE22886_UNSTIM_VS_IL2_STIM_NKCELL_DN	175	Up	0.0176584701865845	0.445411411030883
C5_GO_CARDIAC_NEURAL_CREST_CELL_DIFFERENTIATION_INVOLVED_IN_HEART_DEVELOPMENT	6	Up	0.0176599256537007	0.445411411030883
C7_GSE22886_NAIVE_CD4_TCELL_VS_48H_ACT_TH1_DN	176	Up	0.017663979914897	0.445411411030883
C2_REACTOME_DISEASES_ASSOCIATED_WITH_SURFACTANT_METABOLISM	3	Up	0.0176819786861631	0.445411411030883
C5_GO_REGULATION_OF_ACUTE_INFLAMMATORY_RESPONSE	31	Up	0.0177069289280325	0.445411411030883
C2_ZAMORA_NOS2_TARGETS_UP	43	Up	0.0177155760774609	0.445411411030883
C7_GSE17974_0H_VS_6H_IN_VITRO_ACT_CD4_TCELL_UP	157	Up	0.0177476744737303	0.445702581032189
C2_REACTOME_CARGO_TRAFFICKING_TO_THE_PERICILIARY_MEMBRANE	40	Up	0.017897893442072	0.448675292322762
C2_KERLEY_RESPONSE_TO_CISPLATIN_UP	36	Up	0.0179073552660238	0.448675292322762
C5_GO_SENSORY_PERCEPTION_OF_SMELL	28	Down	0.0179478529420203	0.449171900298971
C5_GO_POSITIVE_REGULATION_OF_RESPONSE_TO_BIOTIC_STIMULUS	34	Up	0.018050486262665	0.449686851404384
C1_chr14q11	61	Up	0.0180513069592379	0.449686851404384
C7_GSE21670_IL6_VS_TGFB_AND_IL6_TREATED_CD4_TCELL_UP	160	Up	0.0180705432890003	0.449686851404384
C7_GSE13485_PRE_VS_POST_YF17D_VACCINATION_PBMC_DN	171	Up	0.0180768781144879	0.449686851404384
C5_GO_METAPHASE_PLATE_CONGRESSION	46	Up	0.0180848703293719	0.449686851404384
C2_REACTOME_PROGRAMMED_CELL_DEATH	150	Up	0.0180971497908769	0.449686851404384
C7_GSE40666_UNTREATED_VS_IFNA_STIM_EFFECTOR_CD8_TCELL_90MIN_UP	174	Up	0.018150185039867	0.449686851404384
C7_GSE17186_BLOOD_VS_CORD_BLOOD_CD21LOW_TRANSITIONAL_BCELL_DN	178	Up	0.0181575694562382	0.449686851404384
C2_TSAI_DNAJB4_TARGETS_UP	10	Up	0.0181767520999008	0.449686851404384
C5_GO_LEUKOCYTE_AGGREGATION	10	Up	0.0181789263029744	0.449686851404384
C2_FLECHNER_BIOPSY_KIDNEY_TRANSPLANT_REJECTED_VS_OK_UP	74	Up	0.0182107144984073	0.449686851404384
C7_GSE27291_6H_VS_7D_STIM_GAMMADELTA_TCELL_UP	148	Up	0.0182168406406048	0.449686851404384
C7_GSE20715_0H_VS_48H_OZONE_TLR4_KO_LUNG_DN	162	Up	0.0183222582467415	0.451443468446698
C2_REACTOME_DEGRADATION_OF_THE_EXTRACELLULAR_MATRIX	91	Down	0.0183474295246404	0.451443468446698
C2_NADLER_OBESITY_DN	36	Up	0.0184002402000135	0.451443468446698
C5_GO_ATP_BIOSYNTHETIC_PROCESS	38	Up	0.0184026108598543	0.451443468446698
C2_REACTOME_ASSEMBLY_OF_THE_HIV_VIRION	14	Up	0.0184459302189794	0.451443468446698
C7_GSE34205_HEALTHY_VS_RSV_INF_INFANT_PBMC_DN	167	Up	0.0184639024985237	0.451443468446698
C5_GO_GALACTOSE_CATABOLIC_PROCESS	9	Up	0.0185096609269167	0.451443468446698
C5_GO_DIET_INDUCED_THERMOGENESIS	6	Down	0.0185451799938575	0.451443468446698
C2_NEMETH_INFLAMMATORY_RESPONSE_LPS_UP	69	Up	0.0185477556179053	0.451443468446698
TRM_core_signature_DOWN	14	Up	0.0185559882652127	0.451443468446698
C7_GSE9650_EFFECTOR_VS_MEMORY_CD8_TCELL_UP	178	Up	0.0185722938999684	0.451443468446698
C7_GSE9601_UNTREATED_VS_PI3K_INHIBITOR_TREATED_HCMV_INF_MONOCYTE_UP	164	Up	0.0185743892036659	0.451443468446698
C5_GO_POSITIVE_REGULATION_OF_DNA_BINDING_TRANSCRIPTION_FACTOR_ACTIVITY	210	Up	0.0185906717174497	0.451443468446698
C2_REACTOME_RECYCLING_PATHWAY_OF_L1	36	Up	0.0186368265399286	0.451443468446698
C5_GO_GLUCOCORTICOID_SECRETION	6	Down	0.0186384340387156	0.451443468446698
C5_GO_INTERLEUKIN_1_BETA_SECRETION	38	Up	0.0186803508704754	0.451443468446698
C2_HAHTOLA_CTCL_CUTANEOUS	21	Up	0.0187364156879966	0.451443468446698
C5_GO_EXTRACELLULAR_MATRIX_STRUCTURAL_CONSTITUENT	97	Down	0.0187559248532943	0.451443468446698
C2_VETTER_TARGETS_OF_PRKCA_AND_ETS1_DN	11	Up	0.0187589087891589	0.451443468446698
C2_REACTOME_G2_M_DNA_REPLICATION_CHECKPOINT	5	Up	0.0187910097540355	0.451443468446698
C2_JAATINEN_HEMATOPOIETIC_STEM_CELL_UP	264	Down	0.0188359384995625	0.451443468446698
C7_GSE6259_FLT3L_INDUCED_33D1_POS_DC_VS_CD4_TCELL_DN	166	Up	0.0188485406623415	0.451443468446698
C2_STONER_ESOPHAGEAL_CARCINOGENESIS_DN	6	Up	0.0188822263146717	0.451443468446698
C5_GO_TRACHEA_DEVELOPMENT	13	Up	0.0189039033092105	0.451443468446698
C5_GO_PIRNA_METABOLIC_PROCESS	13	Down	0.0189155945320848	0.451443468446698
C2_GU_PDEF_TARGETS_DN	19	Down	0.0189201899127721	0.451443468446698
C5_GO_CYTOLYSIS	20	Down	0.0189279099286274	0.451443468446698
C2_REACTOME_SIGNALING_BY_HIPPO	15	Up	0.0189351170794185	0.451443468446698
C2_FARMER_BREAST_CANCER_CLUSTER_7	16	Down	0.0189506323528954	0.451443468446698
C5_GO_LEUKOCYTE_ACTIVATION_INVOLVED_IN_INFLAMMATORY_RESPONSE	27	Up	0.0189651737857089	0.451443468446698
C2_TAKEDA_TARGETS_OF_NUP98_HOXA9_FUSION_8D_DN	164	Up	0.0189976338675878	0.451443468446698
C2_REACTOME_AXON_GUIDANCE	424	Up	0.0190005311620468	0.451443468446698
C2_KEGG_GRAFT_VERSUS_HOST_DISEASE	28	Down	0.0190049883208275	0.451443468446698
C7_GSE25123_WT_VS_PPARG_KO_MACROPHAGE_DN	169	Up	0.0190050542924756	0.451443468446698
C7_GSE17974_0H_VS_2H_IN_VITRO_ACT_CD4_TCELL_UP	165	Up	0.0190153649877424	0.451443468446698
C2_KEGG_PARKINSONS_DISEASE	98	Up	0.0191189816849898	0.452952842438576
C5_GO_NEGATIVE_REGULATION_OF_LIPID_STORAGE	17	Up	0.0191717779216431	0.452952842438576
C2_REACTOME_BETA_DEFENSINS	4	Up	0.019186827399247	0.452952842438576
C2_REACTOME_CRISTAE_FORMATION	27	Up	0.0192177827196587	0.452952842438576
C7_GSE37533_PPARG1_FOXP3_VS_PPARG2_FOXP3_TRANSDUCED_CD4_TCELL_PIOGLITAZONE_TREATED_DN	169	Up	0.019220348785729	0.452952842438576
C2_BIOCARTA_G2_PATHWAY	21	Up	0.0192546706613033	0.452952842438576
C7_GSE32986_GMCSF_VS_GMCSF_AND_CURDLAN_LOWDOSE_STIM_DC_DN	171	Up	0.0192576242681267	0.452952842438576
C5_GO_NUCLEAR_LAMINA	9	Up	0.0192665490673193	0.452952842438576
C5_GO_CHLORIDE_TRANSMEMBRANE_TRANSPORT	47	Down	0.0192666034347578	0.452952842438576
C2_REACTOME_GLOBAL_GENOME_NUCLEOTIDE_EXCISION_REPAIR_GG_NER	77	Up	0.0193858701795098	0.455253305675541
C5_GO_WEIBEL_PALADE_BODY	4	Down	0.0194063693346016	0.455253305675541
C2_GRANDVAUX_IFN_RESPONSE_NOT_VIA_IRF3	13	Up	0.0194942634516659	0.45539489162767
C7_GSE14415_TCONV_VS_FOXP3_KO_INDUCED_TREG_UP	155	Up	0.0194967117005791	0.45539489162767
C7_GSE13411_IGM_VS_SWITCHED_MEMORY_BCELL_DN	178	Up	0.0195085039880648	0.45539489162767
C2_PID_MYC_ACTIV_PATHWAY	68	Up	0.0195159896518075	0.45539489162767
C7_GSE19941_UNSTIM_VS_LPS_AND_IL10_STIM_IL10_KO_NFKBP50_KO_MACROPHAGE_DN	156	Up	0.0195172234086158	0.45539489162767
C3_GATA_C	179	Down	0.0195659129136883	0.455806693397369
C5_GO_REGULATION_OF_TOOTH_MINERALIZATION	3	Down	0.0195768376807874	0.455806693397369
C5_GO_ACTOMYOSIN	51	Up	0.01965181075558	0.456989177009411
C7_GSE41087_WT_VS_FOXP3_MUT_ANTI_CD3_CD28_STIM_CD4_TCELL_DN	184	Up	0.0196879249734743	0.456989177009411
C5_GO_OXYGEN_CARRIER_ACTIVITY	7	Up	0.0196907365318238	0.456989177009411
C5_GO_REGULATION_OF_GRANULOCYTE_DIFFERENTIATION	11	Up	0.0199311769542747	0.462075727831066
C2_LY_AGING_MIDDLE_DN	15	Up	0.0200713600769862	0.464392256724914
C2_SIG_CHEMOTAXIS	37	Up	0.0200780415535298	0.464392256724914
C2_BOUDOUKHA_BOUND_BY_IGF2BP2	86	Up	0.0201027196409365	0.464392256724914
C5_GO_POSITIVE_REGULATION_OF_INTERLEUKIN_5_PRODUCTION	11	Up	0.0201740614023709	0.464392256724914
C5_GO_POSTSYNAPSE_ASSEMBLY	18	Down	0.0202032499101474	0.464392256724914
C5_GO_CELLULAR_POTASSIUM_ION_HOMEOSTASIS	10	Down	0.0202209011083244	0.464392256724914
C2_REACTOME_TP53_REGULATES_METABOLIC_GENES	72	Up	0.0202259486074247	0.464392256724914
C5_GO_REGULATION_OF_TRANSLATION_IN_RESPONSE_TO_STRESS	15	Up	0.0202501722220803	0.464392256724914
C7_GSE3982_DC_VS_TH1_DN	167	Up	0.020252005680147	0.464392256724914
C2_GOBERT_OLIGODENDROCYTE_DIFFERENTIATION_UP	478	Up	0.0202651442106703	0.464392256724914
C7_GSE25088_ROSIGLITAZONE_VS_IL4_AND_ROSIGLITAZONE_STIM_STAT6_KO_MACROPHAGE_DAY10_UP	176	Up	0.0202662550925387	0.464392256724914
C7_GSE16266_CTRL_VS_HEATSHOCK_AND_LPS_STIM_MEF_DN	164	Up	0.0202939506576076	0.46453687053236
C1_chr8p23	20	Up	0.0203958806021089	0.464922691941946
C2_SCHWAB_TARGETS_OF_BMYB_POLYMORPHIC_VARIANTS_DN	12	Up	0.0203965130912559	0.464922691941946
C7_GSE41867_NAIVE_VS_DAY6_LCMV_EFFECTOR_CD8_TCELL_UP	175	Up	0.0204486433246773	0.464922691941946
C5_GO_RESPONSE_TO_DIETARY_EXCESS	14	Down	0.0204647047083597	0.464922691941946
C2_DAUER_STAT3_TARGETS_DN	40	Up	0.0204663129910453	0.464922691941946
C5_GO_LYSOZYME_ACTIVITY	3	Up	0.0204820000170461	0.464922691941946
C2_REACTOME_ACTIVATION_OF_RAC1_DOWNSTREAM_OF_NMDARS	6	Up	0.0204835197014417	0.464922691941946
C7_GSE17721_LPS_VS_PAM3CSK4_6H_BMDC_DN	166	Up	0.0205358096480106	0.464922691941946
C2_REACTOME_FGFR2_LIGAND_BINDING_AND_ACTIVATION	10	Down	0.0205598288606569	0.464922691941946
C2_PID_S1P_S1P2_PATHWAY	22	Up	0.0205600000713555	0.464922691941946
C7_GSE23568_CTRL_VS_ID3_TRANSDUCED_CD8_TCELL_DN	170	Up	0.0205828595938995	0.464922691941946
C2_NGO_MALIGNANT_GLIOMA_1P_LOH	15	Up	0.0205945224516138	0.464922691941946
C5_GO_RESPONSE_TO_INTERLEUKIN_4	29	Up	0.0205984997525448	0.464922691941946
C5_GO_CHONDROITIN_SULFATE_CATABOLIC_PROCESS	9	Down	0.0206113241485899	0.464922691941946
C5_GO_REGULATION_OF_RESPONSE_TO_EXTRACELLULAR_STIMULUS	20	Down	0.0206318406772562	0.464922691941946
C7_GSE30083_SP1_VS_SP3_THYMOCYTE_DN	155	Up	0.0207000210000553	0.465434292939567
C5_GO_OXALATE_TRANSPORT	7	Down	0.0207188215841533	0.465434292939567
C5_GO_OXALATE_TRANSMEMBRANE_TRANSPORTER_ACTIVITY	7	Down	0.0207188215841533	0.465434292939567
C2_PID_AURORA_B_PATHWAY	33	Up	0.0207907203789045	0.46656696156089
C2_RUTELLA_RESPONSE_TO_CSF2RB_AND_IL4_DN	277	Up	0.0209004525936906	0.468545440343386
C5_GO_DENSE_BODY	5	Up	0.0209723350765464	0.468738418675497
C2_IKEDA_MIR133_TARGETS_DN	5	Down	0.0210401216053502	0.468738418675497
C2_YAO_HOXA10_TARGETS_VIA_PROGESTERONE_DN	13	Down	0.0210507564860883	0.468738418675497
C5_GO_REGULATION_OF_GTP_BINDING	10	Up	0.0210762702899712	0.468738418675497
C2_NABA_BASEMENT_MEMBRANES	28	Down	0.0211178400964502	0.468738418675497
C5_GO_ANION_ANION_ANTIPORTER_ACTIVITY	23	Down	0.0211245267866622	0.468738418675497
C7_GSE2770_IL12_VS_TGFB_AND_IL12_TREATED_ACT_CD4_TCELL_6H_DN	170	Up	0.0211285608531046	0.468738418675497
C2_REACTOME_PEPTIDE_HORMONE_BIOSYNTHESIS	5	Down	0.021129605210655	0.468738418675497
C5_GO_REGULATION_OF_CYTOPLASMIC_TRANSLATIONAL_INITIATION	5	Up	0.0211403654919852	0.468738418675497
C5_GO_REGULATION_OF_SKELETAL_MUSCLE_TISSUE_REGENERATION	4	Up	0.0211542567571608	0.468738418675497
C5_GO_VIRAL_TRANSLATION	11	Up	0.0211574658577928	0.468738418675497
C7_GSE9037_WT_VS_IRAK4_KO_LPS_1H_STIM_BMDM_DN	146	Up	0.0211792042044536	0.468738418675497
C5_GO_SOMATIC_RECOMBINATION_OF_IMMUNOGLOBULIN_GENE_SEGMENTS	44	Up	0.021189574512698	0.468738418675497
C2_REACTOME_REACTIONS_SPECIFIC_TO_THE_COMPLEX_N_GLYCAN_SYNTHESIS_PATHWAY	8	Down	0.0212398997865599	0.469044306077894
C2_SCIAN_CELL_CYCLE_TARGETS_OF_TP53_AND_TP73_UP	8	Up	0.0212539515438543	0.469044306077894
C7_GSE7831_UNSTIM_VS_INFLUENZA_STIM_PDC_1H_UP	162	Up	0.0213054295714733	0.469044306077894
C7_GSE17721_CTRL_VS_LPS_6H_BMDC_UP	176	Up	0.0213389092460242	0.469044306077894
C7_GSE32986_GMCSF_VS_GMCSF_AND_CURDLAN_HIGHDOSE_STIM_DC_UP	177	Up	0.0213726434664787	0.469044306077894
C5_GO_PEPTIDYL_LYSINE_DIMETHYLATION	13	Up	0.0214237879139208	0.469044306077894
C2_KAYO_AGING_MUSCLE_DN	99	Up	0.0214301177710325	0.469044306077894
C7_GSE10500_ARTHRITIC_SYNOVIAL_FLUID_VS_HEALTHY_MACROPHAGE_UP	134	Up	0.0214331096201617	0.469044306077894
C5_GO_POSITIVE_REGULATION_OF_ALPHA_BETA_T_CELL_ACTIVATION	55	Up	0.0214792900255409	0.469044306077894
C7_GSE24634_TEFF_VS_TCONV_DAY7_IN_CULTURE_UP	187	Up	0.0214898805174844	0.469044306077894
C7_GSE37605_FOXP3_FUSION_GFP_VS_IRES_GFP_TREG_NOD_UP	169	Up	0.0214960159810258	0.469044306077894
C7_GSE32986_CURDLAN_LOWDOSE_VS_CURDLAN_HIGHDOSE_STIM_DC_UP	173	Up	0.021500010216016	0.469044306077894
C2_NEBEN_AML_WITH_FLT3_OR_NRAS_DN	12	Up	0.0215055802787959	0.469044306077894
C2_JAZAG_TGFB1_SIGNALING_VIA_SMAD4_UP	72	Up	0.0215272127121696	0.469044306077894
C5_GO_CLUSTERING_OF_VOLTAGE_GATED_SODIUM_CHANNELS	5	Down	0.0215272832094858	0.469044306077894
C5_GO_URETERIC_BUD_FORMATION	3	Down	0.0215895209698971	0.469458622651727
C5_GO_MESONEPHRIC_TUBULE_FORMATION	3	Down	0.0215895209698971	0.469458622651727
C3_CGGAARNGGCNG_UNKNOWN	50	Up	0.0216551854993344	0.470051948850856
C5_GO_CELLULAR_RESPONSE_TO_SALT_STRESS	6	Up	0.0216600838189802	0.470051948850856
C2_BIOCARTA_RELA_PATHWAY	14	Down	0.0217464407433062	0.471455022222397
C2_REACTOME_DEGRADATION_OF_CYSTEINE_AND_HOMOCYSTEINE	12	Up	0.0217759398372479	0.471623869476108
C2_BROWNE_HCMV_INFECTION_30MIN_UP	37	Down	0.0218139492604772	0.471832230208973
C2_GAUSSMANN_MLL_AF4_FUSION_TARGETS_G_DN	22	Up	0.0218405301125068	0.471832230208973
C5_GO_PHOSPHOLIPASE_A2_INHIBITOR_ACTIVITY	3	Up	0.0218671935252578	0.471832230208973
C2_REACTOME_REGULATION_OF_MRNA_STABILITY_BY_PROTEINS_THAT_BIND_AU_RICH_ELEMENTS	74	Up	0.0218862398591263	0.471832230208973
C7_GSE18281_SUBCAPSULAR_VS_CENTRAL_CORTICAL_REGION_OF_THYMUS_DN	163	Up	0.0218941623187702	0.471832230208973
C2_MORI_LARGE_PRE_BII_LYMPHOCYTE_UP	74	Up	0.021943557092547	0.472428038376014
C2_BIOCARTA_MAL_PATHWAY	16	Up	0.0219965766280241	0.472541378005445
C7_GSE42724_NAIVE_VS_B1_BCELL_DN	162	Up	0.0220313557309255	0.472541378005445
C5_GO_SODIUM_CHLORIDE_SYMPORTER_ACTIVITY	5	Down	0.0220353917634451	0.472541378005445
C2_APPIERTO_RESPONSE_TO_FENRETINIDE_UP	30	Down	0.0220358337209186	0.472541378005445
C2_REACTOME_BIOSYNTHESIS_OF_EPA_DERIVED_SPMS	5	Up	0.022109889557997	0.472692858597926
C5_GO_IRES_DEPENDENT_VIRAL_TRANSLATIONAL_INITIATION	8	Up	0.0221178305275434	0.472692858597926
C7_GSE22601_IMMATURE_CD4_SINGLE_POSITIVE_VS_CD4_SINGLE_POSITIVE_THYMOCYTE_UP	178	Up	0.0221540549763843	0.472692858597926
C5_GO_CORPUS_CALLOSUM_DEVELOPMENT	12	Down	0.0221682996948618	0.472692858597926
C2_RHODES_CANCER_META_SIGNATURE	58	Up	0.0221765527745794	0.472692858597926
C5_GO_REGULATION_OF_CORTISOL_SECRETION	3	Down	0.0221869410146031	0.472692858597926
C7_GSE22886_TCELL_VS_BCELL_NAIVE_UP	174	Up	0.0221952177770052	0.472692858597926
C2_ZHAN_MULTIPLE_MYELOMA_HP_DN	42	Up	0.0222711636905589	0.472976780091676
C7_GSE14415_INDUCED_TREG_VS_TCONV_UP	163	Up	0.0222855674566384	0.472976780091676
C5_GO_STEROID_HORMONE_SECRETION	14	Down	0.0222887309630412	0.472976780091676
C5_GO_T_HELPER_1_TYPE_IMMUNE_RESPONSE	34	Up	0.022295641615517	0.472976780091676
C5_GO_ANION_HOMEOSTASIS	39	Down	0.0223745235737616	0.474187098139339
C5_GO_NEGATIVE_REGULATION_OF_NOREPINEPHRINE_SECRETION	4	Down	0.0224070424656392	0.474413434192087
C7_GSE17974_0H_VS_48H_IN_VITRO_ACT_CD4_TCELL_UP	161	Up	0.0224869676391037	0.475642062341041
C2_DAIRKEE_CANCER_PRONE_RESPONSE_BPA_E2	98	Up	0.0225211680482539	0.475756175843094
C5_GO_NUCLEOSIDE_DIPHOSPHATE_CATABOLIC_PROCESS	4	Up	0.0225387810928914	0.475756175843094
C2_REACTOME_HIV_INFECTION	193	Up	0.0225719756146579	0.475756175843094
C7_GSE24634_IL4_VS_CTRL_TREATED_NAIVE_CD4_TCELL_DAY7_UP	172	Up	0.0225799667308488	0.475756175843094
C5_GO_ANION_SODIUM_SYMPORTER_ACTIVITY	7	Down	0.0226340329927946	0.476433235176818
C5_GO_DEFENSE_RESPONSE_TO_BACTERIUM	129	Up	0.0226960521836276	0.476965673962598
C5_GO_CYSTEINE_TYPE_ENDOPEPTIDASE_REGULATOR_ACTIVITY_INVOLVED_IN_APOPTOTIC_PROCESS	32	Up	0.0227366613668768	0.476965673962598
C2_BIOCARTA_UCALPAIN_PATHWAY	12	Up	0.0227743524930289	0.476965673962598
C2_DARWICHE_PAPILLOMA_RISK_LOW_UP	121	Up	0.0227817257741686	0.476965673962598
C5_GO_ARP2_3_COMPLEX_MEDIATED_ACTIN_NUCLEATION	28	Up	0.022784750868382	0.476965673962598
C7_GSE40273_GATA1_KO_VS_WT_TREG_DN	183	Up	0.0227910679728019	0.476965673962598
C5_GO_NEGATIVE_REGULATION_OF_RECEPTOR_BIOSYNTHETIC_PROCESS	5	Up	0.0228247784248138	0.477211416479528
C2_GOERING_BLOOD_HDL_CHOLESTEROL_QTL_CIS	11	Up	0.0228566061063978	0.477417360047384
C5_GO_METANEPHRIC_GLOMERULUS_DEVELOPMENT	9	Down	0.0228843229070949	0.477537124410012
C2_REACTOME_ECM_PROTEOGLYCANS	53	Down	0.0229153107304748	0.477724851245781
C5_GO_PEPTIDASE_ACTIVATOR_ACTIVITY	32	Up	0.0230128066900763	0.479297411053237
C2_SEMBA_FHIT_TARGETS_DN	9	Up	0.0230650282838331	0.479924913227687
C7_GSE3982_EOSINOPHIL_VS_NKCELL_DN	159	Up	0.0231071317657379	0.480043144470939
C2_STOSSI_RESPONSE_TO_ESTRADIOL	32	Down	0.0231265496610506	0.480043144470939
C2_VANLOO_SP3_TARGETS_DN	73	Up	0.0231370055821513	0.480043144470939
C2_REACTOME_SIGNAL_ATTENUATION	9	Up	0.0232042172169544	0.48059021649872
C5_GO_INTERKINETIC_NUCLEAR_MIGRATION	4	Down	0.0232076203612373	0.48059021649872
C5_GO_OXIDOREDUCTASE_ACTIVITY_ACTING_ON_A_HEME_GROUP_OF_DONORS	19	Up	0.0232561246951362	0.4810100635337
C5_GO_INTRINSIC_APOPTOTIC_SIGNALING_PATHWAY_BY_P53_CLASS_MEDIATOR	62	Up	0.0232941238648052	0.4810100635337
C7_GSE22886_NAIVE_CD4_TCELL_VS_MEMORY_TCELL_DN	178	Up	0.0232943233824726	0.4810100635337
C7_GSE12366_GC_BCELL_VS_PLASMA_CELL_UP	169	Up	0.0233665604069227	0.481875835701501
C5_GO_RESPIRATORY_BURST	29	Up	0.0234190902663664	0.481875835701501
C5_GO_DETOXIFICATION	84	Up	0.0234356933882149	0.481875835701501
C2_KEGG_NOD_LIKE_RECEPTOR_SIGNALING_PATHWAY	53	Up	0.0234379716954426	0.481875835701501
C2_REACTOME_REELIN_SIGNALLING_PATHWAY	5	Down	0.0234534397603986	0.481875835701501
C5_GO_ALPHA_BETA_T_CELL_ACTIVATION	115	Up	0.023469347427712	0.481875835701501
C7_GSE28726_NAIVE_CD4_TCELL_VS_NAIVE_NKTCELL_DN	147	Up	0.0235222400400641	0.482185375108105
C2_FISCHER_G2_M_CELL_CYCLE	210	Up	0.0235288172726875	0.482185375108105
C5_GO_CELLULAR_RESPONSE_TO_MANGANESE_ION	11	Up	0.0236912082337143	0.485055717682353
C2_RUNNE_GENDER_EFFECT_UP	7	Down	0.023730994302214	0.485412795882292
C5_GO_POSITIVE_REGULATION_OF_T_CELL_DIFFERENTIATION_IN_THYMUS	9	Up	0.0237741076305591	0.485837196668519
C7_GSE26928_NAIVE_VS_CENT_MEMORY_CD4_TCELL_DN	154	Up	0.0238054226366727	0.485948081328937
C7_GSE17721_POLYIC_VS_CPG_24H_BMDC_UP	158	Up	0.0238242741156985	0.485948081328937
C5_GO_ORGANELLE_INHERITANCE	12	Up	0.0238746159312272	0.48651808806196
C7_GSE11864_UNTREATED_VS_CSF1_IN_MAC_UP	158	Up	0.0239074367186186	0.486730316624697
C5_GO_CELLULAR_DIVALENT_INORGANIC_ANION_HOMEOSTASIS	5	Down	0.0239887506343572	0.487286953949309
C5_GO_PRODUCTION_OF_MOLECULAR_MEDIATOR_INVOLVED_IN_INFLAMMATORY_RESPONSE	51	Up	0.0239961739915399	0.487286953949309
C2_HWANG_PROSTATE_CANCER_MARKERS	21	Up	0.0240241894083931	0.487286953949309
C2_REACTOME_DETOXIFICATION_OF_REACTIVE_OXYGEN_SPECIES	29	Up	0.0240245052561668	0.487286953949309
C5_GO_POSITIVE_REGULATION_OF_LEUKOCYTE_DEGRANULATION	20	Up	0.024048554424165	0.487319727384455
C5_GO_NEUROPEPTIDE_SIGNALING_PATHWAY	34	Down	0.0242111567298326	0.490157462853824
C2_BIOCARTA_EIF_PATHWAY	13	Up	0.0242603039138415	0.490695141452866
C2_REACTOME_THE_ROLE_OF_GTSE1_IN_G2_M_PROGRESSION_AFTER_G2_CHECKPOINT	56	Up	0.0243868592736432	0.492138499354154
C7_GSE3982_MEMORY_CD4_TCELL_VS_TH1_DN	179	Up	0.024390185388838	0.492138499354154
C5_GO_NEGATIVE_REGULATION_OF_JUN_KINASE_ACTIVITY	8	Down	0.0244313530388863	0.492138499354154
C2_MEISSNER_BRAIN_HCP_WITH_H3K27ME3	84	Down	0.0244391009125254	0.492138499354154
C5_GO_MUSCULAR_SEPTUM_MORPHOGENESIS	5	Down	0.0244449404227377	0.492138499354154
C5_GO_GABA_ERGIC_SYNAPSE	31	Down	0.0244735762935274	0.49215196633273
C7_GSE14415_NATURAL_TREG_VS_TCONV_DN	159	Up	0.0244909209411997	0.49215196633273
C7_GSE22935_WT_VS_MYD88_KO_MACROPHAGE_24H_MBOVIS_BCG_STIM_DN	169	Up	0.0245551548467686	0.492986717870938
C5_GO_COMPLEMENT_RECEPTOR_ACTIVITY	5	Up	0.0245795743630816	0.493021323997434
C7_GSE22886_NAIVE_CD4_TCELL_VS_DC_DN	185	Up	0.0246988908899533	0.494957570850974
C1_chr12q12	21	Down	0.0247329430993853	0.495010053538977
C7_GSE37533_PPARG1_FOXP3_VS_FOXP3_TRANSDUCED_CD4_TCELL_PIOGLITAZONE_TREATED_DN	168	Up	0.0247470845713451	0.495010053538977
C7_GSE22443_NAIVE_VS_ACT_AND_IL12_TREATED_CD8_TCELL_UP	176	Up	0.0247790161835164	0.49503154927017
C2_REACTOME_PLATELET_SENSITIZATION_BY_LDL	15	Down	0.0247937359299335	0.49503154927017
C5_GO_SENSORY_ORGAN_MORPHOGENESIS	155	Down	0.0248462477390068	0.495624462474237
C5_GO_ABSCISSION	5	Up	0.0249293211145949	0.496372057738833
C2_PID_RET_PATHWAY	31	Up	0.0249437262562421	0.496372057738833
C5_GO_CATECHOLAMINE_BINDING	6	Down	0.0249522757929755	0.496372057738833
C2_LIEN_BREAST_CARCINOMA_METAPLASTIC	19	Down	0.0250371727229291	0.497171423250237
C2_PUJANA_CHEK2_PCC_NETWORK	647	Up	0.0250674992943654	0.497171423250237
C7_GSE13522_WT_VS_IFNAR_KO_SKING_T_CRUZI_Y_STRAIN_INF_UP	177	Up	0.0250905069366124	0.497171423250237
C5_GO_LYSOSOME_LOCALIZATION	57	Up	0.0251072300877171	0.497171423250237
C2_REACTOME_O_GLYCOSYLATION_OF_TSR_DOMAIN_CONTAINING_PROTEINS	20	Down	0.025132229067457	0.497171423250237
C5_GO_POSITIVE_REGULATION_OF_PROTEIN_BINDING	80	Up	0.0251707368385415	0.497171423250237
C7_GSE6269_E_COLI_VS_STAPH_AUREUS_INF_PBMC_DN	156	Up	0.0251734058453625	0.497171423250237
C5_GO_RIBOSOMAL_SMALL_SUBUNIT_BIOGENESIS	45	Up	0.0251768753592034	0.497171423250237
C7_GSE21033_1H_VS_24H_POLYIC_STIM_DC_DN	146	Up	0.0252255818344075	0.497171423250237
C5_GO_NEGATIVE_REGULATION_OF_T_CELL_PROLIFERATION	44	Up	0.0252358890287438	0.497171423250237
C5_GO_SOMATIC_DIVERSIFICATION_OF_T_CELL_RECEPTOR_GENES	5	Up	0.0252540486922348	0.497171423250237
C5_GO_ANTIGEN_BINDING	37	Down	0.0253245361582746	0.497171423250237
C5_GO_UBIQUITIN_LIKE_PROTEIN_BINDING	84	Up	0.0253424300447999	0.497171423250237
C5_GO_PHOSPHOLIPID_TRANSPORTER_ACTIVITY	58	Down	0.0253620406830961	0.497171423250237
C2_REACTOME_PI_3K_CASCADE:FGFR1	15	Down	0.0253733392568446	0.497171423250237
C5_GO_REGULATION_OF_CARDIOBLAST_DIFFERENTIATION	3	Down	0.025383546058664	0.497171423250237
C5_GO_NEGATIVE_REGULATION_OF_PROTEIN_DEPHOSPHORYLATION	46	Up	0.0254503292662425	0.497171423250237
C7_GSE17721_LPS_VS_PAM3CSK4_1H_BMDC_UP	158	Up	0.0254606254659868	0.497171423250237
C5_GO_RRNA_3_END_PROCESSING	9	Up	0.0255077130424299	0.497171423250237
C7_GSE40666_WT_VS_STAT1_KO_CD8_TCELL_WITH_IFNA_STIM_90MIN_DN	170	Up	0.0255345566587996	0.497171423250237
C7_GSE41867_DAY8_VS_DAY15_LCMV_CLONE13_EFFECTOR_CD8_TCELL_DN	174	Up	0.0255374049114017	0.497171423250237
C5_GO_CHROMOSOME_PASSENGER_COMPLEX	5	Up	0.025561270496856	0.497171423250237
C2_REACTOME_TRAF6_MEDIATED_INDUCTION_OF_TAK1_COMPLEX_WITHIN_TLR4_COMPLEX	14	Up	0.0255640270731868	0.497171423250237
C5_GO_NEGATIVE_REGULATION_OF_T_HELPER_CELL_DIFFERENTIATION	14	Up	0.0255664576134037	0.497171423250237
C5_GO_T_CELL_ACTIVATION	374	Up	0.025576991090708	0.497171423250237
C7_GSE41176_UNSTIM_VS_ANTI_IGM_STIM_TAK1_KO_BCELL_24H_DN	149	Up	0.0255875178931899	0.497171423250237
C2_PID_SYNDECAN_1_PATHWAY	34	Down	0.0256450160474545	0.497765785118593
C2_GRAHAM_CML_QUIESCENT_VS_NORMAL_QUIESCENT_UP	81	Up	0.0256822445250617	0.497765785118593
C7_GSE3039_NKT_CELL_VS_B2_BCELL_DN	169	Up	0.0256888578737969	0.497765785118593
C5_GO_INSULIN_RECEPTOR_BINDING	19	Up	0.0257153639348929	0.497765785118593
C5_GO_POSITIVE_REGULATION_OF_DOUBLE_STRAND_BREAK_REPAIR	29	Up	0.0257558605970772	0.497765785118593
C5_GO_LEUKOCYTE_CELL_CELL_ADHESION	275	Up	0.0257738632075978	0.497765785118593
C5_GO_CYTOPLASMIC_SIDE_OF_ENDOPLASMIC_RETICULUM_MEMBRANE	9	Up	0.0258184885370484	0.497765785118593
C7_GSE37301_HEMATOPOIETIC_STEM_CELL_VS_GRAN_MONO_PROGENITOR_DN	170	Up	0.0258491134501663	0.497765785118593
C7_GSE29618_PRE_VS_DAY7_POST_TIV_FLU_VACCINE_PDC_UP	124	Down	0.0258595974617561	0.497765785118593
C5_GO_NARROW_PORE_CHANNEL_ACTIVITY	9	Down	0.0258653861427287	0.497765785118593
C2_KIM_ALL_DISORDERS_DURATION_CORR_UP	6	Down	0.025870163945997	0.497765785118593
C7_GSE43957_UNTREATED_VS_NACL_TREATED_ANTI_CD3_CD28_STIM_CD4_TCELL_UP	130	Up	0.0259217048763511	0.498316101795552
C7_GSE10239_NAIVE_VS_KLRG1HIGH_EFF_CD8_TCELL_UP	171	Up	0.0259764261912004	0.498926530637883
C7_GSE9988_ANTI_TREM1_AND_LPS_VS_VEHICLE_TREATED_MONOCYTES_DN	171	Up	0.0260493839714366	0.49963820549075
C5_GO_NEGATIVE_REGULATION_OF_RESPONSE_TO_DNA_DAMAGE_STIMULUS	66	Up	0.0260594801280219	0.49963820549075
C7_GSE13173_UNTREATED_VS_IL12_TREATED_ACT_CD8_TCELL_UP	73	Down	0.0260947085100077	0.49987244529356
C3_EVI1_06	14	Down	0.0261580781909268	0.5004970425398
C2_BILANGES_RAPAMYCIN_SENSITIVE_GENES	26	Up	0.0261733941133919	0.5004970425398
C7_GSE39820_TGFBETA1_IL6_VS_TGFBETA1_IL6_IL23A_TREATED_CD4_TCELL_DN	150	Up	0.0262207217974345	0.500523178165015
C7_GSE15930_STIM_VS_STIM_AND_IL12_48H_CD8_T_CELL_UP	170	Up	0.026224792814145	0.500523178165015
C2_MEISSNER_NPC_HCP_WITH_H3K4ME3_AND_H3K27ME3	84	Down	0.0262438843589722	0.500523178165015
C2_BRUNO_HEMATOPOIESIS	55	Up	0.0263374233304094	0.501277542534777
C5_GO_REGULATION_OF_LIPOPOLYSACCHARIDE_MEDIATED_SIGNALING_PATHWAY	18	Up	0.0263785776456684	0.501277542534777
C5_GO_VIRION_BINDING	5	Up	0.0263891347009411	0.501277542534777
C7_GSE37416_0H_VS_48H_F_TULARENSIS_LVS_NEUTROPHIL_UP	175	Up	0.0264309458311231	0.501277542534777
C7_GSE39110_DAY3_VS_DAY6_POST_IMMUNIZATION_CD8_TCELL_DN	179	Up	0.0264409514612535	0.501277542534777
C7_GSE1460_INTRATHYMIC_T_PROGENITOR_VS_NAIVE_CD4_TCELL_CORD_BLOOD_DN	138	Up	0.0264455207303247	0.501277542534777
C5_GO_CHROMOSOME_LOCALIZATION	56	Up	0.0264793430981524	0.501277542534777
C2_ASTIER_INTEGRIN_SIGNALING	44	Up	0.0264915761054348	0.501277542534777
C5_GO_METANEPHRIC_GLOMERULAR_MESANGIUM_DEVELOPMENT	5	Down	0.02655920838372	0.501277542534777
C5_GO_METANEPHRIC_GLOMERULUS_VASCULATURE_DEVELOPMENT	5	Down	0.02655920838372	0.501277542534777
C5_GO_OXIDOREDUCTASE_ACTIVITY_OXIDIZING_METAL_IONS_OXYGEN_AS_ACCEPTOR	6	Down	0.0265656801564025	0.501277542534777
C7_GSE22886_NAIVE_TCELL_VS_NEUTROPHIL_DN	145	Up	0.026586636581515	0.501277542534777
C2_PICCALUGA_ANGIOIMMUNOBLASTIC_LYMPHOMA_UP	155	Down	0.026598397629618	0.501277542534777
C5_GO_OXIDOREDUCTASE_ACTIVITY_OXIDIZING_METAL_IONS	15	Down	0.0266065003242001	0.501277542534777
C7_GSE6674_UNSTIM_VS_CPG_STIM_BCELL_DN	150	Up	0.0266670390541869	0.501982746424699
C5_GO_REGULATION_OF_CELLULAR_RESPONSE_TO_MACROPHAGE_COLONY_STIMULATING_FACTOR_STIMULUS	5	Up	0.0266906778031049	0.501992722005929
C7_GSE5589_WT_VS_IL6_KO_LPS_STIM_MACROPHAGE_180MIN_UP	108	Up	0.0267861442135157	0.502371273043994
C5_GO_AMP_BINDING	13	Up	0.0268250345744312	0.502371273043994
C5_GO_SET1C_COMPASS_COMPLEX	12	Up	0.026831794420406	0.502371273043994
C5_GO_ANTERIOR_POSTERIOR_AXON_GUIDANCE	2	Down	0.0268322585693745	0.502371273043994
C2_RICKMAN_HEAD_AND_NECK_CANCER_A	52	Down	0.026857500036792	0.502371273043994
C2_REACTOME_INTERLEUKIN_2_FAMILY_SIGNALING	39	Up	0.0268616641745967	0.502371273043994
C5_GO_LEUKOCYTE_HOMEOSTASIS	76	Up	0.0268881839648464	0.502371273043994
C7_GSE16385_IFNG_TNF_VS_ROSIGLITAZONE_STIM_MACROPHAGE_DN	93	Down	0.0268958150600822	0.502371273043994
C2_DAUER_STAT3_TARGETS_UP	41	Up	0.0269327216653747	0.5026284473685
C2_HOLLEMAN_ASPARAGINASE_RESISTANCE_ALL_UP	18	Up	0.0269823076249865	0.502941044491105
C7_GSE22601_DOUBLE_POSITIVE_VS_CD8_SINGLE_POSITIVE_THYMOCYTE_DN	178	Up	0.0269957767286576	0.502941044491105
C2_KORKOLA_YOLK_SAC_TUMOR	38	Down	0.027035766527192	0.503254461242667
C7_GSE23114_PERITONEAL_CAVITY_B1A_BCELL_VS_SPLEEN_BCELL_IN_SLE2C1_MOUSE_UP	150	Up	0.0270616662549216	0.503305287718888
C2_XU_HGF_SIGNALING_NOT_VIA_AKT1_48HR_UP	30	Up	0.0271229305107029	0.50401319031993
C7_GSE37532_WT_VS_PPARG_KO_VISCERAL_ADIPOSE_TISSUE_TREG_DN	169	Up	0.0271978097460867	0.504880820710887
C7_GSE27786_LSK_VS_BCELL_DN	165	Up	0.0272161046380541	0.504880820710887
C7_GSE26727_WT_VS_KLF2_KO_LPS_STIM_MACROPHAGE_UP	155	Up	0.0272398512495757	0.504890178067008
C7_GSE3920_IFNA_VS_IFNG_TREATED_FIBROBLAST_DN	167	Up	0.0272729468810594	0.504962989814999
C2_REACTOME_INTERLEUKIN_10_SIGNALING	37	Up	0.0272902706828158	0.504962989814999
C2_BENPORATH_EED_TARGETS	559	Down	0.027330793518014	0.505209521693913
C5_GO_CHROMOSOME_CONDENSATION	30	Up	0.0273501080657387	0.505209521693913
C7_GSE42724_MEMORY_BCELL_VS_PLASMABLAST_UP	177	Up	0.0274493982264203	0.506612810257033
C7_GSE1460_DP_THYMOCYTE_VS_NAIVE_CD4_TCELL_CORD_BLOOD_DN	133	Up	0.027548976931128	0.507327113557349
C7_GSE40068_CXCR5NEG_BCL6NEG_CD4_TCELL_VS_CXCR5POS_BCL6NEG_TFH_UP	170	Up	0.027601136688891	0.507327113557349
C5_GO_RESPONSE_TO_CISPLATIN	6	Up	0.0276248299038268	0.507327113557349
C7_GSE2770_TGFB_AND_IL4_ACT_VS_ACT_CD4_TCELL_48H_DN	172	Up	0.0276477005491737	0.507327113557349
C7_GSE19198_1H_VS_6H_IL21_TREATED_TCELL_UP	95	Down	0.027657821625983	0.507327113557349
C5_GO_NEUTROPHIL_DIFFERENTIATION	7	Up	0.0276765095585811	0.507327113557349
C2_BRACHAT_RESPONSE_TO_METHOTREXATE_UP	22	Up	0.0276811278333128	0.507327113557349
C7_GSE36888_UNTREATED_VS_IL2_TREATED_TCELL_17H_DN	166	Up	0.0276861868749053	0.507327113557349
C5_GO_CELLULAR_RESPONSE_TO_UV	68	Up	0.0276982901385175	0.507327113557349
C7_GSE40274_CTRL_VS_FOXP3_TRANSDUCED_ACTIVATED_CD4_TCELL_UP	176	Up	0.0277226021676384	0.507344639332442
C5_GO_HISTONE_H3_K9_METHYLATION	32	Up	0.0277471248942487	0.507346270681685
C5_GO_MHC_PROTEIN_COMPLEX	16	Down	0.0278084664169622	0.507346270681685
C5_GO_POSITIVE_REGULATION_OF_CELL_ACTIVATION	266	Up	0.0278186646083423	0.507346270681685
C7_GSE21360_NAIVE_VS_PRIMARY_MEMORY_CD8_TCELL_UP	153	Up	0.0278325580663464	0.507346270681685
C2_JIANG_TIP30_TARGETS_UP	39	Up	0.0278394675989766	0.507346270681685
C7_GSE9988_ANTI_TREM1_VS_LPS_MONOCYTE_DN	168	Up	0.0279078726704935	0.508066598356063
C5_GO_GROWTH_PLATE_CARTILAGE_MORPHOGENESIS	11	Down	0.0279467610062628	0.508066598356063
C2_MIKKELSEN_IPS_HCP_WITH_H3_UNMETHYLATED	32	Down	0.0279600567845288	0.508066598356063
C7_GSE41176_UNSTIM_VS_ANTI_IGM_STIM_BCELL_1H_DN	173	Up	0.0279725476054805	0.508066598356063
C7_GSE12366_GC_VS_MEMORY_BCELL_DN	175	Up	0.028077837794795	0.508169906238992
C5_GO_SINGLE_STRAND_BREAK_REPAIR	7	Up	0.0281197695596776	0.508169906238992
C2_LOPEZ_MBD_TARGETS_IMPRINTED_AND_X_LINKED	14	Up	0.0281282892694846	0.508169906238992
C2_PID_ERBB1_DOWNSTREAM_PATHWAY	98	Up	0.0281546130256064	0.508169906238992
C7_GSE23502_BM_VS_COLON_TUMOR_MYELOID_DERIVED_SUPPRESSOR_CELL_UP	171	Up	0.028171826479004	0.508169906238992
C3_HOX13_01	31	Down	0.028221942710921	0.508169906238992
C2_DARWICHE_SQUAMOUS_CELL_CARCINOMA_UP	114	Up	0.0282663806311232	0.508169906238992
C7_GSE23321_CENTRAL_MEMORY_VS_NAIVE_CD8_TCELL_UP	173	Up	0.0282867798171886	0.508169906238992
C7_GSE17974_2.5H_VS_72H_IL4_AND_ANTI_IL12_ACT_CD4_TCELL_DN	166	Up	0.0282955634071639	0.508169906238992
C7_GSE46606_UNSTIM_VS_CD40L_IL2_IL5_DAY3_STIMULATED_BCELL_DN	167	Up	0.0283042405380689	0.508169906238992
C2_BIOCARTA_SLRP_PATHWAY	2	Down	0.0283239763343648	0.508169906238992
C2_REACTOME_DNA_REPLICATION	110	Up	0.0283332168056333	0.508169906238992
C5_GO_POST_EMBRYONIC_ANIMAL_ORGAN_MORPHOGENESIS	7	Down	0.0283359380455813	0.508169906238992
C2_REACTOME_JNK_C_JUN_KINASES_PHOSPHORYLATION_AND_ACTIVATION_MEDIATED_BY_ACTIVATED_HUMAN_TAK1	21	Up	0.0283411236362604	0.508169906238992
C5_GO_POSITIVE_REGULATION_OF_ASTROCYTE_DIFFERENTIATION	12	Up	0.0283530197127511	0.508169906238992
C2_LOPEZ_MESOTHELIOMA_SURVIVAL_WORST_VS_BEST_DN	5	Up	0.0283542845900858	0.508169906238992
C7_GSE360_CTRL_VS_L_MAJOR_DC_DN	158	Up	0.0283759193604888	0.508169906238992
C1_chr17q23	43	Up	0.0284415646341499	0.508725910262921
C2_JECHLINGER_EPITHELIAL_TO_MESENCHYMAL_TRANSITION_DN	47	Up	0.0284538038470491	0.508725910262921
C5_GO_INTRINSIC_COMPONENT_OF_POSTSYNAPTIC_MEMBRANE	54	Down	0.028508686103026	0.509055452977002
C5_GO_POSITIVE_REGULATION_OF_CORTICOSTEROID_HORMONE_SECRETION	3	Down	0.0285561693223658	0.509055452977002
C7_GSE9988_LPS_VS_VEHICLE_TREATED_MONOCYTE_DN	180	Up	0.0285612769145267	0.509055452977002
C5_GO_EXTRACELLULAR_MATRIX_CONSTITUENT_CONFERRING_ELASTICITY	7	Down	0.0285964480754863	0.509055452977002
C5_GO_RESPIRATORY_CHAIN_COMPLEX	65	Up	0.028677996461624	0.509055452977002
C5_GO_NEGATIVE_REGULATION_OF_RETINOIC_ACID_RECEPTOR_SIGNALING_PATHWAY	5	Down	0.0286797582147057	0.509055452977002
C7_GSE33424_CD161_HIGH_VS_INT_CD8_TCELL_DN	157	Up	0.02869151431242	0.509055452977002
C2_BOSCO_ALLERGEN_INDUCED_TH2_ASSOCIATED_MODULE	138	Up	0.028697944849336	0.509055452977002
C2_TIEN_INTESTINE_PROBIOTICS_24HR_UP	501	Up	0.0287025407448238	0.509055452977002
C5_GO_VESICLE_LUMEN	264	Up	0.0287133189660914	0.509055452977002
C7_GSE3691_CONVENTIONAL_VS_PLASMACYTOID_DC_SPLEEN_UP	168	Up	0.0287300089927636	0.509055452977002
C5_GO_CHANGES_TO_DNA_METHYLATION_INVOLVED_IN_EMBRYO_DEVELOPMENT	5	Up	0.0287592856390757	0.509158893184712
C5_GO_ADENYLATE_CYCLASE_BINDING	10	Down	0.0288215892607536	0.509846403510872
C2_FERRANDO_TAL1_NEIGHBORS	15	Up	0.0288996923228107	0.51081205559676
C5_GO_NEGATIVE_REGULATION_OF_GRANULOCYTE_DIFFERENTIATION	6	Up	0.0289377169672556	0.511068313560727
C2_REACTOME_RESPIRATORY_ELECTRON_TRANSPORT_ATP_SYNTHESIS_BY_CHEMIOSMOTIC_COUPLING_AND_HEAT_PRODUCTION_BY_UNCOUPLING_PROTEINS	100	Up	0.0290159579414236	0.511854622436936
C7_GSE3982_EOSINOPHIL_VS_EFF_MEMORY_CD4_TCELL_DN	163	Up	0.0290293649515401	0.511854622436936
C5_GO_LEUKOCYTE_MEDIATED_IMMUNITY	638	Up	0.0292065897140263	0.514561839706239
C2_LI_WILMS_TUMOR	14	Down	0.029283218392031	0.515275558819511
C7_GSE3982_NEUTROPHIL_VS_CENT_MEMORY_CD4_TCELL_UP	179	Up	0.0292945410459926	0.515275558819511
C2_ZHOU_CELL_CYCLE_GENES_IN_IR_RESPONSE_6HR	79	Up	0.0293479613373738	0.515797543795932
C2_KEGG_PPAR_SIGNALING_PATHWAY	50	Down	0.0294117339877794	0.516451773148548
C7_GSE21670_UNTREATED_VS_TGFB_IL6_TREATED_CD4_TCELL_DN	131	Up	0.0294427504809509	0.516451773148548
C2_REACTOME_ADVANCED_GLYCOSYLATION_ENDPRODUCT_RECEPTOR_SIGNALING	11	Up	0.0294565090885721	0.516451773148548
C7_GSE17974_CTRL_VS_ACT_IL4_AND_ANTI_IL12_6H_CD4_TCELL_UP	164	Up	0.0295198430790095	0.517144799359131
C2_PLASARI_TGFB1_TARGETS_1HR_UP	27	Up	0.0295992513298484	0.517830280437791
C2_TIEN_INTESTINE_PROBIOTICS_24HR_DN	181	Up	0.0296286495368756	0.517830280437791
C5_GO_HISTONE_CITRULLINATION	2	Up	0.0296853788301458	0.517830280437791
C5_GO_PROTEIN_ARGININE_DEIMINASE_ACTIVITY	2	Up	0.0296853788301458	0.517830280437791
C5_GO_CELLULAR_RESPONSE_TO_VASCULAR_ENDOTHELIAL_GROWTH_FACTOR_STIMULUS	37	Down	0.0296869633041658	0.517830280437791
C2_MUELLER_PLURINET	252	Up	0.029724018577822	0.517830280437791
C2_SUMI_HNF4A_TARGETS	15	Down	0.0297258371176138	0.517830280437791
C2_BARRIER_CANCER_RELAPSE_TUMOR_SAMPLE_UP	14	Up	0.0298230451763388	0.518487760404683
C2_REACTOME_PHOSPHOLIPASE_C_MEDIATED_CASCADE_FGFR2	10	Down	0.0298828049220425	0.518487760404683
C2_MURAKAMI_UV_RESPONSE_6HR_UP	25	Up	0.0299028908861487	0.518487760404683
C5_GO_LOW_DENSITY_LIPOPROTEIN_RECEPTOR_PARTICLE_METABOLIC_PROCESS	19	Up	0.0299114026332478	0.518487760404683
C7_GSE32255_UNSTIM_VS_4H_LPS_STIM_DC_UP	170	Up	0.0299282191241399	0.518487760404683
C5_GO_ALVEOLAR_LAMELLAR_BODY	3	Up	0.0299366809091599	0.518487760404683
H_HALLMARK_INTERFERON_ALPHA_RESPONSE	85	Up	0.0299394965413856	0.518487760404683
C2_REACTOME_DOWNREGULATION_OF_ERBB4_SIGNALING	7	Up	0.0299545246654641	0.518487760404683
C2_LE_NEURONAL_DIFFERENTIATION_UP	10	Down	0.0300035121533179	0.518598871564766
C5_GO_MIRNA_MEDIATED_INHIBITION_OF_TRANSLATION	17	Up	0.0300086903998946	0.518598871564766
C2_REACTOME_ARYL_HYDROCARBON_RECEPTOR_SIGNALLING	5	Up	0.0300772487461837	0.518750673119141
C7_GSE19401_UNSTIM_VS_RETINOIC_ACID_AND_PAM2CSK4_STIM_FOLLICULAR_DC_UP	161	Up	0.030099206156661	0.518750673119141
C5_GO_REGULATION_OF_PHOSPHATIDYLCHOLINE_BIOSYNTHETIC_PROCESS	3	Down	0.0301076593993481	0.518750673119141
C5_GO_CELLULAR_AMIDE_METABOLIC_PROCESS	764	Up	0.0301326560653839	0.518750673119141
C7_GSE33162_UNTREATED_VS_4H_LPS_STIM_HDAC3_KO_MACROPHAGE_UP	176	Up	0.0301590941926986	0.518750673119141
C7_GSE25123_ROSIGLITAZONE_VS_IL4_AND_ROSIGLITAZONE_STIM_MACROPHAGE_DAY10_DN	91	Up	0.0302112958080872	0.518750673119141
C2_DACOSTA_UV_RESPONSE_VIA_ERCC3_UP	267	Up	0.0302171939730701	0.518750673119141
C5_GO_TIM23_MITOCHONDRIAL_IMPORT_INNER_MEMBRANE_TRANSLOCASE_COMPLEX	11	Up	0.0302212950731417	0.518750673119141
C7_GSE37416_CTRL_VS_12H_F_TULARENSIS_LVS_NEUTROPHIL_UP	164	Up	0.0302323966380717	0.518750673119141
C5_GO_RRNA_CONTAINING_RIBONUCLEOPROTEIN_COMPLEX_EXPORT_FROM_NUCLEUS	13	Up	0.030273802646156	0.51886146855028
C5_GO_MITOTIC_CYTOKINESIS	65	Up	0.030287003628421	0.51886146855028
C2_LINDGREN_BLADDER_CANCER_CLUSTER_3_DN	190	Up	0.0303259470791101	0.51886146855028
C5_GO_PHOSPHOFRUCTOKINASE_ACTIVITY	7	Up	0.0303343951138818	0.51886146855028
C5_GO_MITOTIC_CYTOKINETIC_PROCESS	19	Up	0.0304039173577546	0.51964146086743
C5_GO_INTERLEUKIN_1_SECRETION	42	Up	0.0304365112985959	0.519789571493237
C5_GO_REGULATION_OF_MITOCHONDRIAL_ATP_SYNTHESIS_COUPLED_ELECTRON_TRANSPORT	6	Up	0.0305004002320092	0.520136719163578
C2_KRIGE_AMINO_ACID_DEPRIVATION	24	Up	0.0305207349672905	0.520136719163578
C7_GSE9006_TYPE_1_DIABETES_AT_DX_VS_4MONTH_POST_DX_PBMC_DN	145	Up	0.0305326634834353	0.520136719163578
C5_GO_NEGATIVE_REGULATION_OF_CYTOKINE_SECRETION_INVOLVED_IN_IMMUNE_RESPONSE	5	Down	0.0305526149082873	0.520136719163578
C5_GO_RESPONSE_TO_RETINOIC_ACID	66	Down	0.0306362191868097	0.520690162930364
C2_MITSIADES_RESPONSE_TO_APLIDIN_DN	224	Up	0.030673498485644	0.520690162930364
C5_GO_T_HELPER_2_CELL_DIFFERENTIATION	13	Up	0.0307042568256776	0.520690162930364
C5_GO_UBIQUITIN_LIKE_MODIFIER_ACTIVATING_ENZYME_ACTIVITY	10	Up	0.0307297339399286	0.520690162930364
C5_GO_REGULATION_OF_CELL_ACTIVATION	426	Up	0.0307311334772952	0.520690162930364
C5_GO_PROTON_TRANSPORTING_ATP_SYNTHASE_COMPLEX_CATALYTIC_CORE_F_1_	5	Up	0.0307356328076346	0.520690162930364
C7_GSE6674_CPG_VS_CPG_AND_ANTI_IGM_STIM_BCELL_UP	170	Up	0.0307529106955603	0.520690162930364
C2_REACTOME_REGULATION_OF_ACTIN_DYNAMICS_FOR_PHAGOCYTIC_CUP_FORMATION	57	Up	0.0308301732184914	0.521180586596365
C7_GSE12845_IGD_POS_BLOOD_VS_NAIVE_TONSIL_BCELL_UP	169	Up	0.0308575809295625	0.521180586596365
C5_GO_POSITIVE_REGULATION_OF_NATURAL_KILLER_CELL_CHEMOTAXIS	3	Down	0.0309361871281903	0.521180586596365
C5_GO_REGULATION_OF_INTRINSIC_APOPTOTIC_SIGNALING_PATHWAY	133	Up	0.0309887549698397	0.521180586596365
C2_REACTOME_TRANSCRIPTIONAL_REGULATION_BY_RUNX2	88	Up	0.0310357770192895	0.521180586596365
C1_chrXq26	39	Up	0.0310419291603675	0.521180586596365
C7_GSE14415_INDUCED_TREG_VS_FOXP3_KO_INDUCED_TREG_UP	154	Up	0.0310493933589683	0.521180586596365
C7_GSE17721_POLYIC_VS_CPG_8H_BMDC_UP	158	Up	0.0310885850863248	0.521180586596365
C5_GO_REGULATION_OF_INTEGRIN_MEDIATED_SIGNALING_PATHWAY	12	Up	0.0311330186227501	0.521180586596365
C5_GO_EXTRACELLULAR_MATRIX_ASSEMBLY	17	Down	0.0311473119843948	0.521180586596365
C5_GO_APOLIPOPROTEIN_A_I_MEDIATED_SIGNALING_PATHWAY	5	Up	0.0311546304781334	0.521180586596365
C2_KALMA_E2F1_TARGETS	11	Up	0.0311575518592122	0.521180586596365
C5_GO_INTRINSIC_APOPTOTIC_SIGNALING_PATHWAY_IN_RESPONSE_TO_HYPOXIA	5	Up	0.0311646660650285	0.521180586596365
C5_GO_POSITIVE_REGULATION_OF_PHOSPHOPROTEIN_PHOSPHATASE_ACTIVITY	18	Down	0.0311747493104596	0.521180586596365
C5_GO_POSITIVE_REGULATION_OF_RESPONSE_TO_EXTERNAL_STIMULUS	214	Up	0.0311783189106996	0.521180586596365
C2_GALIE_TUMOR_ANGIOGENESIS	7	Down	0.0312579505265787	0.521180586596365
C2_PID_RAC1_PATHWAY	51	Up	0.0312668931382267	0.521180586596365
C5_GO_INTERLEUKIN_5_PRODUCTION	17	Up	0.0312688870146563	0.521180586596365
C5_GO_REGULATION_OF_FC_GAMMA_RECEPTOR_SIGNALING_PATHWAY_INVOLVED_IN_PHAGOCYTOSIS	7	Down	0.0312832427187202	0.521180586596365
C5_GO_POSITIVE_REGULATION_OF_LYMPHOCYTE_CHEMOTAXIS	12	Down	0.0312996986698193	0.521180586596365
C2_MUNSHI_MULTIPLE_MYELOMA_DN	7	Down	0.0313127724673491	0.521180586596365
C7_GSE6674_ANTI_IGM_VS_PL2_3_STIM_BCELL_UP	179	Up	0.0313175538227154	0.521180586596365
C5_GO_MITOCHONDRIAL_MEMBRANE_PART	185	Up	0.0313336945216983	0.521180586596365
C5_GO_INNER_MITOCHONDRIAL_MEMBRANE_ORGANIZATION	39	Up	0.031392498003991	0.521700743290011
C7_GSE7831_1H_VS_4H_CPG_STIM_PDC_DN	162	Up	0.0314766793258274	0.521700743290011
C5_GO_MIDDLE_EAR_MORPHOGENESIS	14	Down	0.0314796112492709	0.521700743290011
C5_GO_REGULATION_OF_B_CELL_ACTIVATION	98	Up	0.0314801928850356	0.521700743290011
C2_ZHOU_TNF_SIGNALING_4HR	45	Up	0.0315397925240392	0.521700743290011
C5_GO_IMMUNOLOGICAL_SYNAPSE	33	Up	0.0315835788716049	0.521700743290011
C2_BIOCARTA_ERBB3_PATHWAY	4	Down	0.0315890583030393	0.521700743290011
C2_DUNNE_TARGETS_OF_AML1_MTG8_FUSION_UP	44	Up	0.031643802952527	0.521700743290011
C5_GO_FORMATION_OF_QUADRUPLE_SL_U4_U5_U6_SNRNP	7	Down	0.0316860484845295	0.521700743290011
C2_FOURNIER_ACINAR_DEVELOPMENT_LATE_2	251	Up	0.0316939748488914	0.521700743290011
C5_GO_NEGATIVE_REGULATION_OF_DIGESTIVE_SYSTEM_PROCESS	10	Down	0.0317062065093307	0.521700743290011
C5_GO_REGULATION_OF_PROTEIN_KINASE_C_ACTIVITY	4	Down	0.0317147267712832	0.521700743290011
C5_GO_CHROMOSOME_SEGREGATION	256	Up	0.0317206258554662	0.521700743290011
C2_DELPUECH_FOXO3_TARGETS_DN	36	Up	0.0317260296592672	0.521700743290011
C2_SPIELMAN_LYMPHOBLAST_EUROPEAN_VS_ASIAN_UP	420	Up	0.0317597635765556	0.521700743290011
C5_GO_NEGATIVE_REGULATION_OF_LEUKOCYTE_PROLIFERATION	58	Up	0.0317907338275208	0.521700743290011
C5_GO_CYSTEINE_TYPE_ENDOPEPTIDASE_ACTIVATOR_ACTIVITY_INVOLVED_IN_APOPTOTIC_PROCESS	14	Up	0.0318096677407948	0.521700743290011
C2_OUELLET_OVARIAN_CANCER_INVASIVE_VS_LMP_DN	11	Up	0.0318256344906283	0.521700743290011
C2_MARTINEZ_RESPONSE_TO_TRABECTEDIN_UP	57	Up	0.0318512181967225	0.521700743290011
C5_GO_MRNA_BINDING_INVOLVED_IN_POSTTRANSCRIPTIONAL_GENE_SILENCING	11	Up	0.0318558337494601	0.521700743290011
H_HALLMARK_HYPOXIA	165	Up	0.031869303795325	0.521700743290011
C2_YAO_TEMPORAL_RESPONSE_TO_PROGESTERONE_CLUSTER_13	141	Up	0.031940700979706	0.521758469094434
C7_GSE9509_LPS_VS_LPS_AND_IL10_STIM_IL10_KO_MACROPHAGE_20MIN_DN	176	Up	0.031950558875974	0.521758469094434
C2_REACTOME_REGULATION_OF_RUNX2_EXPRESSION_AND_ACTIVITY	54	Up	0.0320672613225843	0.521758469094434
C2_DAZARD_UV_RESPONSE_CLUSTER_G3	10	Up	0.032084963812361	0.521758469094434
C5_GO_POSITIVE_REGULATION_OF_MAST_CELL_ACTIVATION_INVOLVED_IN_IMMUNE_RESPONSE	12	Up	0.0320866259957728	0.521758469094434
C5_GO_GENERAL_TRANSCRIPTION_INITIATION_FACTOR_BINDING	38	Up	0.0320923447394561	0.521758469094434
C5_GO_CAMERA_TYPE_EYE_PHOTORECEPTOR_CELL_DIFFERENTIATION	11	Down	0.0321321159920932	0.521758469094434
C5_GO_PROTEIN_PHOSPHATASE_TYPE_2A_COMPLEX	16	Down	0.0321475195678967	0.521758469094434
C7_GSE13547_CTRL_VS_ANTI_IGM_STIM_BCELL_12H_DN	154	Up	0.0321775767172487	0.521758469094434
C7_GSE9946_MATURE_STIMULATORY_VS_PROSTAGLANDINE2_TREATED_MATURE_DC_DN	90	Down	0.0321796721950294	0.521758469094434
C5_GO_NEGATIVE_REGULATION_OF_TRANSLATION_IN_RESPONSE_TO_STRESS	5	Up	0.0322442895159477	0.521758469094434
C2_PID_SYNDECAN_2_PATHWAY	28	Up	0.032248531906095	0.521758469094434
C2_STEINER_ERYTHROCYTE_MEMBRANE_GENES	12	Up	0.0322641428735121	0.521758469094434
C5_GO_POSITIVE_REGULATION_OF_GLUTAMATE_RECEPTOR_SIGNALING_PATHWAY	7	Down	0.0322747642622293	0.521758469094434
C7_GSE25123_IL4_VS_IL4_AND_ROSIGLITAZONE_STIM_MACROPHAGE_DAY10_UP	163	Up	0.0322841374261551	0.521758469094434
C2_REACTOME_ASSEMBLY_OF_COLLAGEN_FIBRILS_AND_OTHER_MULTIMERIC_STRUCTURES	44	Down	0.0323286934103856	0.521758469094434
C2_REACTOME_FORMATION_OF_INCISION_COMPLEX_IN_GG_NER	40	Up	0.0323352820297379	0.521758469094434
C5_GO_PEPTIDASE_ACTIVATOR_ACTIVITY_INVOLVED_IN_APOPTOTIC_PROCESS	17	Up	0.0323601500741452	0.521758469094434
C2_BIOCARTA_LECTIN_PATHWAY	3	Down	0.0323808347950942	0.521758469094434
C5_GO_CELL_CELL_ADHESION_VIA_PLASMA_MEMBRANE_ADHESION_MOLECULES	145	Down	0.0323812481307225	0.521758469094434
C5_GO_SYNAPTIC_TRANSMISSION_GLYCINERGIC	3	Down	0.0323943515527239	0.521758469094434
C2_BROWN_MYELOID_CELL_DEVELOPMENT_UP	129	Up	0.0324053608231126	0.521758469094434
C7_GSE17721_LPS_VS_PAM3CSK4_12H_BMDC_UP	166	Up	0.0324379074352613	0.521758469094434
C7_GSE25123_CTRL_VS_IL4_STIM_MACROPHAGE_DN	179	Up	0.0324492791854983	0.521758469094434
C5_GO_CORPUS_CALLOSUM_MORPHOGENESIS	5	Down	0.0325399753329411	0.521838368365993
C5_GO_ENDOPEPTIDASE_ACTIVATOR_ACTIVITY	6	Up	0.0325445679061594	0.521838368365993
C2_CHEBOTAEV_GR_TARGETS_DN	79	Down	0.0325515637113562	0.521838368365993
C2_TOMIDA_METASTASIS_DN	14	Up	0.032580374573151	0.521838368365993
C5_GO_REGULATION_OF_MEMBRANE_PERMEABILITY	61	Up	0.0325886356917327	0.521838368365993
C2_CAIRO_PML_TARGETS_BOUND_BY_MYC_UP	17	Up	0.0325983826300535	0.521838368365993
C2_SARRIO_EPITHELIAL_MESENCHYMAL_TRANSITION_DN	123	Up	0.0326480977693221	0.522063823854968
C7_GSE17721_4_VS_24H_GARDIQUIMOD_BMDC_DN	174	Up	0.0326605319992129	0.522063823854968
C7_GSE37416_CTRL_VS_6H_F_TULARENSIS_LVS_NEUTROPHIL_DN	156	Up	0.03273583266826	0.522129119788283
C1_chr6q14	29	Down	0.032744804175352	0.522129119788283
C5_GO_RESPONSE_TO_GONADOTROPIN	22	Down	0.0327474232622702	0.522129119788283
C5_GO_RIBONUCLEOPROTEIN_COMPLEX_BIOGENESIS	372	Up	0.0327607600364328	0.522129119788283
C7_GSE22140_HEALTHY_VS_ARTHRITIC_MOUSE_CD4_TCELL_UP	167	Up	0.0328323854632968	0.52288703036598
C7_GSE34006_UNTREATED_VS_A2AR_AGONIST_TREATED_TREG_UP	175	Up	0.0328799537767034	0.523260978674965
C7_GSE24634_TEFF_VS_TCONV_DAY10_IN_CULTURE_DN	181	Up	0.0329693614937428	0.524299736258108
C7_GSE9988_LOW_LPS_VS_CTRL_TREATED_MONOCYTE_DN	182	Up	0.0330190136082211	0.524705217711328
C5_GO_NEGATIVE_REGULATION_OF_CELLULAR_SENESCENCE	15	Up	0.0331020055061675	0.525400662998293
C7_GSE33425_CD161_HIGH_VS_NEG_CD8_TCELL_DN	178	Up	0.0331111498248245	0.525400662998293
C2_SAKAI_CHRONIC_HEPATITIS_VS_LIVER_CANCER_DN	23	Up	0.0331848689456379	0.525616424677175
C7_GSE40225_WT_VS_RIP_B7X_DIABETIC_MOUSE_PANCREATIC_CD8_TCELL_UP	171	Up	0.0331944060269037	0.525616424677175
C7_GSE25088_WT_VS_STAT6_KO_MACROPHAGE_IL4_STIM_DN	170	Up	0.0331973362176994	0.525616424677175
C7_GSE18203_CTRL_VS_INTRATUMORAL_CPG_INJ_MC38_TUMOR_DN	177	Up	0.033291094107689	0.525682463650865
C5_GO_POSITIVE_REGULATION_OF_RECEPTOR_BINDING	8	Up	0.0333046047356441	0.525682463650865
C5_GO_PROTEIN_LOCALIZATION_TO_MEMBRANE	479	Up	0.0333236571186126	0.525682463650865
C5_GO_CRISTAE_FORMATION	28	Up	0.0333257061676219	0.525682463650865
C2_BROWNE_HCMV_INFECTION_2HR_DN	36	Up	0.0333868125990607	0.525682463650865
C2_SHETH_LIVER_CANCER_VS_TXNIP_LOSS_PAM2	130	Up	0.0333896492292623	0.525682463650865
C5_GO_POSITIVE_REGULATION_OF_PHOSPHATIDYLINOSITOL_3_KINASE_SIGNALING	67	Down	0.0333938891928047	0.525682463650865
C2_ACEVEDO_LIVER_TUMOR_VS_NORMAL_ADJACENT_TISSUE_UP	717	Up	0.0333951019582099	0.525682463650865
C5_GO_RAP_GUANYL_NUCLEOTIDE_EXCHANGE_FACTOR_ACTIVITY	5	Down	0.0334996910835079	0.526834073102895
C7_KAECH_NAIVE_VS_DAY8_EFF_CD8_TCELL_DN	189	Up	0.0335167651350274	0.526834073102895
C5_GO_POSITIVE_REGULATION_OF_LAMELLIPODIUM_ASSEMBLY	15	Up	0.0335839446588243	0.527104215041671
C5_GO_TRANSFORMING_GROWTH_FACTOR_BETA1_PRODUCTION	9	Up	0.0335949897745101	0.527104215041671
C5_GO_RESPONSE_TO_INSECTICIDE	9	Up	0.0336067457456481	0.527104215041671
C2_REACTOME_CD22_MEDIATED_BCR_REGULATION	4	Up	0.033687948245654	0.527801310229179
C5_GO_INORGANIC_ANION_EXCHANGER_ACTIVITY	9	Down	0.0337362938252282	0.527801310229179
C2_REACTOME_TRANSPORT_OF_BILE_SALTS_AND_ORGANIC_ACIDS_METAL_IONS_AND_AMINE_COMPOUNDS	47	Down	0.0337540775393428	0.527801310229179
C5_GO_REGULATION_OF_ENTRY_OF_BACTERIUM_INTO_HOST_CELL	6	Up	0.0338001313152458	0.527801310229179
C7_GSE23568_ID3_TRANSDUCED_VS_ID3_KO_CD8_TCELL_UP	173	Up	0.0338167186907018	0.527801310229179
C2_BAFNA_MUC4_TARGETS_DN	4	Down	0.0338207319529982	0.527801310229179
C5_GO_CELL_ACTIVATION	1078	Up	0.0338289377591502	0.527801310229179
C5_GO_MOTOR_NEURON_APOPTOTIC_PROCESS	7	Down	0.0339072489104032	0.527801310229179
C7_GSE39110_DAY3_VS_DAY6_POST_IMMUNIZATION_CD8_TCELL_WITH_IL2_TREATMENT_UP	175	Up	0.0339164529847385	0.527801310229179
C2_REACTOME_INTERLEUKIN_9_SIGNALING	8	Up	0.0339184564323498	0.527801310229179
C5_GO_RESPONSE_TO_INTERLEUKIN_9	8	Up	0.0339184564323498	0.527801310229179
C7_GSE360_L_DONOVANI_VS_B_MALAYI_HIGH_DOSE_MAC_UP	158	Up	0.0339946844637605	0.528473832303524
C5_GO_NEGATIVE_REGULATION_OF_PROTEIN_OLIGOMERIZATION	12	Up	0.0340318561495913	0.528473832303524
C5_GO_SULFATE_TRANSMEMBRANE_TRANSPORTER_ACTIVITY	12	Down	0.0340589560167299	0.528473832303524
C2_REACTOME_POLO_LIKE_KINASE_MEDIATED_EVENTS	16	Up	0.0340765436151333	0.528473832303524
C5_GO_MITOCHONDRIAL_TRANSPORT	203	Up	0.0340907340135567	0.528473832303524
C7_GSE2770_TGFB_AND_IL4_ACT_VS_ACT_CD4_TCELL_6H_UP	178	Up	0.0341076422634784	0.528473832303524
C5_GO_BASE_EXCISION_REPAIR	39	Up	0.0341324838489131	0.528481786635738
C5_GO_NEGATIVE_REGULATION_OF_TUMOR_NECROSIS_FACTOR_MEDIATED_SIGNALING_PATHWAY	14	Down	0.0341605022683844	0.52853888231917
C7_GSE22886_NAIVE_CD4_TCELL_VS_12H_ACT_TH2_UP	174	Up	0.0342006329727499	0.528637716874779
C2_PETRETTO_HEART_MASS_QTL_CIS_DN	19	Down	0.0342155609227979	0.528637716874779
C7_GSE22601_CD4_SINGLE_POSITIVE_VS_CD8_SINGLE_POSITIVE_THYMOCYTE_UP	169	Up	0.0342544795076628	0.528787594758602
C5_GO_POSITIVE_REGULATION_OF_RELEASE_OF_CYTOCHROME_C_FROM_MITOCHONDRIA	26	Up	0.0342739462054096	0.528787594758602
C5_GO_POSITIVE_REGULATION_OF_MITOPHAGY	9	Up	0.0343944558925471	0.530270238008375
C5_GO_REGULATION_OF_MRNA_CATABOLIC_PROCESS	158	Up	0.0345146223717266	0.530559567134509
C5_GO_CYTOPLASMIC_PATTERN_RECOGNITION_RECEPTOR_SIGNALING_PATHWAY	53	Up	0.0345180791507302	0.530559567134509
C2_PARK_APL_PATHOGENESIS_UP	12	Up	0.0345293403300491	0.530559567134509
C7_GSE12845_IGD_POS_BLOOD_VS_PRE_GC_TONSIL_BCELL_DN	183	Up	0.0345319077572314	0.530559567134509
C2_REACTOME_DEFECTIVE_CSF2RB_CAUSES_PULMONARY_SURFACTANT_METABOLISM_DYSFUNCTION_5_SMDP5	2	Up	0.0345579989927085	0.530559567134509
C7_GSE17974_0H_VS_12H_IN_VITRO_ACT_CD4_TCELL_UP	167	Up	0.0346111855866176	0.530559567134509
C2_RICKMAN_HEAD_AND_NECK_CANCER_B	24	Down	0.0346135869976196	0.530559567134509
C5_GO_ZYMOGEN_ACTIVATION	34	Up	0.034628199373358	0.530559567134509
C5_GO_POSITIVE_REGULATION_OF_T_HELPER_1_CELL_DIFFERENTIATION	4	Up	0.0346330371586215	0.530559567134509
C2_KEGG_PYRIMIDINE_METABOLISM	84	Up	0.0346762408559187	0.530573499597289
C5_GO_MEMBRANE_INVAGINATION	57	Up	0.0346827956280509	0.530573499597289
C5_GO_T_CELL_PROLIFERATION	146	Up	0.0347363953198348	0.531019504245441
C2_SIG_PIP3_SIGNALING_IN_CARDIAC_MYOCTES	55	Up	0.0348142340363664	0.531259502860224
C7_GSE40274_FOXP3_VS_FOXP3_AND_EOS_TRANSDUCED_ACTIVATED_CD4_TCELL_DN	176	Up	0.0348148793468362	0.531259502860224
C5_GO_SYMPORTER_ACTIVITY	90	Down	0.034825462968879	0.531259502860224
C7_GSE2706_UNSTIM_VS_8H_LPS_DC_DN	160	Up	0.034937199511898	0.532364468732817
C7_GSE3982_DC_VS_BASOPHIL_UP	173	Up	0.034953599681108	0.532364468732817
C7_GSE18281_CORTICAL_VS_MEDULLARY_THYMOCYTE_UP	164	Up	0.0349794905034198	0.532364468732817
C5_GO_REGULATION_OF_NEUTROPHIL_MIGRATION	28	Up	0.0350044486573129	0.532364468732817
C5_GO_PROTEIN_LOCALIZATION_TO_CYTOPLASMIC_STRESS_GRANULE	7	Up	0.0350204311475945	0.532364468732817
C5_GO_REGULATION_OF_HYDROGEN_PEROXIDE_METABOLIC_PROCESS	6	Up	0.0350716503708289	0.532366764626617
C2_REACTOME_HIV_LIFE_CYCLE	123	Up	0.0351337620797476	0.532366764626617
C2_CASTELLANO_NRAS_TARGETS_UP	45	Up	0.0351527953613638	0.532366764626617
C7_GSE3039_B2_VS_B1_BCELL_DN	171	Up	0.0351709479216137	0.532366764626617
C5_GO_REGULATION_OF_CARDIAC_MUSCLE_CELL_MEMBRANE_POTENTIAL	6	Up	0.0351828024230279	0.532366764626617
C5_GO_NEGATIVE_REGULATION_OF_HISTONE_H3_K9_METHYLATION	10	Up	0.0351837887660103	0.532366764626617
C2_ZHAN_VARIABLE_EARLY_DIFFERENTIATION_GENES_DN	30	Up	0.0351921315657976	0.532366764626617
C2_REACTOME_ANTIVIRAL_MECHANISM_BY_IFN_STIMULATED_GENES	73	Up	0.0352395592968624	0.532489744601115
C5_GO_CYCLOOXYGENASE_PATHWAY	10	Up	0.0352492865965292	0.532489744601115
C2_BOYAULT_LIVER_CANCER_SUBCLASS_G123_DN	39	Down	0.0352840257685263	0.532644122147114
C1_chr5q32	29	Down	0.0353138224658344	0.532723725989807
C5_GO_POSITIVE_REGULATION_OF_INTERFERON_BETA_PRODUCTION	27	Up	0.0354533075204555	0.53343954580437
C7_GSE37532_WT_VS_PPARG_KO_LN_TREG_UP	173	Up	0.0354599156807227	0.53343954580437
C5_GO_NEGATIVE_REGULATION_OF_BEHAVIOR	8	Down	0.0354627499952126	0.53343954580437
C2_REACTOME_SIGNALING_BY_NOTCH1_HD_DOMAIN_MUTANTS_IN_CANCER	12	Up	0.0355183735296811	0.53343954580437
C7_GSE360_LOW_DOSE_B_MALAYI_VS_M_TUBERCULOSIS_DC_UP	172	Up	0.0355584966713414	0.53343954580437
C5_GO_ALDOSTERONE_SECRETION	3	Down	0.0356050489920784	0.53343954580437
C2_RUAN_RESPONSE_TO_TROGLITAZONE_DN	12	Up	0.0356133125066105	0.53343954580437
C5_GO_B_CELL_ACTIVATION	190	Up	0.0356251277705625	0.53343954580437
C7_GSE37533_PPARG1_FOXP3_VS_FOXP3_TRANSDUCED_CD4_TCELL_DN	176	Up	0.0357027765740243	0.53343954580437
C7_GSE32164_RESTING_DIFFERENTIATED_VS_ALTERNATIVELY_ACT_M2_MACROPHAGE_UP	155	Up	0.0357164173112122	0.53343954580437
C5_GO_SERTOLI_CELL_DEVELOPMENT	10	Up	0.0357262900555039	0.53343954580437
C7_GSE17974_1.5H_VS_72H_IL4_AND_ANTI_IL12_ACT_CD4_TCELL_UP	168	Up	0.0357337919440928	0.53343954580437
C5_GO_PEROXIREDOXIN_ACTIVITY	7	Up	0.0357419378091206	0.53343954580437
C5_GO_POSITIVE_REGULATION_OF_LEUKOCYTE_CELL_CELL_ADHESION	182	Up	0.0357914858431965	0.53343954580437
C5_GO_NEGATIVE_REGULATION_OF_EPINEPHRINE_SECRETION	2	Down	0.0358075606091151	0.53343954580437
C5_GO_IMMATURE_T_CELL_PROLIFERATION	7	Up	0.0358365637569298	0.53343954580437
C7_GSE36888_STAT5_AB_KNOCKIN_VS_WT_TCELL_IL2_TREATED_2H_DN	167	Up	0.0358551445710772	0.53343954580437
C5_GO_NOTOCHORD_DEVELOPMENT	11	Down	0.035859039574442	0.53343954580437
C5_GO_NEGATIVE_REGULATION_OF_SYNAPTIC_TRANSMISSION	43	Down	0.0358636642611317	0.53343954580437
C7_GSE15271_CXCR4_POS_VS_NEG_GC_BCELL_DN	165	Up	0.0359029906377752	0.53343954580437
C5_GO_CELLULAR_MACROMOLECULE_CATABOLIC_PROCESS	928	Up	0.0359073254631565	0.53343954580437
C5_GO_REGULATION_OF_LEUKOCYTE_DIFFERENTIATION	215	Up	0.0359230700642159	0.53343954580437
C5_GO_REGULATION_OF_NATURAL_KILLER_CELL_CHEMOTAXIS	4	Down	0.0359304347789911	0.53343954580437
C2_DITTMER_PTHLH_TARGETS_UP	103	Up	0.0359506281387285	0.53343954580437
C5_GO_ACTOMYOSIN_CONTRACTILE_RING_ORGANIZATION	7	Up	0.0359884096435057	0.533479733469882
C5_GO_TROPONIN_COMPLEX	3	Down	0.0360174606646544	0.533479733469882
C5_GO_NEGATIVE_REGULATION_OF_CELLULAR_RESPONSE_TO_VASCULAR_ENDOTHELIAL_GROWTH_FACTOR_STIMULUS	6	Down	0.0360312288266766	0.533479733469882
C5_GO_RDNA_HETEROCHROMATIN	4	Up	0.0360515697064764	0.533479733469882
C7_GSE15330_WT_VS_IKAROS_KO_LYMPHOID_MULTIPOTENT_PROGENITOR_UP	169	Up	0.0360844468450589	0.533602749363659
C7_GSE2585_THYMIC_DC_VS_THYMIC_MACROPHAGE_DN	148	Up	0.0361408655121158	0.534073484027
C2_LIAN_LIPA_TARGETS_6M	56	Up	0.0361852163529225	0.534264752989441
C2_REACTOME_RESOLUTION_OF_AP_SITES_VIA_THE_MULTIPLE_NUCLEOTIDE_PATCH_REPLACEMENT_PATHWAY	24	Up	0.0362029975786243	0.534264752989441
C7_GSE10147_IL3_VS_IL3_AND_HIVP17_STIM_PDC_UP	157	Up	0.0362503615433552	0.534600545693351
C2_LUI_THYROID_CANCER_PAX8_PPARG_DN	38	Up	0.0363680715388049	0.535658230999446
C3_EVI1_04	158	Down	0.0363713985510373	0.535658230999446
C5_GO_AUTOPHAGY_INVOLVED_IN_SYMBIOTIC_INTERACTION	5	Up	0.0364622012585048	0.535978667539765
C2_DUTTA_APOPTOSIS_VIA_NFKB	27	Up	0.03646893699277	0.535978667539765
C2_REACTOME_ABACAVIR_TRANSPORT_AND_METABOLISM	8	Down	0.0364759935808665	0.535978667539765
C5_GO_ACTIN_POLYMERIZATION_DEPENDENT_CELL_MOTILITY	6	Up	0.0364984684682751	0.535978667539765
C5_GO_CATALYTIC_ACTIVITY_ACTING_ON_DNA	156	Up	0.0365398070179061	0.535978667539765
C5_GO_WW_DOMAIN_BINDING	20	Up	0.0365677628419948	0.535978667539765
C5_GO_POSITIVE_REGULATION_OF_SYNAPSE_ASSEMBLY	37	Down	0.0366026866976095	0.535978667539765
C1_chrXq22	50	Up	0.0366132400333746	0.535978667539765
C5_GO_EAR_MORPHOGENESIS	75	Down	0.0366311197384486	0.535978667539765
C5_GO_TRANSFORMING_GROWTH_FACTOR_BETA2_PRODUCTION	7	Down	0.036639889577708	0.535978667539765
C2_CHIARADONNA_NEOPLASTIC_TRANSFORMATION_KRAS_UP	99	Up	0.0367448321846987	0.537095266103041
C7_GSE23502_WT_VS_HDC_KO_MYELOID_DERIVED_SUPPRESSOR_CELL_BM_DN	174	Up	0.0367824536196456	0.537095266103041
C1_chr16q21	28	Down	0.0367903952474946	0.537095266103041
C5_GO_CCR1_CHEMOKINE_RECEPTOR_BINDING	3	Down	0.0369376097606056	0.538629321748168
C5_GO_OXIDOREDUCTASE_ACTIVITY_ACTING_ON_THE_CH_CH_GROUP_OF_DONORS_OXYGEN_AS_ACCEPTOR	7	Down	0.0369450669522981	0.538629321748168
C7_GSE5589_IL6_KO_VS_IL10_KO_LPS_AND_IL10_STIM_MACROPHAGE_180MIN_UP	176	Up	0.0369896548294537	0.53872168649183
C5_GO_LAMELLIPODIUM	152	Up	0.0370099697345656	0.53872168649183
C2_KONDO_HYPOXIA	8	Up	0.0370258011293239	0.53872168649183
C5_GO_FOREBRAIN_DORSAL_VENTRAL_PATTERN_FORMATION	3	Down	0.0371726509346492	0.540050698319062
C2_TERAMOTO_OPN_TARGETS_CLUSTER_4	12	Up	0.0372277811521795	0.540050698319062
C5_GO_PROTEIN_K48_LINKED_DEUBIQUITINATION	29	Up	0.0372323692552825	0.540050698319062
C5_GO_IMMUNOGLOBULIN_PRODUCTION_INVOLVED_IN_IMMUNOGLOBULIN_MEDIATED_IMMUNE_RESPONSE	48	Up	0.0372754568815909	0.540050698319062
C5_GO_LYMPHOCYTE_DIFFERENTIATION	280	Up	0.0373143618103515	0.540050698319062
C2_SCIBETTA_KDM5B_TARGETS_DN	67	Up	0.0373226322655773	0.540050698319062
C5_GO_RECEPTOR_MEDIATED_ENDOCYTOSIS_INVOLVED_IN_CHOLESTEROL_TRANSPORT	3	Up	0.0373325948037089	0.540050698319062
C7_GSE11961_UNSTIM_VS_ANTI_IGM_AND_CD40_STIM_6H_FOLLICULAR_BCELL_DN	167	Up	0.0373587359493754	0.540050698319062
C5_GO_PHARYNGEAL_SYSTEM_DEVELOPMENT	14	Down	0.0373695542988317	0.540050698319062
C5_GO_REGULATION_OF_MOTOR_NEURON_APOPTOTIC_PROCESS	5	Down	0.0373904417992714	0.540050698319062
C2_REACTOME_GLYCOGEN_SYNTHESIS	13	Up	0.0373956894397897	0.540050698319062
C5_GO_NEGATIVE_REGULATION_OF_VOLTAGE_GATED_POTASSIUM_CHANNEL_ACTIVITY	7	Up	0.0374339196548279	0.540050698319062
C5_GO_POSITIVE_REGULATION_OF_CREB_TRANSCRIPTION_FACTOR_ACTIVITY	12	Up	0.037440332903766	0.540050698319062
C5_GO_POSITIVE_REGULATION_OF_T_HELPER_17_CELL_DIFFERENTIATION	7	Up	0.0374831063321286	0.540308904348262
C7_GSE37416_0H_VS_24H_F_TULARENSIS_LVS_NEUTROPHIL_UP	175	Up	0.0375155473968131	0.54041792844892
C2_REACTOME_THE_NLRP3_INFLAMMASOME	15	Up	0.0376729964240956	0.542326375958004
C5_GO_POSITIVE_REGULATION_OF_TRANSFORMING_GROWTH_FACTOR_BETA1_PRODUCTION	4	Up	0.0376980500955604	0.542327643858185
C5_GO_EXCITATORY_SYNAPSE	22	Down	0.0377671040012199	0.542961482606552
C2_REACTOME_PLASMA_LIPOPROTEIN_ASSEMBLY	13	Down	0.0378438321687197	0.543451869219643
C2_JI_CARCINOGENESIS_BY_KRAS_AND_STK11_DN	10	Down	0.0378615259997797	0.543451869219643
C5_GO_UBIQUITIN_BINDING	68	Up	0.0378762661694305	0.543451869219643
C5_GO_CELLULAR_RESPIRATION	155	Up	0.0379961631878245	0.54481231216443
C5_GO_POSTSYNAPTIC_SPECIALIZATION_ORGANIZATION	22	Down	0.0380249020711091	0.544864741220781
C5_GO_INORGANIC_ANION_TRANSMEMBRANE_TRANSPORT	66	Down	0.0381115137146384	0.54549678236231
C2_REACTOME_NOD1_2_SIGNALING_PATHWAY	33	Up	0.0381192337902678	0.54549678236231
C5_GO_POSITIVE_REGULATION_OF_T_HELPER_1_TYPE_IMMUNE_RESPONSE	15	Up	0.0381484254772918	0.545555132747341
C5_GO_INTESTINAL_EPITHELIAL_CELL_DEVELOPMENT	8	Up	0.0381838395198638	0.545702332822369
C3_ACAACTT_MIR382	59	Up	0.0382194232863291	0.545771100102328
C7_GSE8921_UNSTIM_0H_VS_TLR1_2_STIM_MONOCYTE_12H_UP	166	Up	0.0382828262176877	0.545771100102328
C5_GO_EXTRACELLULAR_LIGAND_GATED_ION_CHANNEL_ACTIVITY	29	Down	0.0382997940300541	0.545771100102328
C7_GSE14699_DELETIONAL_TOLERANCE_VS_ACTIVATED_CD8_TCELL_DN	170	Up	0.0383605893326975	0.545771100102328
C7_GSE41867_LCMV_ARMSTRONG_VS_CLONE13_DAY8_EFFECTOR_CD8_TCELL_UP	176	Up	0.0384000729855331	0.545771100102328
C5_GO_POSITIVE_REGULATION_OF_LAMELLIPODIUM_ORGANIZATION	21	Up	0.0384482026926709	0.545771100102328
C7_GSE24634_IL4_VS_CTRL_TREATED_NAIVE_CD4_TCELL_DAY3_DN	175	Up	0.0384482375593917	0.545771100102328
C2_KUMAMOTO_RESPONSE_TO_NUTLIN_3A_DN	9	Up	0.0384812367451287	0.545771100102328
C5_GO_RRNA_METHYLATION	22	Up	0.0384836477470192	0.545771100102328
C7_GSE12845_IGD_POS_BLOOD_VS_DARKZONE_GC_TONSIL_BCELL_UP	161	Up	0.0384892238880915	0.545771100102328
C5_GO_MONOSACCHARIDE_CATABOLIC_PROCESS	37	Up	0.0384941079341053	0.545771100102328
C5_GO_REGULATION_OF_T_HELPER_2_CELL_DIFFERENTIATION	10	Up	0.038538699191106	0.545771100102328
C2_PID_LYSOPHOSPHOLIPID_PATHWAY	52	Up	0.0385458537328432	0.545771100102328
C7_GSE7568_CTRL_VS_24H_TGFB_TREATED_MACROPHAGES_WITH_IL4_AND_DEXAMETHASONE_UP	171	Up	0.0385666435350208	0.545771100102328
C2_OSMAN_BLADDER_CANCER_DN	367	Up	0.0385758212232102	0.545771100102328
C5_GO_PROTEIN_HOMOTRIMERIZATION	25	Down	0.0385949984883609	0.545771100102328
C5_GO_CELL_TRAILING_EDGE	12	Up	0.038661881456562	0.545771100102328
C7_GSE37301_MULTIPOTENT_PROGENITOR_VS_COMMON_LYMPHOID_PROGENITOR_UP	158	Up	0.0387034780811655	0.545771100102328
C7_GSE40274_FOXP3_VS_FOXP3_AND_PBX1_TRANSDUCED_ACTIVATED_CD4_TCELL_UP	171	Up	0.0387088597113136	0.545771100102328
C7_GSE45365_WT_VS_IFNAR_KO_CD8A_DC_UP	176	Up	0.0387105527391065	0.545771100102328
C5_GO_NEGATIVE_REGULATION_OF_SMOOTH_MUSCLE_CELL_CHEMOTAXIS	2	Down	0.0387412099220886	0.545771100102328
C2_PAL_PRMT5_TARGETS_UP	154	Up	0.0387454984096103	0.545771100102328
C5_GO_PROTEASE_BINDING	93	Up	0.0387781424780315	0.545771100102328
C5_GO_EXCITATORY_CHEMICAL_SYNAPTIC_TRANSMISSION	3	Down	0.0388222901830614	0.545771100102328
C5_GO_INDOLE_CONTAINING_COMPOUND_METABOLIC_PROCESS	14	Down	0.0388622275314176	0.545771100102328
C2_KIM_HYPOXIA	16	Up	0.038893471946676	0.545771100102328
C7_GSE29618_BCELL_VS_PDC_UP	170	Up	0.0389091609851493	0.545771100102328
C2_REACTOME_INTERLEUKIN_2_SIGNALING	12	Up	0.038949706720589	0.545771100102328
C5_GO_MELANOCORTIN_RECEPTOR_ACTIVITY	2	Down	0.038974351599725	0.545771100102328
C2_REACTOME_DUAL_INCISION_IN_GG_NER	38	Up	0.0389853788781959	0.545771100102328
C2_LIU_VAV3_PROSTATE_CARCINOGENESIS_UP	61	Up	0.0390193315653871	0.545771100102328
C7_GSE32034_LY6C_HIGH_VS_LOW_MONOCYTE_DN	157	Up	0.0390212001828994	0.545771100102328
C2_MULLIGAN_NTF3_SIGNALING_VIA_INSR_AND_IGF1R_DN	9	Up	0.0390344667201553	0.545771100102328
C2_FLECHNER_BIOPSY_KIDNEY_TRANSPLANT_OK_VS_DONOR_DN	17	Up	0.0390550655099229	0.545771100102328
C7_GSE17721_0.5H_VS_24H_CPG_BMDC_UP	172	Up	0.0390679952427896	0.545771100102328
C5_GO_POSITIVE_REGULATION_OF_AMPA_RECEPTOR_ACTIVITY	4	Down	0.0391060330526643	0.545951385606058
C2_REACTOME_POST_TRANSLATIONAL_MODIFICATION:_SYNTHESIS_OF_GPI_ANCHORED_PROTEINS	52	Up	0.039195248560557	0.54618282761829
C2_ENK_UV_RESPONSE_EPIDERMIS_UP	243	Up	0.0392104499780739	0.54618282761829
C2_REACTOME_NUCLEOBASE_CATABOLISM	26	Up	0.0392721404135884	0.54618282761829
C2_THEILGAARD_NEUTROPHIL_AT_SKIN_WOUND_UP	71	Up	0.0392931089041794	0.54618282761829
C2_BIOCARTA_ETC_PATHWAY	9	Up	0.0393292873841284	0.54618282761829
C5_GO_IMMUNE_EFFECTOR_PROCESS	932	Up	0.0393543099709887	0.54618282761829
C5_GO_CLEAVAGE_FURROW	46	Up	0.0393596739311414	0.54618282761829
C7_GSE9988_ANTI_TREM1_VS_LOW_LPS_MONOCYTE_DN	167	Up	0.0393856527372694	0.54618282761829
C2_BIOCARTA_IL2_PATHWAY	21	Up	0.0393882870566087	0.54618282761829
C5_GO_REGULATION_OF_GUANYL_NUCLEOTIDE_EXCHANGE_FACTOR_ACTIVITY	6	Up	0.0394005104998436	0.54618282761829
C2_PID_S1P_S1P3_PATHWAY	27	Up	0.0394291262149856	0.54618282761829
C5_GO_MAST_CELL_MIGRATION	9	Up	0.0394594264353892	0.54618282761829
C5_GO_POSITIVE_REGULATION_OF_PROTEIN_EXIT_FROM_ENDOPLASMIC_RETICULUM	9	Up	0.0394684150015786	0.54618282761829
C7_GSE36826_NORMAL_VS_STAPH_AUREUS_INF_SKIN_DN	180	Up	0.0394826112010891	0.54618282761829
C5_GO_DNA_RECOMBINATION	230	Up	0.0395394851882526	0.54618282761829
C5_GO_LSM1_7_PAT1_COMPLEX	2	Up	0.0395525626034946	0.54618282761829
C5_GO_NEGATIVE_REGULATION_OF_CD4_POSITIVE_ALPHA_BETA_T_CELL_ACTIVATION	22	Up	0.0395842059159155	0.54618282761829
C7_GSE22886_NAIVE_TCELL_VS_DC_DN	185	Up	0.0395912239911745	0.54618282761829
C5_GO_T_CELL_DIFFERENTIATION_IN_THYMUS	61	Up	0.0396195975695517	0.54618282761829
C7_GSE15330_HSC_VS_LYMPHOID_PRIMED_MULTIPOTENT_PROGENITOR_UP	162	Up	0.0396254723715152	0.54618282761829
C5_GO_TRANSMITTER_GATED_CHANNEL_ACTIVITY	22	Down	0.0396825839603772	0.546623190470053
C7_GSE5542_UNTREATED_VS_IFNG_TREATED_EPITHELIAL_CELLS_6H_DN	182	Down	0.0397827308904489	0.546675844895897
C2_BIOCARTA_STEM_PATHWAY	9	Up	0.0397931629449001	0.546675844895897
C2_BIOCARTA_ACTINY_PATHWAY	7	Up	0.0398162676986785	0.546675844895897
C2_REACTOME_SIGNALING_BY_WNT_IN_CANCER	27	Down	0.0398258644983829	0.546675844895897
C1_chr10q25	43	Down	0.0398336975371471	0.546675844895897
C2_GAVIN_FOXP3_TARGETS_CLUSTER_T4	86	Up	0.0398632015281164	0.546675844895897
C2_ODONNELL_TARGETS_OF_MYC_AND_TFRC_DN	36	Up	0.0398780424391321	0.546675844895897
C5_GO_POSITIVE_REGULATION_OF_SYNAPTIC_PLASTICITY	6	Down	0.0398877325489111	0.546675844895897
C5_GO_REGULATION_OF_DEFENSE_RESPONSE_TO_VIRUS_BY_VIRUS	27	Up	0.0399767307380567	0.547496762462568
C7_GSE10325_BCELL_VS_MYELOID_UP	169	Up	0.0399980371968925	0.547496762462568
C5_GO_POSITIVE_REGULATION_OF_DNA_REPAIR	60	Up	0.0400691241269351	0.548124422801896
C5_GO_PIGMENT_GRANULE	88	Up	0.0401418321076429	0.548445689138286
C5_GO_EMBRYONIC_BRAIN_DEVELOPMENT	10	Up	0.0401431038866581	0.548445689138286
C5_GO_MITOCHONDRIAL_RNA_CATABOLIC_PROCESS	5	Down	0.0402093068283993	0.54900488512465
C2_XU_HGF_SIGNALING_NOT_VIA_AKT1_6HR	22	Up	0.040241218977514	0.549095477291794
C5_GO_POSITIVE_REGULATION_OF_STEROID_METABOLIC_PROCESS	20	Down	0.0403589994066278	0.550356901512979
C2_ZHONG_SECRETOME_OF_LUNG_CANCER_AND_ENDOTHELIUM	50	Up	0.0403870122045064	0.550393391542342
C2_REACTOME_HIV_ELONGATION_ARREST_AND_RECOVERY	27	Up	0.0404322415892229	0.550664316014225
C7_GSE1112_OT1_VS_HY_CD8AB_THYMOCYTE_RTOC_CULTURE_UP	150	Up	0.0405680453926922	0.551243323379403
C5_GO_DNA_STRAND_ELONGATION_INVOLVED_IN_DNA_REPLICATION	14	Up	0.0406288354353284	0.551243323379403
C5_GO_REGULATION_OF_CYCLIN_DEPENDENT_PROTEIN_KINASE_ACTIVITY	87	Up	0.0406289989434438	0.551243323379403
C7_GSE17974_0.5H_VS_72H_IL4_AND_ANTI_IL12_ACT_CD4_TCELL_DN	168	Up	0.0406330331497086	0.551243323379403
C7_GSE7509_FCGRIIB_VS_TNFA_IL1B_IL6_PGE_STIM_DC_UP	174	Up	0.0406582111422456	0.551243323379403
C7_GSE25088_WT_VS_STAT6_KO_MACROPHAGE_ROSIGLITAZONE_STIM_UP	172	Up	0.0406756729286507	0.551243323379403
C5_GO_T_CELL_LINEAGE_COMMITMENT	21	Up	0.0406796851164275	0.551243323379403
C7_GSE21927_SPLEEN_MONOCYTE_VS_GMCSF_GCSF_BONE_MARROW_DN	162	Up	0.0407474809700336	0.551243323379403
C2_HASEGAWA_TUMORIGENESIS_BY_RET_C634R	5	Down	0.0407929355327219	0.551243323379403
C2_SESTO_RESPONSE_TO_UV_C6	34	Up	0.0408071571773656	0.551243323379403
C5_GO_REGULATION_OF_NEUROTROPHIN_TRK_RECEPTOR_SIGNALING_PATHWAY	10	Down	0.0408110273570621	0.551243323379403
C7_GSE26156_DOUBLE_POSITIVE_VS_CD4_SINGLE_POSITIVE_THYMOCYTE_DN	184	Up	0.0408288503026569	0.551243323379403
C5_GO_DEPHOSPHORYLATION_OF_RNA_POLYMERASE_II_C_TERMINAL_DOMAIN	5	Up	0.0408497948387844	0.551243323379403
C5_GO_HISTONE_H3_K9_DIMETHYLATION	5	Up	0.0409193807424971	0.551243323379403
C7_GSE22611_NOD2_TRANSD_VS_CTRL_TRANSD_HEK293_MDP_STIM_2H_DN	68	Down	0.0409203750825354	0.551243323379403
C7_GSE17721_CPG_VS_GARDIQUIMOD_12H_BMDC_DN	170	Up	0.0409221755253031	0.551243323379403
C5_GO_GLIAL_CELL_ACTIVATION	34	Up	0.0409408680138736	0.551243323379403
C5_GO_PARKIN_MEDIATED_STIMULATION_OF_MITOPHAGY_IN_RESPONSE_TO_MITOCHONDRIAL_DEPOLARIZATION	6	Up	0.0409465463987209	0.551243323379403
C2_SIG_INSULIN_RECEPTOR_PATHWAY_IN_CARDIAC_MYOCYTES	42	Up	0.0409696288651892	0.551243323379403
C7_GSE42021_CD24LO_TREG_VS_CD24LO_TCONV_THYMUS_DN	170	Up	0.0410048294269729	0.551243323379403
C2_MARIADASON_RESPONSE_TO_BUTYRATE_SULINDAC_4	15	Up	0.0410076513640434	0.551243323379403
C2_REACTOME_REGULATION_OF_TP53_ACTIVITY_THROUGH_METHYLATION	17	Up	0.041055128958635	0.551381917592347
C7_GSE3982_MAC_VS_TH2_DN	164	Up	0.0410901850159085	0.551381917592347
C5_GO_NEGATIVE_REGULATION_OF_RECEPTOR_INTERNALIZATION	10	Up	0.0411089386727219	0.551381917592347
C5_GO_INFLAMMATORY_RESPONSE	507	Up	0.0411194911614234	0.551381917592347
C5_GO_FOREBRAIN_RADIAL_GLIAL_CELL_DIFFERENTIATION	6	Up	0.0411484251142395	0.551429511879472
C7_GSE43955_1H_VS_60H_ACT_CD4_TCELL_UP	168	Up	0.0412019845787258	0.551546381051834
C2_ANASTASSIOU_MULTICANCER_INVASIVENESS_SIGNATURE	40	Down	0.0412079259976581	0.551546381051834
C2_SHEDDEN_LUNG_CANCER_POOR_SURVIVAL_A6	393	Up	0.0412482787288946	0.551746526371784
C5_GO_INTRINSIC_APOPTOTIC_SIGNALING_PATHWAY	240	Up	0.041315791024781	0.552309494419273
C5_GO_POSITIVE_REGULATION_OF_ANTIGEN_RECEPTOR_MEDIATED_SIGNALING_PATHWAY	22	Up	0.0413416818791268	0.552315716765235
C5_GO_REGULATION_OF_POSTSYNAPTIC_MEMBRANE_POTENTIAL	75	Down	0.0414108528963861	0.552766787305721
C2_KEGG_MELANOMA	53	Down	0.0414263375101834	0.552766787305721
C2_KEGG_HEMATOPOIETIC_CELL_LINEAGE	70	Up	0.0414672019075689	0.552972392288593
C5_GO_SODIUM_ION_HOMEOSTASIS	27	Down	0.0414946291153016	0.552998667651348
C5_GO_STEROID_ESTERIFICATION	11	Down	0.0415382297836516	0.553120914935746
C5_GO_PSEUDOPODIUM_ORGANIZATION	12	Up	0.0415587433179568	0.553120914935746
C7_GSE41176_WT_VS_TAK1_KO_ANTI_IGM_STIM_BCELL_24H_UP	181	Up	0.0415864919705076	0.553120914935746
C5_GO_5S_RRNA_BINDING	7	Up	0.0416056518438986	0.553120914935746
C7_GSE37416_0H_VS_6H_F_TULARENSIS_LVS_NEUTROPHIL_UP	180	Up	0.0416598747982394	0.55350303378725
C5_GO_NEGATIVE_REGULATION_OF_FIBROBLAST_GROWTH_FACTOR_RECEPTOR_SIGNALING_PATHWAY	11	Down	0.0416941997102979	0.553620476960148
C3_NFMUE1_Q6	223	Up	0.041764975780173	0.554221483734086
C7_GSE360_DC_VS_MAC_L_DONOVANI_DN	173	Up	0.0418674123731687	0.554369195507908
C5_GO_HISTAMINE_PRODUCTION_INVOLVED_IN_INFLAMMATORY_RESPONSE	7	Up	0.0418914721993183	0.554369195507908
C2_CHEOK_RESPONSE_TO_HD_MTX_UP	18	Up	0.0418944396967109	0.554369195507908
C5_GO_NEUTRAL_LIPID_CATABOLIC_PROCESS	27	Down	0.0419012923797583	0.554369195507908
C5_GO_LIPOPOLYSACCHARIDE_RECEPTOR_COMPLEX	4	Up	0.0419037066254194	0.554369195507908
C2_ZHAN_MULTIPLE_MYELOMA_CD2_DN	40	Up	0.0419644948815218	0.554417515032126
C7_GSE14415_ACT_TCONV_VS_ACT_NATURAL_TREG_UP	152	Up	0.0419659649433147	0.554417515032126
C2_MCCABE_HOXC6_TARGETS_DN	15	Down	0.042006172723095	0.554417515032126
C5_GO_PROTEIN_INSERTION_INTO_MITOCHONDRIAL_MEMBRANE	38	Up	0.0420258931223021	0.554417515032126
C7_GSE2770_IL12_VS_IL4_TREATED_ACT_CD4_TCELL_6H_DN	183	Up	0.0420597841440494	0.554417515032126
C7_GSE22033_UNTREATED_VS_ROSIGLITAZONE_TREATED_MEF_UP	177	Up	0.0420830943234847	0.554417515032126
C2_GOLDRATH_ANTIGEN_RESPONSE	319	Up	0.0421098831854682	0.554417515032126
C2_REACTOME_VXPX_CARGO_TARGETING_TO_CILIUM	15	Up	0.042135112408128	0.554417515032126
C6_KRAS.KIDNEY_UP.V1_UP	85	Down	0.042140106280373	0.554417515032126
C7_GSE9509_10MIN_VS_30MIN_LPS_STIM_IL10_KO_MACROPHAGE_UP	177	Up	0.042173218162238	0.554417515032126
C5_GO_GAP_JUNCTION_HEMI_CHANNEL_ACTIVITY	2	Down	0.0421881025801273	0.554417515032126
C2_REACTOME_NUCLEOTIDE_EXCISION_REPAIR	100	Up	0.0422813800472067	0.554881091112304
C5_GO_MAST_CELL_MEDIATED_IMMUNITY	41	Up	0.0422920431431667	0.554881091112304
C7_GSE21033_CTRL_VS_POLYIC_STIM_DC_1H_UP	140	Up	0.042322945394941	0.554881091112304
C7_GSE2935_UV_INACTIVATED_VS_LIVE_SENDAI_VIRUS_INF_MACROPHAGE_UP	148	Up	0.0423255520864102	0.554881091112304
C5_GO_REGULATION_OF_RELAXATION_OF_MUSCLE	5	Up	0.0423844821027712	0.555199760576852
C5_GO_C_TERMINAL_PROTEIN_DEGLUTAMYLATION	2	Down	0.0424491750599822	0.555199760576852
C2_KARLSSON_TGFB1_TARGETS_UP	103	Up	0.0424531260078471	0.555199760576852
C5_GO_REPLICATION_FORK_PROTECTION_COMPLEX	8	Up	0.0424620514542821	0.555199760576852
C7_GSE13547_CTRL_VS_ANTI_IGM_STIM_BCELL_2H_UP	175	Up	0.0424776505123017	0.555199760576852
C5_GO_TRANSEPITHELIAL_TRANSPORT	13	Down	0.0425192969507514	0.555409914408402
C2_REACTOME_MET_ACTIVATES_PTPN11	4	Down	0.0425536238283799	0.555509767972511
C5_GO_S_ADENOSYLMETHIONINE_DEPENDENT_METHYLTRANSFERASE_ACTIVITY	138	Up	0.0425780860688777	0.555509767972511
C2_REACTOME_TOLL_LIKE_RECEPTOR_TLR1:TLR2_CASCADE	88	Up	0.0426068755847887	0.555551715683292
C7_GSE13522_CTRL_VS_T_CRUZI_Y_STRAIN_INF_SKIN_BALBC_MOUSE_DN	111	Up	0.0426658686084403	0.555987200828524
C5_GO_NEGATIVE_REGULATION_OF_HYPOXIA_INDUCED_INTRINSIC_APOPTOTIC_SIGNALING_PATHWAY	4	Up	0.0428041472519072	0.557095311302714
C2_MARTENS_TRETINOIN_RESPONSE_DN	659	Up	0.0428520622384005	0.557095311302714
C2_SIG_IL4RECEPTOR_IN_B_LYPHOCYTES	27	Up	0.0428564138086119	0.557095311302714
C5_GO_DNA_DOUBLE_STRAND_BREAK_PROCESSING	21	Up	0.0428637042647936	0.557095311302714
C7_GSE3982_BASOPHIL_VS_CENT_MEMORY_CD4_TCELL_UP	179	Up	0.0429224460411593	0.557095311302714
C5_GO_CELLULAR_RESPONSE_TO_REACTIVE_OXYGEN_SPECIES	135	Up	0.0429370426899822	0.557095311302714
C7_GSE38304_MYC_NEG_VS_POS_GC_BCELL_DN	169	Up	0.0429814070770816	0.557095311302714
C5_GO_MITOCHONDRIAL_DEPOLARIZATION	16	Up	0.0429982733073347	0.557095311302714
C2_REACTOME_PROCESSIVE_SYNTHESIS_ON_THE_LAGGING_STRAND	15	Up	0.043021542978812	0.557095311302714
C7_GSE21360_SECONDARY_VS_QUATERNARY_MEMORY_CD8_TCELL_DN	150	Up	0.0430260712772769	0.557095311302714
C7_GSE6259_FLT3L_INDUCED_33D1_POS_DC_VS_BCELL_DN	176	Up	0.0430724910297135	0.557095311302714
C5_GO_PYRIMIDINE_NUCLEOSIDE_BIOSYNTHETIC_PROCESS	14	Up	0.043120219080003	0.557095311302714
C2_RASHI_RESPONSE_TO_IONIZING_RADIATION_6	61	Up	0.0431237861293855	0.557095311302714
C7_GSE10325_CD4_TCELL_VS_LUPUS_CD4_TCELL_UP	158	Up	0.0431568823177886	0.557095311302714
C7_GSE21063_3H_VS_16H_ANTI_IGM_STIM_NFATC1_KOBCELL_UP	155	Up	0.0431766704395495	0.557095311302714
C2_BAE_BRCA1_TARGETS_UP	59	Up	0.043230307593961	0.557095311302714
C7_GSE46606_UNSTIM_VS_CD40L_IL2_IL5_1DAY_STIMULATED_IRF4MID_SORTED_BCELL_UP	170	Up	0.0432530236257202	0.557095311302714
C7_GSE25088_WT_VS_STAT6_KO_MACROPHAGE_DN	163	Up	0.0432649201822763	0.557095311302714
C2_POMEROY_MEDULLOBLASTOMA_PROGNOSIS_UP	31	Down	0.0433286852290079	0.557095311302714
C2_ALONSO_METASTASIS_UP	166	Up	0.0433676844196175	0.557095311302714
C2_REACTOME_INTERLEUKIN_1_SIGNALING	87	Up	0.0433837449882792	0.557095311302714
C7_GSE13411_NAIVE_VS_SWITCHED_MEMORY_BCELL_DN	176	Up	0.0433921730543053	0.557095311302714
C2_JISON_SICKLE_CELL_DISEASE_UP	161	Up	0.0434128409028699	0.557095311302714
C5_GO_AEROBIC_RESPIRATION	73	Up	0.0434134675879179	0.557095311302714
C5_GO_POSITIVE_REGULATION_OF_EXCITATORY_POSTSYNAPTIC_POTENTIAL	15	Down	0.0434135948066846	0.557095311302714
C7_GSE39820_CTRL_VS_TGFBETA3_IL6_CD4_TCELL_DN	166	Up	0.0434709374541469	0.557095311302714
C2_REACTOME_DISEASES_OF_IMMUNE_SYSTEM	24	Up	0.0434854896687138	0.557095311302714
C5_GO_THYMOCYTE_MIGRATION	6	Up	0.04350399092141	0.557095311302714
C2_BRACHAT_RESPONSE_TO_CAMPTOTHECIN_UP	23	Up	0.043537901343092	0.557095311302714
C5_GO_LUNG_GROWTH	4	Down	0.0435407244346669	0.557095311302714
C7_GSE17186_CD21LOW_VS_CD21HIGH_TRANSITIONAL_BCELL_UP	172	Up	0.0435980005876841	0.557095311302714
C3_NCX_01	115	Down	0.0436104962826524	0.557095311302714
C5_GO_COCHLEA_MORPHOGENESIS	15	Down	0.0436162885043851	0.557095311302714
C7_GSE3039_NKT_CELL_VS_ALPHABETA_CD8_TCELL_UP	171	Up	0.0436228478813201	0.557095311302714
C5_GO_CARTILAGE_MORPHOGENESIS	14	Down	0.0438244844460204	0.55818711965215
C7_GSE21927_BALBC_VS_C57BL6_MONOCYTE_TUMOR_UP	163	Up	0.0438856865287472	0.55818711965215
C2_REACTOME_DNA_REPLICATION_PRE_INITIATION	71	Up	0.0439051289139057	0.55818711965215
C5_GO_REGULATION_OF_SYNAPSE_STRUCTURAL_PLASTICITY	2	Down	0.0439581257022387	0.55818711965215
C2_REACTOME_KERATINIZATION	33	Down	0.0439715688691878	0.55818711965215
C5_GO_FRUCTOSE_6_PHOSPHATE_METABOLIC_PROCESS	8	Up	0.0439876163437235	0.55818711965215
C7_GSE26669_CTRL_VS_COSTIM_BLOCK_MLR_CD8_TCELL_UP	160	Up	0.0440545163453948	0.55818711965215
C5_GO_INTERACTION_WITH_HOST	169	Up	0.044070482331013	0.55818711965215
C5_GO_RESPONSE_TO_DOPAMINE	13	Up	0.0440977307344598	0.55818711965215
C5_GO_POSITIVE_REGULATION_OF_NUCLEASE_ACTIVITY	8	Up	0.0441084791074651	0.55818711965215
C2_KUROZUMI_RESPONSE_TO_ONCOCYTIC_VIRUS_AND_CYCLIC_RGD	15	Up	0.0441358458102996	0.55818711965215
C5_GO_NEGATIVE_REGULATION_OF_CD4_POSITIVE_ALPHA_BETA_T_CELL_DIFFERENTIATION	17	Up	0.0441427809029177	0.55818711965215
C5_GO_INTERLEUKIN_12_SECRETION	7	Up	0.0441478769140639	0.55818711965215
C5_GO_NUCLEOTIDE_EXCISION_REPAIR_DNA_GAP_FILLING	22	Up	0.0441703947274291	0.55818711965215
C5_GO_GAS_TRANSPORT	9	Up	0.0441956837735933	0.55818711965215
C2_YU_BAP1_TARGETS	26	Up	0.0442284884678054	0.55818711965215
C5_GO_POSITIVE_REGULATION_OF_INTERFERON_ALPHA_PRODUCTION	18	Up	0.044229092420953	0.55818711965215
C2_REACTOME_TRANSLOCATION_OF_ZAP_70_TO_IMMUNOLOGICAL_SYNAPSE	14	Down	0.0442307103683396	0.55818711965215
C5_GO_PROTEIN_K63_LINKED_DEUBIQUITINATION	30	Up	0.0442762323149667	0.55818711965215
C5_GO_STRUCTURAL_CONSTITUENT_OF_SYNAPSE	12	Up	0.044280371666294	0.55818711965215
C5_GO_NEGATIVE_REGULATION_OF_PLASMA_MEMBRANE_BOUNDED_CELL_PROJECTION_ASSEMBLY	20	Up	0.0442908233778281	0.55818711965215
C7_GSE360_L_MAJOR_VS_T_GONDII_MAC_DN	160	Up	0.0443119668205597	0.55818711965215
C7_GSE3982_EOSINOPHIL_VS_NEUTROPHIL_DN	150	Up	0.0443430476919904	0.55818711965215
C1_chr10p15	28	Up	0.0443798177249533	0.55818711965215
C5_GO_GLUTAMINE_FAMILY_AMINO_ACID_BIOSYNTHETIC_PROCESS	13	Up	0.0444176577605727	0.55818711965215
C5_GO_OUTFLOW_TRACT_MORPHOGENESIS	51	Down	0.0444186960355692	0.55818711965215
C5_GO_DYNACTIN_BINDING	9	Down	0.044433650702448	0.55818711965215
C2_STARK_PREFRONTAL_CORTEX_22Q11_DELETION_DN	414	Up	0.0444439007828141	0.55818711965215
C5_GO_MITOCHONDRIAL_ELECTRON_TRANSPORT_NADH_TO_UBIQUINONE	43	Up	0.044473052665416	0.55818711965215
C2_REACTOME_SUMOYLATION_OF_TRANSCRIPTION_FACTORS	17	Down	0.0444879337771462	0.55818711965215
C5_GO_POSITIVE_REGULATION_OF_CHROMATIN_SILENCING	13	Up	0.0445193075672892	0.55818711965215
C7_GSE39820_TGFBETA1_VS_TGFBETA3_IN_IL6_IL23A_TREATED_CD4_TCELL_UP	154	Up	0.0445306025114936	0.55818711965215
C2_SARTIPY_BLUNTED_BY_INSULIN_RESISTANCE_DN	16	Up	0.0445915926325857	0.558266698045432
C5_GO_DNA_LIGATION	15	Up	0.0446003784628147	0.558266698045432
C2_REACTOME_FRS_MEDIATED_FGFR2_SIGNALING	16	Down	0.0446278806684697	0.558266698045432
C5_GO_TOLERANCE_INDUCTION	22	Up	0.0446397484005393	0.558266698045432
C1_chr10p13	26	Up	0.0447113872177963	0.558840888683653
C5_GO_COLLATERAL_SPROUTING_IN_ABSENCE_OF_INJURY	2	Up	0.0447732188940773	0.559000972963148
C5_GO_CELL_REDOX_HOMEOSTASIS	60	Up	0.0448127916844451	0.559000972963148
C5_GO_CONDENSED_CHROMOSOME_CENTROMERIC_REGION	97	Up	0.044812896806761	0.559000972963148
C7_GSE12845_IGD_NEG_BLOOD_VS_NAIVE_TONSIL_BCELL_UP	173	Up	0.0448684887012699	0.559000972963148
C2_FLECHNER_PBL_KIDNEY_TRANSPLANT_OK_VS_DONOR_DN	37	Up	0.0448970707213398	0.559000972963148
C2_REACTOME_METABOLISM_OF_NUCLEOTIDES	84	Up	0.0449034980317004	0.559000972963148
C5_GO_GLUTAMATE_BIOSYNTHETIC_PROCESS	5	Up	0.0449043271104679	0.559000972963148
C5_GO_CELLULAR_RESPONSE_TO_DSRNA	18	Up	0.0449379126864694	0.559088635753457
C2_REACTOME_FORMATION_OF_ATP_BY_CHEMIOSMOTIC_COUPLING	15	Up	0.0449628433762044	0.559088635753457
C2_REACTOME_SYNTHESIS_OF_KETONE_BODIES	6	Down	0.044997446880787	0.559198820704426
C2_SATO_SILENCED_BY_METHYLATION_IN_PANCREATIC_CANCER_2	30	Up	0.0451002304704692	0.559455273140869
C5_GO_RELEASE_OF_CYTOCHROME_C_FROM_MITOCHONDRIA	50	Up	0.0451006118802156	0.559455273140869
C5_GO_POSITIVE_REGULATION_OF_CHOLESTEROL_ESTERIFICATION	7	Down	0.0451236366415737	0.559455273140869
C7_GSE9988_ANTI_TREM1_AND_LPS_VS_CTRL_TREATED_MONOCYTES_UP	153	Up	0.0451460895469874	0.559455273140869
C5_GO_REGULATION_OF_DIGESTIVE_SYSTEM_PROCESS	22	Down	0.0451468532806676	0.559455273140869
C5_GO_LAMELLAR_BODY	6	Up	0.0452724381693682	0.560691661546855
C5_GO_NETRIN_ACTIVATED_SIGNALING_PATHWAY	7	Down	0.0453718444458949	0.561172445192978
C2_PARK_HSC_VS_MULTIPOTENT_PROGENITORS_DN	12	Up	0.045393081836941	0.561172445192978
C5_GO_TOLL_LIKE_RECEPTOR_BINDING	11	Up	0.0454206982523584	0.561172445192978
C2_REACTOME_BICARBONATE_TRANSPORTERS	9	Down	0.0454875062740233	0.561172445192978
C2_TERAMOTO_OPN_TARGETS_CLUSTER_8	5	Up	0.0454895926074383	0.561172445192978
C5_GO_REGULATION_OF_BINDING	282	Up	0.0454922060946583	0.561172445192978
C2_BEGUM_TARGETS_OF_PAX3_FOXO1_FUSION_UP	39	Down	0.0455116383341655	0.561172445192978
C5_GO_XENOPHAGY	9	Up	0.0455179233268898	0.561172445192978
C5_GO_NEGATIVE_REGULATION_OF_CHOLESTEROL_STORAGE	8	Up	0.0455591978088135	0.561362707884774
C2_BANDRES_RESPONSE_TO_CARMUSTIN_MGMT_24HR_DN	21	Down	0.0456247125415507	0.561851264478518
C2_REACTOME_TOLL_LIKE_RECEPTOR_CASCADES	136	Up	0.0456771599888322	0.562178439907877
C5_GO_SECONDARY_ACTIVE_SULFATE_TRANSMEMBRANE_TRANSPORTER_ACTIVITY	9	Down	0.045746598022681	0.562643003233272
C5_GO_REGULATION_OF_MYD88_INDEPENDENT_TOLL_LIKE_RECEPTOR_SIGNALING_PATHWAY	7	Up	0.0457667074857613	0.562643003233272
C2_KEGG_CARDIAC_MUSCLE_CONTRACTION	46	Up	0.0458380982126981	0.562744817530889
C7_GSE25085_FETAL_LIVER_VS_ADULT_BM_SP4_THYMIC_IMPLANT_DN	178	Up	0.0458393450758418	0.562744817530889
C2_VERHAAK_GLIOBLASTOMA_PRONEURAL	120	Down	0.0458527057510323	0.562744817530889
C5_GO_REGULATION_OF_TRANSFORMING_GROWTH_FACTOR_BETA_ACTIVATION	6	Up	0.0459026904249	0.562799698621331
C5_GO_HISTONE_H3_K9_MODIFICATION	42	Up	0.0459328767521245	0.562799698621331
C5_GO_REGULATION_OF_NEUROTRANSMITTER_RECEPTOR_ACTIVITY	40	Down	0.0459646088876402	0.562799698621331
C2_FERRANDO_T_ALL_WITH_MLL_ENL_FUSION_DN	77	Up	0.0459765704065488	0.562799698621331
C5_GO_PEPTIDE_ANTIGEN_BINDING	16	Down	0.0459956044588847	0.562799698621331
C2_CHEN_LUNG_CANCER_SURVIVAL	22	Up	0.0460451979709458	0.562799698621331
C5_GO_NEGATIVE_REGULATION_OF_TUMOR_NECROSIS_FACTOR_BIOSYNTHETIC_PROCESS	6	Down	0.0461568525843355	0.562799698621331
C7_GSE45382_UNTREATED_VS_TGFB_TREATED_MACROPHAGES_UP	179	Up	0.0461820682598626	0.562799698621331
C7_GSE17721_CTRL_VS_POLYIC_24H_BMDC_UP	176	Up	0.0461868196451396	0.562799698621331
C2_KAUFFMANN_DNA_REPAIR_GENES	214	Up	0.046190895092529	0.562799698621331
C7_KAECH_DAY8_EFF_VS_DAY15_EFF_CD8_TCELL_DN	167	Up	0.0461947184007897	0.562799698621331
C7_GSE12392_CD8A_POS_VS_NEG_SPLEEN_IFNB_KO_DC_UP	164	Up	0.0462779653093622	0.562799698621331
C7_GSE17721_4_VS_24H_GARDIQUIMOD_BMDC_UP	161	Up	0.0462891715408772	0.562799698621331
C5_GO_LEUKOCYTE_DIFFERENTIATION	405	Up	0.0462991498950391	0.562799698621331
C2_REACTOME_RUNX1_REGULATES_TRANSCRIPTION_OF_GENES_INVOLVED_IN_WNT_SIGNALING	4	Up	0.046357447519547	0.562799698621331
C5_GO_CARDIAC_MUSCLE_TISSUE_REGENERATION	3	Up	0.0463762993767614	0.562799698621331
C5_GO_REGULATION_OF_CARDIAC_MUSCLE_TISSUE_REGENERATION	3	Up	0.0463762993767614	0.562799698621331
C5_GO_CELL_BODY_MEMBRANE	16	Down	0.0463767349730243	0.562799698621331
C7_GSE45365_NK_CELL_VS_CD8_TCELL_MCMV_INFECTION_UP	179	Up	0.046416532236683	0.562799698621331
C2_SENESE_HDAC2_TARGETS_DN	84	Down	0.0464210195037605	0.562799698621331
C5_GO_ENDOLYSOSOME	17	Up	0.0464217910093042	0.562799698621331
C5_GO_DETECTION_OF_EXTERNAL_BIOTIC_STIMULUS	14	Up	0.0464351121969266	0.562799698621331
C5_GO_REGULATION_OF_CYTOPLASMIC_TRANSPORT	21	Up	0.0464566233391335	0.562799698621331
C2_PID_HDAC_CLASSII_PATHWAY	31	Up	0.0464925777182315	0.562799698621331
H_HALLMARK_IL2_STAT5_SIGNALING	184	Up	0.0465048777344423	0.562799698621331
C5_GO_CHROMAFFIN_GRANULE_MEMBRANE	6	Down	0.0465403171703286	0.562812159106143
C7_GSE2770_IL12_AND_TGFB_ACT_VS_ACT_CD4_TCELL_48H_UP	155	Up	0.0465787859324137	0.562812159106143
C5_GO_PROTEIN_LOCALIZATION_TO_MITOCHONDRION	117	Up	0.0465836331111194	0.562812159106143
C7_GSE32986_UNSTIM_VS_CURDLAN_HIGHDOSE_STIM_DC_DN	183	Up	0.0466097097886272	0.562814188848443
C5_GO_COLLAGEN_FIBRIL_ORGANIZATION	35	Down	0.0466419316449318	0.562890378401586
C2_SCHAEFFER_PROSTATE_DEVELOPMENT_AND_CANCER_BOX4_DN	27	Up	0.0466848495604533	0.563095495281359
C5_GO_NUCLEOBASE_METABOLIC_PROCESS	11	Up	0.0467437966648467	0.563409150652663
C5_GO_POSITIVE_REGULATION_OF_SKELETAL_MUSCLE_CELL_DIFFERENTIATION	3	Down	0.0467627260795816	0.563409150652663
C5_GO_CHAPERONE_COFACTOR_DEPENDENT_PROTEIN_REFOLDING	23	Down	0.0468783509363316	0.564300784477322
C7_GSE9650_EFFECTOR_VS_MEMORY_CD8_TCELL_DN	170	Up	0.0469064962812635	0.564300784477322
C5_GO_REGULATION_OF_EXOSOMAL_SECRETION	14	Up	0.046914662650925	0.564300784477322
C2_BURTON_ADIPOGENESIS_PEAK_AT_8HR	32	Up	0.0469778909940861	0.564418997200258
C2_HELLER_SILENCED_BY_METHYLATION_UP	215	Up	0.0469818704168156	0.564418997200258
C2_MOOTHA_ROS	7	Up	0.0470760290874445	0.564418997200258
C2_KORKOLA_CHORIOCARCINOMA_UP	6	Up	0.0471075800056635	0.564418997200258
C5_GO_REGULATION_OF_FAT_CELL_DIFFERENTIATION	82	Up	0.0471226994546093	0.564418997200258
C7_GSE19941_LPS_VS_LPS_AND_IL10_STIM_IL10_KO_MACROPHAGE_UP	178	Up	0.0471593428869971	0.564418997200258
C2_HIRSCH_CELLULAR_TRANSFORMATION_SIGNATURE_UP	209	Up	0.0471675928757513	0.564418997200258
C5_GO_HSP90_PROTEIN_BINDING	34	Up	0.0471954124193538	0.564418997200258
C7_GSE22886_DAY0_VS_DAY7_MONOCYTE_IN_CULTURE_UP	177	Up	0.047197252157205	0.564418997200258
C5_GO_VIRAL_LIFE_CYCLE	268	Up	0.0472294859034046	0.564418997200258
C2_REACTOME_HOST_INTERACTIONS_OF_HIV_FACTORS	114	Up	0.0472427005398511	0.564418997200258
C2_REACTOME_HDL_ASSEMBLY	6	Down	0.0472762892727966	0.564418997200258
C5_GO_INTERLEUKIN_12_PRODUCTION	42	Up	0.0472819614043392	0.564418997200258
C5_GO_REGULATION_OF_NEUTROPHIL_DEGRANULATION	8	Up	0.0472948776838245	0.564418997200258
C7_GSE29164_DAY3_VS_DAY7_UNTREATED_MELANOMA_DN	175	Up	0.0473142288773038	0.564418997200258
C5_GO_NEGATIVE_REGULATION_OF_CATECHOLAMINE_SECRETION	6	Down	0.0474064111496664	0.564802388076494
C7_GSE3982_MAST_CELL_VS_TH1_DN	170	Up	0.0474185214897284	0.564802388076494
C2_TONG_INTERACT_WITH_PTTG1	42	Up	0.047429379685678	0.564802388076494
C2_NUNODA_RESPONSE_TO_DASATINIB_IMATINIB_DN	11	Up	0.0474503686525619	0.564802388076494
C7_GSE40274_FOXP3_VS_FOXP3_AND_LEF1_TRANSDUCED_ACTIVATED_CD4_TCELL_UP	164	Up	0.047481504654875	0.564863486099589
C7_GSE41867_DAY6_VS_DAY15_LCMV_CLONE13_EFFECTOR_CD8_TCELL_DN	89	Down	0.047514850109695	0.564950787593271
C2_REACTOME_NRCAM_INTERACTIONS	6	Up	0.0475694868663003	0.565055199472984
C7_GSE7768_OVA_WITH_LPS_VS_OVA_WITH_MPL_IMMUNIZED_MOUSE_WHOLE_SPLEEN_6H_DN	153	Up	0.0475998675503837	0.565055199472984
C7_GSE3982_NEUTROPHIL_VS_EFF_MEMORY_CD4_TCELL_UP	170	Up	0.0476207326176221	0.565055199472984
C5_GO_REGULATION_OF_NMDA_RECEPTOR_ACTIVITY	26	Down	0.0476278861477411	0.565055199472984
C7_GSE3720_LPS_VS_PMA_STIM_VD1_GAMMADELTA_TCELL_DN	150	Up	0.0476685869558591	0.565055199472984
C7_GSE12366_GC_VS_NAIVE_BCELL_UP	165	Up	0.0476797026485282	0.565055199472984
C5_GO_REGULATION_OF_RELAXATION_OF_CARDIAC_MUSCLE	4	Up	0.0477494396498041	0.565449549529688
C2_PID_ATM_PATHWAY	33	Up	0.047784755934716	0.565449549529688
C7_GSE18791_UNSTIM_VS_NEWCATSLE_VIRUS_DC_1H_UP	82	Down	0.0477911629118374	0.565449549529688
C2_KEGG_HEDGEHOG_SIGNALING_PATHWAY	36	Down	0.0478170981211636	0.565449549529688
C5_GO_VENTRICULAR_SYSTEM_DEVELOPMENT	20	Down	0.0478730421283042	0.56561224195279
C5_GO_DNA_DAMAGE_RESPONSE_SIGNAL_TRANSDUCTION_RESULTING_IN_TRANSCRIPTION	14	Up	0.047915345453077	0.56561224195279
C2_WAKASUGI_HAVE_ZNF143_BINDING_SITES	54	Up	0.0480084112219406	0.56561224195279
C5_GO_REGULATION_OF_RESPONSE_TO_WOUNDING	110	Up	0.0480203917700881	0.56561224195279
C2_LEE_EARLY_T_LYMPHOCYTE_UP	89	Up	0.048038993092917	0.56561224195279
C2_REACTOME_CHAPERONE_MEDIATED_AUTOPHAGY	14	Up	0.0480526140980938	0.56561224195279
C7_GSE22886_NAIVE_CD4_TCELL_VS_12H_ACT_TH1_UP	173	Up	0.04806375297199	0.56561224195279
C5_GO_NUCLEOTIDE_EXCISION_REPAIR_DNA_DUPLEX_UNWINDING	19	Up	0.0480913352390724	0.56561224195279
C5_GO_VASCULAR_ENDOTHELIAL_GROWTH_FACTOR_SIGNALING_PATHWAY	23	Down	0.0481191332434937	0.56561224195279
C5_GO_POSITIVE_REGULATION_OF_TRANSCRIPTION_INITIATION_FROM_RNA_POLYMERASE_II_PROMOTER	14	Up	0.0481526532511016	0.56561224195279
C2_REACTOME_ORGANIC_CATION_ANION_ZWITTERION_TRANSPORT	8	Down	0.0481550350673143	0.56561224195279
C2_REACTOME_ORGANIC_CATION_TRANSPORT	8	Down	0.0481550350673143	0.56561224195279
C5_GO_COPPER_ION_HOMEOSTASIS	14	Up	0.0481693434430171	0.56561224195279
C7_GSE25123_IL4_VS_IL4_AND_ROSIGLITAZONE_STIM_PPARG_KO_MACROPHAGE_DAY10_DN	168	Up	0.04832534651694	0.566385396079147
C7_GSE30962_ACUTE_VS_CHRONIC_LCMV_PRIMARY_INF_CD8_TCELL_UP	173	Up	0.048343458565931	0.566385396079147
C7_GSE15330_WT_VS_IKAROS_KO_GRANULOCYTE_MONOCYTE_PROGENITOR_DN	170	Up	0.0483575568929017	0.566385396079147
C7_GSE34156_UNTREATED_VS_24H_TLR1_TLR2_LIGAND_TREATED_MONOCYTE_DN	158	Up	0.0483961650755004	0.566385396079147
C7_GSE9988_LPS_VS_LPS_AND_ANTI_TREM1_MONOCYTE_UP	169	Up	0.0484133828081182	0.566385396079147
C5_GO_PYRIMIDINE_RIBONUCLEOTIDE_BIOSYNTHETIC_PROCESS	18	Up	0.0484160449673692	0.566385396079147
H_HALLMARK_INTERFERON_GAMMA_RESPONSE	175	Up	0.0484176992367065	0.566385396079147
C5_GO_NUCLEOTIDE_EXCISION_REPAIR	101	Up	0.0485208890778271	0.567056602969402
C7_GSE1925_CTRL_VS_IFNG_PRIMED_MACROPHAGE_3H_IFNG_STIM_DN	84	Down	0.0485489843743314	0.567056602969402
C2_MCDOWELL_ACUTE_LUNG_INJURY_UP	39	Up	0.0485555070532899	0.567056602969402
C5_GO_CELL_SUBSTRATE_JUNCTION	351	Up	0.0485889568589337	0.567056602969402
C7_GSE27786_CD4_VS_CD8_TCELL_UP	160	Up	0.0486060729009002	0.567056602969402
C7_GSE28726_NAIVE_VS_ACTIVATED_VA24NEG_NKTCELL_UP	167	Up	0.0486442792693797	0.567056602969402
C2_PID_BARD1_PATHWAY	29	Up	0.0486907128179942	0.567056602969402
C5_GO_REGULATION_OF_ISOTYPE_SWITCHING_TO_IGE_ISOTYPES	6	Up	0.0486909542054028	0.567056602969402
C2_NABA_ECM_GLYCOPROTEINS	109	Down	0.0487499390028134	0.567056602969402
C5_GO_FACIT_COLLAGEN_TRIMER	3	Down	0.0487548530237602	0.567056602969402
C5_GO_REGULATION_OF_SARCOMERE_ORGANIZATION	5	Down	0.0487622213481952	0.567056602969402
C5_GO_DNA_LIGATION_INVOLVED_IN_DNA_REPAIR	8	Up	0.048792992246277	0.567110845674625
C7_GSE14415_ACT_VS_CTRL_NATURAL_TREG_UP	156	Up	0.0488652049480288	0.567396737417735
C5_GO_PHOSPHATIDYLCHOLINE_BIOSYNTHETIC_PROCESS	31	Down	0.0488716146003548	0.567396737417735
C2_GOTZMANN_EPITHELIAL_TO_MESENCHYMAL_TRANSITION_DN	158	Up	0.0489112334966754	0.567396737417735
C2_MYLLYKANGAS_AMPLIFICATION_HOT_SPOT_27	9	Down	0.0489484796520477	0.567396737417735
C7_GSE25087_TREG_VS_TCONV_FETUS_UP	174	Up	0.0489539492880132	0.567396737417735
C2_REACTOME_NOREPINEPHRINE_NEUROTRANSMITTER_RELEASE_CYCLE	17	Down	0.0489960000858699	0.567396737417735
C5_GO_AROMATASE_ACTIVITY	8	Down	0.049016797094786	0.567396737417735
C2_RAHMAN_TP53_TARGETS_PHOSPHORYLATED	20	Up	0.0490265467998476	0.567396737417735
C2_DEURIG_T_CELL_PROLYMPHOCYTIC_LEUKEMIA_UP	281	Up	0.0491811875346103	0.568703623379851
C5_GO_CLEAVAGE_FURROW_FORMATION	6	Up	0.0492263363650265	0.568703623379851
C2_TURASHVILI_BREAST_LOBULAR_CARCINOMA_VS_DUCTAL_NORMAL_UP	50	Down	0.0492421107903994	0.568703623379851
C7_GSE7509_DC_VS_MONOCYTE_DN	164	Up	0.0492528032847122	0.568703623379851
C2_LEE_LIVER_CANCER_SURVIVAL_DN	151	Up	0.0492703686968135	0.568703623379851
C7_GSE40274_CTRL_VS_XBP1_TRANSDUCED_ACTIVATED_CD4_TCELL_UP	165	Up	0.0493823230904163	0.569493927274449
C5_GO_GDP_DISSOCIATION_INHIBITOR_ACTIVITY	10	Up	0.0493977372538698	0.569493927274449
C2_VALK_AML_CLUSTER_9	29	Down	0.0494174862087344	0.569493927274449
C2_AMIT_EGF_RESPONSE_480_MCF10A	32	Up	0.0494826833995334	0.569805657642736
C2_TENEDINI_MEGAKARYOCYTE_MARKERS	55	Up	0.0495068264452122	0.569805657642736
C5_GO_LIPID_TRANSPORTER_ACTIVITY	110	Down	0.0495370757938931	0.569805657642736
C7_GSE360_LOW_DOSE_B_MALAYI_VS_M_TUBERCULOSIS_MAC_DN	154	Up	0.0495494585134248	0.569805657642736
C7_GSE9006_TYPE_1_VS_TYPE_2_DIABETES_PBMC_AT_DX_DN	173	Up	0.0495899788684876	0.569969899978918
C7_GSE36888_STAT5_AB_KNOCKIN_VS_WT_TCELL_IL2_TREATED_17H_DN	185	Up	0.0496190595110252	0.570002554076151
C1_chr5q23	28	Down	0.0496586241752732	0.570061085836087
C7_GSE26030_TH1_VS_TH17_RESTIMULATED_DAY5_POST_POLARIZATION_UP	160	Up	0.0496766392987945	0.570061085836087
C2_REACTOME_SULFIDE_OXIDATION_TO_SULFATE	6	Up	0.0498277447999132	0.570565434538892
C7_GSE17301_IFNA2_VS_IFNA5_STIM_ACD3_ACD28_ACT_CD8_TCELL_UP	177	Up	0.0498447870520068	0.570565434538892
C7_GSE36888_UNTREATED_VS_IL2_TREATED_STAT5_AB_KNOCKIN_TCELL_17H_UP	153	Up	0.0498687075571222	0.570565434538892
C7_GSE3982_MAST_CELL_VS_BASOPHIL_DN	169	Up	0.0498762487570262	0.570565434538892
C7_GSE27291_0H_VS_6H_STIM_GAMMADELTA_TCELL_UP	147	Up	0.0499180558347684	0.570565434538892
C2_THEILGAARD_NEUTROPHIL_AT_SKIN_WOUND_DN	205	Up	0.0499268945218151	0.570565434538892
C7_GSE37534_UNTREATED_VS_PIOGLITAZONE_TREATED_CD4_TCELL_PPARG1_AND_FOXP3_TRASDUCED_DN	173	Up	0.0499453064443239	0.570565434538892
C7_GSE42021_CD24HI_TREG_VS_CD24HI_TCONV_THYMUS_UP	163	Up	0.0499471651127197	0.570565434538892
C5_GO_POSITIVE_REGULATION_OF_IMMUNE_SYSTEM_PROCESS	799	Up	0.049956979077152	0.570565434538892
C7_GSE17721_12H_VS_24H_CPG_BMDC_UP	152	Down	0.0500434526850948	0.571072868019249
C2_DORN_ADENOVIRUS_INFECTION_12HR_UP	21	Down	0.0500770114478142	0.571072868019249
C2_PID_THROMBIN_PAR4_PATHWAY	11	Up	0.0500954199820422	0.571072868019249
C2_RAFFEL_VEGFA_TARGETS_UP	8	Down	0.0501136306322495	0.571072868019249
C2_FISCHER_DREAM_TARGETS	876	Up	0.0501538587397864	0.571072868019249
C2_REACTOME_THROMBIN_SIGNALLING_THROUGH_PROTEINASE_ACTIVATED_RECEPTORS_PARS	24	Up	0.0501591415633535	0.571072868019249
C5_GO_POSITIVE_REGULATION_OF_CELL_CELL_ADHESION	204	Up	0.0502540679588324	0.57174615862547
C5_GO_RESPONSE_TO_INTERLEUKIN_2	12	Up	0.0503318337983283	0.57174615862547
C5_GO_INTERLEUKIN_4_PRODUCTION	28	Up	0.0503439426253386	0.57174615862547
C2_HOQUE_METHYLATED_IN_CANCER	41	Down	0.0503499250181571	0.57174615862547
C2_REACTOME_TIE2_SIGNALING	12	Down	0.0503837401355307	0.57174615862547
C5_GO_REGULATION_OF_RESPONSE_TO_EXTERNAL_STIMULUS	539	Up	0.0503901933277777	0.57174615862547
C2_KEGG_GLYCOSYLPHOSPHATIDYLINOSITOL_GPI_ANCHOR_BIOSYNTHESIS	23	Up	0.0504025177815115	0.57174615862547
C5_GO_AMMONIUM_TRANSMEMBRANE_TRANSPORTER_ACTIVITY	17	Down	0.0504361323789214	0.571828864126988
C2_YAGI_AML_RELAPSE_PROGNOSIS	29	Up	0.0505190087075837	0.572238340543984
C2_ROYLANCE_BREAST_CANCER_16Q_COPY_NUMBER_UP	48	Down	0.0505398728342244	0.572238340543984
C5_GO_CELL_PROLIFERATION_IN_FOREBRAIN	15	Down	0.0505707313942363	0.572238340543984
C7_GSE23502_WT_VS_HDC_KO_MYELOID_DERIVED_SUPPRESSOR_CELL_COLON_TUMOR_UP	173	Up	0.0506055311430933	0.572238340543984
C5_GO_EPITHELIAL_FLUID_TRANSPORT	6	Down	0.0506139583110065	0.572238340543984
C2_FINETTI_BREAST_CANCERS_KINOME_BLUE	16	Down	0.0506303038496311	0.572238340543984
C2_LANDIS_ERBB2_BREAST_TUMORS_65_DN	28	Down	0.050677913634816	0.572345476933094
C7_GSE3982_NEUTROPHIL_VS_CENT_MEMORY_CD4_TCELL_DN	166	Up	0.0507001853535172	0.572345476933094
C5_GO_CORECEPTOR_ACTIVITY_INVOLVED_IN_WNT_SIGNALING_PATHWAY_PLANAR_CELL_POLARITY_PATHWAY	3	Down	0.0507188253508358	0.572345476933094
C5_GO_RESPONSE_TO_MITOCHONDRIAL_DEPOLARISATION	17	Up	0.050818279757787	0.572763824987048
C7_GSE17721_CTRL_VS_POLYIC_8H_BMDC_UP	160	Up	0.0508241151863846	0.572763824987048
C5_GO_NEGATIVE_REGULATION_OF_ISOTYPE_SWITCHING	4	Up	0.0508349976787289	0.572763824987048
C5_GO_ACYL_COA_OXIDASE_ACTIVITY	5	Down	0.0509986526721055	0.57382649966756
C5_GO_PROTON_TRANSPORTING_ATP_SYNTHASE_ACTIVITY_ROTATIONAL_MECHANISM	13	Up	0.0510196211197824	0.57382649966756
C5_GO_DEFENSE_RESPONSE_TO_OTHER_ORGANISM	317	Up	0.0510344308367368	0.57382649966756
C5_GO_REGULATION_OF_RELEASE_OF_CYTOCHROME_C_FROM_MITOCHONDRIA	42	Up	0.0510349766311157	0.57382649966756
C2_REACTOME_EPH_EPHRIN_SIGNALING	79	Up	0.0511707279383791	0.574796336949247
C5_GO_PROTEIN_LIPOYLATION	7	Down	0.0511880228197694	0.574796336949247
C7_GSE22140_HEALTHY_VS_ARTHRITIC_GERMFREE_MOUSE_CD4_TCELL_DN	182	Up	0.0512145339732307	0.574796336949247
C5_GO_PLASMINOGEN_ACTIVATION	16	Up	0.0512387954602164	0.574796336949247
C2_LOPES_METHYLATED_IN_COLON_CANCER_UP	18	Down	0.0512535333365875	0.574796336949247
C2_MOOTHA_MITOCHONDRIA	386	Up	0.0513161241361123	0.574857254416397
C2_REACTOME_HDL_REMODELING	8	Down	0.0513384563662173	0.574857254416397
C7_GSE32986_UNSTIM_VS_GMCSF_AND_CURDLAN_LOWDOSE_STIM_DC_DN	184	Up	0.0513847121519068	0.574857254416397
C5_GO_AZOLE_TRANSMEMBRANE_TRANSPORTER_ACTIVITY	4	Down	0.0514268993686412	0.574857254416397
C7_GSE15930_STIM_VS_STIM_AND_IL12_48H_CD8_T_CELL_DN	169	Up	0.0514858114398308	0.574857254416397
C5_GO_REGULATION_OF_MEIOSIS_I	4	Down	0.0515304253910504	0.574857254416397
C5_GO_REGULATION_OF_CELL_CELL_ADHESION	307	Up	0.0515466640396528	0.574857254416397
C5_GO_RESPONSE_TO_ARSENIC_CONTAINING_SUBSTANCE	26	Up	0.0515616879572182	0.574857254416397
C7_GSE13411_NAIVE_VS_MEMORY_BCELL_DN	172	Up	0.051602388453089	0.574857254416397
C7_GSE7568_CTRL_VS_3H_TGFB_TREATED_MACROPHAGES_WITH_IL4_AND_DEXAMETHASONE_UP	91	Down	0.0516432355479737	0.574857254416397
C7_GSE3982_NEUTROPHIL_VS_TH1_DN	176	Up	0.0516546138377711	0.574857254416397
C5_GO_POSITIVE_REGULATION_OF_T_HELPER_17_TYPE_IMMUNE_RESPONSE	8	Up	0.0516680749858181	0.574857254416397
C2_SANA_RESPONSE_TO_IFNG_DN	71	Up	0.0516748767806543	0.574857254416397
C7_GSE28726_NAIVE_CD4_TCELL_VS_NAIVE_VA24NEG_NKTCELL_UP	175	Up	0.0516921794113416	0.574857254416397
C5_GO_TRANSMEMBRANE_RECEPTOR_PROTEIN_TYROSINE_KINASE_ACTIVATOR_ACTIVITY	3	Down	0.0516952655585535	0.574857254416397
C2_LI_WILMS_TUMOR_VS_FETAL_KIDNEY_1_DN	146	Up	0.0517058254999234	0.574857254416397
C5_GO_VERY_LOW_DENSITY_LIPOPROTEIN_PARTICLE_ASSEMBLY	7	Down	0.0517088374133241	0.574857254416397
C2_LUND_SILENCED_BY_METHYLATION	14	Up	0.0517614196659571	0.574876555236631
C2_XU_HGF_TARGETS_INDUCED_BY_AKT1_6HR	17	Up	0.0517842704346338	0.574876555236631
C5_GO_EMBRYONIC_PROCESS_INVOLVED_IN_FEMALE_PREGNANCY	4	Down	0.0517900037642481	0.574876555236631
C7_GSE45365_WT_VS_IFNAR_KO_CD8A_DC_MCMV_INFECTION_UP	169	Up	0.0518164293676437	0.574876555236631
C5_GO_DNA_N_GLYCOSYLASE_ACTIVITY	14	Up	0.0518767733255866	0.57525224448786
C2_KANNAN_TP53_TARGETS_UP	44	Up	0.0520262212757237	0.576615104475788
C5_GO_ION_ANTIPORTER_ACTIVITY	43	Down	0.0520830167196014	0.576950215298267
C5_GO_REGULATION_OF_FEAR_RESPONSE	4	Down	0.0521465294179117	0.577359357056726
C2_KRISHNAN_FURIN_TARGETS_DN	7	Down	0.0522340787362593	0.57782619215865
C7_GSE9650_NAIVE_VS_EFF_CD8_TCELL_DN	179	Up	0.0522418929889789	0.57782619215865
C2_REACTOME_DISEASES_ASSOCIATED_WITH_O_GLYCOSYLATION_OF_PROTEINS	34	Down	0.0522760833697083	0.577910106381768
C7_GSE25088_WT_VS_STAT6_KO_MACROPHAGE_ROSIGLITAZONE_AND_IL4_STIM_DN	161	Up	0.052359925565021	0.578324023283166
C5_GO_POSITIVE_REGULATION_OF_NON_CANONICAL_WNT_SIGNALING_PATHWAY	8	Down	0.0523812350407419	0.578324023283166
C2_REACTOME_CROSS_PRESENTATION_OF_PARTICULATE_EXOGENOUS_ANTIGENS_PHAGOSOMES	8	Up	0.0523933930774419	0.578324023283166
C2_WEST_ADRENOCORTICAL_TUMOR_MARKERS_UP	19	Up	0.0524574011521395	0.578736478023325
C2_REACTOME_PKA_MEDIATED_PHOSPHORYLATION_OF_KEY_METABOLIC_FACTORS	3	Down	0.0525141519208633	0.578946367591946
C7_GSE44732_UNSTIM_VS_IL27_STIM_IMATURE_DC_DN	162	Up	0.0525297284225809	0.578946367591946
C5_GO_NEGATIVE_REGULATION_OF_LYMPHOCYTE_ACTIVATION	110	Up	0.0526756215847863	0.580259902477846
C2_BIOCARTA_TID_PATHWAY	16	Down	0.0527743191022709	0.581052475346493
C7_GSE19888_ADENOSINE_A3R_INH_PRETREAT_AND_ACT_BY_A3R_VS_TCELL_MEMBRANES_ACT_MAST_CELL_UP	164	Up	0.0528160917158133	0.581217811723714
C7_GSE22432_CDC_VS_COMMON_DC_PROGENITOR_DN	166	Up	0.052945573458109	0.581995226017949
C5_GO_DNA_CATABOLIC_PROCESS_EXONUCLEOLYTIC	4	Up	0.0529540137030914	0.581995226017949
C2_GAVIN_IL2_RESPONSIVE_FOXP3_TARGETS_DN	4	Up	0.0529893574184454	0.581995226017949
C5_GO_KERATINOCYTE_DEVELOPMENT	10	Up	0.0530077929153047	0.581995226017949
C5_GO_OLIGOPEPTIDE_TRANSPORT	9	Down	0.0530243073835673	0.581995226017949
C5_GO_STEROID_DEHYDROGENASE_ACTIVITY	20	Up	0.0530474864206389	0.581995226017949
C2_SASAI_RESISTANCE_TO_NEOPLASTIC_TRANSFROMATION	39	Down	0.05315493126647	0.582716141862031
C7_GSE2706_UNSTIM_VS_8H_R848_DC_UP	160	Up	0.0531848330717024	0.582716141862031
C5_GO_STEROID_DEHYDROGENASE_ACTIVITY_ACTING_ON_THE_CH_OH_GROUP_OF_DONORS_NAD_OR_NADP_AS_ACCEPTOR	15	Up	0.0531936707320539	0.582716141862031
C7_GSE7460_CTRL_VS_TGFB_TREATED_ACT_TREG_UP	178	Up	0.0532489064729769	0.582720566977028
C5_GO_CYTOSKELETON_DEPENDENT_CYTOKINESIS	85	Up	0.0532742681609225	0.582720566977028
C2_BRACHAT_RESPONSE_TO_METHOTREXATE_DN	19	Up	0.0533111582695837	0.582720566977028
C5_GO_NEGATIVE_REGULATION_OF_PROTEIN_BINDING	73	Up	0.0533133183388216	0.582720566977028
C7_GSE24634_TEFF_VS_TCONV_DAY7_IN_CULTURE_DN	176	Up	0.0533340207652606	0.582720566977028
C5_GO_RESPONSE_TO_OXYGEN_GLUCOSE_DEPRIVATION	9	Up	0.0533652925401401	0.582720566977028
C5_GO_POSTTRANSCRIPTIONAL_REGULATION_OF_GENE_EXPRESSION	508	Up	0.053413611187452	0.582720566977028
C7_GSE8384_CTRL_VS_B_ABORTUS_4H_MAC_CELL_LINE_DN	171	Up	0.0534307257354247	0.582720566977028
C7_GSE22140_GERMFREE_VS_SPF_MOUSE_CD4_TCELL_UP	169	Up	0.0534495114997728	0.582720566977028
C2_HUPER_BREAST_BASAL_VS_LUMINAL_DN	38	Down	0.0534884208021396	0.582720566977028
C5_GO_POSITIVE_REGULATION_OF_SKELETAL_MUSCLE_FIBER_DEVELOPMENT	4	Up	0.0535218827360567	0.582720566977028
C5_GO_REGULATION_OF_SYNAPSE_STRUCTURE_OR_ACTIVITY	146	Down	0.0535419456590026	0.582720566977028
C5_GO_LIGAND_GATED_ION_CHANNEL_ACTIVITY	66	Down	0.0535621568419904	0.582720566977028
C5_GO_COP9_SIGNALOSOME	28	Up	0.0535816103694241	0.582720566977028
C2_REACTOME_INTERLEUKIN_4_AND_INTERLEUKIN_13_SIGNALING	89	Up	0.0535994608442943	0.582720566977028
C5_GO_CHEMICAL_SYNAPTIC_TRANSMISSION_POSTSYNAPTIC	65	Down	0.0536232754862164	0.582720566977028
[truncated: 19,724 more rows]
