# Supplementary material for: Osteopontin associates with brain TRM-cell transcriptome and compartmentalization in donors with and without multiple sclerosis
Source: iScience. 2022 Dec 9;26(1):105785. doi: 10.1016/j.isci.2022.105785 (PMC9804143; doi:10.1016/j.isci.2022.105785)
Supplement: Data S6. Gene set enrichment analysis results of matched blood and brain samples, related to Figures S10B and S10C [file mmc7.zip › DataS6_GSEA_Circulating_vs_Brain/tab.camera.v7.0_B_CD4_TEM_vs_CD8_TEMRA.txt]

geneset	NGenes	Direction	PValue	FDR
C7_GSE45739_UNSTIM_VS_ACD3_ACD28_STIM_WT_CD4_TCELL_DN	186	Down	1.53328114798274e-23	3.3307466377629e-19
C2_KEGG_RIBOSOME	62	Up	4.62528643956486e-21	5.02375486633337e-17
C7_GSE45739_UNSTIM_VS_ACD3_ACD28_STIM_NRAS_KO_CD4_TCELL_DN	171	Down	6.73251979688663e-20	4.87501758492561e-16
C2_REACTOME_NONSENSE_MEDIATED_DECAY_NMD_INDEPENDENT_OF_THE_EXON_JUNCTION_COMPLEX_EJC	71	Up	3.68731068342714e-19	2.00248624940219e-15
C2_REACTOME_EUKARYOTIC_TRANSLATION_INITIATION	89	Up	1.6092874485077e-16	6.99171024878657e-13
C7_GSE45739_UNSTIM_VS_ACD3_ACD28_STIM_WT_CD4_TCELL_UP	166	Up	1.519119745482e-15	5.49997303851757e-12
C2_REACTOME_SRP_DEPENDENT_COTRANSLATIONAL_PROTEIN_TARGETING_TO_MEMBRANE	86	Up	3.52760832824177e-15	1.06648567811367e-11
C5_GO_CYTOSOLIC_RIBOSOME	79	Up	3.92758156097654e-15	1.06648567811367e-11
C2_REACTOME_SELENOAMINO_ACID_METABOLISM	87	Up	2.55930714189728e-14	6.1773143381594e-11
C5_GO_CYTOSOLIC_LARGE_RIBOSOMAL_SUBUNIT	46	Up	1.50935876718499e-13	3.27878004995595e-10
C5_GO_COTRANSLATIONAL_PROTEIN_TARGETING_TO_MEMBRANE	77	Up	3.16656778478e-13	6.25339563534328e-10
C2_REACTOME_NONSENSE_MEDIATED_DECAY_NMD	89	Up	3.38388389410567e-12	6.12567581930478e-09
C5_GO_ESTABLISHMENT_OF_PROTEIN_LOCALIZATION_TO_ENDOPLASMIC_RETICULUM	86	Up	7.03632751602199e-12	1.17577032792728e-08
C7_GSE45739_UNSTIM_VS_ACD3_ACD28_STIM_NRAS_KO_CD4_TCELL_UP	186	Up	1.93991978195863e-11	3.01006267310623e-08
C7_GSE26495_NAIVE_VS_PD1HIGH_CD8_TCELL_DN	187	Down	6.33948703624769e-11	9.18084512589391e-08
C7_GSE22886_NAIVE_TCELL_VS_NKCELL_UP	164	Up	7.17124639242255e-11	9.73631158641219e-08
C2_CHNG_MULTIPLE_MYELOMA_HYPERPLOID_UP	41	Up	1.34336060188363e-10	1.71657778557165e-07
C7_GSE26495_NAIVE_VS_PD1LOW_CD8_TCELL_DN	183	Down	1.90418465128074e-10	2.29803350998731e-07
C5_GO_NUCLEAR_TRANSCRIBED_MRNA_CATABOLIC_PROCESS_NONSENSE_MEDIATED_DECAY	95	Up	2.21383566529981e-10	2.53111327143725e-07
C2_REACTOME_ACTIVATION_OF_THE_MRNA_UPON_BINDING_OF_THE_CAP_BINDING_COMPLEX_AND_EIFS_AND_SUBSEQUENT_BINDING_TO_43S	41	Up	6.06247925570009e-10	6.58476184357866e-07
C2_BILANGES_SERUM_AND_RAPAMYCIN_SENSITIVE_GENES	40	Up	7.89551317494838e-10	8.16734441425731e-07
C7_GSE22886_NAIVE_CD4_TCELL_VS_NKCELL_DN	185	Down	1.34305005904274e-09	1.3261398378448e-06
C7_GSE22886_NAIVE_CD8_TCELL_VS_MEMORY_TCELL_UP	156	Down	2.8238746141137e-09	2.66708818445183e-06
C5_GO_STRUCTURAL_CONSTITUENT_OF_RIBOSOME	123	Up	5.60059460312899e-09	5.06923819015712e-06
C5_GO_PROTEIN_LOCALIZATION_TO_ENDOPLASMIC_RETICULUM	104	Up	8.86700883680033e-09	7.70472131847254e-06
C5_GO_CYTOSOLIC_SMALL_RIBOSOMAL_SUBUNIT	29	Up	2.73437342854021e-08	2.28456899954535e-05
C7_GSE22886_NAIVE_TCELL_VS_NKCELL_DN	180	Down	3.51258284159414e-08	2.82606803955369e-05
C2_REACTOME_REGULATION_OF_EXPRESSION_OF_SLITS_AND_ROBOS	125	Up	5.32405758327104e-08	4.13051796004989e-05
C7_GSE22886_NAIVE_CD8_TCELL_VS_NKCELL_DN	177	Down	1.02768861278399e-07	7.69809646051953e-05
C7_GSE10325_LUPUS_CD4_TCELL_VS_LUPUS_BCELL_UP	178	Up	1.71758568605698e-07	0.000124370379527386
C7_GSE22886_NAIVE_CD4_TCELL_VS_NKCELL_UP	160	Up	1.98201733606893e-07	0.000138888266423953
C7_GSE21063_WT_VS_NFATC1_KO_16H_ANTI_IGM_STIM_BCELL_DN	110	Down	2.372385665819e-07	0.000161047918183081
C7_GSE26495_NAIVE_VS_PD1HIGH_CD8_TCELL_UP	161	Up	2.65097457941789e-07	0.000174506426632408
C2_REACTOME_INFLUENZA_INFECTION	124	Up	4.15356163402165e-07	0.000265375939340742
C7_GSE5542_UNTREATED_VS_IFNA_AND_IFNG_TREATED_EPITHELIAL_CELLS_6H_UP	169	Up	4.41984432219884e-07	0.000273923429514332
C7_GSE22886_NAIVE_CD8_TCELL_VS_MEMORY_TCELL_DN	170	Up	4.53954033168345e-07	0.000273923429514332
C2_HAHTOLA_SEZARY_SYNDROM_DN	36	Down	5.26079804301144e-07	0.000308865718617128
C5_GO_POLYSOMAL_RIBOSOME	24	Up	5.44242877293604e-07	0.000311120737459183
C7_GSE26495_NAIVE_VS_PD1LOW_CD8_TCELL_UP	159	Up	6.16326409182512e-07	0.000343293809914659
C7_GSE2405_0H_VS_24H_A_PHAGOCYTOPHILUM_STIM_NEUTROPHIL_UP	164	Up	8.6637607405052e-07	0.000470507186414986
C5_GO_RIBOSOMAL_SUBUNIT	146	Up	9.07641961640146e-07	0.000480895276407534
C7_GSE26495_PD1HIGH_VS_PD1LOW_CD8_TCELL_DN	137	Down	1.34541522118576e-06	0.000695867972614722
C5_GO_TRANSLATIONAL_INITIATION	151	Up	1.90984443977213e-06	0.000964826761980695
C7_GSE5542_UNTREATED_VS_IFNG_TREATED_EPITHELIAL_CELLS_6H_DN	182	Down	2.27491410801355e-06	0.00112313543564496
C2_PECE_MAMMARY_STEM_CELL_UP	99	Up	2.51072657052147e-06	0.0012120114064764
C7_GSE2405_0H_VS_9H_A_PHAGOCYTOPHILUM_STIM_NEUTROPHIL_DN	165	Up	2.91141530503703e-06	0.0013748842319852
C7_GSE22886_CD8_VS_CD4_NAIVE_TCELL_UP	175	Down	4.18543546477983e-06	0.00193447265109388
C2_REACTOME_DEPURINATION	51	Down	6.17235677716556e-06	0.00279337721396599
C2_REACTOME_HDACS_DEACETYLATE_HISTONES	83	Down	6.45213888528845e-06	0.00286040434704329
C7_GSE3982_CENT_MEMORY_CD4_TCELL_VS_NKCELL_DN	152	Down	6.68647964324499e-06	0.00290500794580422
C2_REACTOME_HATS_ACETYLATE_HISTONES	126	Down	7.58221007367006e-06	0.00322957547902617
C2_KEGG_NATURAL_KILLER_CELL_MEDIATED_CYTOTOXICITY	94	Down	9.77286363796159e-06	0.00408261378475846
C7_GSE6269_HEALTHY_VS_E_COLI_INF_PBMC_UP	158	Down	1.19904434340899e-05	0.00491449816450442
C5_GO_LARGE_RIBOSOMAL_SUBUNIT	99	Up	1.38666516894091e-05	0.00557824582683398
C2_GRAHAM_NORMAL_QUIESCENT_VS_NORMAL_DIVIDING_DN	81	Up	1.57906743663313e-05	0.00623674216836028
C7_GSE11057_CD4_EFF_MEM_VS_PBMC_UP	177	Up	1.64275005565864e-05	0.0063724034748344
C2_REACTOME_RRNA_PROCESSING_IN_THE_NUCLEUS_AND_CYTOSOL	148	Up	1.77353299815072e-05	0.0067590275997944
C2_POMEROY_MEDULLOBLASTOMA_PROGNOSIS_DN	33	Up	2.27990357157303e-05	0.00853902504918637
C2_REACTOME_BASE_EXCISION_REPAIR_AP_SITE_FORMATION	58	Down	2.36275772873061e-05	0.00869935358325677
C2_HAHTOLA_SEZARY_SYNDROM_UP	88	Up	3.50592617501042e-05	0.0126932057166252
C2_REACTOME_SIGNALING_BY_ROBO_RECEPTORS	164	Up	3.65006397414866e-05	0.0129984163459724
C7_GSE22886_NAIVE_VS_MEMORY_TCELL_DN	177	Up	3.83014803953896e-05	0.0133760267586263
C7_GSE22886_NAIVE_CD8_TCELL_VS_NKCELL_UP	165	Up	3.87925095886138e-05	0.0133760267586263
C2_HOLLEMAN_VINCRISTINE_RESISTANCE_ALL_DN	15	Up	4.9175519276076e-05	0.0166912469567843
C7_GSE3920_IFNB_VS_IFNG_TREATED_ENDOTHELIAL_CELL_UP	155	Up	5.54718501241587e-05	0.0184776482323018
C2_REACTOME_RRNA_PROCESSING	158	Up	5.61397957617234e-05	0.0184776482323018
C5_GO_VIRAL_GENE_EXPRESSION	151	Up	6.41235727869639e-05	0.0207903936067346
C2_HSIAO_HOUSEKEEPING_GENES	346	Up	6.62008505117068e-05	0.0211482511127324
C7_GSE5542_UNTREATED_VS_IFNA_AND_IFNG_TREATED_EPITHELIAL_CELLS_6H_DN	170	Down	6.76930920052092e-05	0.0213115512699878
C7_GSE6269_HEALTHY_VS_STAPH_PNEUMO_INF_PBMC_UP	166	Down	6.97988906557171e-05	0.0216605900244877
C5_GO_PROTEIN_TARGETING_TO_MEMBRANE	150	Up	7.22408631796525e-05	0.0221026517021351
C2_REACTOME_SIRT1_NEGATIVELY_REGULATES_RRNA_EXPRESSION	60	Down	7.46092373024845e-05	0.0225102286378038
C5_GO_RIBOSOME	175	Up	8.60657770066429e-05	0.0256110530673329
C2_WHITEFORD_PEDIATRIC_CANCER_MARKERS	101	Up	9.19814825049455e-05	0.0266900745298686
C2_ROSTY_CERVICAL_CANCER_PROLIFERATION_CLUSTER	129	Up	9.21491317838302e-05	0.0266900745298686
C2_FLORIO_NEOCORTEX_BASAL_RADIAL_GLIA_DN	163	Up	9.98918296606152e-05	0.0285519765225993
C2_REACTOME_ACTIVATED_PKN1_STIMULATES_TRANSCRIPTION_OF_AR_ANDROGEN_RECEPTOR_REGULATED_GENES_KLK2_AND_KLK3	57	Down	0.000102763258720774	0.0289912502492386
C2_REACTOME_ERCC6_CSB_AND_EHMT2_G9A_POSITIVELY_REGULATE_RRNA_EXPRESSION	67	Down	0.000105887668309596	0.0294897156242224
C2_REACTOME_MEIOTIC_SYNAPSIS	72	Down	0.000124520470620521	0.0342399770036657
C2_REACTOME_DNA_DAMAGE_TELOMERE_STRESS_INDUCED_SENESCENCE	73	Down	0.000129709225408298	0.0352209187943056
C2_TIEN_INTESTINE_PROBIOTICS_6HR_UP	40	Up	0.000142689210612922	0.0382671323721544
C7_GSE3920_IFNA_VS_IFNG_TREATED_FIBROBLAST_UP	162	Down	0.000167952002297501	0.0444929432427881
C2_REACTOME_PLATELET_SENSITIZATION_BY_LDL	15	Down	0.000170091812889739	0.0445169211012506
C5_GO_SMALL_RIBOSOMAL_SUBUNIT	49	Up	0.000179922763447402	0.0465293117900943
C7_GSE21063_CTRL_VS_ANTI_IGM_STIM_BCELL_3H_UP	152	Up	0.000188281238247444	0.0481180392758733
C2_REACTOME_ACTIVATION_OF_HOX_GENES_DURING_DIFFERENTIATION	102	Down	0.000217311237393998	0.0547000832827089
C2_KEGG_SYSTEMIC_LUPUS_ERYTHEMATOSUS	101	Down	0.000219072284932821	0.0547000832827089
C7_GSE6269_HEALTHY_VS_STAPH_PNEUMO_INF_PBMC_DN	143	Up	0.000257039937348232	0.0634508927160868
C2_BIOCARTA_TCRA_PATHWAY	12	Down	0.000264049805039523	0.0644489203918378
C7_GSE42088_2H_VS_24H_LEISHMANIA_INF_DC_UP	180	Up	0.000269196908786826	0.0649751605508468
C2_HOLLEMAN_ASPARAGINASE_RESISTANCE_B_ALL_UP	19	Up	0.00028721719576876	0.0685628477327997
C7_GSE11057_PBMC_VS_MEM_CD4_TCELL_DN	171	Up	0.000295698117148673	0.0698201108567458
C2_REACTOME_POU5F1_OCT4_SOX2_NANOG_REPRESS_GENES_RELATED_TO_DIFFERENTIATION	5	Down	0.000305378061661954	0.0707978902917457
C5_GO_CYTOPLASMIC_TRANSLATION	80	Up	0.000306357394808456	0.0707978902917457
C2_REACTOME_DEFENSINS	7	Up	0.000344761710969034	0.0788343015513718
C2_REACTOME_POSITIVE_EPIGENETIC_REGULATION_OF_RRNA_EXPRESSION	93	Down	0.000368954462496682	0.0834874769668272
C7_GSE42088_UNINF_VS_LEISHMANIA_INF_DC_2H_DN	170	Up	0.00037502459612343	0.0839861783668996
C2_REACTOME_MEIOTIC_RECOMBINATION	73	Down	0.00040009735683894	0.0883558115212325
C7_GSE6269_FLU_VS_STAPH_AUREUS_INF_PBMC_DN	151	Up	0.000402671147659256	0.0883558115212325
C2_REACTOME_BASE_EXCISION_REPAIR	85	Down	0.000441371914967955	0.0958792210884888
C2_KANG_DOXORUBICIN_RESISTANCE_UP	48	Up	0.000464966765746154	0.0992943084239942
C7_GSE29618_MONOCYTE_VS_MDC_DAY7_FLU_VACCINE_UP	181	Up	0.000466234841377683	0.0992943084239942
C2_LEE_EARLY_T_LYMPHOCYTE_DN	50	Up	0.000478864286450693	0.1009938727628
C5_GO_INORGANIC_ANION_TRANSMEMBRANE_TRANSPORT	66	Down	0.000507296027599728	0.105638748926469
C2_REACTOME_PRC2_METHYLATES_HISTONES_AND_DNA	65	Down	0.000510614032927279	0.105638748926469
C2_REACTOME_DNA_METHYLATION	56	Down	0.000521359184633035	0.106844203469655
C2_BOHN_PRIMARY_IMMUNODEFICIENCY_SYNDROM_UP	42	Up	0.000527246588892001	0.107040912621504
C5_GO_NUCLEAR_TRANSCRIBED_MRNA_CATABOLIC_PROCESS	165	Up	0.000560825154018781	0.112803748340278
C2_REACTOME_TRANSLATION	240	Up	0.000572538178566096	0.114103182137535
C2_REACTOME_PRE_NOTCH_EXPRESSION_AND_PROCESSING	98	Down	0.000608770410997321	0.118577922192457
C5_GO_MRNA_BINDING_INVOLVED_IN_POSTTRANSCRIPTIONAL_GENE_SILENCING	11	Up	0.000610538755368071	0.118577922192457
C2_CROONQUIST_NRAS_SIGNALING_DN	63	Up	0.00061136708951596	0.118577922192457
C2_ANDERSEN_LIVER_CANCER_KRT19_UP	24	Up	0.000635709609136031	0.121898933980034
C7_GSE36476_CTRL_VS_TSST_ACT_40H_MEMORY_CD4_TCELL_YOUNG_DN	176	Up	0.000639712676597335	0.121898933980034
C1_chr17q12	48	Down	0.000648533287809983	0.122270071741369
C2_BIOCARTA_CTL_PATHWAY	13	Down	0.000658805090518939	0.122270071741369
C2_REACTOME_MEIOSIS	103	Down	0.000663332858168091	0.122270071741369
C2_LEE_NAIVE_T_LYMPHOCYTE	19	Up	0.000664174767089332	0.122270071741369
C2_REACTOME_RNA_POLYMERASE_I_PROMOTER_ESCAPE	77	Down	0.000691706663901826	0.12626843579781
C2_REACTOME_RNA_POLYMERASE_I_TRANSCRIPTION	96	Down	0.000701741878024912	0.12703282346946
C5_GO_CHLORIDE_TRANSMEMBRANE_TRANSPORT	47	Down	0.000741354800498835	0.132015176987068
C7_GSE15750_DAY6_VS_DAY10_TRAF6KO_EFF_CD8_TCELL_UP	181	Up	0.000746327077146877	0.132015176987068
C2_LINDSTEDT_DENDRITIC_CELL_MATURATION_B	45	Up	0.000747496513806075	0.132015176987068
C7_GSE45365_WT_VS_IFNAR_KO_BCELL_MCMV_INFECTION_DN	143	Up	0.000754964086787477	0.132029123947802
C5_GO_CHLORIDE_TRANSMEMBRANE_TRANSPORTER_ACTIVITY	55	Down	0.000759731183237825	0.132029123947802
C2_ZHAN_MULTIPLE_MYELOMA_PR_UP	40	Up	0.000772874248177065	0.133247200739289
C2_REACTOME_CHROMATIN_ORGANIZATION	243	Down	0.000786407186081205	0.133609008019998
C5_GO_MHC_PROTEIN_COMPLEX_BINDING	18	Down	0.000789384867684374	0.133609008019998
C2_REACTOME_TRANSLOCATION_OF_ZAP_70_TO_IMMUNOLOGICAL_SYNAPSE	14	Down	0.000793424574625041	0.133609008019998
C5_GO_TOLL_LIKE_RECEPTOR_7_SIGNALING_PATHWAY	5	Down	0.00080506554620676	0.134086056983672
C2_ZHONG_SECRETOME_OF_LUNG_CANCER_AND_MACROPHAGE	62	Up	0.000808602562484971	0.134086056983672
C2_FLOTHO_PEDIATRIC_ALL_THERAPY_RESPONSE_UP	43	Up	0.000815382515753659	0.134186018103915
C2_ROSS_AML_WITH_CBFB_MYH11_FUSION	44	Up	0.000848484761227702	0.138436042157592
C2_REACTOME_NEGATIVE_EPIGENETIC_REGULATION_OF_RRNA_EXPRESSION	93	Down	0.000856733292087009	0.138436042157592
C1_chr6p22	114	Down	0.000860326183827046	0.138436042157592
C5_GO_SPLICEOSOMAL_TRI_SNRNP_COMPLEX_ASSEMBLY	19	Down	0.000904323300765578	0.144445698989196
C2_MODY_HIPPOCAMPUS_PRENATAL	33	Up	0.000927035072534323	0.146839821769793
C5_GO_MHC_PROTEIN_COMPLEX	16	Down	0.000932831349455942	0.146839821769793
C5_GO_TERTIARY_GRANULE_LUMEN	47	Up	0.000946456784189905	0.147655654182257
C5_GO_PROTEIN_SERINE_THREONINE_PHOSPHATASE_COMPLEX	38	Down	0.000961036111264881	0.147655654182257
C5_GO_LARGE_RIBOSOMAL_SUBUNIT_RRNA_BINDING	5	Up	0.000964852367268637	0.147655654182257
C2_REACTOME_TELOMERE_MAINTENANCE	76	Down	0.000965202913680457	0.147655654182257
C7_GSE3982_EFF_MEMORY_VS_CENT_MEMORY_CD4_TCELL_UP	156	Down	0.000985494592562328	0.149705587651968
C2_CROONQUIST_IL6_DEPRIVATION_DN	86	Up	0.00101971892394304	0.153828848505658
C2_REACTOME_REGULATION_OF_CHOLESTEROL_BIOSYNTHESIS_BY_SREBP_SREBF	53	Down	0.00103286273859719	0.154538525059552
C2_REACTOME_TRANSCRIPTIONAL_REGULATION_BY_SMALL_RNAS	94	Down	0.00103865141364888	0.154538525059552
C7_GSE3982_EFF_MEMORY_CD4_TCELL_VS_NKCELL_UP	141	Up	0.00105069411141667	0.155266858383023
C7_GSE3982_MAC_VS_NKCELL_DN	147	Down	0.00107148157289416	0.156860577678322
C2_PID_HEDGEHOG_GLI_PATHWAY	41	Down	0.0010759207325908	0.156860577678322
C7_GSE29618_MONOCYTE_VS_MDC_UP	180	Up	0.00108833469028656	0.1576126298473
C3_TTTNNANAGCYR_UNKNOWN	99	Down	0.00110384037500163	0.158799499775897
C7_GSE42088_UNINF_VS_LEISHMANIA_INF_DC_4H_DN	161	Up	0.0011356061383237	0.162294553571091
C5_GO_SULFATE_TRANSMEMBRANE_TRANSPORTER_ACTIVITY	12	Down	0.00114886248296258	0.163115945865334
C7_GSE25088_CTRL_VS_IL4_AND_ROSIGLITAZONE_STIM_MACROPHAGE_UP	161	Up	0.00118035831626388	0.166499504572728
C2_DAZARD_UV_RESPONSE_CLUSTER_G1	50	Up	0.00120964193581919	0.169158258692556
C2_GROSS_HIF1A_TARGETS_DN	21	Up	0.00121478103190345	0.169158258692556
C5_GO_INTERLEUKIN_3_MEDIATED_SIGNALING_PATHWAY	5	Up	0.0012516776024875	0.1715896797004
C2_KEGG_GRAFT_VERSUS_HOST_DISEASE	28	Down	0.00125307765625075	0.1715896797004
C2_REACTOME_REPRODUCTION	117	Down	0.00125593882393609	0.1715896797004
C2_HOEGERKORP_CD44_TARGETS_DIRECT_UP	19	Down	0.00128786257347492	0.174851491772473
C7_GSE5542_UNTREATED_VS_IFNA_TREATED_EPITHELIAL_CELLS_24H_UP	190	Down	0.00131028827642053	0.176791256078778
C7_GSE17301_IFNA2_VS_IFNA2_AND_ACD3_ACD28_STIM_CD8_TCELL_DN	168	Up	0.00134764613197666	0.179274886326393
C2_REACTOME_REGULATION_OF_TLR_BY_ENDOGENOUS_LIGAND	12	Up	0.00135075352756886	0.179274886326393
C5_GO_B_CELL_RECEPTOR_SIGNALING_PATHWAY	45	Down	0.00135345400531825	0.179274886326393
C7_GSE25088_CTRL_VS_IL4_AND_ROSIGLITAZONE_STIM_MACROPHAGE_DN	161	Down	0.001379912459725	0.181532411191053
C5_GO_RRNA_BINDING	43	Up	0.00139483586984103	0.181532411191053
C5_GO_PROTEIN_TYROSINE_KINASE_ACTIVATOR_ACTIVITY	13	Down	0.0013955674938501	0.181532411191053
C3_EVI1_06	14	Down	0.00141542851561029	0.183019962170252
C5_GO_INORGANIC_ANION_TRANSMEMBRANE_TRANSPORTER_ACTIVITY	88	Down	0.00147603036525072	0.18972667233338
C2_PID_CD8_TCR_DOWNSTREAM_PATHWAY	51	Down	0.00150028638205352	0.191710123984403
C3_HOX13_01	31	Down	0.00151107389538386	0.19195940485043
C5_GO_MHC_CLASS_II_PROTEIN_COMPLEX	9	Down	0.00155820946877017	0.196796420291247
C2_REACTOME_CONDENSATION_OF_PROPHASE_CHROMOSOMES	65	Down	0.00160904005369212	0.202041486048289
C2_BIOCARTA_ACH_PATHWAY	10	Down	0.00164995291542751	0.205988087251907
C2_REACTOME_FORMATION_OF_THE_BETA_CATENIN:TCF_TRANSACTIVATING_COMPLEX	80	Down	0.0016760151712761	0.206496262712203
C2_BIOCARTA_CSK_PATHWAY	19	Down	0.00168182839717026	0.206496262712203
C7_GSE15330_LYMPHOID_MULTIPOTENT_VS_MEGAKARYOCYTE_ERYTHROID_PROGENITOR_UP	165	Down	0.00168499338649504	0.206496262712203
C2_GAVIN_FOXP3_TARGETS_CLUSTER_P6	79	Up	0.00169360523637691	0.206496262712203
C7_GSE11057_CD4_CENT_MEM_VS_PBMC_UP	177	Up	0.00170155277933455	0.206496262712203
C2_REACTOME_DAP12_SIGNALING	26	Down	0.00176083212354177	0.212503090109432
C5_GO_OXALATE_TRANSPORT	7	Down	0.00180804058028368	0.214240842288397
C5_GO_OXALATE_TRANSMEMBRANE_TRANSPORTER_ACTIVITY	7	Down	0.00180804058028368	0.214240842288397
C2_REACTOME_OXIDATIVE_STRESS_INDUCED_SENESCENCE	112	Down	0.00181049302370658	0.214240842288397
C2_SOTIRIOU_BREAST_CANCER_GRADE_1_VS_3_UP	138	Up	0.00181764029312173	0.214240842288397
C5_GO_T_CELL_DIFFERENTIATION_INVOLVED_IN_IMMUNE_RESPONSE	59	Up	0.00182748204913556	0.214240842288397
C7_GSE17721_POLYIC_VS_PAM3CSK4_2H_BMDC_UP	169	Down	0.0018344057757051	0.214240842288397
C5_GO_ZYMOGEN_ACTIVATION	34	Up	0.00187041114108902	0.217277760523406
C2_REACTOME_UPTAKE_AND_FUNCTION_OF_DIPHTHERIA_TOXIN	6	Up	0.00190586254157546	0.219519279794252
C2_PID_CD8_TCR_PATHWAY	51	Down	0.00190991777752215	0.219519279794252
C2_KEGG_MELANOMA	53	Down	0.00192082381471118	0.219610819615636
C2_SMIRNOV_CIRCULATING_ENDOTHELIOCYTES_IN_CANCER_UP	141	Up	0.00197787742851779	0.224949902511476
C5_GO_SULFATE_TRANSPORT	13	Down	0.00201770272684496	0.228284147579442
C2_LOPEZ_MESOTELIOMA_SURVIVAL_TIME_UP	13	Up	0.00207311982030572	0.233338766095861
C7_GSE16522_ANTI_CD3CD28_STIM_VS_UNSTIM_NAIVE_CD8_TCELL_DN	168	Down	0.00210919152670482	0.236175090384581
C5_GO_ROOF_OF_MOUTH_DEVELOPMENT	59	Down	0.00215241193002608	0.239778689004906
C5_GO_CYTOSOLIC_PART	194	Up	0.00220024999200222	0.243439388029238
C5_GO_CELL_MIGRATION_INVOLVED_IN_KIDNEY_DEVELOPMENT	4	Down	0.00220768583721217	0.243439388029238
C3_CTCAAGA_MIR526B	57	Down	0.00224192640968289	0.245966502007785
C2_CAVARD_LIVER_CANCER_MALIGNANT_VS_BENIGN	23	Up	0.00227879740932798	0.248755357401164
C2_REACTOME_SYNDECAN_INTERACTIONS	22	Up	0.00243344484582672	0.263254448485815
C5_GO_EYELID_DEVELOPMENT_IN_CAMERA_TYPE_EYE	10	Down	0.00243585803736357	0.263254448485815
C2_ODONNELL_METASTASIS_DN	15	Up	0.00251510046803246	0.269484865343623
C2_WHITFIELD_CELL_CYCLE_LITERATURE	41	Up	0.00251831826473118	0.269484865343623
C5_GO_NATURAL_KILLER_CELL_ACTIVATION_INVOLVED_IN_IMMUNE_RESPONSE	13	Down	0.0025427650184578	0.2701645949723
C5_GO_INTERLEUKIN_5_PRODUCTION	17	Up	0.00254954389215677	0.2701645949723
C5_GO_POSITIVE_REGULATION_OF_T_HELPER_CELL_DIFFERENTIATION	18	Up	0.00257560186180513	0.270873704575441
C5_GO_PHOSPHATIDYLCHOLINE_BIOSYNTHETIC_PROCESS	31	Down	0.00258117464655509	0.270873704575441
C2_REACTOME_RMTS_METHYLATE_HISTONE_ARGININES	68	Down	0.00261947755777449	0.273571687440073
C7_GSE34205_RSV_VS_FLU_INF_INFANT_PBMC_DN	167	Down	0.00265014408242455	0.275450143074204
C2_REACTOME_MITOTIC_PROPHASE	129	Down	0.00268815498486055	0.277552875233614
C5_GO_REGULATION_OF_CELL_PROJECTION_SIZE	6	Up	0.0027243417590331	0.277552875233614
C2_HUMMERICH_MALIGNANT_SKIN_TUMOR_UP	12	Up	0.00272699190263718	0.277552875233614
C5_GO_POLYSOME	55	Up	0.0027280363770907	0.277552875233614
C3_KRCTCNNNNMANAGC_UNKNOWN	55	Down	0.00275164700754982	0.277552875233614
C5_GO_CD4_RECEPTOR_BINDING	6	Down	0.00276154890237463	0.277552875233614
C7_GSE14000_TRANSLATED_RNA_VS_MRNA_4H_LPS_DC_UP	167	Down	0.00278737699838301	0.277552875233614
C5_GO_CYTOKINE_RECEPTOR_ACTIVITY	76	Up	0.00279037970014711	0.277552875233614
C2_GABRIELY_MIR21_TARGETS	257	Down	0.00279667478669842	0.277552875233614
C5_GO_PLASMINOGEN_ACTIVATION	16	Up	0.00280857317546161	0.277552875233614
C7_GSE30962_PRIMARY_VS_SECONDARY_ACUTE_LCMV_INF_CD8_TCELL_UP	175	Up	0.00281871622575348	0.277552875233614
C5_GO_MHC_CLASS_IB_PROTEIN_BINDING	4	Down	0.00282845663348425	0.277552875233614
C7_GSE7460_CD8_TCELL_VS_CD4_TCELL_ACT_UP	168	Down	0.00283740576764632	0.277552875233614
C5_GO_NEGATIVE_REGULATION_OF_SIGNALING_RECEPTOR_ACTIVITY	28	Down	0.00284925153878819	0.277552875233614
C2_YAMASHITA_LIVER_CANCER_WITH_EPCAM_UP	38	Up	0.00287207579175311	0.278527242965415
C2_MONTERO_THYROID_CANCER_POOR_SURVIVAL_UP	11	Up	0.00298700218592765	0.287618527108467
C2_DIRMEIER_LMP1_RESPONSE_LATE_DN	22	Up	0.00299230249627185	0.287618527108467
C7_GSE10325_LUPUS_CD4_TCELL_VS_LUPUS_MYELOID_UP	181	Up	0.00303757292969549	0.288524113971625
C7_GSE22886_CD8_VS_CD4_NAIVE_TCELL_DN	132	Up	0.0030487104143451	0.288524113971625
C7_GSE34205_HEALTHY_VS_RSV_INF_INFANT_PBMC_DN	167	Up	0.00304912205954477	0.288524113971625
C5_GO_ENDOPLASMIC_RETICULUM_CHAPERONE_COMPLEX	8	Down	0.00306658654673831	0.288524113971625
C5_GO_HISTAMINE_RECEPTOR_ACTIVITY	4	Up	0.00306914575572938	0.288524113971625
C7_GSE14415_INDUCED_VS_NATURAL_TREG_DN	169	Up	0.00308141575479524	0.288524113971625
C5_GO_MHC_CLASS_IB_RECEPTOR_ACTIVITY	3	Down	0.0031097191527007	0.28992458864428
C7_GSE7509_UNSTIM_VS_FCGRIIB_STIM_DC_DN	158	Down	0.00324711864478022	0.301440847523764
C2_KEGG_ANTIGEN_PROCESSING_AND_PRESENTATION	52	Down	0.00330924993516125	0.304965651756455
C5_GO_NATURAL_KILLER_CELL_MEDIATED_IMMUNITY	48	Down	0.00331478698130154	0.304965651756455
C2_REACTOME_NONHOMOLOGOUS_END_JOINING_NHEJ	64	Down	0.00333005530246201	0.304965651756455
C5_GO_POSITIVE_REGULATION_OF_RECEPTOR_INTERNALIZATION	16	Down	0.00336256392365467	0.304965651756455
C7_GSE45365_WT_VS_IFNAR_KO_BCELL_MCMV_INFECTION_UP	135	Down	0.00336430562115815	0.304965651756455
C2_REACTOME_PHOSPHORYLATION_OF_CD3_AND_TCR_ZETA_CHAINS	17	Down	0.00337367979920411	0.304965651756455
C5_GO_DETECTION_OF_LIGHT_STIMULUS_INVOLVED_IN_SENSORY_PERCEPTION	8	Up	0.0033833596682459	0.304965651756455
C7_GSE45365_HEALTHY_VS_MCMV_INFECTION_CD11B_DC_DN	130	Up	0.00345947443589238	0.306924390852839
C5_GO_CORPUS_CALLOSUM_DEVELOPMENT	12	Down	0.00346421047331031	0.306924390852839
C5_GO_MONOVALENT_INORGANIC_ANION_HOMEOSTASIS	17	Down	0.00348098216045711	0.306924390852839
C1_chr3q23	18	Down	0.00348178196805136	0.306924390852839
C2_KEGG_GLIOMA	52	Down	0.00348283429295104	0.306924390852839
C2_FARDIN_HYPOXIA_11	29	Up	0.00348986440826089	0.306924390852839
C5_GO_NEGATIVE_REGULATION_OF_MEGAKARYOCYTE_DIFFERENTIATION	17	Down	0.00363642611015173	0.318387235864676
C7_GSE29618_MONOCYTE_VS_PDC_UP	177	Up	0.00364951533997626	0.318387235864676
C2_HOFFMANN_LARGE_TO_SMALL_PRE_BII_LYMPHOCYTE_UP	135	Up	0.00367811963603608	0.319599171414447
C7_GSE5542_UNTREATED_VS_IFNG_TREATED_EPITHELIAL_CELLS_6H_UP	162	Up	0.00369815230651759	0.320059611770843
C7_GSE11057_EFF_MEM_VS_CENT_MEM_CD4_TCELL_DN	159	Up	0.00372863403648366	0.320129383588553
C2_SMID_BREAST_CANCER_LUMINAL_A_DN	15	Up	0.0037421842377123	0.320129383588553
C2_BIOCARTA_IL12_PATHWAY	18	Down	0.00374316914935747	0.320129383588553
C7_GSE27786_NKCELL_VS_ERYTHROBLAST_UP	181	Down	0.00376988684440392	0.320885300311841
C2_REACTOME_EPIGENETIC_REGULATION_OF_GENE_EXPRESSION	130	Down	0.00378961660307007	0.320885300311841
C1_chr7q11	86	Down	0.00379632289187236	0.320885300311841
C5_GO_CENTRIOLE	112	Down	0.00382331048690733	0.32191385157786
C2_REACTOME_METABOLISM_OF_AMINO_ACIDS_AND_DERIVATIVES	276	Up	0.00388516839092607	0.325859123382575
C5_GO_INTERMEDIATE_FILAMENT_BUNDLE_ASSEMBLY	5	Up	0.00390485970269891	0.326251028160494
C3_ATGCAGT_MIR217	92	Down	0.00394349401941759	0.327333077157689
C2_REACTOME_ACTIVATION_OF_GENE_EXPRESSION_BY_SREBF_SREBP	41	Down	0.00394794762304076	0.327333077157689
C2_REACTOME_GENE_SILENCING_BY_RNA	115	Down	0.0040116214935196	0.329614102478894
C5_GO_ALPHA_BETA_T_CELL_RECEPTOR_COMPLEX	5	Down	0.00401932547688675	0.329614102478894
C5_GO_POSITIVE_REGULATION_OF_INTERLEUKIN_5_PRODUCTION	11	Up	0.00402961907527235	0.329614102478894
C5_GO_PROTEIN_PHOSPHATASE_TYPE_2A_COMPLEX	16	Down	0.00403615298344547	0.329614102478894
C2_REACTOME_ESTROGEN_DEPENDENT_GENE_EXPRESSION	135	Down	0.00407319689907841	0.331393469058728
C5_GO_INTERMEDIATE_FILAMENT_ORGANIZATION	13	Up	0.00413043508402896	0.333563997321105
C7_GSE41867_DAY6_VS_DAY15_LCMV_ARMSTRONG_EFFECTOR_CD8_TCELL_DN	151	Down	0.00413058579751311	0.333563997321105
C5_GO_SECONDARY_ACTIVE_SULFATE_TRANSMEMBRANE_TRANSPORTER_ACTIVITY	9	Down	0.00415408192179353	0.334218968841189
C5_GO_MHC_PROTEIN_BINDING	22	Down	0.00418771745119051	0.334311434053269
C2_KORKOLA_CHORIOCARCINOMA_UP	6	Up	0.00419752621811028	0.334311434053269
C2_MUNSHI_MULTIPLE_MYELOMA_DN	7	Down	0.00420532404163227	0.334311434053269
C5_GO_REGULATION_OF_WOUND_HEALING	89	Up	0.00421679017311585	0.334311434053269
C7_GSE32986_GMCSF_AND_CURDLAN_LOWDOSE_VS_GMCSF_AND_CURDLAN_HIGHDOSE_STIM_DC_DN	137	Up	0.00427833567371088	0.337957403054624
C5_GO_RIBOSOMAL_SMALL_SUBUNIT_ASSEMBLY	12	Up	0.00431769442060359	0.339444647503517
C2_REACTOME_TCF_DEPENDENT_SIGNALING_IN_RESPONSE_TO_WNT	183	Down	0.00432841538270378	0.339444647503517
C1_chr5p12	11	Down	0.00436919701905401	0.341081642139256
C7_GSE32986_CURDLAN_HIGHDOSE_VS_GMCSF_AND_CURDLAN_HIGHDOSE_STIM_DC_UP	170	Down	0.00439346319531781	0.341081642139256
C2_REACTOME_DNA_DOUBLE_STRAND_BREAK_RESPONSE	70	Down	0.00439639367486036	0.341081642139256
C7_GSE37605_C57BL6_VS_NOD_FOXP3_FUSION_GFP_TCONV_DN	168	Down	0.00455407857998071	0.352057825597584
C2_GRAHAM_CML_DIVIDING_VS_NORMAL_QUIESCENT_UP	160	Up	0.00460804553881	0.353516725238824
C7_GSE25123_CTRL_VS_IL4_STIM_MACROPHAGE_UP	172	Down	0.00462067695064439	0.353516725238824
C5_GO_MEMBRANE_DOCKING	158	Down	0.0046217718532351	0.353516725238824
C2_XU_HGF_TARGETS_INDUCED_BY_AKT1_48HR_DN	20	Up	0.00464531340615541	0.354070677620751
C5_GO_LEUCINE_CATABOLIC_PROCESS	5	Down	0.00467131156054404	0.354807346257686
C5_GO_INTERLEUKIN_4_PRODUCTION	28	Up	0.00471272284121747	0.356678232888489
C2_SPIRA_SMOKERS_LUNG_CANCER_DN	13	Down	0.00472878198553997	0.356678232888489
C5_GO_INTERLEUKIN_1_RECEPTOR_ACTIVITY	6	Up	0.00475238300093594	0.357218048198379
C2_LI_WILMS_TUMOR	14	Down	0.0047717760413346	0.357438934296247
C2_ROSS_LEUKEMIA_WITH_MLL_FUSIONS	58	Down	0.0048605787827207	0.362839700677119
C7_GSE21546_ELK1_KO_VS_SAP1A_KO_AND_ELK1_KO_DP_THYMOCYTES_UP	158	Down	0.00489687038450102	0.364296970419574
C2_ONDER_CDH1_TARGETS_3_UP	17	Up	0.00493981859167242	0.366237813197611
C2_BILANGES_SERUM_RESPONSE_TRANSLATION	18	Up	0.00505019526350629	0.373147590847439
C7_GSE41867_DAY6_EFFECTOR_VS_DAY30_EXHAUSTED_CD8_TCELL_LCMV_CLONE13_DN	178	Down	0.00507270536548961	0.373540266625528
C5_GO_ALCOHOL_BIOSYNTHETIC_PROCESS	138	Down	0.005125554761034	0.373749802182846
C5_GO_LEUKOCYTE_MEDIATED_CYTOTOXICITY	81	Down	0.00513143338178644	0.373749802182846
C7_GSE21546_WT_VS_SAP1A_KO_AND_ELK1_KO_DP_THYMOCYTES_UP	164	Down	0.00513192481122468	0.373749802182846
C2_TIEN_INTESTINE_PROBIOTICS_2HR_UP	26	Up	0.0051556243387156	0.373749802182846
C5_GO_CORONARY_VASCULATURE_MORPHOGENESIS	13	Down	0.00516157716037627	0.373749802182846
C2_LU_TUMOR_ENDOTHELIAL_MARKERS_UP	16	Up	0.00521987100336204	0.376715142212736
C2_REACTOME_RUNX1_REGULATES_GENES_INVOLVED_IN_MEGAKARYOCYTE_DIFFERENTIATION_AND_PLATELET_FUNCTION	85	Down	0.00525739501890614	0.378166860912908
C7_GSE3982_CENT_MEMORY_CD4_TCELL_VS_NKCELL_UP	160	Up	0.00528731131994247	0.379063576907955
C2_SIG_BCR_SIGNALING_PATHWAY	42	Down	0.00534183899723073	0.380351522287507
C2_WESTON_VEGFA_TARGETS	68	Up	0.00535081847225185	0.380351522287507
C2_REACTOME_BETA_DEFENSINS	4	Up	0.00535780351792925	0.380351522287507
C3_GTTTGTT_MIR495	203	Down	0.00544445741834656	0.383380272844291
C2_WANG_ADIPOGENIC_GENES_REPRESSED_BY_SIRT1	19	Up	0.00545164560695358	0.383380272844291
C3_NCX_01	115	Down	0.00545341363112305	0.383380272844291
C7_GSE1740_MCSF_VS_MCSF_AND_IFNG_DAY2_DERIVED_MACROPHAGE_DN	176	Down	0.00551865346389879	0.38588090603782
C2_BIOCARTA_EOSINOPHILS_PATHWAY	5	Down	0.00552451142925756	0.38588090603782
C5_GO_DYSTROGLYCAN_COMPLEX	6	Down	0.00561906823142721	0.390239536044493
C2_MOOTHA_VOXPHOS	66	Up	0.00562284098798169	0.390239536044493
C5_GO_URATE_METABOLIC_PROCESS	5	Up	0.00571474930427538	0.394966121347483
C5_GO_REGULATION_OF_SEROTONIN_SECRETION	3	Down	0.00572730876142601	0.394966121347483
C5_GO_HISTONE_H4_K5_ACETYLATION	16	Down	0.0057656945707088	0.396355009998441
C6_BCAT_GDS748_DN	35	Down	0.0058120682692378	0.398282520544646
C7_GSE28726_NAIVE_VS_ACTIVATED_CD4_TCELL_UP	168	Up	0.00589578142950716	0.401495913343921
C7_GSE9960_GRAM_NEG_VS_GRAM_POS_SEPSIS_PBMC_DN	178	Down	0.00589592580935924	0.401495913343921
C2_MOREIRA_RESPONSE_TO_TSA_UP	21	Up	0.00596439643876643	0.404889324497885
C5_GO_NEGATIVE_REGULATION_OF_JUN_KINASE_ACTIVITY	8	Down	0.00599560798591038	0.405740162859598
C5_GO_NEGATIVE_REGULATION_BY_HOST_OF_VIRAL_TRANSCRIPTION	8	Down	0.00602677648489367	0.406582812364426
C7_GSE27786_LSK_VS_NKCELL_DN	174	Down	0.00608465051350357	0.408289276960735
C5_GO_CYTOLYSIS	20	Down	0.00608966191296221	0.408289276960735
C5_GO_DNA_PACKAGING_COMPLEX	84	Down	0.00617823133005935	0.40878684093439
C5_GO_TRANSLATION_PREINITIATION_COMPLEX	14	Up	0.00619757254219459	0.40878684093439
C5_GO_ANTIGEN_BINDING	37	Down	0.00619786227978333	0.40878684093439
C7_GSE41978_KLRG1_HIGH_VS_LOW_EFFECTOR_CD8_TCELL_DN	153	Up	0.00621407747142827	0.40878684093439
C2_JOHANSSON_BRAIN_CANCER_EARLY_VS_LATE_UP	6	Up	0.00621681768016962	0.40878684093439
C2_SARRIO_EPITHELIAL_MESENCHYMAL_TRANSITION_DN	123	Up	0.00622144682980487	0.40878684093439
C5_GO_LUNG_ALVEOLUS_DEVELOPMENT	28	Down	0.00622881021724821	0.40878684093439
C5_GO_NEGATIVE_REGULATION_OF_KERATINOCYTE_PROLIFERATION	10	Up	0.00627092899220877	0.410311417161901
C7_GSE7568_IL4_VS_IL4_AND_TGFB_TREATED_MACROPHAGE_24H_UP	175	Down	0.00631219063822571	0.411251981537988
C5_GO_REGULATION_OF_B_CELL_RECEPTOR_SIGNALING_PATHWAY	21	Down	0.00633390685048783	0.411251981537988
C2_MORI_IMMATURE_B_LYMPHOCYTE_DN	78	Up	0.00634209887286407	0.411251981537988
C5_GO_PROTEIN_ADP_RIBOSYLATION	27	Down	0.00643137381454604	0.415799801706499
C5_GO_EUKARYOTIC_TRANSLATION_INITIATION_FACTOR_3_COMPLEX_EIF3M	6	Up	0.00646103682785033	0.41647805047891
C7_GSE27786_CD4_TCELL_VS_NKTCELL_DN	161	Down	0.0064993692102744	0.416486630845417
C5_GO_SUPERCOILED_DNA_BINDING	5	Up	0.00649951516165337	0.416486630845417
C5_GO_POSITIVE_REGULATION_OF_SMALL_GTPASE_MEDIATED_SIGNAL_TRANSDUCTION	52	Down	0.00654537054683966	0.418191424673523
C2_REACTOME_SIGNALING_BY_WNT_IN_CANCER	27	Down	0.00658104694101547	0.419237779177944
C2_KEGG_NON_SMALL_CELL_LUNG_CANCER	48	Down	0.00662308650528603	0.420682187585756
C2_SENGUPTA_NASOPHARYNGEAL_CARCINOMA_WITH_LMP1_DN	92	Down	0.00679076190885664	0.430074988181029
C1_chr4q32	25	Down	0.00684356642791984	0.432159283470066
C2_REACTOME_PECAM1_INTERACTIONS	11	Down	0.0069084171839161	0.434497541423213
C5_GO_TAU_PROTEIN_KINASE_ACTIVITY	19	Down	0.00693040976806729	0.434497541423213
C7_GSE3982_MAC_VS_EFF_MEMORY_CD4_TCELL_DN	142	Down	0.00694059968116074	0.434497541423213
C1_chr13q22	15	Up	0.0070129410510068	0.437764708192589
C5_GO_ESTABLISHMENT_OF_PROTEIN_LOCALIZATION_TO_MEMBRANE	260	Up	0.0070802465043701	0.439742477147919
C7_GSE42724_NAIVE_BCELL_VS_PLASMABLAST_UP	167	Down	0.00710830885044034	0.439742477147919
C5_GO_POSITIVE_THYMIC_T_CELL_SELECTION	12	Down	0.00711600020708019	0.439742477147919
C5_GO_PRESYNAPTIC_CYTOSOL	11	Down	0.00713285389532401	0.439742477147919
C7_GSE17721_PAM3CSK4_VS_GADIQUIMOD_2H_BMDC_DN	170	Down	0.00714584055762167	0.439742477147919
C7_GSE2770_UNTREATED_VS_TGFB_AND_IL12_TREATED_ACT_CD4_TCELL_6H_UP	172	Down	0.00717563689164342	0.440328701121949
C2_REACTOME_CELLULAR_SENESCENCE	175	Down	0.00728531391946084	0.444789363880586
C2_JOHANSSON_GLIOMAGENESIS_BY_PDGFB_UP	48	Up	0.00730528640024623	0.444789363880586
C5_GO_MITOCHONDRIAL_RNA_CATABOLIC_PROCESS	5	Down	0.00734606148730821	0.444789363880586
C2_PID_IFNG_PATHWAY	37	Down	0.00734646223524774	0.444789363880586
C7_GSE17721_POLYIC_VS_GARDIQUIMOD_4H_BMDC_UP	168	Down	0.00735070577881188	0.444789363880586
C7_GSE3982_NKCELL_VS_TH2_UP	144	Down	0.00738418563723724	0.445574068326957
C2_REACTOME_HDL_ASSEMBLY	6	Down	0.00750041362786864	0.450405982453687
C7_GSE17721_LPS_VS_GARDIQUIMOD_6H_BMDC_UP	164	Down	0.00750715671418984	0.450405982453687
C5_GO_ADRENERGIC_RECEPTOR_SIGNALING_PATHWAY	17	Down	0.00752646373110015	0.450405982453687
C5_GO_CD4_POSITIVE_ALPHA_BETA_T_CELL_ACTIVATION	72	Up	0.00756072690417671	0.451213380602832
C5_GO_POSITIVE_REGULATION_OF_I_KAPPAB_PHOSPHORYLATION	4	Down	0.00762521004755996	0.453814898255192
C5_GO_GOLGI_TRANSPORT_COMPLEX	9	Down	0.00765360672552945	0.45426037950458
C5_GO_STEROL_BIOSYNTHETIC_PROCESS	65	Down	0.00768013229387801	0.454592680708207
C2_OSMAN_BLADDER_CANCER_UP	364	Down	0.00771945489582033	0.455650226207232
C7_GSE3565_CTRL_VS_LPS_INJECTED_SPLENOCYTES_DN	164	Up	0.00775780102988385	0.455650226207232
C7_GSE29615_CTRL_VS_DAY3_LAIV_IFLU_VACCINE_PBMC_DN	133	Down	0.00778412658969139	0.455650226207232
C5_GO_REGULATION_OF_PROTEIN_AUTOPHOSPHORYLATION	40	Down	0.00779926549739784	0.455650226207232
C2_ELVIDGE_HIF2A_TARGETS_UP	6	Down	0.00780287640515077	0.455650226207232
C2_GUILLAUMOND_KLF10_TARGETS_UP	31	Down	0.00786100455132232	0.456931212923517
C3_GATA1_04	157	Down	0.00789906396542446	0.456931212923517
C7_GSE10325_CD4_TCELL_VS_BCELL_DN	163	Down	0.00794615844641125	0.456931212923517
C2_DEURIG_T_CELL_PROLYMPHOCYTIC_LEUKEMIA_DN	287	Down	0.00796071857408155	0.456931212923517
C7_GSE29618_BCELL_VS_MONOCYTE_DN	182	Up	0.007966876517834	0.456931212923517
C5_GO_DELAYED_RECTIFIER_POTASSIUM_CHANNEL_ACTIVITY	17	Up	0.00800935349850586	0.456931212923517
C7_GSE41978_ID2_KO_VS_ID2_KO_AND_BIM_KO_KLRG1_LOW_EFFECTOR_CD8_TCELL_DN	160	Up	0.00801296305309089	0.456931212923517
C2_MCLACHLAN_DENTAL_CARIES_UP	197	Up	0.00803028939459201	0.456931212923517
C5_GO_N_ACYLTRANSFERASE_ACTIVITY	80	Down	0.00803238371041714	0.456931212923517
C5_GO_EXOGENOUS_PROTEIN_BINDING	60	Up	0.00803515736025335	0.456931212923517
C7_GSE4984_UNTREATED_VS_GALECTIN1_TREATED_DC_DN	143	Up	0.00810536775985321	0.458431042028447
C5_GO_RNA_HELICASE_ACTIVITY	38	Down	0.00813112713263487	0.458431042028447
C2_SANA_RESPONSE_TO_IFNG_UP	62	Down	0.0081353586290894	0.458431042028447
C5_GO_REGULATION_OF_T_HELPER_CELL_DIFFERENTIATION	30	Up	0.00814594587409569	0.458431042028447
C7_GSE2770_TGFB_AND_IL4_ACT_VS_ACT_CD4_TCELL_2H_UP	165	Up	0.00820040725607201	0.459133879899637
C5_GO_T_CELL_RECEPTOR_BINDING	7	Down	0.00820723011604136	0.459133879899637
C2_NATSUME_RESPONSE_TO_INTERFERON_BETA_DN	44	Up	0.0082224656105753	0.459133879899637
C2_CHIARADONNA_NEOPLASTIC_TRANSFORMATION_KRAS_CDC25_UP	45	Up	0.00825713168919447	0.459133879899637
C5_GO_INTRA_GOLGI_VESICLE_MEDIATED_TRANSPORT	27	Down	0.00826411393641569	0.459133879899637
C2_REACTOME_RHO_GTPASES_ACTIVATE_PKNS	79	Down	0.00829045653840105	0.459422416795117
C2_GUENTHER_GROWTH_SPHERICAL_VS_ADHERENT_DN	24	Up	0.00842041187594061	0.464165910596488
C2_LANDIS_ERBB2_BREAST_TUMORS_65_DN	28	Down	0.00842766095619249	0.464165910596488
C2_DIAZ_CHRONIC_MEYLOGENOUS_LEUKEMIA_DN	93	Up	0.00846598946957103	0.464165910596488
C5_GO_CATION_CHLORIDE_SYMPORTER_ACTIVITY	11	Down	0.00847202225675183	0.464165910596488
C7_GSE10325_BCELL_VS_MYELOID_DN	173	Up	0.00851549989141443	0.464165910596488
C5_GO_HISTONE_ACETYLTRANSFERASE_ACTIVITY_H4_K5_SPECIFIC_	10	Down	0.00852187280401301	0.464165910596488
C2_MOREAUX_MULTIPLE_MYELOMA_BY_TACI_DN	154	Down	0.00853043585602504	0.464165910596488
C2_MCCABE_HOXC6_TARGETS_DN	15	Down	0.00855465672290277	0.464165910596488
C3_CATGTAA_MIR496	136	Down	0.00860199206127265	0.464165910596488
C5_GO_RESPONSE_TO_FOLLICLE_STIMULATING_HORMONE	13	Down	0.00862935512624385	0.464165910596488
C5_GO_REGULATION_OF_AMPA_RECEPTOR_ACTIVITY	9	Down	0.0086359794858373	0.464165910596488
C7_GSE24574_BCL6_HIGH_TFH_VS_TFH_CD4_TCELL_DN	171	Up	0.00865138640310066	0.464165910596488
C2_REACTOME_PI_3K_CASCADE:FGFR3	12	Down	0.00865383205779945	0.464165910596488
C7_GSE9960_HEALTHY_VS_GRAM_NEG_AND_POS_SEPSIS_PBMC_DN	168	Down	0.00878547191713261	0.468745215331516
C5_GO_REGULATION_OF_RESPONSE_TO_WOUNDING	110	Up	0.00878775831836005	0.468745215331516
C2_REACTOME_MULTIFUNCTIONAL_ANION_EXCHANGERS	6	Down	0.00880394272684522	0.468745215331516
C5_GO_DIET_INDUCED_THERMOGENESIS	6	Down	0.00884615043571341	0.469840894657708
C5_GO_T_CELL_TOLERANCE_INDUCTION	9	Up	0.00894084719447614	0.471890126646317
C7_GSE17974_0H_VS_12H_IN_VITRO_ACT_CD4_TCELL_DN	175	Down	0.00894789545760655	0.471890126646317
C7_GSE11057_NAIVE_VS_MEMORY_CD4_TCELL_DN	182	Up	0.00897019293516032	0.471890126646317
C5_GO_TOLL_LIKE_RECEPTOR_9_SIGNALING_PATHWAY	19	Down	0.0089716255722013	0.471890126646317
C5_GO_POSITIVE_REGULATION_OF_INTERLEUKIN_10_PRODUCTION	26	Up	0.0090097607215712	0.472058903654083
C7_GSE3920_IFNA_VS_IFNB_TREATED_ENDOTHELIAL_CELL_DN	157	Down	0.00901829604642289	0.472058903654083
C2_SCHAEFFER_SOX9_TARGETS_IN_PROSTATE_DEVELOPMENT_UP	15	Down	0.00910197621235326	0.472117602483145
C7_GSE27786_BCELL_VS_ERYTHROBLAST_UP	176	Down	0.00911425776665291	0.472117602483145
C2_BIOCARTA_NKCELLS_PATHWAY	20	Down	0.00912013885063249	0.472117602483145
C7_GSE13229_MATURE_VS_INTMATURE_NKCELL_DN	163	Down	0.00914405409727304	0.472117602483145
C2_REACTOME_NUCLEOSOME_ASSEMBLY	66	Down	0.00914453242271653	0.472117602483145
C2_MATZUK_CENTRAL_FOR_FEMALE_FERTILITY	20	Up	0.00914981865513069	0.472117602483145
C7_GSE21546_WT_VS_SAP1A_KO_DP_THYMOCYTES_UP	155	Down	0.0092033664767624	0.472602837706333
C7_GSE36476_CTRL_VS_TSST_ACT_72H_MEMORY_CD4_TCELL_YOUNG_DN	186	Up	0.0092350140447115	0.472602837706333
C7_GSE34156_TLR1_TLR2_LIGAND_VS_NOD2_AND_TLR1_TLR2_LIGAND_24H_TREATED_MONOCYTE_UP	163	Up	0.00926216118183518	0.472602837706333
C5_GO_INTRINSIC_COMPONENT_OF_ENDOPLASMIC_RETICULUM_MEMBRANE	127	Down	0.00927821972938022	0.472602837706333
C7_GSE34156_UNTREATED_VS_6H_TLR1_TLR2_LIGAND_TREATED_MONOCYTE_UP	165	Up	0.00928164513480649	0.472602837706333
C5_GO_BICARBONATE_TRANSMEMBRANE_TRANSPORTER_ACTIVITY	15	Down	0.00930372903411652	0.472602837706333
C5_GO_NEGATIVE_REGULATION_OF_INTERLEUKIN_4_PRODUCTION	3	Up	0.0093115138120108	0.472602837706333
C5_GO_EUKARYOTIC_48S_PREINITIATION_COMPLEX	12	Up	0.00945088159648153	0.47753707467612
C2_HILLION_HMGA1B_TARGETS	59	Up	0.00945994379669572	0.47753707467612
C2_WHITESIDE_CISPLATIN_RESISTANCE_DN	11	Up	0.00947468025527818	0.47753707467612
C1_chr8q13	22	Down	0.00950675896428917	0.478044733752902
C7_GSE37534_PIOGLITAZONE_VS_ROSIGLITAZONE_TREATED_CD4_TCELL_PPARG1_FOXP3_TRANSDUCED_UP	165	Down	0.0095419960795171	0.47870850077448
C5_GO_REGULATION_OF_INTERLEUKIN_4_PRODUCTION	23	Up	0.00969932521602079	0.484476809554033
C5_GO_REGULATION_OF_ALCOHOL_BIOSYNTHETIC_PROCESS	59	Down	0.00970157953118833	0.484476809554033
C7_GSE3039_NKT_CELL_VS_ALPHAALPHA_CD8_TCELL_DN	169	Down	0.00981114841222428	0.48794605807006
C5_GO_NEGATIVE_REGULATION_OF_MUSCLE_CELL_DIFFERENTIATION	35	Down	0.00982355672260676	0.48794605807006
C2_DAVICIONI_PAX_FOXO1_SIGNATURE_IN_ARMS_DN	16	Up	0.00983843729847104	0.48794605807006
C5_GO_TROPHECTODERMAL_CELL_DIFFERENTIATION	11	Down	0.00993811395462894	0.489220578084823
C5_GO_BLASTOCYST_FORMATION	31	Down	0.00994357713371688	0.489220578084823
C3_AATGGAG_MIR136	58	Down	0.0099563126211562	0.489220578084823
C2_GRAHAM_CML_QUIESCENT_VS_NORMAL_QUIESCENT_UP	81	Up	0.00997764032143996	0.489220578084823
C5_GO_MICROTUBULE_ANCHORING_AT_MICROTUBULE_ORGANIZING_CENTER	11	Down	0.00999150900553801	0.489220578084823
C7_GSE6269_E_COLI_VS_STAPH_AUREUS_INF_PBMC_UP	127	Up	0.0100195790645756	0.489220578084823
C2_REACTOME_REGULATION_OF_TP53_ACTIVITY_THROUGH_ACETYLATION	29	Down	0.0100217813951916	0.489220578084823
C7_GSE1460_DP_THYMOCYTE_VS_NAIVE_CD4_TCELL_ADULT_BLOOD_DN	162	Up	0.0101104647973007	0.491030376301935
C7_GSE45365_WT_VS_IFNAR_KO_CD11B_DC_MCMV_INFECTION_DN	117	Up	0.0101174646447212	0.491030376301935
C5_GO_N_ACETYLTRANSFERASE_ACTIVITY	68	Down	0.0101489798939119	0.491030376301935
C2_REACTOME_PKMTS_METHYLATE_HISTONE_LYSINES	64	Down	0.010149272152077	0.491030376301935
C5_GO_GOLGI_ASSOCIATED_VESICLE_MEMBRANE	87	Down	0.0102059267692987	0.492674104909947
C5_GO_ACTIVATION_OF_TRANSMEMBRANE_RECEPTOR_PROTEIN_TYROSINE_KINASE_ACTIVITY	8	Down	0.0102813953287377	0.495216742186629
C5_GO_FOLIC_ACID_BINDING	8	Up	0.0104501464540938	0.500156092836645
C2_PID_P53_REGULATION_PATHWAY	55	Down	0.0104669502836698	0.500156092836645
C3_NKX25_01	86	Down	0.0104712049818912	0.500156092836645
C5_GO_SH3_DOMAIN_BINDING	104	Down	0.010530673288321	0.500156092836645
C5_GO_CONNEXIN_BINDING	3	Up	0.0105340597960453	0.500156092836645
C7_GSE10325_LUPUS_CD4_TCELL_VS_LUPUS_BCELL_DN	162	Down	0.010535463309468	0.500156092836645
C3_CCAGGTT_MIR490	55	Down	0.0105658262700121	0.500156092836645
C7_GSE26495_PD1HIGH_VS_PD1LOW_CD8_TCELL_UP	141	Up	0.0106369115685854	0.500156092836645
C5_GO_CONVERGENT_EXTENSION_INVOLVED_IN_GASTRULATION	7	Down	0.0106378099159924	0.500156092836645
C5_GO_COLLAGEN_METABOLIC_PROCESS	14	Down	0.0106575712635776	0.500156092836645
C2_REACTOME_PI_3K_CASCADE:FGFR2	15	Down	0.0106586386005754	0.500156092836645
C7_GSE10325_LUPUS_BCELL_VS_LUPUS_MYELOID_DN	177	Up	0.0106669998501686	0.500156092836645
C5_GO_CLATHRIN_COAT	42	Down	0.0107048876068472	0.500156092836645
C1_chr2q34	12	Down	0.010752678188949	0.500156092836645
C1_chr10q11	47	Down	0.0107568737908489	0.500156092836645
C7_GSE3982_EFF_MEMORY_CD4_TCELL_VS_TH2_UP	151	Down	0.010769256223068	0.500156092836645
C2_REACTOME_PHOSPHORYLATION_SITE_MUTANTS_OF_CTNNB1_ARE_NOT_TARGETED_TO_THE_PROTEASOME_BY_THE_DESTRUCTION_COMPLEX	14	Down	0.0108096018541671	0.500156092836645
C2_REACTOME_RORA_ACTIVATES_GENE_EXPRESSION	18	Down	0.010819190726602	0.500156092836645
C5_GO_ADRENERGIC_RECEPTOR_BINDING	16	Down	0.0108214042090514	0.500156092836645
C5_GO_REGULATION_OF_DELAYED_RECTIFIER_POTASSIUM_CHANNEL_ACTIVITY	10	Up	0.0108697999722274	0.500794906214065
C2_RHODES_UNDIFFERENTIATED_CANCER	60	Up	0.0109499164311598	0.500794906214065
C3_MYOGNF1_01	32	Down	0.010959613165585	0.500794906214065
C2_REACTOME_TRANSPORT_AND_SYNTHESIS_OF_PAPS	6	Down	0.0109684144528558	0.500794906214065
C5_GO_3_PHOSPHOADENOSINE_5_PHOSPHOSULFATE_BIOSYNTHETIC_PROCESS	6	Down	0.0109684144528558	0.500794906214065
C2_BILANGES_RAPAMYCIN_SENSITIVE_VIA_TSC1_AND_TSC2	55	Up	0.0109883216057115	0.500794906214065
C7_GSE27291_0H_VS_7D_STIM_GAMMADELTA_TCELL_UP	152	Down	0.0109966013103213	0.500794906214065
C5_GO_PROTEIN_ACETYLTRANSFERASE_COMPLEX	80	Down	0.0110379422274837	0.501239990670319
C2_NIKOLSKY_BREAST_CANCER_1Q21_AMPLICON	30	Up	0.0110525229264412	0.501239990670319
C5_GO_TOLERANCE_INDUCTION	22	Up	0.0110888173358036	0.501838289553461
C5_GO_REGULATION_OF_MITOCHONDRIAL_TRANSLATION	22	Down	0.0112147863958116	0.506484001821655
C2_BIOCARTA_PLC_PATHWAY	9	Down	0.0112894883676762	0.508516071280939
C5_GO_REGULATION_OF_T_HELPER_1_TYPE_IMMUNE_RESPONSE	21	Up	0.0113065995685998	0.508516071280939
C1_chr4p15	32	Down	0.0114232863392793	0.511101594507398
C5_GO_CCR1_CHEMOKINE_RECEPTOR_BINDING	3	Down	0.0114346446278275	0.511101594507398
C7_GSE32986_GMCSF_VS_GMCSF_AND_CURDLAN_LOWDOSE_STIM_DC_DN	171	Up	0.011457697618508	0.511101594507398
C2_MCBRYAN_PUBERTAL_BREAST_6_7WK_UP	158	Down	0.0114645895429565	0.511101594507398
C2_GUENTHER_GROWTH_SPHERICAL_VS_ADHERENT_UP	12	Down	0.0114870887224534	0.511101594507398
C5_GO_POSITIVE_REGULATION_OF_GLUTAMATE_RECEPTOR_SIGNALING_PATHWAY	7	Down	0.0115557319465058	0.511101594507398
C5_GO_POSITIVE_REGULATION_OF_NATURAL_KILLER_CELL_CHEMOTAXIS	3	Down	0.0115742315042034	0.511101594507398
C2_KOBAYASHI_EGFR_SIGNALING_24HR_DN	221	Up	0.0115872353655615	0.511101594507398
C7_GSE19401_UNSTIM_VS_PAM2CSK4_STIM_FOLLICULAR_DC_DN	179	Down	0.0116011865826046	0.511101594507398
C5_GO_EXOCYTIC_PROCESS	63	Down	0.0116149761633303	0.511101594507398
C2_REACTOME_SYNTHESIS_OF_PC	22	Down	0.0116228968230288	0.511101594507398
C2_REACTOME_CHK1_CHK2_CDS1_MEDIATED_INACTIVATION_OF_CYCLIN_B:CDK1_COMPLEX	11	Up	0.0116651179857002	0.511921935360334
C5_GO_ALPHA_N_ACETYLGALACTOSAMINIDE_ALPHA_2_6_SIALYLTRANSFERASE_ACTIVITY	4	Up	0.0117883938502718	0.515913237451231
C7_GSE41176_UNSTIM_VS_ANTI_IGM_STIM_TAK1_KO_BCELL_24H_DN	149	Up	0.0118381113451507	0.515913237451231
C5_GO_MICROTUBULE_ANCHORING	24	Down	0.0118418035261751	0.515913237451231
C5_GO_FUSION_OF_SPERM_TO_EGG_PLASMA_MEMBRANE_INVOLVED_IN_SINGLE_FERTILIZATION	6	Up	0.0118510659433855	0.515913237451231
C2_KEGG_B_CELL_RECEPTOR_SIGNALING_PATHWAY	65	Down	0.0119642996605465	0.518831452600592
C5_GO_MHC_CLASS_I_PROTEIN_BINDING	13	Down	0.0119658683309348	0.518831452600592
C2_YAO_TEMPORAL_RESPONSE_TO_PROGESTERONE_CLUSTER_2	36	Down	0.0120612486504708	0.520909208913998
C5_GO_NEGATIVE_REGULATION_OF_LIPID_METABOLIC_PROCESS	51	Down	0.0120698939661323	0.520909208913998
C5_GO_BRANCHING_INVOLVED_IN_SALIVARY_GLAND_MORPHOGENESIS	18	Down	0.01208572670868	0.520909208913998
C5_GO_ER_TO_GOLGI_TRANSPORT_VESICLE_MEMBRANE	49	Down	0.0121394635846584	0.520936731519832
C2_KAMIKUBO_MYELOID_CEBPA_NETWORK	28	Up	0.0121707383385947	0.520936731519832
C7_GSE21670_IL6_VS_TGFB_AND_IL6_TREATED_CD4_TCELL_UP	160	Up	0.0121806959350305	0.520936731519832
C5_GO_CHLORIDE_TRANSPORT	64	Down	0.0121822888004454	0.520936731519832
C5_GO_GATOR1_COMPLEX	5	Down	0.0122463484256525	0.522647204028387
C2_NAKAJIMA_MAST_CELL	33	Up	0.0123037195149083	0.524066076514419
C5_GO_REGULATION_OF_LIPID_BIOSYNTHETIC_PROCESS	141	Down	0.01235750104257	0.52417394098868
C7_GSE22886_NAIVE_CD8_TCELL_VS_MONOCYTE_DN	181	Up	0.0123595162449614	0.52417394098868
C2_REACTOME_SUMOYLATION_OF_CHROMATIN_ORGANIZATION_PROTEINS	64	Down	0.012382011331993	0.52417394098868
C5_GO_3_5_RNA_HELICASE_ACTIVITY	16	Down	0.0124027715172021	0.52417394098868
C5_GO_PEPTIDE_N_ACETYLTRANSFERASE_ACTIVITY	59	Down	0.0124301016560843	0.524308928689552
C5_GO_RAGE_RECEPTOR_BINDING	9	Up	0.0124987215129767	0.524551575000369
C2_REACTOME_IMMUNOREGULATORY_INTERACTIONS_BETWEEN_A_LYMPHOID_AND_A_NON_LYMPHOID_CELL	90	Down	0.0125032392712037	0.524551575000369
H_HALLMARK_INFLAMMATORY_RESPONSE	160	Up	0.0125082960848037	0.524551575000369
C7_GSE5542_IFNG_VS_IFNA_AND_IFNG_TREATED_EPITHELIAL_CELLS_24H_DN	158	Down	0.0125461576247662	0.525125591681688
C7_GSE22342_CD11C_HIGH_VS_LOW_DECIDUAL_MACROPHAGES_UP	148	Down	0.0126277680358761	0.526996526360511
C5_GO_CATENIN_COMPLEX	17	Down	0.0126393771686151	0.526996526360511
C5_GO_CDP_CHOLINE_PATHWAY	5	Down	0.0127527319276052	0.530092459943979
C2_KONG_E2F3_TARGETS	85	Up	0.0127624341274548	0.530092459943979
C5_GO_LIPOPHAGY	5	Down	0.0127965248946061	0.530494103598335
C5_GO_REGULATION_OF_GTP_BINDING	10	Up	0.0128971411640486	0.533646852393578
C5_GO_SNARE_COMPLEX_ASSEMBLY	16	Down	0.0129889971141275	0.536317077689198
C7_GSE14000_4H_VS_16H_LPS_DC_DN	171	Down	0.0130340242337664	0.536317077689198
C2_MARTORIATI_MDM4_TARGETS_FETAL_LIVER_DN	416	Down	0.0130357417032591	0.536317077689198
C7_GSE27786_NKCELL_VS_NEUTROPHIL_UP	169	Down	0.0131053379665475	0.537323472410587
C5_GO_PLANAR_CELL_POLARITY_PATHWAY_INVOLVED_IN_AXIS_ELONGATION	4	Down	0.0131160487763677	0.537323472410587
C2_KEGG_CYTOKINE_CYTOKINE_RECEPTOR_INTERACTION	177	Up	0.0132099766780227	0.537323472410587
C5_GO_NEUROFILAMENT	5	Up	0.0132251813648382	0.537323472410587
C7_GSE17721_POLYIC_VS_CPG_0.5H_BMDC_DN	175	Down	0.0132346755277613	0.537323472410587
C7_GSE7460_CTRL_VS_TGFB_TREATED_ACT_FOXP3_HET_TCONV_UP	169	Down	0.0132369853766138	0.537323472410587
C5_GO_BLASTOCYST_DEVELOPMENT	75	Down	0.0132492670884495	0.537323472410587
C2_KIM_ALL_DISORDERS_DURATION_CORR_UP	6	Down	0.0132888881003622	0.537323472410587
C5_GO_INTERLEUKIN_10_PRODUCTION	40	Up	0.0133589737157448	0.537323472410587
C7_GSE10325_CD4_TCELL_VS_MYELOID_UP	181	Up	0.0134727692663373	0.537323472410587
C3_ACTGTAG_MIR139	106	Down	0.0134733985678488	0.537323472410587
C2_PID_TCR_PATHWAY	63	Down	0.0134892824248387	0.537323472410587
C2_TAKEDA_TARGETS_OF_NUP98_HOXA9_FUSION_3D_DN	21	Up	0.0134933934164881	0.537323472410587
C7_GSE22886_NAIVE_CD4_TCELL_VS_48H_ACT_TH2_UP	168	Up	0.0135061846651453	0.537323472410587
C1_chr7p14	49	Down	0.013512227742066	0.537323472410587
C2_TOMIDA_METASTASIS_DN	14	Up	0.0135614591433937	0.537323472410587
C7_GSE21360_NAIVE_VS_QUATERNARY_MEMORY_CD8_TCELL_DN	178	Down	0.0135775740034313	0.537323472410587
C5_GO_REGULATION_OF_KERATINOCYTE_PROLIFERATION	17	Up	0.0135887298478508	0.537323472410587
C7_GSE26928_EFF_MEM_VS_CENTR_MEM_CD4_TCELL_UP	140	Down	0.0136249455661342	0.537323472410587
C7_GSE17721_LPS_VS_GARDIQUIMOD_2H_BMDC_DN	170	Down	0.013654371936457	0.537323472410587
C5_GO_POSITIVE_REGULATION_OF_ENDOTHELIAL_CELL_APOPTOTIC_PROCESS	16	Down	0.0136594270239617	0.537323472410587
C7_GSE18893_CTRL_VS_TNF_TREATED_TCONV_24H_DN	165	Down	0.0136624016919785	0.537323472410587
C2_REACTOME_PI_3K_CASCADE:FGFR4	13	Down	0.0136863275557887	0.537323472410587
C2_CHIBA_RESPONSE_TO_TSA	39	Up	0.0137473799565654	0.537323472410587
C2_WILSON_PROTEASES_AT_TUMOR_BONE_INTERFACE_DN	3	Up	0.0137573735725783	0.537323472410587
C7_GSE14308_TH2_VS_NAIVE_CD4_TCELL_DN	155	Down	0.013800838888695	0.537323472410587
C2_BROWNE_HCMV_INFECTION_2HR_DN	36	Up	0.0138039148557771	0.537323472410587
C1_chr20p11	41	Down	0.0138344272406289	0.537323472410587
C7_GSE40655_FOXO1_KO_VS_WT_NTREG_UP	174	Down	0.0138546927548372	0.537323472410587
C5_GO_REGULATION_OF_SNARE_COMPLEX_ASSEMBLY	8	Down	0.0138670819100246	0.537323472410587
C7_GSE27786_LIN_NEG_VS_BCELL_DN	172	Down	0.0139372155547492	0.537323472410587
C5_GO_REGULATION_OF_CARDIOCYTE_DIFFERENTIATION	33	Down	0.0139694709612694	0.537323472410587
C2_HILLION_HMGA1_TARGETS	58	Up	0.0140004085882118	0.537323472410587
C5_GO_CORPUS_CALLOSUM_MORPHOGENESIS	5	Down	0.0140779901293251	0.537323472410587
C7_GSE3982_BASOPHIL_VS_NKCELL_DN	139	Down	0.01409256571262	0.537323472410587
C2_SETLUR_PROSTATE_CANCER_TMPRSS2_ERG_FUSION_DN	8	Down	0.0140987898005507	0.537323472410587
C5_GO_NEGATIVE_REGULATION_OF_NON_CANONICAL_WNT_SIGNALING_PATHWAY	4	Down	0.0141153954507813	0.537323472410587
C7_GSE5503_LIVER_DC_VS_MLN_DC_ACTIVATED_ALLOGENIC_TCELL_DN	174	Down	0.0141157479908647	0.537323472410587
C5_GO_DYSTROGLYCAN_BINDING	8	Down	0.0141400322305399	0.537323472410587
C7_GSE24574_NAIVE_VS_TCONV_CD4_TCELL_UP	152	Up	0.0142223133411686	0.537323472410587
C7_GSE34156_NOD2_LIGAND_VS_TLR1_TLR2_LIGAND_6H_TREATED_MONOCYTE_DN	160	Up	0.0142463818549708	0.537323472410587
C2_REACTOME_RUNX1_AND_FOXP3_CONTROL_THE_DEVELOPMENT_OF_REGULATORY_T_LYMPHOCYTES_TREGS	9	Up	0.0143062003585149	0.537323472410587
C2_LEE_EARLY_T_LYMPHOCYTE_UP	89	Up	0.01431093239158	0.537323472410587
C2_CHIARADONNA_NEOPLASTIC_TRANSFORMATION_KRAS_UP	99	Up	0.0143167698797842	0.537323472410587
C7_GSE21546_WT_VS_SAP1A_KO_ANTI_CD3_STIM_DP_THYMOCYTES_DN	165	Down	0.0143197412840572	0.537323472410587
C7_GSE19772_HCMV_INFL_VS_HCMV_INF_MONOCYTES_AND_PI3K_INHIBITION_DN	178	Down	0.0143369038487396	0.537323472410587
C7_GSE3720_UNSTIM_VS_PMA_STIM_VD2_GAMMADELTA_TCELL_UP	153	Up	0.0143645709228242	0.537323472410587
C3_TAGAACC_MIR182	32	Down	0.0143672345361063	0.537323472410587
C5_GO_NEUROTROPHIN_BINDING	9	Up	0.0143903392251901	0.537323472410587
C5_GO_NEGATIVE_REGULATION_OF_B_CELL_RECEPTOR_SIGNALING_PATHWAY	6	Down	0.0143923004636589	0.537323472410587
C7_GSE2770_TGFB_AND_IL4_ACT_VS_ACT_CD4_TCELL_2H_DN	170	Down	0.0144012864379091	0.537323472410587
C5_GO_COATED_VESICLE_MEMBRANE	140	Down	0.0144050729257567	0.537323472410587
C5_GO_ANION_TRANSMEMBRANE_TRANSPORT	185	Down	0.0144315387797742	0.537323472410587
C2_NIKOLSKY_BREAST_CANCER_7P15_AMPLICON	4	Down	0.0144438859154139	0.537323472410587
C2_REACTOME_FRS_MEDIATED_FGFR3_SIGNALING	13	Down	0.0144464156826086	0.537323472410587
C5_GO_RESPONSE_TO_CGMP	3	Down	0.0144555334991851	0.537323472410587
C5_GO_MICROTUBULE_ORGANIZING_CENTER_PART	152	Down	0.0145113152258713	0.537323472410587
C7_GSE13547_2H_VS_12_H_ANTI_IGM_STIM_ZFX_KO_BCELL_DN	163	Up	0.0145158877117729	0.537323472410587
C5_GO_CYTOKINE_BINDING	99	Up	0.0145195819318241	0.537323472410587
C5_GO_PHOSPHATIDYLINOSITOL_3_KINASE_COMPLEX_CLASS_I	5	Down	0.0145468607925205	0.537417443870618
C7_GSE12707_AT16L1_HYPOMORPH_VS_WT_THYMUS_UP	109	Down	0.0145897991259088	0.537600947801955
C5_GO_CORECEPTOR_ACTIVITY	34	Up	0.0146013239056831	0.537600947801955
C7_GSE5099_CLASSICAL_M1_VS_ALTERNATIVE_M2_MACROPHAGE_UP	175	Up	0.0146447569072409	0.53828773992554
C7_GSE5589_UNSTIM_VS_45MIN_LPS_AND_IL10_STIM_MACROPHAGE_UP	168	Down	0.0146771804326038	0.538398528731382
C2_LEE_LIVER_CANCER_HEPATOBLAST	12	Up	0.0147198959836401	0.538398528731382
C7_GSE26290_WT_VS_PDK1_KO_ANTI_CD3_AND_IL2_STIM_CD8_TCELL_DN	160	Down	0.0147221252159665	0.538398528731382
C2_PID_IL12_2PATHWAY	58	Down	0.0147876023280705	0.539884177096935
C5_GO_CALCIUM_ION_IMPORT_INTO_CYTOSOL	6	Down	0.0148428927500777	0.540608037660232
C2_LU_TUMOR_VASCULATURE_UP	21	Up	0.0148572019740901	0.540608037660232
C5_GO_PHOSPHOLIPID_BIOSYNTHETIC_PROCESS	196	Down	0.014994525081453	0.542573228649783
C1_chr16q21	28	Down	0.0149954300893531	0.542573228649783
C5_GO_ANDROGEN_RECEPTOR_BINDING	40	Down	0.0150087049471696	0.542573228649783
C5_GO_PRENYLATION	6	Down	0.0150111177286065	0.542573228649783
C7_GSE22611_UNSTIM_VS_2H_MDP_STIM_MUTANT_NOD2_TRANSDUCED_HEK293T_CELL_DN	175	Down	0.0150373242301735	0.542617598425347
C3_GAGACTG_MIR452	76	Down	0.0150897346452766	0.542635571063298
C2_LI_AMPLIFIED_IN_LUNG_CANCER	142	Up	0.0150899337067101	0.542635571063298
C2_REACTOME_ESR_MEDIATED_SIGNALING	195	Down	0.0151127616118075	0.542635571063298
C2_LUI_TARGETS_OF_PAX8_PPARG_FUSION	26	Up	0.0151586979588412	0.543386791683014
C5_GO_GUANYLYLTRANSFERASE_ACTIVITY	6	Down	0.0152274274796376	0.543894104850856
C2_REACTOME_ANCHORING_OF_THE_BASAL_BODY_TO_THE_PLASMA_MEMBRANE	88	Down	0.015251440555061	0.543894104850856
C2_HOSHIDA_LIVER_CANCER_SURVIVAL_DN	78	Down	0.0152809445821255	0.543894104850856
C2_REACTOME_SIGNALING_BY_NUCLEAR_RECEPTORS	225	Down	0.0152865846168567	0.543894104850856
C5_GO_AUTOPHAGOSOME_MATURATION	33	Down	0.0153116076731805	0.543894104850856
C2_OHASHI_AURKB_TARGETS	6	Up	0.0153230765625707	0.543894104850856
C5_GO_NEGATIVE_REGULATION_OF_TUMOR_NECROSIS_FACTOR_MEDIATED_SIGNALING_PATHWAY	14	Down	0.0153743483008995	0.543957971771466
C5_GO_ANION_HOMEOSTASIS	39	Down	0.015410889188644	0.543957971771466
C5_GO_POSITIVE_REGULATION_OF_EPITHELIAL_CELL_APOPTOTIC_PROCESS	27	Down	0.0154231804946425	0.543957971771466
C2_REACTOME_SIGNALING_BY_WNT	265	Down	0.0154250384666585	0.543957971771466
C2_NIKOLSKY_BREAST_CANCER_11Q12_Q14_AMPLICON	115	Down	0.015538327574512	0.546860562348742
C7_GSE11057_NAIVE_CD4_VS_PBMC_CD4_TCELL_UP	172	Up	0.0155576958767906	0.546860562348742
C2_ZHANG_RESPONSE_TO_IKK_INHIBITOR_AND_TNF_UP	183	Up	0.0156067546077202	0.547698756613094
C2_REACTOME_FGFR3_LIGAND_BINDING_AND_ACTIVATION	7	Down	0.0157187147579235	0.549984569144884
C5_GO_SYNAPTIC_VESICLE_PRIMING	13	Down	0.0157225253159772	0.549984569144884
C2_LY_AGING_MIDDLE_DN	15	Up	0.0157770488709182	0.5510045540562
C2_REACTOME_ANTIGEN_PRESENTATION:_FOLDING_ASSEMBLY_AND_PEPTIDE_LOADING_OF_CLASS_I_MHC	21	Down	0.0158668763796101	0.55301804452644
C2_ZERBINI_RESPONSE_TO_SULINDAC_DN	6	Up	0.0159005313144024	0.55301804452644
C5_GO_PROTEIN_ANTIGEN_BINDING	6	Down	0.015923411789052	0.55301804452644
C7_GSE17721_12H_VS_24H_CPG_BMDC_UP	152	Down	0.0159365325173112	0.55301804452644
C7_GSE25088_WT_VS_STAT6_KO_MACROPHAGE_IL4_STIM_DN	170	Up	0.016084510959426	0.557262889268917
C2_REACTOME_FRS_MEDIATED_FGFR2_SIGNALING	16	Down	0.0162239322401725	0.561198216645331
C5_GO_VESICLE_DOCKING_INVOLVED_IN_EXOCYTOSIS	37	Down	0.0162691284401412	0.56186689523877
C2_NADLER_OBESITY_UP	48	Up	0.0163062573415706	0.562255282906251
C2_KEGG_WNT_SIGNALING_PATHWAY	114	Down	0.0164432553945701	0.566080565667587
C2_MORI_PRE_BI_LYMPHOCYTE_UP	65	Up	0.0165459757707892	0.567701773639193
C5_GO_CONVERGENT_EXTENSION_INVOLVED_IN_ORGANOGENESIS	4	Down	0.0165502976811842	0.567701773639193
C2_HOLLEMAN_ASPARAGINASE_RESISTANCE_B_ALL_DN	10	Down	0.0165928021011462	0.567701773639193
C5_GO_TOLL_LIKE_RECEPTOR_BINDING	11	Up	0.0166131116570261	0.567701773639193
C2_JISON_SICKLE_CELL_DISEASE_DN	156	Up	0.0166210158833737	0.567701773639193
C5_GO_CYTOLYTIC_GRANULE	4	Down	0.0167169213638993	0.568039518172896
C7_GSE6269_HEALTHY_VS_E_COLI_INF_PBMC_DN	115	Up	0.0167316474631231	0.568039518172896
C1_chr2p16	28	Down	0.0167549933808272	0.568039518172896
C7_GSE41867_DAY15_EFFECTOR_VS_DAY30_EXHAUSTED_CD8_TCELL_LCMV_CLONE13_DN	169	Down	0.0167558545555771	0.568039518172896
C7_GSE25123_CTRL_VS_IL4_STIM_MACROPHAGE_DN	179	Up	0.0167662573759943	0.568039518172896
C3_RREB1_01	153	Down	0.0168030347789359	0.568039518172896
C7_GSE21360_NAIVE_VS_QUATERNARY_MEMORY_CD8_TCELL_UP	178	Down	0.016838078260905	0.568039518172896
C7_GSE16385_ROSIGLITAZONE_VS_UNTREATED_IFNG_TNF_STIM_MACROPHAGE_DN	162	Down	0.0168400980390989	0.568039518172896
C2_WU_CELL_MIGRATION	138	Up	0.0169224821097934	0.569933455614018
C5_GO_NADP_METABOLIC_PROCESS	13	Down	0.0169545689617918	0.570130188168735
C5_GO_MICROTUBULE_ANCHORING_AT_CENTROSOME	9	Down	0.0170474597578522	0.570989100624212
C7_GSE10240_IL22_VS_IL17_STIM_PRIMARY_BRONCHIAL_EPITHELIAL_CELLS_UP	181	Down	0.0170508282934125	0.570989100624212
C7_GSE10325_CD4_TCELL_VS_BCELL_UP	178	Up	0.017074507789485	0.570989100624212
C2_BIOCARTA_TCYTOTOXIC_PATHWAY	12	Down	0.0171264805378364	0.570989100624212
C5_GO_DORSAL_VENTRAL_AXIS_SPECIFICATION	5	Down	0.0171275208103067	0.570989100624212
C5_GO_INORGANIC_ANION_TRANSPORT	111	Down	0.0171870626712576	0.570989100624212
C7_GSE16385_IFNG_TNF_VS_IL4_STIM_MACROPHAGE_ROSIGLITAZONE_TREATED_DN	164	Down	0.0172315350081345	0.570989100624212
C2_PID_SYNDECAN_4_PATHWAY	29	Up	0.0172329243018371	0.570989100624212
C2_VERRECCHIA_RESPONSE_TO_TGFB1_C5	16	Down	0.0172347063834961	0.570989100624212
C7_GSE9006_HEALTHY_VS_TYPE_1_DIABETES_PBMC_AT_DX_DN	161	Up	0.0172429613777785	0.570989100624212
C5_GO_FORMATION_OF_CYTOPLASMIC_TRANSLATION_INITIATION_COMPLEX	11	Up	0.0173578877783302	0.572218097426214
C5_GO_NEGATIVE_REGULATION_OF_EPIDERMAL_GROWTH_FACTOR_ACTIVATED_RECEPTOR_ACTIVITY	12	Down	0.0173669925775403	0.572218097426214
C2_HOLLEMAN_VINCRISTINE_RESISTANCE_B_ALL_DN	12	Up	0.0173688831793623	0.572218097426214
C5_GO_CD40_RECEPTOR_COMPLEX	10	Down	0.0174044973301178	0.572218097426214
C7_GSE18791_UNSTIM_VS_NEWCATSLE_VIRUS_DC_1H_DN	141	Down	0.0174156813040519	0.572218097426214
C5_GO_VESICLE_DOCKING	56	Down	0.0174381245912698	0.572218097426214
C5_GO_NADPLUS_ADP_RIBOSYLTRANSFERASE_ACTIVITY	18	Down	0.0175284017223916	0.574312927021889
C5_GO_REGULATION_OF_SMOOTH_MUSCLE_CELL_CHEMOTAXIS	3	Down	0.017562367561507	0.574559202618398
C7_GSE24634_TREG_VS_TCONV_POST_DAY7_IL4_CONVERSION_UP	171	Up	0.0176295200999918	0.575888819747551
C5_GO_ACETYLTRANSFERASE_ACTIVITY	82	Down	0.0177477206454799	0.578879482855497
C5_GO_VIRAL_TRANSLATIONAL_TERMINATION_REINITIATION	4	Up	0.0178102783432323	0.579081631873919
C5_GO_TROPONIN_I_BINDING	2	Up	0.0178613870266104	0.579081631873919
C2_KEGG_TYPE_I_DIABETES_MELLITUS	31	Down	0.0178673144110002	0.579081631873919
C1_chr12q12	21	Down	0.0178729026914376	0.579081631873919
C2_HUPER_BREAST_BASAL_VS_LUMINAL_UP	27	Up	0.0178895806203428	0.579081631873919
C7_GSE13485_CTRL_VS_DAY1_YF17D_VACCINE_PBMC_UP	173	Down	0.017913863491197	0.579081631873919
C2_PID_CMYB_PATHWAY	67	Up	0.0180168798051882	0.581546329878312
C5_GO_SPONTANEOUS_SYNAPTIC_TRANSMISSION	5	Up	0.018053037620222	0.581848866801309
C5_GO_POSITIVE_REGULATION_OF_CYTOLYSIS	5	Down	0.0181281840776969	0.582960513943115
C2_BURTON_ADIPOGENESIS_3	90	Up	0.0181412009126523	0.582960513943115
C2_REACTOME_SHC_MEDIATED_CASCADE:FGFR3	11	Down	0.0182308733544242	0.584976753143512
C2_KEGG_CYTOSOLIC_DNA_SENSING_PATHWAY	37	Down	0.0183006632815386	0.585147952088292
C2_BIOCARTA_INTEGRIN_PATHWAY	30	Down	0.0183168877490213	0.585147952088292
C5_GO_NEGATIVE_REGULATION_OF_ERBB_SIGNALING_PATHWAY	43	Down	0.0183355311030311	0.585147952088292
C2_REACTOME_INTERFERON_GAMMA_SIGNALING	74	Down	0.018343955962442	0.585147952088292
C2_TANG_SENESCENCE_TP53_TARGETS_DN	51	Up	0.0183824653707349	0.585377819804943
C5_GO_DNA_BINDING_TRANSCRIPTION_FACTOR_ACTIVITY	1158	Down	0.0184409665449843	0.585377819804943
C5_GO_INTERMEDIATE_FILAMENT_BASED_PROCESS	29	Up	0.0184456653364259	0.585377819804943
C5_GO_REGULATION_OF_LIPOPHAGY	4	Down	0.0184658485715273	0.585377819804943
C7_GSE26030_TH1_VS_TH17_DAY5_POST_POLARIZATION_UP	166	Down	0.0184858990188367	0.585377819804943
C5_GO_GLYCEROLIPID_BIOSYNTHETIC_PROCESS	182	Down	0.0186215270433726	0.587423173276735
C7_GSE32533_MIR17_KO_VS_MIR17_OVEREXPRESS_ACT_CD4_TCELL_UP	163	Down	0.0186360813395407	0.587423173276735
C5_GO_POSITIVE_REGULATION_OF_MAST_CELL_ACTIVATION	17	Up	0.0186423658757432	0.587423173276735
C2_KEGG_ALLOGRAFT_REJECTION	28	Down	0.0186586562427357	0.587423173276735
C5_GO_HEXOKINASE_ACTIVITY	5	Up	0.0187328235461306	0.588904668440804
C7_GSE11961_FOLLICULAR_BCELL_VS_GERMINAL_CENTER_BCELL_DAY40_DN	162	Down	0.0188206823956361	0.590129688498271
C2_MATZUK_OVULATION	13	Up	0.0188261231933574	0.590129688498271
C2_LAU_APOPTOSIS_CDKN2A_DN	4	Down	0.018910884662038	0.590507308576282
C5_GO_NEGATIVE_REGULATION_OF_LIPID_BIOSYNTHETIC_PROCESS	34	Down	0.0189496901219732	0.590507308576282
C2_FRASOR_TAMOXIFEN_RESPONSE_DN	9	Down	0.0189682516731699	0.590507308576282
C2_REACTOME_RELAXIN_RECEPTORS	3	Up	0.0190498255258141	0.590507308576282
C5_GO_REGULATION_OF_SYSTEMIC_ARTERIAL_BLOOD_PRESSURE_BY_ENDOTHELIN	5	Up	0.0190613626025577	0.590507308576282
C5_GO_NEGATIVE_REGULATION_OF_COAGULATION	35	Up	0.0191035895712053	0.590507308576282
C3_TTCNRGNNNNTTC_HSF_Q6	114	Down	0.0191064062088216	0.590507308576282
C2_REACTOME_PKA_MEDIATED_PHOSPHORYLATION_OF_KEY_METABOLIC_FACTORS	3	Down	0.0191825493409205	0.590507308576282
C5_GO_ACYL_COA_DEHYDROGENASE_ACTIVITY	11	Down	0.0192459639297568	0.590507308576282
C2_HUANG_GATA2_TARGETS_UP	124	Up	0.0192488813577162	0.590507308576282
C2_LUCAS_HNF4A_TARGETS_UP	48	Down	0.0192585810643161	0.590507308576282
C5_GO_CELLULAR_ANION_HOMEOSTASIS	8	Down	0.0193326932211781	0.590507308576282
C5_GO_CHROMATIN_SILENCING_AT_RDNA	37	Down	0.0193435461093587	0.590507308576282
C5_GO_SHELTERIN_COMPLEX	6	Down	0.0193691262485856	0.590507308576282
C2_REACTOME_ANTIGEN_ACTIVATES_B_CELL_RECEPTOR_BCR_LEADING_TO_GENERATION_OF_SECOND_MESSENGERS	28	Down	0.0194016382235308	0.590507308576282
C2_REACTOME_ALPHA_DEFENSINS	3	Up	0.0194026604628292	0.590507308576282
C2_REACTOME_RUNX1_REGULATES_TRANSCRIPTION_OF_GENES_INVOLVED_IN_DIFFERENTIATION_OF_HSCS	106	Down	0.019441300507885	0.590507308576282
C5_GO_DOPAMINERGIC_NEURON_AXON_GUIDANCE	4	Down	0.0194737837452104	0.590507308576282
C5_GO_POSITIVE_REGULATION_OF_CD4_POSITIVE_ALPHA_BETA_T_CELL_ACTIVATION	30	Up	0.0194826101350991	0.590507308576282
C2_REACTOME_METABOLISM_OF_STEROIDS	119	Down	0.0194955942597989	0.590507308576282
C5_GO_NEGATIVE_REGULATION_OF_RESPONSE_TO_WOUNDING	56	Up	0.0195044944881187	0.590507308576282
C5_GO_REGULATION_OF_MACROPHAGE_APOPTOTIC_PROCESS	9	Down	0.0195076411099897	0.590507308576282
C5_GO_RESPONSE_TO_PLATELET_DERIVED_GROWTH_FACTOR	18	Down	0.0195227214549962	0.590507308576282
C2_SASAKI_ADULT_T_CELL_LEUKEMIA	148	Up	0.0195285868168704	0.590507308576282
C5_GO_MODIFIED_AMINO_ACID_TRANSMEMBRANE_TRANSPORTER_ACTIVITY	14	Up	0.0195379879645309	0.590507308576282
C2_ZHOU_CELL_CYCLE_GENES_IN_IR_RESPONSE_24HR	113	Up	0.0195643062498192	0.590507308576282
C7_GSE36476_CTRL_VS_TSST_ACT_72H_MEMORY_CD4_TCELL_OLD_DN	181	Up	0.0195835264473217	0.590507308576282
C7_GSE24671_CTRL_VS_BAKIMULC_INFECTED_MOUSE_SPLENOCYTES_DN	140	Up	0.0195993080828384	0.590507308576282
C2_HAHTOLA_CTCL_CUTANEOUS	21	Up	0.0196822461663074	0.591401877512572
C5_GO_REGULATION_OF_POTASSIUM_ION_TRANSMEMBRANE_TRANSPORTER_ACTIVITY	34	Up	0.019683448761294	0.591401877512572
C2_TORCHIA_TARGETS_OF_EWSR1_FLI1_FUSION_TOP20_UP	15	Up	0.019772037007107	0.591586007707111
C7_GSE26156_DOUBLE_POSITIVE_VS_CD4_SINGLE_POSITIVE_THYMOCYTE_UP	173	Up	0.0197758638051875	0.591586007707111
C2_KEGG_PRION_DISEASES	27	Down	0.0197916088500667	0.591586007707111
C5_GO_TELOMERE_CAPPING	52	Down	0.0198195818956165	0.591586007707111
C5_GO_FLAVIN_ADENINE_DINUCLEOTIDE_BINDING	64	Down	0.0198257429273478	0.591586007707111
C2_REACTOME_SIGNALING_BY_MST1	4	Up	0.0199629355207072	0.593949204249315
C2_KEGG_HEDGEHOG_SIGNALING_PATHWAY	36	Down	0.0199957630123187	0.593949204249315
C2_SHIN_B_CELL_LYMPHOMA_CLUSTER_1	7	Down	0.0200264583106969	0.593949204249315
C2_REACTOME_INTRA_GOLGI_TRAFFIC	39	Down	0.0200757323089812	0.593949204249315
C3_TCCAGAG_MIR518C	115	Down	0.0200770377925461	0.593949204249315
C2_PID_TOLL_ENDOGENOUS_PATHWAY	22	Up	0.0200864962686974	0.593949204249315
C7_GSE3565_CTRL_VS_LPS_INJECTED_DUSP1_KO_SPLENOCYTES_DN	157	Up	0.0201045710262496	0.593949204249315
C7_GSE14000_TRANSLATED_RNA_VS_MRNA_DC_DN	149	Up	0.0201236760266766	0.593949204249315
C7_GSE36476_CTRL_VS_TSST_ACT_72H_MEMORY_CD4_TCELL_YOUNG_UP	174	Up	0.0201929493112592	0.594224804136177
C5_GO_NUCLEAR_NUCLEOSOME	29	Down	0.0202502621649955	0.594224804136177
C7_GSE22919_RESTING_VS_IL2_IL12_IL15_STIM_NK_CELL_UP	172	Down	0.0202930293092106	0.594224804136177
C5_GO_COATED_MEMBRANE	83	Down	0.0203105402628067	0.594224804136177
C5_GO_CHAPERONE_COFACTOR_DEPENDENT_PROTEIN_REFOLDING	23	Down	0.020390780840773	0.594224804136177
C7_GSE1791_CTRL_VS_NEUROMEDINU_IN_T_CELL_LINE_6H_DN	178	Down	0.0204141297572922	0.594224804136177
C1_chr4q22	23	Up	0.0204554583811432	0.594224804136177
C2_REACTOME_DISASSEMBLY_OF_THE_DESTRUCTION_COMPLEX_AND_RECRUITMENT_OF_AXIN_TO_THE_MEMBRANE	27	Down	0.0204719401481641	0.594224804136177
C7_GSE27786_NKTCELL_VS_MONO_MAC_UP	176	Down	0.020477753785899	0.594224804136177
C2_BROWNE_HCMV_INFECTION_10HR_UP	77	Down	0.0205277379912953	0.594224804136177
C5_GO_TRANSMEMBRANE_RECEPTOR_PROTEIN_TYROSINE_KINASE_ACTIVATOR_ACTIVITY	3	Down	0.0205320741817349	0.594224804136177
C2_REACTOME_MET_RECEPTOR_ACTIVATION	4	Up	0.0205491038052664	0.594224804136177
C2_PID_HEDGEHOG_2PATHWAY	14	Down	0.0205610607862356	0.594224804136177
C5_GO_PERICYTE_CELL_DIFFERENTIATION	6	Down	0.0206394442103556	0.594224804136177
C3_MIF1_01	147	Down	0.0206666293026935	0.594224804136177
C5_GO_ENDODERMAL_CELL_FATE_COMMITMENT	7	Down	0.0206686839755828	0.594224804136177
C7_GSE45365_HEALTHY_VS_MCMV_INFECTION_CD11B_DC_UP	153	Down	0.0206751991558524	0.594224804136177
C5_GO_REGULATION_OF_PHOSPHATIDYLCHOLINE_BIOSYNTHETIC_PROCESS	3	Down	0.0206967004459527	0.594224804136177
C2_REACTOME_PHOSPHOLIPID_METABOLISM	166	Down	0.0207358689841693	0.594224804136177
C5_GO_MIDBRAIN_DOPAMINERGIC_NEURON_DIFFERENTIATION	8	Down	0.0207586671161056	0.594224804136177
C7_GSE42021_TCONV_PLN_VS_CD24HI_TCONV_THYMUS_UP	173	Down	0.020778722886741	0.594224804136177
C2_LE_EGR2_TARGETS_UP	89	Up	0.0208113255974113	0.594224804136177
C5_GO_CYTOPLASMIC_SIDE_OF_ROUGH_ENDOPLASMIC_RETICULUM_MEMBRANE	3	Up	0.0208117002215701	0.594224804136177
C2_GRAHAM_CML_QUIESCENT_VS_CML_DIVIDING_DN	7	Up	0.02081941497459	0.594224804136177
C5_GO_SALIVARY_GLAND_DEVELOPMENT	30	Down	0.0208558606429508	0.594224804136177
C2_REACTOME_SHC_MEDIATED_CASCADE:FGFR2	14	Down	0.0208647279370561	0.594224804136177
C7_GSE24972_WT_VS_IRF8_KO_MARGINAL_ZONE_SPLEEN_BCELL_UP	172	Down	0.0208715888945313	0.594224804136177
C2_HORTON_SREBF_TARGETS	22	Down	0.0211003279582284	0.595878851649736
C5_GO_LIPID_BIOSYNTHETIC_PROCESS	514	Down	0.0211322099312626	0.595878851649736
C5_GO_POSITIVE_REGULATION_OF_T_HELPER_17_CELL_DIFFERENTIATION	7	Up	0.0211357670919693	0.595878851649736
C2_REACTOME_CHROMOSOME_MAINTENANCE	100	Down	0.0211716788369493	0.595878851649736
C5_GO_REGULATION_OF_MICROVILLUS_LENGTH	3	Up	0.0212162522277205	0.595878851649736
C5_GO_OXIDOREDUCTASE_ACTIVITY_ACTING_ON_A_HEME_GROUP_OF_DONORS	19	Up	0.0212200513861493	0.595878851649736
C5_GO_CHLORIDE_CHANNEL_ACTIVITY	37	Down	0.0212866071931614	0.595878851649736
C2_REACTOME_FRS_MEDIATED_FGFR4_SIGNALING	14	Down	0.0213005741602268	0.595878851649736
C3_YAATNANRNNNCAG_UNKNOWN	51	Down	0.0213168963914817	0.595878851649736
C7_GSE3400_UNTREATED_VS_IFNB_TREATED_MEF_UP	170	Down	0.0213222763354815	0.595878851649736
C7_GSE22886_IGM_MEMORY_BCELL_VS_BLOOD_PLASMA_CELL_DN	173	Down	0.0213223226065151	0.595878851649736
C2_REACTOME_DNA_REPAIR	299	Down	0.0213395537052864	0.595878851649736
C3_TCATCTC_MIR143	115	Down	0.0213645559617102	0.595878851649736
C2_YANAGISAWA_LUNG_CANCER_RECURRENCE	7	Up	0.0213985355943222	0.595878851649736
C2_CHIANG_LIVER_CANCER_SUBCLASS_PROLIFERATION_UP	154	Up	0.0214046794580756	0.595878851649736
C7_GSE20152_SPHK1_KO_VS_WT_HTNFA_OVERXPRESS_ANKLE_DN	176	Down	0.0214093594892715	0.595878851649736
C5_GO_LIPID_PHOSPHORYLATION	55	Down	0.021422993330417	0.595878851649736
C5_GO_REGULATION_OF_MYOSIN_LIGHT_CHAIN_PHOSPHATASE_ACTIVITY	6	Down	0.0214743136384421	0.595878851649736
C5_GO_CILIARY_BASAL_BODY_PLASMA_MEMBRANE_DOCKING	86	Down	0.0214805058061292	0.595878851649736
C2_XU_HGF_SIGNALING_NOT_VIA_AKT1_6HR	22	Up	0.0214975023891748	0.595878851649736
C7_GSE21927_HEALTHY_VS_TUMOROUS_BALBC_MOUSE_MONOCYTE_UP	145	Down	0.0215088541902606	0.595878851649736
C5_GO_POSITIVE_REGULATION_OF_T_HELPER_1_TYPE_IMMUNE_RESPONSE	15	Up	0.0215331629399734	0.595878851649736
C5_GO_CLATHRIN_COATED_ENDOCYTIC_VESICLE_MEMBRANE	33	Down	0.0216406810018176	0.59692673658835
C2_REACTOME_PI5P_REGULATES_TP53_ACETYLATION	8	Down	0.0216735666952446	0.59692673658835
C7_GSE40274_FOXP3_VS_FOXP3_AND_HELIOS_TRANSDUCED_ACTIVATED_CD4_TCELL_DN	139	Down	0.0216782629822878	0.59692673658835
C5_GO_PROTEIN_GERANYLGERANYLATION	5	Down	0.0216955075947709	0.59692673658835
C5_GO_POSITIVE_REGULATION_OF_VASCULAR_PERMEABILITY	6	Down	0.0217134172854495	0.59692673658835
C5_GO_REGULATION_OF_BASEMENT_MEMBRANE_ASSEMBLY_INVOLVED_IN_EMBRYONIC_BODY_MORPHOGENESIS	5	Down	0.0217359042784783	0.59692673658835
C2_ISHIDA_E2F_TARGETS	50	Up	0.0218422133701416	0.597337478558856
C7_GSE12198_LOW_IL2_STIM_NK_CELL_VS_HIGH_IL2_STIM_NK_CELL_DN	140	Down	0.0218489181548864	0.597337478558856
C5_GO_DOPAMINERGIC_NEURON_DIFFERENTIATION	16	Down	0.0218958538965659	0.597337478558856
C7_GSE41867_NAIVE_VS_DAY15_LCMV_CONE13_EFFECTOR_CD8_TCELL_DN	163	Down	0.0218983210684104	0.597337478558856
C5_GO_NEUROPEPTIDE_Y_RECEPTOR_ACTIVITY	4	Down	0.0219033776441386	0.597337478558856
C5_GO_LIGAND_GATED_ANION_CHANNEL_ACTIVITY	4	Down	0.0219158481982879	0.597337478558856
C2_BIOCARTA_TCR_PATHWAY	42	Down	0.0219805197592932	0.598349411943766
C7_GSE7509_UNSTIM_VS_IFNA_STIM_IMMATURE_DC_DN	157	Down	0.0221518891294632	0.601731952945834
C7_GSE3720_UNSTIM_VS_LPS_STIM_VD1_GAMMADELTA_TCELL_UP	171	Down	0.0221601787210177	0.601731952945834
C7_GSE13485_CTRL_VS_DAY21_YF17D_VACCINE_PBMC_UP	163	Down	0.0222661490421724	0.603629140267101
C7_GSE15659_RESTING_VS_ACTIVATED_TREG_DN	154	Down	0.0222856221743873	0.603629140267101
C3_KMCATNNWGGA_UNKNOWN	83	Down	0.0223546379908468	0.603834168565808
C7_GSE13547_CTRL_VS_ANTI_IGM_STIM_BCELL_12H_UP	170	Up	0.0224018527181553	0.603834168565808
C2_REACTOME_SENESCENCE_ASSOCIATED_SECRETORY_PHENOTYPE_SASP	96	Down	0.0224318412751407	0.603834168565808
C7_GSE24634_TEFF_VS_TCONV_DAY7_IN_CULTURE_UP	187	Up	0.0225529098637601	0.603834168565808
C2_REACTOME_PD_1_SIGNALING	18	Down	0.0225646455374312	0.603834168565808
C5_GO_KERATINOCYTE_PROLIFERATION	24	Up	0.0225782219751822	0.603834168565808
C5_GO_REGULATION_OF_COAGULATION	56	Up	0.0225814145932871	0.603834168565808
C2_KEGG_HEMATOPOIETIC_CELL_LINEAGE	70	Up	0.0226150003797059	0.603834168565808
C2_YAMANAKA_GLIOBLASTOMA_SURVIVAL_UP	7	Up	0.0227170677616458	0.603834168565808
C5_GO_POSITIVE_REGULATION_OF_TYPE_I_INTERFERON_MEDIATED_SIGNALING_PATHWAY	11	Down	0.0227559814709349	0.603834168565808
C5_GO_SECRETION_OF_LYSOSOMAL_ENZYMES	6	Down	0.0227765034319092	0.603834168565808
C2_REACTOME_SMAC_XIAP_REGULATED_APOPTOTIC_RESPONSE	8	Down	0.0227930978935904	0.603834168565808
C5_GO_GERM_CELL_MIGRATION	7	Up	0.0227939500515078	0.603834168565808
C7_GSE43863_NAIVE_VS_MEMORY_TH1_CD4_TCELL_D150_LCMV_UP	114	Down	0.0228112905945447	0.603834168565808
C2_REACTOME_DOWNSTREAM_SIGNALING_OF_ACTIVATED_FGFR3	18	Down	0.0228346917207783	0.603834168565808
C2_REACTOME_DOWNSTREAM_SIGNALING_OF_ACTIVATED_FGFR2	21	Down	0.0228511172448786	0.603834168565808
C5_GO_PHYSIOLOGICAL_CARDIAC_MUSCLE_HYPERTROPHY	19	Down	0.0229379695510931	0.603834168565808
C2_WEI_MIR34A_TARGETS	125	Down	0.0229608844381277	0.603834168565808
C3_VDR_Q3	173	Down	0.0229639659001774	0.603834168565808
C5_GO_POSITIVE_REGULATION_OF_LYMPHOCYTE_CHEMOTAXIS	12	Down	0.0229642603488658	0.603834168565808
C2_REACTOME_UB_SPECIFIC_PROCESSING_PROTEASES	172	Down	0.0229732123436661	0.603834168565808
C2_SCHMIDT_POR_TARGETS_IN_LIMB_BUD_UP	23	Down	0.022982701723724	0.603834168565808
C2_LEE_AGING_NEOCORTEX_DN	46	Down	0.0229866889666955	0.603834168565808
C5_GO_MULTINUCLEAR_OSTEOCLAST_DIFFERENTIATION	5	Up	0.0230095041388137	0.603834168565808
C5_GO_REGULATION_OF_SERINE_TYPE_PEPTIDASE_ACTIVITY	2	Up	0.0230159136202407	0.603834168565808
C5_GO_NEGATIVE_REGULATION_OF_SERINE_TYPE_PEPTIDASE_ACTIVITY	2	Up	0.0230159136202407	0.603834168565808
C5_GO_REGULATION_OF_FC_RECEPTOR_MEDIATED_STIMULATORY_SIGNALING_PATHWAY	11	Down	0.0231455098622348	0.606501701733808
C5_GO_3_UTR_MEDIATED_MRNA_STABILIZATION	16	Down	0.0232349699545219	0.60788707226109
C5_GO_CARDIOCYTE_DIFFERENTIATION	99	Down	0.0232543459489465	0.60788707226109
C7_GSE20198_UNTREATED_VS_IL12_TREATED_ACT_CD4_TCELL_UP	173	Down	0.0233468778368201	0.609572388520724
C7_GSE24634_IL4_VS_CTRL_TREATED_NAIVE_CD4_TCELL_DAY10_UP	157	Up	0.0234844348619428	0.611374118166131
C2_CHEBOTAEV_GR_TARGETS_UP	59	Up	0.0234900381295357	0.611374118166131
C7_GSE17721_POLYIC_VS_CPG_2H_BMDC_UP	171	Down	0.0235003171140597	0.611374118166131
C2_GAL_LEUKEMIC_STEM_CELL_DN	189	Up	0.0235691702419474	0.612431920054813
C2_BIOCARTA_SHH_PATHWAY	12	Down	0.0236534214780301	0.612953854459683
C5_GO_CELLULAR_COMPONENT_ASSEMBLY_INVOLVED_IN_MORPHOGENESIS	71	Down	0.0236823001019741	0.612953854459683
C5_GO_REGULATION_OF_PLASMINOGEN_ACTIVATION	11	Up	0.0237198248861029	0.612953854459683
C7_GSE39820_CTRL_VS_IL1B_IL6_CD4_TCELL_UP	174	Down	0.0237283984796161	0.612953854459683
C5_GO_FATTY_ACYL_COA_BIOSYNTHETIC_PROCESS	25	Down	0.0239079153858282	0.612953854459683
C3_OCT1_Q5_01	182	Down	0.0239166914726508	0.612953854459683
C2_MARTINEZ_RESPONSE_TO_TRABECTEDIN_UP	57	Up	0.0239179862827472	0.612953854459683
C7_GSE17721_CTRL_VS_CPG_0.5H_BMDC_UP	170	Down	0.0239200755897721	0.612953854459683
C3_EFC_Q6	194	Down	0.02396138268484	0.612953854459683
C2_REACTOME_RETROGRADE_TRANSPORT_AT_THE_TRANS_GOLGI_NETWORK	42	Down	0.0239701334935892	0.612953854459683
C7_GSE4748_CYANOBACTERIUM_LPSLIKE_VS_LPS_AND_CYANOBACTERIUM_LPSLIKE_STIM_DC_3H_DN	127	Up	0.0239925874217889	0.612953854459683
C2_ROYLANCE_BREAST_CANCER_16Q_COPY_NUMBER_UP	48	Down	0.0241052958380643	0.612953854459683
C5_GO_T_HELPER_1_TYPE_IMMUNE_RESPONSE	34	Up	0.0241053781325459	0.612953854459683
C5_GO_REGION_OF_CYTOSOL	22	Down	0.0241286044992896	0.612953854459683
C5_GO_POSTTRANSLATIONAL_PROTEIN_TARGETING_TO_MEMBRANE_TRANSLOCATION	3	Down	0.0241606004530259	0.612953854459683
C5_GO_NATURAL_KILLER_CELL_CHEMOTAXIS	6	Down	0.0242200494879108	0.612953854459683
C2_PAL_PRMT5_TARGETS_DN	19	Down	0.0242239296462835	0.612953854459683
C5_GO_RESPONSE_TO_MISFOLDED_PROTEIN	20	Down	0.0242259873129123	0.612953854459683
C5_GO_CATECHOLAMINE_BINDING	6	Down	0.0242420727229179	0.612953854459683
C5_GO_REGULATION_OF_CHAPERONE_MEDIATED_AUTOPHAGY	7	Up	0.0242440571976106	0.612953854459683
C2_HWANG_PROSTATE_CANCER_MARKERS	21	Up	0.0242682881365936	0.612953854459683
C2_CHEN_LVAD_SUPPORT_OF_FAILING_HEART_DN	30	Up	0.0242803368573492	0.612953854459683
C5_GO_POSITIVE_REGULATION_OF_PHOSPHOPROTEIN_PHOSPHATASE_ACTIVITY	18	Down	0.0243181464982463	0.612953854459683
C1_chr7q33	19	Down	0.0243451226061268	0.612953854459683
C7_GSE38696_LIGHT_ZONE_VS_DARK_ZONE_BCELL_UP	164	Down	0.0243644624500964	0.612953854459683
C7_GSE4748_LPS_VS_LPS_AND_CYANOBACTERIUM_LPSLIKE_STIM_DC_3H_UP	169	Down	0.0243647918108701	0.612953854459683
C2_YU_MYC_TARGETS_UP	42	Up	0.0244408608903693	0.612953854459683
C7_GSE33424_CD161_HIGH_VS_INT_CD8_TCELL_DN	157	Up	0.0244681674039634	0.612953854459683
C5_GO_CLATHRIN_COAT_OF_COATED_PIT	18	Down	0.0245370356938532	0.612953854459683
C5_GO_DEFINITIVE_ERYTHROCYTE_DIFFERENTIATION	2	Down	0.0245577447305167	0.612953854459683
C7_GSE7568_IL4_TGFB_DEXAMETHASONE_VS_IL4_TGFB_TREATED_MACROPHAGE_DN	173	Down	0.0245894994701049	0.612953854459683
C2_REACTOME_BIOSYNTHESIS_OF_EPA_DERIVED_SPMS	5	Up	0.0245918456092853	0.612953854459683
C2_MCBRYAN_PUBERTAL_BREAST_5_6WK_DN	103	Down	0.0245994929226228	0.612953854459683
C2_REACTOME_PREGNENOLONE_BIOSYNTHESIS	10	Down	0.0246245450502665	0.612953854459683
C2_ABDULRAHMAN_KIDNEY_CANCER_VHL_DN	12	Down	0.0246899468814727	0.612953854459683
C2_LE_NEURONAL_DIFFERENTIATION_DN	15	Up	0.0247050679014568	0.612953854459683
C2_CHESLER_BRAIN_D6MIT150_QTL_TRANS	5	Down	0.0247930286009935	0.612953854459683
C5_GO_HISTONE_H4_K16_ACETYLATION	21	Down	0.0248719507631423	0.612953854459683
C5_GO_POSITIVE_REGULATION_OF_INTRACELLULAR_PROTEIN_TRANSPORT	123	Down	0.0248856884526273	0.612953854459683
C5_GO_NEGATIVE_REGULATION_OF_TROPHOBLAST_CELL_MIGRATION	5	Up	0.0249003564897327	0.612953854459683
C5_GO_MRNA_5_UTR_BINDING	16	Up	0.0249101400244235	0.612953854459683
C5_GO_DEFENSE_RESPONSE_TO_GRAM_NEGATIVE_BACTERIUM	35	Up	0.0249257700191415	0.612953854459683
C5_GO_INFLAMMATORY_RESPONSE_TO_ANTIGENIC_STIMULUS	33	Up	0.0249400267794374	0.612953854459683
C7_GSE11961_MARGINAL_ZONE_BCELL_VS_GERMINAL_CENTER_BCELL_DAY40_UP	170	Down	0.0249491212547407	0.612953854459683
C3_AML1_01	218	Down	0.0250105135293316	0.612953854459683
C3_AML1_Q6	218	Down	0.0250105135293316	0.612953854459683
C5_GO_PHOSPHATIDYLINOSITOL_PHOSPHORYLATION	44	Down	0.025037911023374	0.612953854459683
C7_GSE8835_CD4_VS_CD8_TCELL_UP	171	Down	0.0250434837789557	0.612953854459683
C2_REACTOME_BIOSYNTHESIS_OF_E_SERIES_18_S_RESOLVINS	4	Up	0.0250651736008613	0.612953854459683
C5_GO_STEROID_BIOSYNTHETIC_PROCESS	137	Down	0.0250674474612917	0.612953854459683
C5_GO_RESPONSE_TO_BACTERIAL_LIPOPROTEIN	7	Up	0.0250926305828384	0.612953854459683
C5_GO_HOMOPHILIC_CELL_ADHESION_VIA_PLASMA_MEMBRANE_ADHESION_MOLECULES	80	Down	0.0250967988234217	0.612953854459683
C3_E4BP4_01	176	Down	0.0250976982061256	0.612953854459683
C5_GO_GOLGI_VESICLE_BUDDING	70	Down	0.0251541448898312	0.612953854459683
C2_REACTOME_SYNTHESIS_OF_KETONE_BODIES	6	Down	0.0251790635355671	0.612953854459683
C3_CDX2_Q5	171	Down	0.0252053695248093	0.612953854459683
C5_GO_NSL_COMPLEX	5	Down	0.0252373073720502	0.612953854459683
C5_GO_INHIBITORY_EXTRACELLULAR_LIGAND_GATED_ION_CHANNEL_ACTIVITY	3	Down	0.0252468867065545	0.612953854459683
C5_GO_MUSCULAR_SEPTUM_MORPHOGENESIS	5	Down	0.0252540486922348	0.612953854459683
C5_GO_T_CELL_DIFFERENTIATION	203	Up	0.0253421000985549	0.613828129452439
C5_GO_PEPTIDYL_TYROSINE_DEPHOSPHORYLATION	74	Down	0.0253465834423808	0.613828129452439
C7_GSE39110_DAY3_VS_DAY6_POST_IMMUNIZATION_CD8_TCELL_DN	179	Up	0.0253910825666556	0.613921482135409
C7_GSE20366_EX_VIVO_VS_HOMEOSTATIC_CONVERSION_NAIVE_CD4_TCELL_UP	176	Down	0.0254203673938539	0.613921482135409
C5_GO_COENZYME_A_METABOLIC_PROCESS	5	Down	0.0255105472992544	0.613921482135409
C5_GO_PLASMA_MEMBRANE_FUSION	7	Up	0.0255140925979654	0.613921482135409
C2_REACTOME_FGFR2_LIGAND_BINDING_AND_ACTIVATION	10	Down	0.0255483679449711	0.613921482135409
C5_GO_ANTERIOR_POSTERIOR_PATTERN_SPECIFICATION	112	Down	0.0255723997041835	0.613921482135409
C7_GSE37301_MULTIPOTENT_PROGENITOR_VS_RAG2_KO_NK_CELL_UP	172	Down	0.0256648761224973	0.613921482135409
C7_GSE26351_UNSTIM_VS_WNT_PATHWAY_STIM_HEMATOPOIETIC_PROGENITORS_DN	171	Down	0.0256661412098849	0.613921482135409
C5_GO_COLLATERAL_SPROUTING_IN_ABSENCE_OF_INJURY	2	Up	0.0256664138752368	0.613921482135409
C7_GSE39152_CD103_NEG_VS_POS_MEMORY_CD8_TCELL_UP	161	Down	0.0257004562257571	0.613921482135409
C2_MARTINEZ_RESPONSE_TO_TRABECTEDIN_DN	240	Down	0.0257299365706606	0.613921482135409
C2_REACTOME_IRS_ACTIVATION	4	Up	0.0257984183261792	0.613921482135409
C5_GO_PEPTIDYL_SERINE_DEPHOSPHORYLATION	13	Down	0.0258044832680832	0.613921482135409
C7_GSE22527_ANTI_CD3_INVIVO_VS_UNTREATED_MOUSE_TREG_DN	181	Down	0.0258187036880918	0.613921482135409
C5_GO_SYMPORTER_ACTIVITY	90	Down	0.0258530314189618	0.613921482135409
C5_GO_REGULATION_OF_GLUCOCORTICOID_METABOLIC_PROCESS	4	Down	0.0259087878001366	0.613921482135409
C5_GO_H4_HISTONE_ACETYLTRANSFERASE_ACTIVITY	20	Down	0.0259327947313297	0.613921482135409
C7_GSE13229_IMM_VS_INTMATURE_NKCELL_DN	177	Down	0.0259479330329138	0.613921482135409
C5_GO_SIGNAL_TRANSDUCTION_IN_ABSENCE_OF_LIGAND	54	Down	0.025955284836009	0.613921482135409
C2_REACTOME_PP2A_MEDIATED_DEPHOSPHORYLATION_OF_KEY_METABOLIC_FACTORS	6	Down	0.0259908278869432	0.613921482135409
C5_GO_COPII_COATED_VESICLE_CARGO_LOADING	12	Down	0.0260118451042284	0.613921482135409
C7_GSE15659_TREG_VS_TCONV_UP	107	Down	0.0260145720244608	0.613921482135409
C5_GO_REGULATORY_T_CELL_DIFFERENTIATION	24	Up	0.0260430336505235	0.613921482135409
C2_MAEKAWA_ATF2_TARGETS	12	Down	0.0261006697664292	0.613921482135409
C7_GSE6269_FLU_VS_STREP_PNEUMO_INF_PBMC_UP	151	Down	0.0261123134040588	0.613921482135409
C5_GO_CORONARY_VASCULATURE_DEVELOPMENT	38	Down	0.0261134134166792	0.613921482135409
C5_GO_INTESTINAL_EPITHELIAL_CELL_DEVELOPMENT	8	Up	0.0261134948898917	0.613921482135409
C5_GO_NEGATIVE_REGULATION_OF_DELAYED_RECTIFIER_POTASSIUM_CHANNEL_ACTIVITY	6	Up	0.0261668508976808	0.614510813027372
C5_GO_ALPHA_BETA_T_CELL_DIFFERENTIATION	87	Up	0.0262771137809373	0.616433847368575
C2_KEGG_CARDIAC_MUSCLE_CONTRACTION	46	Up	0.0263151215693598	0.61665953166257
C2_DACOSTA_UV_RESPONSE_VIA_ERCC3_XPCS_DN	76	Down	0.0263442603868986	0.616677121104092
C2_REACTOME_G2_M_DNA_REPLICATION_CHECKPOINT	5	Up	0.0263760911736376	0.616757619553208
C2_PID_WNT_CANONICAL_PATHWAY	17	Down	0.0264642278877478	0.617132219604126
C2_BIOCARTA_VOBESITY_PATHWAY	6	Up	0.0265140530170895	0.617132219604126
C2_REACTOME_KETONE_BODY_METABOLISM	7	Down	0.0265177322381561	0.617132219604126
C2_REACTOME_CTLA4_INHIBITORY_SIGNALING	20	Down	0.0265332565159227	0.617132219604126
C5_GO_LUMENAL_SIDE_OF_MEMBRANE	23	Down	0.0265527223336148	0.617132219604126
C5_GO_ORGANELLE_MEMBRANE_FUSION	80	Down	0.0265923970007799	0.617132219604126
C5_GO_ENDOTHELIAL_CELL_CHEMOTAXIS	18	Up	0.0265937768544782	0.617132219604126
C5_GO_NEGATIVE_REGULATION_OF_RUFFLE_ASSEMBLY	5	Up	0.0266336388727855	0.617132219604126
C2_SHEPARD_BMYB_TARGETS	56	Up	0.0266477936743852	0.617132219604126
C5_GO_RETINAL_DEHYDROGENASE_ACTIVITY	5	Down	0.0266994623804079	0.617306540046795
C5_GO_REGULATION_OF_NEUROTRANSMITTER_RECEPTOR_ACTIVITY	40	Down	0.0267811021818137	0.617306540046795
C7_GSE44649_NAIVE_VS_ACTIVATED_CD8_TCELL_UP	161	Down	0.0267843599006568	0.617306540046795
C7_GSE20366_EX_VIVO_VS_HOMEOSTATIC_CONVERSION_TREG_DN	159	Up	0.026784581785721	0.617306540046795
C2_KEGG_REGULATION_OF_ACTIN_CYTOSKELETON	165	Down	0.0268689550737264	0.617306540046795
C5_GO_REGULATION_OF_FC_GAMMA_RECEPTOR_SIGNALING_PATHWAY_INVOLVED_IN_PHAGOCYTOSIS	7	Down	0.0268782698612204	0.617306540046795
C5_GO_REGULATION_OF_CD4_POSITIVE_ALPHA_BETA_T_CELL_DIFFERENTIATION	40	Up	0.0269183321544249	0.617306540046795
C5_GO_VESICLE_TARGETING	80	Down	0.0269420327879728	0.617306540046795
C2_RAFFEL_VEGFA_TARGETS_DN	3	Up	0.0269526192368413	0.617306540046795
C2_HESS_TARGETS_OF_HOXA9_AND_MEIS1_DN	71	Up	0.0270816703125371	0.617306540046795
C5_GO_CLATHRIN_COATED_VESICLE	138	Down	0.0271438670277054	0.617306540046795
C2_KAMMINGA_EZH2_TARGETS	39	Up	0.0271600699653473	0.617306540046795
C2_TIEN_INTESTINE_PROBIOTICS_2HR_DN	79	Down	0.0271753762341905	0.617306540046795
C7_GSE45365_HEALTHY_VS_MCMV_INFECTION_CD8A_DC_UP	174	Down	0.0272897174329179	0.617306540046795
C5_GO_ENDOSOMAL_PART	422	Down	0.0273160054702	0.617306540046795
C2_REACTOME_REGULATION_OF_HSF1_MEDIATED_HEAT_SHOCK_RESPONSE	67	Down	0.0273801474224159	0.617306540046795
C5_GO_POLY_A_SPECIFIC_RIBONUCLEASE_ACTIVITY	12	Down	0.0273888703404768	0.617306540046795
C5_GO_REGULATION_OF_APPETITE	16	Down	0.0273965355803509	0.617306540046795
C5_GO_CLATHRIN_COATED_VESICLE_MEMBRANE	87	Down	0.0274371421918527	0.617306540046795
C2_BALLIF_DEVELOPMENTAL_DISABILITY_P16_P12_DELETION	9	Down	0.0274515829474639	0.617306540046795
C7_GSE22935_24H_VS_48H_MBOVIS_BCG_STIM_MYD88_KO_MACROPHAGE_UP	167	Down	0.0274649548604466	0.617306540046795
C3_GCTCTTG_MIR335	72	Down	0.0274699848162762	0.617306540046795
C2_WILLIAMS_ESR2_TARGETS_DN	11	Up	0.0274762913461891	0.617306540046795
C2_BRIDEAU_IMPRINTED_GENES	38	Down	0.0274923500245921	0.617306540046795
C5_GO_RESPONSE_TO_SODIUM_ARSENITE	4	Up	0.0275277356464781	0.617306540046795
C5_GO_DYNACTIN_BINDING	9	Down	0.0275307375726476	0.617306540046795
C2_TENEDINI_MEGAKARYOCYTE_MARKERS	55	Up	0.027530778057596	0.617306540046795
C5_GO_FILTRATION_DIAPHRAGM	6	Down	0.0275878516660188	0.617306540046795
C5_GO_EMBRYONIC_AXIS_SPECIFICATION	21	Down	0.0275909872902952	0.617306540046795
C7_GSE1432_CTRL_VS_IFNG_6H_MICROGLIA_UP	176	Down	0.0275957376461193	0.617306540046795
C1_chr5q21	15	Down	0.027619976276257	0.617306540046795
C2_REACTOME_SHC_MEDIATED_CASCADE:FGFR4	12	Down	0.0276456251483502	0.617306540046795
C5_GO_CHLORIDE_ION_HOMEOSTASIS	10	Down	0.0276486538492324	0.617306540046795
C7_GSE22886_NAIVE_BCELL_VS_NEUTROPHIL_DN	168	Up	0.0276768054234574	0.617306540046795
C2_PID_IL8_CXCR1_PATHWAY	27	Down	0.0277024569419843	0.617306540046795
C5_GO_REGULATION_OF_SPONTANEOUS_SYNAPTIC_TRANSMISSION	3	Up	0.0277059702945776	0.617306540046795
C5_GO_VARICOSITY	5	Down	0.027726486676881	0.617306540046795
C2_DAVIES_MULTIPLE_MYELOMA_VS_MGUS_DN	24	Up	0.0277429621583911	0.617306540046795
C3_GCAAGAC_MIR431	30	Down	0.027821126676709	0.617306540046795
C2_PEDERSEN_METASTASIS_BY_ERBB2_ISOFORM_6	18	Down	0.0278693463210625	0.617306540046795
C7_GSE7509_UNSTIM_VS_FCGRIIB_STIM_MONOCYTE_DN	162	Down	0.0278758076310153	0.617306540046795
C5_GO_PROTEIN_DNA_COMPLEX	154	Down	0.0279688785448968	0.617306540046795
C2_REACTOME_FATTY_ACYL_COA_BIOSYNTHESIS	29	Down	0.0279719221834301	0.617306540046795
C5_GO_COMMISSURAL_NEURON_AXON_GUIDANCE	10	Down	0.0279822131010603	0.617306540046795
C5_GO_ORGANIC_HYDROXY_COMPOUND_BIOSYNTHETIC_PROCESS	193	Down	0.0280030001095755	0.617306540046795
C5_GO_VOLTAGE_GATED_CHLORIDE_CHANNEL_ACTIVITY	8	Down	0.0280303221638554	0.617306540046795
C2_REACTOME_BIOSYNTHESIS_OF_SPECIALIZED_PRORESOLVING_MEDIATORS_SPMS	11	Up	0.0280308557623154	0.617306540046795
C7_GSE25123_WT_VS_PPARG_KO_MACROPHAGE_UP	163	Up	0.0280424351919738	0.617306540046795
C2_NIKOLSKY_OVERCONNECTED_IN_BREAST_CANCER	15	Down	0.0280477629713293	0.617306540046795
C2_DING_LUNG_CANCER_EXPRESSION_BY_COPY_NUMBER	92	Down	0.0281128306318655	0.618112368234831
C2_VALK_AML_CLUSTER_12	24	Down	0.0282422878121811	0.620330857577362
C5_GO_COCHLEA_MORPHOGENESIS	15	Down	0.0283659443188937	0.621757497879676
C7_GSE2770_UNTREATED_VS_TGFB_AND_IL12_TREATED_ACT_CD4_TCELL_48H_DN	167	Down	0.0283761465860496	0.621757497879676
C5_GO_TRANSFERASE_COMPLEX	659	Down	0.0283931058277696	0.621757497879676
C7_GSE41867_DAY6_VS_DAY8_LCMV_CLONE13_EFFECTOR_CD8_TCELL_DN	179	Down	0.0285277725430774	0.622060096226447
C5_GO_NEGATIVE_REGULATION_OF_CARDIAC_MUSCLE_CELL_PROLIFERATION	10	Up	0.0285340581815146	0.622060096226447
C2_FIGUEROA_AML_METHYLATION_CLUSTER_1_DN	33	Down	0.0285432679322108	0.622060096226447
C7_GSE29618_PRE_VS_DAY7_POST_TIV_FLU_VACCINE_PDC_UP	124	Down	0.0285473984887572	0.622060096226447
C5_GO_OPSONIZATION	3	Down	0.0285501043105357	0.622060096226447
C5_GO_NEURAL_PLATE_DEVELOPMENT	8	Down	0.0286034232840739	0.622117412921936
C5_GO_UBIQUITIN_DEPENDENT_ERAD_PATHWAY	63	Down	0.028618592205906	0.622117412921936
C2_REACTOME_TBC_RABGAPS	41	Down	0.0286518357756916	0.622117412921936
C3_CETS1P54_01	216	Down	0.0286695011201118	0.622117412921936
C7_GSE22886_NAIVE_TCELL_VS_DC_UP	173	Up	0.0287643315371178	0.622117412921936
C5_GO_VOLTAGE_GATED_ANION_CHANNEL_ACTIVITY	14	Down	0.0287679636377484	0.622117412921936
C2_KUMAMOTO_RESPONSE_TO_NUTLIN_3A_DN	9	Up	0.0288792538596503	0.622117412921936
C7_GSE17186_MEMORY_VS_CD21LOW_TRANSITIONAL_BCELL_DN	171	Down	0.0289505504341651	0.622117412921936
C2_TERAO_AOX4_TARGETS_HG_UP	25	Down	0.0289637848615957	0.622117412921936
C2_REACTOME_E3_UBIQUITIN_LIGASES_UBIQUITINATE_TARGET_PROTEINS	54	Down	0.0289657676484326	0.622117412921936
C2_REACTOME_CA2PLUS_ACTIVATED_KPLUS_CHANNELS	6	Up	0.0289676824338421	0.622117412921936
C2_GRABARCZYK_BCL11B_TARGETS_UP	73	Down	0.0289786934029409	0.622117412921936
C3_S8_01	159	Down	0.0289985676491976	0.622117412921936
C2_LASTOWSKA_NEUROBLASTOMA_COPY_NUMBER_DN	687	Down	0.0290270889778909	0.622117412921936
C5_GO_MHC_CLASS_II_RECEPTOR_ACTIVITY	4	Down	0.0290629097259377	0.622117412921936
C5_GO_POSITIVE_REGULATION_OF_ANION_TRANSMEMBRANE_TRANSPORT	8	Down	0.029083155828907	0.622117412921936
C2_ZHOU_TNF_SIGNALING_4HR	45	Up	0.0290842745079507	0.622117412921936
C5_GO_T_HELPER_1_CELL_DIFFERENTIATION	16	Up	0.029116788818714	0.622117412921936
C2_REACTOME_RUNX1_INTERACTS_WITH_CO_FACTORS_WHOSE_PRECISE_EFFECT_ON_RUNX1_TARGETS_IS_NOT_KNOWN	29	Down	0.0291411914750031	0.622117412921936
C5_GO_CELLULAR_RESPONSE_TO_FOLLICLE_STIMULATING_HORMONE_STIMULUS	8	Down	0.0291902874192319	0.622117412921936
C5_GO_RIBOSOME_ASSEMBLY	45	Up	0.0292167696513925	0.622117412921936
C7_GSE22432_PDC_VS_TGFB1_TREATEDCOMMON_DC_PROGENITOR_UP	176	Down	0.0292253475047834	0.622117412921936
C7_GSE34205_HEALTHY_VS_RSV_INF_INFANT_PBMC_UP	160	Down	0.0292830913682414	0.622117412921936
C7_GSE29949_MICROGLIA_VS_DC_BRAIN_UP	172	Up	0.0292897324827326	0.622117412921936
C5_GO_POSITIVE_REGULATION_OF_PHOSPHATASE_ACTIVITY	28	Down	0.02929279232623	0.622117412921936
C5_GO_T_HELPER_2_CELL_DIFFERENTIATION	13	Up	0.0293341818019774	0.622117412921936
C2_REACTOME_HORMONE_LIGAND_BINDING_RECEPTORS	4	Up	0.0293668474617167	0.622117412921936
C5_GO_REGULATION_OF_ALDOSTERONE_METABOLIC_PROCESS	4	Down	0.029377561416663	0.622117412921936
C2_REACTOME_ABC_TRANSPORTERS_IN_LIPID_HOMEOSTASIS	14	Down	0.0294064089776291	0.622117412921936
C2_MATTHEWS_AP1_TARGETS	14	Up	0.0294118944469377	0.622117412921936
C5_GO_CARDIAC_VASCULAR_SMOOTH_MUSCLE_CELL_DIFFERENTIATION	6	Down	0.0295203506076532	0.623293334880013
C7_GSE21063_CTRL_VS_ANTI_IGM_STIM_BCELL_NFATC1_KO_3H_DN	170	Down	0.0295248741698445	0.623293334880013
C5_GO_REGULATION_OF_STRIATED_MUSCLE_CELL_DIFFERENTIATION	66	Down	0.0295952535647658	0.623810254630145
C1_chr19p12	27	Down	0.0296067933767748	0.623810254630145
C3_GGATCCG_MIR127	9	Down	0.0297894974373225	0.626640518332835
C7_GSE11057_NAIVE_VS_EFF_MEMORY_CD4_TCELL_DN	170	Up	0.029814072626458	0.626640518332835
C2_PID_PI3KCI_PATHWAY	46	Down	0.0298569925143297	0.626640518332835
C7_GSE2770_TGFB_AND_IL4_VS_TGFB_AND_IL12_TREATED_ACT_CD4_TCELL_2H_DN	167	Down	0.0299491321444094	0.626640518332835
C5_GO_COATED_VESICLE	222	Down	0.0300000042961748	0.626640518332835
C2_PALOMERO_GSI_SENSITIVITY_DN	4	Down	0.0300484268470995	0.626640518332835
C1_chr18q21	57	Down	0.0300574220809854	0.626640518332835
C2_REACTOME_DOWNSTREAM_SIGNALING_OF_ACTIVATED_FGFR4	19	Down	0.0300708885211783	0.626640518332835
C7_GSE1432_6H_VS_24H_IFNG_MICROGLIA_DN	167	Down	0.0300981218498412	0.626640518332835
C5_GO_TRANSMEMBRANE_RECEPTOR_PROTEIN_PHOSPHATASE_ACTIVITY	11	Down	0.0301699972848183	0.626640518332835
C2_REACTOME_FCGR_ACTIVATION	12	Down	0.0301977228069478	0.626640518332835
C7_GSE29618_PRE_VS_DAY7_FLU_VACCINE_BCELL_DN	158	Down	0.0302375650445718	0.626640518332835
C5_GO_TROPHOBLAST_CELL_MIGRATION	8	Up	0.0302880496959028	0.626640518332835
C7_GSE15330_WT_VS_IKAROS_KO_GRANULOCYTE_MONOCYTE_PROGENITOR_UP	172	Down	0.0303252462671664	0.626640518332835
C5_GO_POSITIVE_REGULATION_OF_MEMORY_T_CELL_DIFFERENTIATION	5	Up	0.0303312877203937	0.626640518332835
C2_REACTOME_ACTIVATION_OF_MATRIX_METALLOPROTEINASES	14	Up	0.0303347686461375	0.626640518332835
C7_GSE15330_HSC_VS_LYMPHOID_PRIMED_MULTIPOTENT_PROGENITOR_IKAROS_KO_DN	170	Down	0.0303682894233796	0.626640518332835
C2_REACTOME_REGULATION_OF_PTEN_GENE_TRANSCRIPTION	55	Down	0.0303742752215017	0.626640518332835
C7_GSE34515_CD16_NEG_MONOCYTE_VS_DC_DN	172	Down	0.0303812475992733	0.626640518332835
C5_GO_NEGATIVE_REGULATION_OF_PLATELET_AGGREGATION	9	Up	0.0303919562093868	0.626640518332835
C3_TTTGTAG_MIR520D	263	Down	0.0304381897149026	0.626640518332835
C5_GO_POSITIVE_REGULATION_OF_INTERLEUKIN_4_PRODUCTION	21	Up	0.0304458757734407	0.626640518332835
C5_GO_TRANSFERASE_ACTIVITY_TRANSFERRING_ACYL_GROUPS	193	Down	0.0305248000633117	0.626640518332835
C5_GO_ACTIN_DEPENDENT_ATPASE_ACTIVITY	9	Up	0.0305252432550584	0.626640518332835
C2_REACTOME_INTERLEUKIN_9_SIGNALING	8	Up	0.0305333388937497	0.626640518332835
C5_GO_RESPONSE_TO_INTERLEUKIN_9	8	Up	0.0305333388937497	0.626640518332835
C2_REACTOME_INTERLEUKIN_37_SIGNALING	19	Down	0.0305489726248831	0.626640518332835
C5_GO_T_CELL_ACTIVATION_INVOLVED_IN_IMMUNE_RESPONSE	77	Up	0.0305665604029451	0.626640518332835
C5_GO_ANTIGEN_PROCESSING_AND_PRESENTATION_OF_ENDOGENOUS_PEPTIDE_ANTIGEN	10	Down	0.0306338641423629	0.626640518332835
C5_GO_GLUCOCORTICOID_RECEPTOR_BINDING	13	Up	0.0306390594571245	0.626640518332835
C5_GO_POSITIVE_REGULATION_OF_PLASMINOGEN_ACTIVATION	5	Up	0.0306811240030821	0.626640518332835
C7_GSE22886_NAIVE_CD8_TCELL_VS_NEUTROPHIL_DN	139	Up	0.0306912825568862	0.626640518332835
C2_REACTOME_ROLE_OF_ABL_IN_ROBO_SLIT_SIGNALING	8	Down	0.0307377586596798	0.626640518332835
C5_GO_PROTEIN_PRENYLTRANSFERASE_ACTIVITY	5	Down	0.0307554747974979	0.626640518332835
C7_GSE4984_LPS_VS_VEHICLE_CTRL_TREATED_DC_DN	178	Down	0.030755595203513	0.626640518332835
C5_GO_CHLORIDE_CHANNEL_COMPLEX	22	Down	0.0307796083902378	0.626640518332835
C7_GSE22589_HEALTHY_VS_HIV_AND_SIV_INFECTED_DC_DN	175	Down	0.0308151999070575	0.626662701563096
C5_GO_NUCLEOSIDE_BISPHOSPHATE_BIOSYNTHETIC_PROCESS	61	Down	0.0308383937748446	0.626662701563096
C3_SREBP1_01	145	Down	0.0309038023946097	0.627404952727202
C1_chr16p11	95	Down	0.0309586318255449	0.627931241032971
C5_GO_ESCRT_I_COMPLEX	9	Down	0.0310085102406726	0.628356220110197
C2_REACTOME_ACROSOME_REACTION_AND_SPERM:OOCYTE_MEMBRANE_BINDING	3	Up	0.0310403020529133	0.62841424184104
C2_LINSLEY_MIR16_TARGETS	177	Down	0.0310827818919807	0.628510952815808
C5_GO_ANTIGEN_PROCESSING_AND_PRESENTATION_OF_ENDOGENOUS_ANTIGEN	15	Down	0.031138645349432	0.628510952815808
C5_GO_GAS_TRANSPORT	9	Up	0.0311477870004342	0.628510952815808
C7_GSE35435_RESTING_VS_IL4_TREATED_MACROPHAGE_UP	164	Down	0.0311859401986206	0.628510952815808
C5_GO_CARDIAC_MUSCLE_TISSUE_REGENERATION	3	Up	0.0312494343903151	0.628510952815808
C5_GO_REGULATION_OF_CARDIAC_MUSCLE_TISSUE_REGENERATION	3	Up	0.0312494343903151	0.628510952815808
C2_REACTOME_TRANSCRIPTIONAL_REGULATION_OF_GRANULOPOIESIS	81	Down	0.0312618210591872	0.628510952815808
C5_GO_CALCIUM_ACTIVATED_POTASSIUM_CHANNEL_ACTIVITY	9	Up	0.0312765428345021	0.628510952815808
C5_GO_POLYPEPTIDE_N_ACETYLGALACTOSAMINYLTRANSFERASE_ACTIVITY	13	Down	0.0314232738820621	0.630054888120148
C5_GO_FOREBRAIN_DORSAL_VENTRAL_PATTERN_FORMATION	3	Down	0.0314400037364015	0.630054888120148
C5_GO_PROTEIN_LOCALIZATION_TO_VACUOLE	49	Down	0.0314510066816593	0.630054888120148
C5_GO_PERICENTRIOLAR_MATERIAL	20	Down	0.0314932780253686	0.630054888120148
C3_CIZ_01	182	Down	0.0315071714437753	0.630054888120148
C7_GSE21927_UNTREATED_VS_GMCSF_IL6_TREATED_BONE_MARROW_DN	150	Down	0.0315443925756156	0.630054888120148
C2_SATO_SILENCED_BY_METHYLATION_IN_PANCREATIC_CANCER_2	30	Up	0.0315641151844479	0.630054888120148
C2_REACTOME_PROTEIN_UBIQUITINATION	72	Down	0.0315854059366957	0.630054888120148
C2_REACTOME_SYNTHESIS_OF_VERY_LONG_CHAIN_FATTY_ACYL_COAS	19	Down	0.0316424433488137	0.630155711132716
C5_GO_MESANGIAL_CELL_DEVELOPMENT	4	Down	0.0316518390513472	0.630155711132716
C5_GO_POSITIVE_REGULATION_OF_ACTIN_FILAMENT_BASED_MOVEMENT	2	Up	0.03167748637651	0.630155711132716
C2_REACTOME_HDMS_DEMETHYLATE_HISTONES	46	Down	0.0318779866362	0.633015570187229
C5_GO_EXOCYTIC_VESICLE	146	Down	0.0318795301654849	0.633015570187229
C5_GO_PANCREAS_DEVELOPMENT	48	Down	0.0319509501610846	0.633854329086065
C7_GSE11961_FOLLICULAR_BCELL_VS_MARGINAL_ZONE_BCELL_UP	150	Down	0.0320231373743475	0.63465434643357
C2_LEIN_CHOROID_PLEXUS_MARKERS	66	Up	0.0320517871990055	0.63465434643357
C5_GO_PEPTIDE_ANTIGEN_BINDING	16	Down	0.032078924291491	0.63465434643357
C7_GSE37416_CTRL_VS_0H_F_TULARENSIS_LVS_NEUTROPHIL_UP	119	Down	0.0321518715196158	0.635518748881359
C5_GO_POSITIVE_REGULATION_OF_RECEPTOR_MEDIATED_ENDOCYTOSIS	35	Down	0.0322101990457854	0.636092867155996
C5_GO_IMP_BIOSYNTHETIC_PROCESS	7	Up	0.0323441267698242	0.637421104404396
C5_GO_PHOSPHOLIPASE_ACTIVITY	68	Down	0.0323492474602148	0.637421104404396
C5_GO_RRNA_CATABOLIC_PROCESS	17	Down	0.0323654871867628	0.637421104404396
C5_GO_CARDIAC_CELL_DEVELOPMENT	59	Down	0.0324289392779478	0.637847231111401
C5_GO_CELLULAR_RESPONSE_TO_GONADOTROPIN_STIMULUS	14	Down	0.0324458495777792	0.637847231111401
C7_GSE2770_IL12_AND_TGFB_VS_IL4_TREATED_ACT_CD4_TCELL_2H_DN	174	Down	0.032590924985238	0.638602148447931
C7_GSE360_LOW_DOSE_B_MALAYI_VS_M_TUBERCULOSIS_MAC_UP	151	Down	0.0326038589958906	0.638602148447931
C5_GO_EARLY_ENDOSOME_MEMBRANE	116	Down	0.032632528894925	0.638602148447931
C5_GO_POSITIVE_REGULATION_OF_T_HELPER_2_CELL_DIFFERENTIATION	7	Up	0.0326359711510362	0.638602148447931
C7_GSE13887_RESTING_VS_NO_TREATED_CD4_TCELL_DN	99	Down	0.0326414272612696	0.638602148447931
C5_GO_TRANSPORT_VESICLE	277	Down	0.0326606355901879	0.638602148447931
C7_GSE39556_CD8A_DC_VS_NK_CELL_MOUSE_3H_POST_POLYIC_INJ_UP	185	Up	0.0327612384930805	0.639432617794346
C5_GO_ENDOTHELIAL_CELL_MATRIX_ADHESION	2	Down	0.032761980555407	0.639432617794346
C2_VANHARANTA_UTERINE_FIBROID_WITH_7Q_DELETION_UP	57	Down	0.0328012078874964	0.639565630293944
C5_GO_APICOLATERAL_PLASMA_MEMBRANE	11	Up	0.0328524949652195	0.639565630293944
C1_chr3q26	44	Down	0.032857121180686	0.639565630293944
C2_LENAOUR_DENDRITIC_CELL_MATURATION_DN	116	Up	0.032902054299366	0.639612827742484
C7_GSE21927_SPLEEN_C57BL6_VS_EL4_TUMOR_BALBC_MONOCYTES_UP	185	Down	0.032918433983156	0.639612827742484
C7_GSE2935_UV_INACTIVATED_VS_LIVE_SENDAI_VIRUS_INF_MACROPHAGE_DN	167	Down	0.0329604851107455	0.639857567525222
C2_REACTOME_PROCESSING_OF_DNA_DOUBLE_STRAND_BREAK_ENDS	90	Down	0.0330480202961236	0.640893328283111
C3_ISRE_01	191	Down	0.0330728454175467	0.640893328283111
C5_GO_NEGATIVE_REGULATION_OF_JNK_CASCADE	28	Down	0.0331769370983807	0.640959919387671
C1_chr6q14	29	Down	0.0332083221553036	0.640959919387671
C7_GSE36476_CTRL_VS_TSST_ACT_40H_MEMORY_CD4_TCELL_OLD_DN	180	Up	0.0332095401911087	0.640959919387671
C1_chr11q22	35	Down	0.0332299375424569	0.640959919387671
C7_GSE27786_LIN_NEG_VS_NKTCELL_DN	167	Down	0.0332355068157261	0.640959919387671
C7_GSE17721_0.5H_VS_8H_POLYIC_BMDC_DN	158	Down	0.033253318102928	0.640959919387671
C2_SU_LIVER	22	Down	0.0332876663210205	0.641053169761994
C5_GO_CALCIUM_DEPENDENT_CYSTEINE_TYPE_ENDOPEPTIDASE_ACTIVITY	10	Down	0.0334984821160379	0.643880896815888
C5_GO_POSITIVE_REGULATION_OF_ALPHA_BETA_T_CELL_DIFFERENTIATION	40	Up	0.0335024325434781	0.643880896815888
C2_REACTOME_PLASMA_LIPOPROTEIN_ASSEMBLY	13	Down	0.0335234219168057	0.643880896815888
C2_GARGALOVIC_RESPONSE_TO_OXIDIZED_PHOSPHOLIPIDS_MAGENTA_DN	10	Down	0.0335575926680493	0.643967831738547
C5_GO_REGULATION_OF_GROWTH_HORMONE_RECEPTOR_SIGNALING_PATHWAY	5	Down	0.03359055891896	0.644031519326186
C5_GO_NUCLEOTIDYLTRANSFERASE_ACTIVITY	105	Down	0.0336375711253128	0.644364160101561
C7_GSE39820_CTRL_VS_IL1B_IL6_IL23A_CD4_TCELL_UP	174	Down	0.0337538224831714	0.64580324383972
C7_GSE18893_TCONV_VS_TREG_2H_CULTURE_UP	171	Down	0.0337956392868046	0.64580324383972
C5_GO_SECONDARY_ACTIVE_TRANSMEMBRANE_TRANSPORTER_ACTIVITY	154	Down	0.0338018822559389	0.64580324383972
C5_GO_PROTEIN_TYROSINE_PHOSPHATASE_ACTIVITY	72	Down	0.0339401324661145	0.64683663236784
C5_GO_RESPONSE_TO_INTERLEUKIN_17	7	Up	0.0339615021048951	0.64683663236784
C7_GSE5542_UNTREATED_VS_IFNA_TREATED_EPITHELIAL_CELLS_24H_DN	162	Up	0.0339615623941359	0.64683663236784
C5_GO_NON_MEMBRANE_SPANNING_PROTEIN_TYROSINE_PHOSPHATASE_ACTIVITY	7	Down	0.0339750769935877	0.64683663236784
C6_DCA_UP.V1_DN	132	Down	0.0341086512522938	0.648063316515808
C5_GO_PROTEIN_HETERODIMERIZATION_ACTIVITY	371	Down	0.0341425472445409	0.648063316515808
C2_REACTOME_TRANSPORT_OF_MATURE_TRANSCRIPT_TO_CYTOPLASM	70	Down	0.0341474487880865	0.648063316515808
C2_DANG_MYC_TARGETS_UP	110	Up	0.0341588407407172	0.648063316515808
C7_GSE4748_CTRL_VS_LPS_STIM_DC_3H_UP	158	Down	0.0341889494178865	0.64806854119088
C2_REACTOME_TRANSPORT_OF_NUCLEOTIDE_SUGARS	9	Down	0.0342507977757573	0.648563705113034
C5_GO_NECROPTOTIC_SIGNALING_PATHWAY	5	Down	0.0343251202416443	0.648563705113034
C2_SARTIPY_NORMAL_AT_INSULIN_RESISTANCE_DN	16	Up	0.0343401070721498	0.648563705113034
C7_GSE13485_DAY1_VS_DAY3_YF17D_VACCINE_PBMC_DN	178	Down	0.0343468770331174	0.648563705113034
C5_GO_GOLGI_ORGANIZATION	113	Down	0.0343643522803067	0.648563705113034
C2_REACTOME_ACTIVATED_NTRK2_SIGNALS_THROUGH_CDK5	5	Up	0.0344288276185308	0.649216512462972
C7_GSE27786_LIN_NEG_VS_CD4_TCELL_DN	166	Down	0.0344906128593299	0.649384643642611
C5_GO_MHC_PROTEIN_COMPLEX_ASSEMBLY	4	Down	0.0344975315915653	0.649384643642611
C2_IKEDA_MIR1_TARGETS_DN	4	Down	0.0346886021492769	0.651752916231825
C5_GO_NEUROTROPHIN_TRK_RECEPTOR_BINDING	6	Down	0.0347900697402404	0.651752916231825
C5_GO_PHOSPHOPROTEIN_PHOSPHATASE_ACTIVITY	139	Down	0.0347902867459892	0.651752916231825
C5_GO_D_AMINO_ACID_TRANSPORT	5	Up	0.0348021872553655	0.651752916231825
C3_ARNT_02	211	Down	0.0348066368778733	0.651752916231825
C5_GO_COMPLEMENT_RECEPTOR_ACTIVITY	5	Up	0.0348352961317619	0.651752916231825
C5_GO_SWI_SNF_SUPERFAMILY_TYPE_COMPLEX	65	Down	0.03485893608694	0.651752916231825
C7_GSE17721_CTRL_VS_PAM3CSK4_4H_BMDC_UP	168	Down	0.0349105126745009	0.651752916231825
C5_GO_DENTINOGENESIS	4	Down	0.0349116241538181	0.651752916231825
C5_GO_REGULATION_OF_EXTRINSIC_APOPTOTIC_SIGNALING_PATHWAY_IN_ABSENCE_OF_LIGAND	32	Down	0.0349400098866657	0.651752916231825
C2_PID_SYNDECAN_2_PATHWAY	28	Up	0.0349533741845084	0.651752916231825
C7_GSE32901_TH1_VS_TH17_ENRICHED_CD4_TCELL_DN	130	Down	0.0350030878482712	0.651912473065999
C7_GSE4984_GALECTIN1_VS_VEHICLE_CTRL_TREATED_DC_UP	158	Down	0.0350221588756358	0.651912473065999
C7_GSE18893_CTRL_VS_TNF_TREATED_TCONV_2H_DN	172	Down	0.0350683422853105	0.651912473065999
C5_GO_POSITIVE_REGULATION_OF_CD8_POSITIVE_ALPHA_BETA_T_CELL_ACTIVATION	5	Down	0.0351344882556548	0.651912473065999
C2_NADLER_OBESITY_DN	36	Up	0.0351964817087361	0.651912473065999
C5_GO_ARYL_HYDROCARBON_RECEPTOR_BINDING	7	Down	0.0352159617864777	0.651912473065999
C2_REACTOME_TRANSCRIPTIONAL_REGULATION_OF_PLURIPOTENT_STEM_CELLS	18	Down	0.0352449495037902	0.651912473065999
C2_MISSIAGLIA_REGULATED_BY_METHYLATION_UP	106	Up	0.0352497048101321	0.651912473065999
C5_GO_NEGATIVE_REGULATION_OF_GLUCOCORTICOID_METABOLIC_PROCESS	3	Down	0.0352620335981471	0.651912473065999
C5_GO_REGULATION_OF_GLUCOCORTICOID_BIOSYNTHETIC_PROCESS	3	Down	0.0352620335981471	0.651912473065999
C2_ZHAN_V1_LATE_DIFFERENTIATION_GENES_UP	29	Up	0.0353054222296409	0.652159597869463
C5_GO_PHOSPHATIDYLINOSITOL_PHOSPHATE_BINDING	125	Down	0.0354280661019289	0.653212020448594
C5_GO_G_QUADRUPLEX_RNA_BINDING	4	Down	0.0354493598067507	0.653212020448594
C5_GO_REGULATION_OF_CHOLESTEROL_BIOSYNTHETIC_PROCESS	40	Down	0.0354661884908401	0.653212020448594
C1_chr14q21	25	Down	0.0355560100497477	0.653212020448594
C7_GSE39820_TGFBETA1_VS_TGFBETA3_IN_IL6_IL23A_TREATED_CD4_TCELL_DN	152	Down	0.0355811108072802	0.653212020448594
C2_WU_APOPTOSIS_BY_CDKN1A_VIA_TP53	48	Up	0.0356183303624128	0.653212020448594
C5_GO_EUKARYOTIC_TRANSLATION_INITIATION_FACTOR_3_COMPLEX	13	Up	0.0356210585675633	0.653212020448594
C7_GSE27786_LSK_VS_CD4_TCELL_DN	163	Down	0.0356227943863935	0.653212020448594
C5_GO_ANION_CHANNEL_ACTIVITY	48	Down	0.0356583634250279	0.653212020448594
C5_GO_HELICASE_ACTIVITY	132	Down	0.0356630970055717	0.653212020448594
C1_chr1q23	84	Down	0.0357190123886679	0.653685009367339
C5_GO_EARLY_ENDOSOME	278	Down	0.0357574720237117	0.653714512125286
C2_REACTOME_INFECTIOUS_DISEASE	308	Up	0.0358042579657797	0.653714512125286
C2_ROETH_TERT_TARGETS_DN	9	Down	0.0358305841905657	0.653714512125286
C2_SHEN_SMARCA2_TARGETS_UP	391	Down	0.0358409972812786	0.653714512125286
C7_GSE25088_WT_VS_STAT6_KO_MACROPHAGE_IL4_STIM_UP	175	Down	0.0358848324760335	0.653964946205434
C2_WESTON_VEGFA_TARGETS_6HR	35	Up	0.0359939069078315	0.655402883284848
C2_REACTOME_TIE2_SIGNALING	12	Down	0.0360983825797008	0.656754744370888
C2_MOLENAAR_TARGETS_OF_CCND1_AND_CDK4_DN	49	Up	0.0361548597979109	0.657231815389137
C5_GO_PROTEIN_LOCALIZATION_TO_CHROMOSOME_TELOMERIC_REGION	27	Down	0.0362037713020442	0.657570672236043
C5_GO_PROTEIN_HOMOTRIMERIZATION	25	Down	0.0363394691379006	0.657622461560412
C7_GSE6681_DELETED_FOXP3_VS_WT_TREG_DN	173	Down	0.0363401684025896	0.657622461560412
C2_BOSCO_ALLERGEN_INDUCED_TH2_ASSOCIATED_MODULE	138	Up	0.0363477476477976	0.657622461560412
C7_GSE16385_MONOCYTE_VS_12H_IL4_TREATED_MACROPHAGE_DN	164	Down	0.0363762109786464	0.657622461560412
C6_TBK1.DF_DN	245	Down	0.0363876056705107	0.657622461560412
C5_GO_VESICLE_CARGO_LOADING	16	Down	0.0364294103697576	0.657622461560412
C2_MCCLUNG_CREB1_TARGETS_DN	40	Down	0.0364931937245045	0.657622461560412
C5_GO_NEGATIVE_REGULATION_OF_CELL_CHEMOTAXIS_TO_FIBROBLAST_GROWTH_FACTOR	2	Up	0.0365387478497306	0.657622461560412
C2_REACTOME_REELIN_SIGNALLING_PATHWAY	5	Down	0.0365541330162613	0.657622461560412
C5_GO_MHC_CLASS_I_RECEPTOR_ACTIVITY	5	Down	0.0365771467891052	0.657622461560412
C5_GO_CEREBRAL_CORTEX_REGIONALIZATION	4	Down	0.0365848289687142	0.657622461560412
C7_GSE27896_HDAC6_KO_VS_WT_TREG_UP	170	Down	0.0365980325083465	0.657622461560412
C5_GO_SODIUM_CHANNEL_INHIBITOR_ACTIVITY	5	Up	0.0366001729055166	0.657622461560412
C7_GSE29164_CD8_TCELL_VS_CD8_TCELL_AND_IL12_TREATED_MELANOMA_DAY3_UP	184	Down	0.0366680775909282	0.65784924659344
C7_GSE41087_WT_VS_FOXP3_MUT_ANTI_CD3_CD28_STIM_CD4_TCELL_UP	169	Up	0.0367040571388565	0.65784924659344
C2_BIOCARTA_PPARA_PATHWAY	47	Down	0.0367228482387705	0.65784924659344
C5_GO_PEPTIDASE_INHIBITOR_COMPLEX	3	Down	0.0367339288366175	0.65784924659344
C7_GSE38697_LIGHT_ZONE_VS_DARK_ZONE_BCELL_UP	160	Down	0.0368199081336588	0.658315288676679
C7_GSE19888_ADENOSINE_A3R_INH_VS_TCELL_MEMBRANES_ACT_MAST_CELL_UP	156	Down	0.0368205623413969	0.658315288676679
C5_GO_SMOOTH_MUSCLE_CELL_CHEMOTAXIS	5	Down	0.0369006380076726	0.659204407434763
C7_GSE3720_UNSTIM_VS_PMA_STIM_VD2_GAMMADELTA_TCELL_DN	167	Down	0.0369708485682413	0.659421715597408
C5_GO_DIVALENT_INORGANIC_ANION_HOMEOSTASIS	7	Down	0.0370034407387844	0.659421715597408
C7_GSE10273_LOW_IL7_VS_HIGH_IL7_AND_IRF4_IN_IRF4_8_NULL_PRE_BCELL_DN	172	Down	0.0370459987778356	0.659421715597408
C7_GSE11961_FOLLICULAR_BCELL_VS_GERMINAL_CENTER_BCELL_DAY7_UP	175	Down	0.0370645025181675	0.659421715597408
C2_MACLACHLAN_BRCA1_TARGETS_UP	19	Up	0.0370890180256691	0.659421715597408
C5_GO_FATTY_ACID_DERIVATIVE_BIOSYNTHETIC_PROCESS	40	Down	0.037094937921099	0.659421715597408
C7_GSE15330_GRANULOCYTE_MONOCYTE_PROGENITOR_VS_PRO_BCELL_DN	172	Down	0.0371356789410468	0.659581616648088
C5_GO_POSITIVE_REGULATION_OF_MITOCHONDRIAL_TRANSLATION	14	Down	0.0371646595211186	0.659581616648088
C1_chr12q23	67	Down	0.0372740681002422	0.660983331707397
C5_GO_POSTSYNAPTIC_CYTOSKELETON_ORGANIZATION	7	Up	0.0373406162963565	0.661140960410172
C5_GO_ADIPONECTIN_SECRETION	6	Up	0.037373815526395	0.661140960410172
C5_GO_POSITIVE_REGULATION_OF_TRANSFORMING_GROWTH_FACTOR_BETA1_PRODUCTION	4	Up	0.0373742622742573	0.661140960410172
C2_REACTOME_HOMOLOGY_DIRECTED_REPAIR	125	Down	0.0374519770649466	0.661976645876189
C7_GSE14415_NATURAL_TREG_VS_TCONV_DN	159	Up	0.0375506736817712	0.662290167080449
C2_PILON_KLF1_TARGETS_DN	1781	Down	0.0376292241246296	0.662290167080449
C7_GSE27786_LIN_NEG_VS_NEUTROPHIL_DN	156	Down	0.0376395339225777	0.662290167080449
C2_NAKAYAMA_SOFT_TISSUE_TUMORS_PCA2_UP	66	Up	0.0376574196943161	0.662290167080449
C5_GO_IMMUNE_RESPONSE_INHIBITING_CELL_SURFACE_RECEPTOR_SIGNALING_PATHWAY	3	Down	0.0377542739929953	0.662290167080449
C2_REACTOME_BETA_CATENIN_PHOSPHORYLATION_CASCADE	16	Down	0.0377638712355282	0.662290167080449
C5_GO_TRNA_PROCESSING	115	Down	0.0378090274807702	0.662290167080449
C5_GO_PROTEIN_LOCALIZATION_TO_CELL_SURFACE	49	Down	0.0378388782908404	0.662290167080449
H_HALLMARK_PEROXISOME	85	Down	0.037846611103103	0.662290167080449
C5_GO_REGULATION_OF_CELLULAR_RESPONSE_TO_HEAT	68	Down	0.0378672960479264	0.662290167080449
C7_GSE9650_NAIVE_VS_EFF_CD8_TCELL_UP	173	Up	0.0379092206722455	0.662290167080449
C2_PETRETTO_HEART_MASS_QTL_CIS_DN	19	Down	0.0379210106356765	0.662290167080449
C2_KIM_MYCL1_AMPLIFICATION_TARGETS_UP	11	Up	0.0379210435027955	0.662290167080449
C7_GSE14415_NATURAL_TREG_VS_FOXP3_KO_NATURAL_TREG_DN	137	Down	0.037954825031222	0.662290167080449
C2_WANG_TARGETS_OF_MLL_CBP_FUSION_DN	38	Down	0.0379935166748315	0.662290167080449
C5_GO_POSITIVE_REGULATION_OF_HUMORAL_IMMUNE_RESPONSE	8	Down	0.0380119048671909	0.662290167080449
C5_GO_NEGATIVE_REGULATION_OF_CARDIOCYTE_DIFFERENTIATION	15	Down	0.0380990077340495	0.662290167080449
C7_GSE25123_CTRL_VS_ROSIGLITAZONE_STIM_PPARG_KO_MACROPHAGE_UP	167	Up	0.0381495137020544	0.662290167080449
C3_GTGTGAG_MIR342	57	Down	0.0381510169090137	0.662290167080449
C2_NOUSHMEHR_GBM_GERMLINE_MUTATED	3	Down	0.0381566722085732	0.662290167080449
C7_GSE21360_PRIMARY_VS_SECONDARY_MEMORY_CD8_TCELL_UP	137	Down	0.0381574758275681	0.662290167080449
C3_PAX3_01	13	Down	0.038167744628487	0.662290167080449
C2_CHENG_IMPRINTED_BY_ESTRADIOL	83	Down	0.0381709381385961	0.662290167080449
C2_REACTOME_FGFR3B_LIGAND_BINDING_AND_ACTIVATION	4	Down	0.038265384066655	0.662620352875311
C5_GO_MICROTUBULE_NUCLEATION	22	Down	0.0382815417309684	0.662620352875311
C2_CHIARADONNA_NEOPLASTIC_TRANSFORMATION_KRAS_CDC25_DN	41	Up	0.0382854215260128	0.662620352875311
C5_GO_REGULATION_OF_CD4_POSITIVE_ALPHA_BETA_T_CELL_ACTIVATION	48	Up	0.0383277522812836	0.662620352875311
C7_GSE29164_CD8_TCELL_VS_CD8_TCELL_AND_IL12_TREATED_MELANOMA_DAY3_DN	171	Up	0.0383424841672083	0.662620352875311
C7_GSE46606_IRF4MID_VS_WT_CD40L_IL2_IL5_DAY3_STIMULATED_BCELL_DN	182	Down	0.0384526286716086	0.663019990607021
C7_GSE14908_ATOPIC_VS_NONATOPIC_PATIENT_RESTING_CD4_TCELL_DN	166	Down	0.0384535083939122	0.663019990607021
C7_GSE22886_IGG_IGA_MEMORY_BCELL_VS_BLOOD_PLASMA_CELL_DN	176	Down	0.0384571738786009	0.663019990607021
C2_GALE_APL_WITH_FLT3_MUTATED_UP	53	Down	0.0385549206914283	0.664178066756461
C7_GSE34156_UNTREATED_VS_24H_NOD2_LIGAND_TREATED_MONOCYTE_DN	167	Up	0.0386561801162191	0.665394770732669
C2_MORI_LARGE_PRE_BII_LYMPHOCYTE_UP	74	Up	0.0387125550321189	0.665451402192671
C2_AMUNDSON_RESPONSE_TO_ARSENITE	189	Down	0.0387410002080711	0.665451402192671
C5_GO_TRANSCRIPTION_INITIATION_FROM_RNA_POLYMERASE_III_PROMOTER	10	Down	0.0387513706105846	0.665451402192671
C5_GO_REGULATION_OF_LIPID_TRANSPORTER_ACTIVITY	3	Up	0.0387828649058398	0.665466172472004
C7_GSE1432_CTRL_VS_IFNG_24H_MICROGLIA_DN	167	Down	0.0388214388565074	0.665602301720528
C3_OCT_Q6	186	Down	0.0388582180004254	0.665647562338471
C2_KEGG_VALINE_LEUCINE_AND_ISOLEUCINE_DEGRADATION	42	Down	0.0388853637438438	0.665647562338471
C5_GO_REGULATION_OF_TOOTH_MINERALIZATION	3	Down	0.0389645032323392	0.666433953249706
C5_GO_INVADOPODIUM_MEMBRANE	5	Up	0.0390267731194398	0.666433953249706
C7_GSE13887_RESTING_VS_NO_TREATED_CD4_TCELL_UP	72	Down	0.0390377229288198	0.666433953249706
C7_GSE17721_PAM3CSK4_VS_CPG_8H_BMDC_UP	154	Down	0.0390708468654607	0.666433953249706
C5_GO_FATTY_ACID_BIOSYNTHETIC_PROCESS	108	Down	0.0390846962408565	0.666433953249706
C2_REACTOME_PI_METABOLISM	73	Down	0.0391249692615721	0.666597417465984
C5_GO_REGULATION_OF_NATURAL_KILLER_CELL_CHEMOTAXIS	4	Down	0.0392019230862557	0.666628267880806
C2_TAKEDA_TARGETS_OF_NUP98_HOXA9_FUSION_10D_DN	112	Up	0.0392610332371038	0.666628267880806
C2_KEGG_VEGF_SIGNALING_PATHWAY	56	Down	0.0392616865351608	0.666628267880806
C5_GO_RNA_POLYMERASE_III_TYPE_1_PROMOTER_DNA_BINDING	5	Down	0.0392828969857249	0.666628267880806
C2_INGRAM_SHH_TARGETS	5	Up	0.0393073640020144	0.666628267880806
C5_GO_REGULATION_OF_CELL_GROWTH_INVOLVED_IN_CARDIAC_MUSCLE_CELL_DEVELOPMENT	13	Down	0.0393109060054004	0.666628267880806
C5_GO_NATURAL_KILLER_CELL_DEGRANULATION	6	Down	0.0393670960258159	0.667060395451481
C2_OHM_EMBRYONIC_CARCINOMA_UP	4	Down	0.0394632030541433	0.66781291780045
C2_SHANK_TAL1_TARGETS_DN	6	Up	0.039472991136389	0.66781291780045
C5_GO_THYROID_HORMONE_TRANSPORT	2	Up	0.0395229873193937	0.668138407423494
C5_GO_LOW_DENSITY_LIPOPROTEIN_PARTICLE_RECEPTOR_ACTIVITY	11	Up	0.0395632476852352	0.668298934266224
C1_chr1p35	68	Down	0.0396789863692148	0.669192563797261
C2_REACTOME_BIOSYNTHESIS_OF_MARESINS	4	Up	0.0397537046156236	0.669192563797261
C7_GSE46606_IRF4_KO_VS_WT_CD40L_IL2_IL5_3DAY_STIMULATED_BCELL_DN	157	Down	0.0397832382080769	0.669192563797261
C5_GO_5S_RRNA_BINDING	7	Up	0.039852545544105	0.669192563797261
C5_GO_PLATELET_ALPHA_GRANULE_MEMBRANE	14	Up	0.0398793059725555	0.669192563797261
C5_GO_REGULATION_OF_MUSCLE_CELL_DIFFERENTIATION	106	Down	0.0399446585801408	0.669192563797261
C2_NIKOLSKY_BREAST_CANCER_7Q21_Q22_AMPLICON	53	Down	0.0399655783962692	0.669192563797261
C3_TAANNYSGCG_UNKNOWN	72	Down	0.0399680188469308	0.669192563797261
C7_GSE17721_POLYIC_VS_GARDIQUIMOD_4H_BMDC_DN	178	Down	0.039976553035916	0.669192563797261
C7_GSE27786_BCELL_VS_CD4_TCELL_DN	152	Down	0.0399925199676739	0.669192563797261
C7_GSE19401_PAM2CSK4_VS_RETINOIC_ACID_STIM_FOLLICULAR_DC_UP	167	Down	0.0400129438284636	0.669192563797261
C7_GSE3920_IFNA_VS_IFNG_TREATED_FIBROBLAST_DN	167	Up	0.040066398528568	0.669192563797261
C2_KEGG_T_CELL_RECEPTOR_SIGNALING_PATHWAY	96	Down	0.0400703098360708	0.669192563797261
C5_GO_CORTICOSTEROID_HORMONE_SECRETION	9	Down	0.0401292915673346	0.669192563797261
C7_GSE6269_FLU_VS_E_COLI_INF_PBMC_UP	148	Down	0.0402409662504336	0.669192563797261
C5_GO_PHOSPHOLIPASE_C_ACTIVITY	22	Down	0.0402772197436947	0.669192563797261
C7_GSE27786_LIN_NEG_VS_ERYTHROBLAST_UP	177	Down	0.0403375834329058	0.669192563797261
C2_MULLIGHAN_MLL_SIGNATURE_1_UP	331	Down	0.0403621685922182	0.669192563797261
C5_GO_MESODERMAL_CELL_FATE_COMMITMENT	8	Up	0.0403674400940848	0.669192563797261
C7_GSE3982_DC_VS_NKCELL_UP	164	Up	0.0404504845781081	0.669192563797261
C5_GO_BASAL_CORTEX	4	Down	0.0405302073423436	0.669192563797261
C5_GO_POSITIVE_REGULATION_OF_FEAR_RESPONSE	2	Down	0.0405391389700867	0.669192563797261
C2_KEGG_FATTY_ACID_METABOLISM	35	Down	0.0406156046484462	0.669192563797261
C2_REACTOME_ADRENOCEPTORS	3	Down	0.0406156106552957	0.669192563797261
C5_GO_NOREPINEPHRINE_BINDING	3	Down	0.0406156106552957	0.669192563797261
C7_GSE3720_VD1_VS_VD2_GAMMADELTA_TCELL_WITH_PMA_STIM_DN	168	Down	0.0406551375655322	0.669192563797261
C2_DACOSTA_UV_RESPONSE_VIA_ERCC3_DN	777	Down	0.040722351588163	0.669192563797261
C5_GO_POSITIVE_REGULATION_OF_SMOOTH_MUSCLE_CELL_MIGRATION	29	Down	0.0407233897268299	0.669192563797261
C5_GO_DETECTION_OF_MOLECULE_OF_BACTERIAL_ORIGIN	9	Up	0.0407256198616292	0.669192563797261
C2_ELVIDGE_HYPOXIA_BY_DMOG_UP	109	Up	0.0407271428766095	0.669192563797261
C5_GO_OXIDOREDUCTASE_ACTIVITY_ACTING_ON_PAIRED_DONORS_WITH_OXIDATION_OF_A_PAIR_OF_DONORS_RESULTING_IN_THE_REDUCTION_OF_MOLECULAR_OXYGEN_TO_TWO_MOLECULES_OF_WATER	4	Down	0.0407422670164658	0.669192563797261
C7_GSE21670_TGFB_VS_TGFB_AND_IL6_TREATED_STAT3_KO_CD4_TCELL_UP	173	Down	0.0407694273404479	0.669192563797261
C3_OCT1_05	170	Down	0.0408341670168072	0.669192563797261
C5_GO_MICRO_RIBONUCLEOPROTEIN_COMPLEX	35	Up	0.0408521288964675	0.669192563797261
C3_IK2_01	193	Down	0.0408747469148994	0.669192563797261
C3_TCANNTGAY_SREBP1_01	375	Down	0.0410004863333063	0.669192563797261
C5_GO_POSITIVE_REGULATION_OF_RHO_PROTEIN_SIGNAL_TRANSDUCTION	21	Down	0.0410138668778343	0.669192563797261
C7_GSE29949_CD8_NEG_DC_SPLEEN_VS_DC_BRAIN_UP	112	Down	0.0410395727162156	0.669192563797261
C2_SENGUPTA_EBNA1_ANTICORRELATED	121	Down	0.0410760209354028	0.669192563797261
C5_GO_GLYCOPROTEIN_COMPLEX	14	Down	0.0411046979943902	0.669192563797261
C7_GSE40443_INDUCED_VS_TOTAL_TREG_DN	163	Up	0.041104962620452	0.669192563797261
C5_GO_POSTSYNAPTIC_DENSITY_PROTEIN_95_CLUSTERING	5	Down	0.0411923629198382	0.669192563797261
C7_GSE14308_NAIVE_CD4_TCELL_VS_NATURAL_TREG_DN	176	Down	0.0411945733307025	0.669192563797261
C7_GSE40274_CTRL_VS_FOXP3_AND_HELIOS_TRANSDUCED_ACTIVATED_CD4_TCELL_UP	177	Down	0.041222949854483	0.669192563797261
C6_SINGH_KRAS_DEPENDENCY_SIGNATURE_	10	Up	0.0412233318149559	0.669192563797261
C5_GO_POSITIVE_REGULATION_OF_CELL_FATE_COMMITMENT	5	Up	0.0412688187566615	0.669192563797261
C2_REACTOME_SYNTHESIS_OF_PIPS_AT_THE_PLASMA_MEMBRANE	48	Down	0.0412801559125724	0.669192563797261
H_HALLMARK_TNFA_SIGNALING_VIA_NFKB	175	Up	0.0412996202899099	0.669192563797261
C7_GSE41176_UNSTIM_VS_ANTI_IGM_STIM_TAK1_KO_BCELL_6H_UP	163	Down	0.0413061460938421	0.669192563797261
C2_JOHNSTONE_PARVB_TARGETS_2_DN	295	Down	0.0413270622904132	0.669192563797261
C2_MISSIAGLIA_REGULATED_BY_METHYLATION_DN	110	Up	0.0413635627534462	0.669192563797261
C5_GO_RESPONSE_TO_FUNGUS	28	Up	0.0413751608861178	0.669192563797261
C2_KASLER_HDAC7_TARGETS_2_UP	5	Down	0.0414156951074794	0.669192563797261
C7_GSE22886_NAIVE_CD4_TCELL_VS_MONOCYTE_DN	183	Up	0.0414201960186291	0.669192563797261
C7_GSE6269_FLU_VS_E_COLI_INF_PBMC_DN	94	Up	0.0414265279985727	0.669192563797261
C7_GSE8685_IL2_STARVED_VS_IL2_ACT_IL2_STARVED_CD4_TCELL_UP	174	Down	0.0414676779032142	0.669192563797261
C3_TGCACGA_MIR517A_MIR517C	13	Down	0.0414694893881157	0.669192563797261
C5_GO_ATPASE_COMPLEX	86	Down	0.0414834897464038	0.669192563797261
C7_GSE21033_CTRL_VS_POLYIC_STIM_DC_6H_DN	132	Down	0.0415118888947085	0.669192563797261
C2_HARRIS_HYPOXIA	66	Up	0.0415269342840573	0.669192563797261
C2_SA_PTEN_PATHWAY	17	Down	0.0415412505967883	0.669192563797261
C5_GO_ALTERNATIVE_MRNA_SPLICING_VIA_SPLICEOSOME	60	Down	0.0415482632709884	0.669192563797261
C5_GO_OXYGEN_TRANSPORT	8	Up	0.0415733775475204	0.669192563797261
C7_GSE24814_STAT5_KO_VS_WT_PRE_BCELL_DN	178	Down	0.0415911368506291	0.669192563797261
C5_GO_OLIGODENDROCYTE_PROGENITOR_PROLIFERATION	2	Down	0.0416185220130783	0.669192563797261
C1_chr3p13	10	Up	0.0417458952178851	0.670010097885479
C2_LOPEZ_MESOTHELIOMA_SURVIVAL_OVERALL_DN	14	Up	0.0418551339617121	0.670010097885479
C5_GO_UBIQUITIN_LIGASE_COMPLEX	238	Down	0.0418986443574798	0.670010097885479
C3_OCT_C	189	Down	0.0419614605295274	0.670010097885479
C5_GO_INTRINSIC_COMPONENT_OF_ORGANELLE_MEMBRANE	311	Down	0.041985129624987	0.670010097885479
C7_GSE411_100MIN_VS_400MIN_IL6_STIM_SOCS3_KO_MACROPHAGE_DN	173	Down	0.0419879362676165	0.670010097885479
C2_GOBERT_OLIGODENDROCYTE_DIFFERENTIATION_DN	872	Down	0.0419957831567146	0.670010097885479
C3_GGGACCA_MIR133A_MIR133B	159	Down	0.0420029199760126	0.670010097885479
C2_TERAMOTO_OPN_TARGETS_CLUSTER_4	12	Up	0.0420063097609735	0.670010097885479
C5_GO_CELL_TRAILING_EDGE	12	Up	0.0420184625435534	0.670010097885479
C2_TCGA_GLIOBLASTOMA_MUTATED	8	Down	0.042025825735443	0.670010097885479
C5_GO_CYTOPLASMIC_MICROTUBULE_ORGANIZATION	39	Down	0.0420533416131348	0.670010097885479
C2_BOYAULT_LIVER_CANCER_SUBCLASS_G23_UP	49	Up	0.0420730771991614	0.670010097885479
C2_MARCHINI_TRABECTEDIN_RESISTANCE_UP	18	Up	0.0421137380928425	0.670010097885479
C5_GO_ENDOSOME	715	Down	0.0421320164669505	0.670010097885479
C2_ISHIKAWA_STING_SIGNALING	8	Down	0.0422130372142434	0.67070475646633
C7_GSE2770_UNTREATED_VS_IL12_TREATED_ACT_CD4_TCELL_48H_UP	175	Down	0.042237449102147	0.67070475646633
C2_KIM_ALL_DISORDERS_OLIGODENDROCYTE_NUMBER_CORR_DN	22	Down	0.0423893574826016	0.672625283122392
C3_GTAGGCA_MIR189	26	Down	0.0424297566805873	0.67277489370248
C7_GSE10325_LUPUS_CD4_TCELL_VS_LUPUS_MYELOID_DN	178	Up	0.0425990339294648	0.674036093441576
C2_CONCANNON_APOPTOSIS_BY_EPOXOMICIN_DN	130	Up	0.0426195782005091	0.674036093441576
C5_GO_NEGATIVE_REGULATION_OF_SIGNAL_TRANSDUCTION_IN_ABSENCE_OF_LIGAND	21	Down	0.0426212175249023	0.674036093441576
C5_GO_LAYER_FORMATION_IN_CEREBRAL_CORTEX	11	Down	0.0426361639163751	0.674036093441576
C2_DACOSTA_UV_RESPONSE_VIA_ERCC3_COMMON_DN	426	Down	0.0426688875628287	0.674036093441576
C7_GSE46606_UNSTIM_VS_CD40L_IL2_IL5_3DAY_STIMULATED_IRF4HIGH_SORTED_BCELL_UP	161	Down	0.0426954686081852	0.674036093441576
C7_GSE13306_TREG_RA_VS_TCONV_RA_DN	136	Down	0.0428601718246325	0.675289162139828
C2_REACTOME_BUTYROPHILIN_BTN_FAMILY_INTERACTIONS	8	Down	0.0429072402416235	0.675289162139828
C5_GO_CELL_KILLING	103	Down	0.0429073891271631	0.675289162139828
C2_REACTOME_DISSOLUTION_OF_FIBRIN_CLOT	10	Up	0.0429216797051161	0.675289162139828
C7_GSE1432_1H_VS_24H_IFNG_MICROGLIA_DN	174	Down	0.0429302735770889	0.675289162139828
C5_GO_GLOMERULAR_MESANGIAL_CELL_DIFFERENTIATION	5	Down	0.0429815033631533	0.675605786944847
C7_GSE5589_LPS_VS_LPS_AND_IL6_STIM_IL6_KO_MACROPHAGE_45MIN_DN	175	Down	0.0430702236227324	0.675878260135088
C7_GSE22886_NAIVE_CD4_TCELL_VS_DC_UP	171	Up	0.0431027512339495	0.675878260135088
C7_GSE17721_0.5H_VS_24H_POLYIC_BMDC_DN	171	Down	0.0431951625839138	0.675878260135088
C7_GSE22886_NAIVE_TCELL_VS_MONOCYTE_DN	182	Up	0.0432101756652998	0.675878260135088
C7_GSE11864_UNTREATED_VS_CSF1_IFNG_PAM3CYS_IN_MAC_DN	156	Down	0.0432326874004773	0.675878260135088
C2_DOUGLAS_BMI1_TARGETS_DN	276	Down	0.0432654222088629	0.675878260135088
C7_GSE18791_CTRL_VS_NEWCASTLE_VIRUS_DC_6H_DN	170	Down	0.0432811589605504	0.675878260135088
C7_GSE41867_NAIVE_VS_DAY30_LCMV_ARMSTRONG_MEMORY_CD8_TCELL_UP	171	Down	0.0432863046979314	0.675878260135088
C5_GO_LATE_ENDOSOME_MEMBRANE	101	Down	0.0432879444987586	0.675878260135088
C5_GO_SPHINGOMYELIN_METABOLIC_PROCESS	4	Down	0.0433462507191647	0.675878260135088
C2_REACTOME_ANTIMICROBIAL_PEPTIDES	28	Up	0.0433533245087431	0.675878260135088
C2_BIOCARTA_HDAC_PATHWAY	20	Down	0.0433721997250984	0.675878260135088
C2_REACTOME_DNA_DOUBLE_STRAND_BREAK_REPAIR	150	Down	0.0434058974790471	0.675918502464044
C2_WESTON_VEGFA_TARGETS_3HR	45	Up	0.043459827094438	0.676273512874266
C7_GSE20198_UNTREATED_VS_IFNA_TREATED_ACT_CD4_TCELL_UP	158	Down	0.0435468670532667	0.677142872582758
C7_GSE28726_ACT_CD4_TCELL_VS_ACT_NKTCELL_DN	179	Up	0.0435928730911757	0.677312616875323
C5_GO_ER_ASSOCIATED_MISFOLDED_PROTEIN_CATABOLIC_PROCESS	9	Down	0.0436201422919752	0.677312616875323
C2_THEODOROU_MAMMARY_TUMORIGENESIS	15	Down	0.0436680107029444	0.677571568928615
C5_GO_PRERIBOSOME	50	Down	0.0437044296344482	0.67765262309002
C2_REICHERT_MITOSIS_LIN9_TARGETS	25	Up	0.0437583163769973	0.677839472751974
C7_GSE19941_LPS_VS_LPS_AND_IL10_STIM_IL10_KO_NFKBP50_KO_MACROPHAGE_DN	169	Up	0.0437797608961761	0.677839472751974
C5_GO_AXONAL_TRANSPORT_OF_MITOCHONDRION	8	Up	0.0438251568438269	0.677839472751974
C5_GO_NEGATIVE_REGULATION_OF_STRIATED_MUSCLE_CELL_DIFFERENTIATION	21	Down	0.0438851258503703	0.677839472751974
C7_GSE14308_NAIVE_CD4_TCELL_VS_INDUCED_TREG_UP	172	Down	0.0439009824371766	0.677839472751974
C5_GO_RETINOIC_ACID_METABOLIC_PROCESS	8	Down	0.0439037029030073	0.677839472751974
C7_GSE17721_POLYIC_VS_GARDIQUIMOD_16H_BMDC_UP	169	Down	0.0439719249978383	0.678136696361175
C3_SCGGAAGY_ELK1_02	1070	Down	0.0439853889965887	0.678136696361175
C7_GSE21063_CTRL_VS_ANTI_IGM_STIM_BCELL_NFATC1_KO_8H_UP	162	Down	0.0441099051276721	0.678747594565549
C2_YANG_BCL3_TARGETS_DN	4	Down	0.0441968307357716	0.678747594565549
C7_GSE22886_NAIVE_BCELL_VS_NEUTROPHIL_UP	171	Up	0.0443289440344355	0.678747594565549
C5_GO_GLUCOCORTICOID_SECRETION	6	Down	0.0443345901582171	0.678747594565549
C7_GSE3982_NKCELL_VS_TH2_DN	179	Up	0.0443639271707968	0.678747594565549
C5_GO_ENDOPLASMIC_RETICULUM_ORGANIZATION	43	Down	0.0444431221341763	0.678747594565549
C2_BIOCARTA_HSP27_PATHWAY	10	Down	0.0444623516348556	0.678747594565549
C2_VERHAAK_AML_WITH_NPM1_MUTATED_UP	153	Up	0.0444696198940613	0.678747594565549
C5_GO_CARDIAC_MUSCLE_CELL_DIFFERENTIATION	81	Down	0.0445285857867697	0.678747594565549
C7_GSE11057_PBMC_VS_MEM_CD4_TCELL_UP	169	Up	0.0445787060509971	0.678747594565549
C2_LUI_THYROID_CANCER_CLUSTER_3	21	Up	0.0445815659971505	0.678747594565549
C2_REACTOME_SUMOYLATION_OF_UBIQUITINYLATION_PROTEINS	35	Down	0.0446290229655394	0.678747594565549
C7_GSE13762_CTRL_VS_125_VITAMIND_DAY12_DC_UP	127	Down	0.0446319321467814	0.678747594565549
C2_KONDO_COLON_CANCER_HCP_WITH_H3K27ME1	18	Down	0.0446892533123997	0.678747594565549
C5_GO_MAST_CELL_CYTOKINE_PRODUCTION	6	Up	0.0447052633472161	0.678747594565549
C5_GO_HYALURONIC_ACID_BINDING	13	Up	0.0447150254266737	0.678747594565549
C3_TGAATGT_MIR181A_MIR181B_MIR181C_MIR181D	395	Down	0.0447228048109524	0.678747594565549
C5_GO_MEGAKARYOCYTE_DIFFERENTIATION	86	Down	0.0447616311663229	0.678747594565549
C2_ABE_VEGFA_TARGETS_2HR	28	Up	0.0447693485896287	0.678747594565549
C5_GO_EMBRYONIC_BRAIN_DEVELOPMENT	10	Up	0.044825170757205	0.678747594565549
C2_KEGG_ENDOCYTOSIS	147	Down	0.044891448640624	0.678747594565549
C2_JIANG_TIP30_TARGETS_UP	39	Up	0.044929854052597	0.678747594565549
C2_BOSCO_INTERFERON_INDUCED_ANTIVIRAL_MODULE	72	Down	0.044977529918065	0.678747594565549
C5_GO_SPHINGOID_BIOSYNTHETIC_PROCESS	12	Down	0.0449795209581282	0.678747594565549
C1_MT	13	Down	0.0449976410300228	0.678747594565549
C5_GO_ANTERIOR_COMMISSURE_MORPHOGENESIS	4	Up	0.0449997775388489	0.678747594565549
C5_GO_REGULATION_OF_SKELETAL_MUSCLE_CELL_DIFFERENTIATION	12	Down	0.0450267463923784	0.678747594565549
C5_GO_NEGATIVE_REGULATION_OF_PROTEIN_MODIFICATION_BY_SMALL_PROTEIN_CONJUGATION_OR_REMOVAL	71	Down	0.0450650662025596	0.678747594565549
C5_GO_ENUCLEATE_ERYTHROCYTE_DIFFERENTIATION	6	Down	0.0451160198481129	0.678747594565549
C5_GO_ENERGY_COUPLED_PROTON_TRANSPORT_DOWN_ELECTROCHEMICAL_GRADIENT	20	Up	0.0451354411880393	0.678747594565549
C7_GSE5542_IFNA_VS_IFNA_AND_IFNG_TREATED_EPITHELIAL_CELLS_6H_UP	156	Down	0.0451550324798198	0.678747594565549
C2_MIDORIKAWA_AMPLIFIED_IN_LIVER_CANCER	32	Down	0.0451767603826049	0.678747594565549
C5_GO_CLATHRIN_SCULPTED_VESICLE	7	Down	0.0451812569940039	0.678747594565549
C2_KIM_MYC_AMPLIFICATION_TARGETS_DN	78	Down	0.0452339477156044	0.678747594565549
C7_GSE14415_INDUCED_TREG_VS_FOXP3_KO_INDUCED_TREG_DN	168	Down	0.0452599626648368	0.678747594565549
C5_GO_PROXIMAL_DISTAL_PATTERN_FORMATION	9	Down	0.0452649708837191	0.678747594565549
C7_GSE16522_ANTI_CD3CD28_STIM_VS_UNSTIM_MEMORY_CD8_TCELL_DN	166	Down	0.0452781209345752	0.678747594565549
C2_PEDERSEN_TARGETS_OF_611CTF_ISOFORM_OF_ERBB2	61	Up	0.0452979915629879	0.678747594565549
C2_MORI_MATURE_B_LYMPHOCYTE_UP	73	Down	0.0453519934241201	0.678747594565549
C3_GTGCAAT_MIR25_MIR32_MIR92_MIR363_MIR367	249	Down	0.0453766862319432	0.678747594565549
C2_CHAUHAN_RESPONSE_TO_METHOXYESTRADIOL_DN	85	Up	0.0454474647860089	0.678747594565549
C5_GO_CELLULAR_RESPONSE_TO_BRAIN_DERIVED_NEUROTROPHIC_FACTOR_STIMULUS	6	Up	0.0454859005054777	0.678747594565549
C5_GO_REGULATION_OF_RECEPTOR_BINDING	17	Up	0.0455228158549663	0.678747594565549
C5_GO_REGULATION_OF_AUTOPHAGOSOME_MATURATION	10	Down	0.045524761355582	0.678747594565549
C7_GSE13738_RESTING_VS_TCR_ACTIVATED_CD4_TCELL_UP	157	Down	0.0455335179775189	0.678747594565549
C5_GO_REGULATION_OF_SMAD_PROTEIN_COMPLEX_ASSEMBLY	5	Up	0.0456074138830789	0.678747594565549
C5_GO_PROTEIN_GERANYLGERANYLTRANSFERASE_ACTIVITY	4	Down	0.045643161069932	0.678747594565549
C3_GTGTCAA_MIR514	50	Down	0.0456765496245241	0.678747594565549
C5_GO_OXIDOREDUCTASE_ACTIVITY_ACTING_ON_PEROXIDE_AS_ACCEPTOR	39	Up	0.045700449337729	0.678747594565549
C7_GSE9509_LPS_VS_LPS_AND_IL10_STIM_IL10_KO_MACROPHAGE_10MIN_DN	179	Down	0.0457618206287025	0.678747594565549
C5_GO_REGULATION_OF_T_CELL_DIFFERENTIATION	117	Up	0.0457770433432093	0.678747594565549
C5_GO_VESICLE_COAT	50	Down	0.0457839506137631	0.678747594565549
C7_GSE41867_DAY6_EFFECTOR_VS_DAY30_EXHAUSTED_CD8_TCELL_LCMV_CLONE13_UP	166	Down	0.0457863286806459	0.678747594565549
C5_GO_WNT_SIGNALING_PATHWAY_INVOLVED_IN_MIDBRAIN_DOPAMINERGIC_NEURON_DIFFERENTIATION	7	Down	0.0457958554476551	0.678747594565549
C2_LANDIS_ERBB2_BREAST_PRENEOPLASTIC_UP	15	Up	0.045822114143211	0.678747594565549
C3_CTCAGGG_MIR125B_MIR125A	271	Down	0.0458403708251427	0.678747594565549
C2_FUJIWARA_PARK2_IN_LIVER_CANCER_DN	4	Up	0.0459167815071932	0.678747594565549
C5_GO_PLATELET_DERIVED_GROWTH_FACTOR_RECEPTOR_SIGNALING_PATHWAY	47	Down	0.0459462528157388	0.678747594565549
C7_GSE10273_HIGH_VS_LOW_IL7_TREATED_IRF4_8_NULL_PRE_BCELL_DN	168	Down	0.0459627867775087	0.678747594565549
C2_TIEN_INTESTINE_PROBIOTICS_6HR_DN	142	Down	0.0459778694901406	0.678747594565549
C5_GO_NEGATIVE_REGULATION_OF_FIBROBLAST_APOPTOTIC_PROCESS	5	Down	0.0460043398467093	0.678747594565549
C7_GSE24671_BAKIMULC_VS_SENDAI_VIRUS_INFECTED_MOUSE_SPLENOCYTES_DN	170	Down	0.0460216455114132	0.678747594565549
C7_GSE7764_NKCELL_VS_SPLENOCYTE_UP	171	Down	0.0460221536601376	0.678747594565549
C2_FARMER_BREAST_CANCER_CLUSTER_2	27	Up	0.0460247298621301	0.678747594565549
C5_GO_VASCULAR_ASSOCIATED_SMOOTH_MUSCLE_CELL_MIGRATION	18	Down	0.0460626493227741	0.678845950636786
C5_GO_MHC_CLASS_II_PROTEIN_BINDING	5	Down	0.046109276312394	0.678911557362957
C3_PBX1_02	84	Down	0.0461347070178927	0.678911557362957
C7_GSE28726_NAIVE_CD4_TCELL_VS_NAIVE_VA24NEG_NKTCELL_DN	149	Up	0.0461930333777494	0.678911557362957
C5_GO_REGULATION_OF_AXON_DIAMETER	3	Up	0.0462115127882249	0.678911557362957
C5_GO_SYNDECAN_BINDING	5	Up	0.0462635477061261	0.678911557362957
C5_GO_DEATH_RECEPTOR_ACTIVITY	11	Up	0.0462715370190032	0.678911557362957
C5_GO_TUBULIN_COMPLEX_ASSEMBLY	7	Down	0.0463290868265922	0.678911557362957
C5_GO_GLOMERULUS_MORPHOGENESIS	6	Down	0.0463546424369732	0.678911557362957
C7_GSE3720_UNSTIM_VS_LPS_STIM_VD2_GAMMADELTA_TCELL_UP	151	Up	0.0463548058407425	0.678911557362957
C5_GO_POSITIVE_REGULATION_OF_NON_CANONICAL_WNT_SIGNALING_PATHWAY	8	Down	0.046403733963571	0.678911557362957
C7_GSE20198_UNTREATED_VS_IL12_TREATED_ACT_CD4_TCELL_DN	170	Down	0.0464611486033453	0.678911557362957
C2_BARRIER_COLON_CANCER_RECURRENCE_DN	17	Up	0.0464798307336571	0.678911557362957
C7_GSE20198_IL12_VS_IFNA_TREATED_ACT_CD4_TCELL_DN	184	Down	0.0465358115558589	0.678911557362957
C7_GSE5542_IFNG_VS_IFNA_TREATED_EPITHELIAL_CELLS_24H_UP	180	Down	0.046560150086374	0.678911557362957
C5_GO_REGULATION_OF_MRNA_SPLICING_VIA_SPLICEOSOME	75	Down	0.046572976685592	0.678911557362957
C5_GO_PHOSPHATIDYLINOSITOL_KINASE_ACTIVITY	14	Down	0.0465890912200029	0.678911557362957
C5_GO_CARDIAC_MYOFIBRIL_ASSEMBLY	16	Down	0.0465984040891299	0.678911557362957
C5_GO_PHOSPHATIDYLINOSITOL_3_KINASE_COMPLEX	23	Down	0.0468630131351311	0.680555728600272
C7_GSE22033_UNTREATED_VS_MRL24_TREATED_MEF_UP	181	Down	0.0468879083624911	0.680555728600272
C5_GO_POSITIVE_REGULATION_OF_LYMPHOCYTE_DIFFERENTIATION	78	Up	0.0469136120549415	0.680555728600272
C7_GSE19888_CTRL_VS_TCELL_MEMBRANES_ACT_MAST_CELL_PRETREAT_A3R_INH_DN	171	Down	0.0469266465754716	0.680555728600272
C7_GSE27241_CTRL_VS_DIGOXIN_TREATED_CD4_TCELL_IN_TH17_POLARIZING_CONDITIONS_DN	168	Up	0.0469284627327882	0.680555728600272
C7_GSE14415_INDUCED_VS_NATURAL_TREG_UP	153	Down	0.0469765653617643	0.680555728600272
C2_NATSUME_RESPONSE_TO_INTERFERON_BETA_UP	56	Down	0.0470271494109518	0.680555728600272
C2_GARGALOVIC_RESPONSE_TO_OXIDIZED_PHOSPHOLIPIDS_CYAN_UP	15	Down	0.0470679846242303	0.680555728600272
C7_GSE25088_CTRL_VS_IL4_AND_ROSIGLITAZONE_STIM_STAT6_KO_MACROPHAGE_DN	143	Down	0.0470745729730854	0.680555728600272
C5_GO_RNA_SPLICING	349	Down	0.0470806149251174	0.680555728600272
C5_GO_REGULATION_OF_PLATELET_AGGREGATION	15	Up	0.047103432712808	0.680555728600272
C2_ROESSLER_LIVER_CANCER_METASTASIS_DN	43	Down	0.0471072803210403	0.680555728600272
C2_ONDER_CDH1_TARGETS_2_DN	322	Up	0.0471401910271829	0.680555728600272
C2_PID_CXCR4_PATHWAY	96	Down	0.0471593476946419	0.680555728600272
C7_GSE18791_CTRL_VS_NEWCASTLE_VIRUS_DC_4H_UP	173	Down	0.0472167006959834	0.680555728600272
C5_GO_VACUOLAR_MEMBRANE	336	Down	0.0472537932546278	0.680555728600272
C2_BUSA_SAM68_TARGETS_UP	5	Up	0.0472769403840402	0.680555728600272
C5_GO_PROTEIN_ADP_RIBOSYLASE_ACTIVITY	14	Down	0.0473325404336169	0.680555728600272
C7_GSE21546_UNSTIM_VS_ANTI_CD3_STIM_ELK1_KO_DP_THYMOCYTES_UP	128	Down	0.0474101409896829	0.680555728600272
C2_BIOCARTA_MRP_PATHWAY	5	Down	0.0474344918600519	0.680555728600272
C5_GO_TRANSPORT_VESICLE_MEMBRANE	146	Down	0.0474648935015137	0.680555728600272
C5_GO_PHOSPHATE_ION_TRANSMEMBRANE_TRANSPORT	12	Down	0.0475047679625652	0.680555728600272
C2_ZWANG_EGF_PERSISTENTLY_UP	30	Down	0.0475203925734132	0.680555728600272
C2_REACTOME_COSTIMULATION_BY_THE_CD28_FAMILY	61	Down	0.0475504806940135	0.680555728600272
C7_GSE18281_SUBCAPSULAR_VS_CENTRAL_CORTICAL_REGION_OF_THYMUS_UP	150	Down	0.0475838905383156	0.680555728600272
C5_GO_DNA_REPLICATION_DEPENDENT_NUCLEOSOME_ORGANIZATION	30	Down	0.0476024680902959	0.680555728600272
C5_GO_PHAGOSOME_LYSOSOME_FUSION	5	Down	0.0476284536503461	0.680555728600272
C5_GO_REGULATION_OF_STEROID_HORMONE_BIOSYNTHETIC_PROCESS	6	Down	0.0476544724553554	0.680555728600272
C5_GO_ANKYRIN_REPEAT_BINDING	4	Down	0.0477251454101984	0.680555728600272
C5_GO_REGULATION_OF_GLUTAMATE_RECEPTOR_SIGNALING_PATHWAY	34	Down	0.0477631890476852	0.680555728600272
C5_GO_VESICLE_ORGANIZATION	261	Down	0.0477709717867506	0.680555728600272
C5_GO_MRNA_METABOLIC_PROCESS	429	Down	0.047798277633078	0.680555728600272
C5_GO_POSITIVE_REGULATION_OF_SKELETAL_MUSCLE_CELL_DIFFERENTIATION	3	Down	0.0478441003176997	0.680555728600272
C2_POS_RESPONSE_TO_HISTAMINE_UP	11	Down	0.0478520433984863	0.680555728600272
C7_GSE2826_WT_VS_XID_BCELL_DN	153	Down	0.0478615499756659	0.680555728600272
C5_GO_3_CHLOROALLYL_ALDEHYDE_DEHYDROGENASE_ACTIVITY	3	Down	0.0478629274669989	0.680555728600272
C5_GO_CONTRACTILE_ACTIN_FILAMENT_BUNDLE_ASSEMBLY	70	Down	0.0479047338078117	0.680555728600272
C2_REACTOME_PI_3K_CASCADE:FGFR1	15	Down	0.0479489482398488	0.680555728600272
C2_CASTELLANO_HRAS_TARGETS_DN	3	Down	0.0479571566350738	0.680555728600272
C2_HASLINGER_B_CLL_WITH_6Q21_DELETION	19	Down	0.04797581435911	0.680555728600272
C7_GSE15735_CTRL_VS_HDAC_INHIBITOR_TREATED_CD4_TCELL_2H_DN	165	Down	0.0479957361421358	0.680555728600272
C5_GO_CLATHRIN_SCULPTED_GAMMA_AMINOBUTYRIC_ACID_TRANSPORT_VESICLE_MEMBRANE	6	Down	0.0481010950528337	0.681227466316591
C5_GO_RESPONSE_TO_EPIDERMAL_GROWTH_FACTOR	38	Down	0.0481290723253417	0.681227466316591
C2_GRAHAM_CML_QUIESCENT_VS_CML_DIVIDING_UP	18	Up	0.0481404199418848	0.681227466316591
C5_GO_LIPOPROTEIN_PARTICLE_RECEPTOR_ACTIVITY	12	Up	0.0481782485862892	0.681227466316591
C2_GROSS_HYPOXIA_VIA_ELK3_AND_HIF1A_UP	117	Up	0.0481999086557382	0.681227466316591
C5_GO_CELLULAR_RESPONSE_TO_INTERFERON_BETA	15	Down	0.0483059978015939	0.682282958546179
C2_REACTOME_IRAK4_DEFICIENCY_TLR2_4	11	Up	0.0483665251981647	0.682468384463632
C7_GSE21670_UNTREATED_VS_TGFB_IL6_TREATED_CD4_TCELL_DN	131	Up	0.0483877088451077	0.682468384463632
C2_APPIERTO_RESPONSE_TO_FENRETINIDE_DN	46	Up	0.0484133766265459	0.682468384463632
C7_GSE17721_CPG_VS_GARDIQUIMOD_24H_BMDC_UP	158	Down	0.048528294545769	0.68364470973913
C5_GO_REGULATION_OF_CORTISOL_SECRETION	3	Down	0.0485829866733225	0.683756033265098
C5_GO_GOLGI_APPARATUS	1186	Down	0.0485991490752342	0.683756033265098
C2_OISHI_CHOLANGIOMA_STEM_CELL_LIKE_UP	290	Down	0.0486716877815118	0.684333381021217
C2_GAUSSMANN_MLL_AF4_FUSION_TARGETS_G_DN	22	Up	0.0487430946135801	0.68469400032709
C2_REACTOME_SUMOYLATION_OF_DNA_DAMAGE_RESPONSE_AND_REPAIR_PROTEINS	68	Down	0.0487804326449373	0.68469400032709
C7_GSE15930_STIM_VS_STIM_AND_IFNAB_72H_CD8_T_CELL_DN	172	Down	0.0488220413274412	0.68469400032709
C5_GO_MECHANOSENSITIVE_ION_CHANNEL_ACTIVITY	8	Down	0.0488789693006572	0.68469400032709
C5_GO_TRNA_METABOLIC_PROCESS	157	Down	0.0488945254027687	0.68469400032709
C2_CAFFAREL_RESPONSE_TO_THC_8HR_5_UP	13	Up	0.0489560760433324	0.68469400032709
C5_GO_POSITIVE_REGULATION_OF_CYTOPLASMIC_MRNA_PROCESSING_BODY_ASSEMBLY	6	Down	0.0489848061868102	0.68469400032709
C3_CRX_Q4	171	Down	0.0490177430435198	0.68469400032709
C5_GO_REGULATION_OF_GUANYL_NUCLEOTIDE_EXCHANGE_FACTOR_ACTIVITY	6	Up	0.0490383934238298	0.68469400032709
C5_GO_LEARNED_VOCALIZATION_BEHAVIOR_OR_VOCAL_LEARNING	3	Down	0.0490424311854317	0.68469400032709
C5_GO_POLYNUCLEOTIDE_ADENYLYLTRANSFERASE_ACTIVITY	9	Down	0.0490833980699641	0.68469400032709
C2_REACTOME_GLYCEROPHOSPHOLIPID_BIOSYNTHESIS	94	Down	0.0490956374336675	0.68469400032709
C5_GO_TRICARBOXYLIC_ACID_METABOLIC_PROCESS	11	Down	0.0491324062050497	0.68469400032709
C5_GO_PHOSPHOLIPASE_A2_INHIBITOR_ACTIVITY	3	Up	0.0491386063853949	0.68469400032709
C7_GSE39152_BRAIN_VS_SPLEEN_CD103_NEG_MEMORY_CD8_TCELL_UP	169	Down	0.049241596295297	0.68568922841201
C5_GO_BLEB	9	Down	0.0493704575011513	0.686943646184366
C2_RUTELLA_RESPONSE_TO_HGF_VS_CSF2RB_AND_IL4_DN	216	Up	0.0494079770538167	0.686943646184366
C5_GO_CRANIAL_NERVE_FORMATION	4	Down	0.0494760551059187	0.686943646184366
C7_GSE13306_TREG_VS_TCONV_LAMINA_PROPRIA_DN	146	Down	0.0495108146238719	0.686943646184366
C2_REACTOME_NUCLEAR_ENVELOPE_REASSEMBLY	13	Down	0.0495631978767545	0.686943646184366
C3_CTCNANGTGNY_UNKNOWN	68	Down	0.0495633489396919	0.686943646184366
C5_GO_ORGANELLE_FUSION	102	Down	0.0496243505416772	0.686943646184366
C7_GSE26030_TH1_VS_TH17_DAY15_POST_POLARIZATION_DN	178	Up	0.0496380809781925	0.686943646184366
C7_GSE15330_LYMPHOID_MULTIPOTENT_VS_GRANULOCYTE_MONOCYTE_PROGENITOR_IKAROS_KO_UP	173	Down	0.0496602351836343	0.686943646184366
C5_GO_SULFUR_COMPOUND_TRANSMEMBRANE_TRANSPORTER_ACTIVITY	28	Down	0.0497445755530446	0.686943646184366
C5_GO_HOST_CELL_CYTOPLASM	2	Down	0.049815996454398	0.686943646184366
C7_GSE18281_CORTEX_VS_MEDULLA_THYMUS_UP	148	Down	0.0498321137054638	0.686943646184366
C5_GO_CATALYTIC_COMPLEX	1140	Down	0.0498348114086124	0.686943646184366
C5_GO_LATE_ENDOSOME	194	Down	0.0498542599757594	0.686943646184366
C5_GO_NUCLEOID	41	Down	0.0498675827257279	0.686943646184366
C2_MCDOWELL_ACUTE_LUNG_INJURY_UP	39	Up	0.0499094004269961	0.686943646184366
C5_GO_SOLUTE_CATION_SYMPORTER_ACTIVITY	59	Down	0.0499108976828655	0.686943646184366
C7_GSE2935_UV_INACTIVATED_VS_LIVE_SENDAI_VIRUS_INF_MACROPHAGE_UP	148	Up	0.0499292734187815	0.686943646184366
C5_GO_REGULATION_OF_PROTEIN_LOCALIZATION_TO_CELL_SURFACE	31	Down	0.0499622152666342	0.686943646184366
C7_GSE6674_UNSTIM_VS_ANTI_IGM_STIM_BCELL_UP	165	Down	0.0499641375947751	0.686943646184366
C1_chr9p11	2	Down	0.0499959815559428	0.686946683959359
C2_CAIRO_HEPATOBLASTOMA_POOR_SURVIVAL	11	Up	0.0501003484531297	0.687945555908556
C2_IIZUKA_LIVER_CANCER_PROGRESSION_L1_G1_UP	15	Up	0.0501705924365127	0.68847490808488
C3_AAAGGAT_MIR501	95	Down	0.0502697370060633	0.689399934963833
C2_VERHAAK_GLIOBLASTOMA_CLASSICAL	125	Down	0.0504576148892194	0.690173365033231
C3_CACTTTG_MIR520G_MIR520H	183	Down	0.0504730844281653	0.690173365033231
C7_GSE7348_UNSTIM_VS_TOLERIZED_AND_LPS_STIM_MACROPHAGE_UP	156	Down	0.0504750551390742	0.690173365033231
C2_LINDGREN_BLADDER_CANCER_WITH_LOH_IN_CHR9Q	95	Down	0.0505008243589962	0.690173365033231
C5_GO_REGULATION_OF_CYTOPLASMIC_MRNA_PROCESSING_BODY_ASSEMBLY	10	Down	0.0505478126847919	0.690173365033231
C2_REACTOME_SIGNALING_BY_NOTCH	202	Down	0.0506077446944995	0.690173365033231
C2_KREPPEL_CD99_TARGETS_DN	7	Down	0.0506398734666321	0.690173365033231
C5_GO_ENDOPLASMIC_RETICULUM_EXIT_SITE	15	Down	0.0506544293558767	0.690173365033231
C5_GO_RESPONSE_TO_GONADOTROPIN	22	Down	0.0507994663748123	0.690173365033231
C5_GO_DIOL_BIOSYNTHETIC_PROCESS	19	Down	0.0508245195048472	0.690173365033231
C5_GO_VIRAL_BUDDING	20	Down	0.0508272012968328	0.690173365033231
C2_KEGG_FOCAL_ADHESION	162	Down	0.0508303113949832	0.690173365033231
C2_AIGNER_ZEB1_TARGETS	20	Up	0.0508878080057222	0.690173365033231
C2_ACEVEDO_LIVER_CANCER_WITH_H3K9ME3_DN	93	Down	0.0509148841754332	0.690173365033231
C7_GSE29164_UNTREATED_VS_CD8_TCELL_TREATED_MELANOMA_DAY7_UP	170	Down	0.0509658846956813	0.690173365033231
C5_GO_PROTEIN_K63_LINKED_UBIQUITINATION	42	Down	0.0509758565793195	0.690173365033231
C2_REACTOME_FGFR2C_LIGAND_BINDING_AND_ACTIVATION	7	Down	0.0510026292241858	0.690173365033231
C2_REACTOME_CELLULAR_RESPONSE_TO_HEAT_STRESS	84	Down	0.0510287312178407	0.690173365033231
C3_FOXJ2_01	129	Down	0.0510463714217072	0.690173365033231
C5_GO_FORMATION_OF_QUADRUPLE_SL_U4_U5_U6_SNRNP	7	Down	0.051072884633022	0.690173365033231
C2_XU_AKT1_TARGETS_6HR	22	Down	0.0510763548030399	0.690173365033231
C7_GSE19888_NO_PRETREAT_VS_ADENOSINE_A3R_INHIBITOR_PRETREATED_MAST_CELL_TCELL_MEMBRANES_ACT_DN	172	Down	0.0511145126990758	0.690173365033231
C2_REACTOME_TRAF6_MEDIATED_INDUCTION_OF_TAK1_COMPLEX_WITHIN_TLR4_COMPLEX	14	Up	0.051122030397115	0.690173365033231
C5_GO_POTASSIUM_ION_EXPORT_ACROSS_PLASMA_MEMBRANE	11	Up	0.0511343423226878	0.690173365033231
C7_GSE3982_NKCELL_VS_TH1_UP	143	Down	0.0511454144526825	0.690173365033231
C2_REACTOME_ERYTHROCYTES_TAKE_UP_OXYGEN_AND_RELEASE_CARBON_DIOXIDE	7	Up	0.051181620557325	0.690173365033231
C2_LEE_CALORIE_RESTRICTION_NEOCORTEX_UP	51	Down	0.0511839658918444	0.690173365033231
C5_GO_MODULATION_OF_TRANSCRIPTION_IN_OTHER_ORGANISM_INVOLVED_IN_SYMBIOTIC_INTERACTION	22	Down	0.0512661746669305	0.690853047326136
C2_BIOCARTA_S1P_PATHWAY	8	Down	0.0513026046979875	0.690915363827887
C5_GO_POSITIVE_REGULATION_OF_HAIR_CYCLE	7	Up	0.0515218656366562	0.693199392778702
C2_PARK_APL_PATHOGENESIS_DN	38	Up	0.0516099500336811	0.693199392778702
C5_GO_VASCULOGENESIS_INVOLVED_IN_CORONARY_VASCULAR_MORPHOGENESIS	3	Down	0.0516149708455879	0.693199392778702
C5_GO_SNARE_BINDING	82	Down	0.0516306966815233	0.693199392778702
C7_GSE17721_0.5H_VS_12H_LPS_BMDC_DN	165	Down	0.051631755168068	0.693199392778702
C5_GO_CLATHRIN_COAT_OF_ENDOCYTIC_VESICLE	14	Down	0.0516728321929758	0.693301332525559
C2_PID_AURORA_B_PATHWAY	33	Up	0.0517031790586662	0.693301332525559
C2_REACTOME_RAF_ACTIVATION	26	Down	0.0517907363171939	0.694046986439484
C5_GO_GOLGI_ASSOCIATED_VESICLE	141	Down	0.0518932905289451	0.694612102228286
C5_GO_CATECHOLAMINE_UPTAKE_INVOLVED_IN_SYNAPTIC_TRANSMISSION	5	Up	0.0518968577966445	0.694612102228286
C2_PID_CXCR3_PATHWAY	37	Down	0.0519650886245358	0.695097056767728
H_HALLMARK_MYC_TARGETS_V1	167	Up	0.052095451452436	0.69616055187853
C7_GSE14308_INDUCED_VS_NATURAL_TREG_DN	179	Down	0.0521390011166361	0.69616055187853
C2_OUYANG_PROSTATE_CANCER_MARKERS	18	Up	0.052140736450139	0.69616055187853
C7_GSE17721_0.5H_VS_4H_CPG_BMDC_UP	179	Down	0.0522678452661693	0.697428994297908
C2_REACTOME_RAB_REGULATION_OF_TRAFFICKING	106	Down	0.0525432842445201	0.700575007309896
C2_REACTOME_RAB_GERANYLGERANYLATION	53	Down	0.052569930952607	0.700575007309896
C2_BIOCARTA_NO2IL12_PATHWAY	14	Down	0.0526003699729522	0.700575007309896
C2_BIOCARTA_BLYMPHOCYTE_PATHWAY	12	Down	0.0526732195806172	0.70088565919324
C5_GO_SULFUR_COMPOUND_TRANSPORT	36	Down	0.0526882236091958	0.70088565919324
C5_GO_INNER_CELL_MASS_CELL_DIFFERENTIATION	3	Down	0.0527282172478674	0.700980171388643
C3_TCTCTCC_MIR185	83	Down	0.0528458206836557	0.700980171388643
C5_GO_GOLGI_VESICLE_TRANSPORT	304	Down	0.0528799072981589	0.700980171388643
C2_BIOCARTA_MHC_PATHWAY	9	Down	0.0528861233887117	0.700980171388643
C5_GO_MRNA_EXPORT_FROM_NUCLEUS	93	Down	0.0528864697265301	0.700980171388643
C2_REACTOME_PHOSPHOLIPASE_C_MEDIATED_CASCADE_FGFR2	10	Down	0.0529098985010436	0.700980171388643
C2_ZHAN_MULTIPLE_MYELOMA_UP	55	Down	0.0529212116686174	0.700980171388643
C5_GO_BRUSH_BORDER_ASSEMBLY	2	Up	0.0530137522128347	0.701778025179407
C7_GSE32128_INOS_DEPENDENT_VS_INOS_INDEPENDENT_ACTIVATED_TCELL_DN	154	Down	0.0531474547101728	0.702469627982948
C2_REACTOME_PROCESSING_OF_CAPPED_INTRON_CONTAINING_PRE_MRNA	197	Down	0.0531537672720905	0.702469627982948
C5_GO_MULTI_ORGANISM_LOCALIZATION	60	Down	0.0531630101000767	0.702469627982948
C5_GO_MYOFIBRIL_ASSEMBLY	38	Down	0.0531965343570953	0.702485298382481
C5_GO_POSITIVE_REGULATION_OF_INTERLEUKIN_5_SECRETION	6	Up	0.0532430629058939	0.702581422378332
C5_GO_POSITIVE_REGULATION_OF_VASCULAR_ASSOCIATED_SMOOTH_MUSCLE_CELL_MIGRATION	14	Down	0.0532733302434201	0.702581422378332
C2_JU_AGING_TERC_TARGETS_UP	9	Up	0.0533189502057012	0.702581422378332
C7_GSE17721_POLYIC_VS_GARDIQUIMOD_6H_BMDC_DN	176	Down	0.0533331844359374	0.702581422378332
C5_GO_POSITIVE_REGULATION_OF_T_CELL_RECEPTOR_SIGNALING_PATHWAY	13	Up	0.0533826293619436	0.702806580381515
C2_LEE_LIVER_CANCER_MYC_UP	45	Up	0.0535350907865259	0.703981884373084
C5_GO_CAMP_DEPENDENT_PROTEIN_KINASE_ACTIVITY	5	Down	0.0536216396135643	0.703981884373084
C5_GO_POSITIVE_REGULATION_OF_CELL_KILLING	51	Down	0.0536323392718379	0.703981884373084
C7_GSE3982_MAST_CELL_VS_BASOPHIL_UP	161	Down	0.0536639205987602	0.703981884373084
C7_GSE1460_INTRATHYMIC_T_PROGENITOR_VS_NAIVE_CD4_TCELL_CORD_BLOOD_DN	138	Up	0.0536794180521991	0.703981884373084
C2_REACTOME_PHASE_3_RAPID_REPOLARISATION	5	Up	0.0537011627010335	0.703981884373084
C2_BASSO_HAIRY_CELL_LEUKEMIA_DN	5	Up	0.0537250388195725	0.703981884373084
C5_GO_SOMITE_DEVELOPMENT	52	Down	0.0537311588772533	0.703981884373084
C5_GO_PHOSPHATASE_INHIBITOR_ACTIVITY	32	Up	0.0538165282935718	0.704675373189428
C5_GO_REGIONALIZATION	188	Down	0.0538697354279621	0.704947146205796
C5_GO_POSITIVE_REGULATION_OF_CARDIAC_MUSCLE_CONTRACTION	6	Up	0.0539215049328658	0.705199790280941
C5_GO_NEGATIVE_REGULATION_OF_POTASSIUM_ION_TRANSMEMBRANE_TRANSPORT	14	Up	0.0540131502862401	0.705629084102132
C2_REACTOME_AMYLOID_FIBER_FORMATION	86	Down	0.0540192959932719	0.705629084102132
C5_GO_POSITIVE_REGULATION_OF_PROTEIN_MATURATION	17	Up	0.0541283523406946	0.706380685562634
C7_GSE360_T_GONDII_VS_B_MALAYI_LOW_DOSE_DC_UP	151	Up	0.0541418699747634	0.706380685562634
C5_GO_REGULATION_OF_MEGAKARYOCYTE_DIFFERENTIATION	73	Down	0.0542028685000926	0.706752048275818
C5_GO_PROTEIN_MODIFICATION_BY_SMALL_PROTEIN_CONJUGATION	742	Down	0.0542798606388182	0.707331381317965
C5_GO_SYNAPTIC_TRANSMISSION_GLUTAMATERGIC	51	Down	0.0543761360662081	0.708161153337073
C3_CAGCAGG_MIR370	128	Down	0.0544753338069101	0.708976720054657
C3_TCF11_01	194	Down	0.0545040336275504	0.708976720054657
C5_GO_AXONAL_GROWTH_CONE	18	Up	0.0545414752644761	0.709039178438189
C2_HOEBEKE_LYMPHOID_STEM_CELL_DN	75	Up	0.0545894806035785	0.709057696760408
C5_GO_LIPASE_ACTIVITY	81	Down	0.054658745367939	0.709057696760408
C2_IRITANI_MAD1_TARGETS_DN	34	Up	0.05466576792267	0.709057696760408
C5_GO_PROTEIN_TARGETING_TO_VACUOLE	31	Down	0.0546734632451173	0.709057696760408
C7_GSE8678_IL7R_LOW_VS_HIGH_EFF_CD8_TCELL_UP	167	Down	0.0547963725422543	0.710227685402977
C7_GSE23308_WT_VS_MINERALCORTICOID_REC_KO_MACROPHAGE_CORTICOSTERONE_TREATED_UP	174	Down	0.0548361825122296	0.710319852542137
C1_chr5q22	23	Down	0.0548701156213523	0.710335829346029
C5_GO_1_PHOSPHATIDYLINOSITOL_3_KINASE_REGULATOR_ACTIVITY	12	Down	0.0550236057666834	0.71182295810571
C5_GO_VESICLE_LOCALIZATION	235	Down	0.0550521388878737	0.71182295810571
C5_GO_POSITIVE_REGULATION_OF_RESPONSE_TO_OXIDATIVE_STRESS	14	Up	0.0550969020944238	0.71182295810571
C2_YAGI_AML_WITH_T_9_11_TRANSLOCATION	111	Down	0.0551160620325832	0.71182295810571
C5_GO_REGULATION_OF_SODIUM_PROTON_ANTIPORTER_ACTIVITY	4	Down	0.0552377779476046	0.712971034079509
C5_GO_DNA_TEMPLATED_TRANSCRIPTION_ELONGATION	96	Down	0.0553382303043531	0.713527626700789
C5_GO_NEGATIVE_REGULATION_OF_MUSCLE_ADAPTATION	10	Up	0.0553465935179685	0.713527626700789
C7_GSE22886_NAIVE_TCELL_VS_NEUTROPHIL_DN	145	Up	0.0554114265406814	0.71393975014426
C2_REACTOME_ERYTHROPOIETIN_ACTIVATES_RAS	12	Down	0.0554620668703415	0.714168629889999
C1_chr9q33	54	Down	0.0556070655818582	0.714277496168537
C5_GO_ENDOLYSOSOME_LUMEN	5	Up	0.0556558490399695	0.714277496168537
C5_GO_PEROXISOMAL_MEMBRANE_TRANSPORT	16	Down	0.0556587584333089	0.714277496168537
C5_GO_MOTOR_NEURON_AXON_GUIDANCE	19	Up	0.0556685038804436	0.714277496168537
C5_GO_ANION_ANION_ANTIPORTER_ACTIVITY	23	Down	0.0556730635113658	0.714277496168537
C7_GSE15330_HSC_VS_GRANULOCYTE_MONOCYTE_PROGENITOR_IKAROS_KO_DN	172	Down	0.0556906546034155	0.714277496168537
C3_GTACTGT_MIR101	207	Down	0.0557657143949032	0.714277496168537
C5_GO_I_KAPPAB_PHOSPHORYLATION	15	Down	0.0557748105830167	0.714277496168537
C5_GO_REGULATION_OF_HUMORAL_IMMUNE_RESPONSE_MEDIATED_BY_CIRCULATING_IMMUNOGLOBULIN	7	Down	0.0557889129148582	0.714277496168537
C5_GO_ARACHIDONIC_ACID_METABOLIC_PROCESS	32	Up	0.0557993330110025	0.714277496168537
C5_GO_MONOCARBOXYLIC_ACID_BIOSYNTHETIC_PROCESS	140	Down	0.055893780408435	0.714655048606323
C7_GSE13547_2H_VS_12_H_ANTI_IGM_STIM_ZFX_KO_BCELL_UP	160	Down	0.0559232477127083	0.714655048606323
C7_GSE22432_MULTIPOTENT_PROGENITOR_VS_PDC_UP	157	Down	0.0559764358701103	0.714655048606323
C7_GSE3565_DUSP1_VS_WT_SPLENOCYTES_POST_LPS_INJECTION_UP	141	Up	0.0560550483507779	0.714655048606323
C2_REACTOME_METABOLISM_OF_LIPIDS	579	Down	0.0560780537301464	0.714655048606323
C5_GO_PSEUDOPODIUM_ORGANIZATION	12	Up	0.0560942249057736	0.714655048606323
C5_GO_HOST_INTRACELLULAR_PART	5	Down	0.0561165214297814	0.714655048606323
C5_GO_POST_MRNA_RELEASE_SPLICEOSOMAL_COMPLEX	8	Down	0.0561230916912849	0.714655048606323
C7_GSE36078_WT_VS_IL1R_KO_LUNG_DC_DN	165	Down	0.0561249142808261	0.714655048606323
C5_GO_MICROTUBULE_SEVERING	8	Down	0.0562519880870176	0.715839101303551
C5_GO_NEGATIVE_REGULATION_OF_VOLTAGE_GATED_POTASSIUM_CHANNEL_ACTIVITY	7	Up	0.0563068868801243	0.715839101303551
C2_REACTOME_TRANSCRIPTIONAL_REGULATION_BY_THE_AP_2_TFAP2_FAMILY_OF_TRANSCRIPTION_FACTORS	29	Up	0.0563552959070462	0.715839101303551
C5_GO_ACTIVATION_OF_CYSTEINE_TYPE_ENDOPEPTIDASE_ACTIVITY_INVOLVED_IN_APOPTOTIC_PROCESS_BY_CYTOCHROME_C	6	Down	0.056383241216294	0.715839101303551
C5_GO_POSITIVE_REGULATION_OF_INFLAMMATORY_RESPONSE	99	Up	0.0564967952745072	0.715839101303551
C5_GO_ANION_CATION_SYMPORTER_ACTIVITY	13	Down	0.0565338342348404	0.715839101303551
C5_GO_MEMBRANE_DISRUPTION_IN_OTHER_ORGANISM	3	Up	0.0565344193498134	0.715839101303551
C5_GO_EPINEPHRINE_BINDING	4	Down	0.0565405870191973	0.715839101303551
C2_HERNANDEZ_MITOTIC_ARREST_BY_DOCETAXEL_2_DN	15	Down	0.056541651335753	0.715839101303551
C7_GSE33374_CD8_ALPHAALPHA_VS_ALPHABETA_CD161_HIGH_TCELL_DN	169	Down	0.0565474334961513	0.715839101303551
C2_ACEVEDO_LIVER_CANCER_WITH_H3K27ME3_DN	144	Down	0.0566111063878399	0.715989344472948
C2_REACTOME_ZINC_EFFLUX_AND_COMPARTMENTALIZATION_BY_THE_SLC30_FAMILY	4	Down	0.056661981365039	0.715989344472948
C7_GSE24634_NAIVE_CD4_TCELL_VS_DAY5_IL4_CONV_TREG_DN	184	Down	0.0566792425338846	0.715989344472948
C7_GSE4984_GALECTIN1_VS_VEHICLE_CTRL_TREATED_DC_DN	163	Down	0.0567188571750085	0.715989344472948
C5_GO_LIPID_METABOLIC_PROCESS	914	Down	0.0567241017280276	0.715989344472948
C5_GO_CELLULAR_RESPONSE_TO_PROSTAGLANDIN_E_STIMULUS	10	Down	0.0567665040969003	0.716108460218912
C2_KYNG_DNA_DAMAGE_BY_GAMMA_RADIATION	58	Down	0.0568468682263331	0.716395205998548
C5_GO_INOSITOL_METABOLIC_PROCESS	5	Down	0.0568551919689498	0.716395205998548
C5_GO_ENDOPLASMIC_RETICULUM_TUBULAR_NETWORK_ORGANIZATION	15	Down	0.0569422017077487	0.71707562185358
C5_GO_MITOTIC_G2_M_TRANSITION_CHECKPOINT	26	Down	0.0570256326691683	0.71759006740404
C2_HASLINGER_B_CLL_WITH_MUTATED_VH_GENES	16	Up	0.0570491205821837	0.71759006740404
C7_GSE2585_THYMIC_DC_VS_THYMIC_MACROPHAGE_UP	134	Down	0.0571129345199459	0.717765767594472
C7_GSE29618_BCELL_VS_MDC_DN	183	Up	0.0571741071804996	0.717765767594472
C2_SCHOEN_NFKB_SIGNALING	26	Up	0.0571770171788756	0.717765767594472
C2_MALIK_REPRESSED_BY_ESTROGEN	9	Up	0.057232318475628	0.717765767594472
C5_GO_REGULATION_OF_POTASSIUM_ION_EXPORT_ACROSS_PLASMA_MEMBRANE	6	Up	0.0572853508808894	0.717765767594472
C1_chr7q31	39	Down	0.0573172303914516	0.717765767594472
C7_GOLDRATH_EFF_VS_MEMORY_CD8_TCELL_UP	188	Up	0.0573291614242936	0.717765767594472
C2_EHLERS_ANEUPLOIDY_DN	10	Down	0.0573510301574699	0.717765767594472
C7_GSE360_HIGH_DOSE_B_MALAYI_VS_M_TUBERCULOSIS_MAC_DN	158	Up	0.0573604646017587	0.717765767594472
C3_IRF1_01	189	Down	0.0574880731982618	0.718653740567392
C7_GSE26030_UNSTIM_VS_RESTIM_TH17_DAY15_POST_POLARIZATION_UP	165	Down	0.0575103247588518	0.718653740567392
C2_CHARAFE_BREAST_CANCER_LUMINAL_VS_BASAL_UP	305	Down	0.0575340651784638	0.718653740567392
C2_REACTOME_WNT5A_DEPENDENT_INTERNALIZATION_OF_FZD4	15	Down	0.0575637577032298	0.718653740567392
C2_REACTOME_REGULATION_OF_SIGNALING_BY_NODAL	5	Up	0.057694792586478	0.719097941467092
C5_GO_EKC_KEOPS_COMPLEX	5	Down	0.0577032403629702	0.719097941467092
C7_GSE37533_PPARG2_FOXP3_VS_FOXP3_TRANSDUCED_CD4_TCELL_DN	175	Down	0.0577168843785172	0.719097941467092
C5_GO_RIBOSOMAL_LARGE_SUBUNIT_BIOGENESIS	52	Up	0.0577703912971228	0.719097941467092
C5_GO_ENDOPLASMIC_RETICULUM_TUBULAR_NETWORK	19	Down	0.057772202866388	0.719097941467092
C7_GSE10500_ARTHRITIC_SYNOVIAL_FLUID_VS_HEALTHY_MACROPHAGE_DN	135	Down	0.057797956350483	0.719097941467092
C3_GRE_C	85	Down	0.0578889980785847	0.7193440351332
C5_GO_MONOCYTE_AGGREGATION	3	Up	0.0579007220108857	0.7193440351332
C2_MILICIC_FAMILIAL_ADENOMATOUS_POLYPOSIS_UP	6	Down	0.0579524454581239	0.7193440351332
C7_GSE11864_CSF1_IFNG_VS_CSF1_PAM3CYS_IN_MAC_UP	181	Down	0.058027305089311	0.7193440351332
C5_GO_NEUROFILAMENT_CYTOSKELETON_ORGANIZATION	6	Up	0.0580295350237999	0.7193440351332
C7_GSE22886_DAY0_VS_DAY1_MONOCYTE_IN_CULTURE_UP	177	Up	0.0580605402967965	0.7193440351332
C7_GSE9988_ANTI_TREM1_VS_ANTI_TREM1_AND_LPS_MONOCYTE_DN	151	Up	0.0580791964166235	0.7193440351332
C7_GSE39820_CTRL_VS_TGFBETA3_IL6_IL23A_CD4_TCELL_UP	180	Down	0.0580838542420886	0.7193440351332
C7_GSE22611_NOD2_VS_CTRL_TRANSDUCED_HEK293T_CELL_UP	164	Down	0.0581157658545673	0.7193440351332
C5_GO_RNA_SPLICING_VIA_TRANSESTERIFICATION_REACTIONS	279	Down	0.0581538379687994	0.719405365715392
C7_GSE4984_GALECTIN1_VS_LPS_STIM_DC_UP	158	Down	0.0582380212434089	0.7194381367771
C2_PID_SMAD2_3NUCLEAR_PATHWAY	70	Down	0.058307959329466	0.7194381367771
C2_REACTOME_RA_BIOSYNTHESIS_PATHWAY	12	Down	0.0583088654848004	0.7194381367771
C2_LOPEZ_MESOTHELIOMA_SURVIVAL_DN	11	Up	0.0583386414355052	0.7194381367771
C7_GSE5589_WT_VS_IL6_KO_LPS_STIM_MACROPHAGE_180MIN_DN	102	Down	0.0583439240692582	0.7194381367771
C2_ONGUSAHA_BRCA1_TARGETS_UP	10	Up	0.0584051672329406	0.7194381367771
C2_IIZUKA_LIVER_CANCER_PROGRESSION_G2_G3_UP	23	Down	0.0584316316041597	0.7194381367771
C2_GENTILE_UV_RESPONSE_CLUSTER_D2	25	Down	0.0584367178116794	0.7194381367771
C5_GO_TROPHOBLAST_GIANT_CELL_DIFFERENTIATION	8	Up	0.0584545556051918	0.7194381367771
C5_GO_REGULATION_OF_FATTY_ACID_BIOSYNTHETIC_PROCESS	32	Down	0.0585959317597659	0.720215021316405
C3_MMEF2_Q6	173	Down	0.0586025998134913	0.720215021316405
C2_REACTOME_GPVI_MEDIATED_ACTIVATION_CASCADE	32	Down	0.0586171411723705	0.720215021316405
C7_GSE29618_BCELL_VS_MONOCYTE_DAY7_FLU_VACCINE_DN	182	Up	0.0587130014211082	0.72098503667085
C5_GO_REGULATION_OF_POSTTRANSCRIPTIONAL_GENE_SILENCING	97	Down	0.0588542057418826	0.721810260895505
C2_WEBER_METHYLATED_HCP_IN_SPERM_UP	11	Down	0.058866675260611	0.721810260895505
C2_REACTOME_ADAPTIVE_IMMUNE_SYSTEM	614	Down	0.0588927518108103	0.721810260895505
C2_HOQUE_METHYLATED_IN_CANCER	41	Down	0.0589131147892892	0.721810260895505
C5_GO_ENDOCRINE_SYSTEM_DEVELOPMENT	70	Down	0.0590028019576213	0.722382095046856
C2_REACTOME_FCERI_MEDIATED_CAPLUS2_MOBILIZATION	29	Down	0.0590262955718901	0.722382095046856
C5_GO_BRUSH_BORDER	69	Up	0.0591247296884656	0.723179337287465
C5_GO_NEGATIVE_REGULATION_OF_MITOPHAGY	6	Down	0.0591961401320491	0.723645330381824
C5_GO_TUMOR_NECROSIS_FACTOR_ACTIVATED_RECEPTOR_ACTIVITY	9	Up	0.0592579022883382	0.723905293441001
C7_GSE41867_NAIVE_VS_EFFECTOR_CD8_TCELL_DN	178	Down	0.0593005632885582	0.723905293441001
C7_GSE11924_TH1_VS_TH17_CD4_TCELL_UP	125	Down	0.0593173789221094	0.723905293441001
C2_VALK_AML_CLUSTER_13	27	Down	0.0594027059883166	0.72443818129001
C1_chr15q24	42	Down	0.0594515687012804	0.72443818129001
C2_REACTOME_SYNTHESIS_OF_LIPOXINS_LX	4	Up	0.0594852641616535	0.72443818129001
C5_GO_LEUKOCYTE_CHEMOTAXIS	149	Up	0.0595046166309712	0.72443818129001
C3_TTTGCAC_MIR19A_MIR19B	409	Down	0.059581353746819	0.72443818129001
C7_GSE17721_CTRL_VS_CPG_1H_BMDC_UP	173	Down	0.059623445500067	0.72443818129001
C2_YAO_TEMPORAL_RESPONSE_TO_PROGESTERONE_CLUSTER_12	68	Up	0.0596317497456719	0.72443818129001
C2_REACTOME_CHREBP_ACTIVATES_METABOLIC_GENE_EXPRESSION	7	Down	0.0596811451616058	0.72443818129001
C2_RICKMAN_TUMOR_DIFFERENTIATED_WELL_VS_POORLY_UP	202	Down	0.0596860476048692	0.72443818129001
C2_ONO_AML1_TARGETS_UP	24	Down	0.0597066213153436	0.72443818129001
C3_GKCGCNNNNNNNTGAYG_UNKNOWN	52	Down	0.0597506912042246	0.72443818129001
C5_GO_PEROXIREDOXIN_ACTIVITY	7	Up	0.0597612309934952	0.72443818129001
C5_GO_REGULATION_OF_ACTOMYOSIN_STRUCTURE_ORGANIZATION	64	Down	0.0598567107370631	0.72462074954939
C5_GO_MISMATCH_REPAIR_COMPLEX	8	Down	0.0599827795702963	0.72462074954939
C7_GSE10325_CD4_TCELL_VS_LUPUS_CD4_TCELL_UP	158	Up	0.0600477448895798	0.72462074954939
C5_GO_REGULATION_OF_PROTEIN_ADP_RIBOSYLATION	8	Down	0.0600917343025502	0.72462074954939
C7_GSE43863_TFH_VS_LY6C_LOW_CXCR5NEG_EFFECTOR_CD4_TCELL_UP	172	Down	0.0601158222520288	0.72462074954939
C2_LY_AGING_OLD_DN	53	Up	0.0601322155469676	0.72462074954939
C7_GSE19888_ADENOSINE_A3R_ACT_VS_TCELL_MEMBRANES_ACT_IN_MAST_CELL_UP	153	Down	0.0601580767072734	0.72462074954939
C5_GO_REGULATION_OF_CYTOLYSIS	7	Down	0.060170323901584	0.72462074954939
C3_TGAGATT_MIR216	86	Down	0.0602166802711903	0.72462074954939
C5_GO_TRANSPORT_OF_VIRUS	49	Down	0.0602531140088634	0.72462074954939
C2_REACTOME_TGF_BETA_RECEPTOR_SIGNALING_IN_EMT_EPITHELIAL_TO_MESENCHYMAL_TRANSITION	14	Up	0.0602558389957707	0.72462074954939
C3_CCTGCTG_MIR214	194	Down	0.0602999568963357	0.72462074954939
C5_GO_MICROBODY_PART	87	Down	0.0603024949801927	0.72462074954939
C7_GSE33292_DN3_THYMOCYTE_VS_TCELL_LYMPHOMA_FROM_TCF1_KO_UP	161	Down	0.0603179258800445	0.72462074954939
C7_GSE3982_BCELL_VS_TH2_UP	153	Down	0.0603599995298709	0.72462074954939
C2_TAKAO_RESPONSE_TO_UVB_RADIATION_UP	70	Up	0.0603796570142852	0.72462074954939
C2_REACTOME_ROLE_OF_PHOSPHOLIPIDS_IN_PHAGOCYTOSIS	23	Down	0.0604328438361078	0.72462074954939
C2_PHONG_TNF_TARGETS_UP	49	Up	0.0604684818535194	0.72462074954939
C2_KHETCHOUMIAN_TRIM24_TARGETS_UP	43	Up	0.0604865578265764	0.72462074954939
C7_GSE26488_CTRL_VS_PEPTIDE_INJECTION_OT2_THYMOCYTE_DN	168	Up	0.060559441466621	0.72462074954939
C1_chr6q21	50	Down	0.0605656814939286	0.72462074954939
C7_GSE15215_CD2_POS_VS_NEG_PDC_DN	181	Down	0.0605894601809244	0.72462074954939
C2_GRAHAM_CML_DIVIDING_VS_NORMAL_DIVIDING_UP	9	Up	0.0605981174996455	0.72462074954939
C2_WEST_ADRENOCORTICAL_CARCINOMA_VS_ADENOMA_DN	18	Down	0.0605997962691066	0.72462074954939
C2_TURASHVILI_BREAST_NORMAL_DUCTAL_VS_LOBULAR_UP	57	Down	0.0606233439513126	0.72462074954939
C7_GSE15750_DAY6_VS_DAY10_EFF_CD8_TCELL_UP	175	Up	0.0606810850239587	0.72462074954939
C3_MTF1_Q4	198	Down	0.0606964650394805	0.72462074954939
C5_GO_GLUCOSE_CATABOLIC_PROCESS	10	Up	0.0607200258971925	0.72462074954939
C5_GO_LIPOPOLYSACCHARIDE_RECEPTOR_ACTIVITY	5	Up	0.0607502144326265	0.72462074954939
C5_GO_CATALYTIC_ACTIVITY_ACTING_ON_RNA	290	Down	0.0607770108032495	0.72462074954939
C3_ZIC3_01	178	Down	0.0608949629769495	0.725609709371666
C5_GO_T_TUBULE_ORGANIZATION	5	Up	0.0609267647145385	0.725609709371666
C2_BANDRES_RESPONSE_TO_CARMUSTIN_MGMT_24HR_DN	21	Down	0.060987691798546	0.725937330925926
C2_REACTOME_SYNTHESIS_OF_12_EICOSATETRAENOIC_ACID_DERIVATIVES	6	Up	0.0610226910824116	0.725956143692896
C7_GSE17301_CTRL_VS_48H_ACD3_ACD28_STIM_CD8_TCELL_UP	165	Down	0.0610986453402666	0.726298110628933
C7_GSE17974_CTRL_VS_ACT_IL4_AND_ANTI_IL12_12H_CD4_TCELL_DN	170	Down	0.0611294198613716	0.726298110628933
C5_GO_PLATELET_DERIVED_GROWTH_FACTOR_RECEPTOR_BETA_SIGNALING_PATHWAY	12	Down	0.061181607079346	0.726298110628933
C7_GSE41867_DAY8_VS_DAY15_LCMV_ARMSTRONG_EFFECTOR_CD8_TCELL_UP	102	Down	0.0612432458200664	0.726298110628933
C7_GSE40068_CXCR5NEG_BCL6NEG_CD4_TCELL_VS_CXCR5POS_BCL6NEG_TFH_DN	176	Down	0.061303446374024	0.726298110628933
C2_REACTOME_TRANSPORT_OF_BILE_SALTS_AND_ORGANIC_ACIDS_METAL_IONS_AND_AMINE_COMPOUNDS	47	Down	0.0613205291744994	0.726298110628933
C5_GO_PRE_MRNA_5_SPLICE_SITE_BINDING	10	Down	0.0613934507848408	0.726298110628933
C7_GSE17974_CTRL_VS_ACT_IL4_AND_ANTI_IL12_48H_CD4_TCELL_DN	169	Down	0.0613971208488498	0.726298110628933
C7_GSE27786_BCELL_VS_NEUTROPHIL_UP	180	Down	0.0616398276816551	0.726298110628933
C2_VANLOO_SP3_TARGETS_DN	73	Up	0.0616476580283935	0.726298110628933
C7_GSE39820_CTRL_VS_TGFBETA1_IL6_IL23A_CD4_TCELL_UP	181	Down	0.0616526021700698	0.726298110628933
C2_IVANOVA_HEMATOPOIESIS_STEM_CELL_AND_PROGENITOR	411	Down	0.0616902592461485	0.726298110628933
C5_GO_NEGATIVE_REGULATION_OF_SYNAPTIC_TRANSMISSION_GABAERGIC	2	Down	0.0616932829805745	0.726298110628933
C5_GO_GLUCOSE_BINDING	11	Up	0.0617014190149305	0.726298110628933
C2_GINESTIER_BREAST_CANCER_20Q13_AMPLIFICATION_DN	145	Down	0.0617036363396943	0.726298110628933
C2_REACTOME_ANTIGEN_PROCESSING:_UBIQUITINATION_PROTEASOME_DEGRADATION	255	Down	0.0617252103154527	0.726298110628933
C5_GO_REGULATION_OF_ATRIAL_CARDIAC_MUSCLE_CELL_ACTION_POTENTIAL	5	Up	0.0617533160966847	0.726298110628933
C2_GAUSSMANN_MLL_AF4_FUSION_TARGETS_A_UP	154	Down	0.0617697574320612	0.726298110628933
C5_GO_MITOCHONDRIAL_GENE_EXPRESSION	139	Down	0.0617947183798547	0.726298110628933
C7_GSE17721_CPG_VS_GARDIQUIMOD_2H_BMDC_DN	181	Down	0.0618077132085293	0.726298110628933
C7_GSE22432_UNTREATED_VS_TGFB1_TREATED_COMMON_DC_PROGENITOR_UP	160	Down	0.0618161857876754	0.726298110628933
C3_MAF_Q6	199	Down	0.0619002690492189	0.726298110628933
C3_USF_01	218	Down	0.0619346886479276	0.726298110628933
C5_GO_POSITIVE_REGULATION_OF_NATURAL_KILLER_CELL_MEDIATED_IMMUNITY	24	Down	0.0619374798890428	0.726298110628933
C5_GO_HAPTOGLOBIN_BINDING	5	Up	0.0619591573859925	0.726298110628933
C5_GO_ANTIOXIDANT_ACTIVITY	61	Up	0.0619708928535839	0.726298110628933
C3_EVI1_01	11	Down	0.0620245602018061	0.726298110628933
C7_GSE3982_NKCELL_VS_TH1_DN	180	Up	0.0620550416533584	0.726298110628933
C5_GO_REGULATION_OF_RNA_SPLICING	103	Down	0.0620684409584075	0.726298110628933
C2_HOFMANN_CELL_LYMPHOMA_UP	45	Down	0.0620706602908351	0.726298110628933
C5_GO_CARDIAC_MYOFIBRIL	3	Down	0.0620949687039089	0.726298110628933
C5_GO_CELL_CELL_SIGNALING_INVOLVED_IN_CARDIAC_CONDUCTION	16	Up	0.0621232353419311	0.726298110628933
C7_GSE5589_WT_VS_IL6_KO_LPS_AND_IL10_STIM_MACROPHAGE_45MIN_DN	180	Down	0.0621547754757256	0.726298110628933
C7_GSE27786_LSK_VS_ERYTHROBLAST_DN	131	Down	0.0622244667427509	0.72672155432945
C2_REACTOME_ARACHIDONIC_ACID_METABOLISM	40	Up	0.0623071099065285	0.72697567948315
C5_GO_PEROXISOME_ORGANIZATION	69	Down	0.062313157261779	0.72697567948315
C7_GSE15930_STIM_VS_STIM_AND_TRICHOSTATINA_24H_CD8_T_CELL_DN	165	Down	0.0624051000156711	0.727274960612063
C5_GO_RECYCLING_ENDOSOME	142	Down	0.0624083214932143	0.727274960612063
C5_GO_REGULATION_OF_HOMOTYPIC_CELL_CELL_ADHESION	20	Up	0.0624746440875411	0.727274960612063
C5_GO_RESPONSE_TO_FOOD	24	Down	0.0625476954039532	0.727274960612063
C5_GO_POSITIVE_REGULATION_OF_LEUKOCYTE_DIFFERENTIATION	117	Up	0.0625550915555255	0.727274960612063
C2_KEGG_BUTANOATE_METABOLISM	27	Down	0.0626656949849583	0.727274960612063
C5_GO_LIPID_MODIFICATION	195	Down	0.0626949510650979	0.727274960612063
C5_GO_ENDOPEPTIDASE_ACTIVITY	234	Down	0.0627006250438199	0.727274960612063
C7_GSE29164_UNTREATED_VS_CD8_TCELL_AND_IL12_TREATED_MELANOMA_DAY7_UP	182	Down	0.0627723208143603	0.727274960612063
C2_REACTOME_SUMOYLATION_OF_TRANSCRIPTION_FACTORS	17	Down	0.062776458216014	0.727274960612063
C5_GO_ENDOPLASMIC_RETICULUM_TUBULAR_NETWORK_MEMBRANE	5	Down	0.0627791478985811	0.727274960612063
C2_ZIRN_TRETINOIN_RESPONSE_WT1_UP	20	Up	0.0628478957677765	0.727274960612063
C7_GSE14415_INDUCED_TREG_VS_FAILED_INDUCED_TREG_UP	172	Up	0.0628708489607216	0.727274960612063
C5_GO_SINGLE_THYMINE_INSERTION_BINDING	3	Down	0.0629538228887869	0.727274960612063
C7_GSE14308_TH2_VS_NATURAL_TREG_DN	164	Down	0.0629669805645859	0.727274960612063
C5_GO_G_PROTEIN_COUPLED_PURINERGIC_NUCLEOTIDE_RECEPTOR_SIGNALING_PATHWAY	10	Up	0.0630412172757627	0.727274960612063
C5_GO_G_PROTEIN_COUPLED_NUCLEOTIDE_RECEPTOR_ACTIVITY	10	Up	0.0630412172757627	0.727274960612063
C7_GSE13522_WT_VS_IFNAR_KO_SKING_T_CRUZI_Y_STRAIN_INF_UP	177	Up	0.0631191866459307	0.727274960612063
C3_OCT1_01	188	Down	0.0631572771634365	0.727274960612063
C7_GSE25087_FETAL_VS_ADULT_TREG_DN	166	Up	0.0631656023895765	0.727274960612063
C5_GO_DE_NOVO_PROTEIN_FOLDING	32	Down	0.0631757941030291	0.727274960612063
C2_JIANG_AGING_HYPOTHALAMUS_DN	31	Down	0.0631849111613714	0.727274960612063
C5_GO_MESENCHYMAL_STEM_CELL_DIFFERENTIATION	5	Down	0.0631970506886042	0.727274960612063
C5_GO_REGULATION_OF_CELL_KILLING	70	Down	0.063232616604056	0.727274960612063
C5_GO_CELLULAR_PIGMENTATION	41	Down	0.0633392521003232	0.727274960612063
C5_GO_POSITIVE_REGULATION_OF_PROTEIN_AUTOPHOSPHORYLATION	23	Down	0.0633533410830081	0.727274960612063
C2_YOSHIMURA_MAPK8_TARGETS_DN	292	Down	0.0633929926087995	0.727274960612063
C5_GO_ERBB_SIGNALING_PATHWAY	115	Down	0.0633967327457786	0.727274960612063
C7_GSE14350_TREG_VS_TEFF_IN_IL2RB_KO_UP	183	Down	0.0634027169357448	0.727274960612063
C5_GO_NEUROTRANSMITTER_RECEPTOR_REGULATOR_ACTIVITY	4	Down	0.0634336831703276	0.727274960612063
C2_MCMURRAY_TP53_HRAS_COOPERATION_RESPONSE_DN	46	Up	0.0634361790654881	0.727274960612063
C7_GSE5503_LIVER_DC_VS_SPLEEN_DC_ACTIVATED_ALLOGENIC_TCELL_DN	171	Down	0.0634860897460515	0.727274960612063
C2_CHEN_LUNG_CANCER_SURVIVAL	22	Up	0.0635083217608389	0.727274960612063
C7_GSE22886_IGG_IGA_MEMORY_BCELL_VS_BM_PLASMA_CELL_DN	155	Down	0.0635374049555248	0.727274960612063
C5_GO_REGULATION_OF_PLATELET_ACTIVATION	25	Up	0.0635715024495066	0.727274960612063
C2_KEGG_FC_EPSILON_RI_SIGNALING_PATHWAY	59	Down	0.0636010390229855	0.727274960612063
C5_GO_TRANSCRIPTION_ELONGATION_FACTOR_COMPLEX	45	Down	0.063630831116664	0.727274960612063
C5_GO_CALCINEURIN_COMPLEX	5	Down	0.0636538978267308	0.727274960612063
C5_GO_URATE_TRANSPORT	4	Up	0.0636907027588201	0.727274960612063
C5_GO_NEGATIVE_REGULATION_OF_HOMOTYPIC_CELL_CELL_ADHESION	11	Up	0.0637034639407995	0.727274960612063
C5_GO_NUCLEAR_PERICENTRIC_HETEROCHROMATIN	7	Up	0.0637114694123627	0.727274960612063
C2_BERENJENO_TRANSFORMED_BY_RHOA_REVERSIBLY_UP	5	Down	0.0638006638163472	0.727423873601419
C5_GO_LYMPHOID_PROGENITOR_CELL_DIFFERENTIATION	17	Up	0.0638047830693466	0.727423873601419
C5_GO_PROTEIN_IMPORT_INTO_PEROXISOME_MATRIX	12	Down	0.0638249736723429	0.727423873601419
C7_GSE15659_NAIVE_CD4_TCELL_VS_ACTIVATED_TREG_DN	144	Down	0.0639545744413928	0.727833608128034
C7_GSE8921_UNSTIM_0H_VS_TLR1_2_STIM_MONOCYTE_24H_UP	121	Down	0.0639566109590538	0.727833608128034
C5_GO_REGULATION_OF_CALCIUM_ION_IMPORT	19	Down	0.0639614398525257	0.727833608128034
C5_GO_CARBOHYDRATE_DERIVATIVE_TRANSPORT	60	Down	0.0640406146960031	0.728300390114464
C2_REACTOME_O2_CO2_EXCHANGE_IN_ERYTHROCYTES	10	Up	0.0640727874679711	0.728300390114464
C2_DELPUECH_FOXO3_TARGETS_DN	36	Up	0.0641750730524494	0.728300390114464
C5_GO_REGULATION_OF_LIPID_METABOLIC_PROCESS	295	Down	0.0641854929778937	0.728300390114464
C5_GO_COCHLEA_DEVELOPMENT	30	Down	0.0642298451217978	0.728300390114464
C5_GO_SOMITOGENESIS	41	Down	0.0642376397679283	0.728300390114464
C7_GSE14769_UNSTIM_VS_80MIN_LPS_BMDM_UP	171	Down	0.0642486605470502	0.728300390114464
C5_GO_COPII_COATED_ER_TO_GOLGI_TRANSPORT_VESICLE	76	Down	0.0643169123920958	0.728300390114464
C5_GO_RECEPTOR_ACTIVATOR_ACTIVITY	6	Down	0.0643440079331162	0.728300390114464
C2_NICK_RESPONSE_TO_PROC_TREATMENT_DN	23	Down	0.064357712095745	0.728300390114464
C5_GO_POSITIVE_REGULATION_OF_CELLULAR_PROTEIN_LOCALIZATION	258	Down	0.064371253925322	0.728300390114464
C2_REACTOME_FRS_MEDIATED_FGFR1_SIGNALING	16	Down	0.0645200540173345	0.729603921612991
C7_GSE2770_UNTREATED_VS_IL4_TREATED_ACT_CD4_TCELL_2H_DN	179	Down	0.0645737567479618	0.729831278790829
C5_GO_CERAMIDE_BIOSYNTHETIC_PROCESS	48	Down	0.0646360323053437	0.729908650926046
C2_JAATINEN_HEMATOPOIETIC_STEM_CELL_DN	196	Up	0.0646498542685997	0.729908650926046
C5_GO_LATERAL_ELEMENT	10	Up	0.0646996769180123	0.729908650926046
C5_GO_SODIUM_CHLORIDE_SYMPORTER_ACTIVITY	5	Down	0.0647150053714296	0.729908650926046
C5_GO_OXIDOREDUCTASE_ACTIVITY_ACTING_ON_THE_ALDEHYDE_OR_OXO_GROUP_OF_DONORS	33	Down	0.0648497887606058	0.730591492345069
C5_GO_INTERLEUKIN_2_RECEPTOR_BINDING	5	Up	0.0648917159291453	0.730591492345069
C2_BIOCARTA_RAB_PATHWAY	12	Down	0.0649188968094028	0.730591492345069
C7_GSE10325_BCELL_VS_LUPUS_BCELL_DN	179	Down	0.0649236085803656	0.730591492345069
C2_MALONEY_RESPONSE_TO_17AAG_DN	63	Up	0.064943708130476	0.730591492345069
C2_LIN_MELANOMA_COPY_NUMBER_UP	62	Down	0.0650577280002829	0.731183930254327
C7_GSE36476_CTRL_VS_TSST_ACT_16H_MEMORY_CD4_TCELL_YOUNG_UP	174	Up	0.0650636899683107	0.731183930254327
C2_BIOCARTA_TID_PATHWAY	16	Down	0.0653291058210482	0.732677695209985
C5_GO_REGULATION_OF_VASCULAR_SMOOTH_MUSCLE_CONTRACTION	6	Down	0.0653843455455028	0.732677695209985
C7_GSE45881_CXCR6HI_VS_CXCR1LO_COLONIC_LAMINA_PROPRIA_DN	169	Down	0.0653901893896246	0.732677695209985
C7_GSE14350_TREG_VS_TEFF_UP	180	Down	0.0654120827297706	0.732677695209985
C2_REACTOME_SYNTHESIS_OF_PIPS_AT_THE_ER_MEMBRANE	5	Down	0.0654805014485324	0.732677695209985
C5_GO_REGULATION_OF_ASTROCYTE_DIFFERENTIATION	23	Up	0.0655372647438866	0.732677695209985
C7_GSE27291_6H_VS_7D_STIM_GAMMADELTA_TCELL_DN	143	Down	0.0655685590204454	0.732677695209985
C5_GO_CELL_MIGRATION_INVOLVED_IN_HEART_DEVELOPMENT	7	Down	0.0656085195616045	0.732677695209985
C7_GSE11961_MARGINAL_ZONE_BCELL_VS_GERMINAL_CENTER_BCELL_DAY7_DN	176	Down	0.0657080352139159	0.732677695209985
C5_GO_GUANINE_THYMINE_MISPAIR_BINDING	4	Down	0.0657462564477648	0.732677695209985
C7_GSE37533_PPARG1_FOXP3_VS_FOXP3_TRANSDUCED_CD4_TCELL_PIOGLITAZONE_TREATED_UP	177	Down	0.065758726277361	0.732677695209985
C2_HOEGERKORP_CD44_TARGETS_DIRECT_DN	10	Down	0.0658186789453974	0.732677695209985
C7_GSE19888_ADENOSINE_A3R_INH_PRETREAT_AND_ACT_BY_A3R_VS_A3R_INH_AND_TCELL_MEMBRANES_ACT_MAST_CELL_DN	174	Down	0.0658681725629892	0.732677695209985
C7_GSE29618_PDC_VS_MDC_DN	179	Up	0.0658930337839771	0.732677695209985
C5_GO_REGULATION_OF_MEMBRANE_DEPOLARIZATION	29	Up	0.0659405896238872	0.732677695209985
C7_GSE3720_UNSTIM_VS_LPS_STIM_VD1_GAMMADELTA_TCELL_DN	123	Down	0.0659769866715501	0.732677695209985
C7_GSE16385_IFNG_TNF_VS_IL4_STIM_MACROPHAGE_DN	110	Down	0.0660315267350318	0.732677695209985
C5_GO_ORGANIC_HYDROXY_COMPOUND_METABOLIC_PROCESS	347	Down	0.066046195522859	0.732677695209985
C2_IKEDA_MIR133_TARGETS_DN	5	Down	0.0660642346475288	0.732677695209985
C1_chr17p11	54	Down	0.0660915636175366	0.732677695209985
C7_GSE8515_CTRL_VS_IL6_4H_STIM_MAC_UP	156	Down	0.0661227978796923	0.732677695209985
C7_GSE42724_B1_BCELL_VS_PLASMABLAST_DN	175	Down	0.0661311460605244	0.732677695209985
C5_GO_CELLULAR_RESPONSE_TO_NITROGEN_STARVATION	10	Down	0.0661581276790098	0.732677695209985
C7_GSE3203_HEALTHY_VS_INFLUENZA_INFECTED_LN_BCELL_UP	156	Down	0.0662462068741008	0.732677695209985
C2_TESAR_ALK_TARGETS_HUMAN_ES_5D_UP	2	Down	0.066356998929666	0.732677695209985
C2_TESAR_ALK_TARGETS_EPISC_4D_UP	2	Down	0.066356998929666	0.732677695209985
C7_GSE41867_NAIVE_VS_DAY15_LCMV_EFFECTOR_CD8_TCELL_UP	171	Down	0.0663886476072892	0.732677695209985
C5_GO_CRANIAL_NERVE_STRUCTURAL_ORGANIZATION	9	Up	0.0664068250081678	0.732677695209985
C2_EBAUER_TARGETS_OF_PAX3_FOXO1_FUSION_DN	32	Down	0.0664486674893473	0.732677695209985
C7_GSE557_WT_VS_I_AB_KO_DC_UP	175	Down	0.0664975553792023	0.732677695209985
C2_REACTOME_GALACTOSE_CATABOLISM	5	Down	0.0665095937649171	0.732677695209985
C7_GSE11864_CSF1_VS_CSF1_PAM3CYS_IN_MAC_UP	182	Down	0.0665458932026552	0.732677695209985
C3_CDC5_01	187	Down	0.0665557143169541	0.732677695209985
C5_GO_MONOCARBOXYLIC_ACID_METABOLIC_PROCESS	349	Down	0.0665625356793253	0.732677695209985
C5_GO_REGULATION_OF_NATURAL_KILLER_CELL_DIFFERENTIATION_INVOLVED_IN_IMMUNE_RESPONSE	3	Down	0.0666242655742026	0.732677695209985
C2_REACTOME_ASSOCIATION_OF_TRIC_CCT_WITH_TARGET_PROTEINS_DURING_BIOSYNTHESIS	36	Down	0.0666292326712244	0.732677695209985
C3_FOXJ2_02	176	Down	0.0667117226250174	0.732677695209985
C2_PETROVA_PROX1_TARGETS_UP	22	Up	0.0667341794099277	0.732677695209985
C3_USF_Q6	222	Down	0.0667700687139236	0.732677695209985
C2_PLASARI_NFIC_TARGETS_BASAL_DN	12	Down	0.0668540395240285	0.732677695209985
C7_GSE7768_OVA_ALONE_VS_OVA_WITH_LPS_IMMUNIZED_MOUSE_WHOLE_SPLEEN_6H_UP	170	Down	0.06686284735504	0.732677695209985
C5_GO_REGULATION_OF_NMDA_RECEPTOR_ACTIVITY	26	Down	0.0668716679684048	0.732677695209985
C2_VANHARANTA_UTERINE_FIBROID_UP	32	Up	0.0668767181748435	0.732677695209985
C5_GO_NEGATIVE_REGULATION_OF_OSTEOBLAST_PROLIFERATION	6	Up	0.066966483446579	0.732677695209985
C7_GSE24102_GRANULOCYSTIC_MDSC_VS_NEUTROPHIL_UP	166	Down	0.0669920248612241	0.732677695209985
C2_GRADE_COLON_VS_RECTAL_CANCER_UP	29	Down	0.0670049097496583	0.732677695209985
C7_GSE26669_CD4_VS_CD8_TCELL_IN_MLR_DN	163	Down	0.0670593301631539	0.732677695209985
C7_GSE3982_DC_VS_NKCELL_DN	147	Down	0.0670835752565666	0.732677695209985
C7_GSE8685_IL2_STARVED_VS_IL21_ACT_IL2_STARVED_CD4_TCELL_DN	170	Down	0.0670861977762351	0.732677695209985
C2_ONKEN_UVEAL_MELANOMA_UP	702	Down	0.0670908756833001	0.732677695209985
C7_GSE24634_IL4_VS_CTRL_TREATED_NAIVE_CD4_TCELL_DAY7_UP	172	Up	0.0671844958320639	0.732677695209985
C7_GSE36476_CTRL_VS_TSST_ACT_40H_MEMORY_CD4_TCELL_YOUNG_UP	172	Up	0.0672474578307323	0.732677695209985
C2_SCHAEFFER_PROSTATE_DEVELOPMENT_AND_CANCER_BOX6_UP	4	Down	0.0672831368766778	0.732677695209985
C7_GSE18791_UNSTIM_VS_NEWCATSLE_VIRUS_DC_6H_DN	156	Down	0.0672838731556185	0.732677695209985
C5_GO_GOLGI_MEMBRANE	588	Down	0.0672900616380342	0.732677695209985
C7_GSE37416_CTRL_VS_48H_F_TULARENSIS_LVS_NEUTROPHIL_UP	138	Down	0.0673138007825538	0.732677695209985
C3_FREAC7_01	137	Down	0.0673662081300225	0.732677695209985
C2_STARK_PREFRONTAL_CORTEX_22Q11_DELETION_UP	160	Down	0.0673703044050974	0.732677695209985
C5_GO_REGULATION_OF_ALPHA_BETA_T_CELL_DIFFERENTIATION	55	Up	0.0673788437073631	0.732677695209985
C7_GSE39820_CTRL_VS_TGFBETA1_IL6_CD4_TCELL_UP	176	Down	0.0673983281962795	0.732677695209985
C5_GO_SIGNAL_RELEASE_FROM_SYNAPSE	117	Down	0.067422817170835	0.732677695209985
C5_GO_CYTOPLASMIC_MRNA_PROCESSING_BODY_ASSEMBLY	17	Down	0.0674274152511262	0.732677695209985
C7_GSE21033_CTRL_VS_POLYIC_STIM_DC_12H_DN	173	Down	0.067433484960701	0.732677695209985
C3_E2F_01	59	Down	0.0674752051204789	0.732677695209985
C5_GO_CLATHRIN_COAT_ASSEMBLY	17	Down	0.0675313745767561	0.732677695209985
C5_GO_PHOSPHATIDYLINOSITOL_3_KINASE_ACTIVITY	10	Down	0.0675370302508516	0.732677695209985
[truncated: 19,724 more rows]
