# Supplementary material for: Osteopontin associates with brain TRM-cell transcriptome and compartmentalization in donors with and without multiple sclerosis
Source: iScience. 2022 Dec 9;26(1):105785. doi: 10.1016/j.isci.2022.105785 (PMC9804143; doi:10.1016/j.isci.2022.105785)
Supplement: Data S6. Gene set enrichment analysis results of matched blood and brain samples, related to Figures S10B and S10C [file mmc7.zip › DataS6_GSEA_Circulating_vs_Brain/tab.camera.v7.0_B_CD4_TEMRA_vs_CD8_TEMRA.txt]

geneset	NGenes	Direction	PValue	FDR
C7_GSE45739_UNSTIM_VS_ACD3_ACD28_STIM_WT_CD4_TCELL_DN	186	Down	8.23157595725748e-16	1.78814524519504e-11
C2_KEGG_RIBOSOME	62	Up	1.72879849740235e-15	1.87773448795356e-11
C2_REACTOME_NONSENSE_MEDIATED_DECAY_NMD_INDEPENDENT_OF_THE_EXON_JUNCTION_COMPLEX_EJC	71	Up	9.14563228191761e-15	6.62235233533654e-11
C7_GSE45739_UNSTIM_VS_ACD3_ACD28_STIM_NRAS_KO_CD4_TCELL_DN	171	Down	1.89229290976314e-14	1.02765697196962e-10
C7_GSE26495_NAIVE_VS_PD1HIGH_CD8_TCELL_DN	187	Down	4.06980497244358e-13	1.59033505120287e-09
C7_GSE26495_NAIVE_VS_PD1LOW_CD8_TCELL_DN	183	Down	4.39258403867663e-13	1.59033505120287e-09
C7_GSE45739_UNSTIM_VS_ACD3_ACD28_STIM_WT_CD4_TCELL_UP	166	Up	1.53659007782885e-12	4.76847803723943e-09
C7_GSE45739_UNSTIM_VS_ACD3_ACD28_STIM_NRAS_KO_CD4_TCELL_UP	186	Up	1.30387983232829e-11	3.54052269970842e-08
C7_GSE26495_NAIVE_VS_PD1HIGH_CD8_TCELL_UP	161	Up	2.07792918355169e-11	5.01542840603258e-08
C2_REACTOME_EUKARYOTIC_TRANSLATION_INITIATION	89	Up	2.96012163676694e-11	6.43027223154882e-08
C5_GO_CYTOSOLIC_RIBOSOME	79	Up	7.11291095486163e-11	1.40467058793145e-07
C5_GO_COTRANSLATIONAL_PROTEIN_TARGETING_TO_MEMBRANE	77	Up	8.82323475962878e-11	1.5972260723618e-07
C5_GO_CYTOSOLIC_LARGE_RIBOSOMAL_SUBUNIT	46	Up	7.91486468737103e-10	1.26240695708833e-06
C2_REACTOME_NONSENSE_MEDIATED_DECAY_NMD	89	Up	8.13593766939954e-10	1.26240695708833e-06
C5_GO_ESTABLISHMENT_OF_PROTEIN_LOCALIZATION_TO_ENDOPLASMIC_RETICULUM	86	Up	2.42332912617865e-09	3.50946524053191e-06
C2_REACTOME_SRP_DEPENDENT_COTRANSLATIONAL_PROTEIN_TARGETING_TO_MEMBRANE	86	Up	4.60634858321254e-09	6.25398189207037e-06
C5_GO_NUCLEAR_TRANSCRIBED_MRNA_CATABOLIC_PROCESS_NONSENSE_MEDIATED_DECAY	95	Up	1.34287831804596e-08	1.71596151193603e-05
C2_REACTOME_SELENOAMINO_ACID_METABOLISM	87	Up	1.54022596587242e-08	1.85879603648036e-05
C7_GSE26495_NAIVE_VS_PD1LOW_CD8_TCELL_UP	159	Up	6.77663307787211e-08	7.52049018886654e-05
C2_KEGG_ANTIGEN_PROCESSING_AND_PRESENTATION	52	Down	6.92398857327859e-08	7.52049018886654e-05
C5_GO_MHC_PROTEIN_COMPLEX	16	Down	1.07286233686377e-07	0.000110979945446151
C7_GSE5542_UNTREATED_VS_IFNG_TREATED_EPITHELIAL_CELLS_6H_DN	182	Down	2.43898099011951e-07	0.000240827200219846
C5_GO_STRUCTURAL_CONSTITUENT_OF_RIBOSOME	123	Up	3.1667679800685e-07	0.000299094351439252
C2_CHNG_MULTIPLE_MYELOMA_HYPERPLOID_UP	41	Up	3.45507823685656e-07	0.000312727768913479
C5_GO_PROTEIN_LOCALIZATION_TO_ENDOPLASMIC_RETICULUM	104	Up	3.80336076517963e-07	0.000330481623607988
C7_GSE11057_NAIVE_VS_EFF_MEMORY_CD4_TCELL_UP	169	Up	4.26782967959015e-07	0.000356577169729757
C2_REACTOME_IMMUNOREGULATORY_INTERACTIONS_BETWEEN_A_LYMPHOID_AND_A_NON_LYMPHOID_CELL	90	Down	5.04680687320392e-07	0.000406043650765218
C5_GO_POLYSOMAL_RIBOSOME	24	Up	9.06384101603665e-07	0.000703192208540586
C2_BIOCARTA_CTL_PATHWAY	13	Down	1.5037258190716e-06	0.00112639434371353
C7_GSE11057_NAIVE_VS_MEMORY_CD4_TCELL_UP	158	Up	1.85646323131206e-06	0.00134426502579307
C7_GSE11057_EFF_MEM_VS_CENT_MEM_CD4_TCELL_DN	159	Up	2.01829831835737e-06	0.00141430626998959
C5_GO_MHC_PROTEIN_BINDING	22	Down	2.21160132944582e-06	0.00150133173998598
C7_GSE32986_GMCSF_VS_GMCSF_AND_CURDLAN_LOWDOSE_STIM_DC_DN	171	Up	2.4141295742152e-06	0.00155760777107109
C7_GSE5542_UNTREATED_VS_IFNA_AND_IFNG_TREATED_EPITHELIAL_CELLS_6H_UP	169	Up	2.43790748130631e-06	0.00155760777107109
C5_GO_TRANSLATIONAL_INITIATION	151	Up	2.82352605616279e-06	0.00175244161480069
C2_REACTOME_INFLUENZA_INFECTION	124	Up	3.1782163803371e-06	0.00191778873416841
C2_KEGG_GRAFT_VERSUS_HOST_DISEASE	28	Down	3.35704372455499e-06	0.00196583204444402
C7_GSE3982_CENT_MEMORY_CD4_TCELL_VS_NKCELL_DN	152	Down	3.50774748593507e-06	0.00196583204444402
C5_GO_RIBOSOMAL_SUBUNIT	146	Up	3.5293214442442e-06	0.00196583204444402
C5_GO_MHC_PROTEIN_COMPLEX_BINDING	18	Down	4.3337466748281e-06	0.00235354947543227
C5_GO_VIRAL_GENE_EXPRESSION	151	Up	5.23944197873112e-06	0.00271301129992091
C7_GSE32986_UNSTIM_VS_GMCSF_STIM_DC_UP	179	Up	5.24542994046302e-06	0.00271301129992091
C2_REACTOME_ACTIVATION_OF_THE_MRNA_UPON_BINDING_OF_THE_CAP_BINDING_COMPLEX_AND_EIFS_AND_SUBSEQUENT_BINDING_TO_43S	41	Up	5.7057032886418e-06	0.00288244168695735
C2_KEGG_ALLOGRAFT_REJECTION	28	Down	6.23763719180849e-06	0.00307954983449218
C5_GO_MHC_CLASS_I_PROTEIN_BINDING	13	Down	9.42206972008625e-06	0.00449300296912274
C5_GO_RIBOSOME	175	Up	9.51425385902711e-06	0.00449300296912274
C5_GO_ANTIGEN_BINDING	37	Down	1.07890150756281e-05	0.0049865909465504
C7_GSE4984_LPS_VS_VEHICLE_CTRL_TREATED_DC_DN	178	Down	1.1344564065304e-05	0.00498830447457621
C5_GO_CYTOSOLIC_SMALL_RIBOSOMAL_SUBUNIT	29	Up	1.14344509970711e-05	0.00498830447457621
C7_GSE21063_WT_VS_NFATC1_KO_16H_ANTI_IGM_STIM_BCELL_DN	110	Down	1.1481619653308e-05	0.00498830447457621
C7_GSE5542_UNTREATED_VS_IFNG_TREATED_EPITHELIAL_CELLS_6H_UP	162	Up	1.17708053471589e-05	0.00501367067757516
C7_GSE11057_NAIVE_VS_CENT_MEMORY_CD4_TCELL_UP	155	Up	1.29563350925711e-05	0.00541250898492158
C5_GO_PEPTIDE_ANTIGEN_BINDING	16	Down	1.4518535546547e-05	0.00584269700941846
C7_GSE11057_NAIVE_CD4_VS_PBMC_CD4_TCELL_UP	172	Up	1.45240362062605e-05	0.00584269700941846
C7_GSE3982_EFF_MEMORY_VS_CENT_MEMORY_CD4_TCELL_UP	156	Down	1.64639864319609e-05	0.00650267595020884
C2_HAHTOLA_SEZARY_SYNDROM_DN	36	Down	1.89422099569808e-05	0.00734788619456239
C5_GO_NUCLEAR_TRANSCRIBED_MRNA_CATABOLIC_PROCESS	165	Up	1.98674814191105e-05	0.00754323218590845
C7_GSE10325_LUPUS_CD4_TCELL_VS_LUPUS_BCELL_UP	178	Up	2.01402875653772e-05	0.00754323218590845
C5_GO_MHC_CLASS_II_PROTEIN_COMPLEX	9	Down	2.20697692402861e-05	0.00812578978316499
C2_REACTOME_RRNA_PROCESSING_IN_THE_NUCLEUS_AND_CYTOSOL	148	Up	3.10605713586034e-05	0.0112454798603824
C2_BILANGES_SERUM_AND_RAPAMYCIN_SENSITIVE_GENES	40	Up	3.39273472014603e-05	0.0120820289058577
C2_BIOCARTA_MHC_PATHWAY	9	Down	3.57987853747928e-05	0.012542855075752
C2_REACTOME_RRNA_PROCESSING	158	Up	3.83274137206735e-05	0.013215657273876
C5_GO_RRNA_BINDING	43	Up	4.65190897992319e-05	0.0157895966829487
C7_GSE5542_UNTREATED_VS_IFNA_TREATED_EPITHELIAL_CELLS_24H_UP	190	Down	5.57533227861305e-05	0.0186327604751248
C7_GSE26495_PD1HIGH_VS_PD1LOW_CD8_TCELL_DN	137	Down	5.86059314775304e-05	0.0192893431740363
C2_LEE_NAIVE_T_LYMPHOCYTE	19	Up	6.475417641394e-05	0.0209948503617913
C5_GO_SMALL_RIBOSOMAL_SUBUNIT	49	Up	7.00318054020916e-05	0.0223720721874946
C5_GO_CYTOPLASMIC_TRANSLATION	80	Up	7.62784554941123e-05	0.0240144476622986
C5_GO_POLYSOME	55	Up	8.50464620701537e-05	0.026392347079285
C5_GO_LARGE_RIBOSOMAL_SUBUNIT	99	Up	0.000101183668906857	0.0305787566300254
C2_ROETH_TERT_TARGETS_DN	9	Down	0.000101352045176165	0.0305787566300254
C7_GSE5542_UNTREATED_VS_IFNG_TREATED_EPITHELIAL_CELLS_24H_UP	176	Down	0.000105335967190483	0.0313453865106692
C2_KEGG_NATURAL_KILLER_CELL_MEDIATED_CYTOTOXICITY	94	Down	0.000107837929848445	0.0316562614878077
C7_GSE22886_NAIVE_TCELL_VS_NKCELL_UP	164	Up	0.00010944300177558	0.0316990710342791
C7_GSE22886_NAIVE_CD8_TCELL_VS_MEMORY_TCELL_DN	170	Up	0.000137681266628416	0.039353291512751
C2_KEGG_TYPE_I_DIABETES_MELLITUS	31	Down	0.000145984831690689	0.04118478569892
C2_REACTOME_TRANSLOCATION_OF_ZAP_70_TO_IMMUNOLOGICAL_SYNAPSE	14	Down	0.000158419237200162	0.0441197575602452
C2_KEGG_VIRAL_MYOCARDITIS	53	Down	0.000172232845190467	0.0473596721021838
C5_GO_ANTIGEN_PROCESSING_AND_PRESENTATION_OF_ENDOGENOUS_ANTIGEN	15	Down	0.00020502263365838	0.0556713333870123
C7_GSE5542_UNTREATED_VS_IFNA_TREATED_EPITHELIAL_CELLS_6H_UP	166	Down	0.000220072387617234	0.0583459941890634
C2_KEGG_SYSTEMIC_LUPUS_ERYTHEMATOSUS	101	Down	0.000220244511508686	0.0583459941890634
C2_BIOCARTA_TCYTOTOXIC_PATHWAY	12	Down	0.000229287843880457	0.0600098775013877
C5_GO_PROTEIN_TARGETING_TO_MEMBRANE	150	Up	0.000233810991581994	0.060465192501615
C5_GO_LUMENAL_SIDE_OF_MEMBRANE	23	Down	0.000242533479787477	0.0619829974285101
C5_GO_COPII_COATED_ER_TO_GOLGI_TRANSPORT_VESICLE	76	Down	0.000252432357357304	0.0637626523124735
C7_GSE22886_NAIVE_CD8_TCELL_VS_NKCELL_DN	177	Down	0.000262438940824341	0.0653846241742786
C7_GSE22886_CD8_VS_CD4_NAIVE_TCELL_UP	175	Down	0.000264873494790615	0.0653846241742786
C2_BIOCARTA_TCRA_PATHWAY	12	Down	0.000284995165484921	0.069561235728415
C7_GSE9650_NAIVE_VS_EFF_CD8_TCELL_DN	179	Down	0.000324734294720246	0.0783800342689766
C2_WIELAND_UP_BY_HBV_INFECTION	89	Down	0.000337213822946858	0.0804977568777427
C5_GO_ANTIGEN_PROCESSING_AND_PRESENTATION_OF_PEPTIDE_ANTIGEN_VIA_MHC_CLASS_IB	7	Down	0.000351049032855697	0.0828895450078728
C2_QI_PLASMACYTOMA_UP	206	Down	0.000355510094371616	0.0830402772046733
C7_GSE22886_NAIVE_CD4_TCELL_VS_NKCELL_UP	160	Up	0.00039821249245978	0.0910865786409443
C5_GO_LEUKOCYTE_MEDIATED_CYTOTOXICITY	81	Down	0.000398343919849455	0.0910865786409443
C5_GO_ER_TO_GOLGI_TRANSPORT_VESICLE_MEMBRANE	49	Down	0.000407853380444598	0.0922895727437292
C2_REACTOME_REGULATION_OF_EXPRESSION_OF_SLITS_AND_ROBOS	125	Up	0.000413053277450777	0.0925026427429198
C7_GSE40274_CTRL_VS_EOS_TRANSDUCED_ACTIVATED_CD4_TCELL_UP	165	Down	0.000424610991577175	0.0941206588778671
C5_GO_ANTIGEN_PROCESSING_AND_PRESENTATION_OF_ENDOGENOUS_PEPTIDE_ANTIGEN	10	Down	0.000437546227035205	0.0960082493927855
C2_REACTOME_PHOSPHORYLATION_OF_EMI1	6	Down	0.000451282866283471	0.0980321770427584
C2_REACTOME_GPVI_MEDIATED_ACTIVATION_CASCADE	32	Down	0.000467472356402625	0.099766291774994
C5_GO_MHC_CLASS_I_PROTEIN_COMPLEX	7	Down	0.000468451031673774	0.099766291774994
C5_GO_NATURAL_KILLER_CELL_MEDIATED_IMMUNITY	48	Down	0.000480313679631194	0.101299554006101
C7_GSE11057_PBMC_VS_MEM_CD4_TCELL_DN	171	Up	0.000544167482185061	0.113662982841405
C5_GO_REGULATION_OF_VASCULAR_SMOOTH_MUSCLE_CONTRACTION	6	Down	0.000572883702211509	0.117522755881665
C7_GSE22886_NAIVE_CD4_TCELL_VS_NKCELL_DN	185	Down	0.000573466469799588	0.117522755881665
C2_REACTOME_ANTIGEN_PRESENTATION:_FOLDING_ASSEMBLY_AND_PEPTIDE_LOADING_OF_CLASS_I_MHC	21	Down	0.000591334955207164	0.119773977795768
C3_KRCTCNNNNMANAGC_UNKNOWN	55	Down	0.000595478967082953	0.119773977795768
C7_GSE34205_RSV_VS_FLU_INF_INFANT_PBMC_DN	167	Down	0.000629713830900701	0.125497922464733
C7_GSE32986_UNSTIM_VS_CURDLAN_LOWDOSE_STIM_DC_DN	182	Down	0.000638667106307137	0.126125141366454
C5_GO_CELL_KILLING	103	Down	0.000664657115086617	0.130075193793032
C5_GO_REGULATION_OF_CELL_CELL_ADHESION_MEDIATED_BY_INTEGRIN	11	Down	0.000696532270683954	0.134454463475502
C2_PID_PI3KCI_PATHWAY	46	Down	0.000699413265788873	0.134454463475502
C5_GO_POSITIVE_REGULATION_OF_INTERFERON_GAMMA_SECRETION	7	Down	0.000738664993462728	0.139938251272712
C7_GSE11057_CD4_EFF_MEM_VS_PBMC_UP	177	Up	0.000740823039928274	0.139938251272712
C2_REACTOME_FCGAMMA_RECEPTOR_FCGR_DEPENDENT_PHAGOCYTOSIS	80	Down	0.000811158922405128	0.151903493719022
C5_GO_REGULATION_OF_CELL_KILLING	70	Down	0.000859910991554696	0.159656807431989
C7_GSE21670_IL6_VS_TGFB_AND_IL6_TREATED_CD4_TCELL_UP	160	Up	0.000870133218457668	0.159831539942923
C7_GSE22886_NAIVE_TCELL_VS_NKCELL_DN	180	Down	0.000875567520747953	0.159831539942923
C5_GO_CELLULAR_RESPONSE_TO_CHOLESTEROL	14	Down	0.000885993765005479	0.160387021310117
C2_DIRMEIER_LMP1_RESPONSE_LATE_UP	53	Down	0.000933333153898103	0.167560298364698
C2_REACTOME_REGULATION_OF_ACTIN_DYNAMICS_FOR_PHAGOCYTIC_CUP_FORMATION	57	Down	0.00100143771901234	0.177783038310198
C7_GSE22886_NAIVE_CD8_TCELL_VS_NKCELL_UP	165	Up	0.00100664336013232	0.177783038310198
C2_GAURNIER_PSMD4_TARGETS	51	Down	0.00101707568067622	0.178176895252657
C7_GSE3565_DUSP1_VS_WT_SPLENOCYTES_POST_LPS_INJECTION_UP	141	Up	0.00104048103985387	0.180818957029966
C2_KEGG_AUTOIMMUNE_THYROID_DISEASE	32	Down	0.00105030144076643	0.181076969823565
C7_GSE5542_UNTREATED_VS_IFNA_TREATED_EPITHELIAL_CELLS_24H_DN	162	Up	0.00107661761003977	0.184118011101968
C5_GO_REGULATION_OF_PROTON_TRANSPORT	12	Down	0.00108489183911301	0.184118011101968
C2_MORI_IMMATURE_B_LYMPHOCYTE_UP	42	Down	0.0011762455604779	0.196672076236691
H_HALLMARK_ALLOGRAFT_REJECTION	165	Down	0.00118569914262035	0.196672076236691
C2_KEGG_REGULATION_OF_ACTIN_CYTOSKELETON	165	Down	0.0011860259626666	0.196672076236691
C5_GO_FC_RECEPTOR_MEDIATED_STIMULATORY_SIGNALING_PATHWAY	78	Down	0.00120296180126481	0.197009702686574
C5_GO_T_CELL_MEDIATED_CYTOTOXICITY	39	Down	0.00120620036170485	0.197009702686574
C7_GSE4984_UNTREATED_VS_GALECTIN1_TREATED_DC_DN	143	Up	0.00121703868225008	0.197296502197899
C2_REACTOME_PHOSPHORYLATION_OF_CD3_AND_TCR_ZETA_CHAINS	17	Down	0.00124734645257306	0.200711903624034
C2_SANA_RESPONSE_TO_IFNG_UP	62	Down	0.00127713025977955	0.203993387008759
C2_REACTOME_TRANSLATION	240	Up	0.00132655145771026	0.210340710334599
C5_GO_ANTIGEN_PROCESSING_AND_PRESENTATION_OF_EXOGENOUS_PEPTIDE_ANTIGEN_VIA_MHC_CLASS_I_TAP_INDEPENDENT	7	Down	0.00133663584043939	0.210403915665687
C5_GO_RECEPTOR_BIOSYNTHETIC_PROCESS	19	Down	0.00138260016096874	0.216073548897295
C7_GSE28726_ACT_CD4_TCELL_VS_ACT_NKTCELL_DN	179	Up	0.00141299780163069	0.219246794605882
C2_KANG_DOXORUBICIN_RESISTANCE_UP	48	Down	0.00142315990029337	0.219257464638815
C2_REACTOME_HATS_ACETYLATE_HISTONES	126	Down	0.0014479060212808	0.221003509217722
C5_GO_MHC_CLASS_II_PROTEIN_COMPLEX_BINDING	12	Down	0.00145484057534108	0.221003509217722
C2_BIOCARTA_SET_PATHWAY	10	Down	0.00149084415724394	0.223561056179674
C2_REACTOME_GLUCONEOGENESIS	26	Down	0.00149225950126837	0.223561056179674
C5_GO_VASCULAR_ASSOCIATED_SMOOTH_MUSCLE_CELL_MIGRATION	18	Down	0.00159813805780658	0.237783239929673
C2_KEGG_ASTHMA	18	Down	0.0016175043045783	0.239027523866356
C2_WILENSKY_RESPONSE_TO_DARAPLADIB	29	Down	0.00163635675733105	0.240179579996638
C7_GSE21670_UNTREATED_VS_IL6_TREATED_CD4_TCELL_UP	161	Down	0.00165559582638191	0.241372537828821
C5_GO_ANTIGEN_PROCESSING_AND_PRESENTATION_OF_PEPTIDE_ANTIGEN	151	Down	0.00166683774627054	0.2413914424149
C2_ROSS_LEUKEMIA_WITH_MLL_FUSIONS	58	Down	0.00170440181066468	0.24519682472231
C5_GO_SMALL_RIBOSOMAL_SUBUNIT_RRNA_BINDING	9	Up	0.00173023622106031	0.247275798882191
C7_GSE22886_NAIVE_TCELL_VS_DC_UP	173	Up	0.00174621807229412	0.24792872669572
C2_LEE_LIVER_CANCER_MYC_E2F1_UP	45	Down	0.00175764969515571	0.247931326804334
C2_SOTIRIOU_BREAST_CANCER_GRADE_1_VS_3_UP	138	Down	0.00179484760837584	0.250661366220723
C7_GSE7218_UNSTIM_VS_ANTIGEN_STIM_THROUGH_IGG_BCELL_DN	156	Down	0.00180252040853954	0.250661366220723
C5_GO_T_CELL_RECEPTOR_BINDING	7	Down	0.00181299176768578	0.250661366220723
C5_GO_ARP2_3_PROTEIN_COMPLEX	11	Down	0.00182315959411104	0.250661366220723
C7_GSE9988_ANTI_TREM1_AND_LPS_VS_VEHICLE_TREATED_MONOCYTES_DN	171	Down	0.00185401309161287	0.251530824983425
C5_GO_MAST_CELL_GRANULE	20	Down	0.00186621260589223	0.251530824983425
C1_chr12p13	141	Down	0.00189884161472055	0.251530824983425
C7_GSE22886_NAIVE_CD4_TCELL_VS_48H_ACT_TH2_UP	168	Up	0.00190708542784617	0.251530824983425
C2_BIOCARTA_DC_PATHWAY	13	Down	0.00190943861039491	0.251530824983425
C5_GO_MEIOTIC_SISTER_CHROMATID_COHESION_CENTROMERIC	4	Down	0.00191258319071932	0.251530824983425
C1_chrXq22	50	Up	0.00192015656654338	0.251530824983425
C2_JISON_SICKLE_CELL_DISEASE_DN	156	Up	0.00193127925486852	0.251530824983425
C7_GSE24574_BCL6_LOW_TFH_VS_TCONV_CD4_TCELL_DN	177	Down	0.0019353960984655	0.251530824983425
C2_FLECHNER_BIOPSY_KIDNEY_TRANSPLANT_REJECTED_VS_OK_UP	74	Down	0.00194527360848941	0.251530824983425
C5_GO_PROTEIN_LOCALIZATION_TO_KINETOCHORE	14	Down	0.00197957733606414	0.254359392215206
C2_REACTOME_DAP12_INTERACTIONS	35	Down	0.00199056744816946	0.254359392215206
C7_GSE7460_CTRL_VS_TGFB_TREATED_ACT_FOXP3_HET_TCONV_UP	169	Down	0.00201519773084667	0.255905982103933
C2_REACTOME_CYCLIN_A_B1_B2_ASSOCIATED_EVENTS_DURING_G2_M_TRANSITION	22	Down	0.00202623159424925	0.255905982103933
C2_REACTOME_DAP12_SIGNALING	26	Down	0.002063914929294	0.259158520283546
C7_GSE15330_HSC_VS_MEGAKARYOCYTE_ERYTHROID_PROGENITOR_DN	157	Up	0.00208196608306652	0.25992269668077
C5_GO_POSITIVE_REGULATION_OF_SMOOTH_MUSCLE_CELL_MIGRATION	29	Down	0.00227818988911556	0.281009219636488
C5_GO_LARGE_RIBOSOMAL_SUBUNIT_RRNA_BINDING	5	Up	0.00229840105317001	0.281009219636488
C7_GSE14699_NAIVE_VS_ACT_CD8_TCELL_DN	166	Up	0.0023030253823384	0.281009219636488
C2_LEE_EARLY_T_LYMPHOCYTE_UP	89	Down	0.00231540305638764	0.281009219636488
C7_GSE24634_NAIVE_CD4_TCELL_VS_DAY7_IL4_CONV_TREG_DN	190	Down	0.00233920239974073	0.281009219636488
C5_GO_ENDOPLASMIC_RETICULUM_CHAPERONE_COMPLEX	8	Down	0.00235397443444817	0.281009219636488
C7_GSE22886_NAIVE_BCELL_VS_NEUTROPHIL_UP	171	Up	0.00236901536364662	0.281009219636488
C7_GSE3720_UNSTIM_VS_PMA_STIM_VD2_GAMMADELTA_TCELL_DN	167	Down	0.00237011091414445	0.281009219636488
C2_REACTOME_PREGNENOLONE_BIOSYNTHESIS	10	Down	0.00239785408762981	0.281009219636488
C7_GSE3039_NKT_CELL_VS_ALPHAALPHA_CD8_TCELL_DN	169	Down	0.0024044715097232	0.281009219636488
C2_YU_MYC_TARGETS_UP	42	Down	0.0024127074451758	0.281009219636488
C2_BIOCARTA_EOSINOPHILS_PATHWAY	5	Down	0.00241534154308301	0.281009219636488
C5_GO_POSITIVE_REGULATION_OF_RECEPTOR_MEDIATED_ENDOCYTOSIS	35	Down	0.00242092842654549	0.281009219636488
C7_GSE3920_IFNA_VS_IFNG_TREATED_FIBROBLAST_UP	162	Down	0.00243197225482943	0.281009219636488
C5_GO_PROTEIN_LOCALIZATION_TO_CHROMOSOME_CENTROMERIC_REGION	18	Down	0.00249591046819708	0.286871233336747
C7_GSE11057_NAIVE_VS_EFF_MEMORY_CD4_TCELL_DN	170	Down	0.00257982819362614	0.294955830790214
C7_GSE32986_GMCSF_VS_GMCSF_AND_CURDLAN_LOWDOSE_STIM_DC_UP	183	Down	0.00261150600163646	0.297014371065701
C7_GSE5542_UNTREATED_VS_IFNA_AND_IFNG_TREATED_EPITHELIAL_CELLS_6H_DN	170	Down	0.00270163603090276	0.305664789058858
C5_GO_POSITIVE_REGULATION_OF_T_CELL_MEDIATED_CYTOTOXICITY	21	Down	0.00273106802390814	0.307393734110655
C5_GO_POSITIVE_REGULATION_OF_OXIDATIVE_PHOSPHORYLATION	6	Down	0.00278962518235024	0.311534928735863
C2_REACTOME_SEMAPHORIN_INTERACTIONS	56	Down	0.00279654334592336	0.311534928735863
C5_GO_MONOSACCHARIDE_BIOSYNTHETIC_PROCESS	73	Down	0.00282327142502894	0.312726026288608
C2_BIOCARTA_CSK_PATHWAY	19	Down	0.00283602758269372	0.312726026288608
C5_GO_CELL_CELL_ADHESION_MEDIATED_BY_INTEGRIN	15	Down	0.00288663040175892	0.316698344532369
C7_GSE26156_DOUBLE_POSITIVE_VS_CD4_SINGLE_POSITIVE_THYMOCYTE_UP	173	Up	0.00291775467315076	0.318504446054543
C5_GO_ANTIGEN_PROCESSING_AND_PRESENTATION_VIA_MHC_CLASS_IB	12	Down	0.00295107846960375	0.320531387976011
C7_GSE13738_RESTING_VS_TCR_ACTIVATED_CD4_TCELL_DN	188	Down	0.00296881358706984	0.320853420656309
C2_MATHEW_FANCONI_ANEMIA_GENES	11	Down	0.00300341074093103	0.322985601610122
C5_GO_RESPONSE_TO_UV_A	5	Down	0.0030943158303793	0.331122279720835
C5_GO_UNSATURATED_FATTY_ACID_BIOSYNTHETIC_PROCESS	28	Down	0.00312494715250114	0.331292090432226
C5_GO_ANTIGEN_PROCESSING_AND_PRESENTATION	177	Down	0.00313521006635464	0.331292090432226
C2_BIOCARTA_BLYMPHOCYTE_PATHWAY	12	Down	0.0031416549569138	0.331292090432226
C5_GO_NEGATIVE_REGULATION_OF_MYELOID_LEUKOCYTE_MEDIATED_IMMUNITY	8	Down	0.00318103280481632	0.333824036806884
C5_GO_MHC_CLASS_IB_RECEPTOR_ACTIVITY	3	Down	0.00324723127619805	0.338820015059305
C2_WILLIAMS_ESR1_TARGETS_UP	22	Down	0.00327248558098913	0.338820015059305
C5_GO_ALCOHOL_BIOSYNTHETIC_PROCESS	138	Down	0.0032803914759601	0.338820015059305
C7_GSE36476_CTRL_VS_TSST_ACT_72H_MEMORY_CD4_TCELL_YOUNG_UP	174	Up	0.00329359969604268	0.338820015059305
C2_REACTOME_CONDENSATION_OF_PROPHASE_CHROMOSOMES	65	Down	0.00330678171715293	0.338820015059305
C5_GO_CELLULAR_RESPONSE_TO_PROSTAGLANDIN_E_STIMULUS	10	Down	0.00333477285046694	0.338820015059305
C7_GSE26928_NAIVE_VS_CXCR5_POS_CD4_TCELL_UP	147	Up	0.00334187582446131	0.338820015059305
C5_GO_SYNAPSE_MATURATION	16	Down	0.00337331032866465	0.338820015059305
C5_GO_ESTABLISHMENT_OR_MAINTENANCE_OF_BIPOLAR_CELL_POLARITY	37	Down	0.00337704515852373	0.338820015059305
C7_GSE25123_CTRL_VS_IL4_STIM_MACROPHAGE_UP	172	Down	0.00338461277299955	0.338820015059305
C2_FARMER_BREAST_CANCER_CLUSTER_1	36	Down	0.00342260969030362	0.339323674487969
C7_GSE22045_TREG_VS_TCONV_DN	151	Up	0.00342511414718502	0.339323674487969
C5_GO_CELL_MIGRATION_INVOLVED_IN_KIDNEY_DEVELOPMENT	4	Down	0.00344295137334735	0.339323674487969
C7_GSE2935_UV_INACTIVATED_VS_LIVE_SENDAI_VIRUS_INF_MACROPHAGE_DN	167	Down	0.0034521259523013	0.339323674487969
C2_BIOCARTA_NKCELLS_PATHWAY	20	Down	0.00349272332009454	0.341767696767629
C7_GSE26928_EFF_MEM_VS_CENTR_MEM_CD4_TCELL_UP	140	Down	0.0035498429793811	0.345799278211191
C2_SCHMIDT_POR_TARGETS_IN_LIMB_BUD_UP	23	Down	0.00358221434339845	0.346022479883462
C5_GO_REGULATION_OF_SYNAPSE_MATURATION	6	Down	0.00358399198884956	0.346022479883462
H_HALLMARK_MTORC1_SIGNALING	184	Down	0.00360673806559218	0.346677747782562
C2_REACTOME_SIRT1_NEGATIVELY_REGULATES_RRNA_EXPRESSION	60	Down	0.00368687134601499	0.352342884068922
C7_KAECH_NAIVE_VS_DAY15_EFF_CD8_TCELL_DN	178	Down	0.00369811617031322	0.352342884068922
C5_GO_RESPONSE_TO_INTERFERON_GAMMA	147	Down	0.00377117442429848	0.354813117581082
C5_GO_CYTOLYSIS	20	Down	0.00377167782070163	0.354813117581082
C5_GO_NEGATIVE_REGULATION_OF_METAPHASE_ANAPHASE_TRANSITION_OF_CELL_CYCLE	34	Down	0.00377688325838016	0.354813117581082
C5_GO_MHC_CLASS_IB_PROTEIN_BINDING	4	Down	0.00378937730878843	0.354813117581082
C5_GO_ORGANIC_HYDROXY_COMPOUND_BIOSYNTHETIC_PROCESS	193	Down	0.00384960689386107	0.358905624701047
C5_GO_COATED_VESICLE_MEMBRANE	140	Down	0.00391518019562559	0.363459228160576
C5_GO_POSITIVE_REGULATION_OF_CELL_CELL_ADHESION_MEDIATED_BY_INTEGRIN	6	Down	0.00393946382556504	0.363796343020866
C7_GSE11057_NAIVE_VS_MEMORY_CD4_TCELL_DN	182	Down	0.00395230571067184	0.363796343020866
C2_REACTOME_EPHB_MEDIATED_FORWARD_SIGNALING	38	Down	0.00399603505533081	0.366269491590511
C7_GSE10325_BCELL_VS_LUPUS_BCELL_DN	179	Down	0.00403356663660421	0.36815616826451
C5_GO_REGULATION_OF_INTERFERON_GAMMA_SECRETION	8	Down	0.00407034987773324	0.369959039305436
C5_GO_REGULATION_OF_LEUKOCYTE_TETHERING_OR_ROLLING	5	Down	0.00414186211409714	0.374890294602217
C1_chr1q23	84	Down	0.0042065775946412	0.379167987918634
C5_GO_PROTEIN_REFOLDING	28	Down	0.00426299086628467	0.381157862097476
C5_GO_POSITIVE_REGULATION_OF_LEUKOCYTE_ADHESION_TO_VASCULAR_ENDOTHELIAL_CELL	10	Down	0.00430568911946572	0.381157862097476
C5_GO_PHYSIOLOGICAL_CARDIAC_MUSCLE_HYPERTROPHY	19	Down	0.00430777773269187	0.381157862097476
C5_GO_OXALATE_TRANSPORT	7	Down	0.00431638512525798	0.381157862097476
C5_GO_OXALATE_TRANSMEMBRANE_TRANSPORTER_ACTIVITY	7	Down	0.00431638512525798	0.381157862097476
C5_GO_POSITIVE_REGULATION_OF_VASCULAR_ASSOCIATED_SMOOTH_MUSCLE_CELL_MIGRATION	14	Down	0.00440329416227296	0.38623675773085
C2_SENGUPTA_NASOPHARYNGEAL_CARCINOMA_WITH_LMP1_DN	92	Down	0.00442550421926939	0.38623675773085
C2_HOLLEMAN_ASPARAGINASE_RESISTANCE_B_ALL_DN	10	Down	0.0044317634615176	0.38623675773085
C5_GO_INTERFERON_GAMMA_SECRETION	13	Down	0.004445020919427	0.38623675773085
C5_GO_ANTIGEN_PROCESSING_AND_PRESENTATION_OF_ENDOGENOUS_PEPTIDE_ANTIGEN_VIA_MHC_CLASS_I_VIA_ER_PATHWAY	5	Down	0.00450013100878428	0.387050312078225
C7_GSE43260_BTLA_POS_VS_NEG_INTRATUMORAL_CD8_TCELL_UP	176	Down	0.0045019443852672	0.387050312078225
C2_PID_ALPHA_SYNUCLEIN_PATHWAY	28	Down	0.00450844759953904	0.387050312078225
C5_GO_POSITIVE_REGULATION_OF_CELL_KILLING	51	Down	0.00453091199579348	0.387050312078225
C5_GO_NEGATIVE_REGULATION_OF_LEUKOCYTE_DEGRANULATION	10	Down	0.0045434714164686	0.387050312078225
C5_GO_PIGMENT_GRANULE	88	Down	0.00457917020982116	0.38856763464041
C2_PID_CXCR4_PATHWAY	96	Down	0.00459922162469157	0.388750550012354
C5_GO_MONOVALENT_INORGANIC_ANION_HOMEOSTASIS	17	Down	0.00462156274721324	0.389124835495012
C2_REACTOME_RHO_GTPASES_ACTIVATE_WASPS_AND_WAVES	33	Down	0.00469538730050374	0.39126511302073
C5_GO_REGULATION_OF_LIPID_BIOSYNTHETIC_PROCESS	141	Down	0.00470061588476947	0.39126511302073
C5_GO_INTERLEUKIN_8_SECRETION	23	Down	0.00470101710161629	0.39126511302073
C5_GO_POSITIVE_REGULATION_OF_LYMPHOCYTE_CHEMOTAXIS	12	Down	0.00473169441847094	0.392315258978795
H_HALLMARK_PI3K_AKT_MTOR_SIGNALING	93	Down	0.00478457938897046	0.395191703675306
C5_GO_REGULATION_OF_G_PROTEIN_COUPLED_RECEPTOR_SIGNALING_PATHWAY	101	Down	0.00484202249676236	0.398421419307457
C7_GSE14415_INDUCED_TREG_VS_FOXP3_KO_INDUCED_TREG_UP	154	Up	0.00487053131252927	0.399254912083296
C7_GSE11057_EFF_MEM_VS_CENT_MEM_CD4_TCELL_UP	163	Down	0.0050584654751569	0.411293266351022
C5_GO_COATED_VESICLE	222	Down	0.0050662950297835	0.411293266351022
C2_PECE_MAMMARY_STEM_CELL_UP	99	Up	0.00509956407909945	0.411293266351022
C5_GO_CLATHRIN_COATED_ENDOCYTIC_VESICLE_MEMBRANE	33	Down	0.00510214848134987	0.411293266351022
C5_GO_NEGATIVE_REGULATION_OF_NEUROINFLAMMATORY_RESPONSE	7	Down	0.00513698891203967	0.411293266351022
C2_PID_TXA2PATHWAY	52	Down	0.00518706567615128	0.411293266351022
C2_IZADPANAH_STEM_CELL_ADIPOSE_VS_BONE_UP	106	Down	0.00524022629759841	0.411293266351022
C5_GO_ANAPHASE_PROMOTING_COMPLEX_DEPENDENT_CATABOLIC_PROCESS	67	Down	0.00524613701722968	0.411293266351022
C2_ONO_AML1_TARGETS_UP	24	Down	0.00525231019063375	0.411293266351022
C7_GSE37301_PRO_BCELL_VS_CD4_TCELL_DN	128	Down	0.00525525970087891	0.411293266351022
C5_GO_REGULATION_OF_LONG_TERM_SYNAPTIC_POTENTIATION	28	Down	0.00525595910646714	0.411293266351022
C5_GO_REGULATION_OF_T_CELL_MEDIATED_CYTOTOXICITY	27	Down	0.00527031589037915	0.411293266351022
C7_GSE11057_CD4_CENT_MEM_VS_PBMC_DN	167	Down	0.00527135573499203	0.411293266351022
C7_GSE3982_NKCELL_VS_TH2_UP	144	Down	0.00528245736371289	0.411293266351022
C5_GO_MHC_CLASS_II_RECEPTOR_ACTIVITY	4	Down	0.00531511722374183	0.411965822804821
C2_REACTOME_FACTORS_INVOLVED_IN_MEGAKARYOCYTE_DEVELOPMENT_AND_PLATELET_PRODUCTION	122	Down	0.00535548226314022	0.411965822804821
C5_GO_NUCLEOSIDE_METABOLIC_PROCESS	43	Down	0.00538445204698673	0.411965822804821
C7_GSE42021_TREG_PLN_VS_CD24INT_TREG_THYMUS_DN	167	Down	0.0053934975921927	0.411965822804821
C5_GO_NEGATIVE_REGULATION_OF_OSTEOCLAST_DIFFERENTIATION	18	Down	0.00539892839255823	0.411965822804821
C2_REACTOME_RHO_GTPASES_ACTIVATE_PKNS	79	Down	0.00540488235968209	0.411965822804821
C7_GSE26156_DOUBLE_POSITIVE_VS_CD4_SINGLE_POSITIVE_THYMOCYTE_DN	184	Down	0.00544257267583828	0.412520953121829
C5_GO_TRANSFORMING_GROWTH_FACTOR_BETA_RECEPTOR_ACTIVITY_TYPE_II	4	Up	0.00545014563117271	0.412520953121829
C7_GSE29617_DAY3_VS_DAY7_TIV_FLU_VACCINE_PBMC_2008_UP	140	Down	0.00550111915127061	0.413094173292661
C5_GO_B_CELL_RECEPTOR_SIGNALING_PATHWAY	45	Down	0.00552652583124541	0.413094173292661
C2_BIOCARTA_CASPASE_PATHWAY	22	Down	0.00553252509198781	0.413094173292661
C2_BIOCARTA_NO2IL12_PATHWAY	14	Down	0.00553378467192213	0.413094173292661
C7_GSE22886_NAIVE_CD8_TCELL_VS_MEMORY_TCELL_UP	156	Down	0.00557956298274139	0.415085091349627
C5_GO_OPTIC_NERVE_DEVELOPMENT	7	Down	0.00562208529549563	0.41575999653005
C5_GO_INTERFERON_GAMMA_MEDIATED_SIGNALING_PATHWAY	72	Down	0.0056303686794995	0.41575999653005
C2_REACTOME_RHO_GTPASE_EFFECTORS	277	Down	0.0056460525238855	0.41575999653005
C5_GO_REGULATION_OF_RECEPTOR_BIOSYNTHETIC_PROCESS	17	Down	0.00572965233440726	0.418602423890196
C5_GO_TOLL_LIKE_RECEPTOR_9_SIGNALING_PATHWAY	19	Down	0.00574169406189832	0.418602423890196
C7_GSE22886_CD8_VS_CD4_NAIVE_TCELL_DN	132	Up	0.00575589830991373	0.418602423890196
C7_GSE3565_CTRL_VS_LPS_INJECTED_SPLENOCYTES_DN	164	Up	0.00576543989346569	0.418602423890196
C5_GO_REGULATION_OF_LEUKOCYTE_MIGRATION	132	Down	0.00578100295387648	0.418602423890196
C5_GO_CHEMOKINE_RECEPTOR_BINDING	29	Down	0.00581026242630137	0.419323357762607
C5_GO_MACROMOLECULE_TRANSMEMBRANE_TRANSPORTER_ACTIVITY	14	Down	0.00587173448142142	0.420850653318311
C7_GSE24574_BCL6_HIGH_TFH_VS_TFH_CD4_TCELL_DN	171	Up	0.00588403200615253	0.420850653318311
C5_GO_POSITIVE_REGULATION_OF_SYNAPSE_MATURATION	4	Down	0.00588954557882275	0.420850653318311
C2_REACTOME_ACTIVATED_PKN1_STIMULATES_TRANSCRIPTION_OF_AR_ANDROGEN_RECEPTOR_REGULATED_GENES_KLK2_AND_KLK3	57	Down	0.00591791999227123	0.42111473378138
C7_GSE14415_INDUCED_TREG_VS_FOXP3_KO_INDUCED_TREG_DN	168	Down	0.0059503856440442	0.42111473378138
C5_GO_REGULATION_OF_NEUROTRANSMITTER_RECEPTOR_ACTIVITY	40	Down	0.00595139820793094	0.42111473378138
C5_GO_POSITIVE_THYMIC_T_CELL_SELECTION	12	Down	0.00597716987657788	0.421565133860069
C7_GSE15330_HSC_VS_MEGAKARYOCYTE_ERYTHROID_PROGENITOR_UP	149	Up	0.006025291479461	0.423583840803661
C2_AFFAR_YY1_TARGETS_DN	185	Down	0.00609012725005982	0.426760755654999
C2_KEGG_AMYOTROPHIC_LATERAL_SCLEROSIS_ALS	44	Down	0.00612097534931234	0.427543239592
C5_GO_REGULATION_OF_OOCYTE_MATURATION	4	Down	0.00618233525992966	0.430445092472603
C5_GO_MHC_CLASS_I_RECEPTOR_ACTIVITY	5	Down	0.00623464680479805	0.432700423452486
C5_GO_POSITIVE_REGULATION_OF_T_CELL_MIGRATION	23	Down	0.00626876335139429	0.432833830416219
C2_BIOCARTA_THELPER_PATHWAY	12	Down	0.00627641930585596	0.432833830416219
C5_GO_GAMMA_TUBULIN_BINDING	23	Down	0.0063536606596845	0.435339107781854
C2_HOLLEMAN_VINCRISTINE_RESISTANCE_ALL_DN	15	Up	0.00636888672438489	0.435339107781854
C5_GO_GLUTAMATERGIC_SYNAPSE	240	Down	0.00638507502386786	0.435339107781854
C2_REACTOME_PROTEIN_FOLDING	80	Down	0.00639828613246533	0.435339107781854
C2_REACTOME_POU5F1_OCT4_SOX2_NANOG_REPRESS_GENES_RELATED_TO_DIFFERENTIATION	5	Down	0.00641676702980138	0.435339107781854
C2_REACTOME_REELIN_SIGNALLING_PATHWAY	5	Down	0.00643299054449087	0.435339107781854
C2_KENNY_CTNNB1_TARGETS_UP	45	Down	0.00650959494171144	0.437141251203372
C7_GSE13547_CTRL_VS_ANTI_IGM_STIM_ZFX_KO_BCELL_2H_UP	156	Down	0.00652199548621642	0.437141251203372
C2_REACTOME_OTHER_SEMAPHORIN_INTERACTIONS	16	Down	0.00652581955291115	0.437141251203372
C5_GO_REGULATION_OF_OOGENESIS	6	Down	0.00654011447042748	0.437141251203372
C2_CHIANG_LIVER_CANCER_SUBCLASS_PROLIFERATION_UP	154	Down	0.00657059078838138	0.437168662386748
C5_GO_REGULATION_OF_CHROMOSOME_SEPARATION	55	Down	0.00658077395389526	0.437168662386748
C5_GO_CELLULAR_ANION_HOMEOSTASIS	8	Down	0.00662733851967713	0.437964805775973
C5_GO_REGULATION_OF_TRIGLYCERIDE_BIOSYNTHETIC_PROCESS	15	Down	0.00664651971050642	0.437964805775973
C2_JOHNSTONE_PARVB_TARGETS_2_UP	126	Down	0.00665400916319779	0.437964805775973
C2_RICKMAN_HEAD_AND_NECK_CANCER_D	17	Down	0.00667340379836335	0.437964805775973
C7_GSE12198_LOW_IL2_STIM_NK_CELL_VS_HIGH_IL2_STIM_NK_CELL_DN	140	Down	0.00679568332464726	0.440201072840634
C5_GO_FC_RECEPTOR_SIGNALING_PATHWAY	160	Down	0.00679743946322678	0.440201072840634
C2_POOLA_INVASIVE_BREAST_CANCER_UP	225	Down	0.00680323742029333	0.440201072840634
C2_REACTOME_THE_ROLE_OF_GTSE1_IN_G2_M_PROGRESSION_AFTER_G2_CHECKPOINT	56	Down	0.00681602955523825	0.440201072840634
C5_GO_LATE_ENDOSOME_MEMBRANE	101	Down	0.00681841022618163	0.440201072840634
C2_REACTOME_ANCHORING_FIBRIL_FORMATION	10	Down	0.00682906419680954	0.440201072840634
C5_GO_ACTIVIN_ACTIVATED_RECEPTOR_ACTIVITY	7	Up	0.00685867149539532	0.440311164334734
C2_MODY_HIPPOCAMPUS_PRENATAL	33	Up	0.00690372105170341	0.440311164334734
C2_VALK_AML_CLUSTER_6	25	Down	0.00691450504630929	0.440311164334734
C2_KIM_LRRC3B_TARGETS	25	Down	0.00692657518316994	0.440311164334734
C5_GO_DISORDERED_DOMAIN_SPECIFIC_BINDING	28	Down	0.00693211886951521	0.440311164334734
C5_GO_THYMIC_T_CELL_SELECTION	20	Down	0.00708759264524593	0.448873979687106
C2_REACTOME_DNA_METHYLATION	56	Down	0.00713817829180376	0.449581224504268
C5_GO_NUCLEAR_UBIQUITIN_LIGASE_COMPLEX	37	Down	0.0071401520256858	0.449581224504268
C7_GSE36078_WT_VS_IL1R_KO_LUNG_DC_AFTER_AD5_INF_UP	176	Down	0.00717288688938163	0.450337057508778
C7_GSE5589_LPS_VS_LPS_AND_IL6_STIM_IL6_KO_MACROPHAGE_45MIN_UP	175	Down	0.00720426540700863	0.450568287545524
C5_GO_RESPONSE_TO_IRON_ION	28	Down	0.00721805294231194	0.450568287545524
C5_GO_NEGATIVE_REGULATION_OF_RECEPTOR_BIOSYNTHETIC_PROCESS	5	Down	0.00726482602264002	0.452188583638422
C7_GSE25087_TREG_VS_TCONV_ADULT_DN	151	Up	0.00728758731677754	0.45230931223531
C5_GO_POSITIVE_REGULATION_OF_ESTABLISHMENT_OF_PROTEIN_LOCALIZATION_TO_MITOCHONDRION	49	Down	0.0073112048933088	0.452482347285889
C7_GSE3720_UNSTIM_VS_PMA_STIM_VD2_GAMMADELTA_TCELL_UP	153	Up	0.00735624205466899	0.452562805112863
C2_REACTOME_G_ALPHA_I_SIGNALLING_EVENTS	217	Down	0.00742239694555595	0.452562805112863
C2_PID_IL8_CXCR1_PATHWAY	27	Down	0.0074252812932678	0.452562805112863
C2_ZAIDI_OSTEOBLAST_TRANSCRIPTION_FACTORS	10	Up	0.00742849047558904	0.452562805112863
C2_REACTOME_OXIDATIVE_STRESS_INDUCED_SENESCENCE	112	Down	0.00743465854621601	0.452562805112863
C5_GO_UBIQUITIN_PROTEIN_TRANSFERASE_ACTIVATOR_ACTIVITY	7	Down	0.00746327594969973	0.452562805112863
C2_ROSTY_CERVICAL_CANCER_PROLIFERATION_CLUSTER	129	Down	0.00747635491528567	0.452562805112863
C2_KUMAR_AUTOPHAGY_NETWORK	58	Down	0.00747917170904193	0.452562805112863
C5_GO_NITRIC_OXIDE_SYNTHASE_REGULATOR_ACTIVITY	9	Down	0.00750418923554208	0.452757617828152
C7_GSE7509_UNSTIM_VS_FCGRIIB_STIM_DC_DN	158	Down	0.0075260696889058	0.452757617828152
C1_chr9q33	54	Down	0.00754491818136496	0.452757617828152
C5_GO_MEMBRANE_TO_MEMBRANE_DOCKING	5	Down	0.00761937032827309	0.454956631526936
C2_NAKAYAMA_SOFT_TISSUE_TUMORS_PCA2_UP	66	Down	0.0076234504385124	0.454956631526936
C7_GSE9650_NAIVE_VS_MEMORY_CD8_TCELL_DN	175	Down	0.00768394912860417	0.457310758686763
C2_PID_IL12_2PATHWAY	58	Down	0.00772093180911126	0.458255105325862
C7_GSE42088_UNINF_VS_LEISHMANIA_INF_DC_2H_DN	170	Up	0.00774200725749627	0.458255105325862
C5_GO_ANTIGEN_PROCESSING_AND_PRESENTATION_OF_PEPTIDE_ANTIGEN_VIA_MHC_CLASS_I	76	Down	0.0077996944457528	0.458623225617073
C2_WEST_ADRENOCORTICAL_CARCINOMA_VS_ADENOMA_DN	18	Down	0.00780818309974251	0.458623225617073
C2_CHUNG_BLISTER_CYTOTOXICITY_UP	125	Down	0.00781156348010482	0.458623225617073
C5_GO_DOPAMINE_RECEPTOR_SIGNALING_PATHWAY	29	Down	0.00788237185012007	0.460653590978075
C6_CTIP_DN.V1_DN	81	Down	0.00788855755852524	0.460653590978075
C2_REACTOME_GAP_JUNCTION_DEGRADATION	10	Down	0.00794009955261544	0.461813111408402
C7_GSE13547_2H_VS_12_H_ANTI_IGM_STIM_BCELL_UP	164	Down	0.00796158861890399	0.461813111408402
C5_GO_CELLULAR_RESPONSE_TO_CORTICOSTEROID_STIMULUS	45	Down	0.00797219153791607	0.461813111408402
C7_GSE7460_FOXP3_MUT_VS_HET_ACT_TCONV_UP	148	Down	0.00805361085841282	0.464532888790865
C6_BRCA1_DN.V1_UP	76	Down	0.00806191129559251	0.464532888790865
C5_GO_REGULATION_OF_SARCOMERE_ORGANIZATION	5	Down	0.00809007340347302	0.464787724009499
C7_GSE3565_DUSP1_VS_WT_SPLENOCYTES_DN	164	Up	0.00811196586373037	0.464787724009499
C7_GSE22886_NAIVE_VS_MEMORY_TCELL_DN	177	Up	0.00814220334188746	0.464787724009499
C5_GO_CELLULAR_RESPONSE_TO_PROSTAGLANDIN_STIMULUS	14	Down	0.0081519183744243	0.464787724009499
C2_UROSEVIC_RESPONSE_TO_IMIQUIMOD	18	Down	0.00819814979092426	0.466200020702219
C7_GSE10325_LUPUS_CD4_TCELL_VS_LUPUS_MYELOID_UP	181	Up	0.00824090191405165	0.467407603861472
C2_GUILLAUMOND_KLF10_TARGETS_UP	31	Down	0.00839155389495475	0.474712826198182
C5_GO_CATECHOLAMINE_BINDING	6	Down	0.00842341617893183	0.475277583519315
C7_GSE5542_UNTREATED_VS_IFNG_TREATED_EPITHELIAL_CELLS_24H_DN	169	Up	0.00846367945515056	0.476172381458021
C2_BERTUCCI_INVASIVE_CARCINOMA_DUCTAL_VS_LOBULAR_UP	20	Down	0.00849682900366649	0.476172381458021
C5_GO_REGULATION_OF_SMALL_MOLECULE_METABOLIC_PROCESS	263	Down	0.00850503540052996	0.476172381458021
C7_GSE2770_TGFB_AND_IL4_VS_IL4_TREATED_ACT_CD4_TCELL_48H_UP	176	Down	0.00857739751774624	0.477677472906065
C5_GO_NEGATIVE_REGULATION_OF_CELL_KILLING	18	Down	0.00861030594398506	0.477677472906065
C5_GO_LOCALIZATION_WITHIN_MEMBRANE	114	Down	0.00862000997281161	0.477677472906065
C2_HESSON_TUMOR_SUPPRESSOR_CLUSTER_3P21_3	8	Down	0.00863729548817815	0.477677472906065
C7_GSE22886_NAIVE_CD4_TCELL_VS_48H_ACT_TH1_UP	179	Up	0.0086418656194855	0.477677472906065
C2_ZHONG_SECRETOME_OF_LUNG_CANCER_AND_FIBROBLAST	103	Down	0.00870862695394267	0.479714640816068
C2_LEE_EARLY_T_LYMPHOCYTE_DN	50	Up	0.00873760106874566	0.479714640816068
C2_LEE_LIVER_CANCER_MYC_TGFA_DN	45	Down	0.00874497066533917	0.479714640816068
C5_GO_SYNAPTIC_SIGNALING	434	Down	0.00880907975873391	0.482014205538984
C2_FINETTI_BREAST_CANCER_KINOME_RED	15	Down	0.00888751895815117	0.48475967304245
C2_YAMASHITA_LIVER_CANCER_WITH_EPCAM_UP	38	Up	0.00890388572222701	0.48475967304245
C5_GO_GOLGI_ASSOCIATED_VESICLE	141	Down	0.00895593772001505	0.486096176717066
C2_TANG_SENESCENCE_TP53_TARGETS_DN	51	Down	0.00900034242346907	0.486096176717066
C2_SINGH_NFE2L2_TARGETS	14	Down	0.00901581736354869	0.486096176717066
C2_REACTOME_RHO_GTPASES_ACTIVATE_IQGAPS	22	Down	0.00905961492972332	0.486096176717066
C7_GSE360_HIGH_VS_LOW_DOSE_B_MALAYI_DC_DN	141	Down	0.0090693225794031	0.486096176717066
C2_KEGG_PROTEASOME	33	Down	0.00907397688230274	0.486096176717066
C5_GO_SECRETORY_GRANULE_LOCALIZATION	11	Down	0.00911656968380808	0.486096176717066
C5_GO_RESPONSE_TO_STEROL	24	Down	0.00916326136075607	0.486096176717066
C2_SIG_REGULATION_OF_THE_ACTIN_CYTOSKELETON_BY_RHO_GTPASES	26	Down	0.00916778141913284	0.486096176717066
C2_BOSCO_INTERFERON_INDUCED_ANTIVIRAL_MODULE	72	Down	0.00917552256224333	0.486096176717066
C5_GO_CHROMOSOME_SEPARATION	78	Down	0.00919466425164691	0.486096176717066
C7_GSE6090_UNSTIM_VS_DC_SIGN_STIM_DC_DN	93	Down	0.00922888497746748	0.486096176717066
C2_KEGG_ENDOCYTOSIS	147	Down	0.00924073430677795	0.486096176717066
C5_GO_POSITIVE_REGULATION_OF_PHOSPHATASE_ACTIVITY	28	Down	0.00924171251595766	0.486096176717066
C5_GO_POSITIVE_REGULATION_OF_LYMPHOCYTE_MIGRATION	26	Down	0.00931987281481251	0.488269620562818
C2_REACTOME_CHOLESTEROL_BIOSYNTHESIS	23	Down	0.0093457333389077	0.488269620562818
C2_KIM_LIVER_CANCER_POOR_SURVIVAL_UP	20	Down	0.00938298111322229	0.488269620562818
C7_GSE3982_BCELL_VS_NKCELL_DN	126	Down	0.00940824930266409	0.488269620562818
C5_GO_IMMUNOLOGICAL_SYNAPSE	33	Down	0.0094334312115948	0.488269620562818
C2_REACTOME_MEIOTIC_RECOMBINATION	73	Down	0.00943741777192448	0.488269620562818
C5_GO_RESPONSE_TO_CHEMOKINE	60	Down	0.00944037382665302	0.488269620562818
C5_GO_REGULATION_OF_T_CELL_CHEMOTAXIS	11	Down	0.00950139792129178	0.488280677288763
C5_GO_CARDIAC_CELL_DEVELOPMENT	59	Down	0.00952746119664216	0.488280677288763
C7_GSE29614_CTRL_VS_DAY7_TIV_FLU_VACCINE_PBMC_DN	162	Down	0.00954711158048943	0.488280677288763
C7_GSE15330_LYMPHOID_MULTIPOTENT_VS_MEGAKARYOCYTE_ERYTHROID_PROGENITOR_IKAROS_KO_DN	170	Down	0.0095602730557098	0.488280677288763
C2_GUTIERREZ_CHRONIC_LYMPHOCYTIC_LEUKEMIA_UP	12	Down	0.00957743299925677	0.488280677288763
C5_GO_POSITIVE_REGULATION_OF_PHOSPHOPROTEIN_PHOSPHATASE_ACTIVITY	18	Down	0.00958627187158506	0.488280677288763
C5_GO_CONDENSED_NUCLEAR_CHROMOSOME_CENTROMERIC_REGION	20	Down	0.00959793072790598	0.488280677288763
C5_GO_CELLULAR_PROTEIN_CONTAINING_COMPLEX_LOCALIZATION	18	Down	0.00975668677575423	0.491451117997196
C2_POMEROY_MEDULLOBLASTOMA_DESMOPLASIC_VS_CLASSIC_DN	40	Up	0.00977190957627217	0.491451117997196
C5_GO_MEMBRANE_LIPID_CATABOLIC_PROCESS	28	Down	0.00980005178531542	0.491451117997196
C2_PID_IL8_CXCR2_PATHWAY	33	Down	0.00980743192229533	0.491451117997196
C5_GO_CARDIOCYTE_DIFFERENTIATION	99	Down	0.00981119985510073	0.491451117997196
C5_GO_CALCIUM_ION_TRANSMEMBRANE_IMPORT_INTO_CYTOSOL	94	Down	0.00981471699259992	0.491451117997196
C2_DACOSTA_LOW_DOSE_UV_RESPONSE_VIA_ERCC3_XPCS_UP	10	Down	0.00981861553242109	0.491451117997196
C2_PID_RAC1_PATHWAY	51	Down	0.00987513600661846	0.491571467623261
C5_GO_COCHLEA_MORPHOGENESIS	15	Down	0.00988941916814476	0.491571467623261
C7_GSE10325_LUPUS_BCELL_VS_LUPUS_MYELOID_UP	167	Up	0.00988964860790018	0.491571467623261
C5_GO_PANTOTHENATE_METABOLIC_PROCESS	6	Down	0.00991153628960035	0.491571467623261
C7_GSE360_DC_VS_MAC_B_MALAYI_LOW_DOSE_UP	161	Down	0.0100167441669975	0.495104058648196
C5_GO_EMBRYONIC_BRAIN_DEVELOPMENT	10	Up	0.010030039918657	0.495104058648196
C5_GO_REGULATION_OF_BILE_ACID_BIOSYNTHETIC_PROCESS	6	Down	0.0100732049353107	0.495104058648196
C5_GO_PURINE_NUCLEOSIDE_METABOLIC_PROCESS	32	Down	0.010092075266661	0.495104058648196
C5_GO_POLYOL_BIOSYNTHETIC_PROCESS	63	Down	0.010096722275061	0.495104058648196
C2_PID_INTEGRIN_A4B1_PATHWAY	29	Down	0.0101249663356358	0.495370819164451
C5_GO_REELIN_MEDIATED_SIGNALING_PATHWAY	7	Down	0.0101744195813724	0.496671722620567
C7_GSE32986_UNSTIM_VS_GMCSF_AND_CURDLAN_HIGHDOSE_STIM_DC_DN	181	Up	0.0102538641896517	0.49802073484751
C7_GSE11057_NAIVE_CD4_VS_PBMC_CD4_TCELL_DN	178	Down	0.0102552001150955	0.49802073484751
C7_GSE36826_WT_VS_IL1R_KO_SKIN_STAPH_AUREUS_INF_UP	173	Down	0.0102708322612754	0.49802073484751
C2_STANELLE_E2F1_TARGETS	24	Down	0.010320082074038	0.498985850090856
C7_GSE11057_CD4_CENT_MEM_VS_PBMC_UP	177	Up	0.0103504866864606	0.498985850090856
C5_GO_PROTEIN_LOCALIZATION_TO_SYNAPSE	54	Down	0.0103596473042847	0.498985850090856
C5_GO_RESPONSE_TO_INACTIVITY	11	Down	0.0104279503906259	0.501164527291077
C5_GO_CELLULAR_RESPONSE_TO_GONADOTROPIN_STIMULUS	14	Down	0.0104940931526027	0.502532022746316
C2_REACTOME_NUCLEOSOME_ASSEMBLY	66	Down	0.0105026717454692	0.502532022746316
C2_NUTT_GBM_VS_AO_GLIOMA_UP	41	Down	0.0105329152620573	0.50287146865422
C5_GO_CCR_CHEMOKINE_RECEPTOR_BINDING	14	Down	0.0105665969829366	0.503286211884181
C2_REACTOME_MEIOSIS	103	Down	0.010587938996965	0.503286211884181
C2_WENG_POR_TARGETS_GLOBAL_UP	12	Down	0.0106111530595529	0.503288379721983
C5_GO_CELLULAR_HYPEROSMOTIC_RESPONSE	9	Down	0.0106469867095912	0.50388778277222
C5_GO_REGULATION_OF_CALCIUM_ION_TRANSPORT	159	Down	0.0107214606878633	0.505551385734207
C5_GO_POSITIVE_REGULATION_OF_RECEPTOR_INTERNALIZATION	16	Down	0.0107526924250257	0.505551385734207
C2_YAO_TEMPORAL_RESPONSE_TO_PROGESTERONE_CLUSTER_4	9	Down	0.0108204965741932	0.505551385734207
C5_GO_CELLULAR_RESPONSE_TO_KETONE	69	Down	0.010823869601189	0.505551385734207
C5_GO_1_PHOSPHATIDYLINOSITOL_3_KINASE_REGULATOR_ACTIVITY	12	Down	0.0108296728624501	0.505551385734207
C5_GO_L_LYSINE_TRANSMEMBRANE_TRANSPORTER_ACTIVITY	3	Down	0.0108859120407141	0.505551385734207
C5_GO_IRON_IMPORT_INTO_CELL	5	Down	0.0109263967457974	0.505551385734207
C2_DEN_INTERACT_WITH_LCA5	19	Down	0.0109425987185307	0.505551385734207
C2_REACTOME_SIGNALING_BY_RHO_GTPASES	383	Down	0.0109729206158482	0.505551385734207
C2_REACTOME_REGULATION_OF_SIGNALING_BY_NODAL	5	Up	0.0109806942861256	0.505551385734207
C5_GO_NEGATIVE_REGULATION_OF_MYELOID_LEUKOCYTE_DIFFERENTIATION	33	Down	0.0109910138839409	0.505551385734207
C2_BIOCARTA_MCALPAIN_PATHWAY	13	Down	0.0109948330037028	0.505551385734207
C7_GSE4748_LPS_VS_LPS_AND_CYANOBACTERIUM_LPSLIKE_STIM_DC_3H_UP	169	Down	0.0109989820496836	0.505551385734207
C5_GO_NEGATIVE_REGULATION_OF_LEUKOCYTE_MEDIATED_IMMUNITY	40	Down	0.0110079549533803	0.505551385734207
C7_GSE360_L_DONOVANI_VS_B_MALAYI_LOW_DOSE_MAC_UP	166	Down	0.0110591745003669	0.506832168083272
C5_GO_REGULATION_OF_NMDA_RECEPTOR_ACTIVITY	26	Down	0.011091051953535	0.507222992813981
C3_EVI1_05	112	Down	0.0111200249076771	0.507479624095522
C2_SA_CASPASE_CASCADE	19	Down	0.0111995066066454	0.5085321635293
C2_HERNANDEZ_MITOTIC_ARREST_BY_DOCETAXEL_1_DN	31	Down	0.0112142609656114	0.5085321635293
C5_GO_NEGATIVE_REGULATION_OF_INTERLEUKIN_1_BETA_PRODUCTION	17	Down	0.0112297243882369	0.5085321635293
C2_REACTOME_ABACAVIR_METABOLISM	3	Down	0.0112696517653985	0.5085321635293
C5_GO_PHOSPHATIDYLINOSITOL_3_KINASE_REGULATOR_ACTIVITY	15	Down	0.0112771358394294	0.5085321635293
C5_GO_EXTRINSIC_COMPONENT_OF_PRESYNAPTIC_MEMBRANE	4	Down	0.0112893137732027	0.5085321635293
C5_GO_PEPTIDE_TRANSMEMBRANE_TRANSPORTER_ACTIVITY	19	Down	0.0113069573716638	0.5085321635293
C5_GO_RESPONSE_TO_FOLLICLE_STIMULATING_HORMONE	13	Down	0.011337717021886	0.508862038980226
C7_GSE9650_EFFECTOR_VS_MEMORY_CD8_TCELL_UP	178	Down	0.011412846688515	0.511177873432187
C7_GSE11057_NAIVE_VS_CENT_MEMORY_CD4_TCELL_DN	176	Down	0.0114547923804128	0.511279212947131
C5_GO_NEGATIVE_REGULATION_OF_NATURAL_KILLER_CELL_MEDIATED_IMMUNITY	13	Down	0.0114825281213281	0.511279212947131
C2_PID_HEDGEHOG_GLI_PATHWAY	41	Down	0.0115031804227993	0.511279212947131
C5_GO_PURINERGIC_RECEPTOR_ACTIVITY	17	Down	0.0115252591028997	0.511279212947131
C2_DACOSTA_LOW_DOSE_UV_RESPONSE_VIA_ERCC3_XPCS_DN	7	Down	0.011532790790595	0.511279212947131
C5_GO_INTERLEUKIN_8_PRODUCTION	56	Down	0.0115977991523314	0.513114034594899
C2_DER_IFN_GAMMA_RESPONSE_UP	58	Down	0.0116615947943532	0.514367606741179
C5_GO_POLYPEPTIDE_N_ACETYLGALACTOSAMINYLTRANSFERASE_ACTIVITY	13	Down	0.0116734903154905	0.514367606741179
C5_GO_CELLULAR_RESPONSE_TO_ESTRADIOL_STIMULUS	20	Down	0.0117629307737277	0.517259403234183
C5_GO_TRANSFERASE_ACTIVITY_TRANSFERRING_NITROGENOUS_GROUPS	17	Down	0.0118121679625348	0.517512758250382
C7_GSE34156_NOD2_LIGAND_VS_NOD2_AND_TLR1_TLR2_LIGAND_24H_TREATED_MONOCYTE_DN	166	Up	0.0118163388156419	0.517512758250382
C2_REACTOME_CASPASE_ACTIVATION_VIA_EXTRINSIC_APOPTOTIC_SIGNALLING_PATHWAY	23	Down	0.011917449775541	0.520890868157099
C5_GO_CELLULAR_RESPONSE_TO_FOLLICLE_STIMULATING_HORMONE_STIMULUS	8	Down	0.0119487747216779	0.521211311805237
C2_WATANABE_ULCERATIVE_COLITIS_WITH_CANCER_DN	15	Down	0.0119885665518987	0.521899060534859
C5_GO_NEGATIVE_REGULATION_OF_ANTIGEN_RECEPTOR_MEDIATED_SIGNALING_PATHWAY	24	Down	0.0120421469532808	0.523183116532238
C5_GO_POSITIVE_REGULATION_OF_CELLULAR_PROTEIN_LOCALIZATION	258	Down	0.0121171629400658	0.525391478137823
C5_GO_SEQUESTERING_OF_CALCIUM_ION	95	Down	0.0121626872402431	0.525558498778186
C5_GO_PROTEIN_LOCALIZATION_TO_MICROTUBULE_ORGANIZING_CENTER	29	Down	0.0121694022411926	0.525558498778186
C7_KAECH_DAY8_EFF_VS_DAY15_EFF_CD8_TCELL_UP	180	Down	0.0122181168785563	0.526615382843011
C2_REACTOME_REPRODUCTION	117	Down	0.0123001044929647	0.529099346337967
C2_GOLDRATH_ANTIGEN_RESPONSE	319	Down	0.0123626446629139	0.530738596862605
C5_GO_T_CELL_MEDIATED_IMMUNITY	88	Down	0.0123892508158514	0.530831746494557
C7_GSE28726_ACT_CD4_TCELL_VS_ACT_VA24NEG_NKTCELL_DN	181	Up	0.0124339674290561	0.531698965475169
C2_REACTOME_SIGNALING_BY_ROBO_RECEPTORS	164	Up	0.0124891093688063	0.531722864025418
C2_REACTOME_EPH_EPHRIN_SIGNALING	79	Down	0.0125021881301485	0.531722864025418
C2_LI_INDUCED_T_TO_NATURAL_KILLER_UP	249	Down	0.0125284902341186	0.531722864025418
C5_GO_RESPONSE_TO_PLATELET_DERIVED_GROWTH_FACTOR	18	Down	0.0125324359610097	0.531722864025418
C2_REACTOME_REGULATION_OF_MITOTIC_CELL_CYCLE	71	Down	0.0125658823648491	0.532102656162998
C1_chr22q11	91	Down	0.0125938653422055	0.532250071651225
C5_GO_POSITIVE_REGULATION_OF_RESPIRATORY_BURST	4	Up	0.0126774843462944	0.532751246068207
C7_GSE22886_NAIVE_CD4_TCELL_VS_DC_UP	171	Up	0.0126997554804463	0.532751246068207
C5_GO_CELLULAR_RESPONSE_TO_ALCOHOL	67	Down	0.0127058242525238	0.532751246068207
C7_GSE27859_CD11C_INT_F480_HI_MACROPHAGE_VS_CD11C_ING_F480_INT_DC_UP	174	Down	0.0127452166927917	0.532751246068207
C2_REACTOME_MHC_CLASS_II_ANTIGEN_PRESENTATION	96	Down	0.0127516868282534	0.532751246068207
C5_GO_ACTIVATION_OF_TRANSMEMBRANE_RECEPTOR_PROTEIN_TYROSINE_KINASE_ACTIVITY	8	Down	0.0127528724373	0.532751246068207
C1_chr4q25	24	Up	0.0129003100781801	0.535097660427541
C5_GO_SARCOLEMMA	96	Down	0.0129083626601553	0.535097660427541
C7_GSE19772_CTRL_VS_HCMV_INF_MONOCYTES_UP	173	Down	0.0129317943830251	0.535097660427541
C5_GO_CD4_RECEPTOR_BINDING	6	Down	0.012943722110419	0.535097660427541
C7_GSE15330_LYMPHOID_MULTIPOTENT_VS_MEGAKARYOCYTE_ERYTHROID_PROGENITOR_IKAROS_KO_UP	147	Up	0.01296482432016	0.535097660427541
C7_GSE360_DC_VS_MAC_M_TUBERCULOSIS_UP	151	Down	0.0129778059728024	0.535097660427541
C2_MORI_LARGE_PRE_BII_LYMPHOCYTE_DN	50	Down	0.0129999593009023	0.535097660427541
C5_GO_CELLULAR_RESPONSE_TO_IRON_ION	11	Down	0.0130477461809281	0.535097660427541
C5_GO_INNATE_IMMUNE_RESPONSE	636	Down	0.013063867858909	0.535097660427541
C7_GSE22935_24H_VS_48H_MBOVIS_BCG_STIM_MYD88_KO_MACROPHAGE_UP	167	Down	0.0130782985878916	0.535097660427541
C5_GO_HISTONE_DEMETHYLASE_ACTIVITY_H3_K4_SPECIFIC_	7	Up	0.0131029550122764	0.535097660427541
C2_PID_P75_NTR_PATHWAY	56	Down	0.0131046335841022	0.535097660427541
C5_GO_POSITIVE_REGULATION_OF_SIGNALING_RECEPTOR_ACTIVITY	28	Down	0.0131352114631956	0.535339959878044
C5_GO_EXTRINSIC_COMPONENT_OF_SYNAPTIC_MEMBRANE	10	Down	0.013176228918089	0.536006031437543
C2_DER_IFN_ALPHA_RESPONSE_UP	63	Down	0.013210764547447	0.536406426662041
C7_GSE41176_WT_VS_TAK1_KO_ANTI_IGM_STIM_BCELL_3H_DN	168	Down	0.0132961365863344	0.538359602992515
C5_GO_EXTRINSIC_COMPONENT_OF_PLASMA_MEMBRANE	119	Down	0.0133084337709792	0.538359602992515
C5_GO_ENDOPLASMIC_RETICULUM_TO_CYTOSOL_TRANSPORT	25	Down	0.0133660911874578	0.53855003882869
C3_NFY_Q6_01	202	Down	0.0133765897750087	0.53855003882869
C5_GO_CHROMATIN_SILENCING_AT_RDNA	37	Down	0.013387516501749	0.53855003882869
C7_GSE360_HIGH_DOSE_B_MALAYI_VS_M_TUBERCULOSIS_DC_DN	164	Down	0.013422218790964	0.538947982987266
C7_GSE20715_0H_VS_6H_OZONE_LUNG_UP	165	Down	0.013486666838785	0.54053664896481
C5_GO_PHAGOCYTOSIS	205	Down	0.0135366402164719	0.541497658418124
C7_KAECH_NAIVE_VS_DAY8_EFF_CD8_TCELL_DN	189	Down	0.0135604992947318	0.541497658418124
C5_GO_TOOTH_MINERALIZATION	11	Down	0.0136918869904933	0.545034855288443
C2_SCHUETZ_BREAST_CANCER_DUCTAL_INVASIVE_UP	272	Down	0.0136992602765497	0.545034855288443
C2_BIOCARTA_EDG1_PATHWAY	20	Down	0.0137441185648048	0.54526724908199
C1_chr21q22	115	Up	0.0137776332824515	0.54526724908199
C5_GO_VASCULAR_SMOOTH_MUSCLE_CONTRACTION	17	Down	0.0137804041682094	0.54526724908199
C2_REACTOME_INTERLEUKIN_12_SIGNALING	41	Down	0.0138809538335177	0.54700285820229
C5_GO_REGULATION_OF_ALCOHOL_BIOSYNTHETIC_PROCESS	59	Down	0.0138847477091099	0.54700285820229
C2_BERTUCCI_MEDULLARY_VS_DUCTAL_BREAST_CANCER_UP	179	Down	0.0139459168520595	0.54700285820229
C5_GO_TRANSMEMBRANE_RECEPTOR_PROTEIN_TYROSINE_KINASE_ACTIVATOR_ACTIVITY	3	Down	0.0139607031783487	0.54700285820229
C2_REACTOME_MET_RECEPTOR_ACTIVATION	4	Up	0.0140111181541592	0.54700285820229
C2_REACTOME_ANTIGEN_PROCESSING_CROSS_PRESENTATION	81	Down	0.0140163924755582	0.54700285820229
C3_E2F_Q2	151	Down	0.0141433646905265	0.54700285820229
C5_GO_POSITIVE_REGULATION_OF_VASCULAR_SMOOTH_MUSCLE_CELL_PROLIFERATION	28	Down	0.0141967640779999	0.54700285820229
C5_GO_DIVALENT_INORGANIC_CATION_TRANSPORT	328	Down	0.0142241235644518	0.54700285820229
C7_GSE26928_NAIVE_VS_CXCR5_POS_CD4_TCELL_DN	157	Down	0.014225079253638	0.54700285820229
C2_RIZKI_TUMOR_INVASIVENESS_3D_DN	196	Down	0.0142570746016367	0.54700285820229
C5_GO_REGULATION_OF_B_CELL_RECEPTOR_SIGNALING_PATHWAY	21	Down	0.0142977436916239	0.54700285820229
C2_REACTOME_RUNX1_AND_FOXP3_CONTROL_THE_DEVELOPMENT_OF_REGULATORY_T_LYMPHOCYTES_TREGS	9	Up	0.0143809689587615	0.54700285820229
C2_REACTOME_HEDGEHOG_ON_STATE	66	Down	0.0144206571361908	0.54700285820229
C2_TIEN_INTESTINE_PROBIOTICS_6HR_UP	40	Up	0.0144211763687595	0.54700285820229
C2_BIOCARTA_STATHMIN_PATHWAY	19	Down	0.0144290158306942	0.54700285820229
C5_GO_NATURAL_KILLER_CELL_CYTOKINE_PRODUCTION	6	Down	0.0144365769496448	0.54700285820229
C5_GO_NEGATIVE_REGULATION_OF_EXOCYTOSIS	27	Down	0.0144387625146175	0.54700285820229
C7_GSE14415_FOXP3_KO_NATURAL_TREG_VS_TCONV_UP	143	Up	0.0144610044161977	0.54700285820229
C2_REACTOME_PECAM1_INTERACTIONS	11	Down	0.0144953778034429	0.54700285820229
C5_GO_REGULATION_OF_RESPONSE_TO_OSMOTIC_STRESS	6	Down	0.0145020454604613	0.54700285820229
C1_chr16q21	28	Down	0.0145306499980372	0.54700285820229
C5_GO_SUBSTANTIA_NIGRA_DEVELOPMENT	32	Down	0.0145355770904094	0.54700285820229
C2_BIOCARTA_REELIN_PATHWAY	7	Down	0.0145597362516069	0.54700285820229
C2_PID_LIS1_PATHWAY	24	Down	0.0145664021936305	0.54700285820229
C2_REACTOME_PRC2_METHYLATES_HISTONES_AND_DNA	65	Down	0.0145831127593164	0.54700285820229
C5_GO_GLYCOPROTEIN_COMPLEX	14	Down	0.0146104386240517	0.54700285820229
C7_GSE13485_DAY3_VS_DAY7_YF17D_VACCINE_PBMC_DN	157	Down	0.0146372089191154	0.54700285820229
C5_GO_CALCIUM_MEDIATED_SIGNALING	157	Down	0.0146438346541083	0.54700285820229
C7_GOLDRATH_NAIVE_VS_EFF_CD8_TCELL_DN	188	Down	0.0146661513398293	0.54700285820229
C5_GO_ACTIN_FILAMENT_ORGANIZATION	289	Down	0.0146789498168358	0.54700285820229
C5_GO_REGULATION_OF_TRANS_SYNAPTIC_SIGNALING	294	Down	0.0146796216875197	0.54700285820229
C5_GO_GOLGI_ASSOCIATED_VESICLE_MEMBRANE	87	Down	0.0147037874346654	0.54700285820229
C5_GO_STEROID_BIOSYNTHETIC_PROCESS	137	Down	0.0147439355679808	0.54700285820229
C5_GO_NEGATIVE_REGULATION_OF_CHROMOSOME_SEGREGATION	40	Down	0.0147642749316395	0.54700285820229
C5_GO_METAPHASE_ANAPHASE_TRANSITION_OF_CELL_CYCLE	51	Down	0.0147703577618847	0.54700285820229
C1_chr20p13	54	Down	0.0147734218496691	0.54700285820229
C5_GO_TRANSLOCON_COMPLEX	5	Down	0.0147916646552165	0.54700285820229
C5_GO_ANTIGEN_PROCESSING_AND_PRESENTATION_OF_EXOGENOUS_PEPTIDE_ANTIGEN_VIA_MHC_CLASS_I	61	Down	0.0148571099590465	0.54700285820229
C2_KYNG_DNA_DAMAGE_BY_UV	49	Down	0.0148796065235923	0.54700285820229
C5_GO_ANTIGEN_PROCESSING_AND_PRESENTATION_OF_PEPTIDE_OR_POLYSACCHARIDE_ANTIGEN_VIA_MHC_CLASS_II	85	Down	0.0148881487640219	0.54700285820229
C7_GSE42724_NAIVE_BCELL_VS_PLASMABLAST_UP	167	Down	0.0149438345510406	0.54700285820229
C7_KAECH_NAIVE_VS_MEMORY_CD8_TCELL_DN	174	Down	0.0149819411106254	0.54700285820229
C2_WAGNER_APO2_SENSITIVITY	18	Down	0.014989745411074	0.54700285820229
C5_GO_LATE_ENDOSOME	194	Down	0.0150329878708108	0.54700285820229
C5_GO_OPTIC_NERVE_MORPHOGENESIS	5	Down	0.0150400918587342	0.54700285820229
C2_YAMASHITA_LIVER_CANCER_STEM_CELL_UP	33	Down	0.0150931532681162	0.54700285820229
C5_GO_SARCOPLASM	55	Down	0.015093699405663	0.54700285820229
C5_GO_NEGATIVE_REGULATION_OF_MACROPHAGE_ACTIVATION	10	Down	0.0150980977537609	0.54700285820229
C5_GO_NEGATIVE_REGULATION_OF_INTERLEUKIN_2_PRODUCTION	19	Down	0.0151239595756982	0.54700285820229
C7_GSE2770_IL12_AND_TGFB_VS_IL4_TREATED_ACT_CD4_TCELL_48H_DN	135	Down	0.0151278679678231	0.54700285820229
C1_chr20p11	41	Down	0.0151523026871002	0.54700285820229
C2_PID_CD8_TCR_PATHWAY	51	Down	0.0151696146337239	0.54700285820229
C5_GO_PROFILIN_BINDING	8	Down	0.0152020884006839	0.54700285820229
C7_GSE3920_UNTREATED_VS_IFNG_TREATED_FIBROBLAST_UP	129	Down	0.0152195230658403	0.54700285820229
C7_GSE9650_NAIVE_VS_EFF_CD8_TCELL_UP	173	Up	0.0152343934637198	0.54700285820229
C5_GO_REGULATION_OF_CELLULAR_AMINE_METABOLIC_PROCESS	56	Down	0.0153347380462399	0.548154862768728
C2_PID_FAS_PATHWAY	37	Down	0.0153481686844227	0.548154862768728
C7_GSE41978_ID2_KO_VS_BIM_KO_KLRG1_LOW_EFFECTOR_CD8_TCELL_UP	169	Down	0.0153644680375636	0.548154862768728
C2_GNATENKO_PLATELET_SIGNATURE	40	Down	0.0153674129460091	0.548154862768728
C5_GO_REGULATION_OF_NATURAL_KILLER_CELL_MEDIATED_IMMUNITY	35	Down	0.0155115164073715	0.550915517887759
C5_GO_PORPHYRIN_CONTAINING_COMPOUND_METABOLIC_PROCESS	6	Down	0.0155184494096571	0.550915517887759
C7_GSE20727_CTRL_VS_ROS_INHIBITOR_TREATED_DC_UP	164	Down	0.015552130654155	0.550915517887759
C2_FLORIO_NEOCORTEX_BASAL_RADIAL_GLIA_DN	163	Down	0.0155837880372477	0.550915517887759
C2_REACTOME_ACTIVATION_OF_APC_C_AND_APC_C:CDC20_MEDIATED_DEGRADATION_OF_MITOTIC_PROTEINS	61	Down	0.0156084267436385	0.550915517887759
C5_GO_ESTABLISHMENT_OR_MAINTENANCE_OF_MONOPOLAR_CELL_POLARITY	17	Down	0.0156355827733953	0.550915517887759
C7_GSE3565_DUSP1_VS_WT_SPLENOCYTES_UP	156	Down	0.0156745550926812	0.550915517887759
C2_XU_RESPONSE_TO_TRETINOIN_AND_NSC682994_UP	16	Down	0.0156801411003641	0.550915517887759
C5_GO_REGULATION_OF_PSEUDOPODIUM_ASSEMBLY	9	Up	0.0156835650484011	0.550915517887759
C5_GO_TERPENOID_BIOSYNTHETIC_PROCESS	6	Down	0.0156984166815137	0.550915517887759
C5_GO_TRANSPORT_VESICLE_MEMBRANE	146	Down	0.0158141967180291	0.553014302260597
C5_GO_ANTIGEN_RECEPTOR_MEDIATED_SIGNALING_PATHWAY	195	Down	0.0158220164897204	0.553014302260597
C5_GO_C_X_C_CHEMOKINE_BINDING	6	Down	0.0158345944853884	0.553014302260597
C6_VEGF_A_UP.V1_UP	142	Down	0.0159041546143219	0.553147438470436
C5_GO_SPINDLE_MIDZONE	31	Down	0.0159118106322223	0.553147438470436
C2_LUCAS_HNF4A_TARGETS_UP	48	Down	0.0159147976358708	0.553147438470436
C5_GO_PRE_MRNA_INTRONIC_BINDING	5	Up	0.0159864592690058	0.55430682959256
C3_PAX_Q6	186	Down	0.0161103036864451	0.55430682959256
C2_REACTOME_SEMA4D_IN_SEMAPHORIN_SIGNALING	21	Down	0.0161140252923972	0.55430682959256
C7_GSE37532_WT_VS_PPARG_KO_LN_TCONV_DN	170	Down	0.016115852842059	0.55430682959256
C5_GO_DEAMINASE_ACTIVITY	25	Down	0.0161276731302385	0.55430682959256
C2_DEURIG_T_CELL_PROLYMPHOCYTIC_LEUKEMIA_DN	287	Down	0.0161714933050093	0.55430682959256
C7_GSE11864_CSF1_IFNG_VS_CSF1_IFNG_PAM3CYS_IN_MAC_DN	151	Down	0.0161970378466241	0.55430682959256
C7_GSE37301_HEMATOPOIETIC_STEM_CELL_VS_CD4_TCELL_UP	168	Down	0.0161984196852148	0.55430682959256
C5_GO_STRIATED_MUSCLE_CELL_DIFFERENTIATION	172	Down	0.0162045369123229	0.55430682959256
C5_GO_POSITIVE_REGULATION_OF_SMALL_GTPASE_MEDIATED_SIGNAL_TRANSDUCTION	52	Down	0.0162507867565347	0.55430682959256
C5_GO_REGULATION_OF_GLUTAMATE_RECEPTOR_SIGNALING_PATHWAY	34	Down	0.016272851320013	0.55430682959256
C2_MCCLUNG_DELTA_FOSB_TARGETS_8WK	36	Down	0.0162745228670846	0.55430682959256
C5_GO_TRANSLATION_ELONGATION_FACTOR_ACTIVITY	15	Up	0.0162985441658401	0.55430682959256
C5_GO_POSITIVE_REGULATION_OF_LEUKOCYTE_MIGRATION	90	Down	0.0163545790923848	0.55430682959256
C2_REACTOME_MEIOTIC_SYNAPSIS	72	Down	0.0164036815353315	0.55430682959256
C3_SRF_C	158	Down	0.0164542259741707	0.55430682959256
C5_GO_CALCIUM_DEPENDENT_CYSTEINE_TYPE_ENDOPEPTIDASE_ACTIVITY	10	Down	0.0164608015072011	0.55430682959256
C5_GO_ASYMMETRIC_NEUROBLAST_DIVISION	6	Down	0.0164812969354165	0.55430682959256
C5_GO_PROTEIN_ANTIGEN_BINDING	6	Down	0.0165022850383075	0.55430682959256
C7_GSE14308_NAIVE_CD4_TCELL_VS_NATURAL_TREG_DN	176	Down	0.0165083438290556	0.55430682959256
C2_REACTOME_CONDENSATION_OF_PROMETAPHASE_CHROMOSOMES	8	Down	0.0165312889675281	0.55430682959256
C5_GO_POSITIVE_REGULATION_OF_UBIQUITIN_PROTEIN_TRANSFERASE_ACTIVITY	27	Down	0.0165717806411351	0.55430682959256
C5_GO_ANGIOTENSIN_RECEPTOR_BINDING	7	Down	0.0166021130418333	0.55430682959256
C5_GO_REGULATION_OF_MONONUCLEAR_CELL_MIGRATION	30	Down	0.0166307815577586	0.55430682959256
C2_CHEMNITZ_RESPONSE_TO_PROSTAGLANDIN_E2_UP	121	Down	0.0166866435599851	0.55430682959256
C2_FURUKAWA_DUSP6_TARGETS_PCI35_UP	56	Down	0.0166919747255985	0.55430682959256
C5_GO_CALCIUM_ION_TRANSMEMBRANE_TRANSPORTER_ACTIVITY	97	Down	0.0167009866133	0.55430682959256
C2_REACTOME_INTERFERON_GAMMA_SIGNALING	74	Down	0.0167064384404485	0.55430682959256
C5_GO_INTRINSIC_COMPONENT_OF_ENDOPLASMIC_RETICULUM_MEMBRANE	127	Down	0.0167122436087511	0.55430682959256
C5_GO_ORGANELLE_MEMBRANE_CONTACT_SITE	15	Down	0.0167136663160303	0.55430682959256
C7_GSE41867_NAIVE_VS_DAY30_LCMV_CLONE13_EXHAUSTED_CD8_TCELL_UP	151	Down	0.0167703605227694	0.555031766743034
C5_GO_VESICLE_COAT	50	Down	0.0168230243587659	0.555031766743034
C5_GO_ESTABLISHMENT_OF_EPITHELIAL_CELL_APICAL_BASAL_POLARITY	11	Down	0.0168260175426284	0.555031766743034
C5_GO_REGULATION_OF_T_CELL_MIGRATION	35	Down	0.0168377265701634	0.555031766743034
C5_GO_MICROTUBULE_ANCHORING_AT_MICROTUBULE_ORGANIZING_CENTER	11	Down	0.0168801003606326	0.555585485051549
C2_PID_PTP1B_PATHWAY	44	Down	0.01696756580691	0.557619413046152
C7_GSE3920_IFNA_VS_IFNB_TREATED_ENDOTHELIAL_CELL_DN	157	Down	0.0170495106143823	0.558539723583456
C7_GSE36476_CTRL_VS_TSST_ACT_40H_MEMORY_CD4_TCELL_YOUNG_UP	172	Up	0.0170607288244526	0.558539723583456
C1_chr7q35	5	Up	0.0170947188668896	0.558539723583456
C5_GO_NUCLEOTIDE_RECEPTOR_ACTIVITY	15	Down	0.0171050661587193	0.558539723583456
C7_GSE36095_WT_VS_HDAC9_KO_TREG_DN	78	Down	0.0171283912088073	0.558539723583456
C2_REACTOME_PRE_NOTCH_EXPRESSION_AND_PROCESSING	98	Down	0.0171654487300943	0.558539723583456
C2_REACTOME_PHASE_0_RAPID_DEPOLARISATION	22	Down	0.0172011866684463	0.558539723583456
C5_GO_REGION_OF_CYTOSOL	22	Down	0.017226447932928	0.558539723583456
C7_GSE3982_DC_VS_CENT_MEMORY_CD4_TCELL_DN	160	Up	0.0172708820250524	0.558539723583456
C5_GO_RECEPTOR_ACTIVATOR_ACTIVITY	6	Down	0.0172955296624339	0.558539723583456
C5_GO_G1_TO_G0_TRANSITION	9	Down	0.0173081277385081	0.558539723583456
C2_BIOCARTA_LDL_PATHWAY	6	Down	0.0173420864456455	0.558539723583456
C5_GO_COCHLEA_DEVELOPMENT	30	Down	0.0173756710579981	0.558539723583456
C7_KAECH_DAY8_EFF_VS_MEMORY_CD8_TCELL_UP	187	Down	0.0173792506906829	0.558539723583456
C5_GO_POSITIVE_REGULATION_OF_MICROGLIAL_CELL_MIGRATION	4	Down	0.0173812481306641	0.558539723583456
C5_GO_POSITIVE_REGULATION_OF_CELL_ADHESION_MEDIATED_BY_INTEGRIN	16	Down	0.0174469186213237	0.55930031923324
C5_GO_NEUROINFLAMMATORY_RESPONSE	43	Down	0.0174740345224313	0.55930031923324
C5_GO_HYPEROSMOTIC_RESPONSE	18	Down	0.017502619742578	0.55930031923324
C5_GO_REGULATION_OF_SPINDLE_CHECKPOINT	13	Down	0.017518684543522	0.55930031923324
C5_GO_NEGATIVE_REGULATION_OF_MYELOID_CELL_DIFFERENTIATION	71	Down	0.017558498406391	0.55930031923324
C5_GO_ENDOCYTIC_VESICLE_LUMEN	16	Down	0.0175636336585497	0.55930031923324
C5_GO_POSTSYNAPTIC_MEMBRANE	190	Down	0.0176323984635101	0.55930031923324
C5_GO_POSITIVE_REGULATION_OF_LEUKOCYTE_CHEMOTAXIS	61	Down	0.0176390196985615	0.55930031923324
C5_GO_TOLL_LIKE_RECEPTOR_4_SIGNALING_PATHWAY	26	Down	0.0176884285934622	0.55930031923324
C5_GO_TRANSFERASE_ACTIVITY_TRANSFERRING_ACYL_GROUPS_ACYL_GROUPS_CONVERTED_INTO_ALKYL_ON_TRANSFER	4	Down	0.0177306470984355	0.55930031923324
C5_GO_SMOOTH_MUSCLE_CELL_APOPTOTIC_PROCESS	21	Down	0.0177307895973933	0.55930031923324
C5_GO_L_AMINO_ACID_TRANSPORT	47	Down	0.0177591253400665	0.55930031923324
C2_KEGG_PANCREATIC_CANCER	64	Down	0.0177641760452881	0.55930031923324
C7_GSE29614_DAY3_VS_DAY7_TIV_FLU_VACCINE_PBMC_DN	155	Down	0.0177760298928447	0.55930031923324
C7_GSE42021_TREG_VS_TCONV_PLN_UP	171	Down	0.0177911209588993	0.55930031923324
C7_GSE8921_UNSTIM_0H_VS_TLR1_2_STIM_MONOCYTE_24H_UP	121	Down	0.017845362975271	0.560194826462156
C7_GSE10325_CD4_TCELL_VS_MYELOID_DN	176	Down	0.0178826502847537	0.560555284467107
C5_GO_LYMPHOCYTE_MEDIATED_IMMUNITY	192	Down	0.0179363959091261	0.560951076654304
C5_GO_POSITIVE_REGULATION_OF_DEPHOSPHORYLATION	46	Down	0.0179716052584135	0.560951076654304
C7_GSE10239_NAIVE_VS_DAY4.5_EFF_CD8_TCELL_DN	185	Down	0.0179727454472861	0.560951076654304
C2_KEGG_STEROID_BIOSYNTHESIS	15	Down	0.0180393903396326	0.561982134308492
C2_HAHTOLA_CTCL_PATHOGENESIS	10	Down	0.0180575210489954	0.561982134308492
C5_GO_NEGATIVE_REGULATION_OF_TRANSLATIONAL_INITIATION	16	Up	0.0181057087355078	0.562319955768193
C5_GO_DRUG_TRANSMEMBRANE_TRANSPORT	58	Down	0.018120147725348	0.562319955768193
C2_BIOCARTA_S1P_PATHWAY	8	Down	0.0181737192406866	0.562546005411467
C5_GO_NEGATIVE_REGULATION_OF_TOLL_LIKE_RECEPTOR_4_SIGNALING_PATHWAY	6	Down	0.0181848076535095	0.562546005411467
C2_WANG_METHYLATED_IN_BREAST_CANCER	29	Down	0.0182051209227207	0.562546005411467
C7_GSE1432_1H_VS_24H_IFNG_MICROGLIA_DN	174	Down	0.0182920430686312	0.56281075014445
C5_GO_LIGAND_GATED_CALCIUM_CHANNEL_ACTIVITY	21	Down	0.0183196701854607	0.56281075014445
C5_GO_REGULATION_OF_IRON_ION_TRANSPORT	5	Down	0.0183806541946697	0.56281075014445
C2_MATZUK_FERTILIZATION	7	Down	0.0184524741133873	0.56281075014445
C2_REACTOME_FCGR_ACTIVATION	12	Down	0.0184663610251937	0.56281075014445
C5_GO_HFE_TRANSFERRIN_RECEPTOR_COMPLEX	6	Down	0.0184697119729936	0.56281075014445
C5_GO_POSITIVE_REGULATION_OF_CD8_POSITIVE_ALPHA_BETA_T_CELL_ACTIVATION	5	Down	0.0184984588815054	0.56281075014445
C5_GO_REGULATION_OF_SERINE_TYPE_PEPTIDASE_ACTIVITY	2	Up	0.0185016933561556	0.56281075014445
C5_GO_NEGATIVE_REGULATION_OF_SERINE_TYPE_PEPTIDASE_ACTIVITY	2	Up	0.0185016933561556	0.56281075014445
C5_GO_CARBOHYDRATE_BINDING	183	Down	0.0185234566807128	0.56281075014445
C2_BIOCARTA_RAS_PATHWAY	21	Down	0.0185299320050292	0.56281075014445
C2_REACTOME_GOLGI_TO_ER_RETROGRADE_TRANSPORT	109	Down	0.0185341112591199	0.56281075014445
C7_GSE13738_RESTING_VS_BYSTANDER_ACTIVATED_CD4_TCELL_DN	177	Down	0.0185647744148718	0.56281075014445
C5_GO_POSITIVE_REGULATION_OF_TRANSPORTER_ACTIVITY	74	Down	0.0185764078558933	0.56281075014445
C5_GO_AZOLE_TRANSPORT	16	Down	0.0186349650722431	0.563798532401584
C5_GO_ACTIN_FILAMENT	73	Down	0.0187033828280378	0.56382767718294
C5_GO_RESPONSE_TO_GONADOTROPIN	22	Down	0.0187083209291805	0.56382767718294
C5_GO_POSITIVE_REGULATION_OF_TRANSPORT	683	Down	0.018713794376877	0.56382767718294
C5_GO_GLYCOSYL_COMPOUND_METABOLIC_PROCESS	51	Down	0.0187919799606865	0.564843166660071
C5_GO_REGULATION_OF_CELLULAR_AMINO_ACID_METABOLIC_PROCESS	45	Down	0.0187995032682057	0.564843166660071
C5_GO_VOLTAGE_GATED_CALCIUM_CHANNEL_ACTIVITY	28	Down	0.0188435874030295	0.565385703254157
C2_VALK_AML_CLUSTER_13	27	Down	0.0189229294895535	0.56642081751119
C5_GO_POSITIVE_REGULATION_OF_SYNAPTIC_TRANSMISSION	109	Down	0.0189619138499218	0.56642081751119
C5_GO_CLATHRIN_COATED_ENDOCYTIC_VESICLE	45	Down	0.018976702613139	0.56642081751119
C2_REACTOME_PD_1_SIGNALING	18	Down	0.0189823852666826	0.56642081751119
C2_MYLLYKANGAS_AMPLIFICATION_HOT_SPOT_22	9	Down	0.0191000589720659	0.568373552640125
C2_ROESSLER_LIVER_CANCER_METASTASIS_UP	84	Down	0.0191072242907368	0.568373552640125
C7_GSE11386_NAIVE_VS_MEMORY_BCELL_UP	176	Down	0.0191263208111187	0.568373552640125
C5_GO_GUANOSINE_CONTAINING_COMPOUND_METABOLIC_PROCESS	24	Down	0.0192451875912244	0.570656274445166
C2_NOUSHMEHR_GBM_GERMLINE_MUTATED	3	Down	0.0192556759733143	0.570656274445166
C5_GO_DIVALENT_INORGANIC_CATION_TRANSMEMBRANE_TRANSPORTER_ACTIVITY	18	Down	0.0192822181086143	0.570664337838458
C2_KEGG_PATHOGENIC_ESCHERICHIA_COLI_INFECTION	41	Down	0.01933672137779	0.570912420164128
C2_REACTOME_RUNX1_REGULATES_TRANSCRIPTION_OF_GENES_INVOLVED_IN_DIFFERENTIATION_OF_HSCS	106	Down	0.0193431635244118	0.570912420164128
C5_GO_ALTERNATIVE_MRNA_SPLICING_VIA_SPLICEOSOME	60	Up	0.0194240080224704	0.571245160856063
C5_GO_POSITIVE_REGULATION_OF_TRIGLYCERIDE_BIOSYNTHETIC_PROCESS	11	Down	0.0194311654496716	0.571245160856063
C2_REACTOME_PROTON_COUPLED_MONOCARBOXYLATE_TRANSPORT	4	Down	0.0194437965673598	0.571245160856063
C5_GO_BENZODIAZEPINE_RECEPTOR_BINDING	2	Down	0.0194756995887113	0.571245160856063
C5_GO_POSITIVE_REGULATION_OF_CELL_CYCLE_CHECKPOINT	8	Down	0.0194859211064007	0.571245160856063
C5_GO_NATURAL_KILLER_CELL_ACTIVATION	56	Down	0.0196129166608208	0.573532164492703
C5_GO_VESICLE_TARGETING_TO_FROM_OR_WITHIN_GOLGI	65	Down	0.0196167379375813	0.573532164492703
C7_GSE21546_WT_VS_SAP1A_KO_DP_THYMOCYTES_UP	155	Down	0.0196844989122205	0.574739744449149
C5_GO_ASYMMETRIC_STEM_CELL_DIVISION	8	Down	0.0197559645442354	0.575597971569155
C5_GO_PERICENTRIC_HETEROCHROMATIN	18	Up	0.0197810181302553	0.575597971569155
C5_GO_PROTEIN_LOCALIZATION_TO_MITOCHONDRION	117	Down	0.0197933841901284	0.575597971569155
C5_GO_POSITIVE_REGULATION_OF_INTRACELLULAR_PROTEIN_TRANSPORT	123	Down	0.019830492305305	0.57571132350556
C5_GO_POSITIVE_REGULATION_OF_LONG_TERM_SYNAPTIC_POTENTIATION	14	Down	0.0198752608305363	0.57571132350556
C2_HORTON_SREBF_TARGETS	22	Down	0.0199076265377387	0.57571132350556
C7_GSE339_CD4POS_VS_CD4CD8DN_DC_UP	172	Down	0.019923210417286	0.57571132350556
C7_GSE14415_NATURAL_TREG_VS_TCONV_DN	159	Down	0.0199297940098597	0.57571132350556
C2_BIOCARTA_CLASSIC_PATHWAY	6	Down	0.0199939286794316	0.57679696242137
C5_GO_NEGATIVE_REGULATION_OF_REGULATED_SECRETORY_PATHWAY	20	Down	0.0200720648767739	0.577628505283069
C2_REACTOME_G2_M_DNA_REPLICATION_CHECKPOINT	5	Down	0.0200876814170475	0.577628505283069
C7_GSE29949_CD8_NEG_DC_SPLEEN_VS_DC_BRAIN_UP	112	Down	0.0201025249732542	0.577628505283069
C5_GO_MITOCHONDRIAL_PROTEIN_CATABOLIC_PROCESS	5	Up	0.0202011925983686	0.57819305903456
C5_GO_SYNAPTIC_MEMBRANE	256	Down	0.0202239391265738	0.57819305903456
C5_GO_POSITIVE_REGULATION_OF_INTERLEUKIN_8_SECRETION	13	Down	0.0202698216686808	0.57819305903456
C5_GO_CELL_CORTEX_PART	129	Down	0.0202866016138971	0.57819305903456
C5_GO_CELL_ADHESION_INVOLVED_IN_HEART_MORPHOGENESIS	3	Up	0.0202872761056914	0.57819305903456
C2_REACTOME_ADAPTIVE_IMMUNE_SYSTEM	614	Down	0.020300772468415	0.57819305903456
C5_GO_REGULATION_OF_VASCULAR_SMOOTH_MUSCLE_CELL_PROLIFERATION	42	Down	0.0203267187143084	0.57819305903456
C5_GO_ALPHA_BETA_T_CELL_RECEPTOR_COMPLEX	5	Down	0.0203360634057194	0.57819305903456
C2_REACTOME_SIGNALING_BY_HEDGEHOG	116	Down	0.0203683372577873	0.57819305903456
C7_GSE7509_UNSTIM_VS_IFNA_STIM_IMMATURE_DC_DN	157	Down	0.0204108863473425	0.57819305903456
C5_GO_APOLIPOPROTEIN_BINDING	11	Down	0.0204149554057684	0.57819305903456
C2_ZHAN_V2_LATE_DIFFERENTIATION_GENES	40	Down	0.0204577265462101	0.578493050415064
C5_GO_POSITIVE_REGULATION_OF_CHROMOSOME_SEGREGATION	24	Down	0.0204788084412459	0.578493050415064
C2_MULLIGHAN_MLL_SIGNATURE_1_UP	331	Down	0.0205819799091406	0.57882965751545
C7_GSE17974_CTRL_VS_ACT_IL4_AND_ANTI_IL12_24H_CD4_TCELL_UP	172	Up	0.020621897382363	0.57882965751545
C1_chr9q32	29	Down	0.0206764442177624	0.57882965751545
C5_GO_G_PROTEIN_COUPLED_RECEPTOR_SIGNALING_PATHWAY_COUPLED_TO_CYCLIC_NUCLEOTIDE_SECOND_MESSENGER	121	Down	0.0207001490601221	0.57882965751545
C5_GO_TROPONIN_I_BINDING	2	Up	0.0207022641624291	0.57882965751545
C5_GO_DYSTROGLYCAN_COMPLEX	6	Down	0.0207065851720683	0.57882965751545
C5_GO_POSITIVE_REGULATION_OF_CYTOKINESIS	29	Down	0.0207068989373188	0.57882965751545
C2_BIOCARTA_IL12_PATHWAY	18	Down	0.0207455989362153	0.57882965751545
C5_GO_CO_RECEPTOR_BINDING	7	Down	0.0207542766448145	0.57882965751545
C5_GO_PROTEIN_HOMOTRIMERIZATION	25	Down	0.0208574767326708	0.57882965751545
C5_GO_REGULATION_OF_DEVELOPMENT_HETEROCHRONIC	10	Up	0.0208889656054751	0.57882965751545
C3_ARGGGTTAA_UNKNOWN	85	Down	0.0209287569139107	0.57882965751545
C5_GO_POSITIVE_REGULATION_OF_MACROPHAGE_MIGRATION	14	Down	0.0209750010945338	0.57882965751545
C5_GO_CHEMOKINE_ACTIVITY	21	Down	0.0209825969910236	0.57882965751545
C2_REACTOME_GENERATION_OF_SECOND_MESSENGER_MOLECULES	28	Down	0.0210024585992311	0.57882965751545
C2_KARAKAS_TGFB1_SIGNALING	14	Down	0.0210036732029345	0.57882965751545
C5_GO_DNA_DEMETHYLATION	21	Down	0.0210037239259968	0.57882965751545
C2_REACTOME_SMOOTH_MUSCLE_CONTRACTION	32	Down	0.0210482260229951	0.57882965751545
C5_GO_PERINUCLEAR_REGION_OF_CYTOPLASM	547	Down	0.0210646608632687	0.57882965751545
C5_GO_POSITIVE_REGULATION_OF_GLUTAMATE_RECEPTOR_SIGNALING_PATHWAY	7	Down	0.0211237536709554	0.57882965751545
C5_GO_MHC_PROTEIN_COMPLEX_ASSEMBLY	4	Down	0.0212309818737284	0.57882965751545
C5_GO_FATTY_ACID_ELONGATION_SATURATED_FATTY_ACID	4	Down	0.0212512129367636	0.57882965751545
C5_GO_3_OXO_ARACHIDOYL_COA_SYNTHASE_ACTIVITY	4	Down	0.0212512129367636	0.57882965751545
C7_GSE19772_HCMV_INFL_VS_HCMV_INF_MONOCYTES_AND_PI3K_INHIBITION_DN	178	Down	0.0213035685768659	0.57882965751545
C2_OHM_EMBRYONIC_CARCINOMA_UP	4	Down	0.0213241838636323	0.57882965751545
C2_REACTOME_KERATAN_SULFATE_KERATIN_METABOLISM	27	Down	0.0213268242964592	0.57882965751545
C2_TSUNODA_CISPLATIN_RESISTANCE_DN	36	Down	0.0213568959480024	0.57882965751545
C5_GO_CARDIAC_MUSCLE_CELL_DIFFERENTIATION	81	Down	0.0213680093936967	0.57882965751545
C5_GO_BETA_CATENIN_DESTRUCTION_COMPLEX_ASSEMBLY	5	Down	0.0213855488935427	0.57882965751545
C7_GSE42021_TCONV_PLN_VS_CD24HI_TCONV_THYMUS_UP	173	Down	0.0214108114963991	0.57882965751545
C2_BIOCARTA_PTC1_PATHWAY	11	Down	0.0214133189460926	0.57882965751545
C5_GO_REGULATION_OF_PHOSPHATIDYLINOSITOL_BIOSYNTHETIC_PROCESS	6	Down	0.0214445874738652	0.57882965751545
C5_GO_POSITIVE_REGULATION_OF_MITOCHONDRION_ORGANIZATION	96	Down	0.0214612191330931	0.57882965751545
C7_GSE22886_NAIVE_BCELL_VS_BM_PLASMA_CELL_DN	166	Down	0.0214821459469043	0.57882965751545
C5_GO_REGULATION_OF_ERBB_SIGNALING_PATHWAY	78	Down	0.0214995247272687	0.57882965751545
C5_GO_POSITIVE_REGULATION_OF_CHEMOTAXIS	89	Down	0.0215150482604032	0.57882965751545
C5_GO_HISTAMINE_RECEPTOR_ACTIVITY	4	Up	0.0215239335668407	0.57882965751545
C7_GSE25677_MPL_VS_MPL_AND_R848_STIM_BCELL_DN	111	Down	0.0215242453644503	0.57882965751545
C2_EHLERS_ANEUPLOIDY_DN	10	Down	0.0215559925280938	0.57882965751545
C5_GO_PROLACTIN_SECRETION	6	Down	0.0215603908504424	0.57882965751545
C2_PID_PDGFRB_PATHWAY	119	Down	0.0215832077791978	0.57882965751545
C7_GSE13738_RESTING_VS_BYSTANDER_ACTIVATED_CD4_TCELL_UP	152	Up	0.0216217134862594	0.579094841583109
C5_GO_GOLGI_CIS_CISTERNA	13	Down	0.0216464121606355	0.579094841583109
C5_GO_SULFATE_TRANSPORT	13	Down	0.0217122719394814	0.580142291932784
C5_GO_CLATHRIN_COATED_VESICLE_MEMBRANE	87	Down	0.0217513810503978	0.580473280783528
C2_REACTOME_GAP_JUNCTION_TRAFFICKING_AND_REGULATION	23	Down	0.0218955490813974	0.582961588536937
C5_GO_REGULATION_OF_CYTOSOLIC_CALCIUM_ION_CONCENTRATION	231	Down	0.0218982947220062	0.582961588536937
C2_HAHTOLA_MYCOSIS_FUNGOIDES_CD4_DN	101	Up	0.0219792963207333	0.583824922971329
C2_REACTOME_ERCC6_CSB_AND_EHMT2_G9A_POSITIVELY_REGULATE_RRNA_EXPRESSION	67	Down	0.022005618547932	0.583824922971329
C5_GO_TRANSPORT_VESICLE	277	Down	0.02201135257163	0.583824922971329
C1_chr2q22	11	Down	0.0221112559194451	0.585759527241594
C7_GSE5099_CLASSICAL_M1_VS_ALTERNATIVE_M2_MACROPHAGE_UP	175	Up	0.022183093901826	0.586946831704464
C5_GO_NEGATIVE_REGULATION_OF_DNA_BINDING_TRANSCRIPTION_FACTOR_ACTIVITY	123	Down	0.0222195130047874	0.587092767710628
C5_GO_STEROL_TRANSPORT	73	Down	0.0224165723426916	0.587092767710628
C5_GO_SINGLE_STRANDED_VIRAL_RNA_REPLICATION_VIA_DOUBLE_STRANDED_DNA_INTERMEDIATE	14	Down	0.0224185348465406	0.587092767710628
C2_REACTOME_CROSSLINKING_OF_COLLAGEN_FIBRILS	12	Down	0.02241988334419	0.587092767710628
C5_GO_REGULATION_OF_VASCULAR_SMOOTH_MUSCLE_CELL_DEDIFFERENTIATION	2	Down	0.0224643390723136	0.587092767710628
C5_GO_RETROGRADE_NEURONAL_DENSE_CORE_VESICLE_TRANSPORT	5	Down	0.022569087179489	0.587092767710628
C7_GSE40274_FOXP3_VS_FOXP3_AND_XBP1_TRANSDUCED_ACTIVATED_CD4_TCELL_UP	113	Down	0.0225697170344348	0.587092767710628
C2_DELYS_THYROID_CANCER_UP	331	Down	0.0226212689885393	0.587092767710628
C5_GO_POSITIVE_REGULATION_OF_INTRACELLULAR_TRANSPORT	168	Down	0.0226272575571678	0.587092767710628
C5_GO_NEGATIVE_REGULATION_OF_INTERLEUKIN_12_PRODUCTION	13	Down	0.0226710375706676	0.587092767710628
C7_GSE37533_PPARG2_FOXP3_VS_FOXP3_TRANSDUCED_CD4_TCELL_DN	175	Down	0.0227182049295255	0.587092767710628
C6_RB_DN.V1_DN	99	Down	0.0227218444641489	0.587092767710628
C5_GO_MUSCLE_CELL_DEVELOPMENT	110	Down	0.0227340933416194	0.587092767710628
C5_GO_REGULATION_OF_PHOSPHOLIPID_CATABOLIC_PROCESS	6	Down	0.0227939018926039	0.587092767710628
C5_GO_ACTIN_CYTOSKELETON	370	Down	0.0227992204556342	0.587092767710628
C7_GSE21063_WT_VS_NFATC1_KO_3H_ANTI_IGM_STIM_BCELL_UP	142	Down	0.0228724968900458	0.587092767710628
C5_GO_NEGATIVE_REGULATION_OF_INTERLEUKIN_1_PRODUCTION	22	Down	0.0228744767530412	0.587092767710628
C5_GO_TYPE_I_INTERFERON_PRODUCTION	110	Down	0.0229131395570066	0.587092767710628
C7_GSE360_DC_VS_MAC_B_MALAYI_HIGH_DOSE_DN	161	Down	0.0229317516622722	0.587092767710628
C2_BIOCARTA_DSP_PATHWAY	7	Down	0.0229354881922359	0.587092767710628
C5_GO_RESPONSE_TO_FOLIC_ACID	7	Up	0.0229806828664579	0.587092767710628
C5_GO_EXCITATORY_SYNAPSE	22	Down	0.0229871890635616	0.587092767710628
C2_REACTOME_CELLULAR_SENESCENCE	175	Down	0.0230344441062691	0.587092767710628
C5_GO_PREFOLDIN_COMPLEX	6	Down	0.0230773699114936	0.587092767710628
C5_GO_CYTOSOLIC_CALCIUM_ION_TRANSPORT	115	Down	0.0231134813341422	0.587092767710628
C5_GO_G_PROTEIN_COUPLED_RECEPTOR_SIGNALING_PATHWAY	534	Down	0.0231334203548506	0.587092767710628
C5_GO_REGULATION_OF_MUSCLE_CONTRACTION	105	Down	0.0231346744095435	0.587092767710628
C2_GREENBAUM_E2A_TARGETS_UP	33	Down	0.023144334833494	0.587092767710628
C2_BIOCARTA_MRP_PATHWAY	5	Down	0.0231450172864038	0.587092767710628
C5_GO_REGULATION_OF_PROTEIN_MODIFICATION_BY_SMALL_PROTEIN_CONJUGATION_OR_REMOVAL	189	Down	0.0231452614375534	0.587092767710628
C5_GO_T_HELPER_2_CELL_CYTOKINE_PRODUCTION	12	Down	0.023165264051581	0.587092767710628
C2_KEGG_DILATED_CARDIOMYOPATHY	63	Down	0.0231767767010903	0.587092767710628
C5_GO_BICARBONATE_TRANSMEMBRANE_TRANSPORTER_ACTIVITY	15	Down	0.0231811428618561	0.587092767710628
C2_REACTOME_CASPASE_ACTIVATION_VIA_DEPENDENCE_RECEPTORS_IN_THE_ABSENCE_OF_LIGAND	8	Down	0.0232207601803407	0.587092767710628
C2_SHEN_SMARCA2_TARGETS_DN	156	Down	0.0232692587571687	0.587092767710628
C5_GO_CORTICAL_CYTOSKELETON	76	Down	0.0233364078508254	0.587092767710628
C7_GSE21360_NAIVE_VS_PRIMARY_MEMORY_CD8_TCELL_DN	167	Down	0.023341865861026	0.587092767710628
C7_GSE11864_CSF1_VS_CSF1_IFNG_IN_MAC_DN	150	Down	0.0233842934179028	0.587092767710628
C2_LEE_METASTASIS_AND_RNA_PROCESSING_UP	14	Up	0.0233951701984785	0.587092767710628
C7_GSE22886_NAIVE_CD4_TCELL_VS_12H_ACT_TH2_UP	174	Up	0.0234245707369293	0.587092767710628
C7_GSE5589_LPS_VS_LPS_AND_IL6_STIM_IL10_KO_MACROPHAGE_45MIN_UP	129	Down	0.0234343651145199	0.587092767710628
C2_CHENG_IMPRINTED_BY_ESTRADIOL	83	Down	0.0234653777752044	0.587092767710628
C7_GSE24634_NAIVE_CD4_TCELL_VS_DAY10_IL4_CONV_TREG_DN	185	Down	0.0234720597372336	0.587092767710628
C5_GO_NEGATIVE_REGULATION_OF_AMYLOID_PRECURSOR_PROTEIN_BIOSYNTHETIC_PROCESS	5	Up	0.0234809395907834	0.587092767710628
C2_REACTOME_METABOLISM_OF_POLYAMINES	46	Down	0.0234829248234059	0.587092767710628
C3_YGTCCTTGR_UNKNOWN	71	Down	0.0235084365476067	0.587092767710628
C2_REACTOME_NEGATIVE_EPIGENETIC_REGULATION_OF_RRNA_EXPRESSION	93	Down	0.0235622625095679	0.587092767710628
C5_GO_REGULATION_OF_ANTIGEN_PROCESSING_AND_PRESENTATION_OF_PEPTIDE_ANTIGEN	4	Down	0.0235861003542079	0.587092767710628
C5_GO_RETINAL_DEHYDROGENASE_ACTIVITY	5	Down	0.0236346657819045	0.587092767710628
C5_GO_PROTEIN_TRIMERIZATION	41	Down	0.0236460241570963	0.587092767710628
C2_REACTOME_ENDOSOMAL_VACUOLAR_PATHWAY	10	Down	0.0236558475446618	0.587092767710628
C3_HIF1_Q5	191	Down	0.023730486250305	0.587092767710628
C2_CAIRO_PML_TARGETS_BOUND_BY_MYC_UP	17	Down	0.0237739550670189	0.587092767710628
C2_REACTOME_GENE_AND_PROTEIN_EXPRESSION_BY_JAK_STAT_SIGNALING_AFTER_INTERLEUKIN_12_STIMULATION	33	Down	0.0237828802948485	0.587092767710628
C2_REACTOME_PROGRAMMED_CELL_DEATH	150	Down	0.0237985631676052	0.587092767710628
C3_MYOGNF1_01	32	Down	0.0238010014650572	0.587092767710628
C5_GO_POSITIVE_REGULATION_OF_CATION_CHANNEL_ACTIVITY	42	Down	0.0238177513144433	0.587092767710628
C5_GO_REGULATION_OF_SODIUM_PROTON_ANTIPORTER_ACTIVITY	4	Down	0.023853317695676	0.587092767710628
C5_GO_LEARNED_VOCALIZATION_BEHAVIOR_OR_VOCAL_LEARNING	3	Down	0.0239253606297172	0.587092767710628
C5_GO_RESPONSE_TO_INTERLEUKIN_12	44	Down	0.0239474205350572	0.587092767710628
C5_GO_REGULATION_OF_EXCRETION	15	Down	0.0239502600340072	0.587092767710628
C2_GRAHAM_CML_DIVIDING_VS_NORMAL_QUIESCENT_UP	160	Down	0.0239738595096749	0.587092767710628
C7_GSE21546_ELK1_KO_VS_SAP1A_KO_AND_ELK1_KO_DP_THYMOCYTES_UP	158	Down	0.0239797760311428	0.587092767710628
C5_GO_LEUCINE_BINDING	4	Up	0.023983411389752	0.587092767710628
C5_GO_CELLULAR_DIVALENT_INORGANIC_ANION_HOMEOSTASIS	5	Down	0.0239887506343572	0.587092767710628
C5_GO_ENDOCRINE_SYSTEM_DEVELOPMENT	70	Down	0.0240216647733341	0.587092767710628
C5_GO_ANION_HOMEOSTASIS	39	Down	0.0240400599256708	0.587092767710628
C2_GAVIN_FOXP3_TARGETS_CLUSTER_P6	79	Down	0.0240504071671914	0.587092767710628
C5_GO_IMMUNE_RESPONSE_REGULATING_CELL_SURFACE_RECEPTOR_SIGNALING_PATHWAY	309	Down	0.0240732490986993	0.587092767710628
C5_GO_CARDIAC_MUSCLE_TISSUE_DEVELOPMENT	140	Down	0.0240942828510244	0.587092767710628
C5_GO_REGULATION_OF_SEROTONIN_SECRETION	3	Down	0.0241133927143244	0.587092767710628
C2_CROONQUIST_NRAS_SIGNALING_UP	34	Down	0.0241547830810606	0.587092767710628
C5_GO_ISOMERASE_ACTIVITY	120	Down	0.0241677834899702	0.587092767710628
C5_GO_PROTEIN_LOCALIZATION_TO_AXON	8	Up	0.0242353179587352	0.587092767710628
C5_GO_NEGATIVE_REGULATION_OF_CARBOHYDRATE_METABOLIC_PROCESS	36	Down	0.02427094263683	0.587092767710628
C5_GO_RECEPTOR_LOCALIZATION_TO_SYNAPSE	38	Down	0.0242907621403974	0.587092767710628
C2_REACTOME_CHEMOKINE_RECEPTORS_BIND_CHEMOKINES	33	Down	0.024305510411678	0.587092767710628
C5_GO_POSITIVE_REGULATION_OF_CALCIUM_ION_TRANSPORT	79	Down	0.0243651806355321	0.587092767710628
C7_GSE24574_BCL6_HIGH_VS_LOW_TFH_CD4_TCELL_UP	164	Up	0.0243821767395448	0.587092767710628
C7_GSE360_L_DONOVANI_VS_B_MALAYI_HIGH_DOSE_MAC_DN	159	Down	0.0244087565930353	0.587092767710628
C7_GSE3400_UNTREATED_VS_IFNB_TREATED_MEF_DN	115	Down	0.0244482685473445	0.587092767710628
C5_GO_PROTEIN_LOCALIZATION_TO_CYTOSKELETON	46	Down	0.0244655173002008	0.587092767710628
C7_GSE2770_IL12_ACT_VS_ACT_CD4_TCELL_2H_DN	167	Down	0.0244672648895207	0.587092767710628
C3_CAGGGTC_MIR504	67	Down	0.0244851223062662	0.587092767710628
C2_REACTOME_APC_C:CDH1_MEDIATED_DEGRADATION_OF_CDC20_AND_OTHER_APC_C:CDH1_TARGETED_PROTEINS_IN_LATE_MITOSIS_EARLY_G1	58	Down	0.0244966947622261	0.587092767710628
C5_GO_POSITIVE_REGULATION_OF_PROTEIN_DEPHOSPHORYLATION	36	Down	0.0245128730061934	0.587092767710628
C3_TCCCCAC_MIR491	43	Down	0.0246176011029452	0.588951705682026
C5_GO_FEMALE_MEIOTIC_NUCLEAR_DIVISION	22	Down	0.0246528867856556	0.589147040313307
C7_GSE16385_IFNG_TNF_VS_IL4_STIM_MACROPHAGE_ROSIGLITAZONE_TREATED_DN	164	Down	0.0247047861399927	0.589738537713254
C2_MONTERO_THYROID_CANCER_POOR_SURVIVAL_DN	10	Up	0.0247807472341676	0.590461313907475
C5_GO_CCR1_CHEMOKINE_RECEPTOR_BINDING	3	Down	0.0248031044353579	0.590461313907475
C7_GSE17301_CTRL_VS_48H_ACD3_ACD28_IFNA2_STIM_CD8_TCELL_DN	167	Down	0.0248166081847592	0.590461313907475
C2_BIOCARTA_TCAPOPTOSIS_PATHWAY	9	Down	0.0248595565693864	0.590836047436304
C2_ICHIBA_GRAFT_VERSUS_HOST_DISEASE_D7_DN	21	Down	0.0249134076248468	0.591468802004969
C7_GSE22886_NAIVE_BCELL_VS_BLOOD_PLASMA_CELL_DN	171	Down	0.0249922658325855	0.591596495118983
C5_GO_REGULATION_OF_RECEPTOR_MEDIATED_ENDOCYTOSIS	67	Down	0.0249953060481841	0.591596495118983
C2_BIOCARTA_CFTR_PATHWAY	10	Down	0.0250583231336835	0.591596495118983
C6_CSR_LATE_UP.V1_DN	111	Down	0.0250964255918442	0.591596495118983
C5_GO_INTERLEUKIN_12_BIOSYNTHETIC_PROCESS	6	Down	0.025129775347493	0.591596495118983
C5_GO_ENDOCYTIC_VESICLE_MEMBRANE	121	Down	0.0251332224270761	0.591596495118983
C5_GO_SMALL_MOLECULE_BIOSYNTHETIC_PROCESS	512	Down	0.0251382194087729	0.591596495118983
C2_SANSOM_APC_TARGETS_UP	96	Up	0.025156695740534	0.591596495118983
C5_GO_NEGATIVE_REGULATION_OF_CATECHOLAMINE_SECRETION	6	Down	0.0251638890342006	0.591596495118983
C5_GO_MYOSIN_COMPLEX	46	Down	0.0252153664082256	0.592125542536069
C7_GSE17721_0.5H_VS_4H_PAM3CSK4_BMDC_UP	163	Down	0.025243857173389	0.592125542536069
C7_GSE15930_NAIVE_VS_72H_IN_VITRO_STIM_IL12_CD8_TCELL_DN	178	Down	0.0252681663642654	0.592125542536069
C2_ACEVEDO_LIVER_CANCER_WITH_H3K9ME3_DN	93	Down	0.0253449237512503	0.592191029096256
C7_GSE6269_E_COLI_VS_STAPH_AUREUS_INF_PBMC_UP	127	Up	0.0253472598204082	0.592191029096256
C2_REACTOME_DEPURINATION	51	Down	0.0253734896063326	0.592191029096256
C5_GO_PSEUDOURIDINE_SYNTHASE_ACTIVITY	13	Down	0.0254087871416936	0.592191029096256
C2_AMIT_EGF_RESPONSE_480_MCF10A	32	Down	0.0254314703820955	0.592191029096256
C2_REACTOME_REGULATION_OF_MRNA_STABILITY_BY_PROTEINS_THAT_BIND_AU_RICH_ELEMENTS	74	Down	0.0254494417630612	0.592191029096256
C7_GSE33162_UNTREATED_VS_4H_LPS_STIM_HDAC3_KO_MACROPHAGE_UP	176	Down	0.025461788020803	0.592191029096256
C2_PID_HDAC_CLASSII_PATHWAY	31	Down	0.0255160772557666	0.592818979921943
C2_BILANGES_SERUM_SENSITIVE_GENES	49	Down	0.0255455601100203	0.592869874220055
C2_TOMLINS_METASTASIS_UP	11	Down	0.0256175516671997	0.593178401684188
C2_REACTOME_ABACAVIR_TRANSPORT_AND_METABOLISM	8	Down	0.0256300452755745	0.593178401684188
C5_GO_CELLULAR_RESPONSE_TO_FATTY_ACID	37	Down	0.0256465925139809	0.593178401684188
C5_GO_POSITIVE_REGULATION_OF_URINE_VOLUME	7	Down	0.02569150124651	0.593178401684188
C5_GO_NEGATIVE_REGULATION_OF_INNATE_IMMUNE_RESPONSE	41	Down	0.0257076725303941	0.593178401684188
C5_GO_AMMONIUM_TRANSPORT	64	Down	0.0257226927397922	0.593178401684188
C5_GO_POSITIVE_REGULATION_OF_NATURAL_KILLER_CELL_CHEMOTAXIS	3	Down	0.025791815779165	0.593665146547601
C5_GO_FEMALE_MEIOSIS_I	7	Down	0.0257984577793553	0.593665146547601
C5_GO_NEGATIVE_REGULATION_OF_GLYCOPROTEIN_BIOSYNTHETIC_PROCESS	10	Up	0.0258924671143367	0.595197950396546
C2_REACTOME_HEMOSTASIS	460	Down	0.0259222550707049	0.595252797992519
C2_PETROVA_ENDOTHELIUM_LYMPHATIC_VS_BLOOD_UP	114	Down	0.0259772994733834	0.595525582425574
C2_BRIDEAU_IMPRINTED_GENES	38	Down	0.0259889634092641	0.595525582425574
C5_GO_HEMOGLOBIN_BINDING	4	Down	0.0260195653102054	0.595598542922647
C5_GO_G_PROTEIN_COUPLED_RECEPTOR_ACTIVITY	217	Down	0.0260706552038074	0.595876596567869
C5_GO_LEUKOCYTE_MEDIATED_IMMUNITY	638	Down	0.0260865738312408	0.595876596567869
C5_GO_FOREBRAIN_CELL_MIGRATION	44	Down	0.0261686349915097	0.596474915740185
C7_GSE42021_TCONV_PLN_VS_CD24INT_TCONV_THYMUS_DN	145	Down	0.0261918181534674	0.596474915740185
C5_GO_CHECKPOINT_CLAMP_COMPLEX	4	Up	0.0262083413688269	0.596474915740185
C7_GSE3565_CTRL_VS_LPS_INJECTED_DUSP1_KO_SPLENOCYTES_UP	166	Down	0.0262383986166198	0.596474915740185
C2_REACTOME_SYNTHESIS_OF_VERY_LONG_CHAIN_FATTY_ACYL_COAS	19	Down	0.0262500584379513	0.596474915740185
C5_GO_CELLULAR_RESPONSE_TO_STEROL	17	Down	0.02635668900105	0.59688099084295
C5_GO_TRIGLYCERIDE_RICH_LIPOPROTEIN_PARTICLE_CLEARANCE	6	Down	0.0263754874658741	0.59688099084295
C5_GO_L_LYSINE_TRANSPORT	4	Down	0.0263885296435297	0.59688099084295
C7_GSE42021_TREG_PLN_VS_TREG_PRECURSORS_THYMUS_DN	158	Down	0.0263985259926087	0.59688099084295
C7_GSE17301_IFNA2_VS_IFNA2_AND_ACD3_ACD28_STIM_CD8_TCELL_DN	168	Up	0.026434971369455	0.59688099084295
C5_GO_RECEPTOR_MEDIATED_ENDOCYTOSIS	215	Down	0.026449963960337	0.59688099084295
C2_KEGG_ARRHYTHMOGENIC_RIGHT_VENTRICULAR_CARDIOMYOPATHY_ARVC	55	Down	0.026460267650958	0.59688099084295
C2_RAY_ALZHEIMERS_DISEASE	6	Down	0.0265855598579448	0.597060996986347
C2_REACTOME_COPII_MEDIATED_VESICLE_TRANSPORT	60	Down	0.0266145133989645	0.597060996986347
C2_REACTOME_MITOTIC_G2_G2_M_PHASES	165	Down	0.0266264745416396	0.597060996986347
C5_GO_NEGATIVE_REGULATION_OF_NUCLEAR_DIVISION	47	Down	0.0266285068036579	0.597060996986347
C7_GSE45365_HEALTHY_VS_MCMV_INFECTION_CD11B_DC_IFNAR_KO_DN	136	Down	0.0266339463057703	0.597060996986347
C2_WENG_POR_TARGETS_LIVER_UP	31	Down	0.0266537377155975	0.597060996986347
C2_WHITFIELD_CELL_CYCLE_G2_M	169	Down	0.0266804657060635	0.597060996986347
C7_GSE9006_TYPE_1_DIABETES_AT_DX_VS_1MONTH_POST_DX_PBMC_UP	170	Down	0.0266881290831719	0.597060996986347
C5_GO_SENSORY_PERCEPTION_OF_PAIN	62	Down	0.026725454764501	0.597280919598
C5_GO_CALCIUM_ION_TRANSMEMBRANE_TRANSPORT	223	Down	0.0267558615143966	0.597345919503841
C5_GO_DIVALENT_INORGANIC_ANION_HOMEOSTASIS	7	Down	0.0268967775726902	0.59973875490576
C2_SARTIPY_NORMAL_AT_INSULIN_RESISTANCE_UP	22	Down	0.02694598323943	0.59973875490576
C5_GO_MEMBRANE_REGION	253	Down	0.0269707574913831	0.59973875490576
C2_BILANGES_SERUM_RESPONSE_TRANSLATION	18	Up	0.0269734734402674	0.59973875490576
C5_GO_REGULATION_OF_PHOSPHOLIPID_BIOSYNTHETIC_PROCESS	11	Down	0.0270738986906987	0.599797481359682
C5_GO_POSITIVE_REGULATION_OF_TUMOR_NECROSIS_FACTOR_MEDIATED_SIGNALING_PATHWAY	9	Down	0.0271010696135249	0.599797481359682
C5_GO_DIOL_BIOSYNTHETIC_PROCESS	19	Down	0.0271367425567364	0.599797481359682
C5_GO_MICROTUBULE_ANCHORING_AT_CENTROSOME	9	Down	0.0271467104040577	0.599797481359682
C5_GO_INTEGRIN_ACTIVATION	18	Down	0.0271595165693913	0.599797481359682
C7_GSE37301_HEMATOPOIETIC_STEM_CELL_VS_COMMON_LYMPHOID_PROGENITOR_UP	140	Down	0.0271667429984759	0.599797481359682
C2_REACTOME_ER_TO_GOLGI_ANTEROGRADE_TRANSPORT	127	Down	0.0271693928857859	0.599797481359682
C5_GO_REGULATION_OF_ACTOMYOSIN_STRUCTURE_ORGANIZATION	64	Down	0.027197313141039	0.599804297830244
C7_GSE17974_0H_VS_24H_IN_VITRO_ACT_CD4_TCELL_UP	160	Up	0.0272497515061522	0.59989395961633
C7_GSE22935_WT_VS_MYD88_KO_MACROPHAGE_48H_MBOVIS_BCG_STIM_DN	174	Down	0.0272806443721659	0.59989395961633
C5_GO_REGULATION_OF_FATTY_ACID_BIOSYNTHETIC_PROCESS	32	Down	0.0272842255720174	0.59989395961633
C5_GO_FOREBRAIN_DEVELOPMENT	252	Down	0.0273119405476545	0.599896142079573
C7_GSE11864_CSF1_PAM3CYS_VS_CSF1_IFNG_PAM3CYS_IN_MAC_DN	153	Down	0.0274286345899974	0.60111552892827
C2_REACTOME_COPI_DEPENDENT_GOLGI_TO_ER_RETROGRADE_TRAFFIC	78	Down	0.0274382238267586	0.60111552892827
C5_GO_GOLGI_VESICLE_BUDDING	70	Down	0.027450472066328	0.60111552892827
C2_REACTOME_SEMA4D_INDUCED_CELL_MIGRATION_AND_GROWTH_CONE_COLLAPSE	18	Down	0.0274877575042367	0.601325837124405
TRM_core_signature_UP	13	Down	0.0275678306738995	0.601482584922519
C5_GO_PROTEIN_KINASE_C_SIGNALING	19	Down	0.0275722399715606	0.601482584922519
C5_GO_TRNA_SPLICING_LIGASE_COMPLEX	7	Down	0.0275779889786323	0.601482584922519
C2_HOLLERN_ADENOMYOEPITHELIAL_BREAST_TUMOR	12	Down	0.0276399599526853	0.602229538668187
C5_GO_NEGATIVE_REGULATION_OF_CYTOKINE_PRODUCTION	207	Down	0.0276750873801795	0.602286001609408
C2_RAMPON_ENRICHED_LEARNING_ENVIRONMENT_LATE_UP	16	Down	0.0277309762349533	0.602286001609408
C5_GO_CELLULAR_DEFENSE_RESPONSE	38	Down	0.0277382811301766	0.602286001609408
C2_GRANDVAUX_IRF3_TARGETS_UP	12	Down	0.0277534542931923	0.602286001609408
C5_GO_REGULATION_OF_UBIQUITIN_PROTEIN_TRANSFERASE_ACTIVITY	42	Down	0.0277889696628726	0.60245487823012
C7_GSE3565_DUSP1_VS_WT_SPLENOCYTES_POST_LPS_INJECTION_DN	129	Down	0.0278732501693343	0.603679574704336
C5_GO_SMOOTH_MUSCLE_CELL_MIGRATION	53	Down	0.0279518165819813	0.604326537103882
C5_GO_PRESYNAPTIC_CYTOSOL	11	Down	0.0279587612111311	0.604326537103882
C2_REACTOME_ACTIVATION_OF_HOX_GENES_DURING_DIFFERENTIATION	102	Down	0.0280144319912754	0.604927938515383
C5_GO_NUCLEAR_OUTER_MEMBRANE_ENDOPLASMIC_RETICULUM_MEMBRANE_NETWORK	810	Down	0.0281240294309488	0.606186005350617
C7_GSE11057_PBMC_VS_MEM_CD4_TCELL_UP	169	Down	0.0281458424415019	0.606186005350617
C7_GSE3982_EFF_MEMORY_CD4_TCELL_VS_NKCELL_DN	154	Down	0.02818744647304	0.606186005350617
C5_GO_MUSCLE_CONTRACTION	223	Down	0.0282331371299356	0.606186005350617
C1_chrYp11	3	Up	0.0282362488647254	0.606186005350617
C2_REACTOME_FORMATION_OF_FIBRIN_CLOT_CLOTTING_CASCADE	19	Up	0.0282401250939016	0.606186005350617
C5_GO_CONDENSED_NUCLEAR_CHROMOSOME_KINETOCHORE	12	Down	0.0282893864253635	0.606242273619299
C5_GO_POSITIVE_REGULATION_OF_CALCIUM_MEDIATED_SIGNALING	31	Down	0.0282985621438093	0.606242273619299
C5_GO_POSITIVE_REGULATION_OF_REACTIVE_OXYGEN_SPECIES_BIOSYNTHETIC_PROCESS	37	Down	0.0284488839993768	0.606843677339727
C2_REACTOME_PKMTS_METHYLATE_HISTONE_LYSINES	64	Down	0.0284647694881366	0.606843677339727
C5_GO_NEGATIVE_REGULATION_OF_CELLULAR_EXTRAVASATION	5	Down	0.0284655152342224	0.606843677339727
C2_KEGG_GLYCOSPHINGOLIPID_BIOSYNTHESIS_GANGLIO_SERIES	13	Down	0.0284780958973271	0.606843677339727
C5_GO_BLASTOCYST_GROWTH	15	Down	0.0284838153277262	0.606843677339727
C7_GSE10325_CD4_TCELL_VS_LUPUS_CD4_TCELL_DN	169	Down	0.0285170045640658	0.606843677339727
C5_GO_T_HELPER_1_CELL_DIFFERENTIATION	16	Up	0.0285639049848386	0.606843677339727
C2_REACTOME_KERATAN_SULFATE_BIOSYNTHESIS	21	Down	0.028578054684829	0.606843677339727
C5_GO_KERATAN_SULFATE_BIOSYNTHETIC_PROCESS	21	Down	0.028578054684829	0.606843677339727
C5_GO_SULFATE_TRANSMEMBRANE_TRANSPORTER_ACTIVITY	12	Down	0.0286146234845771	0.607026822222136
C5_GO_PURINERGIC_NUCLEOTIDE_RECEPTOR_SIGNALING_PATHWAY	16	Down	0.0286632990259452	0.607466189990837
C7_GSE32901_NAIVE_VS_TH17_NEG_CD4_TCELL_DN	91	Down	0.0287403866309242	0.607992293583535
C5_GO_ASYMMETRIC_CELL_DIVISION	15	Down	0.0287441000557147	0.607992293583535
C5_GO_PLASMA_LIPOPROTEIN_PARTICLE_CLEARANCE	42	Down	0.0288464054436597	0.608094297414603
C5_GO_LIPID_DROPLET	62	Down	0.0288502847834729	0.608094297414603
C5_GO_NITRIC_OXIDE_SYNTHASE_BINDING	13	Down	0.0288527604008581	0.608094297414603
C5_GO_CHEMOKINE_BINDING	29	Down	0.0288608949332254	0.608094297414603
C5_GO_REGULATION_OF_CATION_CHANNEL_ACTIVITY	105	Down	0.028938679934443	0.608452883866005
C5_GO_RESPONSE_TO_ESTROGEN	51	Down	0.0289538956701541	0.608452883866005
C5_GO_BASIC_AMINO_ACID_TRANSMEMBRANE_TRANSPORTER_ACTIVITY	9	Down	0.0289619427297081	0.608452883866005
C2_MYLLYKANGAS_AMPLIFICATION_HOT_SPOT_15	10	Up	0.0290005213182686	0.608674709755312
C2_LIU_SMARCA4_TARGETS	43	Down	0.0290912860180361	0.609954355891375
C7_GSE22886_NAIVE_CD4_TCELL_VS_12H_ACT_TH1_UP	173	Up	0.0291176479795312	0.609954355891375
C2_VANTVEER_BREAST_CANCER_POOR_PROGNOSIS	46	Down	0.0291886960715451	0.610853607670688
C7_GSE3982_BCELL_VS_BASOPHIL_DN	155	Down	0.0293078145791384	0.612238668208261
C5_GO_MUSCLE_CELL_MIGRATION	62	Down	0.0293210116897114	0.612238668208261
C7_GSE360_CTRL_VS_M_TUBERCULOSIS_DC_DN	161	Down	0.0293843369165774	0.612238668208261
C5_GO_IMMUNE_RESPONSE_INHIBITING_CELL_SURFACE_RECEPTOR_SIGNALING_PATHWAY	3	Down	0.0294100753590859	0.612238668208261
C2_REICHERT_MITOSIS_LIN9_TARGETS	25	Down	0.0294242224071611	0.612238668208261
C5_GO_REGULATION_OF_MYELOID_LEUKOCYTE_MEDIATED_IMMUNITY	46	Down	0.0294592953485604	0.612238668208261
C7_GSE26030_UNSTIM_VS_RESTIM_TH17_DAY15_POST_POLARIZATION_UP	165	Down	0.0294706940567449	0.612238668208261
C5_GO_STEROL_METABOLIC_PROCESS	72	Down	0.0294803501793418	0.612238668208261
C2_LIU_VAV3_PROSTATE_CARCINOGENESIS_DN	10	Down	0.0295729085058314	0.613574299400359
C2_WATANABE_COLON_CANCER_MSI_VS_MSS_UP	21	Down	0.0296917901096386	0.615014179946075
C7_GSE14415_INDUCED_TREG_VS_TCONV_UP	163	Down	0.0296989308458055	0.615014179946075
C5_GO_NEGATIVE_REGULATION_OF_SINGLE_STRANDED_VIRAL_RNA_REPLICATION_VIA_DOUBLE_STRANDED_DNA_INTERMEDIATE	11	Down	0.0297401435648542	0.615281084437455
C5_GO_ENDOPLASMIC_RETICULUM_GOLGI_INTERMEDIATE_COMPARTMENT_MEMBRANE	54	Down	0.0298156653136834	0.616066390418544
C5_GO_MOTOR_ACTIVITY	107	Down	0.0298527511655831	0.616066390418544
C5_GO_POSTSYNAPTIC_ACTIN_CYTOSKELETON	4	Down	0.0298631823003603	0.616066390418544
C5_GO_CELL_PROLIFERATION_INVOLVED_IN_HEART_MORPHOGENESIS	10	Up	0.0300068711057306	0.617523825362259
C7_GSE1460_DP_THYMOCYTE_VS_NAIVE_CD4_TCELL_ADULT_BLOOD_DN	162	Up	0.030042681666902	0.617523825362259
C7_GSE3982_CENT_MEMORY_CD4_TCELL_VS_TH1_DN	179	Down	0.0301109687897663	0.617523825362259
C2_MORI_PRE_BI_LYMPHOCYTE_UP	65	Down	0.0301235560802601	0.617523825362259
C7_GSE15659_NAIVE_CD4_TCELL_VS_ACTIVATED_TREG_DN	144	Down	0.0301658283328147	0.617523825362259
C2_CHEN_LUNG_CANCER_SURVIVAL	22	Down	0.0301812669455053	0.617523825362259
C5_GO_REGULATION_OF_CYTOKINESIS	71	Down	0.0302132652966519	0.617523825362259
C7_KAECH_NAIVE_VS_DAY8_EFF_CD8_TCELL_UP	172	Up	0.0302946415855087	0.617523825362259
C2_NAKAYAMA_SOFT_TISSUE_TUMORS_PCA1_UP	60	Down	0.0303809325091476	0.617523825362259
C5_GO_DITERPENOID_BIOSYNTHETIC_PROCESS	3	Down	0.0304008891673246	0.617523825362259
C5_GO_INTERLEUKIN_12_PRODUCTION	42	Down	0.0304570566619092	0.617523825362259
C5_GO_REGULATION_OF_IMMUNE_RESPONSE	751	Down	0.0304765772984429	0.617523825362259
C7_GSE6269_E_COLI_VS_STAPH_AUREUS_INF_PBMC_DN	156	Down	0.0305078286761241	0.617523825362259
C5_GO_BLOOD_MICROPARTICLE	68	Down	0.0305329286850865	0.617523825362259
C5_GO_CELL_ADHESION_MEDIATED_BY_INTEGRIN	55	Down	0.0305353488817183	0.617523825362259
C2_REACTOME_FRUCTOSE_METABOLISM	7	Down	0.0305362015152018	0.617523825362259
C2_REACTOME_FRS2_MEDIATED_ACTIVATION	9	Down	0.0305469046124	0.617523825362259
H_HALLMARK_COAGULATION	92	Down	0.0305888752377681	0.617523825362259
C2_REACTOME_RHO_GTPASES_ACTIVATE_ROCKS	17	Down	0.0306065035961393	0.617523825362259
C5_GO_REGULATION_OF_OSTEOCLAST_DIFFERENTIATION	49	Down	0.0306905452563268	0.617523825362259
C5_GO_ARTERIAL_ENDOTHELIAL_CELL_DIFFERENTIATION	4	Up	0.0307324174817204	0.617523825362259
C5_GO_INTRINSIC_COMPONENT_OF_PRESYNAPTIC_ACTIVE_ZONE_MEMBRANE	13	Down	0.0307428385124514	0.617523825362259
C2_PID_REELIN_PATHWAY	25	Down	0.0307474947960382	0.617523825362259
C2_KEGG_HYPERTROPHIC_CARDIOMYOPATHY_HCM	59	Down	0.0307603796351812	0.617523825362259
C7_GSE36078_WT_VS_IL1R_KO_LUNG_DC_UP	144	Down	0.0307911129800195	0.617523825362259
C3_TTTNNANAGCYR_UNKNOWN	99	Down	0.0308220341378675	0.617523825362259
C5_GO_SYNAPTIC_TRANSMISSION_GLUTAMATERGIC	51	Down	0.0308277947683443	0.617523825362259
C5_GO_ANAPHASE_PROMOTING_COMPLEX	19	Down	0.030903382647339	0.617523825362259
C5_GO_INTERMEMBRANE_LIPID_TRANSFER_ACTIVITY	9	Down	0.0309062276209875	0.617523825362259
C2_REACTOME_SYNTHESIS_OF_DIPHTHAMIDE_EEF2	8	Up	0.0309083573274444	0.617523825362259
C7_GSE12845_IGD_POS_BLOOD_VS_PRE_GC_TONSIL_BCELL_DN	183	Down	0.0309099181441779	0.617523825362259
C5_GO_CONNEXIN_BINDING	3	Up	0.0309102052864441	0.617523825362259
C2_REACTOME_TRANSPORT_TO_THE_GOLGI_AND_SUBSEQUENT_MODIFICATION	151	Down	0.0309513004894772	0.617523825362259
C2_SCHLESINGER_H3K27ME3_IN_NORMAL_AND_METHYLATED_IN_CANCER	10	Down	0.030977440034136	0.617523825362259
C5_GO_REGULATION_OF_TUMOR_NECROSIS_FACTOR_MEDIATED_SIGNALING_PATHWAY	46	Down	0.0310553701080736	0.617523825362259
C5_GO_REGULATION_OF_POSTSYNAPTIC_MEMBRANE_POTENTIAL	75	Down	0.0311052086568679	0.617523825362259
C5_GO_REGULATION_OF_SYNAPTIC_PLASTICITY	119	Down	0.0311150615691183	0.617523825362259
C2_REACTOME_INTRINSIC_PATHWAY_FOR_APOPTOSIS	47	Down	0.031117886915168	0.617523825362259
C5_GO_L_ALPHA_AMINO_ACID_TRANSMEMBRANE_TRANSPORT	36	Down	0.0311636359138849	0.617523825362259
C2_NATSUME_RESPONSE_TO_INTERFERON_BETA_UP	56	Down	0.0311653061347579	0.617523825362259
C7_GSE14415_TCONV_VS_FOXP3_KO_INDUCED_TREG_DN	172	Down	0.0311881596795982	0.617523825362259
C2_RUNNE_GENDER_EFFECT_UP	7	Up	0.0313169929545621	0.617523825362259
C7_GSE40068_CXCR5POS_BCL6POS_TFH_VS_CXCR5NEG_BCL6NEG_CD4_TCELL_UP	170	Up	0.0313297353495776	0.617523825362259
C2_POMEROY_MEDULLOBLASTOMA_PROGNOSIS_DN	33	Up	0.0314129295678606	0.617523825362259
C7_GSE6269_FLU_VS_E_COLI_INF_PBMC_UP	148	Down	0.0314165465068154	0.617523825362259
C7_GSE39110_UNTREATED_VS_IL2_TREATED_CD8_TCELL_DAY6_POST_IMMUNIZATION_UP	181	Down	0.0314261994510995	0.617523825362259
C2_SAGIV_CD24_TARGETS_DN	39	Down	0.0314541559106476	0.617523825362259
C5_GO_REGULATION_OF_ESTABLISHMENT_OF_PROTEIN_LOCALIZATION_TO_MITOCHONDRION	60	Down	0.0314614126488977	0.617523825362259
C7_GSE3565_CTRL_VS_LPS_INJECTED_DUSP1_KO_SPLENOCYTES_DN	157	Up	0.0314994517798122	0.617523825362259
C5_GO_ISOPRENOID_BIOSYNTHETIC_PROCESS	19	Down	0.0315051726135115	0.617523825362259
C5_GO_O_GLYCAN_PROCESSING	35	Down	0.0315182107406556	0.617523825362259
C2_KIM_MYC_AMPLIFICATION_TARGETS_DN	78	Down	0.0315683781898733	0.617523825362259
C5_GO_POSITIVE_REGULATION_OF_INTEGRIN_ACTIVATION	7	Down	0.0315881212284481	0.617523825362259
C3_E12_Q6	183	Down	0.0316029714822057	0.617523825362259
C5_GO_PHAGOCYTIC_VESICLE_MEMBRANE	58	Down	0.0316470054964307	0.617523825362259
C5_GO_POSITIVE_REGULATION_OF_ION_TRANSPORT	177	Down	0.0316670050599715	0.617523825362259
C2_KASLER_HDAC7_TARGETS_2_UP	5	Down	0.0316699948268122	0.617523825362259
C7_GSE3720_UNSTIM_VS_LPS_STIM_VD2_GAMMADELTA_TCELL_UP	151	Up	0.0316803938101821	0.617523825362259
C7_GSE26343_WT_VS_NFAT5_KO_MACROPHAGE_DN	168	Down	0.0317264830885051	0.617523825362259
C2_REACTOME_SIGNALING_BY_NOTCH	202	Down	0.0317287078872399	0.617523825362259
C5_GO_CELLULAR_RESPONSE_TO_DEXAMETHASONE_STIMULUS	22	Down	0.0317391393559981	0.617523825362259
C7_GSE12845_NAIVE_VS_PRE_GC_TONSIL_BCELL_DN	175	Down	0.0317421599313937	0.617523825362259
C2_LEE_AGING_NEOCORTEX_DN	46	Down	0.0317515510160227	0.617523825362259
C5_GO_MACROPHAGE_PROLIFERATION	3	Down	0.0317975143297991	0.617523825362259
C5_GO_MICROGLIAL_CELL_PROLIFERATION	3	Down	0.0317975143297991	0.617523825362259
C2_CHICAS_RB1_TARGETS_CONFLUENT	431	Down	0.0318346678551918	0.617523825362259
C5_GO_PSEUDOURIDINE_SYNTHESIS	17	Down	0.0318565509391072	0.617523825362259
C2_MARCHINI_TRABECTEDIN_RESISTANCE_DN	40	Down	0.031880477096069	0.617523825362259
C5_GO_MAINTENANCE_OF_SYNAPSE_STRUCTURE	9	Down	0.0319309445665037	0.617523825362259
C5_GO_ROUNDABOUT_SIGNALING_PATHWAY	5	Down	0.0319457824997737	0.617523825362259
C5_GO_REGULATION_OF_MRNA_SPLICING_VIA_SPLICEOSOME	75	Up	0.0319521603695244	0.617523825362259
C5_GO_POSITIVE_REGULATION_OF_VASCULAR_PERMEABILITY	6	Down	0.0319855000230902	0.61761868177919
C7_GSE32533_MIR17_KO_VS_MIR17_OVEREXPRESS_ACT_CD4_TCELL_UP	163	Down	0.032082875048315	0.617968694773611
C5_GO_T_CELL_RECEPTOR_SIGNALING_PATHWAY	161	Down	0.032147609585487	0.617968694773611
C2_PARK_HSC_VS_MULTIPOTENT_PROGENITORS_DN	12	Down	0.032180121199087	0.617968694773611
C5_GO_CELLULAR_HORMONE_METABOLIC_PROCESS	56	Down	0.0321880054678663	0.617968694773611
C2_BIOCARTA_GCR_PATHWAY	17	Down	0.0321924165702288	0.617968694773611
C5_GO_CERAMIDE_CATABOLIC_PROCESS	16	Down	0.0322602879458894	0.617968694773611
C7_GSE3982_MAC_VS_BCELL_UP	162	Down	0.0322691413944076	0.617968694773611
C5_GO_SUPRAMOLECULAR_FIBER_ORGANIZATION	472	Down	0.0322755301834595	0.617968694773611
C7_GSE14415_INDUCED_VS_NATURAL_TREG_DN	169	Down	0.0323213081008584	0.617968694773611
C7_GSE19923_E2A_KO_VS_HEB_AND_E2A_KO_DP_THYMOCYTE_UP	165	Down	0.0323375632800992	0.617968694773611
C5_GO_SNARE_COMPLEX	43	Down	0.032337976448255	0.617968694773611
C2_KEGG_RETINOL_METABOLISM	20	Down	0.0323848075078934	0.617968694773611
C5_GO_ENDOCYTIC_VESICLE	233	Down	0.0324068174648774	0.617968694773611
C7_GSE42088_UNINF_VS_LEISHMANIA_INF_DC_4H_DN	161	Up	0.0324354530013419	0.617968694773611
C5_GO_OLIGODENDROCYTE_PROGENITOR_PROLIFERATION	2	Down	0.0324441683044837	0.617968694773611
C2_REACTOME_DEGRADATION_OF_GLI1_BY_THE_PROTEASOME	46	Down	0.0324713050814922	0.617968694773611
C7_GSE29617_CTRL_VS_DAY3_TIV_FLU_VACCINE_PBMC_2008_DN	168	Down	0.0325051902432509	0.617968694773611
C5_GO_PURINERGIC_RECEPTOR_SIGNALING_PATHWAY	23	Down	0.0325156846718334	0.617968694773611
C7_GSE3039_B2_VS_B1_BCELL_DN	171	Down	0.0325809101509316	0.618032385173878
C7_GOLDRATH_NAIVE_VS_MEMORY_CD8_TCELL_DN	178	Down	0.0325881663355644	0.618032385173878
C7_GSE37533_PPARG1_FOXP3_VS_FOXP3_TRANSDUCED_CD4_TCELL_DN	176	Down	0.0326043876724791	0.618032385173878
C5_GO_REGULATION_OF_MACROPHAGE_ACTIVATION	41	Down	0.032674740129932	0.618722487464938
C5_GO_STRUCTURAL_CONSTITUENT_OF_MUSCLE	32	Down	0.0326977588551189	0.618722487464938
C5_GO_NEGATIVE_REGULATION_OF_INTERLEUKIN_8_SECRETION	6	Down	0.0327914820571915	0.61928805181768
C7_GSE3920_IFNB_VS_IFNG_TREATED_ENDOTHELIAL_CELL_UP	155	Up	0.0328285277772958	0.61928805181768
C5_GO_HYDROLASE_ACTIVITY_ACTING_ON_CARBON_NITROGEN_BUT_NOT_PEPTIDE_BONDS_IN_CYCLIC_AMIDINES	26	Down	0.0328837508994134	0.61928805181768
C5_GO_T_CELL_ACTIVATION_VIA_T_CELL_RECEPTOR_CONTACT_WITH_ANTIGEN_BOUND_TO_MHC_MOLECULE_ON_ANTIGEN_PRESENTING_CELL	7	Down	0.0328860293353954	0.61928805181768
C5_GO_NEUROFILAMENT_CYTOSKELETON_ORGANIZATION	6	Up	0.0328916511336902	0.61928805181768
C2_HOFMANN_MYELODYSPLASTIC_SYNDROM_RISK_DN	16	Down	0.032921611071249	0.61928805181768
C5_GO_T_CELL_DIFFERENTIATION_INVOLVED_IN_IMMUNE_RESPONSE	59	Up	0.0329272061800589	0.61928805181768
C5_GO_REGULATION_OF_MITOCHONDRIAL_FUSION	9	Up	0.0330773313206517	0.620548413183214
C5_GO_REGULATION_OF_CATION_TRANSMEMBRANE_TRANSPORT	210	Down	0.0331365118335002	0.620548413183214
C5_GO_MAST_CELL_MEDIATED_IMMUNITY	41	Down	0.0331607616694548	0.620548413183214
C7_GSE7218_IGM_VS_IGG_SIGNAL_THGOUGH_ANTIGEN_BCELL_DN	146	Down	0.0331994266091195	0.620548413183214
C5_GO_PROTEIN_FOLDING_CHAPERONE	16	Down	0.0332057449214242	0.620548413183214
C5_GO_MAINTENANCE_OF_POSTSYNAPTIC_SPECIALIZATION_STRUCTURE	5	Down	0.0332071461967718	0.620548413183214
C5_GO_RESPONSE_TO_DEXAMETHASONE	30	Down	0.0332244442601495	0.620548413183214
C2_ZHAN_MULTIPLE_MYELOMA_LB_DN	33	Down	0.033245703658801	0.620548413183214
C5_GO_ESTABLISHMENT_OR_MAINTENANCE_OF_CELL_POLARITY	171	Down	0.0332850660285704	0.620548413183214
C2_FUJII_YBX1_TARGETS_UP	36	Down	0.033367549995764	0.620548413183214
C5_GO_SYNAPTIC_MEMBRANE_ADHESION	14	Down	0.0333884213384634	0.620548413183214
C5_GO_REGULATION_OF_SYNCYTIUM_FORMATION_BY_PLASMA_MEMBRANE_FUSION	19	Down	0.0334432449765735	0.620548413183214
C2_REACTOME_ACTIVATION_OF_NIMA_KINASES_NEK9_NEK6_NEK7	7	Down	0.0334535473024288	0.620548413183214
C5_GO_MISFOLDED_PROTEIN_BINDING	14	Down	0.0334618875185337	0.620548413183214
C2_BIOCARTA_RHODOPSIN_PATHWAY	5	Down	0.0334623360804189	0.620548413183214
C7_GSE1925_CTRL_VS_24H_IFNG_STIM_MACROPHAGE_DN	158	Down	0.0335091451116118	0.620548413183214
C7_GSE28726_NAIVE_VS_ACTIVATED_CD4_TCELL_DN	175	Down	0.0335213465502783	0.620548413183214
C2_WU_APOPTOSIS_BY_CDKN1A_VIA_TP53	48	Down	0.0335551380928273	0.620548413183214
C5_GO_EXORIBONUCLEASE_ACTIVITY	35	Down	0.0336171574141717	0.620548413183214
C5_GO_REGULATION_OF_LEUKOCYTE_MEDIATED_IMMUNITY	167	Down	0.033622181154282	0.620548413183214
C5_GO_ACTIVATION_OF_STORE_OPERATED_CALCIUM_CHANNEL_ACTIVITY	5	Down	0.0336226802152853	0.620548413183214
C5_GO_POSITIVE_REGULATION_OF_STORE_OPERATED_CALCIUM_CHANNEL_ACTIVITY	5	Down	0.0336226802152853	0.620548413183214
C5_GO_ADENYLATE_CYCLASE_ACTIVATING_DOPAMINE_RECEPTOR_SIGNALING_PATHWAY	7	Down	0.0336550460592926	0.620618476694408
C5_GO_SECOND_MESSENGER_MEDIATED_SIGNALING	272	Down	0.0337416668806281	0.621688065859104
C7_GSE2128_CTRL_VS_MIMETOPE_NEGATIVE_SELECTION_DP_THYMOCYTE_NOD_UP	182	Down	0.0338070745145633	0.622054079568072
C2_XU_AKT1_TARGETS_6HR	22	Down	0.0338188034787964	0.622054079568072
C5_GO_LIPOPROTEIN_METABOLIC_PROCESS	21	Down	0.0338861237875224	0.622765031333629
C5_GO_REGULATION_OF_MITOCHONDRIAL_OUTER_MEMBRANE_PERMEABILIZATION_INVOLVED_IN_APOPTOTIC_SIGNALING_PATHWAY	33	Down	0.0339653529607591	0.623590513237539
C5_GO_PLATELET_ACTIVATION	120	Down	0.0339884531452031	0.623590513237539
C5_GO_POSITIVE_REGULATION_OF_ESTABLISHMENT_OF_PROTEIN_LOCALIZATION	337	Down	0.0340635207159425	0.624440388618074
C5_GO_ORGANIC_HYDROXY_COMPOUND_METABOLIC_PROCESS	347	Down	0.0341246014650802	0.625032645553067
C5_GO_POSITIVE_REGULATION_OF_MEGAKARYOCYTE_DIFFERENTIATION	7	Down	0.0341610658740309	0.625106668724888
C5_GO_POSITIVE_REGULATION_OF_HYDROLASE_ACTIVITY	589	Down	0.0341861953894566	0.625106668724888
C5_GO_NEGATIVE_REGULATION_OF_MITOCHONDRIAL_FUSION	6	Up	0.0342277548896754	0.625340218224069
C5_GO_CYTOSOLIC_PART	194	Up	0.0343259341674424	0.626031466813556
C7_GSE15930_STIM_VS_STIM_AND_TRICHOSTATINA_72H_CD8_T_CELL_DN	142	Down	0.0343389243947848	0.626031466813556
C7_GSE26669_CD4_VS_CD8_TCELL_IN_MLR_COSTIM_BLOCK_UP	158	Up	0.0343942311949353	0.626031466813556
C7_GSE9988_ANTI_TREM1_VS_VEHICLE_TREATED_MONOCYTES_DN	181	Down	0.0344524226155825	0.626031466813556
C5_GO_INTERLEUKIN_4_MEDIATED_SIGNALING_PATHWAY	6	Up	0.0344706295157067	0.626031466813556
C5_GO_NEGATIVE_REGULATION_OF_PRODUCTION_OF_MOLECULAR_MEDIATOR_OF_IMMUNE_RESPONSE	28	Down	0.0345491699993092	0.626031466813556
C5_GO_REGULATION_OF_LEUKOCYTE_CHEMOTAXIS	77	Down	0.034561322612549	0.626031466813556
C5_GO_POSITIVE_REGULATION_OF_HUMORAL_IMMUNE_RESPONSE_MEDIATED_BY_CIRCULATING_IMMUNOGLOBULIN	3	Down	0.034577309618172	0.626031466813556
C5_GO_RENAL_SODIUM_EXCRETION	13	Down	0.0346128427357288	0.626031466813556
C7_GSE13411_NAIVE_VS_IGM_MEMORY_BCELL_UP	138	Up	0.0346164932455533	0.626031466813556
C2_REN_BOUND_BY_E2F	57	Down	0.0346211224364409	0.626031466813556
C5_GO_OXIDOREDUCTASE_ACTIVITY_ACTING_ON_PAIRED_DONORS_WITH_OXIDATION_OF_A_PAIR_OF_DONORS_RESULTING_IN_THE_REDUCTION_OF_MOLECULAR_OXYGEN_TO_TWO_MOLECULES_OF_WATER	4	Down	0.0346392072898107	0.626031466813556
C5_GO_STEROL_BIOSYNTHETIC_PROCESS	65	Down	0.0346402349173638	0.626031466813556
C7_GSE34156_UNTREATED_VS_24H_NOD2_AND_TLR1_TLR2_LIGAND_TREATED_MONOCYTE_UP	138	Down	0.0347469560614285	0.626235389661632
C5_GO_C21_STEROID_HORMONE_BIOSYNTHETIC_PROCESS	16	Down	0.0347489899418401	0.626235389661632
C5_GO_DETERMINATION_OF_DORSAL_VENTRAL_ASYMMETRY	6	Up	0.0347550082799397	0.626235389661632
C2_KEGG_PROTEIN_EXPORT	20	Down	0.0347668314658163	0.626235389661632
C5_GO_MAP_KINASE_PHOSPHATASE_ACTIVITY	9	Down	0.0348325639660076	0.626899575007111
C5_GO_NEGATIVE_REGULATION_OF_LYMPHOCYTE_MEDIATED_IMMUNITY	32	Down	0.0348949668188493	0.627158116381765
C5_GO_GOLGI_VESICLE_TRANSPORT	304	Down	0.0350146455493873	0.627158116381765
C5_GO_REGULATION_OF_VASCULAR_PERMEABILITY	20	Down	0.03502346245692	0.627158116381765
C7_GSE46606_IRF4HIGH_VS_IRF4MID_CD40L_IL2_IL5_DAY3_STIMULATED_BCELL_DN	164	Down	0.0350458638154712	0.627158116381765
C7_GSE22935_UNSTIM_VS_24H_MBOVIS_BCG_STIM_MYD88_KO_MACROPHAGE_DN	134	Down	0.0350566038706433	0.627158116381765
C5_GO_CELLULAR_RESPONSE_TO_LIPOPROTEIN_PARTICLE_STIMULUS	27	Down	0.0350765376867148	0.627158116381765
C5_GO_LONG_TERM_SYNAPTIC_POTENTIATION	56	Down	0.0350888304033551	0.627158116381765
C2_PID_HIV_NEF_PATHWAY	33	Down	0.0351093347759346	0.627158116381765
C2_REACTOME_HDACS_DEACETYLATE_HISTONES	83	Down	0.0351707813509108	0.627158116381765
C2_RIGGINS_TAMOXIFEN_RESISTANCE_UP	44	Down	0.0351918615694939	0.627158116381765
C5_GO_REGULATION_OF_LIPOPROTEIN_METABOLIC_PROCESS	8	Down	0.0352012763106277	0.627158116381765
C5_GO_NEGATIVE_REGULATION_OF_ERBB_SIGNALING_PATHWAY	43	Down	0.0352020950027447	0.627158116381765
C7_GSE29164_UNTREATED_VS_CD8_TCELL_TREATED_MELANOMA_DAY7_DN	138	Down	0.0352222483996572	0.627158116381765
C2_LUI_THYROID_CANCER_CLUSTER_5	10	Down	0.035307165191965	0.62748277003157
C2_FLORIO_NEOCORTEX_BASAL_RADIAL_GLIA_UP	211	Down	0.0353155975039125	0.62748277003157
C3_HNF4_Q6	190	Down	0.0353271384131386	0.62748277003157
C5_GO_ANION_ANION_ANTIPORTER_ACTIVITY	23	Down	0.0353842574345449	0.62786044831567
C2_KEGG_PROGESTERONE_MEDIATED_OOCYTE_MATURATION	68	Down	0.03544147514412	0.62786044831567
C5_GO_REGULATION_OF_URINE_VOLUME	11	Down	0.0354634710131922	0.62786044831567
C5_GO_REGULATION_OF_LYMPHOCYTE_MIGRATION	46	Down	0.0355201449514489	0.62786044831567
C5_GO_REGULATION_OF_HYALURONAN_BIOSYNTHETIC_PROCESS	6	Down	0.0355537817761543	0.62786044831567
C2_BAELDE_DIABETIC_NEPHROPATHY_UP	65	Down	0.035577248847477	0.62786044831567
C7_GSE15659_NAIVE_CD4_TCELL_VS_RESTING_TREG_DN	142	Down	0.0356014531399547	0.62786044831567
C7_GSE3982_DC_VS_BCELL_UP	166	Down	0.0356152308768714	0.62786044831567
C2_REACTOME_TRISTETRAPROLIN_TTP_ZFP36_BINDS_AND_DESTABILIZES_MRNA	16	Down	0.0356181951737005	0.62786044831567
C5_GO_NEGATIVE_REGULATION_OF_MYELINATION	4	Up	0.035644919991001	0.62786044831567
C7_GSE25123_WT_VS_PPARG_KO_MACROPHAGE_IL4_AND_ROSIGLITAZONE_STIM_DN	170	Up	0.035666334908693	0.62786044831567
C5_GO_CHROMATIN_ASSEMBLY	122	Down	0.0357947936704417	0.628137091802863
C5_GO_ADRENERGIC_RECEPTOR_ACTIVITY	6	Down	0.0358252094097784	0.628137091802863
C5_GO_CORTICAL_ACTIN_CYTOSKELETON	58	Down	0.0358461581251669	0.628137091802863
C2_SCIBETTA_KDM5B_TARGETS_DN	67	Down	0.0358691422470634	0.628137091802863
C2_DACOSTA_UV_RESPONSE_VIA_ERCC3_UP	267	Down	0.0359026857655282	0.628137091802863
C5_GO_IMMUNE_RESPONSE_REGULATING_SIGNALING_PATHWAY	440	Down	0.0359065624404487	0.628137091802863
C5_GO_AXON_GUIDANCE_RECEPTOR_ACTIVITY	6	Down	0.0359074963079459	0.628137091802863
C2_ROYLANCE_BREAST_CANCER_16Q_COPY_NUMBER_UP	48	Down	0.035919514996774	0.628137091802863
C7_GSE13738_RESTING_VS_TCR_ACTIVATED_CD4_TCELL_UP	157	Up	0.0359766881954613	0.628137091802863
C5_GO_COMMISSURAL_NEURON_AXON_GUIDANCE	10	Down	0.0359805810807184	0.628137091802863
C5_GO_PEPTIDYL_ARGININE_N_METHYLATION	10	Up	0.0360355529960486	0.628137091802863
C5_GO_PROTEIN_ARGININE_N_METHYLTRANSFERASE_ACTIVITY	10	Up	0.0360355529960486	0.628137091802863
C5_GO_NEGATIVE_REGULATION_OF_MAST_CELL_DEGRANULATION	4	Down	0.0360579548625038	0.628137091802863
C2_SOUCEK_MYC_TARGETS	6	Down	0.0361812237944321	0.628350291054203
C2_LEE_LIVER_CANCER_ACOX1_DN	42	Down	0.036188565020432	0.628350291054203
C5_GO_NEGATIVE_REGULATION_OF_METALLOPEPTIDASE_ACTIVITY	6	Up	0.0362123236027578	0.628350291054203
C5_GO_POSITIVE_REGULATION_OF_PROTEIN_LOCALIZATION_TO_MEMBRANE	97	Down	0.0362302378736878	0.628350291054203
C5_GO_PYRIMIDINE_CONTAINING_COMPOUND_SALVAGE	11	Down	0.0362546152483542	0.628350291054203
C7_GSE46242_CTRL_VS_EGR2_DELETED_TH1_CD4_TCELL_UP	157	Down	0.0362953731799164	0.628350291054203
C7_GSE23568_ID3_KO_VS_WT_CD8_TCELL_UP	181	Down	0.0363065168686061	0.628350291054203
C7_GSE3982_MAST_CELL_VS_BCELL_UP	162	Down	0.0363398177756148	0.628350291054203
C5_GO_SH3_DOMAIN_BINDING	104	Down	0.0363818989550934	0.628350291054203
C5_GO_NEGATIVE_REGULATION_OF_MUSCLE_HYPERTROPHY	20	Down	0.0363820140460616	0.628350291054203
C2_BASSO_HAIRY_CELL_LEUKEMIA_DN	5	Up	0.0364220431089727	0.628350291054203
C2_PID_NFAT_3PATHWAY	50	Down	0.0364326370346221	0.628350291054203
C5_GO_INTRAMOLECULAR_TRANSFERASE_ACTIVITY	23	Down	0.0364789368136959	0.628350291054203
C5_GO_NEGATIVE_REGULATION_OF_THYMOCYTE_APOPTOTIC_PROCESS	7	Up	0.0364808936508101	0.628350291054203
C2_WEST_ADRENOCORTICAL_TUMOR_UP	271	Down	0.0365040771215028	0.628350291054203
C1_chr9q31	38	Up	0.036568870008125	0.628967191754947
C5_GO_NEUROTRANSMITTER_REUPTAKE	16	Down	0.0366899653834508	0.630276459088449
C5_GO_TRANSCRIPTION_FACTOR_AP_1_COMPLEX	5	Up	0.0367212627307714	0.630276459088449
C7_GSE37534_UNTREATED_VS_PIOGLITAZONE_TREATED_CD4_TCELL_PPARG1_AND_FOXP3_TRASDUCED_DN	173	Down	0.0367370548729918	0.630276459088449
C2_PID_WNT_NONCANONICAL_PATHWAY	31	Down	0.0367610492871641	0.630276459088449
C5_GO_PYRIMIDINE_NUCLEOSIDE_METABOLIC_PROCESS	5	Down	0.0368426936555443	0.630329333254048
C5_GO_TETRAPYRROLE_CATABOLIC_PROCESS	5	Down	0.0368426936555443	0.630329333254048
C5_GO_CATENIN_COMPLEX	17	Down	0.0368511832266557	0.630329333254048
C5_GO_STEROID_METABOLIC_PROCESS	219	Down	0.0369051502699006	0.630475461786551
C2_WANG_METASTASIS_OF_BREAST_CANCER_ESR1_UP	19	Down	0.0369177732077748	0.630475461786551
C7_GSE23321_EFFECTOR_MEMORY_VS_NAIVE_CD8_TCELL_UP	146	Down	0.0369645962517053	0.630779202180515
C5_GO_REGULATION_OF_LEUKOCYTE_ADHESION_TO_VASCULAR_ENDOTHELIAL_CELL	14	Down	0.0370107819822072	0.631071598900696
C5_GO_ADENYLATE_CYCLASE_ACTIVATING_G_PROTEIN_COUPLED_RECEPTOR_SIGNALING_PATHWAY	68	Down	0.0370648346993443	0.631497571901064
C5_GO_VASCULAR_PROCESS_IN_CIRCULATORY_SYSTEM	101	Down	0.0371118574922377	0.631803197730314
C7_GSE13887_RESTING_VS_ACT_CD4_TCELL_UP	76	Down	0.0371898929392524	0.632635900015177
C5_GO_POSITIVE_REGULATION_OF_CELLULAR_AMINE_METABOLIC_PROCESS	5	Down	0.0372207210942367	0.632664886017296
C2_POMEROY_MEDULLOBLASTOMA_DESMOPLASIC_VS_CLASSIC_UP	49	Down	0.0373271203987305	0.633127750615492
C5_GO_CYCLOSPORIN_A_BINDING	15	Down	0.0373448221813488	0.633127750615492
C5_GO_NEGATIVE_REGULATION_OF_T_CELL_MEDIATED_IMMUNITY	16	Down	0.0373717254541852	0.633127750615492
C5_GO_LIPID_TRANSPORTER_ACTIVITY	110	Down	0.0373908524437493	0.633127750615492
C5_GO_CYTOPLASMIC_SIDE_OF_ROUGH_ENDOPLASMIC_RETICULUM_MEMBRANE	3	Up	0.0373936796961596	0.633127750615492
C2_REACTOME_TCF_DEPENDENT_SIGNALING_IN_RESPONSE_TO_WNT	183	Down	0.0374899816094133	0.633537950973933
C5_GO_PLASMA_MEMBRANE_PROTEIN_COMPLEX	370	Down	0.0375092225937014	0.633537950973933
C7_GSE36476_CTRL_VS_TSST_ACT_40H_MEMORY_CD4_TCELL_OLD_UP	157	Up	0.0375635836657793	0.633537950973933
C5_GO_BUNDLE_OF_HIS_CELL_TO_PURKINJE_MYOCYTE_COMMUNICATION	7	Down	0.0375717809579311	0.633537950973933
C5_GO_POSITIVE_REGULATION_OF_MITOCHONDRIAL_OUTER_MEMBRANE_PERMEABILIZATION_INVOLVED_IN_APOPTOTIC_SIGNALING_PATHWAY	28	Down	0.0375795593848143	0.633537950973933
C6_CYCLIN_D1_UP.V1_UP	124	Down	0.0375928931917967	0.633537950973933
C7_GSE15930_STIM_VS_STIM_AND_IFNAB_24H_CD8_T_CELL_DN	142	Down	0.0376233186873253	0.633559187476565
C2_BIOCARTA_AKAPCENTROSOME_PATHWAY	13	Down	0.0377410998871055	0.633872144033133
C6_ATF2_S_UP.V1_UP	117	Down	0.0378167602653756	0.633872144033133
C2_KEGG_BLADDER_CANCER	35	Down	0.0378389206650925	0.633872144033133
C2_DER_IFN_BETA_RESPONSE_UP	91	Down	0.0378455140599976	0.633872144033133
C5_GO_T_CELL_MIGRATION	50	Down	0.0378594715662679	0.633872144033133
C5_GO_URETER_DEVELOPMENT	10	Down	0.0379189356378613	0.633872144033133
C5_GO_SIDE_OF_MEMBRANE	369	Down	0.0380078155558713	0.633872144033133
C5_GO_PALMITOYL_COA_HYDROLASE_ACTIVITY	11	Up	0.0380380637026786	0.633872144033133
C5_GO_GLYCEROL_ETHER_METABOLIC_PROCESS	4	Down	0.0380442687823073	0.633872144033133
C5_GO_REGULATION_OF_CHOLESTEROL_BIOSYNTHETIC_PROCESS	40	Down	0.0380719964967941	0.633872144033133
C3_NFY_Q6	192	Down	0.0380784473758863	0.633872144033133
C2_RUAN_RESPONSE_TO_TNF_DN	63	Down	0.0380944013520441	0.633872144033133
C5_GO_T_CELL_ANTIGEN_PROCESSING_AND_PRESENTATION	4	Down	0.0381245482948188	0.633872144033133
C2_CHIANG_LIVER_CANCER_SUBCLASS_INTERFERON_UP	17	Down	0.0381524461267792	0.633872144033133
C5_GO_ESTABLISHMENT_OF_VIRAL_LATENCY	9	Up	0.038213689153111	0.633872144033133
C2_JAEGER_METASTASIS_UP	33	Down	0.0382249605317901	0.633872144033133
C5_GO_CONDENSED_CHROMOSOME_OUTER_KINETOCHORE	9	Down	0.0382530636511486	0.633872144033133
C6_MTOR_UP.N4.V1_UP	162	Down	0.0382553748199225	0.633872144033133
C2_PICCALUGA_ANGIOIMMUNOBLASTIC_LYMPHOMA_UP	155	Down	0.0382977033819461	0.633872144033133
C7_GSE43863_NAIVE_VS_TH1_EFF_CD4_TCELL_D6_LCMV_UP	151	Down	0.0383000773847451	0.633872144033133
C5_GO_INNER_DYNEIN_ARM_ASSEMBLY	10	Down	0.0383643036170905	0.633872144033133
C5_GO_ACTIVATION_OF_IMMUNE_RESPONSE	453	Down	0.0383661932451182	0.633872144033133
C5_GO_CALCIUM_RELEASE_CHANNEL_ACTIVITY	18	Down	0.0384551392038606	0.633872144033133
C2_REACTOME_RELAXIN_RECEPTORS	3	Up	0.0384921737725913	0.633872144033133
C7_GSE33162_UNTREATED_VS_4H_LPS_STIM_HDAC3_HET_MACROPHAGE_UP	164	Up	0.0384929726668684	0.633872144033133
C2_XU_HGF_SIGNALING_NOT_VIA_AKT1_48HR_DN	18	Down	0.0385090335712425	0.633872144033133
C2_KEGG_CHEMOKINE_SIGNALING_PATHWAY	138	Down	0.0385201491843675	0.633872144033133
C5_GO_ENDOPLASMIC_RETICULUM_GOLGI_INTERMEDIATE_COMPARTMENT	101	Down	0.038522448556276	0.633872144033133
C7_GSE26928_NAIVE_VS_EFF_MEMORY_CD4_TCELL_DN	153	Down	0.0385591046493968	0.633872144033133
C3_RGAGGAARY_PU1_Q6	401	Down	0.0385998194135826	0.633872144033133
C2_REACTOME_ABC_TRANSPORTER_DISORDERS	59	Down	0.03863136300699	0.633872144033133
C5_GO_PROGRAMMED_NECROTIC_CELL_DEATH	36	Down	0.0386373865174305	0.633872144033133
C2_REACTOME_HEDGEHOG_LIGAND_BIOGENESIS	49	Down	0.0387007246789827	0.633872144033133
C2_PID_S1P_S1P1_PATHWAY	19	Down	0.038727951321742	0.633872144033133
C5_GO_OXIDATIVE_DEMETHYLATION	13	Down	0.038739359958332	0.633872144033133
C5_GO_REGULATION_OF_METAL_ION_TRANSPORT	244	Down	0.038746522730549	0.633872144033133
C2_REACTOME_METABOLISM_OF_STEROIDS	119	Down	0.0387731275945954	0.633872144033133
C2_YIH_RESPONSE_TO_ARSENITE_C3	26	Down	0.038776293018556	0.633872144033133
C5_GO_AMINO_ACID_IMPORT	17	Down	0.0388051330516256	0.633872144033133
C5_GO_POSITIVE_REGULATION_OF_PROTEIN_TARGETING_TO_MITOCHONDRION	26	Down	0.0388322042514037	0.633872144033133
C5_GO_NEGATIVE_REGULATION_OF_COFACTOR_METABOLIC_PROCESS	5	Down	0.0388446971001341	0.633872144033133
C2_RHODES_UNDIFFERENTIATED_CANCER	60	Down	0.0388784770045542	0.633872144033133
C5_GO_CELLULAR_RESPONSE_TO_BIOTIC_STIMULUS	173	Down	0.0389188527124701	0.633872144033133
C2_MARTINEZ_RB1_AND_TP53_TARGETS_UP	473	Down	0.0389323196773564	0.633872144033133
C2_JOHANSSON_GLIOMAGENESIS_BY_PDGFB_UP	48	Down	0.0389628645774665	0.633872144033133
C2_ZHENG_GLIOBLASTOMA_PLASTICITY_UP	190	Down	0.0389841727398732	0.633872144033133
C5_GO_SECONDARY_ACTIVE_SULFATE_TRANSMEMBRANE_TRANSPORTER_ACTIVITY	9	Down	0.0390433730228246	0.633925993626865
C5_GO_REGULATION_OF_SMOOTH_MUSCLE_CELL_CHEMOTAXIS	3	Down	0.0391468636591615	0.633925993626865
C7_GSE3982_EFF_MEMORY_CD4_TCELL_VS_NKCELL_UP	141	Up	0.0392403009981692	0.633925993626865
C2_BIOCARTA_LAIR_PATHWAY	13	Down	0.0392486751791529	0.633925993626865
C5_GO_POSTSYNAPTIC_DENSITY_MEMBRANE	39	Down	0.039253868570933	0.633925993626865
C5_GO_EMBRYO_IMPLANTATION	35	Up	0.0392943882334078	0.633925993626865
C5_GO_CORNIFIED_ENVELOPE	17	Down	0.0393347206437768	0.633925993626865
C7_GSE13306_RA_VS_UNTREATED_TCONV_DN	140	Down	0.039370529861884	0.633925993626865
C7_GSE29618_BCELL_VS_MONOCYTE_UP	162	Up	0.0393852690336211	0.633925993626865
C5_GO_NEGATIVE_REGULATION_OF_INTERLEUKIN_4_PRODUCTION	3	Up	0.0393938002042564	0.633925993626865
C3_PEA3_Q6	227	Down	0.0394008869636464	0.633925993626865
C7_GSE46242_TH1_VS_ANERGIC_TH1_CD4_TCELL_WITH_EGR2_DELETED_UP	163	Down	0.0394078407363571	0.633925993626865
C2_WEINMANN_ADAPTATION_TO_HYPOXIA_UP	19	Down	0.039412984210638	0.633925993626865
C5_GO_METENCEPHALON_DEVELOPMENT	77	Down	0.0394255757583701	0.633925993626865
C2_REACTOME_PLATELET_ACTIVATION_SIGNALING_AND_AGGREGATION	203	Down	0.0394450917652476	0.633925993626865
C2_BIOCARTA_UCALPAIN_PATHWAY	12	Down	0.0394808337520461	0.633925993626865
C2_NIKOLSKY_BREAST_CANCER_20P13_AMPLICON	2	Down	0.0394835828097937	0.633925993626865
C5_GO_PHOSPHATIDYLINOSITOL_PHOSPHATE_4_PHOSPHATASE_ACTIVITY	7	Up	0.0395322013467438	0.634025243257408
C7_GSE3982_EFF_MEMORY_VS_CENT_MEMORY_CD4_TCELL_DN	147	Up	0.0396224880092992	0.634025243257408
C5_GO_N_ACYLTRANSFERASE_ACTIVITY	80	Down	0.0396336995698866	0.634025243257408
C5_GO_NAADP_SENSITIVE_CALCIUM_RELEASE_CHANNEL_ACTIVITY	4	Down	0.0396566697771434	0.634025243257408
C7_GSE411_UNSTIM_VS_400MIN_IL6_STIM_SOCS3_KO_MACROPHAGE_DN	167	Down	0.0397166199934192	0.634025243257408
C2_SHANK_TAL1_TARGETS_DN	6	Up	0.0397247602751079	0.634025243257408
C5_GO_MEIOTIC_SPINDLE	6	Down	0.0397472055594175	0.634025243257408
C5_GO_GLYCEROPHOSPHODIESTER_PHOSPHODIESTERASE_ACTIVITY	2	Up	0.039750211618724	0.634025243257408
C5_GO_RESPONSE_TO_MUSCLE_INACTIVITY	9	Down	0.0397524458553878	0.634025243257408
C7_GSE29949_CD8_POS_DC_SPLEEN_VS_MONOCYTE_BONE_MARROW_UP	152	Down	0.0398179540141775	0.634458328920189
C5_GO_LEUKOCYTE_ACTIVATION_INVOLVED_IN_INFLAMMATORY_RESPONSE	27	Down	0.0398380131955594	0.634458328920189
C7_GSE24026_PD1_LIGATION_VS_CTRL_IN_ACT_TCELL_LINE_UP	168	Down	0.0399024807035391	0.634893502783859
C5_GO_ACTIN_POLYMERIZATION_OR_DEPOLYMERIZATION	157	Down	0.0399237915942895	0.634893502783859
C5_GO_ANIMAL_ORGAN_MATURATION	17	Down	0.0400237108997025	0.636016877742675
C5_GO_SOMATIC_DIVERSIFICATION_OF_T_CELL_RECEPTOR_GENES	5	Up	0.0400722846320801	0.636323274168622
C2_REACTOME_RNA_POLYMERASE_I_PROMOTER_ESCAPE	77	Down	0.0401171691510722	0.636570683322675
C5_GO_CLATHRIN_COATED_VESICLE	138	Down	0.0402136019282819	0.636799777303018
C2_CAMPS_COLON_CANCER_COPY_NUMBER_DN	36	Down	0.0402339704380197	0.636799777303018
C5_GO_PROTEIN_LOCALIZATION_TO_PARANODE_REGION_OF_AXON	5	Up	0.0402342625997785	0.636799777303018
C5_GO_MAINTENANCE_OF_LOCATION	249	Down	0.0402488649927286	0.636799777303018
C3_RORA2_01	120	Up	0.040333109405771	0.637107480719928
C5_GO_NEGATIVE_REGULATION_OF_FAT_CELL_PROLIFERATION	5	Down	0.0403467261882038	0.637107480719928
C7_GSE36476_YOUNG_VS_OLD_DONOR_MEMORY_CD4_TCELL_16H_TSST_ACT_UP	126	Down	0.0403980758098029	0.637107480719928
C5_GO_PROTEIN_LIPOYLATION	7	Up	0.040426319312967	0.637107480719928
C5_GO_RESPONSE_TO_ISCHEMIA	32	Down	0.0404752208183768	0.637107480719928
C5_GO_RESPONSE_TO_EPIDERMAL_GROWTH_FACTOR	38	Down	0.0404774496893699	0.637107480719928
C5_GO_METAL_ION_HOMEOSTASIS	451	Down	0.0405813742152535	0.637107480719928
C5_GO_POSITIVE_REGULATION_OF_LAMELLIPODIUM_MORPHOGENESIS	5	Up	0.0406101782796172	0.637107480719928
C2_REACTOME_RHO_GTPASES_ACTIVATE_CIT	17	Down	0.0406159188906993	0.637107480719928
C7_GSE15215_CD2_POS_VS_NEG_PDC_UP	137	Down	0.0406554120501883	0.637107480719928
C5_GO_REGULATION_OF_MACROPHAGE_APOPTOTIC_PROCESS	9	Down	0.0406656509810057	0.637107480719928
C7_GSE40274_CTRL_VS_XBP1_TRANSDUCED_ACTIVATED_CD4_TCELL_UP	165	Down	0.0406745146078828	0.637107480719928
C2_BIOCARTA_41BB_PATHWAY	18	Down	0.0406772473199728	0.637107480719928
C5_GO_EMBRYONIC_VISCEROCRANIUM_MORPHOGENESIS	7	Down	0.0407052649403729	0.637107480719928
C2_BIOCARTA_NDKDYNAMIN_PATHWAY	16	Down	0.0407221846707589	0.637107480719928
C5_GO_REGULATION_OF_ARTERY_MORPHOGENESIS	3	Up	0.0407633774330662	0.637107480719928
C5_GO_CYTOPLASMIC_SIDE_OF_MEMBRANE	134	Down	0.0407893862234648	0.637107480719928
C2_BIOCARTA_IL5_PATHWAY	9	Down	0.0408781852828227	0.637107480719928
C3_CCCNNGGGAR_OLF1_01	242	Down	0.0408884634210072	0.637107480719928
C7_GSE42021_TREG_PLN_VS_CD24LO_TREG_THYMUS_DN	157	Down	0.0408989801603791	0.637107480719928
C2_WORSCHECH_TUMOR_REJECTION_DN	11	Up	0.0409026620560687	0.637107480719928
C7_GSE16522_ANTI_CD3CD28_STIM_VS_UNSTIM_NAIVE_CD8_TCELL_DN	168	Down	0.0409135448881047	0.637107480719928
C2_BIOCARTA_SHH_PATHWAY	12	Down	0.0409444872531704	0.637132590688124
C5_GO_POSITIVE_REGULATION_OF_MEIOSIS_I	2	Up	0.0410554656663729	0.638402205204452
C5_GO_POSITIVE_REGULATION_OF_INTERLEUKIN_8_PRODUCTION	36	Down	0.0411502433033727	0.639418265578801
C7_GSE360_CTRL_VS_B_MALAYI_HIGH_DOSE_DC_UP	157	Down	0.0412166895244903	0.639992956783776
C5_GO_POSITIVE_REGULATION_BY_HOST_OF_VIRAL_PROCESS	12	Down	0.0412945418191112	0.640230352674665
C2_RASHI_RESPONSE_TO_IONIZING_RADIATION_5	105	Down	0.0412979038379136	0.640230352674665
C2_BYSTRYKH_HEMATOPOIESIS_STEM_CELL_AND_BRAIN_QTL_TRANS	120	Down	0.0413897466176853	0.640230352674665
C5_GO_INTRINSIC_APOPTOTIC_SIGNALING_PATHWAY_IN_RESPONSE_TO_ENDOPLASMIC_RETICULUM_STRESS	50	Down	0.0414046589066541	0.640230352674665
C5_GO_COAGULATION	244	Down	0.0414058809457532	0.640230352674665
C5_GO_REGULATION_OF_L_GLUTAMATE_IMPORT_ACROSS_PLASMA_MEMBRANE	5	Down	0.0414348854896044	0.640230352674665
C5_GO_HAPTOGLOBIN_HEMOGLOBIN_COMPLEX	6	Down	0.0414382854974258	0.640230352674665
C5_GO_REGULATION_OF_CELLULAR_KETONE_METABOLIC_PROCESS	101	Down	0.0415327722042063	0.640977615950515
C2_ZHAN_MULTIPLE_MYELOMA_CD1_VS_CD2_UP	52	Down	0.0415475938497008	0.640977615950515
C7_GSE7460_FOXP3_MUT_VS_WT_ACT_WITH_TGFB_TCONV_UP	163	Down	0.0415939663814546	0.640977615950515
C2_REACTOME_PHASE_I_FUNCTIONALIZATION_OF_COMPOUNDS	61	Down	0.0416229963635004	0.640977615950515
C5_GO_DNA_DEAMINATION	9	Down	0.0416341857066785	0.640977615950515
C5_GO_NEGATIVE_REGULATION_OF_EXTRINSIC_APOPTOTIC_SIGNALING_PATHWAY	79	Down	0.041720897729273	0.641714061787565
C2_PID_CDC42_PATHWAY	65	Down	0.0417411024861128	0.641714061787565
C7_GSE4984_LPS_VS_VEHICLE_CTRL_TREATED_DC_UP	160	Up	0.0418136355673711	0.641784971461041
C7_GSE40274_CTRL_VS_IRF4_TRANSDUCED_ACTIVATED_CD4_TCELL_UP	147	Down	0.0418240778202564	0.641784971461041
C2_REACTOME_CYTOCHROME_P450_ARRANGED_BY_SUBSTRATE_TYPE	35	Down	0.0419071820047041	0.641784971461041
C5_GO_PRESYNAPTIC_MEMBRANE	87	Down	0.0419203766848167	0.641784971461041
C6_PGF_UP.V1_DN	117	Down	0.0420032281648951	0.641784971461041
C5_GO_PROTEASOMAL_UBIQUITIN_INDEPENDENT_PROTEIN_CATABOLIC_PROCESS	16	Down	0.0420055322255612	0.641784971461041
C7_GSE24574_BCL6_HIGH_VS_LOW_TFH_CD4_TCELL_DN	182	Down	0.0420251992173807	0.641784971461041
C2_KEGG_LEISHMANIA_INFECTION	58	Down	0.0420772255849699	0.641784971461041
C2_REACTOME_SIGNALING_BY_WNT	265	Down	0.0421661813378863	0.641784971461041
C2_FLOTHO_PEDIATRIC_ALL_THERAPY_RESPONSE_UP	43	Up	0.0421870582438751	0.641784971461041
C2_KUNINGER_IGF1_VS_PDGFB_TARGETS_DN	35	Down	0.042234910058311	0.641784971461041
C5_GO_MYOSIN_LIGHT_CHAIN_BINDING	3	Down	0.0422493151085436	0.641784971461041
C7_GSE557_CIITA_KO_VS_I_AB_KO_DC_DN	169	Down	0.0422628550247832	0.641784971461041
C5_GO_NEGATIVE_REGULATION_OF_B_CELL_RECEPTOR_SIGNALING_PATHWAY	6	Down	0.0422768470647212	0.641784971461041
C5_GO_COENZYME_BINDING	231	Down	0.0422799384001782	0.641784971461041
C5_GO_ISOPENTENYL_DIPHOSPHATE_BIOSYNTHETIC_PROCESS	4	Down	0.0422824054740759	0.641784971461041
C7_GSE29618_PDC_VS_MDC_DAY7_FLU_VACCINE_DN	175	Down	0.0422830471228351	0.641784971461041
C2_BOYLAN_MULTIPLE_MYELOMA_D_CLUSTER_DN	31	Down	0.042361588807113	0.641784971461041
C5_GO_PLATELET_DERIVED_GROWTH_FACTOR_BINDING	8	Down	0.0423856909901019	0.641784971461041
C5_GO_INTRINSIC_COMPONENT_OF_POSTSYNAPTIC_DENSITY_MEMBRANE	26	Down	0.0423904400091542	0.641784971461041
C5_GO_REGULATION_OF_CELLULAR_EXTRAVASATION	18	Down	0.0424314938734984	0.641784971461041
C5_GO_REGULATION_OF_AMPA_RECEPTOR_ACTIVITY	9	Down	0.0424880362292053	0.641784971461041
C5_GO_CELLULAR_RESPONSE_TO_MECHANICAL_STIMULUS	70	Down	0.0425019619597923	0.641784971461041
C2_REACTOME_CHROMOSOME_MAINTENANCE	100	Down	0.0425111840783857	0.641784971461041
C2_PELLICCIOTTA_HDAC_IN_ANTIGEN_PRESENTATION_UP	50	Down	0.0425518569183455	0.641784971461041
C2_DURAND_STROMA_NS_UP	131	Down	0.0425749840325427	0.641784971461041
C7_GSE37533_PPARG2_FOXP3_VS_FOXP3_TRANSDUCED_CD4_TCELL_PIOGLITAZONE_TREATED_DN	159	Down	0.0426047793741621	0.641784971461041
C2_REACTOME_VIF_MEDIATED_DEGRADATION_OF_APOBEC3G	42	Down	0.0426543915339405	0.641784971461041
C2_KUROZUMI_RESPONSE_TO_ONCOCYTIC_VIRUS_AND_CYCLIC_RGD	15	Down	0.0426650970920216	0.641784971461041
C5_GO_INNER_CELL_MASS_CELL_PROLIFERATION	12	Down	0.0426709356299666	0.641784971461041
C2_BURTON_ADIPOGENESIS_PEAK_AT_24HR	38	Down	0.0427058900949015	0.641784971461041
C5_GO_REGULATION_OF_T_CELL_MEDIATED_IMMUNITY	59	Down	0.0427113725614325	0.641784971461041
C7_GSE13547_CTRL_VS_ANTI_IGM_STIM_BCELL_12H_UP	170	Down	0.0427206678972824	0.641784971461041
C5_GO_CHLORIDE_TRANSMEMBRANE_TRANSPORT	47	Down	0.0427778496055203	0.642199880428969
C7_GSE27786_BCELL_VS_ERYTHROBLAST_UP	176	Down	0.0428236049293098	0.642277889178494
C2_REACTOME_RNA_POLYMERASE_I_TRANSCRIPTION	96	Down	0.0428442035790556	0.642277889178494
C5_GO_OLFACTORY_BEHAVIOR	6	Up	0.04287174604377	0.642277889178494
C2_SHAFFER_IRF4_TARGETS_IN_ACTIVATED_DENDRITIC_CELL	60	Down	0.0429831036671165	0.643502385224516
C7_GSE22886_NAIVE_CD4_TCELL_VS_MONOCYTE_UP	177	Up	0.043068861831401	0.644342207688378
C2_KOBAYASHI_EGFR_SIGNALING_6HR_DN	11	Down	0.0431203704207623	0.644624635426775
C5_GO_RAC_GTPASE_BINDING	60	Down	0.0431934683687362	0.644624635426775
C6_CYCLIN_D1_KE_.V1_UP	141	Down	0.0432175814679987	0.644624635426775
C2_KEGG_FC_GAMMA_R_MEDIATED_PHAGOCYTOSIS	85	Down	0.0432493677519862	0.644624635426775
C1_chr13q22	15	Up	0.0432630140966289	0.644624635426775
C5_GO_POSITIVE_REGULATION_OF_CELLULAR_PROTEIN_CATABOLIC_PROCESS	116	Down	0.0432657882636946	0.644624635426775
C5_GO_MITOTIC_NUCLEAR_ENVELOPE_DISASSEMBLY	11	Down	0.0433816729641676	0.645723271320302
C5_GO_MHC_CLASS_II_PROTEIN_BINDING	5	Down	0.043398976942763	0.645723271320302
C5_GO_REGULATION_OF_MACROPHAGE_MIGRATION	24	Down	0.0434574165860673	0.646150212525079
C5_GO_MACROPHAGE_ACTIVATION	61	Down	0.0435386813605488	0.646631500938846
C5_GO_NEUROTRANSMITTER_UPTAKE	28	Down	0.0435503373867143	0.646631500938846
C2_AMIT_SERUM_RESPONSE_480_MCF10A	26	Down	0.0436263639742031	0.646631500938846
C2_LEE_LIVER_CANCER_E2F1_DN	47	Down	0.0436697728808639	0.646631500938846
C5_GO_C_C_CHEMOKINE_BINDING	21	Down	0.0437475564140514	0.646631500938846
C5_GO_ANAPHASE_PROMOTING_COMPLEX_BINDING	8	Down	0.0437519542779655	0.646631500938846
C2_CROONQUIST_IL6_DEPRIVATION_DN	86	Down	0.0438632593742875	0.646631500938846
C5_GO_TETRAPYRROLE_BINDING	88	Down	0.0438673137311894	0.646631500938846
C5_GO_MEIOTIC_SPINDLE_ORGANIZATION	11	Down	0.0438818342074201	0.646631500938846
C5_GO_PEPTIDYL_ARGININE_METHYLATION	12	Up	0.0439216309180012	0.646631500938846
C2_MIKKELSEN_MEF_HCP_WITH_H3K27ME3	242	Down	0.0439446587332401	0.646631500938846
C5_GO_MON1_CCZ1_COMPLEX	5	Up	0.0439743873303258	0.646631500938846
C5_GO_REGULATION_OF_IMMUNE_SYSTEM_PROCESS	1152	Down	0.0439886823472394	0.646631500938846
C5_GO_IMPORT_INTO_CELL	510	Down	0.0440135380885482	0.646631500938846
C5_GO_REGULATION_OF_NEUROINFLAMMATORY_RESPONSE	23	Down	0.0440157326545168	0.646631500938846
C7_GSE20727_DNFB_ALLERGEN_VS_ROS_INH_AND_DNFB_ALLERGEN_TREATED_DC_DN	170	Down	0.0440430170854519	0.646631500938846
C5_GO_MIDBRAIN_DEVELOPMENT	59	Down	0.0440893562254303	0.646631500938846
C7_GSE13411_PLASMA_CELL_VS_MEMORY_BCELL_UP	149	Down	0.0440978203607758	0.646631500938846
C7_GSE24634_TEFF_VS_TCONV_DAY3_IN_CULTURE_UP	172	Down	0.0441010512521871	0.646631500938846
C2_PID_TOLL_ENDOGENOUS_PATHWAY	22	Down	0.0441075317455146	0.646631500938846
C5_GO_PHOSPHATIDYLINOSITOL_3_KINASE_COMPLEX_CLASS_I	5	Down	0.0441293633208558	0.646631500938846
C5_GO_SPINDLE_POLE	140	Down	0.0441724505112033	0.646631500938846
C7_GSE17721_12H_VS_24H_LPS_BMDC_UP	164	Down	0.0441808379444143	0.646631500938846
C5_GO_LONG_CHAIN_FATTY_ACID_COA_LIGASE_ACTIVITY	12	Down	0.0442041973435615	0.646631500938846
C7_GSE9650_EXHAUSTED_VS_MEMORY_CD8_TCELL_UP	151	Down	0.0442668911053564	0.647112836797885
C5_GO_BLOOD_VESSEL_ENDOTHELIAL_CELL_DIFFERENTIATION	7	Up	0.0444938916313014	0.648215252659127
C5_GO_POSITIVE_REGULATION_OF_SMOOTH_MUSCLE_CELL_PROLIFERATION	71	Down	0.0445146918371579	0.648215252659127
C5_GO_CHLORIDE_TRANSPORT	64	Down	0.044519780157968	0.648215252659127
C7_GSE41867_MEMORY_VS_EXHAUSTED_CD8_TCELL_DAY30_LCMV_UP	165	Down	0.044565222122395	0.648215252659127
C5_GO_INTERSTITIAL_MATRIX	8	Down	0.04457880982543	0.648215252659127
C5_GO_KINESIN_BINDING	33	Down	0.0446608305631804	0.648215252659127
C3_PU1_Q6	185	Down	0.0446622715178259	0.648215252659127
C5_GO_INTRACILIARY_TRANSPORT_PARTICLE_A	7	Up	0.0446991686732501	0.648215252659127
C2_NUNODA_RESPONSE_TO_DASATINIB_IMATINIB_DN	11	Up	0.0447038584521749	0.648215252659127
C7_GSE10239_NAIVE_VS_KLRG1HIGH_EFF_CD8_TCELL_DN	172	Down	0.0447080853127761	0.648215252659127
C5_GO_REGULATION_OF_OXIDATIVE_PHOSPHORYLATION	22	Down	0.0447274621939396	0.648215252659127
C7_GSE22886_CD8_TCELL_VS_BCELL_NAIVE_UP	175	Down	0.0447433638040452	0.648215252659127
C7_GSE21063_WT_VS_NFATC1_KO_BCELL_UP	153	Down	0.0447457936709106	0.648215252659127
C5_GO_T_CELL_CHEMOTAXIS	18	Down	0.0448083283455979	0.648215252659127
C2_REACTOME_SYNTHESIS_OF_EPOXY_EET_AND_DIHYDROXYEICOSATRIENOIC_ACIDS_DHET	3	Up	0.0448484565268148	0.648215252659127
C2_BIOCARTA_BARD1_PATHWAY	8	Down	0.0448608992817948	0.648215252659127
C5_GO_REGULATION_OF_NUCLEOTIDE_BINDING_OLIGOMERIZATION_DOMAIN_CONTAINING_2_SIGNALING_PATHWAY	5	Down	0.0449248749059071	0.648215252659127
C5_GO_GLUTAMATE_RECEPTOR_SIGNALING_PATHWAY	57	Down	0.044951048279482	0.648215252659127
C5_GO_REGULATION_OF_HISTONE_PHOSPHORYLATION	11	Up	0.0449867395977802	0.648215252659127
C3_WWTAAGGC_UNKNOWN	100	Down	0.0449868667712797	0.648215252659127
C5_GO_POSITIVE_REGULATION_OF_GTPASE_ACTIVITY	318	Down	0.0449975478674007	0.648215252659127
C5_GO_NEGATIVE_REGULATION_OF_RUFFLE_ASSEMBLY	5	Up	0.045000284673821	0.648215252659127
C5_GO_POSITIVE_REGULATION_OF_ACTIVIN_RECEPTOR_SIGNALING_PATHWAY	6	Up	0.0450286247876731	0.648215252659127
C2_WANG_RESPONSE_TO_BEXAROTENE_DN	21	Down	0.0451146947711177	0.648703523413549
C5_GO_CELLULAR_RESPONSE_TO_PARATHYROID_HORMONE_STIMULUS	6	Down	0.0451222678211054	0.648703523413549
C5_GO_DNA_PACKAGING	153	Down	0.0452046835948376	0.648737434788057
C5_GO_NEGATIVE_REGULATION_OF_IMMUNE_SYSTEM_PROCESS	328	Down	0.0452395033189716	0.648737434788057
C5_GO_SUPRAMOLECULAR_COMPLEX	597	Down	0.0452531469196845	0.648737434788057
C5_GO_DETECTION_OF_TEMPERATURE_STIMULUS	14	Down	0.0452582199042276	0.648737434788057
C5_GO_OXIDOREDUCTASE_ACTIVITY_ACTING_ON_THE_CH_NH2_GROUP_OF_DONORS	15	Down	0.045312533412314	0.648737434788057
C5_GO_POSITIVE_REGULATION_OF_LIPID_BIOSYNTHETIC_PROCESS	58	Down	0.0453393667258358	0.648737434788057
C5_GO_RESPONSE_TO_XENOBIOTIC_STIMULUS	182	Down	0.0453422400314473	0.648737434788057
C5_GO_LOW_DENSITY_LIPOPROTEIN_PARTICLE_RECEPTOR_BIOSYNTHETIC_PROCESS	8	Down	0.0453864646070642	0.648737434788057
C5_GO_CHLORIDE_TRANSMEMBRANE_TRANSPORTER_ACTIVITY	55	Down	0.0454067501890655	0.648737434788057
C5_GO_ZINC_ION_TRANSMEMBRANE_TRANSPORT	15	Down	0.0454308789344277	0.648737434788057
C5_GO_RE_ENTRY_INTO_MITOTIC_CELL_CYCLE	2	Down	0.0454677142208596	0.648737434788057
C2_REACTOME_DEFECTIVE_CFTR_CAUSES_CYSTIC_FIBROSIS	47	Down	0.045498871597974	0.648737434788057
C2_LI_WILMS_TUMOR_VS_FETAL_KIDNEY_2_DN	34	Down	0.0455898567688163	0.648737434788057
C5_GO_MYELOID_LEUKOCYTE_MEDIATED_IMMUNITY	468	Down	0.0456012859609914	0.648737434788057
C7_GSE360_T_GONDII_VS_B_MALAYI_LOW_DOSE_DC_DN	159	Down	0.0456042852869661	0.648737434788057
C5_GO_SPHINGOLIPID_MEDIATED_SIGNALING_PATHWAY	10	Down	0.0456398494690651	0.648737434788057
C7_GSE7831_UNSTIM_VS_INFLUENZA_STIM_PDC_1H_UP	162	Down	0.0456518737876035	0.648737434788057
C3_CCAWWNAAGG_SRF_Q4	64	Down	0.0456677232313732	0.648737434788057
C2_THEODOROU_MAMMARY_TUMORIGENESIS	15	Down	0.0457259615293473	0.648737434788057
C2_PYEON_CANCER_HEAD_AND_NECK_VS_CERVICAL_DN	12	Up	0.0457662804919189	0.648737434788057
C5_GO_POSITIVE_REGULATION_OF_TRANSCRIPTION_FROM_RNA_POLYMERASE_II_PROMOTER_IN_RESPONSE_TO_ENDOPLASMIC_RETICULUM_STRESS	9	Down	0.0457669714209	0.648737434788057
C2_REACTOME_SIGNALING_BY_NODAL	11	Up	0.0458215878473728	0.648737434788057
C5_GO_HORMONE_BIOSYNTHETIC_PROCESS	55	Down	0.0458821567626505	0.648737434788057
C2_MARTIN_VIRAL_GPCR_SIGNALING_UP	65	Down	0.0458901108254442	0.648737434788057
C2_SHEPARD_CRUSH_AND_BURN_MUTANT_DN	139	Down	0.0460310697591901	0.648737434788057
C5_GO_POSITIVE_REGULATION_OF_MONOOXYGENASE_ACTIVITY	21	Down	0.0460311175623555	0.648737434788057
C5_GO_VERY_LOW_DENSITY_LIPOPROTEIN_PARTICLE_ASSEMBLY	7	Down	0.0460413163055973	0.648737434788057
C5_GO_NEGATIVE_REGULATION_OF_ISOTYPE_SWITCHING	4	Up	0.0460737554620369	0.648737434788057
C5_GO_VIRAL_LATENCY	11	Up	0.0461380028772325	0.648737434788057
C7_GSE1791_CTRL_VS_NEUROMEDINU_IN_T_CELL_LINE_3H_UP	136	Down	0.046175898471778	0.648737434788057
C7_GSE17974_CTRL_VS_ACT_IL4_AND_ANTI_IL12_0.5H_CD4_TCELL_UP	105	Down	0.0461863717825975	0.648737434788057
C5_GO_MONONUCLEAR_CELL_MIGRATION	50	Down	0.0461932696152099	0.648737434788057
C6_P53_DN.V1_DN	155	Down	0.0462163199014436	0.648737434788057
C5_GO_BICARBONATE_TRANSPORT	32	Down	0.0462224857002459	0.648737434788057
C2_REACTOME_MRNA_EDITING:_C_TO_U_CONVERSION	5	Down	0.0462354660802168	0.648737434788057
C2_BIOCARTA_AKAP13_PATHWAY	9	Down	0.0462428121871852	0.648737434788057
C2_REACTOME_GLI_PROTEINS_BIND_PROMOTERS_OF_HH_RESPONSIVE_GENES_TO_PROMOTE_TRANSCRIPTION	3	Down	0.0462572373097221	0.648737434788057
C7_GSE22886_NAIVE_BCELL_VS_MONOCYTE_DN	184	Down	0.0462594616989688	0.648737434788057
C5_GO_POSTSYNAPTIC_SPECIALIZATION_ORGANIZATION	22	Down	0.0463999846467439	0.650288300955625
C5_GO_INTERMEDIATE_FILAMENT_BUNDLE_ASSEMBLY	5	Up	0.0465239841813902	0.65119288422267
C2_KEGG_APOPTOSIS	77	Down	0.0465244835572243	0.65119288422267
C7_GSE26928_NAIVE_VS_EFF_MEMORY_CD4_TCELL_UP	156	Up	0.046569606220489	0.651404736592198
C5_GO_ORGANELLE_MEMBRANE_FUSION	80	Down	0.0466871046047207	0.652229044336719
C5_GO_POSITIVE_REGULATION_OF_T_CELL_MEDIATED_IMMUNITY	40	Down	0.0468159972137123	0.652229044336719
C5_GO_REGULATION_OF_BILE_ACID_METABOLIC_PROCESS	8	Down	0.0468170887093235	0.652229044336719
C2_KEGG_OOCYTE_MEIOSIS	85	Down	0.0468269426045435	0.652229044336719
C2_REACTOME_PHENYLALANINE_AND_TYROSINE_METABOLISM	10	Down	0.0468386073043285	0.652229044336719
C5_GO_L_PHENYLALANINE_CATABOLIC_PROCESS	10	Down	0.0468386073043285	0.652229044336719
C7_GSE37533_PPARG1_FOXP3_VS_PPARG2_FOXP3_TRANSDUCED_CD4_TCELL_PIOGLITAZONE_TREATED_DN	169	Down	0.046890453351379	0.652229044336719
C5_GO_PSEUDOPODIUM_ORGANIZATION	12	Up	0.0469014193930879	0.652229044336719
C7_GSE22140_HEALTHY_VS_ARTHRITIC_MOUSE_CD4_TCELL_DN	180	Down	0.0470230443523762	0.652229044336719
C5_GO_CHEMICAL_SYNAPTIC_TRANSMISSION_POSTSYNAPTIC	65	Down	0.0470327980639344	0.652229044336719
C2_PID_CXCR3_PATHWAY	37	Down	0.0470656903821727	0.652229044336719
C2_YAMANAKA_GLIOBLASTOMA_SURVIVAL_DN	5	Down	0.0470699315140447	0.652229044336719
C5_GO_POSITIVE_REGULATION_OF_IMMUNE_RESPONSE	590	Down	0.0470842169657794	0.652229044336719
C2_REACTOME_FORMATION_OF_THE_BETA_CATENIN:TCF_TRANSACTIVATING_COMPLEX	80	Down	0.0470923310151504	0.652229044336719
C5_GO_IRON_ION_TRANSMEMBRANE_TRANSPORT	14	Down	0.0471764960831129	0.652229044336719
C2_REACTOME_METABOLISM_OF_STEROID_HORMONES	21	Down	0.047180747874208	0.652229044336719
C7_GSE21360_PRIMARY_VS_QUATERNARY_MEMORY_CD8_TCELL_UP	164	Down	0.0472387135447972	0.652229044336719
C5_GO_OXIDOREDUCTASE_ACTIVITY_ACTING_ON_PAIRED_DONORS_WITH_INCORPORATION_OR_REDUCTION_OF_MOLECULAR_OXYGEN	110	Down	0.0472451669442476	0.652229044336719
C5_GO_BRUSH_BORDER_MEMBRANE	36	Down	0.0472827491379437	0.652229044336719
C5_GO_HIPPOCAMPUS_DEVELOPMENT	58	Down	0.0473311475088272	0.652229044336719
C7_GSE40274_FOXP3_VS_FOXP3_AND_HELIOS_TRANSDUCED_ACTIVATED_CD4_TCELL_UP	98	Down	0.0473600333834692	0.652229044336719
C5_GO_UBIQUITIN_DEPENDENT_ENDOCYTOSIS	4	Down	0.0473700219333752	0.652229044336719
C5_GO_VITAMIN_B6_BINDING	35	Down	0.0474072173632919	0.652229044336719
C5_GO_DNA_REPLICATION_INDEPENDENT_NUCLEOSOME_ORGANIZATION	50	Down	0.0474588597947768	0.652229044336719
C2_WAESCH_ANAPHASE_PROMOTING_COMPLEX	10	Down	0.0474850655611284	0.652229044336719
C2_REACTOME_NUCLEOTIDE_SALVAGE	20	Down	0.0475048667696041	0.652229044336719
C2_BIOCARTA_ACH_PATHWAY	10	Down	0.0476192333202423	0.652229044336719
C2_FUJIWARA_PARK2_IN_LIVER_CANCER_UP	6	Up	0.0476283094596756	0.652229044336719
C7_GSE1432_CTRL_VS_IFNG_24H_MICROGLIA_DN	167	Down	0.0476307175153189	0.652229044336719
C5_GO_AZUROPHIL_GRANULE_MEMBRANE	49	Down	0.0477075631295124	0.652229044336719
C7_GSE24634_IL4_VS_CTRL_TREATED_NAIVE_CD4_TCELL_DAY10_DN	169	Down	0.0477235109701657	0.652229044336719
C5_GO_NEGATIVE_REGULATION_OF_NF_KAPPAB_TRANSCRIPTION_FACTOR_ACTIVITY	67	Down	0.0477266756882288	0.652229044336719
C5_GO_REGULATION_OF_MULTICELLULAR_ORGANISM_GROWTH	51	Down	0.0477754440970117	0.652229044336719
C5_GO_PHARYNGEAL_ARCH_ARTERY_MORPHOGENESIS	6	Up	0.0478117042601758	0.652229044336719
C5_GO_POSITIVE_REGULATION_OF_ACTIN_FILAMENT_BUNDLE_ASSEMBLY	44	Down	0.047813028784731	0.652229044336719
C5_GO_NEUROTRANSMITTER_TRANSPORT	176	Down	0.0478328606518201	0.652229044336719
C5_GO_FILOPODIUM	81	Down	0.0478391548960672	0.652229044336719
C7_GSE37336_LY6C_POS_VS_NEG_NAIVE_CD4_TCELL_DN	104	Down	0.0479409993988816	0.652229044336719
C2_REACTOME_KSRP_KHSRP_BINDS_AND_DESTABILIZES_MRNA	16	Down	0.0479549378814678	0.652229044336719
C5_GO_ZINC_ION_TRANSPORT	18	Down	0.047988667231704	0.652229044336719
C5_GO_MONOCARBOXYLIC_ACID_BIOSYNTHETIC_PROCESS	140	Down	0.0480039813550249	0.652229044336719
C7_GSE15330_HSC_VS_LYMPHOID_PRIMED_MULTIPOTENT_PROGENITOR_DN	169	Down	0.0480305888850187	0.652229044336719
C5_GO_CHLORIDE_ION_HOMEOSTASIS	10	Down	0.0480386837521405	0.652229044336719
C5_GO_PROTEIN_DOMAIN_SPECIFIC_BINDING	571	Down	0.0480561594388407	0.652229044336719
C2_MULLIGHAN_MLL_SIGNATURE_2_UP	364	Down	0.0480969427791278	0.652229044336719
C2_MORI_MATURE_B_LYMPHOCYTE_UP	73	Down	0.0481163942275476	0.652229044336719
C2_REACTOME_KINESINS	44	Down	0.0481799829206193	0.652229044336719
C7_GSE24634_NAIVE_CD4_TCELL_VS_DAY10_IL4_CONV_TREG_UP	143	Up	0.0482000598645907	0.652229044336719
C5_GO_REGULATION_OF_T_HELPER_2_CELL_CYTOKINE_PRODUCTION	9	Down	0.0482199648668187	0.652229044336719
C5_GO_RIBOSOMAL_SMALL_SUBUNIT_BIOGENESIS	45	Up	0.0482220517379999	0.652229044336719
C2_KOINUMA_COLON_CANCER_MSI_DN	7	Up	0.0482946348870519	0.652229044336719
C7_GSE11961_MARGINAL_ZONE_BCELL_VS_GERMINAL_CENTER_BCELL_DAY7_DN	176	Down	0.0483120059441918	0.652229044336719
C7_GSE35825_UNTREATED_VS_IFNA_STIM_MACROPHAGE_UP	167	Down	0.0483992586326261	0.652229044336719
C5_GO_LIPID_GLYCOSYLATION	8	Down	0.0484674364899147	0.652229044336719
C7_GSE3920_UNTREATED_VS_IFNA_TREATED_ENDOTHELIAL_CELL_UP	164	Down	0.0485842211975384	0.652229044336719
C5_GO_PROTEIN_TYROSINE_KINASE_ACTIVATOR_ACTIVITY	13	Down	0.0486044479903512	0.652229044336719
C2_RAHMAN_TP53_TARGETS_PHOSPHORYLATED	20	Down	0.0486268893919018	0.652229044336719
C5_GO_NEUROTRANSMITTER_CATABOLIC_PROCESS	14	Down	0.0486681042072257	0.652229044336719
C5_GO_REGULATION_OF_CELLULAR_PROTEIN_LOCALIZATION	419	Down	0.0486750242161568	0.652229044336719
C5_GO_NEGATIVE_REGULATION_OF_SMALL_MOLECULE_METABOLIC_PROCESS	51	Down	0.0486794341267091	0.652229044336719
C7_GSE14415_INDUCED_TREG_VS_FOXP3_KO_INDUCED_TREG_IL2_CULTURE_UP	170	Down	0.0486833142824859	0.652229044336719
C2_WALLACE_PROSTATE_CANCER_RACE_UP	235	Down	0.0487394686340068	0.652229044336719
C5_GO_MICROVILLUS_MEMBRANE	16	Down	0.048876302067163	0.652229044336719
C5_GO_VERY_LONG_CHAIN_FATTY_ACID_COA_LIGASE_ACTIVITY	8	Down	0.0489019179817646	0.652229044336719
C5_GO_POSITIVE_REGULATION_OF_TYPE_I_INTERFERON_PRODUCTION	68	Down	0.0489123139787174	0.652229044336719
C2_GUENTHER_GROWTH_SPHERICAL_VS_ADHERENT_UP	12	Down	0.0489379976135469	0.652229044336719
C7_GSE33162_UNTREATED_VS_4H_LPS_STIM_HDAC3_HET_MACROPHAGE_DN	163	Up	0.0489833950071889	0.652229044336719
C7_GSE21546_WT_VS_SAP1A_KO_AND_ELK1_KO_DP_THYMOCYTES_UP	164	Down	0.0490189164363575	0.652229044336719
C5_GO_POSITIVE_REGULATION_OF_IMMUNE_EFFECTOR_PROCESS	173	Down	0.0490309241565167	0.652229044336719
C5_GO_RESPONSE_TO_MUSCLE_ACTIVITY	18	Down	0.0491587590850809	0.652229044336719
C5_GO_SENSORY_PERCEPTION_OF_TEMPERATURE_STIMULUS	16	Down	0.0491630739666239	0.652229044336719
C5_GO_NEGATIVE_REGULATION_OF_SUBSTRATE_ADHESION_DEPENDENT_CELL_SPREADING	11	Down	0.0491857660031328	0.652229044336719
C7_GSE8678_IL7R_LOW_VS_HIGH_EFF_CD8_TCELL_UP	167	Down	0.0491936780275814	0.652229044336719
C5_GO_LATERAL_PLASMA_MEMBRANE	44	Down	0.0493143722594927	0.652229044336719
C7_GSE8835_CD4_VS_CD8_TCELL_CLL_PATIENT_DN	164	Down	0.0493389895952598	0.652229044336719
C5_GO_OXIDOREDUCTASE_ACTIVITY_ACTING_ON_THE_CH_NH2_GROUP_OF_DONORS_OXYGEN_AS_ACCEPTOR	12	Down	0.0493401795088354	0.652229044336719
C2_REACTOME_G_ALPHA_Q_SIGNALLING_EVENTS	125	Down	0.0493747768925112	0.652229044336719
C5_GO_POSITIVE_REGULATION_OF_T_CELL_RECEPTOR_SIGNALING_PATHWAY	13	Up	0.0494119391735402	0.652229044336719
C2_FIGUEROA_AML_METHYLATION_CLUSTER_1_DN	33	Down	0.0494375654251263	0.652229044336719
C2_REACTOME_CELLULAR_RESPONSES_TO_EXTERNAL_STIMULI	443	Down	0.0494598194303904	0.652229044336719
C1_chr6p11	3	Down	0.049495831925498	0.652229044336719
C5_GO_URATE_METABOLIC_PROCESS	5	Up	0.0495082806019206	0.652229044336719
C2_WUNDER_INFLAMMATORY_RESPONSE_AND_CHOLESTEROL_UP	40	Down	0.0495119105216544	0.652229044336719
C5_GO_NEGATIVE_CHEMOTAXIS	30	Down	0.0495343060533539	0.652229044336719
C7_GSE36826_NORMAL_VS_STAPH_AUREUS_INF_SKIN_UP	176	Down	0.0495570194139149	0.652229044336719
C2_HUNSBERGER_EXERCISE_REGULATED_GENES	18	Down	0.0495614860685788	0.652229044336719
C7_GSE20366_EX_VIVO_VS_DEC205_CONVERSION_NAIVE_CD4_TCELL_UP	168	Down	0.0495680483820701	0.652229044336719
C2_REACTOME_BASE_EXCISION_REPAIR_AP_SITE_FORMATION	58	Down	0.0496110711667795	0.652229044336719
C5_GO_GPI_ANCHOR_TRANSAMIDASE_COMPLEX	5	Down	0.0496869631587952	0.652229044336719
C5_GO_GPI_ANCHOR_TRANSAMIDASE_ACTIVITY	5	Down	0.0496869631587952	0.652229044336719
C7_GSE12392_WT_VS_IFNB_KO_CD8A_NEG_SPLEEN_DC_UP	175	Down	0.0497159457555003	0.652229044336719
C7_GSE13485_CTRL_VS_DAY21_YF17D_VACCINE_PBMC_UP	163	Down	0.0497882404292502	0.652229044336719
C7_GSE5589_IL6_KO_VS_IL10_KO_LPS_STIM_MACROPHAGE_180MIN_DN	147	Down	0.0498030696458084	0.652229044336719
C2_REACTOME_SEMA4D_MEDIATED_INHIBITION_OF_CELL_ATTACHMENT_AND_MIGRATION	7	Down	0.0498080998732073	0.652229044336719
C5_GO_HEPATICOBILIARY_SYSTEM_DEVELOPMENT	108	Down	0.0498160278010403	0.652229044336719
C7_GSE22886_DAY0_VS_DAY7_MONOCYTE_IN_CULTURE_DN	191	Down	0.049818952827066	0.652229044336719
C3_SMAD_Q6	192	Down	0.0498227489596552	0.652229044336719
C2_REACTOME_CELLULAR_RESPONSES_TO_STRESS	369	Down	0.0498437438521599	0.652229044336719
C5_GO_GLUTAMATE_RECEPTOR_BINDING	34	Down	0.0498824834730554	0.652229044336719
C7_GSE37301_MULTIPOTENT_PROGENITOR_VS_LYMPHOID_PRIMED_MPP_DN	162	Down	0.0499117040701879	0.652229044336719
C7_GSE45365_HEALTHY_VS_MCMV_INFECTION_CD11B_DC_DN	130	Down	0.0499249388020118	0.652229044336719
C7_GSE7852_LN_VS_FAT_TCONV_DN	175	Down	0.049935796013529	0.652229044336719
C5_GO_ORGANIC_HYDROXY_COMPOUND_TRANSPORT	155	Down	0.0499569447912696	0.652229044336719
C2_REACTOME_BETA_OXIDATION_OF_LAUROYL_COA_TO_DECANOYL_COA_COA	5	Up	0.049963491555851	0.652229044336719
C7_GSE1740_MCSF_VS_MCSF_AND_IFNG_DAY2_DERIVED_MACROPHAGE_UP	120	Down	0.04998419270196	0.652229044336719
C2_KEGG_FOCAL_ADHESION	162	Down	0.0500047972717747	0.652229044336719
C5_GO_INTERMEMBRANE_LIPID_TRANSFER	10	Down	0.0500892707659675	0.652229044336719
C2_FOSTER_TOLERANT_MACROPHAGE_UP	125	Down	0.0500917072756808	0.652229044336719
C2_REACTOME_UCH_PROTEINASES	83	Down	0.050093910449511	0.652229044336719
C5_GO_ENDOPLASMIC_RETICULUM_EXIT_SITE	15	Down	0.0501290643358887	0.652229044336719
C5_GO_LIPID_LOCALIZATION	278	Down	0.0501327539489639	0.652229044336719
C7_GSE30962_PRIMARY_VS_SECONDARY_ACUTE_LCMV_INF_CD8_TCELL_UP	175	Down	0.0501556627342715	0.652229044336719
C7_GSE42021_CD24HI_VS_CD24LOW_TCONV_THYMUS_DN	169	Down	0.0501743757536636	0.652229044336719
C2_REACTOME_FATTY_ACYL_COA_BIOSYNTHESIS	29	Down	0.0502014003909722	0.652229044336719
C7_GSE46606_UNSTIM_VS_CD40L_IL2_IL5_1DAY_STIMULATED_IRF4MID_SORTED_BCELL_DN	125	Down	0.0502186358208821	0.652229044336719
C5_GO_NEGATIVE_REGULATION_OF_T_CELL_RECEPTOR_SIGNALING_PATHWAY	19	Down	0.0502291714423168	0.652229044336719
C5_GO_CARDIAC_EPITHELIAL_TO_MESENCHYMAL_TRANSITION	21	Up	0.0502311406516397	0.652229044336719
C5_GO_ENDOPLASMIC_RETICULUM_TO_GOLGI_VESICLE_MEDIATED_TRANSPORT	170	Down	0.0502465187743381	0.652229044336719
C2_SCHAEFFER_PROSTATE_DEVELOPMENT_AND_CANCER_BOX4_DN	27	Down	0.0502478283760813	0.652229044336719
C2_XU_RESPONSE_TO_TRETINOIN_AND_NSC682994_DN	13	Up	0.0502486766047678	0.652229044336719
C2_REACTOME_INTERLEUKIN_12_FAMILY_SIGNALING	50	Down	0.0502637777960797	0.652229044336719
C5_GO_MUSCLE_SYSTEM_PROCESS	292	Down	0.0503194424280579	0.652229044336719
C2_BIOCARTA_IL17_PATHWAY	12	Down	0.0503931824693062	0.652229044336719
C5_GO_INTRACELLULAR_LIGAND_GATED_ION_CHANNEL_ACTIVITY	22	Down	0.0504635002180744	0.652229044336719
C2_REACTOME_IRS_ACTIVATION	4	Up	0.050477511269811	0.652229044336719
C5_GO_TANGENTIAL_MIGRATION_FROM_THE_SUBVENTRICULAR_ZONE_TO_THE_OLFACTORY_BULB	5	Down	0.050482626775376	0.652229044336719
C5_GO_REGULATION_OF_PROTEIN_LOCALIZATION_TO_MEMBRANE	140	Down	0.0504932189581478	0.652229044336719
C5_GO_REGULATION_OF_TRANSMEMBRANE_TRANSPORT	362	Down	0.0505090167600632	0.652229044336719
C7_GSE21063_WT_VS_NFATC1_KO_8H_ANTI_IGM_STIM_BCELL_UP	180	Down	0.0505862214978368	0.652229044336719
C5_GO_POSITIVE_REGULATION_OF_SMOOTH_MUSCLE_CONTRACTION	20	Down	0.0506031269030514	0.652229044336719
C5_GO_MUSCLE_CELL_DIFFERENTIATION	228	Down	0.0506481407149069	0.652229044336719
C5_GO_ACTIVATION_OF_ADENYLATE_CYCLASE_ACTIVITY	22	Down	0.0506614943270164	0.652229044336719
C5_GO_CXCR_CHEMOKINE_RECEPTOR_BINDING	7	Down	0.050665259297249	0.652229044336719
C2_REACTOME_SIGNALLING_TO_ERKS	26	Down	0.0506691766303024	0.652229044336719
C5_GO_PROTEIN_LOCALIZATION_TO_PHAGOPHORE_ASSEMBLY_SITE	12	Down	0.0506818867946592	0.652229044336719
C7_GSE13229_IMM_VS_MATURE_NKCELL_DN	155	Down	0.0507955239971948	0.653076881980539
C5_GO_REGULATION_OF_SMOOTHENED_SIGNALING_PATHWAY_INVOLVED_IN_DORSAL_VENTRAL_NEURAL_TUBE_PATTERNING	7	Down	0.0508687299898902	0.653076881980539
C5_GO_POSITIVE_REGULATION_OF_PROTEOLYSIS_INVOLVED_IN_CELLULAR_PROTEIN_CATABOLIC_PROCESS	99	Down	0.0508901240377508	0.653076881980539
C2_IVANOVA_HEMATOPOIESIS_INTERMEDIATE_PROGENITOR	110	Down	0.0508925902507981	0.653076881980539
C5_GO_POSITIVE_REGULATION_OF_SMALL_MOLECULE_METABOLIC_PROCESS	75	Down	0.0509168813948345	0.653076881980539
C2_REACTOME_UB_SPECIFIC_PROCESSING_PROTEASES	172	Down	0.0509281516399684	0.653076881980539
C5_GO_PROTEIN_TARGETING_TO_MITOCHONDRION	81	Down	0.0509876806313874	0.653316136692484
C5_GO_PHOSPHATIDYLCHOLINE_CATABOLIC_PROCESS	8	Down	0.051010599877493	0.653316136692484
C5_GO_SPERM_EJACULATION	4	Up	0.0511087894781561	0.653316136692484
C5_GO_POSITIVE_REGULATION_OF_ION_TRANSMEMBRANE_TRANSPORT	103	Down	0.0511702023990007	0.653316136692484
C2_REACTOME_AMPK_INHIBITS_CHREBP_TRANSCRIPTIONAL_ACTIVATION_ACTIVITY	6	Down	0.0511739425219434	0.653316136692484
C2_REACTOME_LINOLEIC_ACID_LA_METABOLISM	6	Down	0.0511739425219434	0.653316136692484
C7_GSE40225_WT_VS_RIP_B7X_DIABETIC_MOUSE_PANCREATIC_CD8_TCELL_DN	179	Down	0.0511839025340234	0.653316136692484
C5_GO_LAMELLIPODIUM	152	Down	0.0511874080306868	0.653316136692484
C7_GSE7509_UNSTIM_VS_FCGRIIB_STIM_DC_UP	144	Down	0.0512465865360753	0.653687374822762
C2_REACTOME_DEGRADATION_OF_THE_EXTRACELLULAR_MATRIX	91	Down	0.0513396522320447	0.654490179246894
C5_GO_NEGATIVE_REGULATION_OF_T_CELL_CYTOKINE_PRODUCTION	8	Down	0.0515300196574305	0.65651043986443
C7_GSE13411_NAIVE_VS_SWITCHED_MEMORY_BCELL_UP	104	Down	0.051562730469259	0.65651043986443
C2_REACTOME_RAP1_SIGNALLING	14	Down	0.0515887916424335	0.65651043986443
C7_GSE19888_ADENOSINE_A3R_INH_PRETREAT_AND_ACT_BY_A3R_VS_TCELL_MEMBRANES_ACT_MAST_CELL_DN	167	Down	0.0516802364437171	0.656521247592322
C5_GO_3_UTR_MEDIATED_MRNA_STABILIZATION	16	Down	0.0516847969819715	0.656521247592322
C5_GO_NEGATIVE_REGULATION_OF_T_HELPER_CELL_DIFFERENTIATION	14	Up	0.0516993951036438	0.656521247592322
C5_GO_ENDODERM_FORMATION	35	Down	0.0517337682742852	0.656521247592322
C5_GO_MITOTIC_SPINDLE_POLE	24	Down	0.0517407529290639	0.656521247592322
C5_GO_REGULATION_OF_GTPASE_ACTIVITY	372	Down	0.0518600124135121	0.657201316402203
C5_GO_DNA_DOUBLE_STRAND_BREAK_PROCESSING_INVOLVED_IN_REPAIR_VIA_SINGLE_STRAND_ANNEALING	4	Down	0.0518767726451933	0.657201316402203
C5_GO_POSITIVE_REGULATION_OF_NUCLEOBASE_CONTAINING_COMPOUND_TRANSPORT	7	Up	0.0519222886922324	0.657201316402203
C5_GO_NEGATIVE_REGULATION_OF_APOPTOTIC_SIGNALING_PATHWAY	172	Down	0.0519356318089862	0.657201316402203
C7_GSE40068_CXCR5POS_BCL6POS_TFH_VS_CXCR5NEG_BCL6NEG_CD4_TCELL_DN	175	Up	0.0519456180206501	0.657201316402203
C7_GSE34205_HEALTHY_VS_FLU_INF_INFANT_PBMC_DN	167	Down	0.0520296163303683	0.657337309696811
C7_GSE40274_CTRL_VS_FOXP3_AND_EOS_TRANSDUCED_ACTIVATED_CD4_TCELL_DN	116	Down	0.0520423090802977	0.657337309696811
C5_GO_FILOPODIUM_TIP	15	Down	0.0520565692318822	0.657337309696811
C5_GO_POLYMERIC_CYTOSKELETAL_FIBER	448	Down	0.0521011834606168	0.657337309696811
C5_GO_NEGATIVE_REGULATION_OF_TRANSLATION_IN_RESPONSE_TO_STRESS	5	Up	0.0521292868257524	0.657337309696811
C7_GSE21774_CD62L_POS_CD56_DIM_VS_CD62L_NEG_CD56_DIM_NK_CELL_DN	137	Down	0.0521456819068266	0.657337309696811
C7_GSE17974_0H_VS_12H_IN_VITRO_ACT_CD4_TCELL_DN	175	Down	0.0521720435821886	0.657337309696811
C5_GO_REGULATION_OF_POSTSYNAPTIC_NEUROTRANSMITTER_RECEPTOR_ACTIVITY	7	Down	0.0522015277226242	0.657337309696811
C7_GSE7764_NKCELL_VS_SPLENOCYTE_UP	171	Down	0.052253509266611	0.657337309696811
C7_GSE2706_R848_VS_R848_AND_LPS_2H_STIM_DC_DN	130	Down	0.0522589667102331	0.657337309696811
C2_PETROVA_PROX1_TARGETS_UP	22	Down	0.0523138644222194	0.657647035210574
C2_MARTINEZ_TP53_TARGETS_UP	470	Down	0.0524061512289871	0.658426155666447
C5_GO_INORGANIC_ANION_TRANSMEMBRANE_TRANSPORT	66	Down	0.052474541925457	0.658577088158501
C2_REACTOME_MECP2_REGULATES_TRANSCRIPTION_FACTORS	4	Down	0.0524787984901885	0.658577088158501
C7_GSE21546_UNSTIM_VS_ANTI_CD3_STIM_ELK1_KO_DP_THYMOCYTES_UP	128	Down	0.0525291542835109	0.658828417148215
C5_GO_REGULATION_OF_CARBOHYDRATE_BIOSYNTHETIC_PROCESS	71	Down	0.0526358476265472	0.659543677732366
C7_GSE7219_UNSTIM_VS_LPS_AND_ANTI_CD40_STIM_DC_DN	169	Down	0.0526469059148332	0.659543677732366
C7_GSE26488_HDAC7_KO_VS_VP16_TRANSGENIC_HDAC7_KO_DOUBLE_POSITIVE_THYMOCYTE_DN	146	Down	0.0526868139412248	0.659663204175923
C5_GO_GLIAL_CELL_ACTIVATION	34	Down	0.0527420923080301	0.659974925810679
C7_GSE29618_PRE_VS_DAY7_POST_LAIV_FLU_VACCINE_MONOCYTE_UP	144	Down	0.0528249024647857	0.660314245590555
C2_REACTOME_SIGNALING_BY_MODERATE_KINASE_ACTIVITY_BRAF_MUTANTS	39	Down	0.052830003168825	0.660314245590555
C5_GO_WASH_COMPLEX	11	Down	0.0528835977184416	0.660359700469276
C5_GO_REGULATION_OF_T_HELPER_CELL_DIFFERENTIATION	30	Up	0.0529173976402999	0.660359700469276
C5_GO_CYTOSKELETAL_PROTEIN_BINDING	731	Down	0.052936401132638	0.660359700469276
C7_GSE38696_LIGHT_ZONE_VS_DARK_ZONE_BCELL_DN	104	Down	0.0529802228531053	0.660359700469276
C7_GSE20727_CTRL_VS_ROS_INHIBITOR_TREATED_DC_DN	171	Down	0.0529856354056966	0.660359700469276
C2_REACTOME_BIOSYNTHESIS_OF_MARESINS	4	Up	0.0530689528511435	0.661018843340247
C5_GO_PHOSPHATIDYLINOSITOL_MONOPHOSPHATE_PHOSPHATASE_ACTIVITY	12	Up	0.0531996707921184	0.662267305797816
C7_GSE3982_MAC_VS_CENT_MEMORY_CD4_TCELL_UP	182	Down	0.0532548732734083	0.662574806482387
C5_GO_SELENIUM_BINDING	8	Down	0.0533305022396545	0.662899355577097
C2_BIOCARTA_INFLAM_PATHWAY	21	Down	0.0533476780251201	0.662899355577097
C2_DOANE_BREAST_CANCER_CLASSES_UP	43	Down	0.0533725071539079	0.662899355577097
C7_GSE35543_IN_VITRO_ITREG_VS_CONVERTED_EX_ITREG_UP	169	Down	0.0534616322726997	0.663626878777061
C2_REACTOME_INTEGRATION_OF_PROVIRUS	8	Up	0.0535282589465228	0.664074454080705
C5_GO_PROTEIN_EXIT_FROM_ENDOPLASMIC_RETICULUM	37	Down	0.0535625430013044	0.664120503206242
C5_GO_RECEPTOR_METABOLIC_PROCESS	144	Down	0.0536074870366284	0.66422476702734
C5_GO_CELLULAR_RESPONSE_TO_INTERFERON_ALPHA	9	Down	0.0536789840111407	0.66422476702734
C7_GSE5542_IFNG_VS_IFNA_TREATED_EPITHELIAL_CELLS_6H_UP	180	Down	0.0537152229975823	0.66422476702734
C5_GO_ENDOPLASMIC_RETICULUM_PART	1004	Down	0.0537767277305331	0.66422476702734
C5_GO_ADULT_BEHAVIOR	82	Down	0.0537816728411945	0.66422476702734
C2_KEGG_MELANOMA	53	Down	0.0538401533539615	0.66422476702734
C5_GO_POSITIVE_REGULATION_OF_RIG_I_SIGNALING_PATHWAY	6	Down	0.0538562368763966	0.66422476702734
C2_SHIN_B_CELL_LYMPHOMA_CLUSTER_1	7	Down	0.0538566777663844	0.66422476702734
C2_REACTOME_2_LTR_CIRCLE_FORMATION	7	Up	0.0538566777663844	0.66422476702734
C2_RANKIN_ANGIOGENIC_TARGETS_OF_VHL_HIF2A_DN	7	Down	0.05387672234508	0.66422476702734
C2_REACTOME_EXTRACELLULAR_MATRIX_ORGANIZATION	204	Down	0.0539637259173981	0.664642878094213
C3_GATTGGY_NFY_Q6_01	923	Down	0.0539718287970442	0.664642878094213
C5_GO_WOUND_HEALING_SPREADING_OF_EPIDERMAL_CELLS	13	Up	0.0540496917037503	0.664896470386555
C5_GO_FANCONI_ANAEMIA_NUCLEAR_COMPLEX	12	Down	0.0540651512754975	0.664896470386555
C5_GO_POSITIVE_REGULATION_OF_PROTEIN_MONOUBIQUITINATION	5	Down	0.0540842454160587	0.664896470386555
C5_GO_T_CELL_APOPTOTIC_PROCESS	43	Up	0.0541777647746454	0.664935801742378
C5_GO_VESICLE_MEMBRANE	595	Down	0.0541897618334695	0.664935801742378
C7_GSE37301_PRO_BCELL_VS_GRANULOCYTE_MONOCYTE_PROGENITOR_DN	161	Down	0.054236224197632	0.664935801742378
C2_PELLICCIOTTA_HDAC_IN_ANTIGEN_PRESENTATION_DN	41	Down	0.0542440982479976	0.664935801742378
C2_TONKS_TARGETS_OF_RUNX1_RUNX1T1_FUSION_HSC_DN	165	Down	0.0542596434801967	0.664935801742378
C7_GSE11864_CSF1_VS_CSF1_IFNG_PAM3CYS_IN_MAC_DN	150	Down	0.0543204479039317	0.664935801742378
C5_GO_NEGATIVE_REGULATION_OF_PATHWAY_RESTRICTED_SMAD_PROTEIN_PHOSPHORYLATION	9	Up	0.0543698182392753	0.664935801742378
C5_GO_DEVELOPMENT_OF_SECONDARY_FEMALE_SEXUAL_CHARACTERISTICS	7	Up	0.0544742169784165	0.664935801742378
C2_REACTOME_CARGO_CONCENTRATION_IN_THE_ER	28	Down	0.0544818203612011	0.664935801742378
C7_GSE2197_CPG_DNA_VS_UNTREATED_IN_DC_UP	161	Down	0.0544936339582939	0.664935801742378
C7_GSE2826_WT_VS_XID_BCELL_UP	166	Down	0.0545021791519393	0.664935801742378
C7_GSE21063_WT_VS_NFATC1_KO_3H_ANTI_IGM_STIM_BCELL_DN	163	Down	0.0545174490034638	0.664935801742378
C7_GSE24634_NAIVE_CD4_TCELL_VS_DAY5_IL4_CONV_TREG_UP	171	Up	0.0545305276706795	0.664935801742378
C2_REACTOME_REGULATION_OF_PTEN_MRNA_TRANSLATION	9	Up	0.0545407304082407	0.664935801742378
C2_MORI_PRE_BI_LYMPHOCYTE_DN	69	Down	0.0545528806561783	0.664935801742378
C2_REACTOME_SIGNALING_BY_RAS_MUTANTS	51	Down	0.0545772008703522	0.664935801742378
C2_CHESLER_BRAIN_HIGHEST_GENETIC_VARIANCE	26	Down	0.0546679489210924	0.665313769538177
C5_GO_INTERLEUKIN_3_MEDIATED_SIGNALING_PATHWAY	5	Up	0.0546873762763446	0.665313769538177
C5_GO_CONVERGENT_EXTENSION_INVOLVED_IN_ORGANOGENESIS	4	Down	0.0547001055284806	0.665313769538177
C7_GSE37563_WT_VS_CTLA4_KO_CD4_TCELL_D4_POST_IMMUNIZATION_DN	169	Down	0.0547904395132146	0.665629279466823
C5_GO_EPINEPHRINE_BINDING	4	Down	0.0549273975465245	0.665629279466823
C5_GO_MAMMARY_GLAND_EPITHELIAL_CELL_PROLIFERATION	23	Down	0.0549682001605081	0.665629279466823
C2_REACTOME_IONOTROPIC_ACTIVITY_OF_KAINATE_RECEPTORS	7	Down	0.0549752096963329	0.665629279466823
C7_GSE15750_DAY6_VS_DAY10_EFF_CD8_TCELL_UP	175	Down	0.0549868631969838	0.665629279466823
C5_GO_N_ACETYLGLUCOSAMINE_METABOLIC_PROCESS	7	Up	0.0549888031788815	0.665629279466823
C2_WHITFIELD_CELL_CYCLE_LITERATURE	41	Down	0.0550538303473039	0.665629279466823
C5_GO_NEGATIVE_REGULATION_OF_TYPE_I_INTERFERON_PRODUCTION	40	Down	0.0550598439119314	0.665629279466823
C5_GO_VESICLE_CARGO_LOADING	16	Down	0.0550932455333145	0.665629279466823
C5_GO_NEGATIVE_REGULATION_OF_SECRETION	147	Down	0.0551387168344745	0.665629279466823
C7_GSE9988_LPS_VS_VEHICLE_TREATED_MONOCYTE_DN	180	Down	0.055159612086588	0.665629279466823
C5_GO_NUCLEOSIDE_CATABOLIC_PROCESS	25	Down	0.0551629366960828	0.665629279466823
C5_GO_NEGATIVE_REGULATION_OF_KERATINOCYTE_PROLIFERATION	10	Up	0.0552113125017334	0.665629279466823
C5_GO_IMMUNE_EFFECTOR_PROCESS	932	Down	0.0552753522908892	0.665629279466823
C2_CREIGHTON_AKT1_SIGNALING_VIA_MTOR_DN	19	Down	0.0552972506867829	0.665629279466823
C5_GO_CHOLESTEROL_STORAGE	16	Down	0.0553101810488934	0.665629279466823
C7_GSE40274_CTRL_VS_FOXP3_AND_GATA1_TRANSDUCED_ACTIVATED_CD4_TCELL_UP	126	Down	0.055312391843682	0.665629279466823
C7_GSE9960_HEALTHY_VS_GRAM_NEG_AND_POS_SEPSIS_PBMC_DN	168	Down	0.0553379855250432	0.665629279466823
C2_MYLLYKANGAS_AMPLIFICATION_HOT_SPOT_27	9	Down	0.0553422657322236	0.665629279466823
C5_GO_ORGAN_GROWTH	125	Down	0.0553459431879147	0.665629279466823
C2_LI_PROSTATE_CANCER_EPIGENETIC	28	Down	0.0553695211525364	0.665629279466823
C2_BOYLAN_MULTIPLE_MYELOMA_C_UP	36	Up	0.055431018833881	0.665996101452084
C7_GSE37416_CTRL_VS_0H_F_TULARENSIS_LVS_NEUTROPHIL_DN	100	Down	0.0555279668391583	0.665996101452084
C5_GO_PHOSPHOLIPASE_A2_INHIBITOR_ACTIVITY	3	Down	0.0555780551662611	0.665996101452084
C2_STOSSI_RESPONSE_TO_ESTRADIOL	32	Down	0.0555873335723315	0.665996101452084
C5_GO_NEGATIVE_REGULATION_OF_ERK1_AND_ERK2_CASCADE	57	Down	0.0556023569383368	0.665996101452084
C5_GO_SECRETORY_GRANULE_MEMBRANE	243	Down	0.0556173874216531	0.665996101452084
C7_GSE17721_PAM3CSK4_VS_GADIQUIMOD_24H_BMDC_UP	161	Down	0.0556422826960593	0.665996101452084
C5_GO_POSITIVE_REGULATION_OF_TRANSMEMBRANE_TRANSPORT	137	Down	0.0556483405069315	0.665996101452084
C5_GO_DIVALENT_INORGANIC_CATION_HOMEOSTASIS	337	Down	0.0557010613388512	0.665996101452084
C7_GSE42021_CD24HI_VS_CD24INT_TCONV_THYMUS_DN	150	Down	0.0557159201825482	0.665996101452084
C2_BIOCARTA_BARRESTIN_PATHWAY	11	Down	0.0557517681674789	0.665996101452084
C5_GO_V_D_J_RECOMBINATION	11	Up	0.0557679376026028	0.665996101452084
C5_GO_PHOSPHOLIPASE_C_ACTIVATING_G_PROTEIN_COUPLED_RECEPTOR_SIGNALING_PATHWAY	53	Down	0.0558166056896758	0.666011033917244
C5_GO_EXTRINSIC_COMPONENT_OF_MEMBRANE	217	Down	0.055830506502937	0.666011033917244
C2_REACTOME_INNATE_IMMUNE_SYSTEM	808	Down	0.0559879880831555	0.666614406301812
C2_ZHOU_CELL_CYCLE_GENES_IN_IR_RESPONSE_6HR	79	Down	0.0559974099870986	0.666614406301812
C5_GO_GABA_ERGIC_SYNAPSE	31	Down	0.0560227294783252	0.666614406301812
C3_CTCAAGA_MIR526B	57	Down	0.0560273724129481	0.666614406301812
C5_GO_REGULATION_OF_MAP_KINASE_ACTIVITY	264	Down	0.0560888539657263	0.666614406301812
C5_GO_POSITIVE_REGULATION_OF_DNA_CATABOLIC_PROCESS	3	Up	0.0561136655042041	0.666614406301812
C3_SREBP1_02	69	Down	0.0561435548728024	0.666614406301812
C2_PID_RHOA_REG_PATHWAY	38	Down	0.0561892064912652	0.666614406301812
C7_GSE36476_CTRL_VS_TSST_ACT_16H_MEMORY_CD4_TCELL_YOUNG_UP	174	Up	0.0562471061589295	0.666614406301812
C5_GO_REGULATION_OF_ACTIN_FILAMENT_BASED_PROCESS	279	Down	0.056270631403505	0.666614406301812
C7_GSE46143_CTRL_VS_LMP2A_TRANSDUCED_CD10_POS_GC_BCELL_DN	181	Down	0.0563155229481133	0.666614406301812
C7_GSE20727_ROS_INH_VS_ROS_INH_AND_DNFB_ALLERGEN_TREATED_DC_DN	84	Down	0.0563162967885444	0.666614406301812
C5_GO_DOPAMINE_BINDING	2	Down	0.0563413916112014	0.666614406301812
C5_GO_DOPAMINE_NEUROTRANSMITTER_RECEPTOR_ACTIVITY_COUPLED_VIA_GI_GO	2	Down	0.0563413916112014	0.666614406301812
C5_GO_DOPAMINE_NEUROTRANSMITTER_RECEPTOR_ACTIVITY	2	Down	0.0563413916112014	0.666614406301812
C5_GO_PARALLEL_FIBER_TO_PURKINJE_CELL_SYNAPSE	7	Down	0.0564040174411917	0.666992090841049
C2_REACTOME_SENESCENCE_ASSOCIATED_SECRETORY_PHENOTYPE_SASP	96	Down	0.0564790865200017	0.667373914208138
C7_GSE37534_UNTREATED_VS_GW1929_TREATED_CD4_TCELL_PPARG1_AND_FOXP3_TRASDUCED_UP	166	Down	0.0565591837564952	0.667373914208138
C2_REACTOME_G2_M_CHECKPOINTS	147	Down	0.0566517033696943	0.667373914208138
C7_GSE14699_NAIVE_VS_DELETIONAL_TOLERANCE_CD8_TCELL_UP	141	Up	0.0566892224791868	0.667373914208138
C5_GO_PROTEIN_FOLDING	180	Down	0.0566992942872132	0.667373914208138
C7_GSE28737_WT_VS_BCL6_HET_FOLLICULAR_BCELL_UP	149	Down	0.05671830449081	0.667373914208138
C5_GO_DEVELOPMENT_OF_SECONDARY_SEXUAL_CHARACTERISTICS	9	Up	0.0567487429824456	0.667373914208138
C2_PID_EPHA_FWDPATHWAY	27	Down	0.0567547648371695	0.667373914208138
C7_GSE13946_CTRL_VS_DSS_COLITIS_GD_TCELL_FROM_COLON_DN	160	Up	0.056762467218866	0.667373914208138
C7_GSE20715_0H_VS_24H_OZONE_LUNG_UP	173	Down	0.0567873641766211	0.667373914208138
C2_MCBRYAN_TERMINAL_END_BUD_DN	6	Down	0.0567987020485518	0.667373914208138
C5_GO_G_PROTEIN_COUPLED_PURINERGIC_NUCLEOTIDE_RECEPTOR_SIGNALING_PATHWAY	10	Down	0.0568356921827121	0.667373914208138
C5_GO_G_PROTEIN_COUPLED_NUCLEOTIDE_RECEPTOR_ACTIVITY	10	Down	0.0568356921827121	0.667373914208138
C5_GO_ALDEHYDE_DEHYDROGENASE_NAD_ACTIVITY	12	Down	0.0569516543939526	0.668067010783674
C5_GO_NEGATIVE_REGULATION_OF_MAP_KINASE_ACTIVITY	54	Down	0.0569827055737092	0.668067010783674
C5_GO_G_PROTEIN_COUPLED_RECEPTOR_BINDING	155	Down	0.0570192544908955	0.668067010783674
C7_GSE22611_NOD2_TRANSD_VS_CTRL_TRANSD_HEK293_MDP_STIM_6H_UP	143	Down	0.0570380562096727	0.668067010783674
C2_MCCABE_HOXC6_TARGETS_DN	15	Down	0.057048488008273	0.668067010783674
C7_GSE6259_FLT3L_INDUCED_DEC205_POS_DC_VS_CD4_TCELL_DN	75	Down	0.0571586222056842	0.668744202878209
C7_GSE3982_MEMORY_CD4_TCELL_VS_TH1_DN	179	Down	0.0571678858695776	0.668744202878209
C5_GO_POSITIVE_REGULATION_OF_PEPTIDE_SECRETION	193	Down	0.0572369594803887	0.668761007824418
C5_GO_REGULATION_OF_CARDIAC_EPITHELIAL_TO_MESENCHYMAL_TRANSITION	8	Up	0.0572724102067278	0.668761007824418
C5_GO_CENTRAL_NERVOUS_SYSTEM_DEVELOPMENT	656	Down	0.0573568353123666	0.668761007824418
C5_GO_ZINC_ION_TRANSMEMBRANE_TRANSPORTER_ACTIVITY	13	Down	0.0574498691179615	0.668761007824418
C5_GO_REGULATION_OF_PROTEIN_LOCALIZATION_TO_PLASMA_MEMBRANE	71	Down	0.0574976514900664	0.668761007824418
C2_WU_HBX_TARGETS_1_UP	14	Down	0.0575605561497528	0.668761007824418
C5_GO_MEIOSIS_II_CELL_CYCLE_PROCESS	8	Down	0.0575808644109709	0.668761007824418
C5_GO_POSITIVE_REGULATION_OF_TRANSCRIPTION_FROM_RNA_POLYMERASE_II_PROMOTER_IN_RESPONSE_TO_HEAT_STRESS	3	Up	0.0576252874050783	0.668761007824418
C5_GO_MEMBRANE_ORGANIZATION	651	Down	0.0576319603423957	0.668761007824418
C2_REACTOME_IRAK2_MEDIATED_ACTIVATION_OF_TAK1_COMPLEX	9	Up	0.0576513007389656	0.668761007824418
C5_GO_GRANZYME_MEDIATED_APOPTOTIC_SIGNALING_PATHWAY	5	Down	0.0577032403629702	0.668761007824418
C7_GSE3982_BCELL_VS_TH1_DN	164	Down	0.0577591711907245	0.668761007824418
C5_GO_REGULATION_OF_FIBROBLAST_MIGRATION	30	Down	0.0577784613254769	0.668761007824418
C7_GSE13485_CTRL_VS_DAY7_YF17D_VACCINE_PBMC_DN	177	Down	0.057804563776581	0.668761007824418
C5_GO_ENDOCYTOSIS	412	Down	0.0578520911210772	0.668761007824418
C2_BIOCARTA_COMP_PATHWAY	7	Down	0.0578706968442634	0.668761007824418
C5_GO_MUSCLE_CELL_APOPTOTIC_PROCESS	52	Down	0.0578823767068027	0.668761007824418
C5_GO_NEGATIVE_REGULATION_OF_GUANYL_NUCLEOTIDE_EXCHANGE_FACTOR_ACTIVITY	4	Up	0.0579069278607769	0.668761007824418
C5_GO_ACETYLTRANSFERASE_ACTIVITY	82	Down	0.0579189100866659	0.668761007824418
C7_GSE1460_INTRATHYMIC_T_PROGENITOR_VS_DP_THYMOCYTE_DN	157	Down	0.0579671691973016	0.668761007824418
C5_GO_POSITIVE_REGULATION_OF_RHO_PROTEIN_SIGNAL_TRANSDUCTION	21	Down	0.0579676036976261	0.668761007824418
C5_GO_SCHAFFER_COLLATERAL__CA1_SYNAPSE	57	Down	0.0579839065436556	0.668761007824418
C2_SAKAI_TUMOR_INFILTRATING_MONOCYTES_UP	20	Down	0.057989614674061	0.668761007824418
C2_REACTOME_ASPARAGINE_N_LINKED_GLYCOSYLATION	253	Down	0.0580459298499757	0.668761007824418
C5_GO_UV_DAMAGE_EXCISION_REPAIR	10	Up	0.0580461432775229	0.668761007824418
C2_REACTOME_NEF_AND_SIGNAL_TRANSDUCTION	8	Down	0.0580693141126441	0.668761007824418
C5_GO_CARDIAC_VENTRICLE_DEVELOPMENT	84	Down	0.0580738023981597	0.668761007824418
C5_GO_NEGATIVE_REGULATION_OF_GONADOTROPIN_SECRETION	2	Down	0.0580897793813525	0.668761007824418
C5_GO_VESICLE_TARGETING	80	Down	0.0581008473719638	0.668761007824418
C5_GO_SMOOTH_MUSCLE_CONTRACTION	64	Down	0.0581245999744677	0.668761007824418
C7_GSE40666_UNTREATED_VS_IFNA_STIM_EFFECTOR_CD8_TCELL_90MIN_UP	174	Down	0.0581256443397108	0.668761007824418
C7_GSE37532_TREG_VS_TCONV_CD4_TCELL_FROM_VISCERAL_ADIPOSE_TISSUE_UP	78	Down	0.0581544696303607	0.668761007824418
C5_GO_ACTIVIN_RECEPTOR_COMPLEX	7	Up	0.05823336635687	0.668971844085665
C2_KAUFFMANN_MELANOMA_RELAPSE_UP	55	Down	0.0582343947505406	0.668971844085665
C2_CHESLER_BRAIN_D6MIT150_QTL_CIS	3	Down	0.0583548029483011	0.669854679291339
C5_GO_TACHYKININ_RECEPTOR_SIGNALING_PATHWAY	5	Down	0.0583909330089219	0.669854679291339
C2_ZHAN_MULTIPLE_MYELOMA_MF_UP	37	Down	0.0584037546645397	0.669854679291339
C5_GO_CARBOHYDRATE_BIOSYNTHETIC_PROCESS	157	Down	0.0585075946638104	0.670114746731861
C7_GSE9509_LPS_VS_LPS_AND_IL10_STIM_IL10_KO_MACROPHAGE_20MIN_DN	176	Down	0.0585150477653548	0.670114746731861
C2_LEIN_ASTROCYTE_MARKERS	30	Down	0.0587099010610819	0.670114746731861
C5_GO_ENDOTHELIAL_CELL_MATRIX_ADHESION	2	Down	0.0587603810716389	0.670114746731861
C7_GSE17721_LPS_VS_PAM3CSK4_24H_BMDC_DN	162	Down	0.0587706498701473	0.670114746731861
C2_REACTOME_TIGHT_JUNCTION_INTERACTIONS	14	Up	0.058821393525437	0.670114746731861
C5_GO_POSITIVE_REGULATION_OF_MITOTIC_SISTER_CHROMATID_SEPARATION	9	Down	0.0588229514189084	0.670114746731861
C5_GO_CD4_POSITIVE_ALPHA_BETA_T_CELL_ACTIVATION	72	Up	0.0588632609464407	0.670114746731861
C5_GO_POLARIZED_EPITHELIAL_CELL_DIFFERENTIATION	14	Down	0.05890527101111	0.670114746731861
C7_GSE6259_33D1_POS_VS_DEC205_POS_FLT3L_INDUCED_SPLENIC_DC_DN	170	Down	0.0589176913416505	0.670114746731861
C2_REACTOME_TRANSCRIPTIONAL_REGULATION_OF_PLURIPOTENT_STEM_CELLS	18	Down	0.0589526858528941	0.670114746731861
C5_GO_PROTEIN_KINASE_A_SIGNALING	17	Down	0.0590160707398943	0.670114746731861
C5_GO_REGULATION_OF_NATURAL_KILLER_CELL_CHEMOTAXIS	4	Down	0.0590196597845033	0.670114746731861
C7_GSE32986_UNSTIM_VS_GMCSF_AND_CURDLAN_HIGHDOSE_STIM_DC_UP	178	Down	0.0590231979989056	0.670114746731861
C2_REACTOME_MITOCHONDRIAL_PROTEIN_IMPORT	49	Down	0.0590253134045243	0.670114746731861
C5_GO_POSITIVE_REGULATION_OF_TUMOR_NECROSIS_FACTOR_SUPERFAMILY_CYTOKINE_PRODUCTION	60	Down	0.0590572207967533	0.670114746731861
C2_REACTOME_SLC_MEDIATED_TRANSMEMBRANE_TRANSPORT	159	Down	0.0590803834256727	0.670114746731861
C5_GO_POSITIVE_REGULATION_OF_CALCIUM_ION_TRANSMEMBRANE_TRANSPORTER_ACTIVITY	30	Down	0.0590834130710622	0.670114746731861
C5_GO_RIBOSOMAL_LARGE_SUBUNIT_ASSEMBLY	21	Up	0.0591407308140029	0.670114746731861
C5_GO_NEGATIVE_REGULATION_OF_G_PROTEIN_COUPLED_RECEPTOR_SIGNALING_PATHWAY	34	Down	0.0591814262033944	0.670114746731861
C5_GO_RESPONSE_TO_TUMOR_NECROSIS_FACTOR	219	Down	0.0591935892159468	0.670114746731861
C5_GO_INTEGRAL_COMPONENT_OF_PRESYNAPTIC_ACTIVE_ZONE_MEMBRANE	10	Down	0.0592003221673502	0.670114746731861
C5_GO_REGULATION_OF_PROTEASOMAL_PROTEIN_CATABOLIC_PROCESS	152	Down	0.0592233709339444	0.670114746731861
C7_GSE17974_0H_VS_24H_IN_VITRO_ACT_CD4_TCELL_DN	172	Down	0.0592252939007675	0.670114746731861
C7_GSE37605_TREG_VS_TCONV_C57BL6_FOXP3_IRES_GFP_UP	80	Down	0.0592401160522896	0.670114746731861
C5_GO_SULFUR_COMPOUND_TRANSPORT	36	Down	0.059319597268639	0.670114746731861
C2_RIGGI_EWING_SARCOMA_PROGENITOR_UP	305	Down	0.0593585536338154	0.670114746731861
C2_PID_INTEGRIN_CS_PATHWAY	24	Down	0.0593887488163252	0.670114746731861
C5_GO_POSITIVE_REGULATION_OF_INTERFERON_GAMMA_PRODUCTION	51	Down	0.0594028624296638	0.670114746731861
C2_HEDENFALK_BREAST_CANCER_BRACX_UP	14	Up	0.0594056518261138	0.670114746731861
C5_GO_REGULATION_OF_CELL_GROWTH_INVOLVED_IN_CARDIAC_MUSCLE_CELL_DEVELOPMENT	13	Down	0.0594070122304528	0.670114746731861
C7_GSE11924_TH1_VS_TH17_CD4_TCELL_UP	125	Down	0.0594395445692558	0.670114746731861
C2_TRAYNOR_RETT_SYNDROM_UP	25	Down	0.0594444191388066	0.670114746731861
C5_GO_REGULATION_OF_STEROID_BIOSYNTHETIC_PROCESS	69	Down	0.0595113190494051	0.670395564194461
C5_GO_DOPAMINERGIC_NEURON_AXON_GUIDANCE	4	Down	0.0595826476838813	0.670395564194461
C5_GO_STEROL_HOMEOSTASIS	58	Down	0.0595921950697566	0.670395564194461
C2_REACTOME_SEMA3A_PAK_DEPENDENT_AXON_REPULSION	16	Down	0.0596338165159994	0.670395564194461
C5_GO_EPITHELIAL_TO_MESENCHYMAL_TRANSITION_INVOLVED_IN_ENDOCARDIAL_CUSHION_FORMATION	11	Up	0.0596718634709836	0.670395564194461
C5_GO_TELENCEPHALON_DEVELOPMENT	171	Down	0.059752593096189	0.670395564194461
C7_GSE15330_MEGAKARYOCYTE_ERYTHROID_VS_GRANULOCYTE_MONOCYTE_PROGENITOR_UP	170	Down	0.0597986296326182	0.670395564194461
C2_REACTOME_POLO_LIKE_KINASE_MEDIATED_EVENTS	16	Down	0.0598005633988699	0.670395564194461
C2_KIM_GERMINAL_CENTER_T_HELPER_UP	58	Down	0.0598248052043882	0.670395564194461
C5_GO_DENSE_CORE_GRANULE_TRANSPORT	8	Down	0.0598604013662923	0.670395564194461
C5_GO_TAU_PROTEIN_BINDING	38	Down	0.0598754393446357	0.670395564194461
C5_GO_NEGATIVE_REGULATION_OF_DEFENSE_RESPONSE	145	Down	0.0598841696971489	0.670395564194461
C5_GO_RESPONSE_TO_MORPHINE	22	Down	0.0598926673014619	0.670395564194461
C2_SMID_BREAST_CANCER_RELAPSE_IN_BONE_UP	59	Down	0.059918729943191	0.670395564194461
C5_GO_NATURAL_KILLER_CELL_ACTIVATION_INVOLVED_IN_IMMUNE_RESPONSE	13	Down	0.05993224626735	0.670395564194461
C5_GO_LACTATE_TRANSMEMBRANE_TRANSPORTER_ACTIVITY	2	Down	0.0600788434047295	0.671249823620936
C5_GO_REGULATION_OF_T_CELL_APOPTOTIC_PROCESS	30	Up	0.0600998270173652	0.671249823620936
C7_GSE45365_WT_VS_IFNAR_KO_CD11B_DC_DN	141	Down	0.060139671860708	0.671249823620936
C5_GO_CHROMOSOME_PASSENGER_COMPLEX	5	Down	0.0601618570419759	0.671249823620936
C7_GSE26488_CTRL_VS_PEPTIDE_INJECTION_OT2_THYMOCYTE_DN	168	Up	0.0602109223427887	0.671249823620936
C2_REACTOME_M_PHASE	338	Down	0.0602109994542401	0.671249823620936
C2_SATO_SILENCED_EPIGENETICALLY_IN_PANCREATIC_CANCER	25	Down	0.0602249185764952	0.671249823620936
C5_GO_GLOBAL_GENOME_NUCLEOTIDE_EXCISION_REPAIR	23	Up	0.0602926371815111	0.671659978202034
C5_GO_LYMPHOCYTE_MIGRATION	69	Down	0.0604334179990733	0.67288320819778
C5_GO_GLYCOSYLATION	204	Down	0.0607117927543967	0.674596914144543
C5_GO_REGULATION_OF_PLASMA_LIPOPROTEIN_PARTICLE_LEVELS	64	Down	0.0607476358324837	0.674596914144543
C5_GO_PROTEIN_INSERTION_INTO_MITOCHONDRIAL_MEMBRANE_INVOLVED_IN_APOPTOTIC_SIGNALING_PATHWAY	27	Down	0.0607888889595508	0.674596914144543
C5_GO_POSITIVE_REGULATION_OF_CHROMOSOME_SEPARATION	10	Down	0.0607992921525791	0.674596914144543
C2_REACTOME_EPHA_MEDIATED_GROWTH_CONE_COLLAPSE	20	Down	0.0608424626151296	0.674596914144543
C5_GO_NEGATIVE_REGULATION_OF_LYMPHOCYTE_APOPTOTIC_PROCESS	27	Up	0.0608512680698979	0.674596914144543
C2_DAUER_STAT3_TARGETS_DN	40	Down	0.0608552856147113	0.674596914144543
C2_KEGG_GLYOXYLATE_AND_DICARBOXYLATE_METABOLISM	13	Down	0.0608990061748187	0.674596914144543
C5_GO_INHIBITORY_POSTSYNAPTIC_POTENTIAL	8	Down	0.0609003533773432	0.674596914144543
C5_GO_L_AMINO_ACID_TRANSMEMBRANE_TRANSPORTER_ACTIVITY	37	Down	0.0610318552498824	0.674596914144543
C5_GO_MORPHOGENESIS_OF_A_POLARIZED_EPITHELIUM	108	Down	0.0610477650193767	0.674596914144543
C2_LE_EGR2_TARGETS_UP	89	Down	0.0610541340709476	0.674596914144543
C1_chr12q12	21	Down	0.0610885464129652	0.674596914144543
C5_GO_POSITIVE_REGULATION_OF_SMOOTH_MUSCLE_CELL_APOPTOTIC_PROCESS	14	Down	0.0610906428557483	0.674596914144543
C3_AAANWWTGC_UNKNOWN	139	Down	0.0610933872659981	0.674596914144543
C5_GO_GOLGI_APPARATUS	1186	Down	0.0611371021809387	0.674596914144543
C2_BIOCARTA_HIVNEF_PATHWAY	54	Down	0.0611502595587634	0.674596914144543
C5_GO_RESPONSE_TO_MAGNESIUM_ION	16	Down	0.0611957599239312	0.674596914144543
C7_GSE15930_NAIVE_VS_72H_IN_VITRO_STIM_IFNAB_CD8_TCELL_DN	185	Down	0.0612381111485924	0.674596914144543
C7_GSE17721_PAM3CSK4_VS_GADIQUIMOD_2H_BMDC_DN	170	Down	0.0612518709252023	0.674596914144543
C2_REACTOME_INHIBITION_OF_THE_PROTEOLYTIC_ACTIVITY_OF_APC_C_REQUIRED_FOR_THE_ONSET_OF_ANAPHASE_BY_MITOTIC_SPINDLE_CHECKPOINT_COMPONENTS	18	Down	0.0612603855228584	0.674596914144543
C7_GSE9316_CD4_TCELL_BALBC_VS_TH17_ENRI_CD4_TCELL_SKG_PMA_IONO_STIM_FR4NEG_DN	161	Down	0.0612705294667948	0.674596914144543
C5_GO_ORGANIC_ACID_BIOSYNTHETIC_PROCESS	215	Down	0.0613596755497916	0.67468661965568
C5_GO_ACTININ_BINDING	25	Down	0.0613603837190265	0.67468661965568
C7_GSE22611_NOD2_TRANSD_VS_CTRL_TRANSD_HEK293_MDP_STIM_6H_DN	144	Down	0.0614162083226603	0.67468661965568
C7_GSE37532_VISCERAL_ADIPOSE_TISSUE_VS_LN_DERIVED_PPARG_KO_TCONV_CD4_TCELL_UP	160	Down	0.0614191779901602	0.67468661965568
C2_REACTOME_REGULATION_OF_GENE_EXPRESSION_IN_BETA_CELLS	6	Up	0.0614339701550861	0.67468661965568
C7_GSE21360_NAIVE_VS_QUATERNARY_MEMORY_CD8_TCELL_DN	178	Down	0.0615054461178928	0.674697945892668
C2_BASSO_HAIRY_CELL_LEUKEMIA_UP	67	Down	0.0615299684283961	0.674697945892668
C2_KEGG_O_GLYCAN_BIOSYNTHESIS	20	Down	0.0615495303380806	0.674697945892668
C5_GO_ION_HOMEOSTASIS	566	Down	0.0615720820925807	0.674697945892668
C7_GSE10239_NAIVE_VS_KLRG1INT_EFF_CD8_TCELL_UP	179	Up	0.0615902972289813	0.674697945892668
C5_GO_REGULATION_OF_PROTEIN_SERINE_THREONINE_KINASE_ACTIVITY	403	Down	0.0616850699464454	0.674790372979191
C2_BIOCARTA_NPP1_PATHWAY	7	Down	0.061740120107984	0.674790372979191
C5_GO_NEGATIVE_REGULATION_OF_ANTIGEN_PROCESSING_AND_PRESENTATION	4	Down	0.0617587670627446	0.674790372979191
C5_GO_LACTATE_TRANSPORT	3	Down	0.0617797763150267	0.674790372979191
C5_GO_ADRENERGIC_RECEPTOR_SIGNALING_PATHWAY	17	Down	0.0618493571468236	0.674790372979191
C5_GO_COPPER_CHAPERONE_ACTIVITY	5	Down	0.0618695915117938	0.674790372979191
C2_REACTOME_RHO_GTPASES_ACTIVATE_FORMINS	117	Down	0.0618976322113839	0.674790372979191
C5_GO_SYNAPSE_ORGANIZATION	260	Down	0.0618989277456082	0.674790372979191
C7_GSE40068_CXCR5NEG_BCL6NEG_CD4_TCELL_VS_CXCR5POS_BCL6NEG_TFH_DN	176	Down	0.0619248649036892	0.674790372979191
C3_YAATNANRNNNCAG_UNKNOWN	51	Down	0.0619819238296067	0.674790372979191
C7_GSE4984_UNTREATED_VS_GALECTIN1_TREATED_DC_UP	162	Down	0.0620145755707088	0.674790372979191
C5_GO_ESTABLISHMENT_OR_MAINTENANCE_OF_CYTOSKELETON_POLARITY	14	Down	0.0620380037006395	0.674790372979191
C5_GO_MHC_CLASS_I_PEPTIDE_LOADING_COMPLEX	3	Down	0.0620481897475021	0.674790372979191
C5_GO_POSITIVE_REGULATION_OF_SECRETION	286	Down	0.0620516774902357	0.674790372979191
C5_GO_MYOFIBRIL_ASSEMBLY	38	Down	0.0620688068384826	0.674790372979191
C2_OSMAN_BLADDER_CANCER_DN	367	Up	0.0620957490026885	0.674790372979191
[truncated: 19,724 more rows]
