# Supplementary material for: Osteopontin associates with brain TRM-cell transcriptome and compartmentalization in donors with and without multiple sclerosis
Source: iScience. 2022 Dec 9;26(1):105785. doi: 10.1016/j.isci.2022.105785 (PMC9804143; doi:10.1016/j.isci.2022.105785)
Supplement: Data S6. Gene set enrichment analysis results of matched blood and brain samples, related to Figures S10B and S10C [file mmc7.zip › DataS6_GSEA_Circulating_vs_Brain/tab.camera.v7.0_B_CD8_TEM_vs_CD8_TEMRA.txt]

geneset	NGenes	Direction	PValue	FDR
C7_GSE26495_NAIVE_VS_PD1LOW_CD8_TCELL_DN	183	Down	5.30866961932159e-11	1.15320230140523e-06
C2_KEGG_RIBOSOME	62	Up	3.7396804947247e-10	4.06185396934524e-06
C7_GSE26495_NAIVE_VS_PD1HIGH_CD8_TCELL_DN	187	Down	5.88815605640265e-10	4.26361380044116e-06
C7_GSE45739_UNSTIM_VS_ACD3_ACD28_STIM_WT_CD4_TCELL_DN	186	Down	1.35431626665768e-09	7.35495306515118e-06
C2_REACTOME_NONSENSE_MEDIATED_DECAY_NMD_INDEPENDENT_OF_THE_EXON_JUNCTION_COMPLEX_EJC	71	Up	2.10739576959151e-08	9.15579166056727e-05
C7_GSE26495_PD1HIGH_VS_PD1LOW_CD8_TCELL_DN	137	Down	2.90579874311024e-08	0.000105204443494306
C7_GSE22886_NAIVE_CD4_TCELL_VS_NKCELL_DN	185	Down	5.18551447472544e-08	0.000160921329906372
C7_GSE45739_UNSTIM_VS_ACD3_ACD28_STIM_NRAS_KO_CD4_TCELL_DN	171	Down	8.80902798820563e-08	0.000239198143734739
C7_GSE3982_CENT_MEMORY_CD4_TCELL_VS_NKCELL_DN	152	Down	4.58533215434283e-07	0.00110674633765321
C7_GSE22886_NAIVE_CD8_TCELL_VS_NKCELL_DN	177	Down	5.48623002071506e-07	0.00119177374739993
C2_KEGG_NATURAL_KILLER_CELL_MEDIATED_CYTOTOXICITY	94	Down	1.12342519366349e-06	0.00221856049835927
C5_GO_COTRANSLATIONAL_PROTEIN_TARGETING_TO_MEMBRANE	77	Up	1.26971864797123e-06	0.00229850818248992
C5_GO_CYTOSOLIC_RIBOSOME	79	Up	1.54035772610006e-06	0.0025739377603132
C2_REACTOME_EUKARYOTIC_TRANSLATION_INITIATION	89	Up	2.15231960664751e-06	0.00333963134394313
C2_REACTOME_BASE_EXCISION_REPAIR	85	Down	2.95898685852553e-06	0.00428520476851667
C5_GO_CYTOSOLIC_LARGE_RIBOSOMAL_SUBUNIT	46	Up	3.58407411797797e-06	0.00486605262905222
C7_GSE25123_CTRL_VS_IL4_STIM_MACROPHAGE_UP	172	Down	3.9209989631753e-06	0.00501034473394453
C2_REACTOME_SRP_DEPENDENT_COTRANSLATIONAL_PROTEIN_TARGETING_TO_MEMBRANE	86	Up	5.19450278498837e-06	0.0062688991110168
C7_GSE22886_NAIVE_TCELL_VS_NKCELL_DN	180	Down	8.39582823184028e-06	0.00959908298317192
C7_GSE13485_CTRL_VS_DAY21_YF17D_VACCINE_PBMC_UP	163	Down	9.36822409450965e-06	0.0101752966002517
C2_MORI_MATURE_B_LYMPHOCYTE_UP	73	Down	1.44334843254951e-05	0.0148623758793786
C2_REACTOME_HATS_ACETYLATE_HISTONES	126	Down	1.50518928944588e-05	0.0148623758793786
C5_GO_ESTABLISHMENT_OF_PROTEIN_LOCALIZATION_TO_ENDOPLASMIC_RETICULUM	86	Up	1.82882064346553e-05	0.0169790410381013
C2_REACTOME_SELENOAMINO_ACID_METABOLISM	87	Up	1.87587803210621e-05	0.0169790410381013
C7_GSE37533_PPARG1_FOXP3_VS_FOXP3_TRANSDUCED_CD4_TCELL_DN	176	Down	2.66045713887149e-05	0.0231172441710821
C7_GSE6259_FLT3L_INDUCED_DEC205_POS_DC_VS_CD8_TCELL_DN	154	Down	3.2251309012513e-05	0.0263167996057973
C7_GSE25088_CTRL_VS_IL4_AND_ROSIGLITAZONE_STIM_MACROPHAGE_DN	161	Down	3.27097357343151e-05	0.0263167996057973
C2_OSMAN_BLADDER_CANCER_UP	364	Down	4.09692094239924e-05	0.0317847905827638
C2_REACTOME_NONSENSE_MEDIATED_DECAY_NMD	89	Up	4.44383811894011e-05	0.0323415556404588
C2_REACTOME_BASE_EXCISION_REPAIR_AP_SITE_FORMATION	58	Down	4.46644878338058e-05	0.0323415556404588
C7_GSE360_HIGH_DOSE_B_MALAYI_VS_M_TUBERCULOSIS_MAC_UP	165	Down	4.79400236710003e-05	0.0334641172322859
C7_GSE42021_TREG_VS_TCONV_PLN_UP	171	Down	4.92957580183745e-05	0.0334641172322859
C7_GSE5542_UNTREATED_VS_IFNG_TREATED_EPITHELIAL_CELLS_6H_DN	182	Down	5.26338624359314e-05	0.0346474361725981
C2_REACTOME_TRANSCRIPTIONAL_REGULATION_BY_SMALL_RNAS	94	Down	6.98776452654389e-05	0.0432774455886721
C7_GSE19888_ADENOSINE_A3R_INH_PRETREAT_AND_ACT_BY_A3R_VS_TCELL_MEMBRANES_ACT_MAST_CELL_UP	164	Down	7.06499205463161e-05	0.0432774455886721
C2_REACTOME_CONDENSATION_OF_PROPHASE_CHROMOSOMES	65	Down	7.56138499451226e-05	0.0432774455886721
C7_GSE21360_NAIVE_VS_QUATERNARY_MEMORY_CD8_TCELL_DN	178	Down	7.56985827244533e-05	0.0432774455886721
C7_GSE21546_WT_VS_SAP1A_KO_DP_THYMOCYTES_UP	155	Down	7.74898197453803e-05	0.0432774455886721
C7_GSE34205_RSV_VS_FLU_INF_INFANT_PBMC_DN	167	Down	8.21693057175947e-05	0.0432774455886721
C2_PID_RAC1_PATHWAY	51	Down	8.23746447053773e-05	0.0432774455886721
C2_REACTOME_NEGATIVE_EPIGENETIC_REGULATION_OF_RRNA_EXPRESSION	93	Down	8.43260087624103e-05	0.0432774455886721
C7_GSE37533_PPARG2_FOXP3_VS_FOXP3_TRANSDUCED_CD4_TCELL_DN	175	Down	8.56089998788433e-05	0.0432774455886721
C2_REACTOME_SIRT1_NEGATIVELY_REGULATES_RRNA_EXPRESSION	60	Down	8.8142962271119e-05	0.0432774455886721
C7_GSE13485_PRE_VS_POST_YF17D_VACCINATION_PBMC_DN	171	Down	8.84999962826947e-05	0.0432774455886721
C7_GSE43260_BTLA_POS_VS_NEG_INTRATUMORAL_CD8_TCELL_UP	176	Down	9.00953552066852e-05	0.0432774455886721
C7_GSE9988_LOW_LPS_VS_CTRL_TREATED_MONOCYTE_DN	182	Down	9.52279365013385e-05	0.0432774455886721
C7_GSE6269_HEALTHY_VS_STAPH_PNEUMO_INF_PBMC_UP	166	Down	9.58998423072131e-05	0.0432774455886721
C5_GO_DNA_REPAIR_COMPLEX	34	Down	9.67773496267273e-05	0.0432774455886721
C2_REACTOME_CHROMATIN_ORGANIZATION	243	Down	9.98454260702982e-05	0.0432774455886721
C7_GSE360_L_DONOVANI_VS_B_MALAYI_LOW_DOSE_DC_DN	166	Down	0.000102332871692951	0.0432774455886721
C2_REACTOME_DEPURINATION	51	Down	0.000103995044690722	0.0432774455886721
C7_GSE12845_IGD_POS_BLOOD_VS_DARKZONE_GC_TONSIL_BCELL_DN	179	Down	0.000105025027799864	0.0432774455886721
C2_MULLIGHAN_MLL_SIGNATURE_1_UP	331	Down	0.000106959432672186	0.0432774455886721
C7_GSE16385_IFNG_TNF_VS_IL4_STIM_MACROPHAGE_ROSIGLITAZONE_TREATED_DN	164	Down	0.00010758099994422	0.0432774455886721
C7_GSE21063_WT_VS_NFATC1_KO_16H_ANTI_IGM_STIM_BCELL_DN	110	Down	0.000111013612599847	0.0438463401182996
C2_REACTOME_OXIDATIVE_STRESS_INDUCED_SENESCENCE	112	Down	0.00011926156981135	0.0448782091036711
C2_REACTOME_ACTIVATED_PKN1_STIMULATES_TRANSCRIPTION_OF_AR_ANDROGEN_RECEPTOR_REGULATED_GENES_KLK2_AND_KLK3	57	Down	0.000123633359477544	0.0448782091036711
C5_GO_RESPONSE_TO_TYPE_I_INTERFERON	72	Down	0.000125414618808635	0.0448782091036711
C2_REACTOME_MEIOTIC_RECOMBINATION	73	Down	0.000126821738573944	0.0448782091036711
C2_REACTOME_MEIOSIS	103	Down	0.000129672196028222	0.0448782091036711
C2_REACTOME_MEIOTIC_SYNAPSIS	72	Down	0.000129815285991461	0.0448782091036711
C2_REACTOME_DNA_REPAIR	299	Down	0.000129998320224652	0.0448782091036711
C7_GSE33162_HDAC3_KO_VS_HDAC3_KO_4H_LPS_STIM_MACROPHAGE_UP	167	Down	0.000130153623971426	0.0448782091036711
C5_GO_B_CELL_RECEPTOR_SIGNALING_PATHWAY	45	Down	0.000135993494164225	0.0457926564067952
C7_GSE45365_WT_VS_IFNAR_KO_CD8A_DC_MCMV_INFECTION_UP	169	Down	0.000139191662257656	0.0457926564067952
C7_GSE17721_CTRL_VS_CPG_8H_BMDC_UP	167	Down	0.00013919174344541	0.0457926564067952
C2_CHNG_MULTIPLE_MYELOMA_HYPERPLOID_UP	41	Up	0.00014123776546772	0.0457926564067952
C7_GSE37533_PPARG1_FOXP3_VS_FOXP3_TRANSDUCED_CD4_TCELL_PIOGLITAZONE_TREATED_UP	177	Down	0.000146115829129867	0.0466775611204133
C2_MONTERO_THYROID_CANCER_POOR_SURVIVAL_UP	11	Up	0.000149076177540468	0.0466855498527039
C2_REACTOME_PRC2_METHYLATES_HISTONES_AND_DNA	65	Down	0.000151336676170998	0.0466855498527039
C2_KEGG_BASE_EXCISION_REPAIR	32	Down	0.000152588226282833	0.0466855498527039
C7_GSE5542_UNTREATED_VS_IFNA_AND_IFNG_TREATED_EPITHELIAL_CELLS_6H_DN	170	Down	0.000159046148445716	0.0468549272292199
C2_BIOCARTA_CTL_PATHWAY	13	Down	0.000159158019299918	0.0468549272292199
C7_GSE9988_LPS_VS_CTRL_TREATED_MONOCYTE_DN	181	Down	0.000159697726532441	0.0468549272292199
C2_LI_DCP2_BOUND_MRNA	66	Down	0.000162325757423046	0.0468549272292199
C2_DIAZ_CHRONIC_MEYLOGENOUS_LEUKEMIA_UP	1268	Down	0.00016392645902595	0.0468549272292199
C2_REACTOME_TELOMERE_MAINTENANCE	76	Down	0.00017359062311497	0.048972845531513
C2_REACTOME_RHO_GTPASES_ACTIVATE_PKNS	79	Down	0.000177490193418536	0.0494310188670624
C2_REACTOME_PKMTS_METHYLATE_HISTONE_LYSINES	64	Down	0.000190533404331704	0.0523918625607291
C5_GO_RETROGRADE_TRANSPORT_ENDOSOME_TO_GOLGI	74	Down	0.00019948353760226	0.0530811431878561
C7_GSE22886_CD8_VS_CD4_NAIVE_TCELL_UP	175	Down	0.000202334832417343	0.0530811431878561
C7_GSE17721_PAM3CSK4_VS_GADIQUIMOD_2H_BMDC_DN	170	Down	0.000205779528010243	0.0530811431878561
C7_GSE40655_FOXO1_KO_VS_WT_NTREG_UP	174	Down	0.000206908935955716	0.0530811431878561
C7_GSE45739_UNSTIM_VS_ACD3_ACD28_STIM_WT_CD4_TCELL_UP	166	Up	0.000209811693696796	0.0530811431878561
C2_REACTOME_REGULATION_OF_ACTIN_DYNAMICS_FOR_PHAGOCYTIC_CUP_FORMATION	57	Down	0.000211848054779372	0.0530811431878561
C7_GSE2770_IL12_VS_IL4_TREATED_ACT_CD4_TCELL_6H_DN	183	Down	0.000212613095048007	0.0530811431878561
C7_GSE14308_TH2_VS_NAIVE_CD4_TCELL_DN	155	Down	0.000213035920439303	0.0530811431878561
C2_REACTOME_DNA_METHYLATION	56	Down	0.000217063678688817	0.0530811431878561
C7_GSE18893_CTRL_VS_TNF_TREATED_TREG_2H_UP	173	Down	0.000218409943577365	0.0530811431878561
C7_GSE27786_CD4_TCELL_VS_NKTCELL_DN	161	Down	0.000219919112779407	0.0530811431878561
C7_GSE16522_ANTI_CD3CD28_STIM_VS_UNSTIM_MEMORY_CD8_TCELL_DN	166	Down	0.000223213233319538	0.0531254782233918
C5_GO_PROTEIN_LOCALIZATION_TO_ENDOPLASMIC_RETICULUM	104	Up	0.000227073477980864	0.0531254782233918
C2_PID_CXCR4_PATHWAY	96	Down	0.000227681073634278	0.0531254782233918
C7_GSE41867_NAIVE_VS_DAY15_LCMV_EFFECTOR_CD8_TCELL_UP	171	Down	0.00023276146531507	0.0531254782233918
C2_REACTOME_MITOTIC_PROPHASE	129	Down	0.000239056073572925	0.0531254782233918
C2_REACTOME_RESOLUTION_OF_ABASIC_SITES_AP_SITES	37	Down	0.000243117722758954	0.0531254782233918
C2_SPIELMAN_LYMPHOBLAST_EUROPEAN_VS_ASIAN_DN	532	Down	0.000243500437122803	0.0531254782233918
C5_GO_TELOMERE_CAPPING	52	Down	0.000246367795323439	0.0531254782233918
C2_PID_PDGFRB_PATHWAY	119	Down	0.000246390811584809	0.0531254782233918
C2_REACTOME_FCGAMMA_RECEPTOR_FCGR_DEPENDENT_PHAGOCYTOSIS	80	Down	0.000248769237920111	0.0531254782233918
C7_GSE25088_CTRL_VS_ROSIGLITAZONE_STIM_STAT6_KO_MACROPHAGE_DN	175	Down	0.000249517048553096	0.0531254782233918
C7_GSE37416_12H_VS_48H_F_TULARENSIS_LVS_NEUTROPHIL_UP	174	Down	0.000252714083468177	0.0531254782233918
C7_GSE37533_PPARG1_FOXP3_VS_PPARG2_FOXP3_TRANSDUCED_CD4_TCELL_PIOGLITAZONE_TREATED_DN	169	Down	0.000253822020294342	0.0531254782233918
C7_GSE360_DC_VS_MAC_B_MALAYI_LOW_DOSE_UP	161	Down	0.000254599185088815	0.0531254782233918
C2_BASSO_B_LYMPHOCYTE_NETWORK	129	Down	0.000256990285779829	0.0531254782233918
C7_GSE27786_LIN_NEG_VS_BCELL_DN	172	Down	0.000259361681869519	0.0531254782233918
C2_PID_CXCR3_PATHWAY	37	Down	0.000261677768719925	0.0531254782233918
C2_REACTOME_SUMOYLATION_OF_CHROMATIN_ORGANIZATION_PROTEINS	64	Down	0.000267194099492552	0.0534186702967583
C7_GSE411_100MIN_VS_400MIN_IL6_STIM_SOCS3_KO_MACROPHAGE_DN	173	Down	0.000271642426342528	0.0534186702967583
C7_GSE32986_CURDLAN_HIGHDOSE_VS_GMCSF_AND_CURDLAN_HIGHDOSE_STIM_DC_UP	170	Down	0.000273405781854972	0.0534186702967583
C7_GSE27241_WT_VS_RORGT_KO_TH17_POLARIZED_CD4_TCELL_TREATED_WITH_DIGOXIN_UP	160	Down	0.000275880083277956	0.0534186702967583
C2_REACTOME_CHROMOSOME_MAINTENANCE	100	Down	0.000278097461752665	0.0534186702967583
C2_REACTOME_EPIGENETIC_REGULATION_OF_GENE_EXPRESSION	130	Down	0.000279562351488049	0.0534186702967583
C7_GSE21546_ELK1_KO_VS_SAP1A_KO_AND_ELK1_KO_DP_THYMOCYTES_UP	158	Down	0.000280335515989064	0.0534186702967583
C2_REACTOME_RNA_POLYMERASE_I_PROMOTER_ESCAPE	77	Down	0.000282837149222346	0.0534267077613654
C2_SIG_CHEMOTAXIS	37	Down	0.000286143475590279	0.0535852993124796
C2_BIOCARTA_EDG1_PATHWAY	20	Down	0.000293441761684672	0.0544823537527874
C2_KEGG_FC_EPSILON_RI_SIGNALING_PATHWAY	59	Down	0.000296149128874691	0.0545190468351264
C7_GSE557_WT_VS_I_AB_KO_DC_UP	175	Down	0.000299294509387877	0.0546350809027971
C5_GO_PEPTIDE_N_ACETYLTRANSFERASE_ACTIVITY	59	Down	0.000305014293123402	0.0552145432121871
C2_REACTOME_RNA_POLYMERASE_I_TRANSCRIPTION	96	Down	0.000307552351363745	0.0552145432121871
C7_GSE27786_LIN_NEG_VS_NKTCELL_DN	167	Down	0.000314373312675907	0.0552190513887378
C7_GSE9988_ANTI_TREM1_AND_LPS_VS_CTRL_TREATED_MONOCYTES_DN	181	Down	0.000321270361549948	0.0552190513887378
C7_GSE7348_UNSTIM_VS_TOLERIZED_AND_LPS_STIM_MACROPHAGE_UP	156	Down	0.000323058890654026	0.0552190513887378
C7_GSE18893_TCONV_VS_TREG_2H_TNF_STIM_DN	176	Down	0.000328769465404284	0.0552190513887378
C5_GO_VESICLE_COAT	50	Down	0.000330093329123594	0.0552190513887378
C5_GO_TRANSFERASE_COMPLEX	659	Down	0.000334008217448233	0.0552190513887378
C5_GO_DOUBLE_STRAND_BREAK_REPAIR	209	Down	0.00033451066973404	0.0552190513887378
C5_GO_N_ACYLTRANSFERASE_ACTIVITY	80	Down	0.000335556971942946	0.0552190513887378
C2_KEGG_FC_GAMMA_R_MEDIATED_PHAGOCYTOSIS	85	Down	0.000339400957966199	0.0552190513887378
C2_THEILGAARD_NEUTROPHIL_AT_SKIN_WOUND_DN	205	Down	0.0003420568520234	0.0552190513887378
C7_GSE21360_NAIVE_VS_QUATERNARY_MEMORY_CD8_TCELL_UP	178	Down	0.000344830541982619	0.0552190513887378
C7_GSE6259_DEC205_POS_DC_VS_BCELL_DN	151	Down	0.000345424890546091	0.0552190513887378
C5_GO_NON_RECOMBINATIONAL_REPAIR	85	Down	0.000347583336284827	0.0552190513887378
C5_GO_POLYSOMAL_RIBOSOME	24	Up	0.000347976461911753	0.0552190513887378
C5_GO_CYTOKINE_RECEPTOR_ACTIVITY	76	Up	0.000349359131114028	0.0552190513887378
C3_SCGGAAGY_ELK1_02	1070	Down	0.00035008005783544	0.0552190513887378
C7_GSE22886_NAIVE_BCELL_VS_MONOCYTE_DN	184	Down	0.000350790825007863	0.0552190513887378
C7_GSE29617_CTRL_VS_DAY3_TIV_FLU_VACCINE_PBMC_2008_DN	168	Down	0.000354266776259448	0.0553650156883739
C7_GSE27786_CD8_TCELL_VS_ERYTHROBLAST_UP	180	Down	0.000360268827261011	0.0559008552470781
C2_REACTOME_PRE_NOTCH_EXPRESSION_AND_PROCESSING	98	Down	0.000365630895535	0.0563304960546581
C5_GO_CATALYTIC_ACTIVITY_ACTING_ON_RNA	290	Down	0.000384985466257835	0.0586428645640587
C2_KEGG_REGULATION_OF_ACTIN_CYTOSKELETON	165	Down	0.000386039204191888	0.0586428645640587
C7_GSE19401_NAIVE_VS_IMMUNIZED_MOUSE_PLN_FOLLICULAR_DC_DN	172	Down	0.000411694149383526	0.062105777826794
C3_AGCTCCT_MIR28	74	Down	0.000417893487685258	0.0621609088051976
C5_GO_RNA_POLYMERASE_COMPLEX	86	Down	0.000419391543393336	0.0621609088051976
C2_PID_HEDGEHOG_GLI_PATHWAY	41	Down	0.000421179703093118	0.0621609088051976
C2_PILON_KLF1_TARGETS_DN	1781	Down	0.000423505708381405	0.0621609088051976
C7_GSE37605_C57BL6_VS_NOD_FOXP3_FUSION_GFP_TCONV_DN	168	Down	0.000428010661756612	0.0624005074183817
C7_GSE22886_NAIVE_BCELL_VS_DC_DN	187	Down	0.000434455991219365	0.0624633215323835
C7_GSE9509_LPS_VS_LPS_AND_IL10_STIM_IL10_KO_MACROPHAGE_10MIN_DN	179	Down	0.000434796976988206	0.0624633215323835
C7_GSE22886_IGG_IGA_MEMORY_BCELL_VS_BM_PLASMA_CELL_UP	179	Down	0.000437852698021602	0.0624633215323835
H_HALLMARK_PROTEIN_SECRETION	87	Down	0.000439943294869708	0.0624633215323835
C5_GO_N_ACETYLTRANSFERASE_ACTIVITY	68	Down	0.000448619397859772	0.0632815531149859
C2_REACTOME_ERCC6_CSB_AND_EHMT2_G9A_POSITIVELY_REGULATE_RRNA_EXPRESSION	67	Down	0.000457003253070728	0.0638564050779161
C7_GSE27786_NKCELL_VS_ERYTHROBLAST_UP	181	Down	0.000462034317356051	0.0638564050779161
C5_GO_REPLICATION_FORK	62	Down	0.000464604685020262	0.0638564050779161
C2_SIG_BCR_SIGNALING_PATHWAY	42	Down	0.000465663792598235	0.0638564050779161
C2_REACTOME_CELLULAR_SENESCENCE	175	Down	0.000467392552013473	0.0638564050779161
C7_GSE21927_BALBC_VS_C57BL6_MONOCYTE_TUMOR_UP	163	Down	0.000483263108178321	0.0656120281184854
C5_GO_LIPID_PHOSPHORYLATION	55	Down	0.00048797797170068	0.0658406551506452
C2_REACTOME_NUCLEOSOME_ASSEMBLY	66	Down	0.000512461440578968	0.0680175143618991
C7_GSE27786_LIN_NEG_VS_NEUTROPHIL_DN	156	Down	0.000513450351555401	0.0680175143618991
C2_REACTOME_RUNX1_INTERACTS_WITH_CO_FACTORS_WHOSE_PRECISE_EFFECT_ON_RUNX1_TARGETS_IS_NOT_KNOWN	29	Down	0.000513997161067893	0.0680175143618991
C5_GO_PIGMENT_GRANULE	88	Down	0.000523159257493194	0.0680175143618991
C7_GSE46468_LUNG_INNATE_LYMPHOID_CELL_VS_SPLEEN_CD4_TCELL_UP	170	Down	0.000523183886199931	0.0680175143618991
C7_GSE20198_IL12_VS_IL12_IL18_TREATED_ACT_CD4_TCELL_DN	176	Down	0.000527154955006133	0.0680175143618991
C3_NRF2_01	241	Down	0.000531771924378442	0.0680175143618991
C5_GO_CENTRIOLE	112	Down	0.000534471720809262	0.0680175143618991
C2_BIOCARTA_RACC_PATHWAY	12	Up	0.000536984373947026	0.0680175143618991
C5_GO_PROTEIN_ACETYLTRANSFERASE_COMPLEX	80	Down	0.000537358754218729	0.0680175143618991
C2_IVANOVA_HEMATOPOIESIS_INTERMEDIATE_PROGENITOR	110	Down	0.00053856448172752	0.0680175143618991
C7_GSE7568_IL4_VS_IL4_AND_TGFB_TREATED_MACROPHAGE_24H_UP	175	Down	0.000541685309791859	0.0680175143618991
C7_GSE15330_MEGAKARYOCYTE_ERYTHROID_VS_GRANULOCYTE_MONOCYTE_PROGENITOR_UP	170	Down	0.000545326275556276	0.0680811648500516
C7_GSE21546_UNSTIM_VS_ANTI_CD3_STIM_ELK1_KO_DP_THYMOCYTES_UP	128	Down	0.000554948267687717	0.0687202513891886
C7_GSE8678_IL7R_LOW_VS_HIGH_EFF_CD8_TCELL_UP	167	Down	0.00055975348034201	0.0687202513891886
C2_REACTOME_DNA_DOUBLE_STRAND_BREAK_REPAIR	150	Down	0.00056226599989088	0.0687202513891886
TRM_core_signature_UP	13	Up	0.00056407566727853	0.0687202513891886
C5_GO_PROTEIN_ADP_RIBOSYLATION	27	Down	0.0005662627168745	0.0687202513891886
C7_GSE16266_CTRL_VS_HEATSHOCK_AND_LPS_STIM_MEF_UP	179	Down	0.000583304660814233	0.0699107469346384
C7_GSE15330_LYMPHOID_MULTIPOTENT_VS_MEGAKARYOCYTE_ERYTHROID_PROGENITOR_UP	165	Down	0.000583888957414371	0.0699107469346384
C5_GO_NUCLEAR_TRANSCRIBED_MRNA_CATABOLIC_PROCESS_NONSENSE_MEDIATED_DECAY	95	Up	0.000588034548791523	0.0699107469346384
C7_GSE7568_IL4_TGFB_DEXAMETHASONE_VS_IL4_TGFB_TREATED_MACROPHAGE_UP	155	Down	0.000588945665379498	0.0699107469346384
C7_GSE32533_WT_VS_MIR17_KO_ACT_CD4_TCELL_DN	181	Down	0.000606344458137534	0.0715848949137046
C2_REACTOME_DAP12_SIGNALING	26	Down	0.000616403403425109	0.0723790872032629
C2_PID_IL8_CXCR1_PATHWAY	27	Down	0.000623704317414911	0.0725050251373179
C2_REACTOME_REPRODUCTION	117	Down	0.000624151346530334	0.0725050251373179
C5_GO_CHROMATIN_SILENCING_AT_RDNA	37	Down	0.000627592651216746	0.0725169955445818
C5_GO_CYTOSOLIC_TRANSPORT	134	Down	0.000639182524233878	0.0734654072694843
C2_KEGG_DRUG_METABOLISM_OTHER_ENZYMES	24	Down	0.000645619940215235	0.0738147471647135
C2_PID_PTP1B_PATHWAY	44	Down	0.000661149379548616	0.0742952338608369
C7_GSE22886_NAIVE_CD4_TCELL_VS_DC_DN	185	Down	0.000663732264123547	0.0742952338608369
C5_GO_CYTOSOLIC_SMALL_RIBOSOMAL_SUBUNIT	29	Up	0.0006662996466339	0.0742952338608369
C2_REACTOME_POSITIVE_EPIGENETIC_REGULATION_OF_RRNA_EXPRESSION	93	Down	0.000667407249085877	0.0742952338608369
C7_GSE18893_CTRL_VS_TNF_TREATED_TCONV_2H_DN	172	Down	0.000671147742339481	0.0742952338608369
C5_GO_CELLULAR_RESPONSE_TO_DNA_DAMAGE_STIMULUS	732	Down	0.000674663019425468	0.0742952338608369
C7_GSE13411_IGM_VS_SWITCHED_MEMORY_BCELL_DN	178	Down	0.000674953668620105	0.0742952338608369
C7_GSE7509_UNSTIM_VS_FCGRIIB_STIM_DC_DN	158	Down	0.000677183460131921	0.0742952338608369
C5_GO_COATED_MEMBRANE	83	Down	0.000686564256341409	0.0749459062336906
C7_GSE25088_ROSIGLITAZONE_VS_IL4_AND_ROSIGLITAZONE_STIM_STAT6_KO_MACROPHAGE_DAY10_UP	176	Down	0.000711631358455676	0.0772938399986632
H_HALLMARK_INTERFERON_GAMMA_RESPONSE	175	Down	0.000723508326835368	0.0781928924569388
C7_GSE12392_WT_VS_IFNAR_KO_CD8A_NEG_SPLEEN_DC_DN	161	Down	0.000729664727448901	0.0784546113728841
C7_GSE9988_ANTI_TREM1_VS_VEHICLE_TREATED_MONOCYTES_DN	181	Down	0.000735500756173237	0.0784546113728841
C7_GSE9960_GRAM_POS_VS_GRAM_NEG_AND_POS_SEPSIS_PBMC_UP	174	Down	0.0007397211250696	0.0784546113728841
C7_GSE3982_EFF_MEMORY_VS_CENT_MEMORY_CD4_TCELL_UP	156	Down	0.000740376344493912	0.0784546113728841
C2_KAUFFMANN_DNA_REPAIR_GENES	214	Down	0.000744674956850549	0.0785270586779829
C7_GSE41867_DAY6_VS_DAY15_LCMV_ARMSTRONG_EFFECTOR_CD8_TCELL_DN	151	Down	0.000754750681756	0.0792050679216696
C7_GSE24671_CTRL_VS_SENDAI_VIRUS_INFECTED_MOUSE_SPLENOCYTES_DN	174	Down	0.00076683235016699	0.0800860535705651
C7_GSE42021_TREG_PLN_VS_CD24INT_TREG_THYMUS_DN	167	Down	0.000781289913969293	0.0812055540725118
C7_GSE24634_NAIVE_CD4_TCELL_VS_DAY5_IL4_CONV_TREG_DN	184	Down	0.000794690073030732	0.0822050116973647
C5_GO_NUCLEAR_REPLICATION_FORK	39	Down	0.000804609661953803	0.0828021331418177
C7_GSE22601_CD4_SINGLE_POSITIVE_VS_CD8_SINGLE_POSITIVE_THYMOCYTE_DN	169	Down	0.000811067288504163	0.0828021331418177
C7_GSE3982_EOSINOPHIL_VS_BASOPHIL_DN	168	Down	0.000813100450332657	0.0828021331418177
C2_REACTOME_GENE_SILENCING_BY_RNA	115	Down	0.00081570945506371	0.0828021331418177
C5_GO_RNA_MODIFICATION	143	Down	0.000825891614942721	0.082929655299839
C3_GABP_B	229	Down	0.000827025321427059	0.082929655299839
C7_GSE4748_LPS_VS_LPS_AND_CYANOBACTERIUM_LPSLIKE_STIM_DC_3H_UP	169	Down	0.000828418505734248	0.082929655299839
C7_GSE7768_OVA_ALONE_VS_OVA_WITH_MPL_IMMUNIZED_MOUSE_WHOLE_SPLEEN_6H_DN	163	Down	0.000834121826372874	0.0830522810942003
C7_GSE6269_FLU_VS_E_COLI_INF_PBMC_UP	148	Down	0.000837289948885047	0.0830522810942003
C2_REACTOME_NONHOMOLOGOUS_END_JOINING_NHEJ	64	Down	0.000841352961393036	0.0830759562742769
C2_BILANGES_SERUM_SENSITIVE_VIA_TSC1	14	Up	0.00085547567102923	0.0834962809941833
C2_REACTOME_REGULATION_OF_CHOLESTEROL_BIOSYNTHESIS_BY_SREBP_SREBF	53	Down	0.000857674004635495	0.0834962809941833
H_HALLMARK_INTERFERON_ALPHA_RESPONSE	85	Down	0.000860585606207065	0.0834962809941833
C3_ELK1_02	224	Down	0.000867687843998102	0.0834962809941833
C7_GSE9988_ANTI_TREM1_VS_CTRL_TREATED_MONOCYTES_DN	181	Down	0.000868617254366783	0.0834962809941833
C7_GSE5589_LPS_AND_IL10_VS_LPS_AND_IL6_STIM_IL6_KO_MACROPHAGE_45MIN_UP	171	Down	0.00087250099425273	0.0834962809941833
C2_KIM_MYCL1_AMPLIFICATION_TARGETS_UP	11	Up	0.000876275691293986	0.0834962809941833
C7_GSE27786_BCELL_VS_ERYTHROBLAST_UP	176	Down	0.000876521603088911	0.0834962809941833
C7_GSE5542_UNTREATED_VS_IFNA_TREATED_EPITHELIAL_CELLS_24H_UP	190	Down	0.000883663009167056	0.0834962809941833
C5_GO_DNA_REPAIR	480	Down	0.000884046615507166	0.0834962809941833
C7_GSE40274_CTRL_VS_IRF4_TRANSDUCED_ACTIVATED_CD4_TCELL_UP	147	Down	0.000894535860736756	0.0840945840283621
C7_GSE23321_CD8_STEM_CELL_MEMORY_VS_NAIVE_CD8_TCELL_DN	178	Down	0.000900847120228624	0.0840945840283621
C5_GO_TELOMERE_ORGANIZATION	163	Down	0.000901995031929677	0.0840945840283621
C7_GSE24102_GRANULOCYSTIC_MDSC_VS_NEUTROPHIL_UP	166	Down	0.000912050632739537	0.0841424537313434
C7_GSE42021_CD24INT_TREG_VS_CD24INT_TCONV_THYMUS_UP	173	Down	0.000915048430849512	0.0841424537313434
H_HALLMARK_PI3K_AKT_MTOR_SIGNALING	93	Down	0.000917501495231048	0.0841424537313434
C5_GO_LAMIN_BINDING	14	Down	0.000918002188202752	0.0841424537313434
C2_REACTOME_RUNX1_REGULATES_GENES_INVOLVED_IN_MEGAKARYOCYTE_DIFFERENTIATION_AND_PLATELET_FUNCTION	85	Down	0.000924426677241053	0.0843752970996109
C2_PID_CDC42_PATHWAY	65	Down	0.000933092319990149	0.0846741645563463
C7_GSE43863_TH1_VS_LY6C_LOW_CXCR5NEG_EFFECTOR_CD4_TCELL_DN	172	Down	0.00093774190379682	0.0846741645563463
C2_REACTOME_HDACS_DEACETYLATE_HISTONES	83	Down	0.000939394819227521	0.0846741645563463
C2_GINESTIER_BREAST_CANCER_ZNF217_AMPLIFIED_DN	270	Down	0.000943695567517974	0.0846904616258885
C5_GO_MEMBRANE_DOCKING	158	Down	0.000947630908328153	0.0846904616258885
C2_BIOCARTA_NKCELLS_PATHWAY	20	Down	0.000951271584804897	0.0846904616258885
C7_GSE17721_LPS_VS_POLYIC_12H_BMDC_UP	168	Down	0.000965301125069559	0.0852493470190533
C7_GSE34205_HEALTHY_VS_RSV_INF_INFANT_PBMC_UP	160	Down	0.00096539793613622	0.0852493470190533
C5_GO_LATE_ENDOSOME	194	Down	0.000969992417816883	0.085308280535369
C5_GO_REGULATION_OF_POSTTRANSCRIPTIONAL_GENE_SILENCING	97	Down	0.000983001203997493	0.0861037707840224
C7_GSE2706_UNSTIM_VS_8H_LPS_AND_R848_DC_UP	179	Down	0.000998016599145985	0.0870679300532058
C5_GO_INTESTINAL_ABSORPTION	25	Up	0.00100305736745136	0.0871576607725835
C7_GSE2770_TGFB_AND_IL4_ACT_VS_ACT_CD4_TCELL_2H_DN	170	Down	0.00101363058575491	0.087632943001803
C7_GSE17721_LPS_VS_PAM3CSK4_6H_BMDC_DN	166	Down	0.00101659538905558	0.087632943001803
C5_GO_GOLGI_ORGANIZATION	113	Down	0.00102831527922661	0.087977825316433
C7_GSE40666_UNTREATED_VS_IFNA_STIM_CD8_TCELL_90MIN_DN	180	Down	0.00102869620358026	0.087977825316433
C2_KEGG_ANTIGEN_PROCESSING_AND_PRESENTATION	52	Down	0.00105721370227708	0.0896456613983682
C2_SPIRA_SMOKERS_LUNG_CANCER_DN	13	Down	0.00105893928019668	0.0896456613983682
C7_GSE4984_GALECTIN1_VS_LPS_STIM_DC_UP	158	Down	0.00106293405625073	0.0896456613983682
C2_REACTOME_ACTIVATION_OF_HOX_GENES_DURING_DIFFERENTIATION	102	Down	0.00106470472037835	0.0896456613983682
C5_GO_PHOSPHATIDYLINOSITOL_PHOSPHORYLATION	44	Down	0.00107311197801064	0.0899913793912317
C5_GO_CATALYTIC_COMPLEX	1140	Down	0.0010822256312236	0.0899913793912317
C5_GO_LYSOSOME_LOCALIZATION	57	Down	0.0010841174992313	0.0899913793912317
C3_ARNT_02	211	Down	0.00109041977658112	0.0899913793912317
C7_GSE12845_NAIVE_VS_DARKZONE_GC_TONSIL_BCELL_DN	178	Down	0.00109222594587254	0.0899913793912317
C7_GSE29617_CTRL_VS_TIV_FLU_VACCINE_PBMC_2008_DN	170	Down	0.00109557651885764	0.0899913793912317
C7_GSE17721_4_VS_24H_GARDIQUIMOD_BMDC_DN	174	Down	0.00109780948942026	0.0899913793912317
C7_GSE17721_0.5H_VS_4H_CPG_BMDC_UP	179	Down	0.00110961628894069	0.0905167342965119
C2_REACTOME_RETROGRADE_TRANSPORT_AT_THE_TRANS_GOLGI_NETWORK	42	Down	0.00111255204424659	0.0905167342965119
C7_GSE19401_PAM2CSK4_VS_RETINOIC_ACID_AND_PAM2CSK4_STIM_FOLLICULAR_DC_DN	180	Down	0.00112483948579962	0.0909972659091227
C2_MOREAUX_B_LYMPHOCYTE_MATURATION_BY_TACI_DN	62	Down	0.00113401054340332	0.0909972659091227
C2_REACTOME_HOMOLOGY_DIRECTED_REPAIR	125	Down	0.00113625694988985	0.0909972659091227
C7_GSE42724_NAIVE_BCELL_VS_PLASMABLAST_UP	167	Down	0.00113995919897591	0.0909972659091227
C7_GSE24634_TREG_VS_TCONV_POST_DAY5_IL4_CONVERSION_UP	171	Down	0.00114154413084591	0.0909972659091227
C5_GO_MHC_CLASS_I_RECEPTOR_ACTIVITY	5	Down	0.00114607241367079	0.0909972659091227
C5_GO_ACETYLTRANSFERASE_ACTIVITY	82	Down	0.00114778119316391	0.0909972659091227
C5_GO_LATE_ENDOSOME_MEMBRANE	101	Down	0.00115315149704368	0.0910905817101087
C7_GSE17974_2H_VS_72H_UNTREATED_IN_VITRO_CD4_TCELL_DN	172	Down	0.00116250003154386	0.0913612488745365
C5_GO_NUCLEAR_CHROMOSOME_TELOMERIC_REGION	112	Down	0.00116560531581451	0.0913612488745365
C7_GSE9650_EFFECTOR_VS_EXHAUSTED_CD8_TCELL_UP	173	Down	0.00116919519344111	0.0913612488745365
C7_GSE557_CIITA_KO_VS_I_AB_KO_DC_DN	169	Down	0.00117449241295102	0.0914462318513797
C7_GSE21033_CTRL_VS_POLYIC_STIM_DC_3H_DN	170	Down	0.00118164479430363	0.0914873777534164
C5_GO_MICROTUBULE_ORGANIZING_CENTER_PART	152	Down	0.00118586348054261	0.0914873777534164
C7_GSE45365_WT_VS_IFNAR_KO_BCELL_MCMV_INFECTION_UP	135	Down	0.00118867649971105	0.0914873777534164
C2_REACTOME_ANTIVIRAL_MECHANISM_BY_IFN_STIMULATED_GENES	73	Down	0.00119841117767603	0.0914873777534164
C2_KEGG_SYSTEMIC_LUPUS_ERYTHEMATOSUS	101	Down	0.00119884127575233	0.0914873777534164
C7_GSE22886_NAIVE_CD4_TCELL_VS_NKCELL_UP	160	Up	0.00120440147721156	0.0914873777534164
C2_REACTOME_RMTS_METHYLATE_HISTONE_ARGININES	68	Down	0.00121011291228044	0.0914873777534164
C7_GSE6269_FLU_VS_STREP_PNEUMO_INF_PBMC_UP	151	Down	0.00121238716844003	0.0914873777534164
C2_REACTOME_INTERFERON_ALPHA_BETA_SIGNALING	51	Down	0.00121292477065709	0.0914873777534164
C2_WELCSH_BRCA1_TARGETS_UP	170	Down	0.0012232465904838	0.0916815444557571
C7_GSE9006_HEALTHY_VS_TYPE_2_DIABETES_PBMC_AT_DX_UP	162	Down	0.00122393996649494	0.0916815444557571
C2_REACTOME_INTERFERON_SIGNALING	160	Down	0.00123064018905565	0.0917515026334586
C7_GSE43955_TH0_VS_TGFB_IL6_TH17_ACT_CD4_TCELL_20H_DN	160	Down	0.00123332130778299	0.0917515026334586
C2_ACEVEDO_LIVER_CANCER_UP	804	Down	0.00124484135368058	0.0920148660730895
C2_MOREAUX_MULTIPLE_MYELOMA_BY_TACI_DN	154	Down	0.00125143061779092	0.0920148660730895
C7_GSE11924_TFH_VS_TH17_CD4_TCELL_UP	174	Down	0.00125314905702051	0.0920148660730895
C2_NABA_CORE_MATRISOME	155	Up	0.00125380473956795	0.0920148660730895
C7_GSE37533_PPARG2_FOXP3_VS_FOXP3_TRANSDUCED_CD4_TCELL_PIOGLITAZONE_TREATED_DN	159	Down	0.00126573554962737	0.0925776880288056
C7_GSE22611_UNSTIM_VS_2H_MDP_STIM_MUTANT_NOD2_TRANSDUCED_HEK293T_CELL_DN	175	Down	0.00128180052589449	0.0931528028141305
C7_GSE20152_SPHK1_KO_VS_WT_HTNFA_OVERXPRESS_ANKLE_DN	176	Down	0.0012846434862288	0.0931528028141305
C5_GO_NEGATIVE_REGULATION_OF_TELOMERE_MAINTENANCE	33	Down	0.00128646323455504	0.0931528028141305
C2_REACTOME_INNATE_IMMUNE_SYSTEM	808	Down	0.00129753381986364	0.0936422829531488
C7_GSE4984_GALECTIN1_VS_VEHICLE_CTRL_TREATED_DC_UP	158	Down	0.00131749837843418	0.0947682691216083
C2_KEGG_SNARE_INTERACTIONS_IN_VESICULAR_TRANSPORT	36	Down	0.00132428248023222	0.0949418756372425
C2_REACTOME_ACTIVATION_OF_THE_MRNA_UPON_BINDING_OF_THE_CAP_BINDING_COMPLEX_AND_EIFS_AND_SUBSEQUENT_BINDING_TO_43S	41	Up	0.0013429449995502	0.0959631388987797
C2_DIRMEIER_LMP1_RESPONSE_LATE_UP	53	Down	0.00135272147050362	0.0960651378286169
C7_GSE41176_UNSTIM_VS_ANTI_IGM_STIM_TAK1_KO_BCELL_1H_UP	190	Down	0.00135321696706517	0.0960651378286169
C7_GSE20500_CTRL_VS_RARA_ANTAGONIST_TREATED_CD4_TCELL_DN	171	Down	0.00135988411720323	0.0961907427425531
C2_KEGG_B_CELL_RECEPTOR_SIGNALING_PATHWAY	65	Down	0.0013675958681372	0.0961907427425531
C7_GSE7509_UNSTIM_VS_IFNA_STIM_IMMATURE_DC_DN	157	Down	0.00136827047403438	0.0961907427425531
C7_GSE3920_UNTREATED_VS_IFNG_TREATED_ENDOTHELIAL_CELL_DN	175	Down	0.00137497849213341	0.0963505089826259
C7_GSE11864_CSF1_IFNG_VS_CSF1_PAM3CYS_IN_MAC_UP	181	Down	0.00138515468858255	0.0967460308928785
C2_WAKASUGI_HAVE_ZNF143_BINDING_SITES	54	Down	0.00138953006668407	0.0967460308928785
C2_REACTOME_HDR_THROUGH_MMEJ_ALT_NHEJ	9	Down	0.00140114663322686	0.0968728041978636
C2_REACTOME_DNA_DAMAGE_TELOMERE_STRESS_INDUCED_SENESCENCE	73	Down	0.0014036069280565	0.0968728041978636
C7_GSE46606_IRF4_KO_VS_WT_CD40L_IL2_IL5_3DAY_STIMULATED_BCELL_DN	157	Down	0.00140472924192455	0.0968728041978636
C5_GO_CYSTEINE_TYPE_ENDOPEPTIDASE_ACTIVITY	76	Down	0.00141604445618057	0.0973440940557298
C7_GSE11864_CSF1_VS_CSF1_IFNG_PAM3CYS_IN_MAC_UP	169	Down	0.00143157083498713	0.097760545507704
C5_GO_ORGANELLE_INHERITANCE	12	Down	0.00143201812765257	0.097760545507704
C5_GO_VESICLE_ORGANIZATION	261	Down	0.00143755941282437	0.097760545507704
C7_GSE15659_RESTING_VS_ACTIVATED_TREG_DN	154	Down	0.00144010378688327	0.097760545507704
C7_GSE17721_POLYIC_VS_CPG_16H_BMDC_UP	160	Down	0.00146001302066541	0.0988033110526938
C7_GSE21380_NON_TFH_VS_GERMINAL_CENTER_TFH_CD4_TCELL_DN	175	Down	0.00146869694602382	0.09908230980893
C2_MULLIGHAN_MLL_SIGNATURE_2_UP	364	Down	0.00147588138300026	0.099258734622027
C2_TIEN_INTESTINE_PROBIOTICS_24HR_UP	501	Down	0.00149201591248002	0.100034140946925
C2_PID_CD8_TCR_PATHWAY	51	Down	0.00149958949839086	0.100194850278087
C7_GSE21927_GMCSF_IL6_VS_GMCSF_GCSF_TREATED_BONE_MARROW_DN	173	Down	0.00150772390212299	0.100194850278087
C2_REACTOME_DNA_DOUBLE_STRAND_BREAK_RESPONSE	70	Down	0.00150987506758973	0.100194850278087
C7_GSE7831_UNSTIM_VS_CPG_STIM_PDC_1H_UP	177	Down	0.00151286244492991	0.100194850278087
C5_GO_FC_RECEPTOR_SIGNALING_PATHWAY	160	Down	0.00152806005712572	0.100459450532893
C7_GSE9650_EXHAUSTED_VS_MEMORY_CD8_TCELL_DN	173	Down	0.00152855891722393	0.100459450532893
C5_GO_NEGATIVE_REGULATION_OF_TELOMERE_CAPPING	8	Down	0.00153073139651003	0.100459450532893
C5_GO_AZUROPHIL_GRANULE	131	Down	0.00154211843243588	0.100743424819486
C7_GSE22886_IGM_MEMORY_BCELL_VS_BM_PLASMA_CELL_UP	174	Down	0.00154754719274695	0.100743424819486
C5_GO_TRANSFERASE_COMPLEX_TRANSFERRING_PHOSPHORUS_CONTAINING_GROUPS	212	Down	0.00155406965086773	0.100743424819486
C7_GSE10240_IL17_VS_IL17_AND_IL22_STIM_PRIMARY_BRONCHIAL_EPITHELIAL_CELLS_UP	176	Down	0.00155994071540685	0.100743424819486
C2_BIOCARTA_G2_PATHWAY	21	Down	0.00156517049130941	0.100743424819486
C2_BIOCARTA_PTDINS_PATHWAY	23	Down	0.00156535439719777	0.100743424819486
C2_REACTOME_ESTROGEN_DEPENDENT_GENE_EXPRESSION	135	Down	0.00156752187032115	0.100743424819486
C2_PID_IL8_CXCR2_PATHWAY	33	Down	0.00158217813659159	0.10085545790866
C3_CETS1P54_01	216	Down	0.0015833227429061	0.10085545790866
C7_GSE7460_CTRL_VS_TGFB_TREATED_ACT_FOXP3_HET_TCONV_UP	169	Down	0.00158671839855631	0.10085545790866
C7_GSE21063_CTRL_VS_ANTI_IGM_STIM_BCELL_3H_UP	152	Up	0.0015917479786311	0.10085545790866
C7_GSE20198_IL12_VS_IFNA_TREATED_ACT_CD4_TCELL_DN	184	Down	0.00159247903432631	0.10085545790866
C2_AGUIRRE_PANCREATIC_CANCER_COPY_NUMBER_DN	197	Down	0.00160221677228363	0.100920570737638
C7_GSE3720_UNSTIM_VS_LPS_STIM_VD1_GAMMADELTA_TCELL_UP	171	Down	0.00160279873426714	0.100920570737638
C2_REACTOME_CELLULAR_RESPONSES_TO_STRESS	369	Down	0.00162148860778273	0.10180230354585
C3_ATAAGCT_MIR21	96	Down	0.0016297943035586	0.102028880853612
C7_GSE24142_EARLY_THYMIC_PROGENITOR_VS_DN3_THYMOCYTE_ADULT_UP	167	Down	0.00164886592497514	0.102926191058147
C3_MGGAAGTG_GABP_B	660	Down	0.0016590643233035	0.103266058152212
C5_GO_NEGATIVE_REGULATION_OF_PROTEIN_BINDING	73	Down	0.00166635965670998	0.10329548085491
C7_GSE1460_CD4_THYMOCYTE_VS_NAIVE_CD4_TCELL_CORD_BLOOD_UP	176	Down	0.00166904726695546	0.10329548085491
C7_GSE22140_HEALTHY_VS_ARTHRITIC_GERMFREE_MOUSE_CD4_TCELL_UP	173	Down	0.00168404692140907	0.103927702482299
C2_REACTOME_GAP_JUNCTION_DEGRADATION	10	Down	0.0016945346986376	0.104162847565297
C7_GSE10422_WT_VS_BAFF_TRANSGENIC_LN_BCELL_UP	155	Down	0.00169744731566152	0.104162847565297
C3_SREBP1_01	145	Down	0.00170926541938447	0.104590308671289
C2_REACTOME_HIV_INFECTION	193	Down	0.00171554585813297	0.104590308671289
C5_GO_DNA_REPLICATION_DEPENDENT_NUCLEOSOME_ORGANIZATION	30	Down	0.00171885744122129	0.104590308671289
C2_REACTOME_INTERLEUKIN_15_SIGNALING	14	Down	0.0017390636265055	0.105524243459718
C2_YAGI_AML_WITH_T_9_11_TRANSLOCATION	111	Down	0.0017805475916903	0.107033833589329
C5_GO_MHC_PROTEIN_COMPLEX_BINDING	18	Down	0.00178116016564854	0.107033833589329
C5_GO_REGULATION_OF_GENE_SILENCING	127	Down	0.00178271330614296	0.107033833589329
C2_REACTOME_FATTY_ACYL_COA_BIOSYNTHESIS	29	Down	0.00178365086587198	0.107033833589329
C7_GSE14000_TRANSLATED_RNA_VS_MRNA_DC_UP	179	Down	0.00180096390054394	0.107775038048254
C7_GSE17721_POLYIC_VS_GARDIQUIMOD_4H_BMDC_UP	168	Down	0.00180692392490006	0.107834638518143
C5_GO_EXTRACELLULAR_MATRIX_STRUCTURAL_CONSTITUENT	97	Up	0.0018200407897049	0.108319852259615
C5_GO_ORGANELLE_MEMBRANE_FUSION	80	Down	0.00182577268077358	0.108364098208865
C7_GSE14308_TH1_VS_NAIVE_CD4_TCELL_UP	165	Down	0.00184209550348928	0.108426802602154
C2_REACTOME_RHO_GTPASES_ACTIVATE_ROCKS	17	Down	0.0018426248581043	0.108426802602154
C7_GSE17974_CTRL_VS_ACT_IL4_AND_ANTI_IL12_48H_CD4_TCELL_DN	169	Down	0.00184655412510755	0.108426802602154
C2_PID_PI3KCI_PATHWAY	46	Down	0.00185843272457769	0.108426802602154
C7_GSE3982_BASOPHIL_VS_CENT_MEMORY_CD4_TCELL_UP	179	Down	0.00186040987487549	0.108426802602154
C5_GO_H4_HISTONE_ACETYLTRANSFERASE_COMPLEX	39	Down	0.00186050967694778	0.108426802602154
C7_GSE42021_TREG_PLN_VS_TREG_PRECURSORS_THYMUS_DN	158	Down	0.00186930558485083	0.108426802602154
C2_KEGG_VEGF_SIGNALING_PATHWAY	56	Down	0.00187048781810537	0.108426802602154
C7_GSE37533_PPARG1_FOXP3_VS_FOXP3_TRANSDUCED_CD4_TCELL_PIOGLITAZONE_TREATED_DN	168	Down	0.00187919329934452	0.108426802602154
C2_REACTOME_RHO_GTPASE_EFFECTORS	277	Down	0.00188084656676246	0.108426802602154
C5_GO_INTRAMOLECULAR_TRANSFERASE_ACTIVITY	23	Down	0.0018868844021622	0.108426802602154
C7_GSE339_EX_VIVO_VS_IN_CULTURE_CD8POS_DC_UP	176	Down	0.00188828343672841	0.108426802602154
C2_PARENT_MTOR_SIGNALING_UP	481	Down	0.00189171653023138	0.108426802602154
C7_GSE17721_LPS_VS_GARDIQUIMOD_2H_BMDC_DN	170	Down	0.0019135668782603	0.109314413800483
C5_GO_RNA_POLYMERASE_II_HOLOENZYME	65	Down	0.00192477110473976	0.109314413800483
C5_GO_DEFENSE_RESPONSE_TO_VIRUS	186	Down	0.00192685460742054	0.109314413800483
C2_REACTOME_RHO_GTPASES_ACTIVATE_WASPS_AND_WAVES	33	Down	0.00193049911056661	0.109314413800483
C7_GSE34006_WT_VS_A2AR_KO_TREG_DN	157	Down	0.00193236361917717	0.109314413800483
C7_GSE27896_HDAC6_KO_VS_WT_TREG_UP	170	Down	0.00193923696681069	0.109389064947036
C2_REACTOME_DAP12_INTERACTIONS	35	Down	0.00194511866465577	0.109389064947036
C5_GO_POSITIVE_REGULATION_OF_TYPE_I_INTERFERON_PRODUCTION	68	Down	0.00195505408117317	0.109389064947036
C2_PID_ERBB1_DOWNSTREAM_PATHWAY	98	Down	0.00196125483350931	0.109389064947036
C7_GSE22033_UNTREATED_VS_MRL24_TREATED_MEF_UP	181	Down	0.00196426658272138	0.109389064947036
C7_GSE6092_IFNG_VS_IFNG_AND_B_BURGDORFERI_INF_ENDOTHELIAL_CELL_UP	182	Down	0.00197014968704937	0.109389064947036
C7_GSE6269_HEALTHY_VS_E_COLI_INF_PBMC_UP	158	Down	0.00197112350784315	0.109389064947036
C5_GO_TRNA_METABOLIC_PROCESS	157	Down	0.00197396830360623	0.109389064947036
C7_GSE9960_GRAM_NEG_VS_GRAM_POS_SEPSIS_PBMC_DN	178	Down	0.00198657118283166	0.109807343014382
C2_GALE_APL_WITH_FLT3_MUTATED_UP	53	Down	0.00199402922802006	0.109939839899187
C7_GSE14769_UNSTIM_VS_60MIN_LPS_BMDM_UP	172	Down	0.00201451703844963	0.110187825295968
C5_GO_INTEGRAL_COMPONENT_OF_SYNAPTIC_VESICLE_MEMBRANE	21	Down	0.00201767505741352	0.110187825295968
C5_GO_REGULATION_OF_TELOMERE_MAINTENANCE	73	Down	0.00201830687322226	0.110187825295968
C7_GSE41867_NAIVE_VS_EFFECTOR_CD8_TCELL_DN	178	Down	0.00201881666748585	0.110187825295968
C7_GSE360_CTRL_VS_L_MAJOR_MAC_UP	164	Down	0.00204084432082714	0.110304746035239
C7_GSE2770_UNTREATED_VS_ACT_CD4_TCELL_48H_UP	163	Down	0.00204339203121753	0.110304746035239
C7_GSE18791_CTRL_VS_NEWCASTLE_VIRUS_DC_16H_UP	179	Down	0.00204476176051339	0.110304746035239
C5_GO_NEGATIVE_REGULATION_OF_DNA_DEPENDENT_DNA_REPLICATION	22	Down	0.00204902693071959	0.110304746035239
C7_GSE22919_RESTING_VS_IL2_IL12_IL15_STIM_NK_CELL_UP	172	Down	0.00205600524927195	0.110304746035239
C5_GO_REGULATION_OF_PROTEIN_ADP_RIBOSYLATION	8	Down	0.0020580957055627	0.110304746035239
C2_BIOCARTA_INTEGRIN_PATHWAY	30	Down	0.00205819784070961	0.110304746035239
C7_GSE37532_VISCERAL_ADIPOSE_TISSUE_VS_LN_DERIVED_PPARG_KO_TCONV_CD4_TCELL_UP	160	Down	0.00206158113015269	0.110304746035239
C5_GO_PCG_PROTEIN_COMPLEX	36	Down	0.00207265476251375	0.110509091936768
C5_GO_DELAYED_RECTIFIER_POTASSIUM_CHANNEL_ACTIVITY	17	Up	0.00207557471390699	0.110509091936768
C7_GSE38681_WT_VS_LYL1_KO_LYMPHOID_PRIMED_MULTIPOTENT_PROGENITOR_DN	168	Down	0.00210248384611632	0.111668109020012
C7_GSE41867_NAIVE_VS_DAY8_LCMV_EFFECTOR_CD8_TCELL_UP	169	Down	0.0021112757285122	0.111861567440172
C7_GSE19888_ADENOSINE_A3R_INH_VS_ACT_WITH_INHIBITOR_PRETREATMENT_IN_MAST_CELL_UP	139	Down	0.00211728652299028	0.11190709279542
C7_GSE29164_UNTREATED_VS_CD8_TCELL_AND_IL12_TREATED_MELANOMA_DAY7_UP	182	Down	0.0021447823692509	0.112043236847286
C7_GSE24671_BAKIMULC_VS_SENDAI_VIRUS_INFECTED_MOUSE_SPLENOCYTES_DN	170	Down	0.00214522465561457	0.112043236847286
C7_GSE9988_LPS_VS_VEHICLE_TREATED_MONOCYTE_DN	180	Down	0.00215473642816949	0.112043236847286
C2_NOUZOVA_TRETINOIN_AND_H4_ACETYLATION	116	Down	0.00215574740355698	0.112043236847286
C5_GO_ACTOMYOSIN	51	Down	0.00216010533521422	0.112043236847286
C7_GSE17721_POLYIC_VS_PAM3CSK4_2H_BMDC_UP	169	Down	0.00216741472414042	0.112043236847286
C7_GSE23321_CD8_STEM_CELL_MEMORY_VS_CENTRAL_MEMORY_CD8_TCELL_DN	173	Down	0.00217185243248671	0.112043236847286
C7_GSE28237_EARLY_VS_LATE_GC_BCELL_DN	162	Down	0.00217195653856824	0.112043236847286
C7_GSE41978_ID2_KO_VS_BIM_KO_KLRG1_LOW_EFFECTOR_CD8_TCELL_UP	169	Down	0.00217448294315549	0.112043236847286
C2_PID_AR_PATHWAY	56	Down	0.00220485209645522	0.112043236847286
C7_GSE27786_NKCELL_VS_NEUTROPHIL_UP	169	Down	0.00220611347654599	0.112043236847286
C2_REACTOME_POLB_DEPENDENT_LONG_PATCH_BASE_EXCISION_REPAIR	7	Down	0.00221909624112322	0.112043236847286
C2_BLUM_RESPONSE_TO_SALIRASIB_UP	210	Down	0.00222263350015223	0.112043236847286
C7_GSE18791_CTRL_VS_NEWCASTLE_VIRUS_DC_6H_DN	170	Down	0.00222634309487027	0.112043236847286
C7_GSE21546_WT_VS_SAP1A_KO_AND_ELK1_KO_DP_THYMOCYTES_UP	164	Down	0.00222979443037043	0.112043236847286
C7_GSE27786_LIN_NEG_VS_NKCELL_DN	170	Down	0.00223287771021412	0.112043236847286
C7_GSE6259_FLT3L_INDUCED_33D1_POS_DC_VS_BCELL_DN	176	Down	0.00223423221012331	0.112043236847286
C7_GSE17721_4H_VS_24H_POLYIC_BMDC_DN	166	Down	0.00223756703554376	0.112043236847286
C7_GSE27786_LSK_VS_BCELL_DN	165	Down	0.00223947003230403	0.112043236847286
C7_GSE41176_WT_VS_TAK1_KO_ANTI_IGM_STIM_BCELL_3H_DN	168	Down	0.00224131859177168	0.112043236847286
C5_GO_NCRNA_CATABOLIC_PROCESS	27	Down	0.00224279751976359	0.112043236847286
C2_PID_TCR_PATHWAY	63	Down	0.00224372165375359	0.112043236847286
C5_GO_SNARE_COMPLEX_ASSEMBLY	16	Down	0.0022447864752822	0.112043236847286
C7_GSE40225_WT_VS_RIP_B7X_DIABETIC_MOUSE_PANCREATIC_CD8_TCELL_UP	171	Down	0.00224521330726247	0.112043236847286
C7_GSE3982_BASOPHIL_VS_EFF_MEMORY_CD4_TCELL_UP	173	Down	0.00225071314307825	0.112043236847286
C7_GSE17721_LPS_VS_GARDIQUIMOD_6H_BMDC_UP	164	Down	0.00226392915094217	0.112043236847286
C2_MARKEY_RB1_ACUTE_LOF_DN	181	Down	0.00226736605369582	0.112043236847286
C7_GSE22886_NAIVE_CD8_TCELL_VS_NEUTROPHIL_UP	176	Down	0.00226898843333728	0.112043236847286
C7_GSE339_CD8POS_VS_CD4CD8DN_DC_IN_CULTURE_UP	167	Down	0.00227193207657818	0.112043236847286
C5_GO_NUCLEOTIDE_EXCISION_REPAIR	101	Down	0.00227459685354938	0.112043236847286
C5_GO_ENDOSOMAL_TRANSPORT	188	Down	0.00229271591752814	0.112574661223974
C2_REACTOME_ANCHORING_OF_THE_BASAL_BODY_TO_THE_PLASMA_MEMBRANE	88	Down	0.00229574989284262	0.112574661223974
C2_REACTOME_GALACTOSE_CATABOLISM	5	Down	0.00230232864157471	0.112642984416503
C2_SIG_IL4RECEPTOR_IN_B_LYPHOCYTES	27	Down	0.00232203277585438	0.11314323827104
C5_GO_MAST_CELL_MEDIATED_IMMUNITY	41	Down	0.00232297032034636	0.11314323827104
C7_GSE2770_TGFB_AND_IL4_VS_IL12_TREATED_ACT_CD4_TCELL_48H_UP	169	Down	0.00234054512894169	0.113744209923938
C7_GSE21063_3H_VS_16H_ANTI_IGM_STIM_BCELL_DN	182	Down	0.00235312816983637	0.114096320523388
C2_REACTOME_SENESCENCE_ASSOCIATED_SECRETORY_PHENOTYPE_SASP	96	Down	0.00235829525917237	0.114096320523388
C2_YAO_TEMPORAL_RESPONSE_TO_PROGESTERONE_CLUSTER_14	119	Down	0.00237043541721179	0.114251414528402
C7_GSE43863_NAIVE_VS_MEMORY_LY6C_INT_CXCR5POS_CD4_TCELL_D150_LCMV_DN	172	Down	0.00237201988456057	0.114251414528402
C7_GSE37301_MULTIPOTENT_PROGENITOR_VS_COMMON_LYMPHOID_PROGENITOR_UP	158	Down	0.00238002063298818	0.114383159757527
C5_GO_PROTEIN_DNA_COMPLEX	154	Down	0.00239214211488128	0.114609483041907
C7_GSE37416_0H_VS_24H_F_TULARENSIS_LVS_NEUTROPHIL_UP	175	Down	0.00240004929457972	0.114609483041907
C5_GO_VACUOLAR_MEMBRANE	336	Down	0.00240055769387597	0.114609483041907
C2_REACTOME_CELLULAR_RESPONSES_TO_EXTERNAL_STIMULI	443	Down	0.00243704993332811	0.11544070052796
C5_GO_NUCLEOTIDE_EXCISION_REPAIR_COMPLEX	12	Down	0.00244219476910938	0.11544070052796
C5_GO_FC_RECEPTOR_MEDIATED_STIMULATORY_SIGNALING_PATHWAY	78	Down	0.00244493900258031	0.11544070052796
C7_GSE13484_UNSTIM_VS_3H_YF17D_VACCINE_STIM_PBMC_UP	172	Down	0.00245319428883083	0.11544070052796
C7_GSE17721_LPS_VS_GARDIQUIMOD_1H_BMDC_DN	167	Down	0.00245946825744438	0.11544070052796
C2_KEGG_ADHERENS_JUNCTION	63	Down	0.00246613602745365	0.11544070052796
C7_GSE21546_WT_VS_SAP1A_KO_ANTI_CD3_STIM_DP_THYMOCYTES_DN	165	Down	0.00247712268937979	0.11544070052796
C7_GSE19888_ADENOSINE_A3R_INH_PRETREAT_AND_ACT_BY_A3R_VS_A3R_INH_AND_TCELL_MEMBRANES_ACT_MAST_CELL_DN	174	Down	0.00248225084795184	0.11544070052796
C7_GSE4984_GALECTIN1_VS_VEHICLE_CTRL_TREATED_DC_DN	163	Down	0.00248598135918487	0.11544070052796
C7_GSE33425_CD161_INT_VS_NEG_CD8_TCELL_UP	182	Down	0.0024897243791814	0.11544070052796
C7_GSE13485_CTRL_VS_DAY3_YF17D_VACCINE_PBMC_DN	173	Down	0.00249002802663752	0.11544070052796
C5_GO_POSITIVE_REGULATION_OF_INTRACELLULAR_PROTEIN_TRANSPORT	123	Down	0.00249012031808982	0.11544070052796
C7_GSE42724_B1_BCELL_VS_PLASMABLAST_DN	175	Down	0.00249018127790711	0.11544070052796
C7_GSE41867_NAIVE_VS_DAY30_LCMV_CLONE13_EXHAUSTED_CD8_TCELL_DN	168	Down	0.00249803285398523	0.11544070052796
C2_MIKKELSEN_ES_ICP_WITH_H3K4ME3_AND_H3K27ME3	61	Up	0.00250190214172909	0.11544070052796
C7_GSE13484_3H_UNSTIM_VS_YF17D_VACCINE_STIM_PBMC_UP	174	Down	0.00250299544025546	0.11544070052796
C2_REACTOME_CLASS_I_MHC_MEDIATED_ANTIGEN_PROCESSING_PRESENTATION	310	Down	0.00251796791858616	0.115479392665726
C7_GSE12198_CTRL_VS_LOW_IL2_STIM_NK_CELL_DN	162	Down	0.00252200620578367	0.115479392665726
C2_BIOCARTA_ATRBRCA_PATHWAY	21	Down	0.00253248194245755	0.115479392665726
C2_BYSTRYKH_HEMATOPOIESIS_STEM_CELL_AND_BRAIN_QTL_TRANS	120	Down	0.00253295197718789	0.115479392665726
C7_GSE17721_PAM3CSK4_VS_GADIQUIMOD_8H_BMDC_DN	173	Down	0.00253532515853511	0.115479392665726
C2_WESTON_VEGFA_TARGETS_12HR	19	Up	0.00253573034578792	0.115479392665726
C7_GSE17974_0H_VS_12H_IN_VITRO_ACT_CD4_TCELL_DN	175	Down	0.00256767419576087	0.116643439715753
C7_GSE17322_CD103_POS_VS_CD11B_HIGH_LUNG_DC_DN	168	Down	0.0025750947870193	0.116643439715753
C7_GSE17721_CPG_VS_GARDIQUIMOD_2H_BMDC_DN	181	Down	0.00257843735065429	0.116643439715753
C5_GO_ENDOSOMAL_PART	422	Down	0.00259685563064276	0.116643439715753
C7_GSE27291_6H_VS_7D_STIM_GAMMADELTA_TCELL_UP	148	Down	0.00260415341613852	0.116643439715753
C7_GSE24210_RESTING_TREG_VS_TCONV_DN	170	Down	0.00261129803353843	0.116643439715753
C7_GSE20198_UNTREATED_VS_IFNA_TREATED_ACT_CD4_TCELL_DN	172	Down	0.00261648838802173	0.116643439715753
C7_GSE14000_TRANSLATED_RNA_VS_MRNA_4H_LPS_DC_UP	167	Down	0.00261925242055193	0.116643439715753
C5_GO_RRNA_METHYLATION	22	Down	0.00262183014171659	0.116643439715753
C7_GSE22601_IMMATURE_CD4_SINGLE_POSITIVE_VS_CD4_SINGLE_POSITIVE_THYMOCYTE_UP	178	Down	0.00262223194759971	0.116643439715753
C7_GSE20500_CTRL_VS_RETINOIC_ACID_TREATED_CD4_TCELL_UP	182	Down	0.00262469293439999	0.116643439715753
C2_REACTOME_HDMS_DEMETHYLATE_HISTONES	46	Down	0.00262718280662881	0.116643439715753
C7_GSE22886_CD8_TCELL_VS_BCELL_NAIVE_UP	175	Down	0.00263405727646006	0.116643439715753
C7_GSE13485_DAY1_VS_DAY3_YF17D_VACCINE_PBMC_DN	178	Down	0.00264154343300374	0.116643439715753
C7_GSE18791_UNSTIM_VS_NEWCATSLE_VIRUS_DC_6H_DN	156	Down	0.0026447177285435	0.116643439715753
C5_GO_CYSTEINE_TYPE_PEPTIDASE_ACTIVITY	138	Down	0.00265688235317955	0.116643439715753
C5_GO_TRANSPORT_OF_VIRUS	49	Down	0.0026585501858628	0.116643439715753
C5_GO_BLOC_COMPLEX	20	Down	0.00265880875178012	0.116643439715753
C7_GSE15930_STIM_VS_STIM_AND_IL12_48H_CD8_T_CELL_UP	170	Down	0.00266416230382176	0.116643439715753
C7_GSE411_100MIN_VS_400MIN_IL6_STIM_MACROPHAGE_UP	174	Down	0.00266868248118259	0.116643439715753
C2_DAUER_STAT3_TARGETS_DN	40	Down	0.00269038938455345	0.117356081527419
C5_GO_ARP2_3_COMPLEX_MEDIATED_ACTIN_NUCLEATION	28	Down	0.00272760471499642	0.118740996440616
C7_GSE23308_CTRL_VS_CORTICOSTERONE_TREATED_MACROPHAGE_MINERALCORTICOID_REC_KO_UP	177	Down	0.00274083173099731	0.119078175384909
C7_GSE7831_1H_VS_4H_CPG_STIM_PDC_DN	162	Down	0.00274812820533768	0.11915686428054
C2_REACTOME_SIGNALING_BY_NUCLEAR_RECEPTORS	225	Down	0.00275992838258944	0.11919734980696
C5_GO_CATALYTIC_ACTIVITY_ACTING_ON_DNA	156	Down	0.00276745707001108	0.11919734980696
C5_GO_MYELOID_LEUKOCYTE_MEDIATED_IMMUNITY	468	Down	0.00277681058371857	0.11919734980696
C7_GSE15330_HSC_VS_GRANULOCYTE_MONOCYTE_PROGENITOR_DN	158	Down	0.00277796061926697	0.11919734980696
C2_REACTOME_ANTIGEN_PRESENTATION:_FOLDING_ASSEMBLY_AND_PEPTIDE_LOADING_OF_CLASS_I_MHC	21	Down	0.00278522008378597	0.11919734980696
C2_DEURIG_T_CELL_PROLYMPHOCYTIC_LEUKEMIA_DN	287	Down	0.00278690694418939	0.11919734980696
C2_MILI_PSEUDOPODIA_HAPTOTAXIS_UP	449	Down	0.0027971830499662	0.11919734980696
C7_GSE16451_IMMATURE_VS_MATURE_NEURON_CELL_LINE_WEST_EQUINE_ENC_VIRUS_DN	176	Down	0.00279920557390036	0.11919734980696
C3_TEL2_Q6	217	Down	0.00280251928140449	0.11919734980696
C2_GENTLES_LEUKEMIC_STEM_CELL_DN	13	Up	0.0028039334231624	0.11919734980696
C7_GSE3982_EOSINOPHIL_VS_NKCELL_DN	159	Down	0.00281086983550981	0.11920404368433
C7_GSE3982_MAST_CELL_VS_CENT_MEMORY_CD4_TCELL_UP	170	Down	0.0028170940179266	0.11920404368433
C2_PELLICCIOTTA_HDAC_IN_ANTIGEN_PRESENTATION_UP	50	Down	0.00282204040090167	0.11920404368433
C7_GSE27786_LSK_VS_CD4_TCELL_DN	163	Down	0.00282604071709385	0.11920404368433
C7_GSE27786_BCELL_VS_NKTCELL_UP	172	Down	0.00284913884196881	0.119754331825438
C7_GSE34006_A2AR_KO_VS_A2AR_AGONIST_TREATED_TREG_UP	164	Down	0.00285085575710703	0.119754331825438
C5_GO_VACUOLAR_PART	452	Down	0.00285562509255521	0.119754331825438
C7_GSE37532_WT_VS_PPARG_KO_VISCERAL_ADIPOSE_TISSUE_TCONV_DN	171	Down	0.00288975348223989	0.120952051820225
C2_RICKMAN_HEAD_AND_NECK_CANCER_E	37	Up	0.0028983886113822	0.121080184240491
C7_GSE6269_FLU_VS_STAPH_AUREUS_INF_PBMC_UP	166	Down	0.00291509306911089	0.12127338531633
C2_REACTOME_ADAPTIVE_IMMUNE_SYSTEM	614	Down	0.0029175759507341	0.12127338531633
C7_GSE360_LOW_DOSE_B_MALAYI_VS_M_TUBERCULOSIS_MAC_UP	151	Down	0.00292346739544275	0.12127338531633
C2_REACTOME_REGULATION_OF_TP53_ACTIVITY	140	Down	0.00292780194575416	0.12127338531633
C7_GSE17721_POLYIC_VS_CPG_2H_BMDC_UP	171	Down	0.00293967777317509	0.12127338531633
C7_GSE25088_IL4_VS_IL4_AND_ROSIGLITAZONE_STIM_STAT6_KO_MACROPHAGE_DAY10_UP	174	Down	0.00294140636546177	0.12127338531633
C5_GO_STRUCTURAL_CONSTITUENT_OF_RIBOSOME	123	Up	0.00294834072707032	0.12127338531633
C2_CHOW_RASSF1_TARGETS_DN	25	Down	0.00295089547736635	0.12127338531633
C2_BIOCARTA_CARM_ER_PATHWAY	22	Down	0.00295786948790825	0.12127338531633
C7_GSE10273_LOW_IL7_VS_HIGH_IL7_AND_IRF4_IN_IRF4_8_NULL_PRE_BCELL_DN	172	Down	0.00295884059373267	0.12127338531633
C7_GSE360_L_MAJOR_VS_B_MALAYI_LOW_DOSE_MAC_DN	159	Down	0.00297674314299455	0.121297014155494
C7_GSE37533_UNTREATED_VS_PIOGLIZATONE_TREATED_CD4_TCELL_PPARG2_AND_FOXP3_TRASDUCED_DN	148	Down	0.00297691510807888	0.121297014155494
C7_GSE1432_1H_VS_24H_IFNG_MICROGLIA_DN	174	Down	0.00297727857160063	0.121297014155494
C7_GSE19923_WT_VS_HEB_AND_E2A_KO_DP_THYMOCYTE_UP	169	Down	0.00299096273551946	0.121297014155494
C7_GSE7568_CTRL_VS_24H_TGFB_TREATED_MACROPHAGES_WITH_IL4_AND_DEXAMETHASONE_UP	171	Down	0.00299133328088318	0.121297014155494
C5_GO_POSITIVE_REGULATION_OF_TELOMERE_MAINTENANCE	45	Down	0.00299348215752345	0.121297014155494
C2_PID_MET_PATHWAY	72	Down	0.00300568570443535	0.121297014155494
C5_GO_CHROMOSOME	887	Down	0.00301794972734178	0.121297014155494
C2_REACTOME_ANTIGEN_ACTIVATES_B_CELL_RECEPTOR_BCR_LEADING_TO_GENERATION_OF_SECOND_MESSENGERS	28	Down	0.00302463881270482	0.121297014155494
C7_GSE6269_HEALTHY_VS_STAPH_AUREUS_INF_PBMC_UP	154	Down	0.00302592429780805	0.121297014155494
C7_GSE17721_0.5H_VS_8H_CPG_BMDC_DN	169	Down	0.00303716057001606	0.121297014155494
C5_GO_ANTIGEN_RECEPTOR_MEDIATED_SIGNALING_PATHWAY	195	Down	0.00303951623147883	0.121297014155494
C5_GO_MODIFICATION_DEPENDENT_MACROMOLECULE_CATABOLIC_PROCESS	518	Down	0.0030400790414349	0.121297014155494
C7_GSE14000_4H_VS_16H_LPS_DC_DN	171	Down	0.00304443316933072	0.121297014155494
C5_GO_POSITIVE_REGULATION_OF_CELLULAR_PROTEIN_LOCALIZATION	258	Down	0.00304955237175789	0.121297014155494
C7_GSE41867_NAIVE_VS_DAY8_LCMV_ARMSTRONG_EFFECTOR_CD8_TCELL_DN	173	Down	0.00305228346129168	0.121297014155494
C7_GSE27786_ERYTHROBLAST_VS_MONO_MAC_DN	172	Down	0.00305925419968029	0.121297014155494
C7_GSE22935_24H_VS_48H_MBOVIS_BCG_STIM_MYD88_KO_MACROPHAGE_UP	167	Down	0.00305992559762514	0.121297014155494
C5_GO_ARP2_3_PROTEIN_COMPLEX	11	Down	0.00307406843467081	0.121635680521592
C7_GSE14308_TH2_VS_TH1_DN	170	Down	0.00308555729828693	0.121868293073977
C5_GO_ORGANELLE_FUSION	102	Down	0.00309573894279354	0.121876238989284
C7_GSE41867_NAIVE_VS_DAY30_LCMV_ARMSTRONG_MEMORY_CD8_TCELL_UP	171	Down	0.0031019496456	0.121876238989284
C7_GSE2770_UNTREATED_VS_IL12_TREATED_ACT_CD4_TCELL_2H_UP	175	Down	0.00310258988910711	0.121876238989284
C7_GSE411_UNSTIM_VS_400MIN_IL6_STIM_SOCS3_KO_MACROPHAGE_UP	167	Down	0.00310954522099502	0.121928972627572
C5_GO_OTHER_ORGANISM	54	Down	0.00312699821786592	0.122063051151485
C5_GO_POSITIVE_REGULATION_OF_POTASSIUM_ION_TRANSPORT	30	Up	0.00312838303854121	0.122063051151485
C7_GSE21927_SPLEEN_C57BL6_VS_4T1_TUMOR_BALBC_MONOCYTES_DN	168	Down	0.00312982182439706	0.122063051151485
C2_MYLLYKANGAS_AMPLIFICATION_HOT_SPOT_22	9	Down	0.00316697032231838	0.123281074831782
C7_GSE27241_WT_VS_RORGT_KO_TH17_POLARIZED_CD4_TCELL_DN	162	Down	0.00317501466857256	0.123281074831782
C5_GO_CORECEPTOR_ACTIVITY	34	Up	0.00317807862200423	0.123281074831782
C7_GSE7348_LPS_VS_TOLERIZED_AND_LPS_STIM_MACROPHAGE_DN	162	Down	0.00318493205810755	0.123326700709929
C7_GSE13485_CTRL_VS_DAY1_YF17D_VACCINE_PBMC_UP	173	Down	0.00319216253753799	0.123386738083519
C1_chr7q33	19	Down	0.00320777006543201	0.123726267506091
C7_GSE9006_HEALTHY_VS_TYPE_1_DIABETES_PBMC_1MONTH_POST_DX_UP	172	Down	0.00321233783885446	0.123726267506091
C7_GSE18791_CTRL_VS_NEWCASTLE_VIRUS_DC_10H_UP	174	Down	0.00321835008461283	0.123738440509813
C2_RUNNE_GENDER_EFFECT_UP	7	Up	0.00323750334377861	0.124254920736577
C3_ETF_Q6	99	Down	0.00324727584577384	0.124410182006605
C2_BIOCARTA_ECM_PATHWAY	17	Down	0.00326347848572992	0.124664152729794
C2_REACTOME_HIV_LIFE_CYCLE	123	Down	0.00326818701356837	0.124664152729794
C5_GO_POSITIVE_REGULATION_OF_LAMELLIPODIUM_ASSEMBLY	15	Down	0.00327526285179066	0.124664152729794
C7_GSE7768_OVA_ALONE_VS_OVA_WITH_LPS_IMMUNIZED_MOUSE_WHOLE_SPLEEN_6H_UP	170	Down	0.0032779444709572	0.124664152729794
C5_GO_PROTEIN_HETEROTETRAMERIZATION	45	Down	0.00328259887499157	0.124664152729794
C5_GO_PHOSPHATIDYLINOSITOL_BIOSYNTHETIC_PROCESS	100	Down	0.00329134353272924	0.124778107437133
C5_GO_TYPE_I_INTERFERON_PRODUCTION	110	Down	0.00331881791744415	0.125600490628291
C2_MANN_RESPONSE_TO_AMIFOSTINE_UP	18	Down	0.00336468092966849	0.127114719713372
C2_GRABARCZYK_BCL11B_TARGETS_UP	73	Down	0.00339219350281288	0.127929531095406
C7_GSE22935_UNSTIM_VS_12H_MBOVIS_BCG_STIM_MACROPHAGE_DN	172	Down	0.0033980269503314	0.127929531095406
C5_GO_DNA_PACKAGING_COMPLEX	84	Down	0.00341484191432211	0.128283997996075
C1_chrYq11	9	Up	0.00341925308841907	0.128283997996075
C7_GSE10094_LCMV_VS_LISTERIA_IND_EFF_CD4_TCELL_UP	174	Down	0.00342692874742572	0.128350298586774
C2_GABRIELY_MIR21_TARGETS	257	Down	0.00345030684908002	0.128844621183661
C2_REACTOME_RHO_GTPASES_ACTIVATE_IQGAPS	22	Down	0.00345198957459331	0.128844621183661
C7_GSE22886_NAIVE_TCELL_VS_NKCELL_UP	164	Up	0.00345793852984408	0.12884528076124
C7_GSE13411_NAIVE_VS_SWITCHED_MEMORY_BCELL_DN	176	Down	0.00347659743212365	0.129318708934969
C7_GSE5589_IL6_KO_VS_IL10_KO_LPS_AND_IL10_STIM_MACROPHAGE_180MIN_UP	176	Down	0.00349252076572405	0.129516729960709
C7_GSE37301_COMMON_LYMPHOID_PROGENITOR_VS_CD4_TCELL_DN	180	Down	0.00349384540611221	0.129516729960709
C5_GO_ENDOLYSOSOME	17	Down	0.00351061166877903	0.129916554141204
C5_GO_CELLULAR_PROTEIN_CATABOLIC_PROCESS	619	Down	0.00353059715142214	0.130433948844121
C5_GO_RNA_METABOLIC_PROCESS	946	Down	0.00357050563757751	0.131684370059586
C2_REACTOME_N_GLYCAN_TRIMMING_IN_THE_ER_AND_CALNEXIN_CALRETICULIN_CYCLE	31	Down	0.00358031779832494	0.131822446666123
C7_GSE34156_UNTREATED_VS_6H_NOD2_AND_TLR1_TLR2_LIGAND_TREATED_MONOCYTE_DN	154	Down	0.00359483017066898	0.132039881510498
C7_GSE18791_CTRL_VS_NEWCASTLE_VIRUS_DC_18H_UP	179	Down	0.00359838005129194	0.132039881510498
C7_GSE2405_S_AUREUS_VS_UNTREATED_NEUTROPHIL_UP	166	Down	0.00360692760816431	0.132130334624205
C5_GO_RIBONUCLEOPROTEIN_GRANULE	170	Down	0.00363130803979659	0.132657735980444
C5_GO_COATED_VESICLE_MEMBRANE	140	Down	0.00364752345559311	0.132657735980444
C5_GO_POSITIVE_REGULATION_OF_PROTEIN_LOCALIZATION_TO_NUCLEUS	62	Down	0.00365068748892676	0.132657735980444
C2_LASTOWSKA_NEUROBLASTOMA_COPY_NUMBER_DN	687	Down	0.00365228152666457	0.132657735980444
C5_GO_CELLULAR_RESPONSE_TO_DSRNA	18	Down	0.00366121906839332	0.132657735980444
C7_GSE3982_BASOPHIL_VS_TH2_UP	169	Down	0.00366941023906341	0.132657735980444
C7_GSE21927_SPLEEN_C57BL6_VS_EL4_TUMOR_BALBC_MONOCYTES_UP	185	Down	0.00368058050129564	0.132657735980444
C2_BIOCARTA_RHO_PATHWAY	19	Down	0.00368272748110403	0.132657735980444
C7_GSE17721_LPS_VS_POLYIC_2H_BMDC_DN	172	Down	0.00368756204300422	0.132657735980444
C7_GSE9650_NAIVE_VS_EXHAUSTED_CD8_TCELL_UP	170	Down	0.00368944893604293	0.132657735980444
C7_GSE18791_CTRL_VS_NEWCASTLE_VIRUS_DC_10H_DN	159	Down	0.00369153371957005	0.132657735980444
C5_GO_GOLGI_RIBBON_FORMATION	12	Down	0.00371357139832511	0.132657735980444
C7_GSE5542_UNTREATED_VS_IFNG_TREATED_EPITHELIAL_CELLS_24H_UP	176	Down	0.00371407926533911	0.132657735980444
C5_GO_CILIARY_BASAL_BODY_PLASMA_MEMBRANE_DOCKING	86	Down	0.00371440932154367	0.132657735980444
C2_KIM_ALL_DISORDERS_DURATION_CORR_DN	114	Down	0.00371926749500521	0.132657735980444
C7_GSE36009_UNSTIM_VS_LPS_STIM_DC_DN	182	Down	0.00372276154556716	0.132657735980444
C7_GSE24634_NAIVE_CD4_TCELL_VS_DAY10_IL4_CONV_TREG_DN	185	Down	0.00372514012558444	0.132657735980444
C5_GO_PHAGOCYTIC_VESICLE	109	Down	0.00373635295491729	0.132755620963941
C7_GSE17721_CTRL_VS_GARDIQUIMOD_4H_BMDC_UP	172	Down	0.00374011140403867	0.132755620963941
C7_GSE29164_UNTREATED_VS_CD8_TCELL_TREATED_MELANOMA_DAY7_UP	170	Down	0.00375694307346046	0.133134853368703
C2_BIOCARTA_CHEMICAL_PATHWAY	18	Down	0.00376305298385966	0.133134853368703
C7_GSE411_WT_VS_SOCS3_KO_MACROPHAGE_DN	176	Down	0.00377324287885976	0.133278300906456
C7_GSE6259_33D1_POS_VS_DEC205_POS_FLT3L_INDUCED_SPLENIC_DC_DN	170	Down	0.00381250578495956	0.134300039405599
C2_ACEVEDO_LIVER_TUMOR_VS_NORMAL_ADJACENT_TISSUE_UP	717	Down	0.00381453410271391	0.134300039405599
C2_PID_EPHA_FWDPATHWAY	27	Down	0.00384011012105777	0.134866732120221
C2_REACTOME_M_PHASE	338	Down	0.00384882950528233	0.134866732120221
C7_GSE5589_LPS_VS_LPS_AND_IL10_STIM_IL6_KO_MACROPHAGE_180MIN_UP	173	Down	0.00385428696753047	0.134866732120221
C7_GSE32423_IL7_VS_IL7_IL4_MEMORY_CD8_TCELL_UP	172	Down	0.00385546382390357	0.134866732120221
C5_GO_RECOMBINATIONAL_REPAIR	116	Down	0.00387223797320322	0.13523573230208
C5_GO_REGULATION_OF_CELLULAR_RESPONSE_TO_HEAT	68	Down	0.00390575470889016	0.135850245389427
C5_GO_POSITIVE_REGULATION_OF_DNA_METABOLIC_PROCESS	139	Down	0.00390812961712972	0.135850245389427
C7_GSE41087_WT_VS_FOXP3_MUT_ANTI_CD3_CD28_STIM_CD4_TCELL_DN	184	Down	0.00390859473223736	0.135850245389427
C7_GSE3920_UNTREATED_VS_IFNA_TREATED_ENDOTHELIAL_CELL_UP	164	Down	0.00391965760592962	0.135961898637182
C5_GO_RRNA_MODIFICATION	30	Down	0.00392432492959138	0.135961898637182
C2_REACTOME_NEUTROPHIL_DEGRANULATION	410	Down	0.00394306694748725	0.13619841062697
C5_GO_VIRAL_BUDDING_VIA_HOST_ESCRT_COMPLEX	17	Down	0.00395602511516356	0.13619841062697
C5_GO_CHROMATIN	462	Down	0.00395815394473237	0.13619841062697
C7_GSE15330_WT_VS_IKAROS_KO_GRANULOCYTE_MONOCYTE_PROGENITOR_UP	172	Down	0.00395917939783396	0.13619841062697
C7_GSE11864_CSF1_VS_CSF1_PAM3CYS_IN_MAC_UP	182	Down	0.00396847160290921	0.13619841062697
C7_GSE41867_DAY6_EFFECTOR_VS_DAY30_EXHAUSTED_CD8_TCELL_LCMV_CLONE13_DN	178	Down	0.003968770148086	0.13619841062697
C3_CAGCAGG_MIR370	128	Down	0.0039764274833855	0.136245953030888
C7_GSE7548_NAIVE_VS_DAY7_PCC_IMMUNIZATION_CD4_TCELL_UP	168	Down	0.00398950257257601	0.136478684069399
C7_GSE45365_HEALTHY_VS_MCMV_INFECTION_CD8A_DC_UP	174	Down	0.00400228679830358	0.136588597594005
C2_REACTOME_ACTIVATION_OF_GENE_EXPRESSION_BY_SREBF_SREBP	41	Down	0.0040052910126309	0.136588597594005
C5_GO_CHROMOSOME_ORGANIZATION	984	Down	0.00402424946022354	0.13702001727968
C5_GO_VOLTAGE_GATED_POTASSIUM_CHANNEL_ACTIVITY	40	Up	0.00404084215799896	0.137369662282021
C7_GSE22886_IGG_IGA_MEMORY_BCELL_VS_BLOOD_PLASMA_CELL_DN	176	Down	0.00406280103492682	0.13790035450268
C2_MARTINEZ_RESPONSE_TO_TRABECTEDIN_DN	240	Down	0.00407789944122468	0.138196894792081
C7_GSE14769_UNSTIM_VS_80MIN_LPS_BMDM_UP	171	Down	0.00413393987084944	0.139249758503979
C2_NABA_COLLAGENS	31	Up	0.0041384512859133	0.139249758503979
C2_REACTOME_COLLAGEN_CHAIN_TRIMERIZATION	31	Up	0.0041384512859133	0.139249758503979
C5_GO_EXTRACELLULAR_MATRIX_STRUCTURAL_CONSTITUENT_CONFERRING_TENSILE_STRENGTH	31	Up	0.0041384512859133	0.139249758503979
C5_GO_SITE_OF_DNA_DAMAGE	68	Down	0.00414325380296997	0.139249758503979
C2_REACTOME_GLOBAL_GENOME_NUCLEOTIDE_EXCISION_REPAIR_GG_NER	77	Down	0.00414742870469429	0.139249758503979
C5_GO_PROTEIN_MODIFICATION_BY_SMALL_PROTEIN_CONJUGATION_OR_REMOVAL	898	Down	0.00415576086655935	0.139256328987717
C7_GSE3982_CTRL_VS_LPS_4H_MAC_UP	160	Down	0.00416325027952008	0.139256328987717
C7_GSE14000_4H_VS_16H_LPS_DC_UP	150	Down	0.00416685604391733	0.139256328987717
C2_PID_ECADHERIN_STABILIZATION_PATHWAY	34	Down	0.00419529138971734	0.13979661543441
C7_GSE36527_CD69_NEG_VS_POS_TREG_CD62L_LOS_KLRG1_NEG_UP	157	Down	0.00420784437910905	0.13979661543441
C7_GSE13547_CTRL_VS_ANTI_IGM_STIM_ZFX_KO_BCELL_2H_DN	160	Down	0.00421200108104253	0.13979661543441
C2_FISCHER_DREAM_TARGETS	876	Down	0.0042129981158789	0.13979661543441
C7_GSE12845_IGD_NEG_BLOOD_VS_NAIVE_TONSIL_BCELL_UP	173	Down	0.00421519970121708	0.13979661543441
C2_LINSLEY_MIR16_TARGETS	177	Down	0.00424385352647622	0.140360445547976
C7_GSE12845_IGD_NEG_BLOOD_VS_DARKZONE_GC_TONSIL_BCELL_UP	165	Down	0.00425070492026428	0.140360445547976
C5_GO_VACUOLE	628	Down	0.00425630346116416	0.140360445547976
C2_PUJANA_ATM_PCC_NETWORK	1110	Down	0.00425804601648559	0.140360445547976
C7_GSE360_HIGH_VS_LOW_DOSE_B_MALAYI_MAC_UP	153	Down	0.00428600778446044	0.140919527750198
C5_GO_UBIQUITIN_LIGASE_COMPLEX	238	Down	0.00429335565784843	0.140919527750198
C7_GSE46606_UNSTIM_VS_CD40L_IL2_IL5_3DAY_STIMULATED_IRF4MID_SORTED_BCELL_UP	179	Down	0.00429657494012394	0.140919527750198
C5_GO_CHROMATIN_ORGANIZATION	631	Down	0.00430145670334655	0.140919527750198
C7_GSE21360_SECONDARY_VS_TERTIARY_MEMORY_CD8_TCELL_DN	156	Down	0.00431261825024271	0.140919527750198
C7_GSE360_T_GONDII_VS_B_MALAYI_LOW_DOSE_DC_DN	159	Down	0.00431392928941131	0.140919527750198
C7_GSE10325_BCELL_VS_LUPUS_BCELL_DN	179	Down	0.00432334006065112	0.140928360611922
C7_GSE3982_DC_VS_NKCELL_DN	147	Down	0.00433240802219491	0.140928360611922
C2_REACTOME_SUMOYLATION_OF_DNA_DAMAGE_RESPONSE_AND_REPAIR_PROTEINS	68	Down	0.00433840307115848	0.140928360611922
C7_GSE7509_FCGRIIB_VS_TNFA_IL1B_IL6_PGE_STIM_DC_UP	174	Down	0.00434014976059365	0.140928360611922
C5_GO_IMMUNOLOGICAL_SYNAPSE	33	Down	0.00436353641021641	0.141476270804673
C5_GO_NUCLEOSIDE_BISPHOSPHATE_BIOSYNTHETIC_PROCESS	61	Down	0.00437315976827304	0.1415769741374
C7_GSE17721_CPG_VS_GARDIQUIMOD_1H_BMDC_DN	171	Down	0.00439685094634752	0.142132132600457
C7_GSE9601_UNTREATED_VS_PI3K_INHIBITOR_TREATED_HCMV_INF_MONOCYTE_UP	164	Down	0.0044363002140692	0.143060018060268
C3_PEA3_Q6	227	Down	0.00443879607100982	0.143060018060268
C7_GSE15330_WT_VS_IKAROS_KO_LYMPHOID_MULTIPOTENT_PROGENITOR_UP	169	Down	0.00445692217395112	0.143060018060268
C5_GO_MRNA_METABOLIC_PROCESS	429	Down	0.00446423496213865	0.143060018060268
C5_GO_REGULATION_OF_LAMELLIPODIUM_ASSEMBLY	26	Down	0.00447602595300022	0.143060018060268
C7_GSE5589_UNSTIM_VS_180MIN_LPS_STIM_MACROPHAGE_UP	179	Down	0.0044823327749273	0.143060018060268
C5_GO_REGULATION_OF_TELOMERE_MAINTENANCE_VIA_TELOMERE_LENGTHENING	57	Down	0.00448820258795408	0.143060018060268
C2_PID_IFNG_PATHWAY	37	Down	0.00449336579506959	0.143060018060268
C7_GSE19772_HCMV_INFL_VS_HCMV_INF_MONOCYTES_AND_PI3K_INHIBITION_DN	178	Down	0.00449482141168603	0.143060018060268
C2_KEGG_GLIOMA	52	Down	0.00449487388507883	0.143060018060268
C5_GO_INTRINSIC_COMPONENT_OF_SYNAPTIC_VESICLE_MEMBRANE	32	Down	0.00449799716131121	0.143060018060268
C5_GO_REGULATION_OF_TYPE_I_INTERFERON_MEDIATED_SIGNALING_PATHWAY	26	Down	0.00451779687736986	0.143479680653663
C7_GSE20198_IL12_VS_IL12_IL18_TREATED_ACT_CD4_TCELL_UP	174	Down	0.0045451698942463	0.144138285566003
C5_GO_URATE_METABOLIC_PROCESS	5	Up	0.00457121229905548	0.144721140487279
C7_GSE22140_HEALTHY_VS_ARTHRITIC_MOUSE_CD4_TCELL_UP	167	Down	0.00458923765806133	0.144721140487279
C7_GSE22140_HEALTHY_VS_ARTHRITIC_MOUSE_CD4_TCELL_DN	180	Down	0.00459193434962021	0.144721140487279
C7_GSE41867_DAY8_EFFECTOR_VS_DAY30_MEMORY_CD8_TCELL_LCMV_ARMSTRONG_DN	172	Down	0.00460194904815678	0.144721140487279
C5_GO_PROTEIN_MODIFICATION_BY_SMALL_PROTEIN_CONJUGATION	742	Down	0.00461104734735006	0.144721140487279
C5_GO_CLATHRIN_COAT	42	Down	0.00461917113818943	0.144721140487279
C5_GO_POSITIVE_REGULATION_OF_INTERFERON_BETA_PRODUCTION	27	Down	0.00462204605856282	0.144721140487279
C7_GSE12366_GC_BCELL_VS_PLASMA_CELL_UP	169	Down	0.00462307202135102	0.144721140487279
C2_PID_ECADHERIN_NASCENT_AJ_PATHWAY	36	Down	0.0046318734448918	0.144721140487279
C2_DANG_REGULATED_BY_MYC_UP	56	Down	0.00463982670397055	0.144721140487279
C2_REACTOME_CILIUM_ASSEMBLY	168	Down	0.00465945843419103	0.144721140487279
C7_GSE37534_PIOGLITAZONE_VS_ROSIGLITAZONE_TREATED_CD4_TCELL_PPARG1_FOXP3_TRANSDUCED_UP	165	Down	0.0046662180690217	0.144721140487279
C5_GO_RIBONUCLEOPROTEIN_COMPLEX_BINDING	108	Down	0.00468006433379249	0.144721140487279
C2_MARTENS_BOUND_BY_PML_RARA_FUSION	397	Down	0.00468025024817257	0.144721140487279
C5_GO_CHROMATIN_ORGANIZATION_INVOLVED_IN_REGULATION_OF_TRANSCRIPTION	104	Down	0.00468639503035497	0.144721140487279
C7_GSE17721_LPS_VS_POLYIC_8H_BMDC_DN	173	Down	0.00468677488534699	0.144721140487279
C7_GSE360_L_DONOVANI_VS_B_MALAYI_LOW_DOSE_MAC_DN	161	Down	0.00470661309258853	0.144721140487279
C5_GO_REGULATION_OF_MEGAKARYOCYTE_DIFFERENTIATION	73	Down	0.00471362679341306	0.144721140487279
C7_GSE360_CTRL_VS_T_GONDII_MAC_UP	171	Down	0.00471460155063607	0.144721140487279
C5_GO_MITOCHONDRIAL_RNA_METABOLIC_PROCESS	22	Down	0.00472536246820296	0.144721140487279
C2_GRAESSMANN_RESPONSE_TO_MC_AND_DOXORUBICIN_DN	641	Down	0.00472652889274578	0.144721140487279
C7_GSE7768_OVA_WITH_LPS_VS_OVA_WITH_MPL_IMMUNIZED_MOUSE_WHOLE_SPLEEN_6H_UP	163	Down	0.00473164376045764	0.144721140487279
C2_REACTOME_RUNX1_REGULATES_TRANSCRIPTION_OF_GENES_INVOLVED_IN_DIFFERENTIATION_OF_HSCS	106	Down	0.0047408106269384	0.144721140487279
C5_GO_NUCLEAR_NUCLEOSOME	29	Down	0.00474227245258352	0.144721140487279
C7_GSE25088_IL4_VS_IL4_AND_ROSIGLITAZONE_STIM_MACROPHAGE_DAY10_DN	167	Down	0.0047527971529643	0.144721140487279
C5_GO_RNA_PHOSPHODIESTER_BOND_HYDROLYSIS_EXONUCLEOLYTIC	38	Down	0.00475330211598094	0.144721140487279
C2_NIKOLSKY_OVERCONNECTED_IN_BREAST_CANCER	15	Down	0.00475987247417284	0.144721140487279
C5_GO_INTERLEUKIN_2_RECEPTOR_BINDING	5	Up	0.00476290269033382	0.144721140487279
C7_GSE3982_NEUTROPHIL_VS_NKCELL_DN	161	Down	0.00476374101386156	0.144721140487279
C5_GO_TRNA_MODIFICATION	79	Down	0.00477242041864432	0.144721140487279
C5_GO_ENDOSOME	715	Down	0.00477512223961731	0.144721140487279
C5_GO_HISTAMINE_RECEPTOR_ACTIVITY	4	Up	0.00477673699440129	0.144721140487279
C7_GSE37301_COMMON_LYMPHOID_PROGENITOR_VS_PRO_BCELL_DN	181	Down	0.00479536562377521	0.144962818551141
C7_GSE411_WT_VS_SOCS3_KO_MACROPHAGE_IL6_STIM_400MIN_DN	178	Down	0.00479806042159325	0.144962818551141
C7_GSE41867_NAIVE_VS_DAY6_LCMV_EFFECTOR_CD8_TCELL_UP	175	Down	0.00481159200926081	0.145169740579406
C5_GO_RIBONUCLEASE_ACTIVITY	91	Down	0.00482429135634506	0.145314123078759
C1_chr8p23	20	Down	0.00482975633489225	0.145314123078759
C2_MIKKELSEN_MCV6_HCP_WITH_H3K27ME3	187	Up	0.0048438610231891	0.145536919788018
C5_GO_PROTEIN_CATABOLIC_PROCESS	728	Down	0.00486949139462297	0.145691350493293
C7_GSE6092_B_BURGDOFERI_VS_B_BURGDORFERI_AND_IFNG_STIM_ENDOTHELIAL_CELL_UP	170	Down	0.00488093352497716	0.145691350493293
C2_NAKAYAMA_SOFT_TISSUE_TUMORS_PCA2_UP	66	Up	0.0048825046994511	0.145691350493293
C5_GO_IMMUNE_RESPONSE_REGULATING_CELL_SURFACE_RECEPTOR_SIGNALING_PATHWAY	309	Down	0.00488431813565327	0.145691350493293
C5_GO_TAU_PROTEIN_BINDING	38	Down	0.00489983474028676	0.145691350493293
C2_BIOCARTA_PLC_PATHWAY	9	Down	0.00490271651696977	0.145691350493293
C7_GSE17721_PAM3CSK4_VS_GADIQUIMOD_8H_BMDC_UP	167	Down	0.0049075671528072	0.145691350493293
C2_SIG_INSULIN_RECEPTOR_PATHWAY_IN_CARDIAC_MYOCYTES	42	Down	0.00491106792641053	0.145691350493293
C7_GSE26343_WT_VS_NFAT5_KO_MACROPHAGE_UP	179	Down	0.00491493646450586	0.145691350493293
C7_GSE17186_BLOOD_VS_CORD_BLOOD_CD21LOW_TRANSITIONAL_BCELL_UP	178	Down	0.00491606867889259	0.145691350493293
C7_GSE41867_LCMV_ARMSTRONG_VS_CLONE13_DAY6_EFFECTOR_CD8_TCELL_UP	170	Down	0.00493124095864758	0.145941890115397
C7_GSE21670_UNTREATED_VS_TGFB_IL6_TREATED_STAT3_KO_CD4_TCELL_DN	175	Down	0.00494503847133369	0.146030941228449
C7_GSE37534_UNTREATED_VS_PIOGLITAZONE_TREATED_CD4_TCELL_PPARG1_AND_FOXP3_TRASDUCED_DN	173	Down	0.00494769473572428	0.146030941228449
C2_JOHNSTONE_PARVB_TARGETS_2_DN	295	Down	0.00497115994672831	0.146371538282631
C5_GO_SITE_OF_DOUBLE_STRAND_BREAK	55	Down	0.00497706195771784	0.146371538282631
C5_GO_PHOSPHATIDYLINOSITOL_3_KINASE_COMPLEX	23	Down	0.00498078551791368	0.146371538282631
C5_GO_REGULATION_OF_CHOLESTEROL_BIOSYNTHETIC_PROCESS	40	Down	0.00498618691383082	0.146371538282631
C7_GSE37533_PPARG1_FOXP3_VS_PPARG2_FOXP3_TRANSDUCED_CD4_TCELL_DN	174	Down	0.00499413361995231	0.14640696980597
C7_GSE13229_MATURE_VS_INTMATURE_NKCELL_DN	163	Down	0.00500791797411223	0.146613210446954
C7_GSE12001_MIR223_KO_VS_WT_NEUTROPHIL_DN	170	Down	0.00503206796605225	0.146867746062317
C5_GO_INTERFERON_GAMMA_MEDIATED_SIGNALING_PATHWAY	72	Down	0.00503238147838944	0.146867746062317
C7_GSE18791_CTRL_VS_NEWCASTLE_VIRUS_DC_12H_DN	153	Down	0.00503689503367058	0.146867746062317
C7_GSE24814_STAT5_KO_VS_WT_PRE_BCELL_DN	178	Down	0.00505667260006486	0.147011223644195
C2_BOSCO_EPITHELIAL_DIFFERENTIATION_MODULE	28	Up	0.0050593573873675	0.147011223644195
C7_GSE5589_LPS_AND_IL10_VS_LPS_AND_IL6_STIM_MACROPHAGE_45MIN_UP	181	Down	0.00506286315347237	0.147011223644195
C7_GSE15930_STIM_VS_STIM_AND_IFNAB_48H_CD8_T_CELL_DN	166	Down	0.00506888581271014	0.147011223644195
C5_GO_EXONUCLEASE_ACTIVITY_ACTIVE_WITH_EITHER_RIBO_OR_DEOXYRIBONUCLEIC_ACIDS_AND_PRODUCING_5_PHOSPHOMONOESTERS	51	Down	0.00508218419656901	0.147200383069425
C5_GO_PROTEIN_POLYUBIQUITINATION	258	Down	0.00509112302442595	0.14726293669721
C5_GO_REGULATION_OF_MRNA_CATABOLIC_PROCESS	158	Down	0.0051255970749	0.147742084747916
C7_GSE21670_IL6_VS_TGFB_AND_IL6_TREATED_STAT3_KO_CD4_TCELL_UP	179	Down	0.00512659918612964	0.147742084747916
C5_GO_DNA_METABOLIC_PROCESS	723	Down	0.00513184315155272	0.147742084747916
C7_GSE2770_UNTREATED_VS_ACT_CD4_TCELL_2H_UP	181	Down	0.00513489269367383	0.147742084747916
C7_GSE7768_OVA_WITH_LPS_VS_OVA_WITH_MPL_IMMUNIZED_MOUSE_WHOLE_SPLEEN_6H_DN	153	Down	0.00515506318565546	0.14791993609844
C7_GSE7568_IL4_TGFB_DEXAMETHASONE_VS_IL4_TGFB_TREATED_MACROPHAGE_DN	173	Down	0.00515790678973853	0.14791993609844
C5_GO_SNAP_RECEPTOR_ACTIVITY	30	Down	0.00516746828997126	0.14791993609844
C7_GSE27786_NKTCELL_VS_ERYTHROBLAST_UP	178	Down	0.00516847392595646	0.14791993609844
C2_PID_S1P_S1P1_PATHWAY	19	Down	0.00518034748839234	0.14791993609844
C7_GSE3982_BASOPHIL_VS_TH1_UP	169	Down	0.0051819302753263	0.14791993609844
C5_GO_RNA_DEPENDENT_DNA_BIOSYNTHETIC_PROCESS	69	Down	0.00521181527971325	0.148155895196291
C7_GSE6092_UNSTIM_VS_IFNG_STIM_ENDOTHELIAL_CELL_UP	163	Down	0.00521288737931013	0.148155895196291
C7_GSE15330_GRANULOCYTE_MONOCYTE_PROGENITOR_VS_PRO_BCELL_UP	166	Down	0.00521433146499087	0.148155895196291
C7_GSE37532_WT_VS_PPARG_KO_LN_TCONV_DN	170	Down	0.005217477320129	0.148155895196291
C2_RODRIGUES_THYROID_CARCINOMA_ANAPLASTIC_UP	611	Down	0.00523359872218015	0.148419667156553
C2_REACTOME_ESR_MEDIATED_SIGNALING	195	Down	0.00524857268906446	0.1485034923711
C2_REACTOME_REGULATION_OF_TP53_ACTIVITY_THROUGH_ACETYLATION	29	Down	0.00525022704695508	0.1485034923711
C7_GSE360_L_DONOVANI_VS_T_GONDII_MAC_UP	149	Down	0.00526361493207579	0.148688565890094
C5_GO_GOLGI_VESICLE_TRANSPORT	304	Down	0.00527052066290045	0.14869028618206
C7_GSE2770_UNTREATED_VS_IL4_TREATED_ACT_CD4_TCELL_2H_DN	179	Down	0.00529191707836378	0.149100278460825
C5_GO_POSITIVE_REGULATION_OF_DNA_BINDING_TRANSCRIPTION_FACTOR_ACTIVITY	210	Down	0.00530256824804836	0.149206852399423
C2_KEGG_LYSOSOME	107	Down	0.00531889411005186	0.149472621930992
C7_GSE41867_LCMV_ARMSTRONG_VS_CLONE13_DAY6_EFFECTOR_CD8_TCELL_DN	175	Down	0.00534466980549792	0.14992765731196
C7_GSE35825_UNTREATED_VS_IFNG_STIM_MACROPHAGE_DN	177	Down	0.00535005232872804	0.14992765731196
C7_GSE41867_NAIVE_VS_DAY15_LCMV_CONE13_EFFECTOR_CD8_TCELL_DN	163	Down	0.00536463510751042	0.14992765731196
C5_GO_CLATHRIN_VESICLE_COAT	26	Down	0.00536531806863525	0.14992765731196
C5_GO_RNA_PHOSPHODIESTER_BOND_HYDROLYSIS	116	Down	0.00537351675204698	0.14992765731196
C3_GATGKMRGCG_UNKNOWN	54	Down	0.00537649703291519	0.14992765731196
C7_GSE3982_NEUTROPHIL_VS_BASOPHIL_DN	177	Down	0.00539217661084611	0.150010093871704
C2_REACTOME_SUMOYLATION	167	Down	0.00539455547747224	0.150010093871704
C7_GSE14908_ATOPIC_VS_NONATOPIC_PATIENT_RESTING_CD4_TCELL_DN	166	Down	0.00540196844196261	0.150010093871704
C7_GSE37416_0H_VS_3H_F_TULARENSIS_LVS_NEUTROPHIL_UP	177	Down	0.00542670037954626	0.150010093871704
C5_GO_NETRIN_ACTIVATED_SIGNALING_PATHWAY	7	Up	0.00542778059470263	0.150010093871704
C2_NABA_ECM_GLYCOPROTEINS	109	Up	0.00543109790474668	0.150010093871704
C2_REACTOME_PROCESSING_OF_CAPPED_INTRON_CONTAINING_PRE_MRNA	197	Down	0.00543472824234396	0.150010093871704
C7_GSE16386_IL4_VS_IL4_AND_ROSIGLITAZONE_STIM_MACROPHAGE_6H_UP	177	Down	0.00543572951656424	0.150010093871704
C7_GSE19772_CTRL_VS_HCMV_INF_MONOCYTES_UP	173	Down	0.0054425943163175	0.150010093871704
C7_GSE14308_TH2_VS_INDUCED_TREG_DN	166	Down	0.00544850914076208	0.150010093871704
C5_GO_LEUKOCYTE_MEDIATED_CYTOTOXICITY	81	Down	0.00546787158526047	0.150352625881789
C2_KEGG_APOPTOSIS	77	Down	0.00547675096289129	0.15038302958928
C5_GO_RAC_GTPASE_BINDING	60	Down	0.00548282278850572	0.15038302958928
C7_GSE42021_CD24HI_TREG_VS_CD24HI_TCONV_THYMUS_UP	163	Down	0.00551118912971074	0.150970443208961
C5_GO_QUINONE_BIOSYNTHETIC_PROCESS	14	Down	0.00552189006588266	0.151073070404495
C5_GO_TETHERING_COMPLEX	51	Down	0.00556327002458419	0.151995335793057
C7_GSE13411_SWITCHED_MEMORY_BCELL_VS_PLASMA_CELL_UP	178	Down	0.00556959385403826	0.151995335793057
C5_GO_ANTIGEN_PROCESSING_AND_PRESENTATION_OF_PEPTIDE_ANTIGEN_VIA_MHC_CLASS_I	76	Down	0.00559295194784638	0.152441273730322
C7_GSE2770_TGFB_AND_IL4_VS_IL12_TREATED_ACT_CD4_TCELL_6H_UP	175	Down	0.00560131755791405	0.152477971567126
C2_REACTOME_CD28_CO_STIMULATION	32	Down	0.00561467002236657	0.152650158818359
C7_GSE23505_IL6_IL1_VS_IL6_IL1_TGFB_TREATED_CD4_TCELL_DN	171	Down	0.0056226018728423	0.152674725604691
C2_MORI_LARGE_PRE_BII_LYMPHOCYTE_DN	50	Down	0.00566354863310758	0.153417109167737
C7_GSE22611_NOD2_TRANSDUCED_VS_CTRL_HEK293T_STIMULATED_WITH_MDP_2H_UP	171	Down	0.00566886920716876	0.153417109167737
C5_GO_MULTI_ORGANISM_LOCALIZATION	60	Down	0.00569230420749095	0.153417109167737
C7_GSE13484_UNSTIM_VS_12H_YF17D_VACCINE_STIM_PBMC_UP	175	Down	0.0056944156545474	0.153417109167737
C7_GSE17721_CTRL_VS_POLYIC_2H_BMDC_UP	161	Down	0.0056976770346954	0.153417109167737
C2_PID_NFAT_3PATHWAY	50	Down	0.00571118783697765	0.153417109167737
C2_REACTOME_NUCLEOTIDE_EXCISION_REPAIR	100	Down	0.00571121766179357	0.153417109167737
C7_GSE25088_ROSIGLITAZONE_VS_IL4_AND_ROSIGLITAZONE_STIM_STAT6_KO_MACROPHAGE_DAY10_DN	169	Down	0.00571138618886432	0.153417109167737
C2_KRIGE_RESPONSE_TO_TOSEDOSTAT_6HR_UP	809	Down	0.00571350372032865	0.153417109167737
C5_GO_POSITIVE_REGULATION_OF_DOUBLE_STRAND_BREAK_REPAIR	29	Down	0.00573949550501598	0.153819661294036
C7_GSE17721_POLYIC_VS_CPG_6H_BMDC_DN	161	Down	0.00576620668271019	0.153819661294036
C5_GO_GENERAL_TRANSCRIPTION_INITIATION_FACTOR_BINDING	38	Down	0.00576758111472512	0.153819661294036
C7_GSE18893_CTRL_VS_TNF_TREATED_TCONV_2H_UP	165	Down	0.00576883676389156	0.153819661294036
C7_GSE3039_ALPHABETA_CD8_TCELL_VS_B1_BCELL_UP	174	Down	0.00577564697349895	0.153819661294036
C5_GO_POSITIVE_REGULATION_OF_SMALL_GTPASE_MEDIATED_SIGNAL_TRANSDUCTION	52	Down	0.00578114917990902	0.153819661294036
C7_GSE27786_LSK_VS_CD4_TCELL_UP	174	Down	0.0057951512184084	0.153819661294036
C7_GSE39820_CTRL_VS_TGFBETA1_IL6_CD4_TCELL_UP	176	Down	0.00579778788506488	0.153819661294036
C7_GSE22342_CD11C_HIGH_VS_LOW_DECIDUAL_MACROPHAGES_UP	148	Down	0.00580189447713986	0.153819661294036
C7_GSE14308_TH2_VS_TH17_UP	166	Down	0.00580408696011251	0.153819661294036
C5_GO_ENDOSOME_LUMEN	20	Down	0.00580638596239514	0.153819661294036
C2_REACTOME_SYNTHESIS_OF_VERY_LONG_CHAIN_FATTY_ACYL_COAS	19	Down	0.00582834517123951	0.15394622735623
C2_WANG_LMO4_TARGETS_DN	293	Down	0.00583415274304175	0.15394622735623
C7_GSE32986_UNSTIM_VS_CURDLAN_HIGHDOSE_STIM_DC_UP	184	Down	0.00584354577825085	0.15394622735623
C7_GSE5463_CTRL_VS_DEXAMETHASONE_TREATED_THYMOCYTE_UP	162	Down	0.00584548968908355	0.15394622735623
C7_GSE15330_LYMPHOID_MULTIPOTENT_VS_MEGAKARYOCYTE_ERYTHROID_PROGENITOR_IKAROS_KO_DN	170	Down	0.0058587115209631	0.15394622735623
C1_chrXq21	24	Up	0.00586265213998817	0.15394622735623
C5_GO_AP_2_ADAPTOR_COMPLEX_BINDING	7	Down	0.00586294320504083	0.15394622735623
C5_GO_NEGATIVE_REGULATION_OF_DNA_REPLICATION	33	Down	0.00587394381475189	0.15394622735623
C7_GSE5589_LPS_VS_LPS_AND_IL6_STIM_IL6_KO_MACROPHAGE_45MIN_DN	175	Down	0.0058854222967118	0.15394622735623
C5_GO_MHC_CLASS_IB_PROTEIN_BINDING	4	Down	0.00588824963703197	0.15394622735623
C5_GO_IMMUNE_EFFECTOR_PROCESS	932	Down	0.00588911821263303	0.15394622735623
C5_GO_PROTEIN_LOCALIZATION_TO_CHROMOSOME	76	Down	0.00593079596652431	0.154243749332457
C2_LANG_MYB_FAMILY_TARGETS	23	Down	0.00593627943915147	0.154243749332457
C5_GO_ADA2_GCN5_ADA3_TRANSCRIPTION_ACTIVATOR_COMPLEX	13	Down	0.00593835416032508	0.154243749332457
C7_GSE22886_NEUTROPHIL_VS_DC_DN	188	Down	0.00594325868671563	0.154243749332457
C7_GSE15930_STIM_VS_STIM_AND_TRICHOSTATINA_48H_CD8_T_CELL_DN	164	Down	0.00594795890934775	0.154243749332457
C7_GSE44649_NAIVE_VS_ACTIVATED_CD8_TCELL_MIR155_KO_DN	178	Down	0.00595023132918981	0.154243749332457
C5_GO_LEUKOCYTE_MEDIATED_IMMUNITY	638	Down	0.00595452009046245	0.154243749332457
C5_GO_VIRAL_BUDDING	20	Down	0.00596262403149283	0.154243749332457
C7_GSE42021_CD24INT_VS_CD24LOW_TREG_THYMUS_DN	153	Down	0.00596440406202015	0.154243749332457
C2_BENPORATH_PRC2_TARGETS	296	Up	0.00597172562654467	0.154249459911332
C2_ELVIDGE_HIF1A_AND_HIF2A_TARGETS_UP	33	Down	0.00598728436913932	0.154467670250372
C7_GSE9988_ANTI_TREM1_AND_LPS_VS_VEHICLE_TREATED_MONOCYTES_DN	171	Down	0.00599498436060144	0.15448285322105
C2_DACOSTA_UV_RESPONSE_VIA_ERCC3_DN	777	Down	0.0060084519783475	0.154646448253131
C5_GO_DNA_DAMAGE_RESPONSE_SIGNAL_TRANSDUCTION_BY_P53_CLASS_MEDIATOR	92	Down	0.00602354401564881	0.154685785311282
C7_GSE3920_IFNB_VS_IFNG_TREATED_ENDOTHELIAL_CELL_DN	169	Down	0.0060242219938933	0.154685785311282
C7_GSE26495_NAIVE_VS_PD1HIGH_CD8_TCELL_UP	161	Up	0.00604674548163041	0.154766153519227
C5_GO_MICROBODY_MEMBRANE	53	Down	0.00604706606413497	0.154766153519227
C2_WEI_MIR34A_TARGETS	125	Down	0.00604872551387119	0.154766153519227
C5_GO_3_5_EXONUCLEASE_ACTIVITY	47	Down	0.00608795864163627	0.15558673596737
C2_REACTOME_ANTIGEN_PROCESSING:_UBIQUITINATION_PROTEASOME_DEGRADATION	255	Down	0.0060952287924636	0.155589488905625
C5_GO_LIGASE_ACTIVITY_FORMING_PHOSPHORIC_ESTER_BONDS	5	Down	0.00611662832394053	0.155890574149853
C7_GSE15330_HSC_VS_GRANULOCYTE_MONOCYTE_PROGENITOR_IKAROS_KO_DN	172	Down	0.006121376409788	0.155890574149853
C2_REACTOME_SIGNALING_BY_THE_B_CELL_RECEPTOR_BCR	94	Down	0.00613098809074894	0.155952522594074
C2_REACTOME_DEUBIQUITINATION	241	Down	0.00615375108721563	0.156348461833433
C5_GO_POSITIVE_REGULATION_OF_CARDIAC_MUSCLE_CONTRACTION	6	Up	0.00616854569417751	0.156518526893519
C2_KEGG_NEUROTROPHIN_SIGNALING_PATHWAY	105	Down	0.00618735947922396	0.156518526893519
C2_REACTOME_RESOLUTION_OF_AP_SITES_VIA_THE_MULTIPLE_NUCLEOTIDE_PATCH_REPLACEMENT_PATHWAY	24	Down	0.00618915412652305	0.156518526893519
C7_GSE37301_LYMPHOID_PRIMED_MPP_VS_GRAN_MONO_PROGENITOR_DN	182	Down	0.00619469045153234	0.156518526893519
C2_REACTOME_SIGNALING_BY_RHO_GTPASES	383	Down	0.00619647070517083	0.156518526893519
C3_CTCAGGG_MIR125B_MIR125A	271	Down	0.00620753348002458	0.156615853410655
C7_GSE17721_0.5H_VS_8H_PAM3CSK4_BMDC_UP	169	Down	0.00623215751222633	0.157028851915658
C7_GSE31082_DN_VS_CD8_SP_THYMOCYTE_DN	168	Down	0.00623963381388166	0.157028851915658
C5_GO_P_BODY	72	Down	0.00624558891751269	0.157028851915658
C1_chr5q11	28	Up	0.00626386475563327	0.157095914471299
C7_GSE46606_IRF4MID_VS_WT_CD40L_IL2_IL5_DAY3_STIMULATED_BCELL_DN	182	Down	0.00626926280370797	0.157095914471299
C7_GSE10240_IL22_VS_IL17_STIM_PRIMARY_BRONCHIAL_EPITHELIAL_CELLS_UP	181	Down	0.00629192292659794	0.157095914471299
C7_GSE43955_1H_VS_42H_ACT_CD4_TCELL_UP	167	Down	0.0062930081855413	0.157095914471299
C5_GO_THYROID_HORMONE_RECEPTOR_BINDING	25	Down	0.00629717286626114	0.157095914471299
C2_MARSON_BOUND_BY_FOXP3_UNSTIMULATED	1026	Down	0.00629821645734598	0.157095914471299
C2_PUIFFE_INVASION_INHIBITED_BY_ASCITES_DN	125	Down	0.00629887867718552	0.157095914471299
C7_GSE5960_TH1_VS_ANERGIC_TH1_DN	168	Down	0.00630692235822057	0.157116140352781
C5_GO_MHC_CLASS_IB_RECEPTOR_ACTIVITY	3	Down	0.00632392429054506	0.157359229511467
C2_KORKOLA_YOLK_SAC_TUMOR	38	Up	0.00633774649897745	0.15744934673097
C5_GO_SNARE_COMPLEX	43	Down	0.00634204200108635	0.15744934673097
C7_GSE13738_TCR_VS_BYSTANDER_ACTIVATED_CD4_TCELL_DN	176	Down	0.00637160254842652	0.157905341296939
C7_GSE40666_STAT1_KO_VS_STAT4_KO_CD8_TCELL_UP	175	Down	0.00637494748963841	0.157905341296939
C7_GSE2770_IL4_ACT_VS_ACT_CD4_TCELL_6H_UP	173	Down	0.00641000026064018	0.158366039511228
C7_GSE17721_CTRL_VS_LPS_8H_BMDC_UP	167	Down	0.00641205804119083	0.158366039511228
C7_GSE22886_UNSTIM_VS_STIM_MEMORY_TCELL_UP	165	Down	0.00642254823058633	0.158366039511228
C7_GSE2706_UNSTIM_VS_2H_R848_DC_UP	164	Down	0.00642270776639471	0.158366039511228
C5_GO_EXORIBONUCLEASE_ACTIVITY	35	Down	0.00643893831518365	0.158586232449812
C7_GSE18791_UNSTIM_VS_NEWCATSLE_VIRUS_DC_10H_UP	166	Down	0.00645540894290054	0.158811832918039
C7_GSE3720_UNSTIM_VS_PMA_STIM_VD2_GAMMADELTA_TCELL_DN	167	Down	0.00648134937676266	0.15913229766173
C7_GSE9006_TYPE_1_VS_TYPE_2_DIABETES_PBMC_AT_DX_UP	165	Down	0.00648308628783459	0.15913229766173
C7_GSE22886_DAY1_VS_DAY7_MONOCYTE_IN_CULTURE_DN	185	Down	0.00649857689368823	0.159135105225479
C5_GO_TOLL_LIKE_RECEPTOR_9_SIGNALING_PATHWAY	19	Down	0.00650695863963958	0.159135105225479
C7_GSE17721_PAM3CSK4_VS_GADIQUIMOD_6H_BMDC_UP	169	Down	0.00651176764549833	0.159135105225479
C5_GO_MEGAKARYOCYTE_DIFFERENTIATION	86	Down	0.00651250327051747	0.159135105225479
C5_GO_SWI_SNF_SUPERFAMILY_TYPE_COMPLEX	65	Down	0.00652122164759865	0.159169098708748
C7_GSE40274_CTRL_VS_XBP1_TRANSDUCED_ACTIVATED_CD4_TCELL_DN	141	Down	0.00654043292278365	0.15945883768982
C5_GO_TRNA_PROCESSING	115	Down	0.00655209409942471	0.159564058432515
C5_GO_REGULATION_OF_ALCOHOL_BIOSYNTHETIC_PROCESS	59	Down	0.0065683961663361	0.159781937201925
C7_GSE45365_NK_CELL_VS_CD8_TCELL_MCMV_INFECTION_UP	179	Down	0.00659036213871722	0.160088574737893
C7_GSE39022_LN_VS_SPLEEN_DC_DN	181	Down	0.00659574066152992	0.160088574737893
C5_GO_COATED_VESICLE	222	Down	0.00661361497887978	0.160095003835226
C5_GO_PROTEIN_DEGLYCOSYLATION	27	Down	0.00661769308358341	0.160095003835226
C5_GO_POSITIVE_REGULATION_OF_TYPE_I_INTERFERON_MEDIATED_SIGNALING_PATHWAY	11	Down	0.0066277412964992	0.160095003835226
C5_GO_REGULATION_OF_B_CELL_DIFFERENTIATION	20	Down	0.00663217411006224	0.160095003835226
C7_GSE12392_WT_VS_IFNB_KO_CD8A_NEG_SPLEEN_DC_UP	175	Down	0.00663285473699319	0.160095003835226
C7_GSE18791_UNSTIM_VS_NEWCATSLE_VIRUS_DC_10H_DN	154	Down	0.0066582894024633	0.160348835819391
C5_GO_REGULATION_OF_DEFENSE_RESPONSE_TO_VIRUS_BY_HOST	30	Down	0.00665873755246039	0.160348835819391
C7_GSE6875_TCONV_VS_FOXP3_KO_TREG_DN	171	Down	0.00666551575495605	0.160348835819391
C7_GSE2706_UNSTIM_VS_8H_LPS_DC_UP	174	Down	0.0066932225528156	0.160837249463289
C2_ONKEN_UVEAL_MELANOMA_UP	702	Down	0.00670149709420858	0.1608581451685
C5_GO_PROTEIN_LOCALIZATION_TO_CHROMOSOME_TELOMERIC_REGION	27	Down	0.00675073341235193	0.16186112794318
C7_GSE37416_CTRL_VS_48H_F_TULARENSIS_LVS_NEUTROPHIL_DN	173	Down	0.0067625469577573	0.161965609220906
C7_GSE17721_LPS_VS_GARDIQUIMOD_16H_BMDC_UP	148	Down	0.00677920560780357	0.162028620179762
C7_GSE43956_WT_VS_SGK1_KO_TH17_DIFFERENTIATED_CD4_TCELL_UP	122	Down	0.00678279864307689	0.162028620179762
C2_WAKABAYASHI_ADIPOGENESIS_PPARG_RXRA_BOUND_WITH_H4K20ME1_MARK	132	Down	0.00678755440609418	0.162028620179762
C5_GO_MODIFICATION_DEPENDENT_PROTEIN_BINDING	125	Down	0.00680289086672638	0.162216463554223
C5_GO_RRNA_CATABOLIC_PROCESS	17	Down	0.00682178331386275	0.162318065762857
C2_TERAO_AOX4_TARGETS_HG_UP	25	Down	0.00682349610490988	0.162318065762857
C7_GSE19401_UNSTIM_VS_PAM2CSK4_STIM_FOLLICULAR_DC_DN	179	Down	0.00682956829660964	0.162318065762857
C5_GO_VIRAL_GENOME_REPLICATION	105	Down	0.00685825106561371	0.162488385407174
C7_GSE8621_UNSTIM_VS_LPS_STIM_MACROPHAGE_DN	171	Down	0.00686607256493585	0.162488385407174
C5_GO_POTASSIUM_CHANNEL_ACTIVITY	58	Up	0.00687105458448662	0.162488385407174
C5_GO_RNA_METHYLATION	70	Down	0.00687555245354776	0.162488385407174
C2_HOEBEKE_LYMPHOID_STEM_CELL_UP	85	Down	0.00688410009746921	0.162488385407174
C1_chr2p13	66	Down	0.00688525503223734	0.162488385407174
C7_GSE23505_IL6_IL1_VS_IL6_IL1_TGFB_TREATED_CD4_TCELL_UP	164	Down	0.00688909464438646	0.162488385407174
C5_GO_NEGATIVE_REGULATION_OF_GENE_EXPRESSION_EPIGENETIC	109	Down	0.00690437553674937	0.162672179809985
C7_GSE13229_IMM_VS_MATURE_NKCELL_DN	155	Down	0.00693695563677419	0.162737548297462
C2_REACTOME_INTRA_GOLGI_TRAFFIC	39	Down	0.00693789455913732	0.162737548297462
C7_GSE28726_ACT_CD4_TCELL_VS_ACT_VA24NEG_NKTCELL_UP	165	Down	0.00695164083540252	0.162737548297462
C5_GO_ENDOPLASMIC_RETICULUM_MANNOSE_TRIMMING	14	Down	0.00696529113528643	0.162737548297462
C5_GO_NUCLEAR_EXPORT	163	Down	0.00696539959571591	0.162737548297462
C2_REACTOME_ORGANELLE_BIOGENESIS_AND_MAINTENANCE	252	Down	0.00696968192077937	0.162737548297462
C7_GSE1432_6H_VS_24H_IFNG_MICROGLIA_DN	167	Down	0.00699489954165221	0.162737548297462
C5_GO_IMMUNE_RESPONSE_REGULATING_SIGNALING_PATHWAY	440	Down	0.00699827028644686	0.162737548297462
C7_GSE27786_ERYTHROBLAST_VS_NEUTROPHIL_DN	177	Down	0.0070045361818421	0.162737548297462
H_HALLMARK_MTORC1_SIGNALING	184	Down	0.00700727715657022	0.162737548297462
C2_BROWNE_INTERFERON_RESPONSIVE_GENES	60	Down	0.00701377313411821	0.162737548297462
C5_GO_DNA_CONFORMATION_CHANGE	240	Down	0.00702208879379673	0.162737548297462
C2_DACOSTA_UV_RESPONSE_VIA_ERCC3_COMMON_DN	426	Down	0.00702586766890558	0.162737548297462
C5_GO_CELL_MIGRATION_INVOLVED_IN_KIDNEY_DEVELOPMENT	4	Down	0.00702620873854907	0.162737548297462
C2_GRAESSMANN_RESPONSE_TO_MC_AND_SERUM_DEPRIVATION_UP	161	Down	0.00704171715529884	0.162737548297462
C7_GSE18791_CTRL_VS_NEWCASTLE_VIRUS_DC_4H_UP	173	Down	0.00704431830183589	0.162737548297462
C2_XU_RESPONSE_TO_TRETINOIN_AND_NSC682994_UP	16	Down	0.00704525873181942	0.162737548297462
C5_GO_COENZYME_A_BIOSYNTHETIC_PROCESS	10	Down	0.0070491445481479	0.162737548297462
C7_GSE18893_TCONV_VS_TREG_2H_CULTURE_DN	175	Down	0.00704948823587497	0.162737548297462
C7_GSE43955_10H_VS_60H_ACT_CD4_TCELL_UP	152	Down	0.00705717476639302	0.162742046125643
C2_REACTOME_CARGO_TRAFFICKING_TO_THE_PERICILIARY_MEMBRANE	40	Down	0.00708732477876979	0.163029980630377
C7_GSE13484_12H_UNSTIM_VS_YF17D_VACCINE_STIM_PBMC_UP	178	Down	0.00708792630194211	0.163029980630377
C5_GO_REGULATION_OF_SYMBIOSIS_ENCOMPASSING_MUTUALISM_THROUGH_PARASITISM	179	Down	0.00709217565233653	0.163029980630377
C6_CAMP_UP.V1_UP	172	Down	0.00712400592380186	0.163221780323322
C5_GO_NUCLEOTIDYLTRANSFERASE_ACTIVITY	105	Down	0.00712479318954089	0.163221780323322
C2_REACTOME_TRANSCRIPTIONAL_REGULATION_BY_RUNX1	198	Down	0.00714090700733085	0.163221780323322
C7_GSE360_LOW_DOSE_B_MALAYI_VS_M_TUBERCULOSIS_DC_UP	172	Down	0.0071608086934992	0.163221780323322
C7_GSE7852_THYMUS_VS_FAT_TCONV_UP	171	Down	0.0071621811658301	0.163221780323322
C5_GO_REGULATION_OF_DNA_BINDING_TRANSCRIPTION_FACTOR_ACTIVITY	332	Down	0.00716310124596806	0.163221780323322
C7_GSE41867_DAY8_VS_DAY15_LCMV_CLONE13_EFFECTOR_CD8_TCELL_DN	174	Down	0.00716472970570977	0.163221780323322
C7_GSE10273_HIGH_VS_LOW_IL7_TREATED_IRF4_8_NULL_PRE_BCELL_DN	168	Down	0.00716641157206889	0.163221780323322
C2_PUJANA_BRCA1_PCC_NETWORK	1345	Down	0.00717344304548617	0.163221780323322
C5_GO_POSITIVE_REGULATION_OF_INTRACELLULAR_TRANSPORT	168	Down	0.00717744797050997	0.163221780323322
C2_KRIGE_RESPONSE_TO_TOSEDOSTAT_24HR_UP	678	Down	0.00718317092432425	0.163221780323322
C7_GSE43955_1H_VS_20H_ACT_CD4_TCELL_UP	164	Down	0.00720198682841688	0.163478327976698
C2_REACTOME_TP53_REGULATES_TRANSCRIPTION_OF_DNA_REPAIR_GENES	53	Down	0.00721966265339149	0.163708488329461
C5_GO_SIGNAL_TRANSDUCTION_IN_RESPONSE_TO_DNA_DAMAGE	115	Down	0.00723891142588693	0.163973798649157
C2_SHAFFER_IRF4_TARGETS_IN_ACTIVATED_DENDRITIC_CELL	60	Down	0.00726756393307851	0.164148108764867
C5_GO_INTRA_GOLGI_VESICLE_MEDIATED_TRANSPORT	27	Down	0.00726774760051792	0.164148108764867
C7_GSE360_L_DONOVANI_VS_B_MALAYI_LOW_DOSE_MAC_UP	166	Down	0.00726927591178945	0.164148108764867
C7_GSE22919_RESTING_VS_IL2_IL12_IL15_STIM_NK_CELL_DN	182	Down	0.00729550690489504	0.164569362923193
C5_GO_ACTIVATION_OF_IMMUNE_RESPONSE	453	Down	0.00730727903631968	0.164602217704371
C5_GO_CHROMOSOME_TELOMERIC_REGION	141	Down	0.00733587959768288	0.164602217704371
C5_GO_POST_GOLGI_VESICLE_MEDIATED_TRANSPORT	93	Down	0.00733626682557486	0.164602217704371
C7_GSE12845_IGD_POS_BLOOD_VS_NAIVE_TONSIL_BCELL_UP	169	Down	0.00733637256311454	0.164602217704371
C7_GSE21033_CTRL_VS_POLYIC_STIM_DC_3H_UP	168	Down	0.00733850454552966	0.164602217704371
C5_GO_UBIQUITIN_LIKE_MODIFIER_ACTIVATING_ENZYME_ACTIVITY	10	Down	0.00734242733303574	0.164602217704371
C5_GO_FUSION_OF_SPERM_TO_EGG_PLASMA_MEMBRANE_INVOLVED_IN_SINGLE_FERTILIZATION	6	Up	0.00735060077792036	0.164615567730684
C7_GSE41867_NAIVE_VS_DAY15_LCMV_ARMSTRONG_EFFECTOR_CD8_TCELL_UP	174	Down	0.00736665130807662	0.164805114691399
C5_GO_NUCLEAR_CHROMOSOME	504	Down	0.00737706370799174	0.164868266387556
C5_GO_POSITIVE_THYMIC_T_CELL_SELECTION	12	Down	0.00739205891280684	0.165033603045121
C5_GO_DNA_BIOSYNTHETIC_PROCESS	163	Down	0.00741069736542647	0.165223757711366
C2_REACTOME_MICROAUTOPHAGY	22	Down	0.00741578804808646	0.165223757711366
C7_GSE17721_POLYIC_VS_PAM3CSK4_8H_BMDC_UP	169	Down	0.00743275560126494	0.165432120826105
C7_GSE36392_EOSINOPHIL_VS_MAC_IL25_TREATED_LUNG_DN	182	Down	0.00745331147991154	0.16571984163574
C7_GSE19888_ADENOSINE_A3R_INH_VS_TCELL_MEMBRANES_ACT_MAST_CELL_UP	156	Down	0.00747839400059422	0.166107518277002
C7_GSE9988_LOW_LPS_VS_VEHICLE_TREATED_MONOCYTE_DN	176	Down	0.00749964914437857	0.166409477388494
C7_GSE3982_BASOPHIL_VS_EFF_MEMORY_CD4_TCELL_DN	156	Down	0.0075139414648189	0.166418839501741
C7_GSE36826_NORMAL_VS_STAPH_AUREUS_INF_SKIN_DN	180	Down	0.00754302228879561	0.166418839501741
C5_GO_CHROMATIN_REMODELING_AT_CENTROMERE	42	Down	0.00754940739222863	0.166418839501741
C7_GSE38304_MYC_NEG_VS_POS_GC_BCELL_DN	169	Down	0.00755451538662788	0.166418839501741
C7_GSE15930_NAIVE_VS_48H_IN_VITRO_STIM_IL12_CD8_TCELL_DN	182	Down	0.00755901971088331	0.166418839501741
C7_GSE17721_LPS_VS_PAM3CSK4_1H_BMDC_UP	158	Down	0.00757428935126182	0.166418839501741
C1_chr7p13	28	Down	0.00757433859300162	0.166418839501741
C5_GO_CATALYTIC_ACTIVITY_ACTING_ON_A_TRNA	103	Down	0.0076081079080801	0.166418839501741
C7_GSE39382_IL3_VS_IL3_IL33_TREATED_MAST_CELL_UP	179	Down	0.00761528912835509	0.166418839501741
C5_GO_ESCRT_I_COMPLEX	9	Down	0.00762265941274862	0.166418839501741
C5_GO_SPLICEOSOMAL_COMPLEX	136	Down	0.00762438680105523	0.166418839501741
C7_GSE22103_LPS_VS_GMCSF_AND_IFNG_STIM_NEUTROPHIL_UP	178	Down	0.00762540009371727	0.166418839501741
C1_chr1q23	84	Down	0.0076326129265082	0.166418839501741
C5_GO_HISTONE_METHYLTRANSFERASE_ACTIVITY_H3_K9_SPECIFIC_	8	Down	0.00763387292829193	0.166418839501741
C2_REACTOME_CELLULAR_RESPONSE_TO_HEAT_STRESS	84	Down	0.00763478233429453	0.166418839501741
C7_GSE3982_BASOPHIL_VS_NKCELL_DN	139	Down	0.00763706558165272	0.166418839501741
C7_GSE17721_CTRL_VS_PAM3CSK4_1H_BMDC_UP	169	Down	0.00763880174019282	0.166418839501741
C7_GSE37301_LYMPHOID_PRIMED_MPP_VS_CD4_TCELL_DN	177	Down	0.00764979953492121	0.166418839501741
C7_GSE41867_MEMORY_VS_EXHAUSTED_CD8_TCELL_DAY30_LCMV_UP	165	Down	0.00765247264870847	0.166418839501741
C2_SIG_REGULATION_OF_THE_ACTIN_CYTOSKELETON_BY_RHO_GTPASES	26	Down	0.00765580077920902	0.166418839501741
C5_GO_VESICLE_TARGETING	80	Down	0.00766759302609293	0.166418839501741
C7_GSE3720_VD1_VS_VD2_GAMMADELTA_TCELL_WITH_PMA_STIM_DN	168	Down	0.00766861199379654	0.166418839501741
C7_GSE40666_WT_VS_STAT4_KO_CD8_TCELL_DN	176	Down	0.00767904719922073	0.166478984339992
C2_KEGG_RIG_I_LIKE_RECEPTOR_SIGNALING_PATHWAY	52	Down	0.00768720822087893	0.166489754917401
C7_GSE18791_CTRL_VS_NEWCASTLE_VIRUS_DC_8H_DN	152	Down	0.00771829757646837	0.166996591886078
C7_GSE3982_NEUTROPHIL_VS_EFF_MEMORY_CD4_TCELL_DN	173	Down	0.00774345471889247	0.167374195879106
C7_GSE10240_CTRL_VS_IL22_STIM_PRIMARY_BRONCHIAL_EPITHELIAL_CELLS_DN	171	Down	0.00775329552233153	0.167420316731221
C7_GSE27786_LIN_NEG_VS_ERYTHROBLAST_UP	177	Down	0.00778182669370295	0.167704691546992
C7_GSE12845_IGD_NEG_BLOOD_VS_DARKZONE_GC_TONSIL_BCELL_DN	182	Down	0.00779247468533913	0.167704691546992
C7_GSE19888_CTRL_VS_TCELL_MEMBRANES_ACT_MAST_CELL_PRETREAT_A3R_INH_DN	171	Down	0.00781070797554621	0.167704691546992
C5_GO_POSITIVE_REGULATION_OF_DEFENSE_RESPONSE_TO_VIRUS_BY_HOST	22	Down	0.00781813276942753	0.167704691546992
C5_GO_PROTEIN_SERINE_THREONINE_KINASE_ACTIVITY	368	Down	0.00782112492719849	0.167704691546992
C2_BIOCARTA_S1P_PATHWAY	8	Down	0.00782576991478158	0.167704691546992
C2_RICKMAN_HEAD_AND_NECK_CANCER_A	52	Up	0.00783684386070412	0.167704691546992
C7_GSE27859_MACROPHAGE_VS_CD11C_INT_F480_HI_MACROPHAGE_UP	154	Down	0.00783730480417766	0.167704691546992
C3_ACAACTT_MIR382	59	Down	0.007844266914223	0.167704691546992
C2_HOLLMANN_APOPTOSIS_VIA_CD40_DN	232	Down	0.00784591568415897	0.167704691546992
C7_GSE3039_ALPHABETA_CD8_TCELL_VS_B2_BCELL_UP	163	Down	0.00786990948937277	0.167704691546992
C2_CHANDRAN_METASTASIS_UP	166	Down	0.00787478081360097	0.167704691546992
C3_ACAWNRNSRCGG_UNKNOWN	52	Down	0.00787874019764003	0.167704691546992
C2_GARGALOVIC_RESPONSE_TO_OXIDIZED_PHOSPHOLIPIDS_BLACK_DN	9	Down	0.00788548006338803	0.167704691546992
C7_GSE2706_2H_VS_8H_LPS_STIM_DC_UP	164	Down	0.00789279698933701	0.167704691546992
C7_GSE41867_NAIVE_VS_EFFECTOR_CD8_TCELL_UP	173	Down	0.00789309891695917	0.167704691546992
C7_GSE17721_CTRL_VS_POLYIC_4H_BMDC_UP	180	Down	0.00789770747376389	0.167704691546992
C5_GO_RNA_SPLICING_VIA_TRANSESTERIFICATION_REACTIONS	279	Down	0.00792014636475291	0.168016933087429
C2_KEGG_ENDOCYTOSIS	147	Down	0.00793355009301173	0.168114304451849
C5_GO_TRANSFERASE_ACTIVITY_TRANSFERRING_PHOSPHORUS_CONTAINING_GROUPS	748	Down	0.00794527602146248	0.168114304451849
C7_GSE15330_HSC_VS_GRANULOCYTE_MONOCYTE_PROGENITOR_UP	166	Down	0.00794795335230168	0.168114304451849
C7_GSE29618_LAIV_VS_TIV_FLU_VACCINE_DAY7_PDC_UP	181	Down	0.00799685618185949	0.168650881384943
C2_BIOCARTA_TCRA_PATHWAY	12	Down	0.00799784669109734	0.168650881384943
C7_GSE1432_CTRL_VS_IFNG_6H_MICROGLIA_DN	173	Down	0.00800075373943651	0.168650881384943
C5_GO_CELLULAR_RESPONSE_TO_HEAT	105	Down	0.00800437594751536	0.168650881384943
C2_REACTOME_FCGR_ACTIVATION	12	Down	0.00804072550187896	0.16912605759542
C2_CHUNG_BLISTER_CYTOTOXICITY_UP	125	Down	0.00804249953947744	0.16912605759542
C7_GSE360_L_DONOVANI_VS_L_MAJOR_MAC_UP	165	Down	0.00805592882969265	0.169244624726706
C7_GSE6674_ANTI_IGM_VS_ANTI_IGM_AND_CPG_STIM_BCELL_UP	177	Down	0.00807601472782178	0.16927516153567
C2_BENPORATH_MYC_MAX_TARGETS	661	Down	0.0080791432546656	0.16927516153567
C2_BARRIER_CANCER_RELAPSE_NORMAL_SAMPLE_DN	26	Down	0.00808762487955296	0.16927516153567
C7_GSE19888_ADENOSINE_A3R_INH_PRETREAT_AND_ACT_BY_A3R_VS_TCELL_MEMBRANES_ACT_MAST_CELL_DN	167	Down	0.00809036693673835	0.16927516153567
C3_GGGNRMNNYCAT_UNKNOWN	65	Down	0.00809634455809794	0.16927516153567
C2_REACTOME_SIGNALING_BY_NOTCH	202	Down	0.00811371741267422	0.169475272457233
C3_GCTCTTG_MIR335	72	Down	0.00812604669959521	0.169569752598758
C7_GSE30962_ACUTE_VS_CHRONIC_LCMV_PRIMARY_INF_CD8_TCELL_UP	173	Down	0.0081351447815987	0.169596689146515
C2_YAGI_AML_SURVIVAL	104	Down	0.00815736075048453	0.169896785793648
C7_GSE12392_WT_VS_IFNB_KO_CD8A_POS_SPLEEN_DC_UP	183	Down	0.0081826527273828	0.17010715772594
C2_GUILLAUMOND_KLF10_TARGETS_UP	31	Down	0.00818657551395342	0.17010715772594
C2_MONNIER_POSTRADIATION_TUMOR_ESCAPE_UP	336	Down	0.00819095368877839	0.17010715772594
C5_GO_MITOCHONDRIAL_RNA_PROCESSING	14	Down	0.00820890478309256	0.170317133336313
C7_GSE38696_LIGHT_ZONE_VS_DARK_ZONE_BCELL_UP	164	Down	0.00824006067704982	0.170571210861157
C7_GSE41867_DAY6_VS_DAY8_LCMV_CLONE13_EFFECTOR_CD8_TCELL_UP	166	Down	0.00824400273445934	0.170571210861157
C2_REACTOME_CELL_CYCLE_MITOTIC	474	Down	0.00825137326558665	0.170571210861157
C7_GSE41867_DAY6_VS_DAY8_LCMV_ARMSTRONG_EFFECTOR_CD8_TCELL_DN	169	Down	0.00825722635613754	0.170571210861157
C2_FULCHER_INFLAMMATORY_RESPONSE_LECTIN_VS_LPS_DN	393	Down	0.00826041126114886	0.170571210861157
C7_GSE17721_POLYIC_VS_CPG_8H_BMDC_UP	158	Down	0.00827165559472106	0.170641191342949
C7_GSE14308_NAIVE_CD4_TCELL_VS_INDUCED_TREG_UP	172	Down	0.00828331134699885	0.170719518397397
C5_GO_PEPTIDYL_LYSINE_ACETYLATION	134	Down	0.00829279643776725	0.170753001912434
C7_GSE40068_CXCR5NEG_BCL6NEG_CD4_TCELL_VS_CXCR5POS_BCL6NEG_TFH_DN	176	Down	0.00833087025562375	0.171374521366396
C7_GSE22886_NAIVE_BCELL_VS_BM_PLASMA_CELL_UP	173	Down	0.00834872378599022	0.171579306341595
C7_GSE23308_CTRL_VS_CORTICOSTERONE_TREATED_MACROPHAGE_MINERALCORTICOID_REC_KO_DN	185	Down	0.00836537271417077	0.171758239773526
C7_GSE41867_DAY15_EFFECTOR_VS_DAY30_EXHAUSTED_CD8_TCELL_LCMV_CLONE13_UP	165	Down	0.00837324383925628	0.171758239773526
C2_NUYTTEN_NIPP1_TARGETS_UP	618	Down	0.00839540504020336	0.17205036197013
C2_SA_PTEN_PATHWAY	17	Down	0.00843330309349536	0.172664131102733
C5_GO_FC_EPSILON_RECEPTOR_SIGNALING_PATHWAY	97	Down	0.00845379558145506	0.172705867020992
C7_GSE42724_NAIVE_BCELL_VS_PLASMABLAST_DN	172	Down	0.00845726478987613	0.172705867020992
C7_GSE2770_IL12_ACT_VS_ACT_CD4_TCELL_48H_UP	166	Down	0.00845919267644134	0.172705867020992
C7_GSE10240_IL22_VS_IL22_AND_IL17_STIM_PRIMARY_BRONCHIAL_EPITHELIAL_CELLS_DN	150	Down	0.00849177457167566	0.173081414863473
C7_GSE17974_0H_VS_4H_IN_VITRO_ACT_CD4_TCELL_UP	155	Down	0.00851974892875285	0.173081414863473
C3_USF_01	218	Down	0.0085270083052057	0.173081414863473
C5_GO_NEGATIVE_REGULATION_OF_TELOMERE_MAINTENANCE_VIA_TELOMERE_LENGTHENING	24	Down	0.00853232347552085	0.173081414863473
C7_GSE46606_UNSTIM_VS_CD40L_IL2_IL5_DAY1_STIMULATED_BCELL_DN	157	Down	0.00853481082994494	0.173081414863473
C7_GSE2770_TGFB_AND_IL4_ACT_VS_ACT_CD4_TCELL_6H_UP	178	Down	0.0085386161336423	0.173081414863473
C7_GSE37533_PPARG1_FOXP3_VS_PPARG2_FOXP3_TRANSDUCED_CD4_TCELL_UP	160	Down	0.00854779702508657	0.173081414863473
C2_REACTOME_RHO_GTPASES_ACTIVATE_NADPH_OXIDASES	21	Down	0.00856588818136261	0.173081414863473
C7_GSE22611_NOD2_TRANSDUCED_VS_CTRL_HEK293T_STIMULATED_WITH_MDP_2H_DN	161	Down	0.00856675508653838	0.173081414863473
C5_GO_PYRIMIDINE_CONTAINING_COMPOUND_CATABOLIC_PROCESS	32	Down	0.00856742436385146	0.173081414863473
C7_GSE8685_IL2_STARVED_VS_IL2_ACT_IL2_STARVED_CD4_TCELL_UP	174	Down	0.0085679278598353	0.173081414863473
C5_GO_COLLAGEN_TRIMER	48	Up	0.00858420613470194	0.173081414863473
C7_KAECH_NAIVE_VS_MEMORY_CD8_TCELL_DN	174	Down	0.00861596415530006	0.173081414863473
C7_GSE43955_1H_VS_20H_ACT_CD4_TCELL_WITH_TGFB_IL6_UP	162	Down	0.00861896102593358	0.173081414863473
H_HALLMARK_MITOTIC_SPINDLE	183	Down	0.00862176109926147	0.173081414863473
C2_SENGUPTA_EBNA1_ANTICORRELATED	121	Down	0.00862823985877696	0.173081414863473
C5_GO_RESPONSE_TO_INTERFERON_BETA	23	Down	0.00864186408003858	0.173081414863473
C5_GO_AZUROPHIL_GRANULE_MEMBRANE	49	Down	0.00865006863056356	0.173081414863473
C5_GO_H4_HISTONE_ACETYLTRANSFERASE_ACTIVITY	20	Down	0.00865146051410641	0.173081414863473
C2_YAGI_AML_RELAPSE_PROGNOSIS	29	Down	0.00865154397868246	0.173081414863473
C7_GSE43955_10H_VS_30H_ACT_CD4_TCELL_DN	152	Down	0.00865195054419617	0.173081414863473
C7_GSE27786_BCELL_VS_NKCELL_DN	173	Down	0.00865287559461088	0.173081414863473
C5_GO_MRNA_EXPORT_FROM_NUCLEUS	93	Down	0.00867435715520357	0.173351481584625
C2_BIOCARTA_RAC1_PATHWAY	19	Down	0.00869973209503224	0.173698787040795
C5_GO_NEGATIVE_REGULATION_OF_MEGAKARYOCYTE_DIFFERENTIATION	17	Down	0.00871289369916207	0.173801827205599
C2_REACTOME_MET_RECEPTOR_ACTIVATION	4	Up	0.00876771896248812	0.174599796403107
C7_GSE17721_0.5H_VS_4H_PAM3CSK4_BMDC_UP	163	Down	0.00876897195948025	0.174599796403107
C5_GO_NATURAL_KILLER_CELL_DEGRANULATION	6	Down	0.00878290642086931	0.174717102729436
C7_GSE29618_PRE_VS_DAY7_POST_TIV_FLU_VACCINE_PDC_DN	174	Down	0.00879957533508879	0.174723011692221
C2_SPIELMAN_LYMPHOBLAST_EUROPEAN_VS_ASIAN_UP	420	Down	0.00880997450192689	0.174723011692221
C7_GSE22886_UNSTIM_VS_STIM_MEMORY_TCELL_DN	173	Down	0.00881582591114998	0.174723011692221
C2_SHEN_SMARCA2_TARGETS_UP	391	Down	0.00881671629174546	0.174723011692221
C5_GO_DNA_DAMAGE_RESPONSE_SIGNAL_TRANSDUCTION_RESULTING_IN_TRANSCRIPTION	14	Down	0.00882341959335111	0.174723011692221
C5_GO_VACUOLAR_TRANSPORT	111	Down	0.00885120315656478	0.174732909059746
C2_ALCALA_APOPTOSIS	79	Down	0.00885783348483798	0.174732909059746
C7_GSE29164_CD8_TCELL_VS_CD8_TCELL_AND_IL12_TREATED_MELANOMA_DAY3_UP	184	Down	0.00885946710078268	0.174732909059746
C5_GO_ENDOPLASMIC_RETICULUM_QUALITY_CONTROL_COMPARTMENT	21	Down	0.00886491753013731	0.174732909059746
C2_ENK_UV_RESPONSE_KERATINOCYTE_DN	425	Down	0.00887848283309917	0.174732909059746
C7_GSE42021_CD24HI_VS_CD24INT_TREG_THYMUS_DN	173	Down	0.00887962435139207	0.174732909059746
C2_MIKKELSEN_NPC_HCP_WITH_H3K4ME3_AND_H3K27ME3	110	Up	0.00888022518077429	0.174732909059746
C2_REACTOME_CHEMOKINE_RECEPTORS_BIND_CHEMOKINES	33	Up	0.00889771598782715	0.17485987499119
C5_GO_MAST_CELL_ACTIVATION	51	Down	0.00891199256426334	0.17485987499119
C2_FIGUEROA_AML_METHYLATION_CLUSTER_1_DN	33	Down	0.00891223826758935	0.17485987499119
C5_GO_NEGATIVE_REGULATION_OF_MYELOID_CELL_DIFFERENTIATION	71	Down	0.00891887591447954	0.17485987499119
C2_RIZKI_TUMOR_INVASIVENESS_2D_UP	55	Down	0.00893636141197965	0.17492592704209
C5_GO_POSITIVE_REGULATION_OF_NUCLEOBASE_CONTAINING_COMPOUND_METABOLIC_PROCESS	196	Down	0.00894294475981451	0.17492592704209
C5_GO_NUCLEASE_ACTIVITY	161	Down	0.0089464026581854	0.17492592704209
C7_GSE2405_HEAT_KILLED_VS_LIVE_A_PHAGOCYTOPHILUM_STIM_NEUTROPHIL_9H_UP	167	Down	0.00897575945234341	0.175342106639619
C2_UROSEVIC_RESPONSE_TO_IMIQUIMOD	18	Down	0.00901389657158059	0.175901244446883
C7_GSE2405_0H_VS_1.5H_A_PHAGOCYTOPHILUM_STIM_NEUTROPHIL_DN	176	Down	0.00902602832636364	0.175901244446883
C5_GO_TRNA_THREONYLCARBAMOYLADENOSINE_METABOLIC_PROCESS	13	Down	0.0090286741038657	0.175901244446883
C7_GSE10147_IL3_VS_IL3_AND_HIVP17_STIM_PDC_UP	157	Down	0.00904969122882031	0.175975119370176
C2_KEGG_EPITHELIAL_CELL_SIGNALING_IN_HELICOBACTER_PYLORI_INFECTION	58	Down	0.00906451804138543	0.175975119370176
C2_SAKAI_TUMOR_INFILTRATING_MONOCYTES_DN	73	Down	0.00906938469082565	0.175975119370176
C5_GO_GALACTOSE_CATABOLIC_PROCESS	9	Down	0.00906944269687265	0.175975119370176
C5_GO_SET1C_COMPASS_COMPLEX	12	Down	0.00908012899317743	0.175975119370176
C5_GO_REGULATION_OF_GENE_EXPRESSION_EPIGENETIC	298	Down	0.00908424578751029	0.175975119370176
C5_GO_VESICLE_BUDDING_FROM_MEMBRANE	86	Down	0.00909661121550793	0.175975119370176
C5_GO_CYTOPLASMIC_VESICLE_PART	1153	Down	0.00909727289291109	0.175975119370176
C7_GSE17186_NAIVE_VS_CD21LOW_TRANSITIONAL_BCELL_CORD_BLOOD_UP	176	Down	0.00910758238851638	0.1760178044713
C3_WCAANNNYCAG_UNKNOWN	197	Down	0.0091258347758694	0.176213785632188
C6_TBK1.DF_DN	245	Down	0.00915262187888312	0.176574072002645
C7_GSE12392_CD8A_POS_VS_NEG_SPLEEN_IFNB_KO_DC_DN	166	Down	0.00917415159046332	0.176778265208369
C7_GSE13485_DAY3_VS_DAY21_YF17D_VACCINE_PBMC_UP	170	Down	0.0091794818006279	0.176778265208369
C5_GO_REGULATION_OF_MULTI_ORGANISM_PROCESS	302	Down	0.00921191504245799	0.177245731149083
C7_GSE22589_HEALTHY_VS_HIV_INFECTED_DC_UP	174	Down	0.00923299978752928	0.177334013957808
C5_GO_GOLGI_ASSOCIATED_VESICLE	141	Down	0.00923679156874787	0.177334013957808
C5_GO_GOLGI_STACK	107	Down	0.00925079133775849	0.177334013957808
C3_CGGAARNGGCNG_UNKNOWN	50	Down	0.00925746529169388	0.177334013957808
C2_ELVIDGE_HIF1A_TARGETS_UP	54	Down	0.00926452381729694	0.177334013957808
C5_GO_NATURAL_KILLER_CELL_MEDIATED_IMMUNITY	48	Down	0.0092654838577596	0.177334013957808
C5_GO_REGULATION_OF_VIRAL_LIFE_CYCLE	116	Down	0.00928309223869635	0.177514623856691
C7_GSE3982_CENT_MEMORY_CD4_TCELL_VS_TH2_DN	172	Down	0.00929882506366998	0.177659082548903
C5_GO_EXOCYST	13	Down	0.00931022136119775	0.177720508461598
C7_GSE42021_CD24LO_TREG_VS_CD24LO_TCONV_THYMUS_DN	170	Down	0.00932752824508568	0.177894553176467
C2_BIOCARTA_PAR1_PATHWAY	17	Down	0.00935176404884832	0.178153572212294
C2_BORCZUK_MALIGNANT_MESOTHELIOMA_UP	282	Down	0.00936649648327014	0.178153572212294
C7_GSE27434_WT_VS_DNMT1_KO_TREG_UP	155	Down	0.00936852838795973	0.178153572212294
C5_GO_POSITIVE_REGULATION_OF_NF_KAPPAB_TRANSCRIPTION_FACTOR_ACTIVITY	132	Down	0.00938145097387678	0.178153572212294
C7_GSE22886_NAIVE_CD8_TCELL_VS_MEMORY_TCELL_UP	156	Down	0.00938211511351401	0.178153572212294
C6_DCA_UP.V1_DN	132	Down	0.00940496408383769	0.178202537957368
C7_GSE37534_UNTREATED_VS_GW1929_TREATED_CD4_TCELL_PPARG1_AND_FOXP3_TRASDUCED_UP	166	Down	0.00940795781173282	0.178202537957368
C5_GO_DEOXYRIBOSE_PHOSPHATE_CATABOLIC_PROCESS	20	Down	0.009409304011283	0.178202537957368
C5_GO_METHYLTRANSFERASE_COMPLEX	104	Down	0.00941919632556484	0.178217354471877
C5_GO_INNATE_IMMUNE_RESPONSE	636	Down	0.00944159264580165	0.178217354471877
C7_GSE3982_DC_VS_MAC_LPS_STIM_UP	161	Down	0.00944195173487937	0.178217354471877
C7_GSE15659_RESTING_TREG_VS_NONSUPPRESSIVE_TCELL_DN	150	Down	0.00944290268365927	0.178217354471877
C2_GAZDA_DIAMOND_BLACKFAN_ANEMIA_ERYTHROID_DN	374	Down	0.00945794113831736	0.178303005031185
C2_REACTOME_FCERI_MEDIATED_CAPLUS2_MOBILIZATION	29	Down	0.00946385696271032	0.178303005031185
C2_REACTOME_REGULATION_OF_EXPRESSION_OF_SLITS_AND_ROBOS	125	Up	0.00949237664797307	0.17854279007512
C7_GSE22196_HEALTHY_VS_OBESE_MOUSE_SKIN_GAMMADELTA_TCELL_UP	172	Down	0.00949302225920743	0.17854279007512
C5_GO_NCRNA_METABOLIC_PROCESS	371	Down	0.00951648641559934	0.178829268517357
C2_KEGG_NON_SMALL_CELL_LUNG_CANCER	48	Down	0.00953770673066734	0.179073122999383
C5_GO_UNFOLDED_PROTEIN_BINDING	94	Down	0.00958566421417599	0.179493475326073
C5_GO_COPI_COATED_VESICLE	20	Down	0.00959122619620441	0.179493475326073
C7_GSE1432_1H_VS_6H_IFNG_MICROGLIA_DN	179	Down	0.00959986140807592	0.179493475326073
C5_GO_ANTIGEN_PROCESSING_AND_PRESENTATION_OF_PEPTIDE_ANTIGEN	151	Down	0.00960017211023555	0.179493475326073
C5_GO_DNA_REPLICATION_INDEPENDENT_NUCLEOSOME_ORGANIZATION	50	Down	0.00960140948897008	0.179493475326073
C7_GSE36009_WT_VS_NLRP10_KO_DC_DN	172	Down	0.00961419967958547	0.179498560977749
C7_GSE29615_CTRL_VS_DAY3_LAIV_IFLU_VACCINE_PBMC_DN	133	Down	0.00961820765907564	0.179498560977749
C5_GO_POSITIVE_REGULATION_OF_IMMUNE_RESPONSE	590	Down	0.0096317859792246	0.179597671095876
C5_GO_CATALYTIC_ACTIVITY_ACTING_ON_A_RRNA	17	Down	0.0096991455318442	0.180606360961708
C5_GO_POSITIVE_REGULATION_OF_CHROMATIN_BINDING	11	Down	0.00970452400667611	0.180606360961708
C7_GSE13485_CTRL_VS_DAY7_YF17D_VACCINE_PBMC_DN	177	Down	0.00971082399315356	0.180606360961708
C7_GSE360_T_GONDII_VS_B_MALAYI_LOW_DOSE_MAC_DN	169	Down	0.00972111041907849	0.180643012518086
C2_KEGG_T_CELL_RECEPTOR_SIGNALING_PATHWAY	96	Down	0.00973137328698098	0.18067916402828
C2_KORKOLA_CHORIOCARCINOMA	3	Up	0.00974661036722258	0.180807529468127
C7_GSE36891_POLYIC_TLR3_VS_PAM_TLR2_STIM_PERITONEAL_MACROPHAGE_DN	154	Down	0.00975875236760768	0.180878308601998
C7_GSE17186_CD21LOW_VS_CD21HIGH_TRANSITIONAL_BCELL_CORD_BLOOD_UP	183	Down	0.00976894357387579	0.180912839944846
C5_GO_CELL_ACTIVATION_INVOLVED_IN_IMMUNE_RESPONSE	587	Down	0.00977794073809958	0.180925218614768
C5_GO_REGULATION_OF_PROTEIN_LOCALIZATION_TO_NUCLEUS	93	Down	0.00980884622692625	0.181342609861718
C7_GSE14308_TH2_VS_NAIVE_CD4_TCELL_UP	166	Down	0.0098351469211243	0.181436746933642
C5_GO_LIGASE_ACTIVITY_FORMING_CARBON_OXYGEN_BONDS	35	Down	0.00983640072747353	0.181436746933642
C7_GSE23321_CD8_STEM_CELL_MEMORY_VS_EFFECTOR_MEMORY_CD8_TCELL_UP	159	Down	0.00985024268195486	0.181436746933642
C3_ACATTCC_MIR1_MIR206	252	Down	0.00985319078547318	0.181436746933642
C5_GO_GPI_ANCHOR_BIOSYNTHETIC_PROCESS	27	Down	0.00985569955262614	0.181436746933642
C2_REACTOME_HOST_INTERACTIONS_OF_HIV_FACTORS	114	Down	0.00987961145664295	0.181722946378201
C7_GSE557_WT_VS_CIITA_KO_DC_UP	182	Down	0.00989709763948438	0.18189056854697
C7_GSE12845_NAIVE_VS_PRE_GC_TONSIL_BCELL_DN	175	Down	0.00991664446186842	0.181962599682476
C7_GSE17721_POLYIC_VS_PAM3CSK4_6H_BMDC_DN	163	Down	0.00992314845809239	0.181962599682476
C2_HAHTOLA_SEZARY_SYNDROM_DN	36	Down	0.00992614650940172	0.181962599682476
C7_GSE2770_UNTREATED_VS_IL12_TREATED_ACT_CD4_TCELL_48H_DN	164	Down	0.00994205346051715	0.181972063582566
C7_GSE3982_MAC_VS_TH2_UP	170	Down	0.00994866354847074	0.181972063582566
C7_GSE19198_1H_VS_6H_IL21_TREATED_TCELL_DN	165	Down	0.00995367972711387	0.181972063582566
C5_GO_POSITIVE_REGULATION_OF_INTERFERON_ALPHA_PRODUCTION	18	Down	0.0099629027924491	0.181972063582566
C7_GSE34006_A2AR_KO_VS_A2AR_AGONIST_TREATED_TREG_DN	170	Down	0.0099685474226973	0.181972063582566
C5_GO_PROTEIN_FOLDING	180	Down	0.00997830661308439	0.181997275026056
C2_BIOCARTA_PRC2_PATHWAY	11	Down	0.00998907642542583	0.182020868963615
C5_GO_REGULATION_OF_RESPONSE_TO_DNA_DAMAGE_STIMULUS	183	Down	0.0099963585450257	0.182020868963615
C2_BOSCO_INTERFERON_INDUCED_ANTIVIRAL_MODULE	72	Down	0.0100133127443726	0.182176878346739
C2_SANA_RESPONSE_TO_IFNG_UP	62	Down	0.0100319291288216	0.182184010937547
C7_GSE17721_CTRL_VS_GARDIQUIMOD_24H_BMDC_DN	154	Down	0.0100406519612969	0.182184010937547
C7_GSE16385_MONOCYTE_VS_12H_ROSIGLITAZONE_TREATED_MACROPHAGE_DN	165	Down	0.0100468021268211	0.182184010937547
C7_GSE36009_UNSTIM_VS_LPS_STIM_NLRP10_KO_DC_DN	156	Down	0.0100472515353856	0.182184010937547
C7_GSE41867_DAY8_EFFECTOR_VS_DAY30_MEMORY_CD8_TCELL_LCMV_ARMSTRONG_UP	172	Down	0.0100598890074333	0.182261024944515
C2_MOHANKUMAR_HOXA1_TARGETS_UP	336	Down	0.010074962298485	0.182366329614414
C3_TTTGCAC_MIR19A_MIR19B	409	Down	0.0100824914545372	0.182366329614414
C5_GO_INTERLEUKIN_17_RECEPTOR_ACTIVITY	6	Up	0.0101020772475213	0.182468155851196
C7_GSE40493_BCL6_KO_VS_WT_TREG_UP	167	Down	0.0101049206596229	0.182468155851196
C5_GO_NUCLEOPLASM_PART	907	Down	0.0101236843477033	0.182559426298857
C7_GSE33425_CD8_ALPHAALPHA_VS_ALPHABETA_CD161_HIGH_TCELL_UP	175	Down	0.0101267830727857	0.182559426298857
C7_GSE17301_CTRL_VS_48H_ACD3_ACD28_STIM_CD8_TCELL_UP	165	Down	0.0101790222514341	0.182844151473973
C7_GSE12392_CD8A_POS_VS_NEG_SPLEEN_IFNB_KO_DC_UP	164	Down	0.010181334603763	0.182844151473973
C2_REACTOME_APEX1_INDEPENDENT_RESOLUTION_OF_AP_SITES_VIA_THE_SINGLE_NUCLEOTIDE_REPLACEMENT_PATHWAY	6	Down	0.0101891368268745	0.182844151473973
C7_GSE19825_NAIVE_VS_DAY3_EFF_CD8_TCELL_DN	175	Down	0.0101902927676053	0.182844151473973
C2_IM_SREBF1A_TARGETS	5	Down	0.0101908976958621	0.182844151473973
C2_REACTOME_SIGNALING_BY_VEGF	92	Down	0.0101930795670479	0.182844151473973
C7_GSE22886_NAIVE_BCELL_VS_NEUTROPHIL_DN	168	Down	0.0102059919102769	0.182880280111921
C5_GO_POSITIVE_REGULATION_OF_CHROMOSOME_ORGANIZATION	149	Down	0.0102119311225779	0.182880280111921
C2_REACTOME_SYNTHESIS_OF_PIPS_AT_THE_GOLGI_MEMBRANE	14	Down	0.010260685150289	0.18353629695883
C5_GO_POSITIVE_REGULATION_OF_TRANSLATIONAL_INITIATION	22	Down	0.0102736529742868	0.18353629695883
C6_RB_P107_DN.V1_DN	112	Down	0.0102739095475734	0.18353629695883
C2_PARK_TRETINOIN_RESPONSE	11	Down	0.010284780757233	0.183579533598499
C5_GO_ORGANONITROGEN_COMPOUND_CATABOLIC_PROCESS	996	Down	0.0103192607239127	0.183798317383007
C2_KEGG_CHRONIC_MYELOID_LEUKEMIA	65	Down	0.0103354785394054	0.183798317383007
C5_GO_POSITIVE_REGULATION_OF_ACTIVATION_OF_JANUS_KINASE_ACTIVITY	5	Up	0.0103370434994377	0.183798317383007
C5_GO_LARGE_RIBOSOMAL_SUBUNIT_RRNA_BINDING	5	Up	0.0103389537032881	0.183798317383007
C2_VERRECCHIA_RESPONSE_TO_TGFB1_C5	16	Down	0.0103393428090979	0.183798317383007
C5_GO_BLASTOCYST_DEVELOPMENT	75	Down	0.0103545707323386	0.183918511871293
C7_GSE1740_MCSF_VS_MCSF_AND_IFNG_DAY2_DERIVED_MACROPHAGE_DN	176	Down	0.010373373966771	0.184027763294895
C5_GO_CELL_KILLING	103	Down	0.0103796125920114	0.184027763294895
C7_GSE2770_IL12_AND_TGFB_VS_IL4_TREATED_ACT_CD4_TCELL_48H_UP	180	Down	0.0103861362518778	0.184027763294895
C5_GO_SPECIFIC_GRANULE	139	Down	0.010404909280928	0.184210142061614
C5_GO_NEGATIVE_REGULATION_OF_DNA_METABOLIC_PROCESS	83	Down	0.0104171137644632	0.184276027936021
C2_KEGG_AMINOACYL_TRNA_BIOSYNTHESIS	36	Down	0.0104401269311482	0.184319308885576
C5_GO_GALACTOSE_BINDING	4	Down	0.0104571258313237	0.184319308885576
C7_GSE1432_CTRL_VS_IFNG_24H_MICROGLIA_DN	167	Down	0.0104697956711133	0.184319308885576
C7_GSE20500_RETINOIC_ACID_VS_RARA_ANTAGONIST_TREATED_CD4_TCELL_DN	161	Down	0.0104855288703766	0.184319308885576
C2_KEGG_TERPENOID_BACKBONE_BIOSYNTHESIS	13	Down	0.0104861884249703	0.184319308885576
C2_BIOCARTA_TCR_PATHWAY	42	Down	0.0104893433531545	0.184319308885576
C2_PID_P53_REGULATION_PATHWAY	55	Down	0.0104959456525611	0.184319308885576
C7_GSE21546_ELK1_KO_VS_SAP1A_KO_AND_ELK1_KO_ANTI_CD3_STIM_DP_THYMOCYTES_UP	168	Down	0.0104962199659558	0.184319308885576
C7_GSE9037_WT_VS_IRAK4_KO_LPS_4H_STIM_BMDM_UP	167	Down	0.0105035015278755	0.184319308885576
C7_GSE17721_POLYIC_VS_GARDIQUIMOD_6H_BMDC_DN	176	Down	0.0105168356949184	0.184319308885576
C2_GOLUB_ALL_VS_AML_DN	19	Down	0.0105191681679066	0.184319308885576
C7_GSE34515_CD16_POS_MONOCYTE_VS_DC_DN	177	Down	0.0105258472060966	0.184319308885576
C7_GSE14308_TH17_VS_NAIVE_CD4_TCELL_DN	149	Down	0.0105426035666115	0.184319308885576
C5_GO_POSITIVE_REGULATION_OF_PROTEIN_AUTOPHOSPHORYLATION	23	Down	0.0105461918199697	0.184319308885576
C7_GSE9006_TYPE_1_DIABETES_AT_DX_VS_1MONTH_POST_DX_PBMC_UP	170	Down	0.0105468351951743	0.184319308885576
C5_GO_EXPORT_ACROSS_PLASMA_MEMBRANE	23	Up	0.0105579592427144	0.184365392788974
C2_REACTOME_CELL_CYCLE	568	Down	0.0105997352505413	0.184946223973903
C7_GSE2770_TGFB_AND_IL4_VS_TGFB_AND_IL12_TREATED_ACT_CD4_TCELL_48H_UP	168	Down	0.0106409498684838	0.185221514826382
C2_REACTOME_EXPORT_OF_VIRAL_RIBONUCLEOPROTEINS_FROM_NUCLEUS	30	Down	0.0106492660248284	0.185221514826382
C2_REACTOME_GPVI_MEDIATED_ACTIVATION_CASCADE	32	Down	0.0106584736671163	0.185221514826382
C2_BIOCARTA_HCMV_PATHWAY	17	Down	0.010667870106101	0.185221514826382
C5_GO_CELLULAR_RESPONSE_TO_EXOGENOUS_DSRNA	13	Down	0.0106811911637477	0.185221514826382
C5_GO_POSITIVE_REGULATION_OF_PROTEIN_EXIT_FROM_ENDOPLASMIC_RETICULUM	9	Down	0.010682929193258	0.185221514826382
C7_GSE27786_NKTCELL_VS_MONO_MAC_UP	176	Down	0.0106855351166857	0.185221514826382
C7_GSE2770_IL12_ACT_VS_ACT_CD4_TCELL_2H_DN	167	Down	0.0106897468526836	0.185221514826382
C5_GO_POSTTRANSCRIPTIONAL_REGULATION_OF_GENE_EXPRESSION	508	Down	0.0106972476036648	0.185221514826382
C5_GO_DNA_DEALKYLATION	27	Down	0.010700778028224	0.185221514826382
C5_GO_SYNAPSE_PRUNING	8	Down	0.0107255851445351	0.18541374196607
C7_GSE44649_NAIVE_VS_ACTIVATED_CD8_TCELL_UP	161	Down	0.010728954272032	0.18541374196607
C5_GO_MITOCHONDRIAL_GENE_EXPRESSION	139	Down	0.010737810979228	0.185419290859913
C7_GSE360_DC_VS_MAC_UP	164	Down	0.0107700423477516	0.185828141318673
C2_DACOSTA_UV_RESPONSE_VIA_ERCC3_TTD_UP	51	Down	0.0107846922564244	0.185933230068498
C7_GSE38681_WT_VS_LYL1_KO_LYMPHOID_PRIMED_MULTIPOTENT_PROGENITOR_UP	154	Down	0.0108021149535003	0.186085918425763
C2_BLALOCK_ALZHEIMERS_DISEASE_UP	1347	Down	0.0108376019956371	0.186414285003608
C5_GO_DIGESTIVE_SYSTEM_PROCESS	56	Up	0.0108383391778095	0.186414285003608
C5_GO_CHORIONIC_TROPHOBLAST_CELL_DIFFERENTIATION	5	Up	0.0108563662357364	0.186536834313177
C2_KEGG_CYTOKINE_CYTOKINE_RECEPTOR_INTERACTION	177	Up	0.0108748397772423	0.186536834313177
C2_REACTOME_REGULATION_OF_SIGNALING_BY_NODAL	5	Up	0.0108763341301875	0.186536834313177
C5_GO_PROTEIN_N_TERMINUS_BINDING	90	Down	0.0108798125983886	0.186536834313177
C2_AMUNDSON_RESPONSE_TO_ARSENITE	189	Down	0.0108940092248325	0.186632935639619
C2_REACTOME_VESICLE_MEDIATED_TRANSPORT	546	Down	0.0109073001629148	0.18671338174862
C7_GSE2770_IL12_AND_TGFB_ACT_VS_ACT_CD4_TCELL_48H_UP	155	Down	0.0109623333790461	0.187507691333086
C2_REACTOME_VEGFR2_MEDIATED_VASCULAR_PERMEABILITY	27	Down	0.0109793024076887	0.187518073743635
C5_GO_MDA_5_SIGNALING_PATHWAY	8	Down	0.0109901433663325	0.187518073743635
C7_GSE9650_NAIVE_VS_EFF_CD8_TCELL_DN	179	Down	0.0110052991816413	0.187518073743635
C5_GO_COVALENT_CHROMATIN_MODIFICATION	383	Down	0.0110064012860949	0.187518073743635
C7_GSE3337_CTRL_VS_4H_IFNG_IN_CD8POS_DC_UP	159	Down	0.0110178415049576	0.187518073743635
C5_GO_POSITIVE_REGULATION_OF_PROTEOLYSIS_INVOLVED_IN_CELLULAR_PROTEIN_CATABOLIC_PROCESS	99	Down	0.0110280967547391	0.187518073743635
C2_PUJANA_CHEK2_PCC_NETWORK	647	Down	0.0110286707968823	0.187518073743635
C7_GSE15930_NAIVE_VS_48H_IN_VITRO_STIM_IFNAB_CD8_TCELL_DN	183	Down	0.0110369633518589	0.187518073743635
C2_NOUSHMEHR_GBM_GERMLINE_MUTATED	3	Down	0.0110406304984629	0.187518073743635
C5_GO_REGULATION_OF_PROTEASOMAL_PROTEIN_CATABOLIC_PROCESS	152	Down	0.0110550226734904	0.187551939576063
C5_GO_REGULATION_OF_MICROGLIAL_CELL_ACTIVATION	14	Down	0.0110598920313464	0.187551939576063
C7_GSE3982_NEUTROPHIL_VS_CENT_MEMORY_CD4_TCELL_UP	179	Down	0.0110802793642697	0.187751098775375
C7_GSE16522_MEMORY_VS_NAIVE_CD8_TCELL_UP	175	Down	0.0110916811780237	0.187797810000162
C2_MYLLYKANGAS_AMPLIFICATION_HOT_SPOT_12	8	Down	0.0111118690485848	0.1879930929458
C2_BILANGES_SERUM_AND_RAPAMYCIN_SENSITIVE_GENES	40	Up	0.0111536673011597	0.188222553997255
C7_GSE37416_CTRL_VS_24H_F_TULARENSIS_LVS_NEUTROPHIL_UP	163	Down	0.0111649168291027	0.188222553997255
C7_GSE12366_PLASMA_CELL_VS_NAIVE_BCELL_UP	145	Down	0.0111685656880449	0.188222553997255
C7_GSE11864_UNTREATED_VS_CSF1_IFNG_IN_MAC_DN	166	Down	0.0111743163678527	0.188222553997255
C7_GSE14769_20MIN_VS_360MIN_LPS_BMDM_UP	173	Down	0.0111776398285807	0.188222553997255
C2_SIG_PIP3_SIGNALING_IN_B_LYMPHOCYTES	31	Down	0.0111853805237548	0.188222553997255
C5_GO_CENTROSOME_DUPLICATION	57	Down	0.0111923549337605	0.188222553997255
C5_GO_REGULATION_OF_MYELOID_LEUKOCYTE_MEDIATED_IMMUNITY	46	Down	0.0111947493331701	0.188222553997255
C5_GO_PROTEIN_TRANSPORTER_ACTIVITY	71	Down	0.0112103675482731	0.188339376837693
C2_KEGG_VIRAL_MYOCARDITIS	53	Down	0.0112507633837108	0.188349969637153
C5_GO_INTERFERON_BETA_SECRETION	5	Down	0.0112557943002525	0.188349969637153
C7_GSE5589_LPS_VS_LPS_AND_IL10_STIM_IL10_KO_MACROPHAGE_45MIN_UP	175	Down	0.0112630153698673	0.188349969637153
C5_GO_MEMBRANE_DEPOLARIZATION_DURING_ACTION_POTENTIAL	21	Up	0.0112642467080485	0.188349969637153
C7_GSE5589_IL6_KO_VS_IL10_KO_LPS_STIM_MACROPHAGE_180MIN_DN	147	Down	0.0112820446590927	0.188349969637153
C3_GTATGAT_MIR154_MIR487	60	Down	0.0112830842490845	0.188349969637153
C7_GSE22140_GERMFREE_VS_SPF_ARTHRITIC_MOUSE_CD4_TCELL_DN	173	Down	0.0112838664320792	0.188349969637153
C7_GSE17721_LPS_VS_POLYIC_6H_BMDC_DN	170	Down	0.011288560838689	0.188349969637153
C2_BIOCARTA_PYK2_PATHWAY	25	Down	0.0112968452246844	0.188349969637153
C5_GO_RNA_3_END_PROCESSING	117	Down	0.0112977033760167	0.188349969637153
C7_GSE3982_MAC_VS_NKCELL_DN	147	Down	0.0113216606551513	0.188604618507656
C2_REACTOME_CLATHRIN_MEDIATED_ENDOCYTOSIS	125	Down	0.011330342363048	0.188604618507656
C6_PGF_UP.V1_UP	157	Down	0.0113622732151301	0.188620437235417
C5_GO_GLUTAMATE_RECEPTOR_ACTIVITY	13	Up	0.011377502075437	0.188620437235417
C6_IL15_UP.V1_DN	117	Up	0.0113798401057894	0.188620437235417
C3_GTGTCAA_MIR514	50	Down	0.0113825687990869	0.188620437235417
C7_GSE6674_CPG_VS_PL2_3_STIM_BCELL_UP	175	Down	0.0114067730844748	0.188620437235417
C7_GSE15330_MEGAKARYOCYTE_ERYTHROID_PROGENITOR_VS_PRO_BCELL_DN	172	Down	0.0114387171227252	0.188620437235417
C2_REACTOME_SIGNALING_BY_WNT	265	Down	0.0114391272105611	0.188620437235417
C2_BUYTAERT_PHOTODYNAMIC_THERAPY_STRESS_UP	727	Down	0.0114397325163829	0.188620437235417
C7_GSE17721_CTRL_VS_PAM3CSK4_0.5H_BMDC_UP	170	Down	0.0114433005719195	0.188620437235417
C7_GSE27786_CD8_TCELL_VS_NKCELL_DN	181	Down	0.0114472715876183	0.188620437235417
C3_AACGGTT_MIR451	11	Down	0.0114518892171831	0.188620437235417
C7_GSE18281_SUBCAPSULAR_CORTICAL_REGION_VS_WHOLE_MEDULLA_THYMUS_UP	146	Down	0.0114653719258361	0.188620437235417
C5_GO_RNA_EXPORT_FROM_NUCLEUS	114	Down	0.0114734767244773	0.188620437235417
C2_REACTOME_TNFS_BIND_THEIR_PHYSIOLOGICAL_RECEPTORS	23	Up	0.0114826465306786	0.188620437235417
C5_GO_SCAVENGER_RECEPTOR_ACTIVITY	34	Up	0.0114954043348331	0.188620437235417
C2_REACTOME_FORMATION_OF_THE_BETA_CATENIN:TCF_TRANSACTIVATING_COMPLEX	80	Down	0.011500645196468	0.188620437235417
C5_GO_LIGASE_ACTIVITY	127	Down	0.0115027812606401	0.188620437235417
C5_GO_NEGATIVE_REGULATION_OF_BINDING	114	Down	0.0115046375653405	0.188620437235417
C5_GO_RNA_SURVEILLANCE	12	Down	0.0115146856434491	0.188620437235417
C7_GSE25088_CTRL_VS_IL4_AND_ROSIGLITAZONE_STIM_STAT6_KO_MACROPHAGE_UP	159	Down	0.0115179586193202	0.188620437235417
C5_GO_EXOCYTOSIS	712	Down	0.0115183825305091	0.188620437235417
C2_RIGGI_EWING_SARCOMA_PROGENITOR_DN	140	Up	0.0115420085382947	0.188620437235417
C5_GO_BASE_EXCISION_REPAIR	39	Down	0.0115448517272048	0.188620437235417
C7_GSE16385_MONOCYTE_VS_12H_IL4_TREATED_MACROPHAGE_DN	164	Down	0.011544886018208	0.188620437235417
C7_GSE37533_UNTREATED_VS_PIOGLIZATONE_TREATED_CD4_TCELL_PPARG1_AND_FOXP3_TRASDUCED_DN	171	Down	0.0115483672385538	0.188620437235417
C7_GSE12366_PLASMA_CELL_VS_MEMORY_BCELL_DN	165	Down	0.0115813417029167	0.188894585972353
C7_GSE32986_UNSTIM_VS_CURDLAN_HIGHDOSE_STIM_DC_DN	183	Down	0.0115825433188406	0.188894585972353
C7_GSE360_CTRL_VS_M_TUBERCULOSIS_MAC_UP	161	Down	0.0115994630163214	0.18897426171313
C2_PID_FAK_PATHWAY	53	Down	0.0116265812348574	0.18897426171313
C2_BIOCARTA_SPPA_PATHWAY	13	Down	0.0116315179244516	0.18897426171313
C5_GO_REGULATION_OF_CELLULAR_PROTEIN_LOCALIZATION	419	Down	0.0116345516259053	0.18897426171313
C5_GO_NEGATIVE_REGULATION_OF_LOW_DENSITY_LIPOPROTEIN_PARTICLE_CLEARANCE	4	Down	0.0116373688814195	0.18897426171313
C5_GO_HISTONE_UBIQUITINATION	40	Down	0.01163962446127	0.18897426171313
C5_GO_ENDOLYSOSOME_MEMBRANE	12	Down	0.0117055118587553	0.18990204190272
C5_GO_S_ADENOSYLMETHIONINE_DEPENDENT_METHYLTRANSFERASE_ACTIVITY	138	Down	0.0117505009793773	0.190489651324637
C5_GO_INTERFERON_ALPHA_PRODUCTION	24	Down	0.0117829124517512	0.190614443421933
C7_GSE360_CTRL_VS_B_MALAYI_HIGH_DOSE_MAC_UP	159	Down	0.011784717600303	0.190614443421933
C7_GSE20198_IL12_IL18_VS_IFNA_TREATED_ACT_CD4_TCELL_UP	177	Down	0.011787283950927	0.190614443421933
C7_GSE33424_CD161_INT_VS_NEG_CD8_TCELL_UP	173	Down	0.0117932979772167	0.190614443421933
C7_GSE3982_EOSINOPHIL_VS_CENT_MEMORY_CD4_TCELL_UP	174	Down	0.0118205166563616	0.190912329610515
C5_GO_WHOLE_MEMBRANE	1310	Down	0.0118638163109544	0.191336067989745
C5_GO_PHOSPHOLIPID_BIOSYNTHETIC_PROCESS	196	Down	0.0118643688064349	0.191336067989745
C7_GSE18791_CTRL_VS_NEWCASTLE_VIRUS_DC_8H_UP	180	Down	0.0119038927273433	0.191831054685519
C5_GO_TELOMERE_MAINTENANCE_VIA_TELOMERE_LENGTHENING	75	Down	0.0119252961530647	0.19203351247815
C2_BIOCARTA_MYOSIN_PATHWAY	11	Down	0.0119501442214337	0.192254243049069
C7_GSE31082_DN_VS_DP_THYMOCYTE_UP	162	Down	0.0119568795539701	0.192254243049069
C7_GSE37301_HEMATOPOIETIC_STEM_CELL_VS_MULTIPOTENT_PROGENITOR_DN	145	Down	0.0119655543250169	0.192254243049069
C7_GSE45365_WT_VS_IFNAR_KO_CD8A_DC_UP	176	Down	0.0119868082731606	0.192331012430099
C7_GSE43955_TH0_VS_TGFB_IL6_TH17_ACT_CD4_TCELL_20H_UP	158	Down	0.0119880399038049	0.192331012430099
C5_GO_UBIQUITIN_LIKE_PROTEIN_BINDING	84	Down	0.0120406888834456	0.192516333309339
C7_GSE411_UNSTIM_VS_400MIN_IL6_STIM_MACROPHAGE_UP	181	Down	0.0120473161689204	0.192516333309339
C5_GO_CELLULAR_RESPONSE_TO_VIRUS	39	Down	0.0120473166086537	0.192516333309339
C7_GSE360_L_MAJOR_VS_B_MALAYI_LOW_DOSE_DC_DN	163	Down	0.0120510660628366	0.192516333309339
C7_GSE3982_EOSINOPHIL_VS_MAC_DN	172	Down	0.0120568778493021	0.192516333309339
C3_FXR_IR1_Q6	80	Down	0.0120579352594126	0.192516333309339
C5_GO_REGULATION_OF_PROTEIN_MODIFICATION_BY_SMALL_PROTEIN_CONJUGATION_OR_REMOVAL	189	Down	0.0120616272906141	0.192516333309339
C2_LUI_THYROID_CANCER_CLUSTER_5	10	Down	0.0121031540487893	0.193037309399302
C7_GSE360_LOW_DOSE_B_MALAYI_VS_M_TUBERCULOSIS_DC_DN	170	Down	0.0121177853508184	0.193128871002075
C7_GSE14350_TREG_VS_TEFF_IN_IL2RB_KO_UP	183	Down	0.0121358958382981	0.193155196386098
C5_GO_REGULATION_OF_VIRAL_GENOME_REPLICATION	83	Down	0.0121372205987674	0.193155196386098
C7_GSE3203_HEALTHY_VS_INFLUENZA_INFECTED_LN_BCELL_UP	156	Down	0.0121600555966276	0.193173273224084
C5_GO_POSITIVE_REGULATION_OF_DNA_REPAIR	60	Down	0.0121655735788842	0.193173273224084
C2_KIM_GERMINAL_CENTER_T_HELPER_UP	58	Down	0.0121768528139435	0.193173273224084
C2_QI_PLASMACYTOMA_UP	206	Down	0.0121824339957989	0.193173273224084
C2_KEGG_CYTOSOLIC_DNA_SENSING_PATHWAY	37	Down	0.012182819330525	0.193173273224084
C5_GO_NCRNA_PROCESSING	309	Down	0.0122265880339255	0.193725872983927
C5_GO_STRUCTURAL_CONSTITUENT_OF_EYE_LENS	10	Down	0.0122436511656333	0.193854835474528
C7_GSE42724_MEMORY_BCELL_VS_PLASMABLAST_DN	172	Down	0.0122580832123073	0.193941982243956
C7_GSE6259_CD4_TCELL_VS_CD8_TCELL_DN	168	Down	0.0122737248638967	0.194048126068725
C5_GO_STABILIZATION_OF_MEMBRANE_POTENTIAL	7	Up	0.0122891554161066	0.194112452755322
C2_DARWICHE_PAPILLOMA_RISK_LOW_DN	121	Down	0.0122956651931742	0.194112452755322
C7_GSE6259_FLT3L_INDUCED_DEC205_POS_DC_VS_CD4_TCELL_UP	155	Down	0.0123460033750885	0.194568407278186
C7_GSE17721_CTRL_VS_GARDIQUIMOD_6H_BMDC_UP	165	Down	0.0123477829203076	0.194568407278186
C5_GO_PEPTIDE_CROSS_LINKING	16	Up	0.0123514170987718	0.194568407278186
C5_GO_GOLGI_CIS_CISTERNA	13	Down	0.0123649031651596	0.194577080159857
C7_GSE26030_TH1_VS_TH17_DAY5_POST_POLARIZATION_UP	166	Down	0.0123717014036457	0.194577080159857
C5_GO_PARTURITION	12	Up	0.0123788392386375	0.194577080159857
C7_GSE360_L_DONOVANI_VS_B_MALAYI_HIGH_DOSE_MAC_DN	159	Down	0.0124033127351574	0.19464977360311
C5_GO_PROTEIN_POLY_ADP_RIBOSYLATION	7	Down	0.0124034068621017	0.19464977360311
C2_KEGG_PYRIMIDINE_METABOLISM	84	Down	0.0124179149220411	0.19464977360311
C7_GSE6681_DELETED_FOXP3_VS_WT_TREG_DN	173	Down	0.0124214837044789	0.19464977360311
C7_GSE3039_NKT_CELL_VS_B2_BCELL_UP	174	Down	0.0124282666292645	0.19464977360311
C2_BOYAULT_LIVER_CANCER_SUBCLASS_G1_DN	31	Down	0.0124592941279582	0.194681882016392
C5_GO_EXON_EXON_JUNCTION_COMPLEX	17	Down	0.0124780796670988	0.194681882016392
C5_GO_PYRIMIDINE_CONTAINING_COMPOUND_SALVAGE	11	Down	0.0124793759940904	0.194681882016392
C2_REACTOME_PTEN_REGULATION	119	Down	0.0124889285951527	0.194681882016392
C7_GSE26495_PD1HIGH_VS_PD1LOW_CD8_TCELL_UP	141	Up	0.01249732627284	0.194681882016392
C7_GSE24634_TREG_VS_TCONV_POST_DAY3_IL4_CONVERSION_UP	169	Down	0.0125097141918356	0.194681882016392
C7_GSE4590_PRE_BCELL_VS_VPREB_POS_LARGE_PRE_BCELL_DN	147	Down	0.0125266709831256	0.194681882016392
C5_GO_REGULATION_OF_UBIQUITIN_DEPENDENT_PROTEIN_CATABOLIC_PROCESS	124	Down	0.0125273046777957	0.194681882016392
C7_GSE36527_CD69_NEG_VS_POS_TREG_CD62L_LOS_KLRG1_NEG_DN	177	Down	0.0125321014784475	0.194681882016392
C2_REACTOME_SUMOYLATION_OF_RNA_BINDING_PROTEINS	41	Down	0.0125361561443688	0.194681882016392
C5_GO_NEGATIVE_REGULATION_OF_TRANSLATION_IN_RESPONSE_TO_STRESS	5	Down	0.0125448204173295	0.194681882016392
C7_GSE32986_UNSTIM_VS_GMCSF_AND_CURDLAN_LOWDOSE_STIM_DC_UP	179	Down	0.012560084961462	0.194681882016392
C7_GSE13484_12H_VS_3H_YF17D_VACCINE_STIM_PBMC_UP	176	Down	0.0125655647582381	0.194681882016392
C5_GO_NUCLEAR_CHROMATIN	307	Down	0.0125741895718887	0.194681882016392
C2_PID_THROMBIN_PAR1_PATHWAY	38	Down	0.0125985551735693	0.194681882016392
C7_GSE32986_UNSTIM_VS_GMCSF_AND_CURDLAN_HIGHDOSE_STIM_DC_UP	178	Down	0.0125991797996634	0.194681882016392
C7_GSE14000_UNSTIM_VS_16H_LPS_DC_UP	170	Down	0.0126049397193158	0.194681882016392
C2_DER_IFN_BETA_RESPONSE_UP	91	Down	0.0126110639382079	0.194681882016392
C7_GSE36078_WT_VS_IL1R_KO_LUNG_DC_DN	165	Down	0.0126172981261975	0.194681882016392
C7_GSE13411_PLASMA_CELL_VS_MEMORY_BCELL_DN	174	Down	0.0126176854655064	0.194681882016392
C7_GSE2770_IL12_AND_TGFB_ACT_VS_ACT_CD4_TCELL_2H_UP	167	Down	0.0126185190755918	0.194681882016392
C5_GO_REGULATION_OF_CATABOLIC_PROCESS	784	Down	0.0126313603046108	0.194687776841107
C2_CHIARADONNA_NEOPLASTIC_TRANSFORMATION_KRAS_CDC25_DN	41	Up	0.0126443936141476	0.194687776841107
C3_RCGCANGCGY_NRF1_Q6	816	Down	0.0126558003464401	0.194687776841107
C7_GSE8835_CD4_VS_CD8_TCELL_UP	171	Down	0.0126591284201131	0.194687776841107
C5_GO_ORGANELLE_SUBCOMPARTMENT	305	Down	0.0126650820899644	0.194687776841107
C5_GO_TRANSCRIPTION_BY_RNA_POLYMERASE_I	50	Down	0.0126726748816151	0.194687776841107
C5_GO_VESICLE_DOCKING	56	Down	0.0126925680242083	0.194855586706626
C5_GO_MIDBODY	156	Down	0.0127054509501204	0.194915615105555
C2_PID_AJDISS_2PATHWAY	36	Down	0.0127459968906522	0.195399640406237
C2_KORKOLA_SEMINOMA_DN	8	Down	0.01276185005423	0.195415838544381
C7_GSE31082_DN_VS_CD4_SP_THYMOCYTE_DN	176	Down	0.0127650451086165	0.195415838544381
C5_GO_REGULATION_OF_TELOMERE_CAPPING	25	Down	0.0127780494506838	0.19547716071634
C7_GSE45382_UNTREATED_VS_TGFB_TREATED_MACROPHAGES_UP	179	Down	0.0127923329617695	0.195513138091886
C3_ETS_Q4	215	Down	0.0128089146985607	0.195513138091886
C7_GSE37532_TREG_VS_TCONV_PPARG_KO_CD4_TCELL_FROM_LN_UP	184	Down	0.0128143175319087	0.195513138091886
C2_ZHAN_VARIABLE_EARLY_DIFFERENTIATION_GENES_DN	30	Down	0.012816402368128	0.195513138091886
C2_REACTOME_CD22_MEDIATED_BCR_REGULATION	4	Down	0.0128300025064314	0.195539975243174
C7_GSE11961_FOLLICULAR_BCELL_VS_GERMINAL_CENTER_BCELL_DAY7_UP	175	Down	0.0128362551647238	0.195539975243174
C5_GO_EXTRACELLULAR_MATRIX_COMPONENT	37	Up	0.0128608173036403	0.195539975243174
C7_GSE2585_AIRE_KO_VS_WT_CD80_HIGH_MTEC_UP	170	Down	0.0128617614342398	0.195539975243174
C7_GSE5503_LIVER_DC_VS_SPLEEN_DC_ACTIVATED_ALLOGENIC_TCELL_DN	171	Down	0.0128631692041843	0.195539975243174
C7_GSE360_HIGH_DOSE_B_MALAYI_VS_M_TUBERCULOSIS_DC_UP	178	Down	0.0128902115340504	0.195814031576347
C2_REACTOME_STING_MEDIATED_INDUCTION_OF_HOST_IMMUNE_RESPONSES	13	Down	0.0129018029424271	0.195827975887546
C5_GO_PROTEIN_DEMANNOSYLATION	18	Down	0.012913478665395	0.195827975887546
C7_GSE42724_MEMORY_VS_B1_BCELL_UP	163	Down	0.0129181737995145	0.195827975887546
C7_GSE13522_CTRL_VS_T_CRUZI_Y_STRAIN_INF_SKIN_BALBC_MOUSE_UP	119	Down	0.0129375848979765	0.195965443737273
C7_GSE13229_IMM_VS_INTMATURE_NKCELL_DN	177	Down	0.0129452843420792	0.195965443737273
C7_GSE44649_NAIVE_VS_ACTIVATED_CD8_TCELL_DN	179	Down	0.0129985675567315	0.196635016041001
C2_BIOCARTA_BIOPEPTIDES_PATHWAY	25	Down	0.0130170132231941	0.196777020353129
C2_SCHLOSSER_SERUM_RESPONSE_AUGMENTED_BY_MYC	88	Down	0.0130300139987123	0.196836574474289
C2_DACOSTA_UV_RESPONSE_VIA_ERCC3_UP	267	Down	0.013039754057935	0.196846822377013
C7_GSE23568_ID3_KO_VS_WT_CD8_TCELL_DN	179	Down	0.0130609352532778	0.197029650352052
C5_GO_GOLGI_MEMBRANE	588	Down	0.0130814554638099	0.197097068313295
C7_GSE339_CD4POS_VS_CD8POS_DC_UP	179	Down	0.0130938148274957	0.197097068313295
C7_GSE15330_LYMPHOID_MULTIPOTENT_VS_GRANULOCYTE_MONOCYTE_PROGENITOR_IKAROS_KO_UP	173	Down	0.0131023512822607	0.197097068313295
C2_REACTOME_TCF_DEPENDENT_SIGNALING_IN_RESPONSE_TO_WNT	183	Down	0.0131051840204834	0.197097068313295
C2_BIOCARTA_TFF_PATHWAY	19	Down	0.013119687447846	0.197097068313295
C7_GSE32034_LY6C_HIGH_VS_LOW_MONOCYTE_DN	157	Down	0.0131283086333753	0.197097068313295
C3_NFY_Q6_01	202	Down	0.0131289167172738	0.197097068313295
C2_PROVENZANI_METASTASIS_UP	169	Down	0.0131471113674212	0.19723390900172
C5_GO_POSTSYNAPTIC_ACTIN_CYTOSKELETON_ORGANIZATION	5	Down	0.0131824626587627	0.197554480620057
C5_GO_MITOCHONDRION	1285	Down	0.0131866683652849	0.197554480620057
C5_GO_CELLULAR_RESPONSE_TO_SALT_STRESS	6	Down	0.0132066948667325	0.19771814789113
C2_BIOCARTA_CREB_PATHWAY	19	Down	0.0132226296584223	0.197820374703793
C7_GSE17721_POLYIC_VS_CPG_8H_BMDC_DN	168	Down	0.0132495630081384	0.198047845969358
C5_GO_MITOCHONDRIAL_MATRIX	402	Down	0.0132564159500063	0.198047845969358
C7_GSE21063_WT_VS_NFATC1_KO_8H_ANTI_IGM_STIM_BCELL_DN	172	Down	0.0132651850980719	0.198047845969358
C5_GO_NEGATIVE_REGULATION_OF_CALCINEURIN_MEDIATED_SIGNALING	13	Down	0.0133068197607937	0.198532998395413
C5_GO_FILAMIN_BINDING	9	Up	0.0133228693779514	0.198579791179863
C7_GSE3337_CTRL_VS_4H_IFNG_IN_CD8POS_DC_DN	159	Down	0.013334687431846	0.198579791179863
C2_REACTOME_AUTOPHAGY	94	Down	0.013337380441533	0.198579791179863
C7_GSE17721_PAM3CSK4_VS_CPG_6H_BMDC_DN	156	Down	0.0133961437964231	0.198960580463266
C7_GSE3400_UNTREATED_VS_IFNB_TREATED_MEF_UP	170	Down	0.0134089329661441	0.198960580463266
C7_GSE8621_LPS_STIM_VS_LPS_PRIMED_AND_LPS_STIM_MACROPHAGE_DN	167	Down	0.0134147371621197	0.198960580463266
C5_GO_CENTRIOLAR_SUBDISTAL_APPENDAGE	7	Down	0.0134161709755373	0.198960580463266
C7_GSE17721_CTRL_VS_GARDIQUIMOD_2H_BMDC_UP	158	Down	0.0134303740457286	0.198960580463266
C7_GSE17721_POLYIC_VS_CPG_0.5H_BMDC_DN	175	Down	0.0134467892964139	0.198960580463266
C7_GSE22886_NAIVE_CD4_TCELL_VS_48H_ACT_TH2_DN	175	Down	0.0134514002226196	0.198960580463266
C7_GSE29949_CD8_NEG_DC_SPLEEN_VS_MONOCYTE_BONE_MARROW_UP	164	Down	0.0134599819236718	0.198960580463266
C7_GSE17186_MEMORY_VS_CD21HIGH_TRANSITIONAL_BCELL_DN	183	Down	0.0134639244464812	0.198960580463266
C7_GOLDRATH_NAIVE_VS_MEMORY_CD8_TCELL_DN	178	Down	0.013468652664921	0.198960580463266
C5_GO_NEGATIVE_REGULATION_OF_LIPOPROTEIN_PARTICLE_CLEARANCE	7	Down	0.0134686749077213	0.198960580463266
C5_GO_GLYCEROLIPID_BIOSYNTHETIC_PROCESS	182	Down	0.0134728635023461	0.198960580463266
C7_GSE21360_PRIMARY_VS_QUATERNARY_MEMORY_CD8_TCELL_DN	187	Down	0.0134821746363748	0.19896282583286
C5_GO_METHYLATED_HISTONE_BINDING	54	Down	0.0135005414228634	0.198998918830334
C3_SRF_01	37	Down	0.0135029418752434	0.198998918830334
C7_GSE19401_PAM2CSK4_VS_RETINOIC_ACID_STIM_FOLLICULAR_DC_UP	167	Down	0.0135268776793535	0.199065269945827
C5_GO_CHROMATIN_SILENCING_COMPLEX	6	Down	0.0135315742713171	0.199065269945827
C7_GSE15139_GMCSF_TREATED_VS_UNTREATED_NEUTROPHILS_UP	165	Down	0.013534935492795	0.199065269945827
C5_GO_RESPONSE_TO_VIRUS	251	Down	0.0135476280171512	0.199117133570078
C7_GSE21927_SPLEEN_VS_BONE_MARROW_MONOCYTE_BALBC_DN	157	Down	0.0135865537047149	0.199554229971279
C7_GSE33424_CD161_HIGH_VS_NEG_CD8_TCELL_UP	177	Down	0.0136384577395304	0.200181228024203
C7_GSE40274_CTRL_VS_GATA1_TRANSDUCED_ACTIVATED_CD4_TCELL_UP	139	Down	0.0136578682074306	0.200330770472663
C5_GO_CHROMATIN_ASSEMBLY_OR_DISASSEMBLY	145	Down	0.0136940488935848	0.200359264358744
C7_GSE360_CTRL_VS_M_TUBERCULOSIS_DC_UP	172	Down	0.013699110371392	0.200359264358744
C5_GO_EUKARYOTIC_TRANSLATION_INITIATION_FACTOR_4F_COMPLEX	10	Down	0.0137063079065317	0.200359264358744
C2_REACTOME_SIGNALING_BY_ERYTHROPOIETIN	23	Down	0.0137125467733676	0.200359264358744
C5_GO_REGULATION_OF_OOGENESIS	6	Down	0.0137155928052092	0.200359264358744
C2_BIDUS_METASTASIS_DN	129	Down	0.0137220723051675	0.200359264358744
C7_GSE2770_IL12_VS_IL4_TREATED_ACT_CD4_TCELL_2H_DN	112	Down	0.0137243744126415	0.200359264358744
C7_GSE3982_MAC_VS_EFF_MEMORY_CD4_TCELL_UP	171	Down	0.0137430024038161	0.200420017532443
C7_GSE22432_PDC_VS_TGFB1_TREATEDCOMMON_DC_PROGENITOR_UP	176	Down	0.0137469882669677	0.200420017532443
C5_GO_POSITIVE_REGULATION_OF_UBIQUITIN_DEPENDENT_PROTEIN_CATABOLIC_PROCESS	80	Down	0.0137978617413208	0.201026794504837
C5_GO_ADENYL_NUCLEOTIDE_BINDING	1266	Down	0.0138362259474166	0.201218251920749
C7_GSE27786_LSK_VS_NKTCELL_DN	160	Down	0.0138392042489642	0.201218251920749
C7_GSE360_T_GONDII_VS_B_MALAYI_HIGH_DOSE_DC_DN	164	Down	0.0138483455176023	0.201218251920749
C5_GO_INTRONIC_TRANSCRIPTION_REGULATORY_REGION_DNA_BINDING	9	Down	0.0138593073209406	0.201218251920749
C2_PEPPER_CHRONIC_LYMPHOCYTIC_LEUKEMIA_DN	12	Up	0.0138632523404138	0.201218251920749
C5_GO_RIBONUCLEOTIDE_BINDING	1536	Down	0.0138665802663242	0.201218251920749
C7_GSE16450_CTRL_VS_IFNA_6H_STIM_MATURE_NEURON_CELL_LINE_DN	176	Down	0.0138793523853455	0.201269140098037
C7_GSE27786_CD4_TCELL_VS_NKCELL_DN	175	Down	0.0139006066921013	0.201442881369257
C7_GSE16522_ANTI_CD3CD28_STIM_VS_UNSTIM_NAIVE_CD8_TCELL_DN	168	Down	0.0139198057444086	0.201586626790525
C1_chr7q11	86	Down	0.0139375801856997	0.201615928932694
C5_GO_LIGAND_GATED_ION_CHANNEL_ACTIVITY	66	Up	0.0139403915323347	0.201615928932694
C2_BIOCARTA_NKT_PATHWAY	22	Up	0.0139766716872509	0.201882015087425
C7_GSE32423_CTRL_VS_IL4_MEMORY_CD8_TCELL_DN	156	Down	0.013977376545205	0.201882015087425
C2_ACEVEDO_LIVER_CANCER_WITH_H3K9ME3_DN	93	Down	0.0139913734191546	0.20194990351116
C7_GSE1791_CTRL_VS_NEUROMEDINU_IN_T_CELL_LINE_6H_UP	170	Down	0.0140412717719481	0.202366388216095
C7_GSE23321_EFFECTOR_MEMORY_VS_NAIVE_CD8_TCELL_DN	164	Down	0.0140462122072959	0.202366388216095
C7_GSE17721_POLYIC_VS_GARDIQUIMOD_16H_BMDC_DN	164	Down	0.0140481753638941	0.202366388216095
C7_GSE19825_NAIVE_VS_IL2RALOW_DAY3_EFF_CD8_TCELL_DN	171	Down	0.0140837115542175	0.202569789286816
C5_GO_RNA_BINDING	1336	Down	0.0140842187560416	0.202569789286816
C2_REACTOME_GAP_JUNCTION_TRAFFICKING_AND_REGULATION	23	Down	0.0140902707550697	0.202569789286816
C5_GO_ESTABLISHMENT_OF_PROTEIN_LOCALIZATION_TO_TELOMERE	17	Down	0.0141021486712748	0.202606465334724
C2_NOUSHMEHR_GBM_SILENCED_BY_METHYLATION	32	Up	0.0141192820128101	0.202657629978895
C5_GO_REPLISOME	25	Down	0.0141284762293544	0.202657629978895
C2_PID_EPO_PATHWAY	30	Down	0.0141336974367273	0.202657629978895
C5_GO_CYTOPLASMIC_STRESS_GRANULE	47	Down	0.0141459933803894	0.202700141294326
C7_GSE42021_TCONV_PLN_VS_CD24HI_TCONV_THYMUS_UP	173	Down	0.0141707935591206	0.202745193936535
C7_GSE2770_IL12_AND_TGFB_ACT_VS_ACT_CD4_TCELL_6H_DN	176	Down	0.0141808257164535	0.202745193936535
C5_GO_MAP_KINASE_ACTIVITY	11	Down	0.0141853796418039	0.202745193936535
C2_WEI_MYCN_TARGETS_WITH_E_BOX	653	Down	0.0141892221460418	0.202745193936535
C2_PID_GMCSF_PATHWAY	32	Down	0.01419613446873	0.202745193936535
C7_GSE7768_OVA_ALONE_VS_OVA_WITH_MPL_IMMUNIZED_MOUSE_WHOLE_SPLEEN_6H_UP	179	Down	0.0142051367293378	0.202745193936535
C5_GO_NEGATIVE_REGULATION_OF_PROTEIN_MODIFICATION_BY_SMALL_PROTEIN_CONJUGATION_OR_REMOVAL	71	Down	0.0142179275021739	0.202794510262458
C2_FARMER_BREAST_CANCER_CLUSTER_4	12	Up	0.0142413926595829	0.202995913874094
C7_GSE22886_NEUTROPHIL_VS_MONOCYTE_DN	179	Down	0.0142572230734941	0.203088299557712
C2_TIEN_INTESTINE_PROBIOTICS_2HR_DN	79	Down	0.0142965917215606	0.203515636938047
C5_GO_CHROMATIN_REMODELING	146	Down	0.0143351571636737	0.203870517088628
C7_GSE32986_GMCSF_VS_GMCSF_AND_CURDLAN_HIGHDOSE_STIM_DC_UP	177	Down	0.0143402914013453	0.203870517088628
C7_GSE17186_NAIVE_VS_CD21LOW_TRANSITIONAL_BCELL_DN	179	Down	0.0143709663282457	0.204172989894364
C5_GO_NUCLEOLUS	808	Down	0.0143814546860326	0.204188457610905
C2_PYEON_HPV_POSITIVE_TUMORS_UP	84	Down	0.0144070621401573	0.204367303148199
C7_GSE37416_12H_VS_24H_F_TULARENSIS_LVS_NEUTROPHIL_UP	174	Down	0.0144185828564826	0.204367303148199
C7_GSE40274_EOS_VS_FOXP3_AND_EOS_TRANSDUCED_ACTIVATED_CD4_TCELL_UP	146	Down	0.0144236924629352	0.204367303148199
C5_GO_BIOACTIVE_LIPID_RECEPTOR_ACTIVITY	10	Down	0.014431682687904	0.204367303148199
C7_GSE17721_POLYIC_VS_GARDIQUIMOD_0.5H_BMDC_DN	162	Down	0.0144614600165282	0.204655567386998
C7_GSE7568_IL4_VS_IL4_AND_TGFB_TREATED_MACROPHAGE_24H_DN	165	Down	0.0144846453003077	0.204850227772516
C5_GO_NEGATIVE_REGULATION_OF_COFACTOR_METABOLIC_PROCESS	5	Down	0.0144978154281719	0.204903086887559
C7_GSE14350_TREG_VS_TEFF_UP	180	Down	0.0145588790981689	0.205519701240564
C5_GO_REGULATION_OF_LOW_DENSITY_LIPOPROTEIN_PARTICLE_CLEARANCE	8	Down	0.014560365520841	0.205519701240564
C7_GSE360_DC_VS_MAC_L_DONOVANI_DN	173	Down	0.0146035031166114	0.205994739092305
C2_BIOCARTA_IGF1R_PATHWAY	19	Down	0.0146210547576786	0.206079375051145
C7_GSE17721_CTRL_VS_CPG_1H_BMDC_UP	173	Down	0.0146377374528673	0.206079375051145
C2_BIOCARTA_MEF2D_PATHWAY	17	Down	0.0146379632511125	0.206079375051145
C5_GO_MITOCHONDRIAL_TRANSPORT	203	Down	0.0146614593045272	0.206175542717389
C2_HUMMEL_BURKITTS_LYMPHOMA_DN	15	Down	0.0146739326149234	0.206175542717389
C7_GSE26559_TCF1_KO_VS_WT_LIN_NEG_CELL_UP	178	Down	0.0146988370440121	0.206175542717389
C7_GSE36888_STAT5_AB_KNOCKIN_VS_WT_TCELL_IL2_TREATED_6H_DN	182	Down	0.0147012485433648	0.206175542717389
C7_GSE40225_WT_VS_RIP_B7X_DIABETIC_MOUSE_PANCREATIC_CD8_TCELL_DN	179	Down	0.014717012543251	0.206175542717389
C7_GSE22935_24H_VS_48H_MBOVIS_BCG_STIM_MACROPHAGE_DN	165	Down	0.0147243736451818	0.206175542717389
C7_GSE13485_DAY1_VS_DAY7_YF17D_VACCINE_PBMC_DN	177	Down	0.0147278795157331	0.206175542717389
C7_GSE25123_ROSIGLITAZONE_VS_IL4_AND_ROSIGLITAZONE_STIM_PPARG_KO_MACROPHAGE_DAY10_UP	174	Down	0.0147357786427288	0.206175542717389
C7_GSE14000_UNSTIM_VS_4H_LPS_DC_DN	170	Down	0.0147364128797415	0.206175542717389
C7_GSE18281_CORTICAL_THYMOCYTE_VS_WHOLE_CORTEX_THYMUS_UP	94	Up	0.0147397052819641	0.206175542717389
C5_GO_COPII_COATED_ER_TO_GOLGI_TRANSPORT_VESICLE	76	Down	0.0147902466927596	0.206425158592328
C6_JAK2_DN.V1_UP	92	Up	0.0147912333488493	0.206425158592328
C7_GSE24726_WT_VS_E2_2_KO_PDC_DAY6_POST_DELETION_UP	171	Down	0.0148125536473828	0.206425158592328
C5_GO_CELLULAR_RESPONSE_TO_RADIATION	143	Down	0.0148290798721979	0.206425158592328
C7_GSE17721_LPS_VS_GARDIQUIMOD_16H_BMDC_DN	175	Down	0.014829143199387	0.206425158592328
C5_GO_ESTABLISHMENT_OF_RNA_LOCALIZATION	159	Down	0.0148386474429235	0.206425158592328
C7_GSE21546_UNSTIM_VS_ANTI_CD3_STIM_DP_THYMOCYTES_DN	161	Down	0.0148420427708859	0.206425158592328
C5_GO_DAMAGED_DNA_BINDING	61	Down	0.0148491349925347	0.206425158592328
C5_GO_MRNA_TRANSPORT	121	Down	0.0148529383945941	0.206425158592328
C2_BENPORATH_SUZ12_TARGETS	535	Up	0.0148744236894866	0.206425158592328
C2_PID_ATM_PATHWAY	33	Down	0.0148765326262717	0.206425158592328
C5_GO_MODULATION_OF_MOLECULAR_FUNCTION_IN_OTHER_ORGANISM	5	Down	0.0148811007145319	0.206425158592328
C7_GSE22611_UNSTIM_VS_6H_MDP_STIM_MUTANT_NOD2_TRANSDUCED_HEK293T_CELL_UP	152	Down	0.0148846218036576	0.206425158592328
C5_GO_REGULATION_OF_CHROMATIN_BINDING	19	Down	0.0148942035218366	0.206425158592328
C7_GSE27786_NKCELL_VS_MONO_MAC_UP	177	Down	0.0149000897055089	0.206425158592328
C5_GO_GLYCEROL_ETHER_METABOLIC_PROCESS	4	Down	0.0149299411512379	0.206706890776507
C7_GSE27786_LSK_VS_CD8_TCELL_UP	172	Down	0.0149813299821844	0.206996264973553
C7_GSE29617_DAY3_VS_DAY7_TIV_FLU_VACCINE_PBMC_2008_UP	140	Down	0.0150258765908079	0.206996264973553
C2_REACTOME_REGULATION_OF_MRNA_STABILITY_BY_PROTEINS_THAT_BIND_AU_RICH_ELEMENTS	74	Down	0.0150422895947852	0.206996264973553
C7_GSE22432_MULTIPOTENT_PROGENITOR_VS_PDC_DN	179	Down	0.0150495378360444	0.206996264973553
C7_GSE17186_BLOOD_VS_CORD_BLOOD_NAIVE_BCELL_UP	173	Down	0.0150501033483664	0.206996264973553
C2_REACTOME_WNT5A_DEPENDENT_INTERNALIZATION_OF_FZD4	15	Down	0.0150510061661195	0.206996264973553
C5_GO_REGULATION_OF_PROTEIN_CATABOLIC_PROCESS	302	Down	0.0150529166176807	0.206996264973553
C7_GSE11924_TFH_VS_TH2_CD4_TCELL_UP	176	Down	0.0150558479266986	0.206996264973553
C5_GO_NEGATIVE_REGULATION_OF_CELL_GROWTH_INVOLVED_IN_CARDIAC_MUSCLE_CELL_DEVELOPMENT	7	Down	0.0150567638031592	0.206996264973553
C2_ZHOU_INFLAMMATORY_RESPONSE_FIMA_DN	225	Down	0.0150589243994477	0.206996264973553
C5_GO_CLATHRIN_COAT_OF_COATED_PIT	18	Down	0.0150599885562161	0.206996264973553
C5_GO_REGULATION_OF_CARBOHYDRATE_CATABOLIC_PROCESS	69	Down	0.0150727125972977	0.206996264973553
C5_GO_RNA_POLYMERASE_II_SPECIFIC_DNA_BINDING_TRANSCRIPTION_FACTOR_BINDING	223	Down	0.0150831551667551	0.206996264973553
C5_GO_TRANS_GOLGI_NETWORK	196	Down	0.0150842465337722	0.206996264973553
C2_REACTOME_PEPTIDE_LIGAND_BINDING_RECEPTORS	84	Up	0.0151057083618906	0.20704303552668
C2_REACTOME_PECAM1_INTERACTIONS	11	Down	0.0151175372843988	0.20704303552668
C7_GSE41867_DAY15_EFFECTOR_VS_DAY30_MEMORY_CD8_TCELL_LCMV_ARMSTRONG_DN	136	Down	0.015126768838168	0.20704303552668
C2_GRAESSMANN_APOPTOSIS_BY_DOXORUBICIN_DN	1505	Down	0.0151316576387058	0.20704303552668
C7_GSE22589_HEALTHY_VS_SIV_INFECTED_DC_DN	143	Down	0.0151361352935157	0.20704303552668
H_HALLMARK_DNA_REPAIR	130	Down	0.0151448411108914	0.20704303552668
C3_CAGCCTC_MIR4855P	114	Down	0.0151710860986121	0.207166421109808
C7_GSE2770_IL12_AND_TGFB_VS_IL4_TREATED_ACT_CD4_TCELL_2H_DN	174	Down	0.0151729400168349	0.207166421109808
C7_GSE17721_CTRL_VS_LPS_6H_BMDC_UP	176	Down	0.0151825083385542	0.207166852159808
C7_GSE17580_UNINFECTED_VS_S_MANSONI_INF_TEFF_UP	168	Down	0.0152093381266403	0.207402669256125
C2_BIOCARTA_IL2RB_PATHWAY	36	Down	0.0152204523361538	0.207424018882226
C7_GSE14908_RESTING_VS_HDM_STIM_CD4_TCELL_ATOPIC_PATIENT_DN	179	Down	0.0152549124054103	0.20754789867158
C7_GSE3982_MAC_VS_BASOPHIL_DN	164	Down	0.015260980908308	0.20754789867158
C5_GO_MULTICELLULAR_ORGANISM_GROWTH	113	Down	0.0152610225860893	0.20754789867158
C5_GO_NUCLEAR_HORMONE_RECEPTOR_BINDING	129	Down	0.0152755932093863	0.20754789867158
C5_GO_AZUROPHIL_GRANULE_LUMEN	76	Down	0.0152883881758134	0.20754789867158
C5_GO_NUCLEOBASE_CONTAINING_SMALL_MOLECULE_CATABOLIC_PROCESS	38	Down	0.0152896691207246	0.20754789867158
C5_GO_NUCLEOBASE_CONTAINING_COMPOUND_TRANSPORT	194	Down	0.0152969836001409	0.20754789867158
C5_GO_RNA_SPLICING	349	Down	0.0153059767836796	0.20754789867158
C5_GO_CHROMATIN_ASSEMBLY	122	Down	0.0153175874978393	0.207575766198106
C5_GO_DNA_PACKAGING	153	Down	0.0153431423946041	0.207792445285527
C7_GSE32533_MIR17_KO_VS_MIR17_OVEREXPRESS_ACT_CD4_TCELL_UP	163	Down	0.0153728926960909	0.208065637406344
C7_GSE22432_PDC_VS_TGFB1_TREATEDCOMMON_DC_PROGENITOR_DN	174	Down	0.0153985277574445	0.208199245313059
C7_GSE23502_WT_VS_HDC_KO_MYELOID_DERIVED_SUPPRESSOR_CELL_BM_UP	177	Down	0.0154019328462038	0.208199245313059
C5_GO_MACROAUTOPHAGY	256	Down	0.0154733833153426	0.209035016019395
C7_GSE12963_ENV_NEF_VS_ENV_NEF_AND_VPR_DEFICIENT_HIV1_INF_CD4_TCELL_UP	125	Down	0.015493397903139	0.209175315506456
C7_GSE22886_DAY0_VS_DAY7_MONOCYTE_IN_CULTURE_DN	191	Down	0.0155260741585251	0.209486278848224
C5_GO_POSITIVE_REGULATION_OF_CHROMATIN_SILENCING	13	Down	0.0155526383489874	0.209594431411999
C7_GSE23308_WT_VS_MINERALCORTICOID_REC_KO_MACROPHAGE_CORTICOSTERONE_TREATED_UP	174	Down	0.0155640149581502	0.209594431411999
C2_WANG_CLIM2_TARGETS_DN	151	Down	0.0156051618420904	0.209594431411999
C7_GSE2770_TGFB_AND_IL4_VS_IL4_TREATED_ACT_CD4_TCELL_48H_UP	176	Down	0.0156131599851166	0.209594431411999
C2_ROESSLER_LIVER_CANCER_METASTASIS_UP	84	Down	0.015618600179294	0.209594431411999
C2_ELVIDGE_HYPOXIA_BY_DMOG_DN	52	Down	0.0156228630817716	0.209594431411999
C7_GSE2770_TGFB_AND_IL4_VS_TGFB_AND_IL12_TREATED_ACT_CD4_TCELL_48H_DN	161	Down	0.0156269912881701	0.209594431411999
C2_REACTOME_TRAFFICKING_AND_PROCESSING_OF_ENDOSOMAL_TLR	12	Down	0.0156331969249071	0.209594431411999
C2_LEE_LIVER_CANCER_MYC_E2F1_UP	45	Down	0.0156341671831468	0.209594431411999
C5_GO_DOUBLE_STRANDED_RNA_BINDING	63	Down	0.0156372881664615	0.209594431411999
C7_GSE2770_TGFB_AND_IL4_ACT_VS_ACT_CD4_TCELL_48H_UP	173	Down	0.0156402234184436	0.209594431411999
C2_REACTOME_SIGNALING_BY_NTRK1_TRKA	66	Down	0.0156604179050565	0.209673916410808
C5_GO_POSITIVE_REGULATION_OF_MITOCHONDRION_ORGANIZATION	96	Down	0.015679121343828	0.209673916410808
C5_GO_POST_EMBRYONIC_ANIMAL_ORGAN_MORPHOGENESIS	7	Up	0.0156839779007343	0.209673916410808
C5_GO_POSITIVE_REGULATION_OF_ORGANELLE_ORGANIZATION	493	Down	0.0156847633461107	0.209673916410808
C2_REACTOME_G2_M_DNA_DAMAGE_CHECKPOINT	87	Down	0.015708857926135	0.209866863917239
C7_GSE13306_TREG_VS_TCONV_DN	171	Down	0.0157313594464316	0.210038304397563
C5_GO_REGULATION_OF_DNA_METABOLIC_PROCESS	243	Down	0.0157562368407862	0.210222361544279
C5_GO_PEROXISOMAL_MEMBRANE_TRANSPORT	16	Down	0.0157686581057664	0.210222361544279
C7_GSE22886_NAIVE_CD4_TCELL_VS_MONOCYTE_DN	183	Down	0.0157848297516192	0.210222361544279
C7_GSE39820_TGFBETA1_VS_TGFBETA3_IN_IL6_IL23A_TREATED_CD4_TCELL_UP	154	Down	0.0157932101795991	0.210222361544279
C2_REACTOME_DOWNSTREAM_SIGNAL_TRANSDUCTION	24	Down	0.0157974878766155	0.210222361544279
C5_GO_VIRAL_LATENCY	11	Down	0.0158032093358103	0.210222361544279
C2_RODRIGUES_THYROID_CARCINOMA_POORLY_DIFFERENTIATED_UP	573	Down	0.0158159886697287	0.210240263278484
C7_GSE39110_UNTREATED_VS_IL2_TREATED_CD8_TCELL_DAY6_POST_IMMUNIZATION_UP	181	Down	0.0158259309300614	0.210240263278484
C5_GO_T_CELL_RECEPTOR_SIGNALING_PATHWAY	161	Down	0.0158335897769	0.210240263278484
C7_GSE17721_LPS_VS_CPG_24H_BMDC_DN	159	Down	0.0158878877764926	0.21074171174596
C5_GO_DNA_DEPENDENT_DNA_REPLICATION	134	Down	0.0158992135058403	0.21074171174596
C2_KEGG_PROGESTERONE_MEDIATED_OOCYTE_MATURATION	68	Down	0.0159140671759132	0.21074171174596
C2_REACTOME_VIRAL_MESSENGER_RNA_SYNTHESIS	39	Down	0.0159192506203473	0.21074171174596
C2_SA_CASPASE_CASCADE	19	Down	0.0159345968617494	0.21074171174596
C5_GO_INTRACELLULAR_LIPID_TRANSPORT	31	Down	0.0159431484511127	0.21074171174596
C2_REACTOME_INTRA_GOLGI_AND_RETROGRADE_GOLGI_TO_ER_TRAFFIC	168	Down	0.0159453754778699	0.21074171174596
C2_REACTOME_NUCLEAR_ENVELOPE_BREAKDOWN	49	Down	0.0159693468587284	0.21074171174596
C5_GO_EARLY_ENDOSOME	278	Down	0.0159708838319564	0.21074171174596
C7_GSE27786_LSK_VS_BCELL_UP	165	Down	0.0159796551118337	0.21074171174596
C7_GSE1740_MCSF_VS_MCSF_AND_IFNG_DAY2_DERIVED_MACROPHAGE_WITH_IFNA_STIM_UP	180	Down	0.0159822120581897	0.21074171174596
C2_YAMASHITA_LIVER_CANCER_STEM_CELL_UP	33	Down	0.015994496266402	0.21074171174596
C2_REACTOME_COENZYME_A_BIOSYNTHESIS	8	Down	0.0159974719269478	0.21074171174596
C7_GSE8835_CD4_VS_CD8_TCELL_CLL_PATIENT_UP	159	Down	0.0160155379987898	0.210851837544068
C5_GO_TRNA_BINDING	51	Down	0.0160648223254319	0.211245882727259
C5_GO_MULTIVESICULAR_BODY_ORGANIZATION	25	Down	0.0160649172888382	0.211245882727259
C7_GSE37416_12H_VS_24H_F_TULARENSIS_LVS_NEUTROPHIL_DN	157	Down	0.0160791496602583	0.211305122849238
C7_GSE22611_NOD2_VS_CTRL_TRANSDUCED_HEK293T_CELL_DN	163	Down	0.0161004180678235	0.211361856715263
C2_REACTOME_TRANSCRIPTIONAL_REGULATION_OF_GRANULOPOIESIS	81	Down	0.0161029265232132	0.211361856715263
C7_GSE22601_DOUBLE_POSITIVE_VS_CD8_SINGLE_POSITIVE_THYMOCYTE_DN	178	Down	0.0161337796710636	0.211522781022924
C2_REACTOME_POST_TRANSLATIONAL_PROTEIN_MODIFICATION	1120	Down	0.0161387508175226	0.211522781022924
C5_GO_POSITIVE_REGULATION_OF_PROTEIN_CATABOLIC_PROCESS	173	Down	0.0161476465953938	0.211522781022924
C5_GO_RESPONSE_TO_INTERFERON_GAMMA	147	Down	0.0161541358798063	0.211522781022924
C2_REACTOME_UB_SPECIFIC_PROCESSING_PROTEASES	172	Down	0.0161935195545462	0.211806748904916
C5_GO_TELOMERIC_DNA_BINDING	34	Down	0.0162029306294612	0.211806748904916
C5_GO_TROPONIN_I_BINDING	2	Up	0.0162053100029541	0.211806748904916
C3_ELF1_Q6	202	Down	0.0162350775139805	0.211806748904916
C2_MODY_HIPPOCAMPUS_PRENATAL	33	Up	0.0162491084798799	0.211806748904916
C7_GSE10147_IL3_VS_IL3_AND_CPG_STIM_PDC_DN	157	Down	0.0162625696857469	0.211806748904916
C2_KEGG_ENDOMETRIAL_CANCER	48	Down	0.0162672023885958	0.211806748904916
C5_GO_PURINE_NUCLEOSIDE_TRIPHOSPHATE_CATABOLIC_PROCESS	6	Down	0.0162675171023469	0.211806748904916
C2_SMIRNOV_RESPONSE_TO_IR_2HR_DN	51	Down	0.0162766180866406	0.211806748904916
C7_GSE25088_CTRL_VS_IL4_AND_ROSIGLITAZONE_STIM_MACROPHAGE_UP	161	Up	0.0162815352279967	0.211806748904916
C5_GO_NEGATIVE_REGULATION_OF_B_CELL_RECEPTOR_SIGNALING_PATHWAY	6	Down	0.0162830764936339	0.211806748904916
C5_GO_PHAGOCYTOSIS	205	Down	0.0163316699436576	0.212311709267549
C3_CTCAAGA_MIR526B	57	Down	0.0163483719821848	0.212401725220694
C7_GSE25088_CTRL_VS_IL4_AND_ROSIGLITAZONE_STIM_STAT6_KO_MACROPHAGE_DN	143	Down	0.0163694783289754	0.212548821123928
C2_ZHENG_GLIOBLASTOMA_PLASTICITY_DN	43	Down	0.0163899662317188	0.212687715920924
C5_GO_CELLULAR_RESPONSE_TO_STARVATION	119	Down	0.0164276350856719	0.213049263860329
C7_GSE12198_CTRL_VS_LOW_IL2_STIM_NK_CELL_UP	167	Down	0.0165023799970311	0.213808797734446
C7_GSE9006_TYPE_1_VS_TYPE_2_DIABETES_PBMC_AT_DX_DN	173	Down	0.016505885641977	0.213808797734446
C2_BIOCARTA_GH_PATHWAY	22	Down	0.0165184781858619	0.213844399065243
C2_IZADPANAH_STEM_CELL_ADIPOSE_VS_BONE_UP	106	Down	0.0165408137773516	0.21385368910241
C5_GO_NUCLEAR_TRANSCRIBED_MRNA_CATABOLIC_PROCESS_EXONUCLEOLYTIC_3_5_	8	Down	0.0165425745632532	0.21385368910241
C5_GO_KINASE_ACTIVITY	627	Down	0.0165487295208374	0.21385368910241
C7_GSE21927_SPLENIC_VS_TUMOR_MONOCYTES_FROM_C26GM_TUMOROUS_MICE_BALBC_DN	182	Down	0.0165603576565988	0.213876723765931
C5_GO_UBIQUITIN_DEPENDENT_PROTEIN_CATABOLIC_PROCESS_VIA_THE_MULTIVESICULAR_BODY_SORTING_PATHWAY	20	Down	0.0165946453245982	0.214192204626409
C5_GO_REGULATION_OF_CELL_PROJECTION_SIZE	6	Up	0.0166181397499424	0.214263765122668
C2_GINESTIER_BREAST_CANCER_20Q13_AMPLIFICATION_DN	145	Down	0.0166199164126362	0.214263765122668
C7_GSE37301_MULTIPOTENT_PROGENITOR_VS_LYMPHOID_PRIMED_MPP_UP	152	Down	0.0166390026039426	0.214264927427571
C5_GO_PROTEIN_LOCALIZATION_TO_NUCLEUS	195	Down	0.0166397335805511	0.214264927427571
C2_REACTOME_INFLAMMASOMES	20	Down	0.0166874277076782	0.214312473109388
C7_GSE17721_CTRL_VS_LPS_0.5H_BMDC_DN	148	Down	0.0167030288631868	0.214312473109388
C7_GSE22886_UNSTIM_VS_IL15_STIM_NKCELL_DN	180	Down	0.0167054958393898	0.214312473109388
C7_GSE11864_UNTREATED_VS_CSF1_PAM3CYS_IN_MAC_UP	173	Down	0.0167138912386402	0.214312473109388
C7_GSE15330_HSC_VS_PRO_BCELL_UP	176	Down	0.0167224524751459	0.214312473109388
C2_ZHONG_RESPONSE_TO_AZACITIDINE_AND_TSA_DN	61	Down	0.0167243957349929	0.214312473109388
C2_FU_INTERACT_WITH_ALKBH8	13	Down	0.0167327251078726	0.214312473109388
C7_GSE339_CD8POS_VS_CD4CD8DN_DC_IN_CULTURE_DN	161	Down	0.016744232300325	0.214312473109388
C7_GSE2706_UNSTIM_VS_2H_LPS_AND_R848_DC_UP	160	Down	0.0167776811458381	0.214312473109388
C5_GO_DNA_REPLICATION	243	Down	0.0167776812165925	0.214312473109388
C5_GO_NEGATIVE_REGULATION_OF_CARDIAC_MUSCLE_CELL_DIFFERENTIATION	12	Down	0.0167785270420841	0.214312473109388
C5_GO_PROTEIN_MODIFICATION_BY_SMALL_PROTEIN_REMOVAL	238	Down	0.0167867486789082	0.214312473109388
C7_GSE12845_IGD_NEG_BLOOD_VS_NAIVE_TONSIL_BCELL_DN	162	Down	0.0167886715868265	0.214312473109388
C7_GSE17721_POLYIC_VS_PAM3CSK4_12H_BMDC_DN	167	Down	0.0167896353057809	0.214312473109388
C5_GO_ATP_DEPENDENT_CHROMATIN_REMODELING	72	Down	0.0167914113719182	0.214312473109388
C5_GO_CELLULAR_MACROMOLECULE_CATABOLIC_PROCESS	928	Down	0.0168229231072357	0.214494444972149
C2_PID_VEGFR1_2_PATHWAY	63	Down	0.0168254170341362	0.214494444972149
C5_GO_TENDON_DEVELOPMENT	4	Up	0.0168354231283372	0.214496127048017
C7_GSE17721_CTRL_VS_CPG_6H_BMDC_UP	172	Down	0.0168682345929867	0.214714731140896
C7_GSE22886_NAIVE_CD4_TCELL_VS_12H_ACT_TH2_DN	173	Down	0.0168723494019016	0.214714731140896
C7_GSE32423_CTRL_VS_IL7_IL4_MEMORY_CD8_TCELL_DN	151	Down	0.0168908025301039	0.214723398927302
C7_GSE16450_CTRL_VS_IFNA_12H_STIM_IMMATURE_NEURON_CELL_LINE_UP	187	Down	0.0168927997406785	0.214723398927302
C7_GSE360_L_DONOVANI_VS_M_TUBERCULOSIS_DC_DN	156	Down	0.0169549305203312	0.215358734476942
C2_REACTOME_TRNA_PROCESSING	96	Down	0.0169626108129654	0.215358734476942
C5_GO_ESTABLISHMENT_OF_PROTEIN_LOCALIZATION_TO_CHROMOSOME	25	Down	0.0169913321018812	0.215597375729653
C2_MEISSNER_NPC_HCP_WITH_H3K4ME3_AND_H3K27ME3	84	Up	0.0170092256596167	0.215698429074053
C2_REACTOME_TRAF6_MEDIATED_IRF7_ACTIVATION	17	Down	0.0170289603262519	0.215794508304026
C5_GO_POSITIVE_REGULATION_OF_MEMBRANE_PERMEABILITY	47	Down	0.0170366699692217	0.215794508304026
C2_SHAFFER_IRF4_TARGETS_IN_MYELOMA_VS_MATURE_B_LYMPHOCYTE	93	Down	0.0170522389668754	0.215826155103989
C5_GO_ENDOMEMBRANE_SYSTEM_ORGANIZATION	332	Down	0.0170768589556721	0.215826155103989
C7_GSE43955_10H_VS_30H_ACT_CD4_TCELL_WITH_TGFB_IL6_UP	160	Down	0.0170892189435055	0.215826155103989
C5_GO_REGULATION_OF_DNA_BIOSYNTHETIC_PROCESS	90	Down	0.0170934091927353	0.215826155103989
C5_GO_ANTIGEN_PROCESSING_AND_PRESENTATION	177	Down	0.0171026066817286	0.215826155103989
C2_KEGG_SPLICEOSOME	98	Down	0.0171167700439655	0.215826155103989
C5_GO_DE_NOVO_NAD_BIOSYNTHETIC_PROCESS	8	Up	0.0171271861279772	0.215826155103989
C2_SCHLOSSER_SERUM_RESPONSE_DN	602	Down	0.0171294155727803	0.215826155103989
C3_TGAATGT_MIR181A_MIR181B_MIR181C_MIR181D	395	Down	0.0171312328197583	0.215826155103989
C7_GSE10147_IL3_AND_HIVP17_VS_IL3_AND_CPG_STIM_PDC_DN	141	Down	0.0171407489094372	0.215826155103989
C7_GSE2770_IL4_ACT_VS_ACT_CD4_TCELL_2H_UP	185	Down	0.0171484575661504	0.215826155103989
C5_GO_PROTEASOMAL_PROTEIN_CATABOLIC_PROCESS	391	Down	0.01718402850471	0.216148611006263
C5_GO_TRANS_GOLGI_NETWORK_MEMBRANE	74	Down	0.0171944605894609	0.216154668625497
C5_GO_PROTECTION_FROM_NON_HOMOLOGOUS_END_JOINING_AT_TELOMERE	10	Down	0.0172128788254407	0.216208234978719
C2_PYEON_CANCER_HEAD_AND_NECK_VS_CERVICAL_DN	12	Up	0.0172257107779877	0.216208234978719
C7_GSE2770_IL12_VS_TGFB_AND_IL12_TREATED_ACT_CD4_TCELL_6H_DN	170	Down	0.0172285805251651	0.216208234978719
C7_GSE20151_CTRL_VS_FUSOBACT_NUCLEATUM_NEUTROPHIL_UP	145	Down	0.0172671616663979	0.216328209843496
C5_GO_POST_EMBRYONIC_ANIMAL_MORPHOGENESIS	10	Up	0.0172793178064288	0.216328209843496
C5_GO_CHROMOSOMAL_REGION	301	Down	0.0172796494497867	0.216328209843496
C7_GSE22432_MULTIPOTENT_VS_COMMON_DC_PROGENITOR_UP	169	Down	0.0172799487637736	0.216328209843496
C5_GO_NEGATIVE_REGULATION_OF_VIRAL_PROCESS	72	Down	0.0172937778447256	0.216328209843496
C2_LEE_METASTASIS_AND_ALTERNATIVE_SPLICING_DN	30	Down	0.0172978916585256	0.216328209843496
C5_GO_VIRAL_LIFE_CYCLE	268	Down	0.0173145961901737	0.216381561455637
C2_REACTOME_REGULATION_OF_KIT_SIGNALING	15	Down	0.0173220796101529	0.216381561455637
C7_GSE22589_HEALTHY_VS_HIV_AND_SIV_INFECTED_DC_DN	175	Down	0.0173624745790423	0.216473683015044
C2_KIM_BIPOLAR_DISORDER_OLIGODENDROCYTE_DENSITY_CORR_UP	561	Down	0.0173717896705496	0.216473683015044
C7_GSE7348_UNSTIM_VS_LPS_STIM_MACROPHAGE_UP	160	Down	0.0173778624438988	0.216473683015044
C7_GSE21670_STAT3_KO_VS_WT_CD4_TCELL_IL6_TREATED_UP	164	Down	0.0173787794318339	0.216473683015044
C7_GSE24081_CONTROLLER_VS_PROGRESSOR_HIV_SPECIFIC_CD8_TCELL_DN	162	Down	0.0174040333622447	0.216473683015044
C2_KAYO_AGING_MUSCLE_DN	99	Down	0.017409502315467	0.216473683015044
C2_REACTOME_TRANSCRIPTION_OF_THE_HIV_GENOME	55	Down	0.0174230780902714	0.216473683015044
C5_GO_MUSCLE_CELL_APOPTOTIC_PROCESS	52	Down	0.0174290740728553	0.216473683015044
C5_GO_CYTOPLASMIC_MICROTUBULE_ORGANIZATION	39	Down	0.0174293107207328	0.216473683015044
C5_GO_RESPONSE_TO_INSULIN	210	Down	0.017433923992799	0.216473683015044
C7_GSE22886_NAIVE_CD4_TCELL_VS_12H_ACT_TH2_UP	174	Down	0.017439071273596	0.216473683015044
C7_GSE33425_CD161_INT_VS_NEG_CD8_TCELL_DN	183	Down	0.01744940218922	0.216478220306354
C5_GO_ENDOPLASMIC_RETICULUM_TO_GOLGI_VESICLE_MEDIATED_TRANSPORT	170	Down	0.0175683492576683	0.217460533999143
C5_GO_REGULATION_OF_DOUBLE_STRAND_BREAK_REPAIR	66	Down	0.0175732071374977	0.217460533999143
C7_GSE17721_CTRL_VS_PAM3CSK4_4H_BMDC_UP	168	Down	0.0175765052280257	0.217460533999143
C7_GSE9988_ANTI_TREM1_VS_ANTI_TREM1_AND_LPS_MONOCYTE_UP	172	Down	0.0175790054353681	0.217460533999143
C5_GO_ALCOHOL_BIOSYNTHETIC_PROCESS	138	Down	0.0176013629295043	0.217460533999143
C5_GO_REGULATION_OF_MAST_CELL_ACTIVATION_INVOLVED_IN_IMMUNE_RESPONSE	26	Down	0.0176059736443256	0.217460533999143
C2_KOKKINAKIS_METHIONINE_DEPRIVATION_48HR_DN	58	Down	0.0176079704609265	0.217460533999143
C5_GO_REGULATION_OF_EXIT_FROM_MITOSIS	14	Up	0.0176086672791278	0.217460533999143
C7_GSE27786_LSK_VS_NEUTROPHIL_DN	144	Down	0.017625578527112	0.217477270979449
C7_GSE27786_BCELL_VS_CD4_TCELL_UP	173	Down	0.0176362728759269	0.217477270979449
C5_GO_VESICLE_TARGETING_TO_FROM_OR_WITHIN_GOLGI	65	Down	0.0176400566894899	0.217477270979449
C2_REACTOME_SIGNALING_BY_SCF_KIT	38	Down	0.0176824968167133	0.217690660736712
C2_KIM_ALL_DISORDERS_OLIGODENDROCYTE_NUMBER_CORR_UP	611	Down	0.0176891357976045	0.217690660736712
C2_REACTOME_MRNA_SPLICING	153	Down	0.0176911857601288	0.217690660736712
C5_GO_REGULATION_OF_INTERLEUKIN_4_PRODUCTION	23	Up	0.017697450023525	0.217690660736712
C5_GO_REGULATION_OF_CELLULAR_PROTEIN_CATABOLIC_PROCESS	200	Down	0.0177272345498897	0.217933625425724
C2_RAY_TARGETS_OF_P210_BCR_ABL_FUSION_UP	13	Down	0.0177514786504143	0.218108241359135
C5_GO_PROTEIN_LOCALIZATION_TO_MITOCHONDRION	117	Down	0.017822114286832	0.218658007425023
C7_GSE5679_PPARG_LIGAND_ROSIGLITAZONE_VS_RARA_AGONIST_AM580_TREATED_DC_DN	167	Down	0.017833464805174	0.218658007425023
C5_GO_MITOCHONDRIAL_PART	863	Down	0.0178359678824309	0.218658007425023
C7_GSE36888_STAT5_AB_KNOCKIN_VS_WT_TCELL_IL2_TREATED_6H_UP	165	Down	0.0178518644203188	0.218658007425023
C7_GSE17721_CTRL_VS_LPS_6H_BMDC_DN	152	Down	0.0178692033331815	0.218658007425023
C5_GO_MYELOID_LEUKOCYTE_ACTIVATION	536	Down	0.0178759475832489	0.218658007425023
C5_GO_REGULATION_OF_LEUKOCYTE_DEGRANULATION	39	Down	0.0178827915399157	0.218658007425023
C7_GSE7509_DC_VS_MONOCYTE_WITH_FCGRIIB_STIM_UP	175	Down	0.0178846770111408	0.218658007425023
C3_MCAATNNNNNGCG_UNKNOWN	71	Down	0.0178868148595621	0.218658007425023
C7_GSE27241_WT_CTRL_VS_DIGOXIN_TREATED_RORGT_KO_CD4_TCELL_IN_TH17_POLARIZING_CONDITIONS_DN	154	Down	0.0178979803157195	0.218671443418659
C2_DANG_BOUND_BY_MYC	896	Down	0.0179200812447091	0.218728992230145
C7_GSE37416_CTRL_VS_12H_F_TULARENSIS_LVS_NEUTROPHIL_UP	164	Down	0.0179228286226422	0.218728992230145
C2_OISHI_CHOLANGIOMA_STEM_CELL_LIKE_UP	290	Down	0.0179748666082903	0.219204517461909
C3_CCGNMNNTNACG_UNKNOWN	71	Down	0.0179819753310832	0.219204517461909
C7_GSE29618_PRE_VS_DAY7_POST_TIV_FLU_VACCINE_BCELL_DN	163	Down	0.017993128929277	0.219217464795673
C5_GO_POSITIVE_REGULATION_OF_PROTEIN_COMPLEX_ASSEMBLY	196	Down	0.0180235174604828	0.219373579550781
C7_GSE26890_CXCR1_NEG_VS_POS_EFFECTOR_CD8_TCELL_UP	179	Down	0.0180261400128042	0.219373579550781
C7_GSE27786_CD8_TCELL_VS_NKTCELL_DN	181	Down	0.0180422952200714	0.219447244717587
C5_GO_EXOCYTIC_PROCESS	63	Down	0.0180835046992935	0.219825390365278
C7_GSE6092_UNSTIM_VS_IFNG_STIM_AND_B_BURGDORFERI_INF_ENDOTHELIAL_CELL_UP	154	Down	0.018115129739835	0.2200866685338
C5_GO_STEROL_BIOSYNTHETIC_PROCESS	65	Down	0.0181344316358024	0.220198020360277
C6_KRAS.KIDNEY_UP.V1_UP	85	Up	0.0181661790451466	0.220425237728579
C7_GSE20198_UNTREATED_VS_IL12_IL18_TREATED_ACT_CD4_TCELL_UP	145	Down	0.0181882757220441	0.220425237728579
C5_GO_RNA_METHYLTRANSFERASE_ACTIVITY	56	Down	0.0182048077564825	0.220425237728579
C7_GSE7831_CPG_VS_INFLUENZA_STIM_PDC_1H_UP	173	Down	0.0182064083565634	0.220425237728579
C5_GO_APICOLATERAL_PLASMA_MEMBRANE	11	Up	0.0182122580783136	0.220425237728579
C5_GO_RESPONSE_TO_HEAT	137	Down	0.0182140266870506	0.220425237728579
C7_GSE29164_UNTREATED_VS_CD8_TCELL_TREATED_MELANOMA_DAY3_UP	175	Down	0.0182322620396158	0.220454555836846
C2_WUNDER_INFLAMMATORY_RESPONSE_AND_CHOLESTEROL_UP	40	Down	0.0182367461602363	0.220454555836846
C5_GO_GOLGI_ASSOCIATED_VESICLE_MEMBRANE	87	Down	0.018247510331492	0.220460924287684
C2_KEGG_LEUKOCYTE_TRANSENDOTHELIAL_MIGRATION	92	Down	0.0182616355291154	0.220460924287684
C7_GSE29617_CTRL_VS_DAY7_TIV_FLU_VACCINE_PBMC_2008_DN	168	Down	0.0182890880248486	0.220460924287684
C2_BIOCARTA_TRKA_PATHWAY	11	Down	0.0182971959909601	0.220460924287684
C2_REACTOME_CHOLESTEROL_BIOSYNTHESIS	23	Down	0.0183021637473451	0.220460924287684
C3_AHR_01	54	Down	0.0183119278733362	0.220460924287684
C2_REACTOME_CARGO_RECOGNITION_FOR_CLATHRIN_MEDIATED_ENDOCYTOSIS	88	Down	0.0183184784467561	0.220460924287684
C2_MATZUK_CENTRAL_FOR_FEMALE_FERTILITY	20	Up	0.0183225230708844	0.220460924287684
C7_GSE21670_TGFB_VS_TGFB_AND_IL6_TREATED_STAT3_KO_CD4_TCELL_DN	170	Down	0.0183343100005034	0.220460924287684
C2_REACTOME_METABOLISM_OF_NON_CODING_RNA	48	Down	0.0183479662326806	0.220460924287684
C5_GO_RRNA_BASE_METHYLATION	9	Down	0.018348909041667	0.220460924287684
C7_GSE37532_WT_VS_PPARG_KO_VISCERAL_ADIPOSE_TISSUE_TCONV_UP	168	Down	0.0183805253377856	0.220718713052912
C5_GO_PIGMENT_GRANULE_ORGANIZATION	20	Down	0.0184043358105265	0.220882534150313
C7_GSE6090_UNSTIM_VS_DC_SIGN_STIM_DC_UP	153	Down	0.0184402490139807	0.2209013910286
C5_GO_HISTONE_LYSINE_N_METHYLTRANSFERASE_ACTIVITY	39	Down	0.0184529403339559	0.2209013910286
C7_GSE13485_DAY1_VS_DAY21_YF17D_VACCINE_PBMC_UP	155	Down	0.0184643555585564	0.2209013910286
C7_GSE16385_IFNG_TNF_VS_IL4_STIM_MACROPHAGE_UP	164	Down	0.0184706787431951	0.2209013910286
C7_GSE20727_CTRL_VS_H2O2_TREATED_DC_DN	177	Down	0.0184739745792013	0.2209013910286
C5_GO_STAT_FAMILY_PROTEIN_BINDING	5	Down	0.0184952663037797	0.2209013910286
C7_GSE40666_STAT1_KO_VS_STAT4_KO_CD8_TCELL_WITH_IFNA_STIM_90MIN_UP	170	Down	0.0185054702713575	0.2209013910286
C2_BIOCARTA_PDGF_PATHWAY	26	Down	0.0185214968072077	0.2209013910286
C7_GSE17721_CTRL_VS_CPG_2H_BMDC_UP	171	Down	0.018542799290603	0.2209013910286
C2_TARTE_PLASMA_CELL_VS_B_LYMPHOCYTE_DN	34	Down	0.018547621689607	0.2209013910286
C5_GO_REGULATION_OF_INNATE_IMMUNE_RESPONSE	338	Down	0.0185486881873644	0.2209013910286
C2_REACTOME_NUCLEAR_IMPORT_OF_REV_PROTEIN	31	Down	0.018556300245612	0.2209013910286
C5_GO_RIBONUCLEOPROTEIN_COMPLEX_BIOGENESIS	372	Down	0.0185590864589497	0.2209013910286
C7_GSE3982_EFF_MEMORY_CD4_TCELL_VS_NKCELL_DN	154	Down	0.0185672839857479	0.2209013910286
C7_GSE24634_NAIVE_CD4_TCELL_VS_DAY3_IL4_CONV_TREG_DN	183	Down	0.0185762336432635	0.2209013910286
C7_GSE22886_DC_VS_MONOCYTE_DN	173	Down	0.0186108818925888	0.2209013910286
C5_GO_RESPONSE_TO_IONIZING_RADIATION	129	Down	0.0186281086014847	0.2209013910286
C2_REACTOME_FC_EPSILON_RECEPTOR_FCERI_SIGNALING	115	Down	0.0186451575410614	0.2209013910286
C7_GSE19888_CTRL_VS_T_CELL_MEMBRANES_ACT_MAST_CELL_UP	183	Down	0.0186571283367187	0.2209013910286
C7_GSE16450_IMMATURE_VS_MATURE_NEURON_CELL_LINE_12H_IFNA_STIM_DN	177	Down	0.0186590109327503	0.2209013910286
C2_MILI_PSEUDOPODIA_CHEMOTAXIS_DN	368	Down	0.0186848715355522	0.2209013910286
C7_GSE22886_NAIVE_CD8_TCELL_VS_NKCELL_UP	165	Up	0.0186972584434305	0.2209013910286
C3_AATGGAG_MIR136	58	Down	0.0187035419971206	0.2209013910286
C7_GSE12198_NK_VS_NK_ACT_EXPANSION_SYSTEM_DERIVED_NK_CELL_DN	176	Down	0.0187037256070718	0.2209013910286
C2_REACTOME_CALNEXIN_CALRETICULIN_CYCLE	23	Down	0.0187287627456493	0.2209013910286
C7_GSE1791_CTRL_VS_NEUROMEDINU_IN_T_CELL_LINE_6H_DN	178	Down	0.0187333204464097	0.2209013910286
C2_SA_FAS_SIGNALING	8	Down	0.0187478917576608	0.2209013910286
C7_GSE26495_NAIVE_VS_PD1LOW_CD8_TCELL_UP	159	Up	0.0187692732575734	0.2209013910286
C3_GGCAGTG_MIR3243P	78	Down	0.0187787605995145	0.2209013910286
C2_GARY_CD5_TARGETS_UP	413	Down	0.0187837117336789	0.2209013910286
C2_SIG_CD40PATHWAYMAP	30	Down	0.0187849361216167	0.2209013910286
C7_GSE17974_CTRL_VS_ACT_IL4_AND_ANTI_IL12_2H_CD4_TCELL_UP	162	Down	0.0187873814567418	0.2209013910286
C5_GO_DNA_RECOMBINATION	230	Down	0.0187925880362983	0.2209013910286
C7_GSE3982_NKCELL_VS_TH2_UP	144	Down	0.0187990867698861	0.2209013910286
C7_GSE17721_LPS_VS_PAM3CSK4_4H_BMDC_DN	170	Down	0.018801589332347	0.2209013910286
C7_GSE46606_DAY1_VS_DAY3_CD40L_IL2_IL5_STIMULATED_IRF4MID_BCELL_DN	179	Down	0.0188107570621499	0.2209013910286
C2_WEST_ADRENOCORTICAL_TUMOR_UP	271	Down	0.018816956790038	0.2209013910286
C7_GSE45365_HEALTHY_VS_MCMV_INFECTION_CD11B_DC_UP	153	Down	0.0188212513612492	0.2209013910286
C7_GSE11961_PLASMA_CELL_DAY7_VS_GERMINAL_CENTER_BCELL_DAY40_DN	157	Down	0.018835497195958	0.2209013910286
C5_GO_NADPLUS_ADP_RIBOSYLTRANSFERASE_ACTIVITY	18	Down	0.0188364277519955	0.2209013910286
C7_GSE45739_NRAS_KO_VS_WT_UNSTIM_CD4_TCELL_DN	178	Down	0.0188390832078729	0.2209013910286
C5_GO_GOLGI_VESICLE_BUDDING	70	Down	0.0188398997126991	0.2209013910286
C2_REACTOME_TRANSPORT_OF_MATURE_MRNAS_DERIVED_FROM_INTRONLESS_TRANSCRIPTS	39	Down	0.0188431744039035	0.2209013910286
C5_GO_REGULATION_OF_MUSCLE_CELL_DIFFERENTIATION	106	Down	0.0188650589077	0.221035978372978
C3_YRTCANNRCGC_UNKNOWN	50	Down	0.0188779973231666	0.221035978372978
C5_GO_ACTIN_POLYMERIZATION_DEPENDENT_CELL_MOTILITY	6	Down	0.0188851804934976	0.221035978372978
C5_GO_GOLGI_APPARATUS_PART	730	Down	0.0189361627062681	0.2215133346625
C3_GATA1_01	174	Down	0.019011800743247	0.222164056898162
C2_HIRSCH_CELLULAR_TRANSFORMATION_SIGNATURE_UP	209	Down	0.0190122442468206	0.222164056898162
C2_PID_WNT_CANONICAL_PATHWAY	17	Down	0.0190331512491593	0.222268289958135
C5_GO_OXIDOREDUCTASE_ACTIVITY_OXIDIZING_METAL_IONS	15	Up	0.0190416281182198	0.222268289958135
C2_REACTOME_PI_METABOLISM	73	Down	0.0191130849638641	0.22284609817577
C5_GO_DNA_LIGATION	15	Down	0.0191159524044742	0.22284609817577
C7_GSE11864_CSF1_VS_CSF1_IFNG_PAM3CYS_IN_MAC_DN	150	Down	0.0191535436826078	0.22284609817577
C7_GSE18791_CTRL_VS_NEWCASTLE_VIRUS_DC_6H_UP	174	Down	0.0191679622413009	0.22284609817577
C5_GO_RECYCLING_ENDOSOME	142	Down	0.0191744226654893	0.22284609817577
C5_GO_LIPID_BIOSYNTHETIC_PROCESS	514	Down	0.0191878576758705	0.22284609817577
C5_GO_DIGESTION	65	Up	0.0191964436821012	0.22284609817577
C5_GO_INTERLEUKIN_4_PRODUCTION	28	Up	0.0191967162815829	0.22284609817577
C7_GSE6269_FLU_VS_E_COLI_INF_PBMC_DN	94	Up	0.019202377337263	0.22284609817577
C5_GO_TRANSFERASE_ACTIVITY_TRANSFERRING_ACYL_GROUPS	193	Down	0.0192163706214748	0.22284609817577
C7_GSE27786_LIN_NEG_VS_CD8_TCELL_DN	167	Down	0.0192198049289504	0.22284609817577
C5_GO_TRANSPORT_VESICLE_MEMBRANE	146	Down	0.0192209558648995	0.22284609817577
C2_SANSOM_APC_MYC_TARGETS	208	Down	0.019224489618441	0.22284609817577
C2_REACTOME_INTERACTIONS_OF_REV_WITH_HOST_CELLULAR_PROTEINS	34	Down	0.0192519949740534	0.222985285517813
C7_GSE17721_POLYIC_VS_CPG_6H_BMDC_UP	172	Down	0.0192570269130147	0.222985285517813
C5_GO_MITOPHAGY	20	Down	0.0193209278005714	0.223524373787414
C7_GSE17974_0H_VS_12H_IN_VITRO_ACT_CD4_TCELL_UP	167	Down	0.0193373406135992	0.223524373787414
C5_GO_RNA_POLYADENYLATION	37	Down	0.0193489152311836	0.223524373787414
C5_GO_GPI_ANCHOR_TRANSAMIDASE_COMPLEX	5	Down	0.0193550313996283	0.223524373787414
C5_GO_GPI_ANCHOR_TRANSAMIDASE_ACTIVITY	5	Down	0.0193550313996283	0.223524373787414
C7_GSE22886_UNSTIM_VS_IL2_STIM_NKCELL_DN	175	Down	0.0193752660641368	0.223639162970906
C5_GO_ATP_DEPENDENT_DNA_HELICASE_ACTIVITY	35	Down	0.0193925142631282	0.223719377237353
C7_GSE17721_CTRL_VS_LPS_4H_BMDC_UP	171	Down	0.0194257144112729	0.223983436388578
C5_GO_SIALIC_ACID_BINDING	5	Up	0.0194449000668329	0.224085710425364
C7_GSE14769_UNSTIM_VS_120MIN_LPS_BMDM_UP	185	Down	0.0194669250253338	0.224220579175676
C5_GO_HISTONE_METHYLTRANSFERASE_ACTIVITY_H3_K4_SPECIFIC_	14	Down	0.0195091481733369	0.224536060341354
C2_REACTOME_CALCINEURIN_ACTIVATES_NFAT	9	Down	0.01951498788954	0.224536060341354
C7_GSE42724_MEMORY_BCELL_VS_PLASMABLAST_UP	177	Down	0.0195515183548402	0.224689866866843
C2_REACTOME_TRANSCRIPTIONAL_REGULATION_BY_TP53	314	Down	0.0195553924879956	0.224689866866843
C5_GO_REGULATION_OF_DNA_REPAIR	107	Down	0.0195593858235603	0.224689866866843
C2_MARTORIATI_MDM4_TARGETS_FETAL_LIVER_DN	416	Down	0.0195782860093001	0.224788111511642
C7_GSE13484_UNSTIM_VS_YF17D_VACCINE_STIM_PBMC_UP	178	Down	0.0195906365015455	0.224811091771301
C2_PID_HDAC_CLASSIII_PATHWAY	22	Down	0.0196523780544581	0.225084488476999
C5_GO_NEGATIVE_REGULATION_OF_SYNAPTIC_TRANSMISSION_GABAERGIC	2	Down	0.0196585067620315	0.225084488476999
C7_GSE14000_UNSTIM_VS_4H_LPS_DC_UP	165	Down	0.0196586769191874	0.225084488476999
C3_NFMUE1_Q6	223	Down	0.0196657796041131	0.225084488476999
C7_GSE40274_IRF4_VS_FOXP3_AND_IRF4_TRANSDUCED_ACTIVATED_CD4_TCELL_UP	156	Down	0.0197054004826685	0.225084488476999
C5_GO_HISTONE_METHYLTRANSFERASE_COMPLEX	80	Down	0.0197391112190047	0.225084488476999
C7_GSE18791_CTRL_VS_NEWCASTLE_VIRUS_DC_14H_UP	180	Down	0.0197455993671811	0.225084488476999
C5_GO_AMINO_ACID_ACTIVATION	43	Down	0.0197545308124672	0.225084488476999
C2_BYSTRYKH_HEMATOPOIESIS_STEM_CELL_QTL_CIS	109	Down	0.0197565550148741	0.225084488476999
C5_GO_REGULATION_OF_CELLULAR_CATABOLIC_PROCESS	661	Down	0.0197632886082992	0.225084488476999
C5_GO_SPECIFIC_GRANULE_MEMBRANE	81	Down	0.0197640319843627	0.225084488476999
C5_GO_BLASTOCYST_FORMATION	31	Down	0.0197734377269962	0.225084488476999
C3_NFY_C	191	Down	0.0197906608016673	0.225084488476999
C2_REACTOME_ASPARAGINE_N_LINKED_GLYCOSYLATION	253	Down	0.0197913411078207	0.225084488476999
C5_GO_CIS_GOLGI_NETWORK	41	Down	0.0197938920091165	0.225084488476999
C2_BIOCARTA_CSK_PATHWAY	19	Down	0.0197978508785927	0.225084488476999
C7_GSE11924_TH1_VS_TH2_CD4_TCELL_UP	148	Down	0.0197983984835613	0.225084488476999
C2_BURTON_ADIPOGENESIS_12	29	Down	0.0198062593949258	0.225084488476999
C5_GO_PROTEIN_LOCALIZATION_TO_MICROTUBULE_ORGANIZING_CENTER	29	Down	0.0198126330197956	0.225084488476999
C2_KIM_WT1_TARGETS_DN	406	Down	0.0198302600154945	0.225084488476999
C5_GO_RNA_LOCALIZATION	189	Down	0.0198320540876019	0.225084488476999
C3_PAX4_01	198	Down	0.0198601682163656	0.225233407885429
C1_chr15q24	42	Down	0.0198659121442012	0.225233407885429
C2_MIZUSHIMA_AUTOPHAGOSOME_FORMATION	21	Down	0.0199076589451595	0.225495397579905
C2_GOLDRATH_IMMUNE_MEMORY	57	Down	0.0199187680849501	0.225495397579905
C2_KRISHNAN_FURIN_TARGETS_UP	5	Up	0.019920161485791	0.225495397579905
C2_REACTOME_G_PROTEIN_BETA:GAMMA_SIGNALLING	27	Down	0.0199598143507803	0.225826587053125
C7_GSE15330_HSC_VS_LYMPHOID_PRIMED_MULTIPOTENT_PROGENITOR_DN	169	Down	0.01997098520618	0.22583535223001
C7_GSE5503_LIVER_DC_VS_MLN_DC_ACTIVATED_ALLOGENIC_TCELL_DN	174	Down	0.0199868316719059	0.225856671894205
C2_SCHLOSSER_MYC_TARGETS_REPRESSED_BY_SERUM	140	Down	0.0199945004389636	0.225856671894205
C7_GSE339_CD4POS_VS_CD4CD8DN_DC_UP	172	Down	0.020004061903257	0.225856671894205
C7_GSE19888_ADENOSINE_A3R_INH_VS_INH_PRETREAT_AND_ACT_WITH_TCELL_MEMBRANES_MAST_CELL_UP	166	Down	0.0200149470634457	0.225862179251549
C7_GSE45837_WT_VS_GFI1_KO_PDC_DN	177	Down	0.0200506738343931	0.226147864851777
C2_KIM_ALL_DISORDERS_CALB1_CORR_UP	443	Down	0.0200997079251839	0.226280021464771
C2_PID_BARD1_PATHWAY	29	Down	0.0201025969443227	0.226280021464771
C7_GSE9509_10MIN_VS_30MIN_LPS_AND_IL10_STIM_IL10_KO_MACROPHAGE_DN	138	Down	0.0201037505010667	0.226280021464771
C7_GSE15330_LYMPHOID_MULTIPOTENT_VS_PRO_BCELL_DN	174	Down	0.0201052245138308	0.226280021464771
C2_REACTOME_NUCLEOTIDE_BINDING_DOMAIN_LEUCINE_RICH_REPEAT_CONTAINING_RECEPTOR_NLR_SIGNALING_PATHWAYS	52	Down	0.0201144741264316	0.226280021464771
C5_GO_NEGATIVE_REGULATION_OF_PROTEIN_OLIGOMERIZATION	12	Down	0.0201346968066095	0.226373681637035
C5_GO_POTASSIUM_CHLORIDE_SYMPORTER_ACTIVITY	7	Down	0.0201471523712264	0.226373681637035
C7_GSE43863_NAIVE_VS_LY6C_LOW_CXCR5NEG_CD4_EFF_TCELL_D6_LCMV_DN	154	Down	0.0201650386753475	0.226373681637035
C5_GO_CHLORIDE_ION_HOMEOSTASIS	10	Down	0.0201779865782193	0.226373681637035
C7_GSE7348_LPS_VS_TOLERIZED_AND_LPS_STIM_MACROPHAGE_UP	171	Down	0.0201883848178382	0.226373681637035
C7_GSE360_CTRL_VS_L_DONOVANI_DC_UP	162	Down	0.0202117234063964	0.226373681637035
C7_GSE13411_NAIVE_VS_MEMORY_BCELL_DN	172	Down	0.0202197048718329	0.226373681637035
C2_GOTTWEIN_TARGETS_OF_KSHV_MIR_K12_11	56	Down	0.020238727936869	0.226373681637035
C7_GSE18791_UNSTIM_VS_NEWCATSLE_VIRUS_DC_6H_UP	168	Down	0.0202393927428064	0.226373681637035
C5_GO_RESPONSE_TO_FOLLICLE_STIMULATING_HORMONE	13	Down	0.020247058301983	0.226373681637035
C2_CAIRO_HEPATOBLASTOMA_UP	176	Down	0.0202669861532927	0.226373681637035
C7_GSE12366_GC_VS_NAIVE_BCELL_UP	165	Down	0.0202684926031249	0.226373681637035
C7_GSE25890_CTRL_VS_IL33_IL7_TREATED_NUOCYTES_DN	165	Down	0.0202692626792657	0.226373681637035
C5_GO_VIRAL_RNA_GENOME_REPLICATION	26	Down	0.0202786626036952	0.226373681637035
C7_GSE32986_CURDLAN_LOWDOSE_VS_CURDLAN_HIGHDOSE_STIM_DC_UP	173	Down	0.0202791135877029	0.226373681637035
C2_BIOCARTA_MAL_PATHWAY	16	Down	0.0202992426135772	0.226439360770324
C2_LOCKWOOD_AMPLIFIED_IN_LUNG_CANCER	186	Down	0.0203058451770285	0.226439360770324
C2_REACTOME_MYOGENESIS	18	Down	0.0203428496216371	0.226735619461684
C5_GO_DETERMINATION_OF_HEART_LEFT_RIGHT_ASYMMETRY	37	Down	0.0204098458104325	0.227318632207794
C7_GSE5589_WT_VS_IL10_KO_LPS_AND_IL10_STIM_MACROPHAGE_45MIN_UP	169	Down	0.020418258496857	0.227318632207794
C7_GSE19923_HEB_KO_VS_HEB_AND_E2A_KO_DP_THYMOCYTE_UP	169	Down	0.0204361319127698	0.227318632207794
C7_GSE35685_CD34POS_CD10NEG_CD62LPOS_VS_CD34POS_CD10POS_BONE_MARROW_UP	179	Down	0.0204540351108443	0.227318632207794
C5_GO_NUCLEAR_PERIPHERY	122	Down	0.020456584196624	0.227318632207794
C5_GO_RNA_POLYMERASE_ACTIVITY	36	Down	0.0204614555577725	0.227318632207794
C7_GSE3982_BCELL_VS_EFF_MEMORY_CD4_TCELL_UP	165	Down	0.0204684088108662	0.227318632207794
C7_GSE40273_EOS_KO_VS_WT_TREG_DN	177	Down	0.0205270412789159	0.227623476939213
C7_GSE37301_PRO_BCELL_VS_GRANULOCYTE_MONOCYTE_PROGENITOR_DN	161	Down	0.0205324794536098	0.227623476939213
C5_GO_REGULATION_OF_NUCLEOBASE_CONTAINING_COMPOUND_METABOLIC_PROCESS	418	Down	0.0205416485313845	0.227623476939213
C2_REACTOME_PROTEIN_FOLDING	80	Down	0.0205627556312612	0.227623476939213
C5_GO_SHORT_CHAIN_FATTY_ACID_CATABOLIC_PROCESS	8	Down	0.0205639347108091	0.227623476939213
C2_REACTOME_SIGNALLING_TO_RAS	15	Down	0.0205674071618313	0.227623476939213
C5_GO_GOLGI_CISTERNA	85	Down	0.0205692070723047	0.227623476939213
C2_BIOCARTA_ACH_PATHWAY	10	Down	0.0206155823477485	0.228016323290991
C5_GO_PODOSOME	25	Down	0.0206383214857039	0.228016323290991
C5_GO_TBP_CLASS_PROTEIN_BINDING	20	Down	0.0206400763178821	0.228016323290991
C2_PID_TXA2PATHWAY	52	Down	0.0206527491166531	0.228016323290991
C2_ENK_UV_RESPONSE_EPIDERMIS_UP	243	Down	0.0206899882937918	0.228016323290991
C2_ROSS_LEUKEMIA_WITH_MLL_FUSIONS	58	Down	0.0206905513193437	0.228016323290991
C2_VANOEVELEN_MYOGENESIS_SIN3A_TARGETS	184	Down	0.0207018635328932	0.228016323290991
C2_WAKABAYASHI_ADIPOGENESIS_PPARG_RXRA_BOUND_8D	703	Down	0.0207157253974185	0.228016323290991
C5_GO_PROTEIN_LOCALIZATION_TO_VACUOLE	49	Down	0.0207263941896315	0.228016323290991
C5_GO_ZINC_ION_BINDING	602	Down	0.0207270197832267	0.228016323290991
C7_GSE25088_CTRL_VS_ROSIGLITAZONE_STIM_MACROPHAGE_UP	163	Down	0.0207294355885324	0.228016323290991
C7_GSE7509_DC_VS_MONOCYTE_WITH_FCGRIIB_STIM_DN	173	Down	0.0207306651245089	0.228016323290991
C2_KEGG_TOLL_LIKE_RECEPTOR_SIGNALING_PATHWAY	81	Down	0.0207579153189572	0.228200503276168
C7_GSE17721_LPS_VS_POLYIC_16H_BMDC_UP	165	Down	0.0207823270209569	0.228353307979892
C7_GSE27859_DC_VS_CD11C_INT_F480_INT_DC_UP	168	Down	0.020818455942881	0.228634640266534
C2_FARMER_BREAST_CANCER_CLUSTER_2	27	Up	0.0208516847347418	0.228883854215662
C5_GO_ASTROCYTE_CELL_MIGRATION	4	Up	0.0208856242152424	0.229048922255282
C5_GO_BLEB	9	Down	0.0208878108450819	0.229048922255282
C7_GSE29618_PRE_VS_DAY7_POST_LAIV_FLU_VACCINE_MDC_DN	162	Down	0.0208995236908615	0.229061732157712
C2_REACTOME_PYRIMIDINE_SALVAGE	10	Down	0.020928277163165	0.229180201504025
C7_GSE27786_CD4_TCELL_VS_ERYTHTROBLAST_UP	178	Down	0.0209438218020711	0.229180201504025
C5_GO_LIGAND_GATED_CATION_CHANNEL_ACTIVITY	58	Up	0.0209500357862657	0.229180201504025
C2_RASHI_RESPONSE_TO_IONIZING_RADIATION_6	61	Down	0.0209849819194072	0.229180201504025
C7_GSE1460_CORD_VS_ADULT_BLOOD_NAIVE_CD4_TCELL_DN	178	Down	0.0209874717694813	0.229180201504025
C2_PUJANA_BREAST_CANCER_LIT_INT_NETWORK	97	Down	0.0209904475467556	0.229180201504025
C7_GSE11961_MEMORY_BCELL_DAY7_VS_MEMORY_BCELL_DAY40_DN	161	Down	0.0209980679587013	0.229180201504025
C7_GSE360_L_DONOVANI_VS_B_MALAYI_HIGH_DOSE_DC_DN	164	Down	0.0209980924456757	0.229180201504025
C5_GO_ANATOMICAL_STRUCTURE_HOMEOSTASIS	326	Down	0.0210052838555684	0.229180201504025
C2_REACTOME_OAS_ANTIVIRAL_RESPONSE	9	Down	0.0210337986031255	0.229376107959687
C2_CHOI_ATL_STAGE_PREDICTOR	43	Down	0.0210595678204887	0.229541892506009
C7_GSE22432_MULTIPOTENT_VS_COMMON_DC_PROGENITOR_UNTREATED_DN	170	Down	0.0210806639844126	0.229613445523014
C5_GO_TFIID_CLASS_TRANSCRIPTION_FACTOR_COMPLEX_BINDING	11	Down	0.0210892197679642	0.229613445523014
C7_GSE29618_PRE_VS_DAY7_FLU_VACCINE_MDC_DN	149	Down	0.0211304661000557	0.229613445523014
C7_GSE17721_LPS_VS_PAM3CSK4_6H_BMDC_UP	159	Down	0.0211372440416146	0.229613445523014
C7_GSE14908_RESTING_VS_HDM_STIM_CD4_TCELL_NONATOPIC_PATIENT_DN	172	Down	0.0211428359468633	0.229613445523014
C1_chr16q22	96	Down	0.0211434838355888	0.229613445523014
[truncated: 19,724 more rows]
