# Supplementary material for: Osteopontin associates with brain TRM-cell transcriptome and compartmentalization in donors with and without multiple sclerosis
Source: iScience. 2022 Dec 9;26(1):105785. doi: 10.1016/j.isci.2022.105785 (PMC9804143; doi:10.1016/j.isci.2022.105785)
Supplement: Data S6. Gene set enrichment analysis results of matched blood and brain samples, related to Figures S10B and S10C [file mmc7.zip › DataS6_GSEA_Circulating_vs_Brain/tab.camera.v7.0_GM_CD4_TRM_vs_B_CD4_TEM.txt]

geneset	NGenes	Direction	PValue	FDR
C2_GRAHAM_NORMAL_QUIESCENT_VS_NORMAL_DIVIDING_DN	81	Down	4.09573448336561e-05	0.315562344532258
C5_GO_NEGATIVE_REGULATION_OF_DNA_RECOMBINATION	34	Down	4.86573691839795e-05	0.315562344532258
C5_GO_NADPLUS_BINDING	12	Up	5.63372660830244e-05	0.315562344532258
C1_MT	13	Up	5.81065864811044e-05	0.315562344532258
C5_GO_MHC_PROTEIN_COMPLEX	16	Down	8.7135540244465e-05	0.330644382566189
C2_ZHAN_MULTIPLE_MYELOMA_PR_UP	40	Down	9.13256131932576e-05	0.330644382566189
C5_GO_PEPTIDE_ANTIGEN_BINDING	16	Down	0.000115670394410944	0.358958282541275
C2_KEGG_PANCREATIC_CANCER	64	Down	0.000142590792875806	0.387187474205142
C2_REACTOME_NF_KB_ACTIVATION_THROUGH_FADD_RIP_1_PATHWAY_MEDIATED_BY_CASPASE_8_AND_10	12	Down	0.000208155217363547	0.502417309643148
C5_GO_MHC_CLASS_II_PROTEIN_COMPLEX	9	Down	0.000234593153134409	0.509606706553878
C2_KEGG_ASTHMA	18	Down	0.000326652193138509	0.62062069234654
C2_LUI_THYROID_CANCER_CLUSTER_4	12	Down	0.000342837007234658	0.62062069234654
C2_REICHERT_MITOSIS_LIN9_TARGETS	25	Down	0.000479648134483097	0.761064010107183
C2_KEGG_ALLOGRAFT_REJECTION	28	Down	0.000524922129908521	0.761064010107183
C2_KEGG_VIRAL_MYOCARDITIS	53	Down	0.000590327514945928	0.761064010107183
C5_GO_PROTON_TRANSPORTING_ATP_SYNTHASE_COMPLEX_COUPLING_FACTOR_F_O_	11	Up	0.000650710761114559	0.761064010107183
C5_GO_ANTIGEN_BINDING	37	Down	0.000723935716545878	0.761064010107183
C2_PID_PLK1_PATHWAY	44	Down	0.000732706448094901	0.761064010107183
C2_REACTOME_GROWTH_HORMONE_RECEPTOR_SIGNALING	19	Down	0.000798769420742875	0.761064010107183
C2_CHIANG_LIVER_CANCER_SUBCLASS_PROLIFERATION_UP	154	Down	0.000906703652433869	0.761064010107183
C2_REACTOME_TNF_SIGNALING	38	Down	0.00090775305355503	0.761064010107183
C2_REACTOME_TOLL_LIKE_RECEPTOR_TLR1:TLR2_CASCADE	88	Down	0.000934168973779245	0.761064010107183
C7_GSE36476_CTRL_VS_TSST_ACT_72H_MEMORY_CD4_TCELL_OLD_DN	181	Down	0.00094188999272996	0.761064010107183
C2_REACTOME_TICAM1_RIP1_MEDIATED_IKK_COMPLEX_RECRUITMENT	18	Down	0.000948629519284895	0.761064010107183
C2_ROSTY_CERVICAL_CANCER_PROLIFERATION_CLUSTER	129	Down	0.000952506922991874	0.761064010107183
C5_GO_MRNA_EDITING_COMPLEX	7	Down	0.000957283758557762	0.761064010107183
C2_KEGG_LEISHMANIA_INFECTION	58	Down	0.0010061853045578	0.761064010107183
C2_PID_MAPK_TRK_PATHWAY	30	Down	0.0010230317523519	0.761064010107183
C2_NUTT_GBM_VS_AO_GLIOMA_UP	41	Down	0.00102886725369773	0.761064010107183
C2_BURTON_ADIPOGENESIS_3	90	Down	0.00105104821172101	0.761064010107183
C2_BIOCARTA_EFP_PATHWAY	16	Down	0.0011757250114239	0.770494952688317
C2_BIOCARTA_GLEEVEC_PATHWAY	22	Down	0.00117753365537978	0.770494952688317
C2_SOTIRIOU_BREAST_CANCER_GRADE_1_VS_3_UP	138	Down	0.00126363157461407	0.770494952688317
C7_GSE36476_CTRL_VS_TSST_ACT_40H_MEMORY_CD4_TCELL_YOUNG_DN	176	Down	0.00128239779901499	0.770494952688317
C5_GO_MUTLALPHA_COMPLEX_BINDING	5	Down	0.00128921396118651	0.770494952688317
C2_REACTOME_OVARIAN_TUMOR_DOMAIN_PROTEASES	34	Down	0.00137016944298962	0.770494952688317
C2_REACTOME_TOLL_LIKE_RECEPTOR_4_TLR4_CASCADE	115	Down	0.00147581582569572	0.770494952688317
C2_REACTOME_ACTIVATION_OF_BH3_ONLY_PROTEINS	28	Down	0.00150062923454216	0.770494952688317
C2_KEGG_AUTOIMMUNE_THYROID_DISEASE	32	Down	0.00156826214682965	0.770494952688317
C2_REACTOME_TCR_SIGNALING	99	Down	0.0016175733597382	0.770494952688317
C2_REACTOME_MYD88_CASCADE_INITIATED_ON_PLASMA_MEMBRANE	78	Down	0.00163596091797715	0.770494952688317
C2_REACTOME_PHOSPHORYLATION_OF_EMI1	6	Down	0.00165347755773225	0.770494952688317
C5_GO_ANTIGEN_PROCESSING_AND_PRESENTATION	177	Down	0.00167510806033273	0.770494952688317
C2_PID_ERBB1_DOWNSTREAM_PATHWAY	98	Down	0.00168450204008174	0.770494952688317
C2_LE_EGR2_TARGETS_UP	89	Down	0.00168813660669239	0.770494952688317
C2_BIOCARTA_CERAMIDE_PATHWAY	21	Down	0.00178708900712386	0.770494952688317
C2_REACTOME_JNK_C_JUN_KINASES_PHOSPHORYLATION_AND_ACTIVATION_MEDIATED_BY_ACTIVATED_HUMAN_TAK1	21	Down	0.00182508192983606	0.770494952688317
C2_BURTON_ADIPOGENESIS_PEAK_AT_24HR	38	Down	0.00182524280033765	0.770494952688317
C2_HASLINGER_B_CLL_WITH_6Q21_DELETION	19	Down	0.00184040543231664	0.770494952688317
C2_BIOCARTA_IL2RB_PATHWAY	36	Down	0.0018480065229798	0.770494952688317
C2_MIZUSHIMA_AUTOPHAGOSOME_FORMATION	21	Down	0.0018529609452426	0.770494952688317
C2_REACTOME_GENE_AND_PROTEIN_EXPRESSION_BY_JAK_STAT_SIGNALING_AFTER_INTERLEUKIN_12_STIMULATION	33	Down	0.00191891389652497	0.770494952688317
C7_GSE36476_CTRL_VS_TSST_ACT_72H_MEMORY_CD4_TCELL_YOUNG_DN	186	Down	0.0020017650589183	0.770494952688317
C2_CHESLER_BRAIN_HIGHEST_GENETIC_VARIANCE	26	Down	0.00205714050201063	0.770494952688317
C2_PID_IGF1_PATHWAY	25	Down	0.00208268087428548	0.770494952688317
C2_REACTOME_MHC_CLASS_II_ANTIGEN_PRESENTATION	96	Down	0.00208394861106821	0.770494952688317
C2_FLORIO_NEOCORTEX_BASAL_RADIAL_GLIA_DN	163	Down	0.00214212259163327	0.770494952688317
C5_GO_DEATH_INDUCING_SIGNALING_COMPLEX_ASSEMBLY	8	Down	0.00214802108138144	0.770494952688317
C5_GO_CELLULAR_RESPONSE_TO_LIPOPROTEIN_PARTICLE_STIMULUS	27	Down	0.00216057982534248	0.770494952688317
C2_LEE_EARLY_T_LYMPHOCYTE_UP	89	Down	0.00221560855298333	0.770494952688317
C5_GO_CELL_ADHESION_MOLECULE_PRODUCTION	5	Up	0.0022392608455742	0.770494952688317
C5_GO_CONDENSED_NUCLEAR_CHROMOSOME_KINETOCHORE	12	Down	0.00228600044948539	0.770494952688317
C5_GO_HEPARIN_BIOSYNTHETIC_PROCESS	6	Up	0.00234560563033285	0.770494952688317
C2_BIOCARTA_TOLL_PATHWAY	25	Down	0.00237638419890517	0.770494952688317
C5_GO_PURINE_CONTAINING_COMPOUND_CATABOLIC_PROCESS	40	Up	0.002428656682648	0.770494952688317
C2_REACTOME_INTERLEUKIN_17_SIGNALING	66	Down	0.00244016387162477	0.770494952688317
C5_GO_LYS48_SPECIFIC_DEUBIQUITINASE_ACTIVITY	13	Down	0.00247247758825062	0.770494952688317
C2_LIAN_NEUTROPHIL_GRANULE_CONSTITUENTS	19	Down	0.00251609728593198	0.770494952688317
C5_GO_TRANS_GOLGI_NETWORK_MEMBRANE	74	Down	0.00259119809045973	0.770494952688317
C5_GO_MATURATION_OF_SSU_RRNA_FROM_TRICISTRONIC_RRNA_TRANSCRIPT_SSU_RRNA_5_8S_RRNA_LSU_RRNA_	27	Down	0.00264658665927285	0.770494952688317
C2_BIOCARTA_IL3_PATHWAY	13	Down	0.00265079082115158	0.770494952688317
C2_GRAHAM_CML_DIVIDING_VS_NORMAL_QUIESCENT_UP	160	Down	0.00269591755848137	0.770494952688317
C5_GO_PROTEIN_ACTIVATION_CASCADE	12	Up	0.00274102422856603	0.770494952688317
C5_GO_PROTEIN_K63_LINKED_DEUBIQUITINATION	30	Down	0.00274178229603289	0.770494952688317
C2_KEGG_INTESTINAL_IMMUNE_NETWORK_FOR_IGA_PRODUCTION	36	Down	0.00280318604460732	0.770494952688317
C5_GO_POLYUBIQUITIN_MODIFICATION_DEPENDENT_PROTEIN_BINDING	43	Down	0.00297934270851643	0.770494952688317
C5_GO_ENDONUCLEOLYTIC_CLEAVAGE_INVOLVED_IN_RRNA_PROCESSING	7	Down	0.00306272541389083	0.770494952688317
C2_REACTOME_GENERATION_OF_SECOND_MESSENGER_MOLECULES	28	Down	0.00307909425130444	0.770494952688317
C5_GO_MITOCHONDRIAL_RNA_CATABOLIC_PROCESS	5	Up	0.00315864921449028	0.770494952688317
C5_GO_UBIQUITIN_LIKE_PROTEIN_LIGASE_BINDING	265	Down	0.00321151909791685	0.770494952688317
C2_REACTOME_TRAF6_MEDIATED_NF_KB_ACTIVATION	21	Down	0.00325686886457657	0.770494952688317
C5_GO_REGULATION_OF_ISOTYPE_SWITCHING_TO_IGE_ISOTYPES	6	Down	0.00328810817993075	0.770494952688317
C5_GO_RIBONUCLEOTIDE_CATABOLIC_PROCESS	25	Up	0.00333158560896694	0.770494952688317
C5_GO_RESPONSE_TO_INTERLEUKIN_12	44	Down	0.00334730683024298	0.770494952688317
C2_PID_P75_NTR_PATHWAY	56	Down	0.00342136988299693	0.770494952688317
C2_STONER_ESOPHAGEAL_CARCINOGENESIS_UP	30	Down	0.0034464013418641	0.770494952688317
C2_BIOCARTA_EPO_PATHWAY	17	Down	0.0034750836391781	0.770494952688317
C2_SCHAEFFER_PROSTATE_DEVELOPMENT_AND_CANCER_BOX5_DN	6	Up	0.00347843477705407	0.770494952688317
C5_GO_MITOCHONDRIAL_PROTON_TRANSPORTING_ATP_SYNTHASE_COMPLEX_COUPLING_FACTOR_F_O_	9	Up	0.00349063719831541	0.770494952688317
C5_GO_NEGATIVE_REGULATION_OF_RESPONSE_TO_DNA_DAMAGE_STIMULUS	66	Down	0.00351600416541114	0.770494952688317
C5_GO_MAMMARY_GLAND_BRANCHING_INVOLVED_IN_THELARCHE	5	Up	0.00359742123688349	0.770494952688317
C2_PID_TOLL_ENDOGENOUS_PATHWAY	22	Down	0.00368836981936382	0.770494952688317
C5_GO_POSITIVE_REGULATION_OF_ENDOTHELIAL_CELL_CHEMOTAXIS	8	Down	0.00372846567762582	0.770494952688317
C5_GO_REGULATION_OF_ODONTOGENESIS_OF_DENTIN_CONTAINING_TOOTH	6	Up	0.00376245008314757	0.770494952688317
C2_WHITFIELD_CELL_CYCLE_LITERATURE	41	Down	0.00382790993491563	0.770494952688317
C5_GO_NEGATIVE_REGULATION_OF_DOUBLE_STRAND_BREAK_REPAIR_VIA_HOMOLOGOUS_RECOMBINATION	16	Down	0.00383092597222241	0.770494952688317
C5_GO_CELLULAR_RESPONSE_TO_REACTIVE_OXYGEN_SPECIES	135	Down	0.00383295275324197	0.770494952688317
C5_GO_LUMENAL_SIDE_OF_MEMBRANE	23	Down	0.00385569768579982	0.770494952688317
C7_GSE36476_CTRL_VS_TSST_ACT_40H_MEMORY_CD4_TCELL_OLD_DN	180	Down	0.00388217923079218	0.770494952688317
C7_GSE2770_UNTREATED_VS_IL12_TREATED_ACT_CD4_TCELL_2H_DN	173	Down	0.00388244112907334	0.770494952688317
C2_SHIN_B_CELL_LYMPHOMA_CLUSTER_2	26	Down	0.00393103495850321	0.770494952688317
C2_ZAMORA_NOS2_TARGETS_UP	43	Down	0.00396467990601591	0.770494952688317
C5_GO_AMINO_SUGAR_BIOSYNTHETIC_PROCESS	12	Down	0.00397408292866433	0.770494952688317
C5_GO_INTRINSIC_APOPTOTIC_SIGNALING_PATHWAY_IN_RESPONSE_TO_DNA_DAMAGE_BY_P53_CLASS_MEDIATOR	37	Down	0.00397422569998547	0.770494952688317
C2_BIOCARTA_GH_PATHWAY	22	Down	0.00399017788840875	0.770494952688317
C5_GO_PROTEIN_LOCALIZATION_TO_CHROMOSOME_CENTROMERIC_REGION	18	Down	0.00400033749578863	0.770494952688317
C5_GO_REGULATION_OF_ENDOTHELIAL_CELL_CHEMOTAXIS	13	Down	0.00400441260655001	0.770494952688317
C2_REACTOME_C_TYPE_LECTIN_RECEPTORS_CLRS	108	Down	0.00411073594962531	0.770494952688317
C2_LEE_NAIVE_T_LYMPHOCYTE	19	Down	0.00412972900373277	0.770494952688317
C2_REACTOME_FCERI_MEDIATED_MAPK_ACTIVATION	30	Down	0.00415114405847018	0.770494952688317
C2_KEGG_CHRONIC_MYELOID_LEUKEMIA	65	Down	0.00415249292223161	0.770494952688317
C2_REACTOME_TRIF_TICAM1_MEDIATED_TLR4_SIGNALING	90	Down	0.00415487555125946	0.770494952688317
C5_GO_REGULATION_OF_UBIQUITIN_DEPENDENT_PROTEIN_CATABOLIC_PROCESS	124	Down	0.00416650931931834	0.770494952688317
C5_GO_ANTIGEN_PROCESSING_AND_PRESENTATION_OF_PEPTIDE_ANTIGEN	151	Down	0.00420490432768209	0.770494952688317
C2_REACTOME_ASPARTATE_AND_ASPARAGINE_METABOLISM	5	Down	0.00427641069691038	0.770494952688317
C5_GO_ELASTIN_METABOLIC_PROCESS	6	Down	0.00429030720815127	0.770494952688317
C5_GO_SH3_SH2_ADAPTOR_ACTIVITY	46	Down	0.00429147931020893	0.770494952688317
C2_ZHAN_MULTIPLE_MYELOMA_CD2_DN	40	Down	0.00432431773579105	0.770494952688317
C1_chr7q22	111	Down	0.00432583035008168	0.770494952688317
C2_REACTOME_DOWNSTREAM_TCR_SIGNALING	78	Down	0.00433365812554443	0.770494952688317
C6_RB_P130_DN.V1_UP	90	Down	0.0043437382564232	0.770494952688317
C2_KEGG_FC_EPSILON_RI_SIGNALING_PATHWAY	59	Down	0.00437946827914238	0.770494952688317
C5_GO_TIGHT_JUNCTION_ORGANIZATION	40	Up	0.00438460032339942	0.770494952688317
C2_PID_RAC1_PATHWAY	51	Down	0.00443047943020887	0.770494952688317
C5_GO_POLY_N_ACETYLLACTOSAMINE_BIOSYNTHETIC_PROCESS	6	Down	0.00444881099606834	0.770494952688317
C5_GO_IKAPPAB_KINASE_COMPLEX	7	Down	0.00446910482155908	0.770494952688317
C5_GO_MEIOTIC_SISTER_CHROMATID_COHESION_CENTROMERIC	4	Down	0.0045778449692139	0.783027765875855
C2_NAKAMURA_CANCER_MICROENVIRONMENT_DN	41	Down	0.00464227089134183	0.786702544132625
C2_PID_TCR_JNK_PATHWAY	14	Down	0.00467564806073304	0.786702544132625
C2_REACTOME_GOLGI_TO_ER_RETROGRADE_TRANSPORT	109	Down	0.00470797453101511	0.786702544132625
C5_GO_REGULATION_OF_PROTEASOMAL_UBIQUITIN_DEPENDENT_PROTEIN_CATABOLIC_PROCESS	104	Down	0.00482903867358142	0.791086900557039
C2_HOFFMANN_LARGE_TO_SMALL_PRE_BII_LYMPHOCYTE_UP	135	Down	0.00485941122840811	0.791086900557039
C2_REACTOME_TOLL_LIKE_RECEPTOR_9_TLR9_CASCADE	86	Down	0.00489894986092526	0.791086900557039
C5_GO_SUMO_TRANSFERASE_ACTIVITY	17	Down	0.00490344726796051	0.791086900557039
C2_GAVIN_FOXP3_TARGETS_CLUSTER_P6	79	Down	0.00492167892546084	0.791086900557039
C2_YU_MYC_TARGETS_UP	42	Down	0.00495271456409139	0.791086900557039
C2_REACTOME_ACTIVATED_TAK1_MEDIATES_P38_MAPK_ACTIVATION	22	Down	0.0050048024552718	0.793571706101235
C5_GO_ANTIGEN_PROCESSING_AND_PRESENTATION_OF_PEPTIDE_OR_POLYSACCHARIDE_ANTIGEN_VIA_MHC_CLASS_II	85	Down	0.00507427910978	0.79875771812863
C2_REACTOME_TOLL_LIKE_RECEPTOR_CASCADES	136	Down	0.00517079367358357	0.804869568073884
C5_GO_CYTOSKELETAL_ADAPTOR_ACTIVITY	12	Down	0.00518967314911579	0.804869568073884
C2_CREIGHTON_AKT1_SIGNALING_VIA_MTOR_DN	19	Down	0.00528706452295584	0.804869568073884
C5_GO_INTRINSIC_APOPTOTIC_SIGNALING_PATHWAY_BY_P53_CLASS_MEDIATOR	62	Down	0.00528795285573499	0.804869568073884
C2_PEPPER_CHRONIC_LYMPHOCYTIC_LEUKEMIA_UP	21	Down	0.0052983634044361	0.804869568073884
C5_GO_REGULATION_OF_RECEPTOR_BIOSYNTHETIC_PROCESS	17	Down	0.00540174725159772	0.805031278545066
C5_GO_POSITIVE_REGULATION_OF_DNA_TEMPLATED_TRANSCRIPTION_ELONGATION	26	Up	0.00540593827091059	0.805031278545066
C7_GSE17974_IL4_AND_ANTI_IL12_VS_UNTREATED_2H_ACT_CD4_TCELL_DN	119	Down	0.00542514834793341	0.805031278545066
C5_GO_ENDONUCLEOLYTIC_CLEAVAGE_IN_ITS1_TO_SEPARATE_SSU_RRNA_FROM_5_8S_RRNA_AND_LSU_RRNA_FROM_TRICISTRONIC_RRNA_TRANSCRIPT_SSU_RRNA_5_8S_RRNA_LSU_RRNA_	5	Down	0.00544766367196633	0.805031278545066
C5_GO_PEPTIDYL_DIPHTHAMIDE_BIOSYNTHETIC_PROCESS_FROM_PEPTIDYL_HISTIDINE	7	Down	0.00551094945080589	0.807822811313231
C5_GO_CELLULAR_RESPONSE_TO_ANTIBIOTIC	120	Down	0.00556261568509105	0.807822811313231
C5_GO_NUCLEOSIDE_BISPHOSPHATE_CATABOLIC_PROCESS	5	Up	0.00557811636040071	0.807822811313231
C2_KEGG_FC_GAMMA_R_MEDIATED_PHAGOCYTOSIS	85	Down	0.00566894552256299	0.814372431057553
C5_GO_REGULATION_OF_LIPID_STORAGE	35	Down	0.0058519022034215	0.814372431057553
C5_GO_ARP2_3_COMPLEX_BINDING	7	Up	0.00585428643450652	0.814372431057553
C5_GO_POSITIVE_REGULATION_OF_DEACETYLASE_ACTIVITY	7	Down	0.0058687207940982	0.814372431057553
C5_GO_POLYKETIDE_METABOLIC_PROCESS	7	Up	0.00587836151464531	0.814372431057553
C5_GO_NEGATIVE_REGULATION_OF_LIPID_STORAGE	17	Down	0.00588212177366929	0.814372431057553
C5_GO_NAD_BINDING	49	Up	0.00593803511162712	0.814372431057553
C7_GSE22611_NOD2_TRANSDUCED_VS_CTRL_HEK293T_STIMULATED_WITH_MDP_2H_UP	171	Down	0.0059859835523533	0.814372431057553
C5_GO_CORTICAL_ENDOPLASMIC_RETICULUM	6	Down	0.0060054410717319	0.814372431057553
C5_GO_EKC_KEOPS_COMPLEX	5	Down	0.00603238613658735	0.814372431057553
C5_GO_REGULATION_OF_ODONTOGENESIS	14	Up	0.0060357207291933	0.814372431057553
C2_KEGG_TOLL_LIKE_RECEPTOR_SIGNALING_PATHWAY	81	Down	0.00622146212631688	0.823627466803353
C7_GSE3982_MEMORY_CD4_TCELL_VS_TH1_DN	179	Down	0.00622501742848879	0.823627466803353
C2_BIOCARTA_P35ALZHEIMERS_PATHWAY	7	Down	0.0062513738910718	0.823627466803353
C5_GO_REGULATION_OF_MACROAUTOPHAGY	146	Down	0.00626649337612821	0.823627466803353
C5_GO_NEGATIVE_REGULATION_OF_SEQUESTERING_OF_TRIGLYCERIDE	5	Down	0.00633250395350673	0.823627466803353
C2_REACTOME_COSTIMULATION_BY_THE_CD28_FAMILY	61	Down	0.00633658451641504	0.823627466803353
C5_GO_CHOLESTEROL_STORAGE	16	Down	0.00636971939524759	0.823627466803353
C2_REACTOME_CD28_CO_STIMULATION	32	Down	0.00647674773605969	0.825044758435471
C3_GTTATAT_MIR410	76	Up	0.00658015295861353	0.825044758435471
C2_CHEOK_RESPONSE_TO_HD_MTX_UP	18	Down	0.00660420311982588	0.825044758435471
C2_WANG_RESPONSE_TO_BEXAROTENE_UP	22	Down	0.00660539218469014	0.825044758435471
C5_GO_POSITIVE_REGULATION_OF_LAMELLIPODIUM_ORGANIZATION	21	Down	0.00665899930197089	0.825044758435471
C2_REACTOME_FC_EPSILON_RECEPTOR_FCERI_SIGNALING	115	Down	0.00665950818346575	0.825044758435471
C2_KEGG_NON_SMALL_CELL_LUNG_CANCER	48	Down	0.00668261618928009	0.825044758435471
C5_GO_DOUBLE_STRANDED_RNA_ADENOSINE_DEAMINASE_ACTIVITY	4	Up	0.0066845222798252	0.825044758435471
C2_REACTOME_NEURODEGENERATIVE_DISEASES	20	Down	0.00685276535247001	0.841031761309074
C2_SMID_BREAST_CANCER_RELAPSE_IN_LIVER_UP	4	Down	0.00700648562168593	0.841126024455878
C5_GO_CELLULAR_RESPONSE_TO_HYDROGEN_PEROXIDE	81	Down	0.00700830770349565	0.841126024455878
C2_PID_FOXO_PATHWAY	46	Down	0.00703400746639253	0.841126024455878
C2_VERNOCHET_ADIPOGENESIS	10	Down	0.00713022253921569	0.841126024455878
C2_KEGG_ERBB_SIGNALING_PATHWAY	72	Down	0.00713191745952395	0.841126024455878
C5_GO_ACTOMYOSIN	51	Down	0.00713678963580964	0.841126024455878
C2_KIM_PTEN_TARGETS_DN	4	Up	0.0072184138574309	0.841126024455878
C2_REACTOME_CLEC7A_DECTIN_1_SIGNALING	86	Down	0.00725185203657501	0.841126024455878
C2_REACTOME_ERYTHROPOIETIN_ACTIVATES_STAT5	6	Down	0.00734804150841799	0.841126024455878
C2_BIOCARTA_IL2_PATHWAY	21	Down	0.0073513341870489	0.841126024455878
C5_GO_BASE_CONVERSION_OR_SUBSTITUTION_EDITING	16	Up	0.00742701301906434	0.841126024455878
C2_REACTOME_GDP_FUCOSE_BIOSYNTHESIS	6	Down	0.00744715252627466	0.841126024455878
C2_KEGG_NEUROTROPHIN_SIGNALING_PATHWAY	105	Down	0.00745946524928314	0.841126024455878
C7_GSE5542_UNTREATED_VS_IFNA_AND_IFNG_TREATED_EPITHELIAL_CELLS_6H_UP	169	Down	0.00750735404984389	0.841126024455878
C5_GO_G_PROTEIN_COUPLED_RECEPTOR_KINASE_ACTIVITY	6	Up	0.00755532771446237	0.841126024455878
C2_KEGG_GRAFT_VERSUS_HOST_DISEASE	28	Down	0.00757822991093911	0.841126024455878
C2_BOYLAN_MULTIPLE_MYELOMA_D_UP	76	Down	0.00758154334984458	0.841126024455878
C5_GO_ATTACHMENT_OF_SPINDLE_MICROTUBULES_TO_KINETOCHORE	30	Down	0.00758177653051998	0.841126024455878
C2_TANG_SENESCENCE_TP53_TARGETS_UP	20	Up	0.00758922344028689	0.841126024455878
C1_chrXq27	7	Up	0.00779868295299366	0.851735215803971
C3_RRCCGTTA_UNKNOWN	77	Down	0.00783633651941016	0.851735215803971
C5_GO_CHYLOMICRON	7	Up	0.00784857849470256	0.851735215803971
C1_chr7q32	37	Down	0.00784927681994754	0.851735215803971
C2_BASSO_CD40_SIGNALING_UP	89	Down	0.00788214685231933	0.851735215803971
C5_GO_NUCLEAR_IMPORT_SIGNAL_RECEPTOR_ACTIVITY	7	Up	0.00793911158468137	0.851735215803971
C5_GO_CENTROMERIC_SISTER_CHROMATID_COHESION	11	Down	0.00795940932689804	0.851735215803971
C5_GO_POSITIVE_REGULATION_OF_TRANSCRIPTION_ELONGATION_FROM_RNA_POLYMERASE_II_PROMOTER	17	Up	0.00802345940030412	0.854380434082385
C5_GO_HAUS_COMPLEX	6	Down	0.00811062866117038	0.855460596678226
C5_GO_ORGANELLE_DISASSEMBLY	87	Down	0.0082151531047499	0.855460596678226
C2_REACTOME_TP53_REGULATES_TRANSCRIPTION_OF_SEVERAL_ADDITIONAL_CELL_DEATH_GENES_WHOSE_SPECIFIC_ROLES_IN_P53_DEPENDENT_APOPTOSIS_REMAIN_UNCERTAIN	12	Down	0.00822892164123731	0.855460596678226
C5_GO_ANION_ANION_ANTIPORTER_ACTIVITY	23	Up	0.00829512752732412	0.855460596678226
C2_KOBAYASHI_EGFR_SIGNALING_24HR_DN	221	Down	0.00832712150104851	0.855460596678226
C7_GSE19772_CTRL_VS_HCMV_INF_MONOCYTES_DN	136	Up	0.00837119003666786	0.855460596678226
C2_MOREIRA_RESPONSE_TO_TSA_DN	15	Down	0.0083797424213203	0.855460596678226
C2_HERNANDEZ_ABERRANT_MITOSIS_BY_DOCETACEL_4NM_UP	18	Up	0.00851616901978881	0.855460596678226
H_HALLMARK_ALLOGRAFT_REJECTION	165	Down	0.00867873964280899	0.855460596678226
C5_GO_EXTRINSIC_COMPONENT_OF_PRESYNAPTIC_MEMBRANE	4	Up	0.00872151902357328	0.855460596678226
C2_BIOCARTA_NFKB_PATHWAY	20	Down	0.00872201559337138	0.855460596678226
C2_SIG_BCR_SIGNALING_PATHWAY	42	Down	0.00877406635744457	0.855460596678226
C2_PID_ARF6_DOWNSTREAM_PATHWAY	15	Down	0.00882040201279645	0.855460596678226
C5_GO_CYTOPLASMIC_TRANSLATIONAL_ELONGATION	10	Down	0.00883025714250093	0.855460596678226
C2_REACTOME_MITOTIC_PROMETAPHASE	167	Down	0.00892371154969848	0.855460596678226
C5_GO_POSITIVE_REGULATION_OF_NEUROTROPHIN_TRK_RECEPTOR_SIGNALING_PATHWAY	6	Up	0.00905065740121437	0.855460596678226
C2_PID_BCR_5PATHWAY	60	Down	0.00909939046455444	0.855460596678226
C2_NIKOLSKY_BREAST_CANCER_20Q12_Q13_AMPLICON	99	Down	0.00921634245123054	0.855460596678226
C5_GO_GLYCOSIDE_METABOLIC_PROCESS	8	Up	0.00923501056142919	0.855460596678226
C5_GO_REGULATION_OF_CELL_COMMUNICATION_BY_ELECTRICAL_COUPLING	9	Up	0.00925529107334398	0.855460596678226
C2_BIOCARTA_RACCYCD_PATHWAY	25	Down	0.0092590793691976	0.855460596678226
C5_GO_T_CELL_RECEPTOR_SIGNALING_PATHWAY	161	Down	0.00926833974279765	0.855460596678226
C5_GO_NEGATIVE_REGULATION_OF_NEUROBLAST_PROLIFERATION	3	Up	0.00927981717493304	0.855460596678226
C1_chr9q32	29	Down	0.00928283033462581	0.855460596678226
C2_PID_P38_ALPHA_BETA_PATHWAY	27	Down	0.00932404419194011	0.855460596678226
C5_GO_SOMITE_ROSTRAL_CAUDAL_AXIS_SPECIFICATION	5	Down	0.00935726887442363	0.855460596678226
C5_GO_REGULATION_OF_RHODOPSIN_MEDIATED_SIGNALING_PATHWAY	13	Up	0.00937710233294958	0.855460596678226
C7_GSE5542_UNTREATED_VS_IFNG_TREATED_EPITHELIAL_CELLS_6H_UP	162	Down	0.0094069012517934	0.855460596678226
C2_REACTOME_INTERLEUKIN_12_SIGNALING	41	Down	0.009420330390445	0.855460596678226
C7_GSE25123_WT_VS_PPARG_KO_MACROPHAGE_ROSIGLITAZONE_STIM_UP	181	Up	0.00944503825267961	0.855460596678226
C5_GO_Y_FORM_DNA_BINDING	4	Down	0.00950932903225484	0.855460596678226
C2_REACTOME_DISEASES_OF_IMMUNE_SYSTEM	24	Down	0.00958887504504667	0.855460596678226
C5_GO_GLUTATHIONE_PEROXIDASE_ACTIVITY	14	Up	0.00981606725286075	0.855460596678226
C2_BIOCARTA_INSULIN_PATHWAY	19	Down	0.00981665145258525	0.855460596678226
C5_GO_TRANSFORMING_GROWTH_FACTOR_BETA_RECEPTOR_CYTOPLASMIC_MEDIATOR_ACTIVITY	9	Down	0.00984945472436634	0.855460596678226
C7_GSE17186_NAIVE_VS_CD21HIGH_TRANSITIONAL_BCELL_DN	180	Down	0.00985392510264348	0.855460596678226
C5_GO_TERTIARY_ALCOHOL_METABOLIC_PROCESS	8	Up	0.00988081033078969	0.855460596678226
C5_GO_REGULATION_OF_PROTEIN_LOCALIZATION_TO_NUCLEOLUS	4	Down	0.00992137359191521	0.855460596678226
C2_MORI_MATURE_B_LYMPHOCYTE_DN	62	Down	0.00996698549511506	0.855460596678226
C2_WILSON_PROTEASES_AT_TUMOR_BONE_INTERFACE_DN	3	Down	0.00999983893868364	0.855460596678226
C5_GO_CYCLIN_CDK_POSITIVE_TRANSCRIPTION_ELONGATION_FACTOR_COMPLEX	8	Up	0.0100161453969311	0.855460596678226
C5_GO_CELLULAR_RESPONSE_TO_OXYGEN_RADICAL	20	Down	0.0101023010520254	0.855460596678226
C7_GSE36476_CTRL_VS_TSST_ACT_16H_MEMORY_CD4_TCELL_OLD_DN	171	Down	0.0101432057203651	0.855460596678226
C5_GO_APICAL_JUNCTION_ASSEMBLY	44	Up	0.0101698331996175	0.855460596678226
C7_GSE6259_33D1_POS_DC_VS_CD8_TCELL_DN	110	Down	0.0101831183495661	0.855460596678226
C2_PID_P38_MKK3_6PATHWAY	25	Down	0.0102223886277171	0.855460596678226
C2_REACTOME_TICAM1_TRAF6_DEPENDENT_INDUCTION_OF_TAK1_COMPLEX	10	Down	0.0102730591811957	0.855460596678226
C2_KEGG_TYPE_II_DIABETES_MELLITUS	32	Down	0.0102876957077521	0.855460596678226
C5_GO_RECEPTOR_BIOSYNTHETIC_PROCESS	19	Down	0.0102908944866115	0.855460596678226
C2_REACTOME_MITOTIC_SPINDLE_CHECKPOINT	95	Down	0.0102927145428884	0.855460596678226
C2_TAKAO_RESPONSE_TO_UVB_RADIATION_DN	87	Down	0.0103074678278728	0.855460596678226
C7_GSE34156_UNTREATED_VS_6H_TLR1_TLR2_LIGAND_TREATED_MONOCYTE_DN	155	Down	0.0103233876658447	0.855460596678226
C7_GSE39110_DAY3_VS_DAY6_POST_IMMUNIZATION_CD8_TCELL_DN	179	Down	0.0103351628311744	0.855460596678226
C5_GO_LYS63_SPECIFIC_DEUBIQUITINASE_ACTIVITY	12	Down	0.0103737594885904	0.855460596678226
C5_GO_NEGATIVE_REGULATION_OF_AMYLOID_PRECURSOR_PROTEIN_CATABOLIC_PROCESS	13	Up	0.0104123003923172	0.855460596678226
C2_KEGG_RIG_I_LIKE_RECEPTOR_SIGNALING_PATHWAY	52	Down	0.0104184249556137	0.855460596678226
C2_KEGG_DRUG_METABOLISM_CYTOCHROME_P450	30	Up	0.0104380292650591	0.855460596678226
C2_REACTOME_RUNX1_REGULATES_TRANSCRIPTION_OF_GENES_INVOLVED_IN_DIFFERENTIATION_OF_MYELOID_CELLS	5	Up	0.0104387182099499	0.855460596678226
C3_GTCAACC_MIR3805P	19	Up	0.0104761435227726	0.855460596678226
C2_RAY_TARGETS_OF_P210_BCR_ABL_FUSION_DN	13	Down	0.0105000942450287	0.855460596678226
C2_CROONQUIST_IL6_DEPRIVATION_DN	86	Down	0.0105478213142658	0.855460596678226
C5_GO_REGULATION_OF_ATTACHMENT_OF_SPINDLE_MICROTUBULES_TO_KINETOCHORE	11	Down	0.0105920944494868	0.855460596678226
C5_GO_INTRINSIC_APOPTOTIC_SIGNALING_PATHWAY_IN_RESPONSE_TO_HYDROGEN_PEROXIDE	5	Down	0.0106427802988891	0.855460596678226
C5_GO_PROTEIN_K48_LINKED_DEUBIQUITINATION	29	Down	0.0106552119717657	0.855460596678226
C5_GO_FILOPODIUM_ASSEMBLY	46	Down	0.0106586527843791	0.855460596678226
C7_GSE13485_DAY7_VS_DAY21_YF17D_VACCINE_PBMC_DN	86	Up	0.0106784224799817	0.855460596678226
C7_GSE1448_CTRL_VS_ANTI_VALPHA2_DP_THYMOCYTE_UP	155	Down	0.0107043605978747	0.855460596678226
C5_GO_ACTIN_FILAMENT_BUNDLE	46	Down	0.0107228657666547	0.855460596678226
C2_MARKS_ACETYLATED_NON_HISTONE_PROTEINS	13	Down	0.0107508513047533	0.855460596678226
C5_GO_REGULATION_OF_DNA_BIOSYNTHETIC_PROCESS	90	Down	0.011007172527459	0.860061755175778
C2_WINNEPENNINCKX_MELANOMA_METASTASIS_UP	139	Down	0.0110933677207573	0.860061755175778
C2_KEGG_COLORECTAL_CANCER	57	Down	0.0111101065903037	0.860061755175778
C2_KANG_DOXORUBICIN_RESISTANCE_UP	48	Down	0.0111604210009117	0.860061755175778
C2_PID_MTOR_4PATHWAY	62	Down	0.01116728361609	0.860061755175778
C5_GO_CELLULAR_RESPONSE_TO_LOW_DENSITY_LIPOPROTEIN_PARTICLE_STIMULUS	16	Down	0.0111675800903174	0.860061755175778
C2_BYSTRYKH_HEMATOPOIESIS_STEM_CELL_AND_BRAIN_QTL_TRANS	120	Down	0.0112077361165957	0.860061755175778
C7_GSE13485_CTRL_VS_DAY1_YF17D_VACCINE_PBMC_UP	173	Down	0.0112869652035179	0.860061755175778
C2_REACTOME_INTRINSIC_PATHWAY_FOR_APOPTOSIS	47	Down	0.0113608842090761	0.860061755175778
C5_GO_LONG_CHAIN_FATTY_ACID_IMPORT_ACROSS_PLASMA_MEMBRANE	5	Down	0.0113779330114693	0.860061755175778
C5_GO_PEPTIDYL_LYSINE_MONOMETHYLATION	9	Up	0.0114830037080023	0.860061755175778
C5_GO_REGULATION_OF_INTEGRIN_ACTIVATION	10	Down	0.0115174926543819	0.860061755175778
C5_GO_REGULATION_OF_CELLULAR_PROTEIN_CATABOLIC_PROCESS	200	Down	0.0116480438263684	0.860061755175778
C5_GO_REGULATION_OF_PROTEASOMAL_PROTEIN_CATABOLIC_PROCESS	152	Down	0.0116699899891088	0.860061755175778
C2_DIRMEIER_LMP1_RESPONSE_LATE_UP	53	Down	0.011705034714314	0.860061755175778
C5_GO_V_D_J_RECOMBINATION	11	Up	0.011707063592718	0.860061755175778
C5_GO_INTERLEUKIN_12_PRODUCTION	42	Down	0.0117402827857414	0.860061755175778
C2_ZHOU_CELL_CYCLE_GENES_IN_IR_RESPONSE_24HR	113	Down	0.0117483378634833	0.860061755175778
C7_GSE7509_UNSTIM_VS_FCGRIIB_STIM_MONOCYTE_DN	162	Up	0.0117490077777512	0.860061755175778
C2_MARTIN_VIRAL_GPCR_SIGNALING_UP	65	Down	0.0117687864571274	0.860061755175778
C2_REACTOME_RHO_GTPASES_ACTIVATE_PAKS	18	Down	0.0117744307574846	0.860061755175778
C5_GO_TRANSCRIPTION_ELONGATION_FACTOR_COMPLEX	45	Up	0.0118307034869373	0.860061755175778
C5_GO_REGULATION_OF_CYSTEINE_TYPE_ENDOPEPTIDASE_ACTIVITY_INVOLVED_IN_EXECUTION_PHASE_OF_APOPTOSIS	4	Down	0.0118318619219046	0.860061755175778
C2_BIOCARTA_TNFR1_PATHWAY	28	Down	0.0118969768899373	0.860061755175778
C5_GO_DYNACTIN_BINDING	9	Down	0.0119741516403736	0.860061755175778
C2_PID_S1P_S1P3_PATHWAY	27	Down	0.0120441472992096	0.860061755175778
C7_GSE39556_CD8A_DC_VS_NK_CELL_UP	176	Down	0.0121436149331473	0.860061755175778
C5_GO_QUINONE_METABOLIC_PROCESS	9	Up	0.0121473359554666	0.860061755175778
C7_GSE38681_WT_VS_LYL1_KO_LYMPHOID_PRIMED_MULTIPOTENT_PROGENITOR_UP	154	Down	0.0122964453085535	0.860061755175778
C5_GO_NEGATIVE_REGULATION_OF_CELLULAR_PROTEIN_CATABOLIC_PROCESS	64	Down	0.0123966767041148	0.860061755175778
C2_RICKMAN_HEAD_AND_NECK_CANCER_B	24	Up	0.0124756215292971	0.860061755175778
C2_REACTOME_ASPARAGINE_N_LINKED_GLYCOSYLATION	253	Down	0.0125502046139325	0.860061755175778
C5_GO_ACYLGLYCEROL_HOMEOSTASIS	19	Up	0.0125836415500962	0.860061755175778
C5_GO_POSITIVE_REGULATION_OF_MAP_KINASE_ACTIVITY	209	Down	0.0126618828081708	0.860061755175778
C5_GO_POSITIVE_REGULATION_OF_TRANSFORMING_GROWTH_FACTOR_BETA1_PRODUCTION	4	Down	0.0127212648123702	0.860061755175778
C7_GSE15330_LYMPHOID_MULTIPOTENT_VS_PRO_BCELL_DN	174	Down	0.0127273135261873	0.860061755175778
C5_GO_POSITIVE_REGULATION_OF_DNA_BIOSYNTHETIC_PROCESS	59	Down	0.012728124112947	0.860061755175778
C2_REACTOME_DEATH_RECEPTOR_SIGNALLING	120	Down	0.0127306217114298	0.860061755175778
C2_PID_FAS_PATHWAY	37	Down	0.0128024463427606	0.860061755175778
C5_GO_NEGATIVE_REGULATION_OF_UBIQUITIN_DEPENDENT_PROTEIN_CATABOLIC_PROCESS	37	Down	0.0128039401005901	0.860061755175778
C2_REACTOME_IRAK2_MEDIATED_ACTIVATION_OF_TAK1_COMPLEX	9	Down	0.0128116332115542	0.860061755175778
C7_GSE15750_DAY6_VS_DAY10_TRAF6KO_EFF_CD8_TCELL_UP	181	Down	0.0128339601802161	0.860061755175778
C2_REACTOME_SIGNAL_ATTENUATION	9	Down	0.0129373610911715	0.860061755175778
C5_GO_NEGATIVE_REGULATION_OF_ATPASE_ACTIVITY	11	Down	0.012940229615337	0.860061755175778
C5_GO_PROTEIN_INSERTION_INTO_MITOCHONDRIAL_MEMBRANE_INVOLVED_IN_APOPTOTIC_SIGNALING_PATHWAY	27	Down	0.0129537722473538	0.860061755175778
C2_GRATIAS_RETINOBLASTOMA_16Q24	18	Down	0.0130369038584835	0.860061755175778
C2_REACTOME_CELL_CYCLE_CHECKPOINTS	254	Down	0.0130651641459751	0.860061755175778
C2_THEILGAARD_NEUTROPHIL_AT_SKIN_WOUND_UP	71	Down	0.0131631710733977	0.860061755175778
C5_GO_PROTEIN_PHOSPHORYLATED_AMINO_ACID_BINDING	42	Down	0.013194513187296	0.860061755175778
C5_GO_REGULATION_OF_CELL_ADHESION_MOLECULE_PRODUCTION	3	Up	0.0131969514105531	0.860061755175778
C5_GO_RETROGRADE_VESICLE_MEDIATED_TRANSPORT_GOLGI_TO_ENDOPLASMIC_RETICULUM	75	Down	0.0132065712435951	0.860061755175778
C2_BIOCARTA_SAM68_PATHWAY	5	Down	0.0132085540128639	0.860061755175778
C2_REACTOME_RHO_GTPASES_ACTIVATE_FORMINS	117	Down	0.0133003003286394	0.860061755175778
C2_REACTOME_SIGNALING_BY_LEPTIN	11	Down	0.0133435697840479	0.860061755175778
C2_SONG_TARGETS_OF_IE86_CMV_PROTEIN	52	Down	0.0133836331280789	0.860061755175778
C5_GO_ATG1_ULK1_KINASE_COMPLEX	6	Down	0.0134195877248914	0.860061755175778
C2_SIG_IL4RECEPTOR_IN_B_LYPHOCYTES	27	Down	0.0134267189427593	0.860061755175778
C5_GO_FATTY_ACID_BINDING	24	Down	0.013514308262174	0.860061755175778
C2_REACTOME_VEGF_LIGAND_RECEPTOR_INTERACTIONS	5	Down	0.0136762735496007	0.860061755175778
C5_GO_MODULATION_BY_HOST_OF_VIRAL_GENOME_REPLICATION	14	Up	0.0136791624372984	0.860061755175778
C2_PID_CERAMIDE_PATHWAY	42	Down	0.0137083612174228	0.860061755175778
C5_GO_REGULATION_OF_CELL_COMMUNICATION_BY_ELECTRICAL_COUPLING_INVOLVED_IN_CARDIAC_CONDUCTION	7	Up	0.0137792698311193	0.860061755175778
C2_BIOCARTA_IL4_PATHWAY	11	Down	0.0137806158240698	0.860061755175778
C5_GO_NEGATIVE_REGULATION_OF_HEXOKINASE_ACTIVITY	3	Up	0.0137926859916513	0.860061755175778
C5_GO_NEGATIVE_REGULATION_OF_PROTEOLYSIS_INVOLVED_IN_CELLULAR_PROTEIN_CATABOLIC_PROCESS	55	Down	0.0138462228783296	0.860061755175778
C2_REACTOME_TAK1_ACTIVATES_NFKB_BY_PHOSPHORYLATION_AND_ACTIVATION_OF_IKKS_COMPLEX	28	Down	0.0138963496426726	0.860061755175778
C5_GO_POSITIVE_REGULATION_OF_PLASMINOGEN_ACTIVATION	5	Up	0.0139653706046751	0.860061755175778
C2_PID_RHOA_PATHWAY	41	Down	0.0140092362142912	0.860061755175778
H_HALLMARK_PI3K_AKT_MTOR_SIGNALING	93	Down	0.0140337436384678	0.860061755175778
C5_GO_REGULATION_OF_LYSOSOME_ORGANIZATION	4	Down	0.0140843227844849	0.860061755175778
C7_GSE20715_WT_VS_TLR4_KO_24H_OZONE_LUNG_DN	159	Down	0.0141331181175425	0.860061755175778
C2_REACTOME_PENTOSE_PHOSPHATE_PATHWAY	13	Down	0.0141597713392727	0.860061755175778
C5_GO_AMYLOID_BETA_CLEARANCE_BY_TRANSCYTOSIS	7	Up	0.0142804378500082	0.860061755175778
C5_GO_PHAGOCYTIC_VESICLE	109	Down	0.0143781266636642	0.860061755175778
C2_LINDGREN_BLADDER_CANCER_CLUSTER_3_UP	286	Down	0.0143826836836036	0.860061755175778
C2_MIKKELSEN_PLURIPOTENT_STATE_UP	4	Down	0.0144352316858482	0.860061755175778
C5_GO_SPINDLE_ELONGATION	10	Down	0.0144423366718272	0.860061755175778
C2_PID_PDGFRB_PATHWAY	119	Down	0.0144961083913038	0.860061755175778
C5_GO_PHOSPHOTYROSINE_RESIDUE_BINDING	34	Down	0.0145183958599144	0.860061755175778
C5_GO_CHAPERONE_COMPLEX	19	Down	0.014527249638712	0.860061755175778
C2_REACTOME_IRAK1_RECRUITS_IKK_COMPLEX	13	Down	0.0146351562275173	0.860061755175778
C5_GO_RIPOPTOSOME	6	Down	0.0146361300644427	0.860061755175778
C5_GO_DNA_DEMETHYLATION	21	Up	0.0146496292155267	0.860061755175778
C7_GSE16450_IMMATURE_VS_MATURE_NEURON_CELL_LINE_DN	165	Down	0.0146581746434222	0.860061755175778
C5_GO_I_SMAD_BINDING	10	Down	0.0146604771915382	0.860061755175778
C2_BIOCARTA_RAC1_PATHWAY	19	Down	0.0146901841513807	0.860061755175778
C2_KEGG_SPHINGOLIPID_METABOLISM	33	Down	0.0147043066373542	0.860061755175778
C2_REACTOME_IKK_COMPLEX_RECRUITMENT_MEDIATED_BY_RIP1	21	Down	0.0147185343079803	0.860061755175778
C2_WHITEFORD_PEDIATRIC_CANCER_MARKERS	101	Down	0.0147248408351954	0.860061755175778
C5_GO_MATURATION_OF_5_8S_RRNA	22	Down	0.0147370095886711	0.860061755175778
C5_GO_DOUBLE_STRAND_BREAK_REPAIR_VIA_BREAK_INDUCED_REPLICATION	5	Down	0.0147549759429439	0.860061755175778
C5_GO_PHOSPHATIDYLINOSITOL_4_5_BISPHOSPHATE_PHOSPHATASE_ACTIVITY	11	Down	0.0148303106321782	0.860061755175778
C2_GENTILE_UV_RESPONSE_CLUSTER_D9	23	Up	0.0148312692433795	0.860061755175778
C2_XU_RESPONSE_TO_TRETINOIN_AND_NSC682994_DN	13	Up	0.0148418125096378	0.860061755175778
C5_GO_CDC73_PAF1_COMPLEX	7	Up	0.0149233733326	0.860061755175778
C5_GO_SELECTIVE_AUTOPHAGY	43	Down	0.0150197405396462	0.860061755175778
C5_GO_CELLULAR_TRANSITION_METAL_ION_HOMEOSTASIS	84	Down	0.0150312565292439	0.860061755175778
C2_KEGG_APOPTOSIS	77	Down	0.0150785373494078	0.860061755175778
C5_GO_NEGATIVE_REGULATION_OF_MITOCHONDRIAL_MEMBRANE_PERMEABILITY_INVOLVED_IN_APOPTOTIC_PROCESS	3	Down	0.0150836015078447	0.860061755175778
C5_GO_MYD88_DEPENDENT_TOLL_LIKE_RECEPTOR_SIGNALING_PATHWAY	33	Down	0.0151089309122647	0.860061755175778
C5_GO_CHROMAFFIN_GRANULE	7	Up	0.0151104133445905	0.860061755175778
C2_REACTOME_FOLDING_OF_ACTIN_BY_CCT_TRIC	10	Down	0.0151202776745672	0.860061755175778
C5_GO_UDP_N_ACETYLGLUCOSAMINE_BIOSYNTHETIC_PROCESS	10	Down	0.0151424862863454	0.860061755175778
C2_VARELA_ZMPSTE24_TARGETS_UP	36	Down	0.0151612461179401	0.860061755175778
C2_PID_RXR_VDR_PATHWAY	22	Down	0.0151645380911276	0.860061755175778
C5_GO_POSITIVE_REGULATION_OF_SPHINGOLIPID_BIOSYNTHETIC_PROCESS	8	Down	0.0151811402148034	0.860061755175778
C5_GO_NEGATIVE_REGULATION_OF_CHOLESTEROL_STORAGE	8	Down	0.0151874219999512	0.860061755175778
C2_REACTOME_BIOSYNTHESIS_OF_SPECIALIZED_PRORESOLVING_MEDIATORS_SPMS	11	Up	0.015187901487497	0.860061755175778
C5_GO_DYNACTIN_COMPLEX	8	Down	0.0153072115782987	0.860061755175778
C5_GO_SUMO_BINDING	13	Up	0.0153405252448372	0.860061755175778
C2_TIEN_INTESTINE_PROBIOTICS_2HR_UP	26	Down	0.0153645142275147	0.860061755175778
C5_GO_5_DEOXYRIBOSE_5_PHOSPHATE_LYASE_ACTIVITY	3	Down	0.0154278277330021	0.860061755175778
C2_REACTOME_GPVI_MEDIATED_ACTIVATION_CASCADE	32	Down	0.0154904888018855	0.860061755175778
C2_REACTOME_NEUROTOXICITY_OF_CLOSTRIDIUM_TOXINS	9	Up	0.0155064957200213	0.860061755175778
C2_REACTOME_INTRA_GOLGI_AND_RETROGRADE_GOLGI_TO_ER_TRAFFIC	168	Down	0.0156246694077393	0.860061755175778
C1_chr20q13	155	Down	0.0156343468221599	0.860061755175778
C5_GO_NUCLEOSIDE_SALVAGE	14	Down	0.0156826399165972	0.860061755175778
C2_BIOCARTA_SODD_PATHWAY	9	Down	0.0157483935328046	0.860061755175778
C5_GO_REGULATION_OF_GLUCOCORTICOID_METABOLIC_PROCESS	4	Down	0.0157606727327264	0.860061755175778
C5_GO_GLUTAMATE_BINDING	8	Up	0.0158468314161849	0.860061755175778
C2_PID_CD40_PATHWAY	28	Down	0.0158880683538051	0.860061755175778
C2_REACTOME_TNFR1_INDUCED_NFKAPPAB_SIGNALING_PATHWAY	26	Down	0.0159089433575997	0.860061755175778
C2_PID_TRAIL_PATHWAY	26	Down	0.0159280543859879	0.860061755175778
C5_GO_CELLULAR_RESPONSE_TO_SALT	4	Down	0.0159927437784996	0.860061755175778
C5_GO_AUTOPHAGY_OF_MITOCHONDRION	68	Down	0.0160086679725339	0.860061755175778
C2_REACTOME_ADAPTIVE_IMMUNE_SYSTEM	614	Down	0.016015401846461	0.860061755175778
C5_GO_MICROTUBULE_ASSOCIATED_COMPLEX	119	Down	0.016052596045823	0.860061755175778
C7_GSE22935_UNSTIM_VS_48H_MBOVIS_BCG_STIM_MACROPHAGE_UP	134	Up	0.0160805756024553	0.860061755175778
C2_REACTOME_ROLE_OF_PHOSPHOLIPIDS_IN_PHAGOCYTOSIS	23	Down	0.0162056907130166	0.860061755175778
C5_GO_REGULATION_OF_CARBOHYDRATE_METABOLIC_PROCESS_BY_REGULATION_OF_TRANSCRIPTION_FROM_RNA_POLYMERASE_II_PROMOTER	9	Down	0.0162317416541678	0.860061755175778
C2_BIOCARTA_TALL1_PATHWAY	13	Down	0.0163549147472264	0.860061755175778
C5_GO_SECONDARY_ACTIVE_SULFATE_TRANSMEMBRANE_TRANSPORTER_ACTIVITY	9	Up	0.0163887222068256	0.860061755175778
C5_GO_SEMICIRCULAR_CANAL_DEVELOPMENT	6	Up	0.0164158601605697	0.860061755175778
C2_DACOSTA_LOW_DOSE_UV_RESPONSE_VIA_ERCC3_XPCS_DN	7	Down	0.0164205783921895	0.860061755175778
C2_BIOCARTA_DEATH_PATHWAY	29	Down	0.0164295196280343	0.860061755175778
C5_GO_CRANIOFACIAL_SUTURE_MORPHOGENESIS	10	Up	0.0164349104029703	0.860061755175778
C7_GSE3982_NEUTROPHIL_VS_EFF_MEMORY_CD4_TCELL_UP	170	Down	0.0164413104518212	0.860061755175778
C5_GO_MDA_5_SIGNALING_PATHWAY	8	Down	0.0164704635259692	0.860061755175778
C5_GO_AUTOPHAGOSOME_ORGANIZATION	85	Down	0.0165381962345842	0.860061755175778
C2_STEARMAN_LUNG_CANCER_EARLY_VS_LATE_DN	48	Down	0.0166280367663829	0.860061755175778
C5_GO_BOX_C_D_SNORNP_ASSEMBLY	6	Up	0.0166630927278283	0.860061755175778
C2_REACTOME_ACTIVATION_OF_PUMA_AND_TRANSLOCATION_TO_MITOCHONDRIA	9	Down	0.0166703829152343	0.860061755175778
C5_GO_LONG_CHAIN_FATTY_ACID_IMPORT_INTO_CELL	15	Down	0.0166749622151708	0.860061755175778
C5_GO_NEGATIVE_REGULATION_OF_MAST_CELL_DEGRANULATION	4	Down	0.0166775838440653	0.860061755175778
C2_SHEDDEN_LUNG_CANCER_POOR_SURVIVAL_A6	393	Down	0.016761314835957	0.860061755175778
C5_GO_N_ACETYLLACTOSAMINIDE_BETA_1_3_N_ACETYLGLUCOSAMINYLTRANSFERASE_ACTIVITY	5	Down	0.016781441476606	0.860061755175778
C5_GO_TRNA_TRANSCRIPTION	5	Down	0.0168931640920725	0.860061755175778
C2_REACTOME_DEGRADATION_OF_CYSTEINE_AND_HOMOCYSTEINE	12	Down	0.0169036595151229	0.860061755175778
C7_GSE2770_TGFB_AND_IL4_VS_IL4_TREATED_ACT_CD4_TCELL_6H_DN	169	Down	0.0169067307976027	0.860061755175778
C5_GO_BLOOD_COAGULATION_INTRINSIC_PATHWAY	8	Up	0.0169280285712883	0.860061755175778
C5_GO_SEMICIRCULAR_CANAL_MORPHOGENESIS	4	Up	0.0169812595002037	0.860061755175778
C2_PID_S1P_S1P2_PATHWAY	22	Down	0.017002893976398	0.860061755175778
C2_REACTOME_COPI_MEDIATED_ANTEROGRADE_TRANSPORT	80	Down	0.0170313653223604	0.860061755175778
C7_GSE20198_UNTREATED_VS_IFNA_TREATED_ACT_CD4_TCELL_UP	158	Down	0.0170636622399715	0.860061755175778
C2_KEGG_NOD_LIKE_RECEPTOR_SIGNALING_PATHWAY	53	Down	0.0171184540305546	0.860061755175778
C2_REACTOME_BH3_ONLY_PROTEINS_ASSOCIATE_WITH_AND_INACTIVATE_ANTI_APOPTOTIC_BCL_2_MEMBERS	9	Down	0.0171281363159424	0.860061755175778
C5_GO_SALIVARY_GLAND_DEVELOPMENT	30	Up	0.0171333487187354	0.860061755175778
C5_GO_CONDENSED_NUCLEAR_CHROMOSOME_CENTROMERIC_REGION	20	Down	0.0171497964077596	0.860061755175778
C5_GO_TRIGLYCERIDE_METABOLIC_PROCESS	26	Up	0.0171722802043551	0.860061755175778
C2_KEGG_BLADDER_CANCER	35	Down	0.0172366356765805	0.860061755175778
C2_HU_GENOTOXIN_ACTION_DIRECT_VS_INDIRECT_24HR	40	Down	0.0172681330243943	0.860061755175778
C5_GO_POSITIVE_REGULATION_OF_DNA_BINDING_TRANSCRIPTION_FACTOR_ACTIVITY	210	Down	0.0173390136871925	0.860061755175778
C2_SIG_CHEMOTAXIS	37	Down	0.0174805034720279	0.860061755175778
C2_GRAHAM_CML_QUIESCENT_VS_NORMAL_QUIESCENT_UP	81	Down	0.0174918649189411	0.860061755175778
C2_BIOCARTA_KERATINOCYTE_PATHWAY	41	Down	0.0176018290727224	0.860061755175778
C7_GSE9006_HEALTHY_VS_TYPE_1_DIABETES_PBMC_AT_DX_DN	161	Down	0.0177012351038923	0.860061755175778
C5_GO_TRICARBOXYLIC_ACID_CYCLE	30	Up	0.0177226879902893	0.860061755175778
C2_WOOD_EBV_EBNA1_TARGETS_UP	89	Down	0.0177597322243689	0.860061755175778
C2_KEGG_ACUTE_MYELOID_LEUKEMIA	52	Down	0.0177604654330097	0.860061755175778
C5_GO_POSITIVE_REGULATION_OF_HEPATOCYTE_PROLIFERATION	6	Up	0.0177772725013279	0.860061755175778
C5_GO_ENDOSOME_LUMEN	20	Down	0.0178557102837277	0.860061755175778
C5_GO_OXIDOREDUCTASE_ACTIVITY_ACTING_ON_THE_CH_CH_GROUP_OF_DONORS_QUINONE_OR_RELATED_COMPOUND_AS_ACCEPTOR	5	Up	0.0179035627917728	0.860061755175778
C2_VISALA_RESPONSE_TO_HEAT_SHOCK_AND_AGING_UP	14	Down	0.017954135371005	0.860061755175778
C7_GSE24634_TREG_VS_TCONV_POST_DAY5_IL4_CONVERSION_UP	171	Down	0.0179961264885623	0.860061755175778
C2_YIH_RESPONSE_TO_ARSENITE_C3	26	Down	0.0180191353704642	0.860061755175778
C7_GSE37533_PPARG1_FOXP3_VS_FOXP3_TRANSDUCED_CD4_TCELL_PIOGLITAZONE_TREATED_DN	168	Down	0.0180401142125616	0.860061755175778
C5_GO_URETER_DEVELOPMENT	10	Up	0.018279186128442	0.860061755175778
C2_REACTOME_GLUTATHIONE_CONJUGATION	27	Up	0.0183276525316964	0.860061755175778
C5_GO_POSITIVE_REGULATION_OF_CYTOKINE_SECRETION_INVOLVED_IN_IMMUNE_RESPONSE	7	Up	0.0183539797973254	0.860061755175778
C5_GO_EOSINOPHIL_CHEMOTAXIS	8	Up	0.0184253236936072	0.860061755175778
C5_GO_OSTEOCLAST_FUSION	4	Down	0.0184300729783988	0.860061755175778
C5_GO_PROTEIN_LOCALIZATION_TO_KINETOCHORE	14	Down	0.0184953854406727	0.860061755175778
C5_GO_CELLULAR_COPPER_ION_HOMEOSTASIS	11	Down	0.0185625010642652	0.860061755175778
C2_REACTOME_ANTIGEN_ACTIVATES_B_CELL_RECEPTOR_BCR_LEADING_TO_GENERATION_OF_SECOND_MESSENGERS	28	Down	0.0185797114731388	0.860061755175778
C2_PID_TCR_RAS_PATHWAY	13	Down	0.018675256709715	0.860061755175778
C5_GO_NUCLEOSIDE_PHOSPHATE_CATABOLIC_PROCESS	57	Up	0.0187531133786779	0.860061755175778
C2_DACOSTA_LOW_DOSE_UV_RESPONSE_VIA_ERCC3_XPCS_UP	10	Up	0.0187967336220611	0.860061755175778
C2_PID_IL8_CXCR1_PATHWAY	27	Down	0.0188310456410582	0.860061755175778
C5_GO_POSITIVE_REGULATION_OF_OSTEOCLAST_DEVELOPMENT	4	Down	0.0189584646304067	0.860061755175778
C2_HUANG_DASATINIB_RESISTANCE_DN	58	Up	0.0189678846583923	0.860061755175778
C5_GO_REGULATION_OF_PROTEIN_LIPIDATION	5	Up	0.0189730456617839	0.860061755175778
C2_REACTOME_ACTIVATION_OF_SMO	14	Down	0.0189982318304113	0.860061755175778
C5_GO_REGULATION_OF_TRANSCRIPTION_INVOLVED_IN_G1_S_TRANSITION_OF_MITOTIC_CELL_CYCLE	25	Down	0.0190543415159713	0.860061755175778
C1_chr8p22	13	Up	0.0190858291772794	0.860061755175778
C7_GSE14769_UNSTIM_VS_120MIN_LPS_BMDM_DN	166	Down	0.019173176233085	0.860061755175778
C5_GO_CAMERA_TYPE_EYE_MORPHOGENESIS	66	Up	0.0192092897058978	0.860061755175778
C2_BASAKI_YBX1_TARGETS_UP	240	Down	0.0192972333892333	0.860061755175778
C7_GSE20727_CTRL_VS_DNFB_ALLERGEN_TREATED_DC_UP	171	Down	0.019310284357882	0.860061755175778
C5_GO_REGULATION_OF_HISTONE_DEACETYLATION	21	Down	0.0193180582005934	0.860061755175778
C5_GO_MITOCHONDRIAL_FUSION	22	Down	0.0193189469846043	0.860061755175778
C5_GO_KINETOCHORE	115	Down	0.0193191695736746	0.860061755175778
C5_GO_NEGATIVE_REGULATION_OF_DNA_REPAIR	28	Down	0.0193901327254077	0.860061755175778
C5_GO_NEUTROPHIL_MEDIATED_KILLING_OF_GRAM_NEGATIVE_BACTERIUM	2	Up	0.0194115349235203	0.860061755175778
C2_MURAKAMI_UV_RESPONSE_1HR_UP	11	Down	0.01945305590413	0.860061755175778
C2_REACTOME_RETROGRADE_TRANSPORT_AT_THE_TRANS_GOLGI_NETWORK	42	Down	0.0194580153325785	0.860061755175778
C5_GO_UBIQUITIN_PROTEIN_TRANSFERASE_INHIBITOR_ACTIVITY	4	Down	0.0194850393491711	0.860061755175778
C2_BIOCARTA_BLYMPHOCYTE_PATHWAY	12	Down	0.019502363372986	0.860061755175778
C5_GO_PARTURITION	12	Up	0.0195044559486005	0.860061755175778
C5_GO_POSITIVE_REGULATION_OF_CELL_GROWTH_INVOLVED_IN_CARDIAC_MUSCLE_CELL_DEVELOPMENT	6	Up	0.0195237058364999	0.860061755175778
C2_BIOCARTA_TH1TH2_PATHWAY	19	Down	0.0195650417542547	0.860061755175778
C2_REACTOME_REGULATION_OF_TNFR1_SIGNALING	28	Down	0.0195710721280588	0.860061755175778
C2_REACTOME_PD_1_SIGNALING	18	Down	0.0195878540953078	0.860061755175778
C7_GSE22140_HEALTHY_VS_ARTHRITIC_MOUSE_CD4_TCELL_UP	167	Down	0.0196376408377393	0.860061755175778
C2_MORI_PLASMA_CELL_UP	41	Down	0.0196884259884534	0.860061755175778
C5_GO_URETERIC_BUD_ELONGATION	5	Up	0.0198657258633415	0.860061755175778
C2_BIOCARTA_NKCELLS_PATHWAY	20	Down	0.0198974814285212	0.860061755175778
C5_GO_CYCLIC_NUCLEOTIDE_PHOSPHODIESTERASE_ACTIVITY	22	Up	0.0199061166538345	0.860061755175778
C2_GAL_LEUKEMIC_STEM_CELL_DN	189	Down	0.0199165036653164	0.860061755175778
C2_LEE_EARLY_T_LYMPHOCYTE_DN	50	Down	0.0199309507780207	0.860061755175778
C2_RAY_TUMORIGENESIS_BY_ERBB2_CDC25A_UP	124	Down	0.0199909521424442	0.860061755175778
C5_GO_VESICLE_FUSION_WITH_ENDOPLASMIC_RETICULUM_GOLGI_INTERMEDIATE_COMPARTMENT_ERGIC_MEMBRANE	4	Up	0.02002434692531	0.860061755175778
H_HALLMARK_TGF_BETA_SIGNALING	45	Down	0.0200992654390808	0.860061755175778
C2_MORI_EMU_MYC_LYMPHOMA_BY_ONSET_TIME_DN	17	Up	0.0201175322510977	0.860061755175778
C5_GO_POSITIVE_REGULATION_OF_MYOBLAST_DIFFERENTIATION	15	Up	0.0201434792237892	0.860061755175778
C5_GO_PROTON_TRANSPORTING_ATP_SYNTHASE_COMPLEX	19	Up	0.0202256748685451	0.860061755175778
C2_CROONQUIST_NRAS_SIGNALING_DN	63	Down	0.0202365188086869	0.860061755175778
C5_GO_PROTEIN_LOCALIZATION_TO_MITOCHONDRION	117	Down	0.0202527617838229	0.860061755175778
C5_GO_FEMALE_MEIOTIC_NUCLEAR_DIVISION	22	Down	0.020289783584357	0.860061755175778
C5_GO_RESPONSE_TO_SODIUM_ARSENITE	4	Down	0.0203767696226864	0.860061755175778
C5_GO_MYELIN_SHEATH_ADAXONAL_REGION	6	Up	0.0203885636011908	0.860061755175778
C5_GO_I_KAPPAB_PHOSPHORYLATION	15	Down	0.0204072907455688	0.860061755175778
C5_GO_GLUTATHIONE_TRANSFERASE_ACTIVITY	16	Up	0.0204399002873873	0.860061755175778
C5_GO_ENDONUCLEOLYTIC_CLEAVAGE_IN_5_ETS_OF_TRICISTRONIC_RRNA_TRANSCRIPT_SSU_RRNA_5_8S_RRNA_LSU_RRNA_	2	Down	0.0204886101636717	0.860061755175778
C5_GO_POST_EMBRYONIC_DEVELOPMENT	70	Up	0.0204953748835128	0.860061755175778
C5_GO_MATURATION_OF_SSU_RRNA	34	Down	0.0205311704557336	0.860061755175778
C2_REACTOME_UPTAKE_AND_FUNCTION_OF_DIPHTHERIA_TOXIN	6	Down	0.0206075390947059	0.860061755175778
C5_GO_DNA_REPLICATION_ORIGIN_BINDING	17	Down	0.020610915011185	0.860061755175778
C5_GO_CD4_POSITIVE_CD25_POSITIVE_ALPHA_BETA_REGULATORY_T_CELL_DIFFERENTIATION	4	Down	0.0206396923957038	0.860061755175778
C2_REACTOME_G1_S_SPECIFIC_TRANSCRIPTION	27	Down	0.0206852294602875	0.860061755175778
C5_GO_NEGATIVE_REGULATION_OF_ACTIVATED_T_CELL_PROLIFERATION	11	Down	0.0206906900249303	0.860061755175778
C2_PID_AVB3_OPN_PATHWAY	30	Down	0.0207360107227664	0.860061755175778
C5_GO_PURINE_NUCLEOBASE_BIOSYNTHETIC_PROCESS	8	Down	0.0207476536974066	0.860061755175778
C5_GO_MITOCHONDRIAL_FRAGMENTATION_INVOLVED_IN_APOPTOTIC_PROCESS	8	Down	0.0207559132837538	0.860061755175778
C5_GO_POSITIVE_REGULATION_OF_RELEASE_OF_SEQUESTERED_CALCIUM_ION_INTO_CYTOSOL	25	Up	0.0207570825341962	0.860061755175778
C5_GO_PHOSPHATIDYLINOSITOL_PHOSPHATE_5_PHOSPHATASE_ACTIVITY	11	Down	0.0207647654036167	0.860061755175778
C5_GO_PEPTIDYL_CYSTEINE_MODIFICATION	37	Down	0.020773831060006	0.860061755175778
C2_WEST_ADRENOCORTICAL_TUMOR_UP	271	Down	0.0207828057990626	0.860061755175778
C5_GO_LUTEINIZATION	8	Down	0.0208635490287592	0.860061755175778
C5_GO_MYD88_INDEPENDENT_TOLL_LIKE_RECEPTOR_SIGNALING_PATHWAY	30	Down	0.020954010660685	0.860061755175778
C2_PUJANA_BREAST_CANCER_LIT_INT_NETWORK	97	Down	0.0210107709751334	0.860061755175778
C1_chr16q22	96	Down	0.0210521648613278	0.860061755175778
C2_CASTELLANO_NRAS_TARGETS_UP	45	Down	0.0210927024747943	0.860061755175778
C2_REACTOME_ACTIVATION_OF_ATR_IN_RESPONSE_TO_REPLICATION_STRESS	35	Down	0.0211545838188797	0.860061755175778
C5_GO_ACTIVATION_OF_MAPKK_ACTIVITY	48	Down	0.021183208051526	0.860061755175778
C5_GO_CONDENSED_CHROMOSOME_OUTER_KINETOCHORE	9	Down	0.021193831884667	0.860061755175778
C5_GO_RESPONSE_TO_INTERLEUKIN_7	38	Down	0.0212095337016771	0.860061755175778
C2_CHIANG_LIVER_CANCER_SUBCLASS_PROLIFERATION_DN	107	Up	0.0212105635465008	0.860061755175778
C5_GO_GROWTH_HORMONE_RECEPTOR_SIGNALING_PATHWAY_VIA_JAK_STAT	8	Down	0.0212398997865599	0.860061755175778
C5_GO_POSITIVE_REGULATION_OF_SUBSTRATE_ADHESION_DEPENDENT_CELL_SPREADING	29	Down	0.0212482548070434	0.860061755175778
C5_GO_FOREBRAIN_NEURON_DIFFERENTIATION	26	Up	0.0212865545612582	0.860061755175778
C5_GO_IMMUNE_RESPONSE_REGULATING_CELL_SURFACE_RECEPTOR_SIGNALING_PATHWAY	309	Down	0.0213232754809509	0.860061755175778
C5_GO_EMBRYONIC_AXIS_SPECIFICATION	21	Down	0.021327801998253	0.860061755175778
C7_GSE36476_CTRL_VS_TSST_ACT_16H_MEMORY_CD4_TCELL_YOUNG_DN	169	Down	0.0213410553467211	0.860061755175778
C5_GO_REGULATION_OF_EXECUTION_PHASE_OF_APOPTOSIS	21	Down	0.0214219008245462	0.860061755175778
C2_REACTOME_RESOLUTION_OF_SISTER_CHROMATID_COHESION	103	Down	0.0214683830863378	0.860061755175778
C5_GO_POSITIVE_REGULATION_OF_CALCIUM_ION_TRANSPORT_INTO_CYTOSOL	33	Up	0.0214784152941019	0.860061755175778
C5_GO_NEUROTROPHIN_RECEPTOR_BINDING	8	Down	0.0215025911451279	0.860061755175778
C5_GO_MAP_KINASE_KINASE_KINASE_ACTIVITY	26	Down	0.0215240091237032	0.860061755175778
C2_OHASHI_AURKB_TARGETS	6	Down	0.0215272487477149	0.860061755175778
C2_BIOCARTA_TPO_PATHWAY	23	Down	0.0215511261617427	0.860061755175778
C5_GO_POSITIVE_REGULATION_OF_STEM_CELL_DIFFERENTIATION	8	Up	0.0215566059054954	0.860061755175778
C5_GO_COPII_COATED_ER_TO_GOLGI_TRANSPORT_VESICLE	76	Down	0.0215852751068857	0.860061755175778
C5_GO_CHAPERONIN_CONTAINING_T_COMPLEX	9	Down	0.0216239972783262	0.860061755175778
C2_REACTOME_COPI_DEPENDENT_GOLGI_TO_ER_RETROGRADE_TRAFFIC	78	Down	0.0217285221498458	0.860061755175778
C5_GO_DNA_CYTOSINE_DEAMINATION	6	Up	0.021766865013351	0.860061755175778
C5_GO_CELLULAR_DEFENSE_RESPONSE	38	Down	0.0218469708576368	0.860061755175778
C5_GO_NEGATIVE_REGULATION_OF_PROTEIN_MODIFICATION_BY_SMALL_PROTEIN_CONJUGATION_OR_REMOVAL	71	Down	0.0218856287052709	0.860061755175778
C5_GO_MRNA_CIS_SPLICING_VIA_SPLICEOSOME	37	Up	0.0219167003986268	0.860061755175778
C7_GSE40274_FOXP3_VS_FOXP3_AND_HELIOS_TRANSDUCED_ACTIVATED_CD4_TCELL_DN	139	Up	0.0219188074427159	0.860061755175778
C7_GSE6259_FLT3L_INDUCED_DEC205_POS_DC_VS_CD8_TCELL_DN	154	Down	0.0219624907756115	0.860061755175778
C5_GO_POSITIVE_REGULATION_OF_HISTONE_DEACETYLATION	14	Down	0.0220118638148465	0.860061755175778
C5_GO_TRIGLYCERIDE_RICH_LIPOPROTEIN_PARTICLE_REMODELING	8	Up	0.0220132732991637	0.860061755175778
C5_GO_VERY_LOW_DENSITY_LIPOPROTEIN_PARTICLE_REMODELING	8	Up	0.0220132732991637	0.860061755175778
C2_REACTOME_DDX58_IFIH1_MEDIATED_INDUCTION_OF_INTERFERON_ALPHA_BETA	62	Down	0.0220796488895067	0.86110630669076
C5_GO_CYCLIC_NUCLEOTIDE_BINDING	24	Up	0.0221606596940838	0.86163922037092
C2_OHASHI_AURKA_TARGETS	7	Down	0.022172643013734	0.86163922037092
C2_PARK_HSC_AND_MULTIPOTENT_PROGENITORS	39	Down	0.0223027046748424	0.862736510225633
C5_GO_NEGATIVE_REGULATION_OF_LIPID_LOCALIZATION	31	Down	0.0223040473394328	0.862736510225633
C5_GO_FRUCTOSE_1_6_BISPHOSPHATE_METABOLIC_PROCESS	9	Up	0.0223385423699304	0.862736510225633
C5_GO_BHLH_TRANSCRIPTION_FACTOR_BINDING	21	Up	0.0223709214529194	0.862736510225633
C5_GO_METHYLATION_DEPENDENT_CHROMATIN_SILENCING	17	Up	0.0224470633591342	0.862736510225633
C5_GO_PROTEIN_INSERTION_INTO_MITOCHONDRIAL_MEMBRANE	38	Down	0.0224829530257019	0.862736510225633
C5_GO_INNER_ACROSOMAL_MEMBRANE	2	Up	0.022494677881759	0.862736510225633
C5_GO_INNATE_IMMUNE_RESPONSE_ACTIVATING_CELL_SURFACE_RECEPTOR_SIGNALING_PATHWAY	80	Down	0.0225281068849343	0.862736510225633
C2_HAHTOLA_MYCOSIS_FUNGOIDES_SKIN_DN	23	Down	0.0225708757817418	0.862736510225633
C3_CTAGGAA_MIR384	52	Up	0.0226126390908427	0.862736510225633
C5_GO_OSTEOCLAST_DEVELOPMENT	14	Down	0.0226735436699605	0.862736510225633
C5_GO_NEGATIVE_REGULATION_OF_SCHWANN_CELL_PROLIFERATION	5	Down	0.0227711433737056	0.862736510225633
C5_GO_MHC_PROTEIN_COMPLEX_ASSEMBLY	4	Down	0.0227741681900582	0.862736510225633
C5_GO_SULFATE_TRANSMEMBRANE_TRANSPORTER_ACTIVITY	12	Up	0.0229449667825263	0.862736510225633
C5_GO_LAMIN_BINDING	14	Up	0.0229554114673158	0.862736510225633
C2_FRASOR_RESPONSE_TO_SERM_OR_FULVESTRANT_DN	45	Down	0.023050287796512	0.862736510225633
C5_GO_NEGATIVE_REGULATION_OF_DNA_DEPENDENT_DNA_REPLICATION	22	Down	0.0230540182821229	0.862736510225633
C5_GO_UBIQUITIN_LIKE_PROTEIN_CONJUGATING_ENZYME_ACTIVITY	36	Down	0.0230755281242631	0.862736510225633
C5_GO_POSITIVE_REGULATION_OF_LIPASE_ACTIVITY	46	Down	0.0230976225661555	0.862736510225633
C2_PID_IL8_CXCR2_PATHWAY	33	Down	0.0231335502158371	0.862736510225633
C5_GO_UBIQUITIN_LIGASE_INHIBITOR_ACTIVITY	3	Down	0.0231403421656793	0.862736510225633
C5_GO_MAST_CELL_DIFFERENTIATION	4	Up	0.0231508695287912	0.862736510225633
C5_GO_CELLULAR_RESPONSE_TO_INTERFERON_ALPHA	9	Up	0.0231558447799026	0.862736510225633
C5_GO_REGULATION_OF_UBIQUITIN_PROTEIN_TRANSFERASE_ACTIVITY	42	Down	0.0232549406909306	0.862736510225633
C2_HADDAD_T_LYMPHOCYTE_AND_NK_PROGENITOR_DN	49	Down	0.0232781616199425	0.862736510225633
C2_SIG_REGULATION_OF_THE_ACTIN_CYTOSKELETON_BY_RHO_GTPASES	26	Down	0.023309673324849	0.862736510225633
C2_RAMPON_ENRICHED_LEARNING_ENVIRONMENT_EARLY_DN	9	Down	0.0233298240922258	0.862736510225633
C7_GSE24634_NAIVE_CD4_TCELL_VS_DAY5_IL4_CONV_TREG_DN	184	Down	0.0233927642215772	0.862736510225633
C2_REACTOME_METABOLISM_OF_FAT_SOLUBLE_VITAMINS	27	Up	0.0234428606902461	0.862736510225633
C5_GO_NUCLEOBASE_CATABOLIC_PROCESS	3	Up	0.0234659525869765	0.862736510225633
C2_ODONNELL_METASTASIS_UP	51	Up	0.0235451483737287	0.862736510225633
C5_GO_REGULATION_OF_DNA_RECOMBINATION	83	Down	0.0235466239617963	0.862736510225633
C5_GO_REGULATION_OF_RESPIRATORY_GASEOUS_EXCHANGE_BY_NEUROLOGICAL_SYSTEM_PROCESS	7	Up	0.0236513745338747	0.862736510225633
C2_BENPORATH_ES_CORE_NINE	6	Down	0.0236822734462333	0.862736510225633
C2_REACTOME_FCERI_MEDIATED_NF_KB_ACTIVATION	68	Down	0.0237685652082532	0.862736510225633
C2_KASLER_HDAC7_TARGETS_2_DN	26	Down	0.0237956496619395	0.862736510225633
C5_GO_MULTINUCLEAR_OSTEOCLAST_DIFFERENTIATION	5	Down	0.0238529429019747	0.862736510225633
C2_WEINMANN_ADAPTATION_TO_HYPOXIA_UP	19	Down	0.0239966510061283	0.862736510225633
C7_GSE33292_WT_VS_TCF1_KO_DN3_THYMOCYTE_DN	181	Down	0.0240131294264738	0.862736510225633
C5_GO_RESPONSE_TO_CGMP	3	Up	0.0240192171157429	0.862736510225633
C2_OUYANG_PROSTATE_CANCER_PROGRESSION_DN	16	Down	0.0240716838582608	0.862736510225633
C2_PID_CDC42_PATHWAY	65	Down	0.0241033117787833	0.862736510225633
C5_GO_MACROPHAGE_ACTIVATION_INVOLVED_IN_IMMUNE_RESPONSE	8	Down	0.0241346731217651	0.862736510225633
C7_GSE6259_BCELL_VS_CD4_TCELL_UP	143	Down	0.0241397651175482	0.862736510225633
C2_JAATINEN_HEMATOPOIETIC_STEM_CELL_DN	196	Down	0.0243179695386231	0.862736510225633
C2_BIOCARTA_MAPK_PATHWAY	76	Down	0.0243240848124791	0.862736510225633
C2_REACTOME_G2_M_DNA_DAMAGE_CHECKPOINT	87	Down	0.0243437308759702	0.862736510225633
C7_GSE17974_CTRL_VS_ACT_IL4_AND_ANTI_IL12_1H_CD4_TCELL_UP	144	Down	0.0244220981097881	0.862736510225633
C7_GSE21546_ELK1_KO_VS_SAP1A_KO_AND_ELK1_KO_ANTI_CD3_STIM_DP_THYMOCYTES_DN	158	Down	0.024478802392972	0.862736510225633
C2_REACTOME_SUMOYLATION_OF_IMMUNE_RESPONSE_PROTEINS	10	Down	0.0246727343921411	0.862736510225633
C5_GO_L_ASPARTATE_TRANSMEMBRANE_TRANSPORTER_ACTIVITY	5	Down	0.0247806704350877	0.862736510225633
C5_GO_1_PHOSPHATIDYLINOSITOL_BINDING	13	Up	0.0248152145768285	0.862736510225633
C5_GO_NEGATIVE_REGULATION_OF_DNA_METABOLIC_PROCESS	83	Down	0.0248274385257606	0.862736510225633
C5_GO_POSITIVE_REGULATION_OF_B_CELL_PROLIFERATION	35	Down	0.024835808275492	0.862736510225633
C7_GSE11057_NAIVE_CD4_VS_PBMC_CD4_TCELL_UP	172	Down	0.0248599714991717	0.862736510225633
C7_GSE24634_TEFF_VS_TCONV_DAY7_IN_CULTURE_UP	187	Down	0.0248865611321646	0.862736510225633
C5_GO_SPHERICAL_HIGH_DENSITY_LIPOPROTEIN_PARTICLE	5	Up	0.0249003564897327	0.862736510225633
C5_GO_DIPEPTIDE_TRANSMEMBRANE_TRANSPORT	4	Up	0.0249532674129824	0.862736510225633
C5_GO_VERY_LOW_DENSITY_LIPOPROTEIN_PARTICLE_CLEARANCE	5	Up	0.0249873379010563	0.862736510225633
C5_GO_POSITIVE_REGULATION_OF_JUN_KINASE_ACTIVITY	60	Down	0.0249880158981301	0.862736510225633
C7_GSE17974_2.5H_VS_72H_IL4_AND_ANTI_IL12_ACT_CD4_TCELL_UP	165	Down	0.025005925441879	0.862736510225633
C2_REACTOME_SYNTHESIS_OF_DIPHTHAMIDE_EEF2	8	Down	0.0250309653292749	0.862736510225633
C2_RADAEVA_RESPONSE_TO_IFNA1_UP	46	Down	0.0250488545227075	0.862736510225633
C5_GO_ANTIGEN_PROCESSING_AND_PRESENTATION_OF_ENDOGENOUS_PEPTIDE_ANTIGEN_VIA_MHC_CLASS_I_VIA_ER_PATHWAY	5	Down	0.0251120533786606	0.862736510225633
C2_CAFFAREL_RESPONSE_TO_THC_24HR_5_DN	52	Down	0.0251534366782874	0.862736510225633
C7_GSE29614_CTRL_VS_DAY7_TIV_FLU_VACCINE_PBMC_DN	162	Down	0.0252058234093527	0.862736510225633
C5_GO_FATTY_ACYL_COA_BINDING	18	Up	0.0252227243933353	0.862736510225633
C5_GO_TELOMERE_MAINTENANCE_IN_RESPONSE_TO_DNA_DAMAGE	13	Down	0.0252329446734143	0.862736510225633
C5_GO_PROTEIN_K29_LINKED_UBIQUITINATION	5	Up	0.0252624229562075	0.862736510225633
C5_GO_NUCLEOCYTOPLASMIC_CARRIER_ACTIVITY	14	Up	0.0252641851348062	0.862736510225633
C5_GO_REGULATION_OF_NATURAL_KILLER_CELL_CHEMOTAXIS	4	Up	0.0252667590272787	0.862736510225633
C2_BIOCARTA_IGF1_PATHWAY	20	Down	0.0253145971532773	0.862736510225633
C5_GO_NEGATIVE_REGULATION_OF_PROTEIN_OLIGOMERIZATION	12	Up	0.0253316153606009	0.862736510225633
C2_JI_RESPONSE_TO_FSH_DN	52	Down	0.0253369470273586	0.862736510225633
C5_GO_POSITIVE_REGULATION_OF_RESPONSE_TO_OXIDATIVE_STRESS	14	Down	0.0254718145502517	0.862736510225633
C2_REACTOME_TOXICITY_OF_BOTULINUM_TOXIN_TYPE_D_BONT_D	4	Up	0.0255124099035944	0.862736510225633
C7_GSE17974_0H_VS_48H_IN_VITRO_ACT_CD4_TCELL_DN	168	Down	0.0255365105445385	0.862736510225633
C2_REACTOME_VLDL_CLEARANCE	3	Up	0.025559403735526	0.862736510225633
C5_GO_URETER_MORPHOGENESIS	3	Up	0.0255649162294635	0.862736510225633
C2_REACTOME_ACTIVATION_OF_THE_AP_1_FAMILY_OF_TRANSCRIPTION_FACTORS	10	Down	0.0256362192076839	0.862736510225633
C5_GO_POSITIVE_REGULATION_OF_ESTABLISHMENT_OF_PROTEIN_LOCALIZATION_TO_MITOCHONDRION	49	Down	0.0256633226928065	0.862736510225633
C5_GO_VENTRICULAR_CARDIAC_MUSCLE_CELL_DIFFERENTIATION	13	Down	0.0256821668410122	0.862736510225633
C7_GSE39556_CD8A_DC_VS_NK_CELL_MOUSE_3H_POST_POLYIC_INJ_UP	185	Down	0.025728875969208	0.862736510225633
C5_GO_NEGATIVE_REGULATION_OF_MACROPHAGE_CYTOKINE_PRODUCTION	4	Up	0.0257409958322091	0.862736510225633
C2_MARTIN_INTERACT_WITH_HDAC	37	Down	0.0257565652498968	0.862736510225633
C2_BOYAULT_LIVER_CANCER_SUBCLASS_G2	25	Up	0.0257723265965755	0.862736510225633
C5_GO_T_CELL_RECEPTOR_COMPLEX	17	Down	0.0257938930539114	0.862736510225633
C5_GO_POSITIVE_REGULATION_OF_PROTEIN_DEACETYLATION	18	Down	0.0259078705098808	0.862736510225633
C5_GO_REGULATION_OF_GLUCONEOGENESIS_BY_REGULATION_OF_TRANSCRIPTION_FROM_RNA_POLYMERASE_II_PROMOTER	6	Down	0.0259713331119064	0.862736510225633
C5_GO_PROTEIN_LOCALIZATION_TO_NUCLEOLUS	7	Down	0.0259811677207713	0.862736510225633
C2_REACTOME_SIGNALING_BY_MODERATE_KINASE_ACTIVITY_BRAF_MUTANTS	39	Down	0.0259833714187711	0.862736510225633
C5_GO_PROTEIN_ANTIGEN_BINDING	6	Down	0.0260064328146391	0.862736510225633
C5_GO_RECEPTOR_CATABOLIC_PROCESS	30	Down	0.0260778345692251	0.862736510225633
C5_GO_POSITIVE_REGULATION_OF_HISTONE_DEACETYLASE_ACTIVITY	5	Down	0.0260862337825609	0.862736510225633
C2_GROSS_HYPOXIA_VIA_ELK3_ONLY_DN	40	Down	0.0261039781942988	0.862736510225633
C5_GO_PENTOSE_CATABOLIC_PROCESS	6	Down	0.026104147246404	0.862736510225633
C5_GO_POSITIVE_REGULATION_OF_DEOXYRIBONUCLEASE_ACTIVITY	5	Down	0.0261077694531618	0.862736510225633
C5_GO_UBIQUITIN_LIKE_PROTEIN_SPECIFIC_PROTEASE_ACTIVITY	92	Down	0.0261538820910908	0.862736510225633
C5_GO_POSITIVE_REGULATION_OF_NF_KAPPAB_TRANSCRIPTION_FACTOR_ACTIVITY	132	Down	0.0262136895205223	0.862736510225633
C5_GO_NEGATIVE_REGULATION_OF_ISOTYPE_SWITCHING	4	Down	0.0262715292179862	0.862736510225633
C5_GO_NODE_OF_RANVIER	11	Up	0.0263299043152725	0.862736510225633
C5_GO_MICROTUBULE_NUCLEATION	22	Down	0.0263334608608165	0.862736510225633
C5_GO_REGULATION_OF_TUMOR_NECROSIS_FACTOR_MEDIATED_SIGNALING_PATHWAY	46	Down	0.0263358722717551	0.862736510225633
C5_GO_CHROMAFFIN_GRANULE_MEMBRANE	6	Up	0.0263596913151401	0.862736510225633
C2_LEIN_ASTROCYTE_MARKERS	30	Up	0.0263709912438347	0.862736510225633
C5_GO_POSITIVE_REGULATION_OF_T_HELPER_1_CELL_DIFFERENTIATION	4	Down	0.0264227394618268	0.862840116731608
C5_GO_APICAL_JUNCTION_COMPLEX	100	Up	0.0264535983861921	0.862840116731608
C7_GSE11057_NAIVE_CD4_VS_PBMC_CD4_TCELL_DN	178	Down	0.0266355215449298	0.865736366405518
C7_GSE29618_PDC_VS_MDC_DN	179	Down	0.0267376274145432	0.865736366405518
C2_REACTOME_REGULATION_OF_LOCALIZATION_OF_FOXO_TRANSCRIPTION_FACTORS	11	Down	0.0267516126745583	0.865736366405518
C7_GSE6269_HEALTHY_VS_STAPH_PNEUMO_INF_PBMC_DN	143	Down	0.0268590135797619	0.865736366405518
C2_BALLIF_DEVELOPMENTAL_DISABILITY_P16_P12_DELETION	9	Up	0.0268770920996619	0.865736366405518
C2_PID_AURORA_A_PATHWAY	28	Down	0.026911157956584	0.865736366405518
C5_GO_CELLULAR_RESPONSE_TO_OXIDISED_LOW_DENSITY_LIPOPROTEIN_PARTICLE_STIMULUS	9	Down	0.0269450893678142	0.865736366405518
C5_GO_DIPHOSPHOTRANSFERASE_ACTIVITY	5	Down	0.0269863236090268	0.865736366405518
C7_GSE12198_NK_VS_NK_ACT_EXPANSION_SYSTEM_DERIVED_NK_CELL_DN	176	Down	0.0269890474132645	0.865736366405518
C5_GO_LONG_CHAIN_FATTY_ACID_BIOSYNTHETIC_PROCESS	18	Up	0.0270066145130617	0.865736366405518
C2_KEGG_EPITHELIAL_CELL_SIGNALING_IN_HELICOBACTER_PYLORI_INFECTION	58	Down	0.0270200222629563	0.865736366405518
C5_GO_NEGATIVE_REGULATION_OF_CENTROSOME_CYCLE	14	Down	0.0270740694996001	0.865736366405518
C2_KEGG_SMALL_CELL_LUNG_CANCER	75	Down	0.0271914348880442	0.865736366405518
C2_FURUKAWA_DUSP6_TARGETS_PCI35_DN	52	Down	0.0272077063679602	0.865736366405518
C5_GO_PENTOSE_PHOSPHATE_SHUNT	14	Down	0.0272636367376489	0.865736366405518
C5_GO_3_5_CYCLIC_AMP_PHOSPHODIESTERASE_ACTIVITY	9	Up	0.0272676519609	0.865736366405518
C2_KEGG_MTOR_SIGNALING_PATHWAY	44	Down	0.0272680188866781	0.865736366405518
C2_TIEN_INTESTINE_PROBIOTICS_6HR_UP	40	Down	0.0273806195639239	0.865736366405518
C5_GO_SMALL_SUBUNIT_PROCESSOME	25	Down	0.0274266394862274	0.865736366405518
C2_DORN_ADENOVIRUS_INFECTION_12HR_UP	21	Up	0.0274820096024996	0.865736366405518
C6_PRC2_EED_UP.V1_DN	156	Down	0.0274866916461843	0.865736366405518
C5_GO_NEGATIVE_REGULATION_OF_APOPTOTIC_PROCESS_IN_BONE_MARROW_CELL	4	Up	0.0275784348078176	0.865736366405518
C7_GSE14415_TCONV_VS_FOXP3_KO_INDUCED_TREG_DN	172	Down	0.0275809801029163	0.865736366405518
C5_GO_RETINA_DEVELOPMENT_IN_CAMERA_TYPE_EYE	87	Up	0.0276180211852946	0.865736366405518
C2_WIEMANN_TELOMERE_SHORTENING_AND_CHRONIC_LIVER_DAMAGE_UP	8	Down	0.0278308457006348	0.865736366405518
C5_GO_NEUREXIN_FAMILY_PROTEIN_BINDING	8	Up	0.0278308457006348	0.865736366405518
C1_chr9q34	147	Down	0.0278467668016025	0.865736366405518
C7_GSE30962_PRIMARY_VS_SECONDARY_ACUTE_LCMV_INF_CD8_TCELL_UP	175	Down	0.0278491676774167	0.865736366405518
C2_NIKOLSKY_BREAST_CANCER_19Q13.1_AMPLICON	21	Down	0.0278723349694468	0.865736366405518
C2_BROWNE_HCMV_INFECTION_12HR_DN	76	Up	0.0279311266786482	0.865736366405518
C7_GSE22886_NEUTROPHIL_VS_DC_UP	126	Down	0.0279747527709288	0.865736366405518
C5_GO_REGULATION_OF_REACTIVE_OXYGEN_SPECIES_BIOSYNTHETIC_PROCESS	67	Down	0.0279759377317556	0.865736366405518
C3_TCTATGA_MIR376A_MIR376B	67	Up	0.0280099179013163	0.865736366405518
C5_GO_RIBOSOMAL_SMALL_SUBUNIT_BIOGENESIS	45	Down	0.0280127463450406	0.865736366405518
C5_GO_OTIC_VESICLE_DEVELOPMENT	10	Up	0.0280835894785273	0.865736366405518
C5_GO_OXYGEN_HOMEOSTASIS	6	Down	0.0280969335403511	0.865736366405518
C5_GO_LIPID_STORAGE	54	Down	0.0282089822189206	0.865736366405518
C2_PID_VEGFR1_2_PATHWAY	63	Down	0.0282182038169461	0.865736366405518
C2_REACTOME_CELL_CELL_JUNCTION_ORGANIZATION	38	Up	0.0282197169168352	0.865736366405518
C2_REACTOME_SYNTHESIS_OF_SUBSTRATES_IN_N_GLYCAN_BIOSYTHESIS	53	Down	0.0282611942116854	0.865736366405518
C5_GO_REGULATION_OF_CAMP_MEDIATED_SIGNALING	28	Up	0.0282684729608097	0.865736366405518
C7_GSE17721_PAM3CSK4_VS_GADIQUIMOD_8H_BMDC_DN	173	Down	0.0282828208487068	0.865736366405518
C5_GO_INTERLEUKIN_1_RECEPTOR_ACTIVITY	6	Down	0.0283650096264589	0.865736366405518
C5_GO_HEMOGLOBIN_METABOLIC_PROCESS	4	Up	0.0283798313210121	0.865736366405518
C7_GSE3982_NEUTROPHIL_VS_NKCELL_UP	164	Down	0.0284376103504895	0.865736366405518
C5_GO_DEOXYRIBONUCLEOTIDE_BINDING	4	Down	0.0284475109837954	0.865736366405518
C7_GSE5542_UNTREATED_VS_IFNA_TREATED_EPITHELIAL_CELLS_24H_DN	162	Down	0.0285977220999483	0.865736366405518
C2_STEIN_ESRRA_TARGETS_RESPONSIVE_TO_ESTROGEN_DN	37	Down	0.0286324663939071	0.865736366405518
C5_GO_INSULIN_LIKE_GROWTH_FACTOR_RECEPTOR_BINDING	11	Down	0.0286593499571878	0.865736366405518
C7_GSE13547_CTRL_VS_ANTI_IGM_STIM_BCELL_12H_UP	170	Down	0.0286905055394533	0.865736366405518
C5_GO_POSTSYNAPTIC_MEMBRANE_ORGANIZATION	24	Up	0.0287315882329003	0.865736366405518
C2_SHIPP_DLBCL_VS_FOLLICULAR_LYMPHOMA_UP	42	Down	0.0287470862555001	0.865736366405518
C5_GO_POSITIVE_REGULATION_OF_BONE_RESORPTION	12	Down	0.0288107203170193	0.865736366405518
C2_TOMLINS_PROSTATE_CANCER_DN	34	Up	0.0288253702747461	0.865736366405518
C7_GSE13306_LAMINA_PROPRIA_VS_SPLEEN_TREG_UP	176	Down	0.0288271086676716	0.865736366405518
C5_GO_POSITIVE_REGULATION_OF_LAMELLIPODIUM_ASSEMBLY	15	Down	0.0288607264370178	0.865736366405518
C5_GO_LIPOPROTEIN_PARTICLE_RECEPTOR_BINDING	18	Up	0.0288749549930524	0.865736366405518
C2_MEINHOLD_OVARIAN_CANCER_LOW_GRADE_DN	17	Down	0.0289108749427805	0.865736366405518
C5_GO_SPHINGOMYELIN_CATABOLIC_PROCESS	6	Down	0.0289377169672556	0.865736366405518
C2_PID_IL1_PATHWAY	33	Down	0.0289449412684807	0.865736366405518
C7_GSE21360_SECONDARY_VS_TERTIARY_MEMORY_CD8_TCELL_UP	179	Down	0.0290138677680545	0.865736366405518
C2_BIOCARTA_FXR_PATHWAY	4	Down	0.029046988277081	0.865736366405518
C2_PID_VEGF_VEGFR_PATHWAY	7	Down	0.029111767136757	0.865736366405518
C5_GO_REGULATION_OF_T_HELPER_2_CELL_DIFFERENTIATION	10	Down	0.0291476306890257	0.865736366405518
C7_GSE37533_PPARG2_FOXP3_VS_FOXP3_TRANSDUCED_CD4_TCELL_DN	175	Down	0.0291513852151499	0.865736366405518
C2_FISCHER_G2_M_CELL_CYCLE	210	Down	0.0291956372403299	0.865736366405518
C2_PID_WNT_NONCANONICAL_PATHWAY	31	Down	0.0292269209673183	0.865736366405518
C2_REACTOME_FORMATION_OF_ATP_BY_CHEMIOSMOTIC_COUPLING	15	Up	0.0292524279768747	0.865736366405518
C2_BIOCARTA_TEL_PATHWAY	16	Down	0.0293039641443056	0.865999066855288
C5_GO_UBIQUITIN_PROTEIN_TRANSFERASE_REGULATOR_ACTIVITY	14	Down	0.0293899578500501	0.865999066855288
C5_GO_MACROAUTOPHAGY	256	Down	0.0294430158930707	0.865999066855288
C5_GO_SIGNAL_TRANSDUCTION_INVOLVED_IN_G2_DNA_DAMAGE_CHECKPOINT	13	Down	0.0294828136142276	0.865999066855288
C5_GO_FC_EPSILON_RECEPTOR_SIGNALING_PATHWAY	97	Down	0.0294889041825739	0.865999066855288
C5_GO_CYTOKINE_SECRETION_INVOLVED_IN_IMMUNE_RESPONSE	17	Up	0.0295095767445046	0.865999066855288
C5_GO_LONG_CHAIN_FATTY_ACYL_COA_BINDING	4	Up	0.0295440582205479	0.865999066855288
C5_GO_NEGATIVE_REGULATION_OF_STEM_CELL_PROLIFERATION	5	Up	0.0296178593485778	0.865999066855288
C5_GO_BRANCH_ELONGATION_INVOLVED_IN_MAMMARY_GLAND_DUCT_BRANCHING	5	Up	0.0296948049963531	0.865999066855288
C2_MIKKELSEN_MCV6_ICP_WITH_H3K27ME3	29	Up	0.029763198143207	0.865999066855288
C2_ISHIDA_E2F_TARGETS	50	Down	0.0297837504713307	0.865999066855288
C5_GO_CYCLIC_NUCLEOTIDE_CATABOLIC_PROCESS	11	Up	0.0297971513963145	0.865999066855288
C2_CAFFAREL_RESPONSE_TO_THC_24HR_3_DN	11	Down	0.0298383821280264	0.865999066855288
C5_GO_TRANSITION_METAL_ION_TRANSMEMBRANE_TRANSPORTER_ACTIVITY	28	Down	0.0299945209408123	0.865999066855288
TRM_core_signature_DOWN	14	Down	0.0300039485117299	0.865999066855288
C2_REACTOME_MULTIFUNCTIONAL_ANION_EXCHANGERS	6	Up	0.0300334336359754	0.865999066855288
C5_GO_POSITIVE_REGULATION_OF_TELOMERE_MAINTENANCE_VIA_TELOMERE_LENGTHENING	35	Down	0.0302116704822362	0.865999066855288
C5_GO_TIGHT_JUNCTION	87	Up	0.0302319365683614	0.865999066855288
C2_BIOCARTA_AKT_PATHWAY	20	Down	0.0302677018969658	0.865999066855288
C5_GO_PRERIBOSOME	50	Down	0.0302795416607764	0.865999066855288
C5_GO_DETECTION_OF_VIRUS	6	Down	0.0302861615613561	0.865999066855288
C5_GO_RELEASE_OF_CYTOCHROME_C_FROM_MITOCHONDRIA	50	Down	0.0303291169203005	0.865999066855288
C5_GO_ARGININE_CATABOLIC_PROCESS	9	Down	0.0303811710976692	0.865999066855288
C5_GO_POSITIVE_REGULATION_OF_CAMP_DEPENDENT_PROTEIN_KINASE_ACTIVITY	4	Up	0.030416359666201	0.865999066855288
C7_GSE17721_CPG_VS_GARDIQUIMOD_2H_BMDC_DN	181	Down	0.0304308486232933	0.865999066855288
C5_GO_PEPTIDYL_THREONINE_MODIFICATION	96	Down	0.0304487224718878	0.865999066855288
C5_GO_LEUKOCYTE_MIGRATION_INVOLVED_IN_INFLAMMATORY_RESPONSE	9	Down	0.0304567359747236	0.865999066855288
C2_REACTOME_CS_DS_DEGRADATION	9	Down	0.0304891703111418	0.865999066855288
C2_ZHAN_EARLY_DIFFERENTIATION_GENES_DN	37	Down	0.0305139370089241	0.865999066855288
C2_CEBALLOS_TARGETS_OF_TP53_AND_MYC_UP	20	Down	0.0305997118694036	0.865999066855288
C5_GO_CYSTEINE_TYPE_PEPTIDASE_ACTIVITY	138	Down	0.0306127044229324	0.865999066855288
C2_KEGG_ALDOSTERONE_REGULATED_SODIUM_REABSORPTION	32	Down	0.0306358708455233	0.865999066855288
C7_GSE14908_ATOPIC_VS_NONATOPIC_PATIENT_RESTING_CD4_TCELL_DN	166	Down	0.0306559516029998	0.865999066855288
C5_GO_PRESYNAPTIC_MEMBRANE_ORGANIZATION	6	Up	0.0307114356202265	0.865999066855288
C2_BIOCARTA_IFNA_PATHWAY	7	Up	0.0307557790212765	0.865999066855288
C5_GO_CELLULAR_IRON_ION_HOMEOSTASIS	54	Down	0.0307734727408854	0.865999066855288
C7_GSE5589_LPS_AND_IL10_VS_LPS_AND_IL6_STIM_MACROPHAGE_45MIN_DN	171	Down	0.0308166413260921	0.865999066855288
C7_GSE7509_UNSTIM_VS_FCGRIIB_STIM_DC_UP	144	Down	0.030833643729533	0.865999066855288
C2_KEGG_METABOLISM_OF_XENOBIOTICS_BY_CYTOCHROME_P450	30	Up	0.0309066064044297	0.865999066855288
C5_GO_POSTTRANSLATIONAL_PROTEIN_TARGETING_TO_MEMBRANE_TRANSLOCATION	3	Up	0.0309102052864441	0.865999066855288
C7_GSE22501_PERIPHERAL_BLOOD_VS_CORD_BLOOD_TREG_DN	150	Down	0.0309607482718075	0.865999066855288
C2_BIOCARTA_ERK5_PATHWAY	12	Down	0.0309764721630313	0.865999066855288
C2_MONTERO_THYROID_CANCER_POOR_SURVIVAL_UP	11	Down	0.0310424579031516	0.865999066855288
C2_GALLUZZI_PERMEABILIZE_MITOCHONDRIA	38	Down	0.0311407537751624	0.865999066855288
C5_GO_POSITIVE_REGULATION_OF_MITOCHONDRIAL_FISSION	13	Down	0.0311639826665919	0.865999066855288
C2_REACTOME_REGULATION_OF_TP53_ACTIVITY_THROUGH_ASSOCIATION_WITH_CO_FACTORS	13	Down	0.0311820129821959	0.865999066855288
C2_BIOCARTA_IGF1R_PATHWAY	19	Down	0.0311860508292342	0.865999066855288
C7_GSE3039_B2_VS_B1_BCELL_DN	171	Down	0.0312265786970187	0.865999066855288
C2_KEGG_REGULATION_OF_AUTOPHAGY	19	Down	0.031237020300463	0.865999066855288
C5_GO_TRANSFORMING_GROWTH_FACTOR_BETA1_PRODUCTION	9	Down	0.0312765428345021	0.865999066855288
C5_GO_MUSCLE_HYPERTROPHY_IN_RESPONSE_TO_STRESS	19	Down	0.0313294324816429	0.865999066855288
C5_GO_IMMUNE_RESPONSE_REGULATING_SIGNALING_PATHWAY	440	Down	0.0313639115556238	0.865999066855288
C5_GO_INTERMEDIATE_DENSITY_LIPOPROTEIN_PARTICLE	3	Up	0.031374177858266	0.865999066855288
C2_REACTOME_RECRUITMENT_OF_NUMA_TO_MITOTIC_CENTROSOMES	77	Down	0.0314273704910315	0.866366458346038
C7_GSE37301_HEMATOPOIETIC_STEM_CELL_VS_PRO_BCELL_UP	145	Down	0.0316044156118153	0.866462065424068
C5_GO_REGULATION_OF_RESPIRATORY_SYSTEM_PROCESS	10	Up	0.0316147531854305	0.866462065424068
C2_RODRIGUES_NTN1_TARGETS_UP	9	Up	0.0316208864540764	0.866462065424068
C2_REACTOME_IMMUNOREGULATORY_INTERACTIONS_BETWEEN_A_LYMPHOID_AND_A_NON_LYMPHOID_CELL	90	Down	0.0316365915324937	0.866462065424068
C2_REACTOME_NUCLEOTIDE_BINDING_DOMAIN_LEUCINE_RICH_REPEAT_CONTAINING_RECEPTOR_NLR_SIGNALING_PATHWAYS	52	Down	0.0317113101620616	0.866462065424068
C2_REACTOME_METABOLISM_OF_ANGIOTENSINOGEN_TO_ANGIOTENSINS	11	Down	0.0317184580571522	0.866462065424068
C2_PEDERSEN_METASTASIS_BY_ERBB2_ISOFORM_1	39	Up	0.0317384842101731	0.866462065424068
C7_GSE3337_CTRL_VS_16H_IFNG_IN_CD8POS_DC_DN	165	Down	0.0319491289410752	0.866462065424068
C7_GSE6090_UNSTIM_VS_DC_SIGN_STIM_DC_UP	153	Down	0.0321246936642525	0.866462065424068
C5_GO_REGULATION_OF_AMYLOID_BETA_FORMATION	19	Up	0.0321667672940062	0.866462065424068
C2_REACTOME_ADHERENS_JUNCTIONS_INTERACTIONS	22	Up	0.032171221595328	0.866462065424068
C5_GO_REGULATION_OF_OSTEOCLAST_DEVELOPMENT	10	Down	0.0321989876359869	0.866462065424068
C5_GO_REGULATION_OF_CILIUM_BEAT_FREQUENCY_INVOLVED_IN_CILIARY_MOTILITY	5	Down	0.0322132990431958	0.866462065424068
C5_GO_REGULATION_OF_PROTEIN_DEACETYLATION	33	Down	0.0322220913248444	0.866462065424068
C2_REACTOME_IRS_ACTIVATION	4	Down	0.0322739351550655	0.866462065424068
C7_GSE7509_FCGRIIB_VS_TNFA_IL1B_IL6_PGE_STIM_DC_UP	174	Down	0.0322972009698494	0.866462065424068
C5_GO_REGULATION_OF_HEART_RATE	60	Up	0.0323518156761636	0.866462065424068
C5_GO_14_3_3_PROTEIN_BINDING	28	Down	0.0323837672519416	0.866462065424068
C2_REACTOME_TNF_RECEPTOR_SUPERFAMILY_TNFSF_MEMBERS_MEDIATING_NON_CANONICAL_NF_KB_PATHWAY	14	Down	0.0324398817494479	0.866462065424068
C5_GO_INTESTINAL_HEXOSE_ABSORPTION	3	Down	0.0324823283557475	0.866462065424068
C5_GO_PHOSPHATIDYLINOSITOL_4_5_BISPHOSPHATE_5_PHOSPHATASE_ACTIVITY	8	Down	0.0325009415721457	0.866462065424068
C2_WU_HBX_TARGETS_3_DN	13	Up	0.0325506863477447	0.866462065424068
C5_GO_PEPTIDYL_TYROSINE_DEPHOSPHORYLATION_INVOLVED_IN_INACTIVATION_OF_PROTEIN_KINASE_ACTIVITY	2	Down	0.0325693036091713	0.866462065424068
C5_GO_ACTIVATION_OF_INNATE_IMMUNE_RESPONSE	240	Down	0.032573997043487	0.866462065424068
C5_GO_REGULATION_OF_ACTIN_NUCLEATION	22	Up	0.0325805780486693	0.866462065424068
C5_GO_FATTY_ACID_TRANSPORT	62	Down	0.0326576818789926	0.866462065424068
C5_GO_PROTEIN_INSERTION_INTO_MEMBRANE	46	Down	0.0327648638507366	0.866462065424068
C5_GO_MULTI_ORGANISM_CELLULAR_LOCALIZATION	4	Up	0.0327767732076383	0.866462065424068
C2_BIOCARTA_PDGF_PATHWAY	26	Down	0.0327846711451227	0.866462065424068
C5_GO_PROTEIN_MODIFICATION_BY_SMALL_PROTEIN_REMOVAL	238	Down	0.0327876968012467	0.866462065424068
C5_GO_SMALL_NUCLEOLAR_RIBONUCLEOPROTEIN_COMPLEX_ASSEMBLY	7	Up	0.0328728276014854	0.866462065424068
C5_GO_RETINA_MORPHOGENESIS_IN_CAMERA_TYPE_EYE	26	Up	0.0329259901880416	0.866462065424068
C5_GO_REGULATION_OF_INTERLEUKIN_1_MEDIATED_SIGNALING_PATHWAY	7	Down	0.0329344745348828	0.866462065424068
C2_BIOCARTA_ERYTH_PATHWAY	7	Up	0.0330359664961834	0.866462065424068
C5_GO_NEGATIVE_REGULATION_OF_MYOSIN_LIGHT_CHAIN_PHOSPHATASE_ACTIVITY	4	Up	0.0330781250584307	0.866462065424068
C7_GSE35825_UNTREATED_VS_IFNA_STIM_MACROPHAGE_UP	167	Down	0.0332542232280712	0.866462065424068
C5_GO_CEREBELLAR_PURKINJE_CELL_LAYER_MORPHOGENESIS	10	Down	0.0332665993644328	0.866462065424068
C7_GSE40666_WT_VS_STAT1_KO_CD8_TCELL_UP	168	Down	0.0332728242229551	0.866462065424068
C5_GO_INTERLEUKIN_1_MEDIATED_SIGNALING_PATHWAY	87	Down	0.0333093593487885	0.866462065424068
C2_BIOCARTA_RAS_PATHWAY	21	Down	0.0333419227260371	0.866462065424068
C5_GO_REGULATION_OF_TELOMERASE_ACTIVITY	44	Down	0.0334006350071371	0.866462065424068
C7_GSE29614_DAY3_VS_DAY7_TIV_FLU_VACCINE_PBMC_UP	75	Up	0.0334055334829223	0.866462065424068
C5_GO_CHROMOSOME_PASSENGER_COMPLEX	5	Down	0.0334356757573906	0.866462065424068
C2_MIKKELSEN_ES_ICP_WITH_H3K4ME3_AND_H3K27ME3	61	Up	0.0334734513547177	0.866462065424068
C7_GSE9006_HEALTHY_VS_TYPE_2_DIABETES_PBMC_AT_DX_UP	162	Down	0.0335523293347113	0.866462065424068
C5_GO_MACROPHAGE_PROLIFERATION	3	Up	0.0335959340920574	0.866462065424068
C5_GO_MICROGLIAL_CELL_PROLIFERATION	3	Up	0.0335959340920574	0.866462065424068
C2_REACTOME_TRNA_MODIFICATION_IN_THE_NUCLEUS_AND_CYTOSOL	39	Down	0.0336115455054653	0.866462065424068
C5_GO_PATTERN_RECOGNITION_RECEPTOR_SIGNALING_PATHWAY	154	Down	0.0336439831811156	0.866462065424068
C5_GO_HEMATOPOIETIC_STEM_CELL_MIGRATION	6	Up	0.033721987273672	0.866462065424068
C5_GO_EOSINOPHIL_ACTIVATION	6	Up	0.033721987273672	0.866462065424068
C7_GSE15624_CTRL_VS_3H_HALOFUGINONE_TREATED_CD4_TCELL_UP	147	Down	0.033736931591739	0.866462065424068
C5_GO_MITOTIC_SPINDLE_MIDZONE_ASSEMBLY	7	Down	0.0337584345561087	0.866462065424068
C5_GO_CALCIUM_IMPORT_INTO_THE_MITOCHONDRION	10	Down	0.0337726169115433	0.866462065424068
C5_GO_LARGE_RIBOSOMAL_SUBUNIT_RRNA_BINDING	5	Down	0.0338159602085308	0.866462065424068
C2_CHESLER_BRAIN_HIGHEST_EXPRESSION	34	Down	0.0338565489966202	0.866462065424068
C5_GO_3_BETA_HYDROXY_DELTA5_STEROID_DEHYDROGENASE_ACTIVITY	3	Down	0.0338828964641225	0.866462065424068
C2_PID_TCR_PATHWAY	63	Down	0.0339246167075976	0.866462065424068
C2_REACTOME_RELEASE_OF_APOPTOTIC_FACTORS_FROM_THE_MITOCHONDRIA	5	Up	0.0339399413937168	0.866462065424068
C5_GO_HISTONE_H3_K27_DEMETHYLATION	5	Down	0.0339507407088302	0.866462065424068
C5_GO_HISTONE_DEMETHYLASE_ACTIVITY_H3_K27_SPECIFIC_	5	Down	0.0339507407088302	0.866462065424068
C2_PID_ATR_PATHWAY	37	Down	0.0339526917084206	0.866462065424068
C5_GO_N_ACETYLNEURAMINATE_CATABOLIC_PROCESS	6	Down	0.0340059965127229	0.866462065424068
C5_GO_MHC_CLASS_II_RECEPTOR_ACTIVITY	4	Down	0.03406330359883	0.866462065424068
C5_GO_PYRIMIDINE_CONTAINING_COMPOUND_SALVAGE	11	Down	0.0340743735242162	0.866462065424068
C7_GSE411_WT_VS_SOCS3_KO_MACROPHAGE_IL6_STIM_100MIN_UP	173	Down	0.0340887838271298	0.866462065424068
C2_REACTOME_G1_PHASE	38	Down	0.0341394308073335	0.866462065424068
C5_GO_PLACENTA_BLOOD_VESSEL_DEVELOPMENT	27	Down	0.0341431445013581	0.866462065424068
C5_GO_POSITIVE_REGULATION_OF_REACTIVE_OXYGEN_SPECIES_BIOSYNTHETIC_PROCESS	37	Down	0.0342032385935833	0.866974273008647
C5_GO_LOW_DENSITY_LIPOPROTEIN_PARTICLE_RECEPTOR_ACTIVITY	11	Up	0.034395700343472	0.869600545061993
C5_GO_MYOSIN_LIGHT_CHAIN_BINDING	3	Up	0.0344274919660674	0.869600545061993
C3_SP1_Q2_01	195	Down	0.0344997820716263	0.869600545061993
C5_GO_INTERACTION_WITH_SYMBIONT	57	Up	0.0345488430240391	0.869600545061993
C5_GO_POSITIVE_REGULATION_OF_CALCIUM_ION_IMPORT	10	Up	0.0345534538144226	0.869600545061993
C5_GO_POSITIVE_REGULATION_OF_INTERFERON_ALPHA_PRODUCTION	18	Down	0.0345753355490288	0.869600545061993
C5_GO_TRANSCYTOSIS	15	Up	0.0345870676671529	0.869600545061993
C5_GO_POSITIVE_REGULATION_OF_EPITHELIAL_CELL_PROLIFERATION_INVOLVED_IN_LUNG_MORPHOGENESIS	4	Up	0.0347071407251232	0.870824637673336
C2_REACTOME_SIGNALLING_TO_ERKS	26	Down	0.0347159294860337	0.870824637673336
C7_GSE42021_TCONV_PLN_VS_CD24INT_TCONV_THYMUS_DN	145	Down	0.0347718469638208	0.871221259048533
C5_GO_REGULATION_OF_DNA_BINDING_TRANSCRIPTION_FACTOR_ACTIVITY	332	Down	0.0348624858317871	0.872485921340912
C7_GSE15330_HSC_VS_PRO_BCELL_DN	164	Down	0.0349200319853164	0.87292043131994
C2_REACTOME_COPI_INDEPENDENT_GOLGI_TO_ER_RETROGRADE_TRAFFIC	40	Down	0.0349824597946981	0.873106557208419
C5_GO_PROTON_TRANSPORTING_TWO_SECTOR_ATPASE_COMPLEX_PROTON_TRANSPORTING_DOMAIN	20	Up	0.0350078631555739	0.873106557208419
C5_GO_THYROID_GLAND_DEVELOPMENT	15	Down	0.035142699445463	0.874180445928907
C2_REACTOME_MASTL_FACILITATES_MITOTIC_PROGRESSION	9	Down	0.0351612089995253	0.874180445928907
C2_PID_ILK_PATHWAY	42	Down	0.0351716480109499	0.874180445928907
C7_GSE15215_CD2_POS_VS_NEG_PDC_UP	137	Down	0.0352340230263701	0.874595662374969
C5_GO_NEGATIVE_REGULATION_OF_UBIQUITIN_PROTEIN_TRANSFERASE_ACTIVITY	13	Down	0.0352688763172892	0.874595662374969
C2_PID_HDAC_CLASSII_PATHWAY	31	Down	0.0353269347697803	0.875036492592858
C5_GO_TRANSCRIPTION_FACTOR_TFIIIC_COMPLEX	4	Down	0.0354304833030994	0.8764852310793
C2_ZHONG_SECRETOME_OF_LUNG_CANCER_AND_MACROPHAGE	62	Down	0.0355154364053771	0.8764852310793
C2_DAUER_STAT3_TARGETS_UP	41	Down	0.0355432327316476	0.8764852310793
C5_GO_ANTIGEN_RECEPTOR_MEDIATED_SIGNALING_PATHWAY	195	Down	0.0355662562177563	0.8764852310793
C5_GO_OLIGOPEPTIDE_TRANSPORT	9	Up	0.0356158704244374	0.8764852310793
C2_PID_RETINOIC_ACID_PATHWAY	27	Down	0.035627512730425	0.8764852310793
C7_GSE17721_CTRL_VS_CPG_0.5H_BMDC_UP	170	Down	0.0357865146921133	0.8766089054187
C2_WALLACE_JAK2_TARGETS_UP	20	Down	0.0357871846626522	0.8766089054187
C7_GSE32255_UNSTIM_VS_4H_LPS_STIM_DC_DN	133	Down	0.0357903853063396	0.8766089054187
C5_GO_ADENYL_NUCLEOTIDE_EXCHANGE_FACTOR_ACTIVITY	7	Down	0.0357939556740039	0.8766089054187
C2_REACTOME_SIGNALING_BY_NTRK1_TRKA	66	Down	0.0358543213669632	0.877098449385746
C5_GO_FC_RECEPTOR_SIGNALING_PATHWAY	160	Down	0.0359342701194039	0.877451807567039
C2_BIOCARTA_LDL_PATHWAY	6	Up	0.0359693172016209	0.877451807567039
C5_GO_POSITIVE_REGULATION_OF_CELL_PROLIFERATION_INVOLVED_IN_KIDNEY_DEVELOPMENT	6	Down	0.0359899443236308	0.877451807567039
C5_GO_POSITIVE_REGULATION_OF_NLRP3_INFLAMMASOME_COMPLEX_ASSEMBLY	6	Down	0.0360673858824429	0.877896929539226
C2_BIOCARTA_MRP_PATHWAY	5	Up	0.0361192098289062	0.877896929539226
C5_GO_TETRAHYDROFOLATE_BIOSYNTHETIC_PROCESS	6	Down	0.036129441375872	0.877896929539226
C7_GSE22886_UNSTIM_VS_IL2_STIM_NKCELL_DN	175	Down	0.0363327438604085	0.881044226720725
C2_REACTOME_VISUAL_PHOTOTRANSDUCTION	54	Up	0.0363562395029391	0.881044226720725
C7_GSE17721_POLYIC_VS_GARDIQUIMOD_2H_BMDC_DN	158	Down	0.0363806413188091	0.881044226720725
C2_RAY_TARGETS_OF_P210_BCR_ABL_FUSION_UP	13	Up	0.0364819930049959	0.882514848605264
C5_GO_EYE_MORPHOGENESIS	89	Up	0.0366046685371767	0.884094569935715
C5_GO_SUGAR_MEDIATED_SIGNALING_PATHWAY	3	Up	0.0366286936860536	0.884094569935715
C5_GO_PLATELET_ALPHA_GRANULE_MEMBRANE	14	Down	0.0367776616115039	0.88587577848472
C5_GO_PYRIMIDINE_NUCLEOSIDE_BIOSYNTHETIC_PROCESS	14	Down	0.0368341612629574	0.88587577848472
C5_GO_POSITIVE_REGULATION_OF_NITRIC_OXIDE_BIOSYNTHETIC_PROCESS	28	Down	0.0368949431602119	0.88587577848472
C7_GSE21670_UNTREATED_VS_IL6_TREATED_CD4_TCELL_UP	161	Down	0.0369374415875938	0.88587577848472
C2_KEGG_T_CELL_RECEPTOR_SIGNALING_PATHWAY	96	Down	0.0369768993696262	0.88587577848472
C2_REACTOME_TP53_REGULATES_TRANSCRIPTION_OF_GENES_INVOLVED_IN_G2_CELL_CYCLE_ARREST	17	Down	0.0370484220485649	0.88587577848472
C1_chr21q11	4	Down	0.0370593804479812	0.88587577848472
C5_GO_CELLULAR_RESPONSE_TO_GAMMA_RADIATION	24	Down	0.0370624278276966	0.88587577848472
C2_REACTOME_FCGAMMA_RECEPTOR_FCGR_DEPENDENT_PHAGOCYTOSIS	80	Down	0.0371254074936253	0.88587577848472
C5_GO_NEGATIVE_REGULATION_OF_ORGAN_GROWTH	26	Down	0.0371445311840313	0.88587577848472
C5_GO_RESPONSE_TO_INTERLEUKIN_2	12	Down	0.0371510764719229	0.88587577848472
C5_GO_FOREBRAIN_NEURON_DEVELOPMENT	18	Up	0.037256445230014	0.887085630413553
C5_GO_MRNA_METHYLATION	13	Down	0.0372834866532051	0.887085630413553
C1_chr8q23	11	Up	0.0374059349651298	0.888636581101702
C5_GO_R_SMAD_BINDING	17	Down	0.0374304871200137	0.888636581101702
C2_REACTOME_RUNX3_REGULATES_BCL2L11_BIM_TRANSCRIPTION	5	Down	0.0375372809892488	0.889035766916613
C5_GO_POSTSYNAPTIC_ACTIN_CYTOSKELETON_ORGANIZATION	5	Down	0.037637411696586	0.889035766916613
C2_BURTON_ADIPOGENESIS_PEAK_AT_8HR	32	Down	0.0376638777134849	0.889035766916613
C5_GO_POSITIVE_REGULATION_OF_INTERLEUKIN_12_PRODUCTION	24	Down	0.0377071473359139	0.889035766916613
C2_WEIGEL_OXIDATIVE_STRESS_BY_HNE_AND_TBH	51	Down	0.0377307290983991	0.889035766916613
C5_GO_NEGATIVE_REGULATION_OF_PEPTIDASE_ACTIVITY	144	Down	0.0378230117709789	0.889035766916613
C7_GSE12366_GC_VS_NAIVE_BCELL_DN	172	Down	0.0378253480357223	0.889035766916613
C2_REACTOME_VEGFR2_MEDIATED_CELL_PROLIFERATION	17	Down	0.0378585927173482	0.889035766916613
C7_GSE37533_PPARG1_FOXP3_VS_FOXP3_TRANSDUCED_CD4_TCELL_DN	176	Down	0.0378630793333434	0.889035766916613
C2_LAMB_CCND1_TARGETS	15	Down	0.0379084376653865	0.889035766916613
C5_GO_N_ACETYLTRANSFERASE_ACTIVITY	68	Down	0.0379160127220403	0.889035766916613
C5_GO_SMN_COMPLEX	10	Up	0.0380093003703002	0.889035766916613
C5_GO_MULTI_ORGANISM_MEMBRANE_ORGANIZATION	10	Up	0.0380175244199653	0.889035766916613
C5_GO_SPERM_PLASMA_MEMBRANE	2	Down	0.0380202655004159	0.889035766916613
C5_GO_POSITIVE_REGULATION_OF_EPIDERMAL_GROWTH_FACTOR_ACTIVATED_RECEPTOR_ACTIVITY	8	Down	0.0381698742815131	0.891194823153961
C5_GO_ANTIGEN_PROCESSING_AND_PRESENTATION_OF_EXOGENOUS_PEPTIDE_ANTIGEN_VIA_MHC_CLASS_I_TAP_INDEPENDENT	7	Down	0.0382525609344055	0.891194823153961
C5_GO_PYRIMIDINE_CONTAINING_COMPOUND_CATABOLIC_PROCESS	32	Up	0.0382928944689257	0.891194823153961
C5_GO_GLUTATHIONE_DERIVATIVE_BIOSYNTHETIC_PROCESS	17	Up	0.0383247545778464	0.891194823153961
C5_GO_INSULIN_BINDING	5	Down	0.0384046577500604	0.891194823153961
C7_GSE37532_VISCERAL_ADIPOSE_TISSUE_VS_LN_DERIVED_TREG_CD4_TCELL_UP	153	Down	0.0384531838903083	0.891194823153961
C5_GO_NEGATIVE_REGULATION_OF_CAMP_MEDIATED_SIGNALING	13	Up	0.038504807704845	0.891194823153961
C2_LENAOUR_DENDRITIC_CELL_MATURATION_DN	116	Down	0.0385835615865002	0.891194823153961
C5_GO_REGULATION_OF_MAP_KINASE_ACTIVITY	264	Down	0.0385844331630323	0.891194823153961
C7_GSE1460_INTRATHYMIC_T_PROGENITOR_VS_CD4_THYMOCYTE_UP	179	Down	0.0386135746355291	0.891194823153961
C2_LIU_PROSTATE_CANCER_UP	68	Down	0.0386140837706368	0.891194823153961
C7_GSE37532_TREG_VS_TCONV_CD4_TCELL_FROM_LN_UP	165	Down	0.0386754387077531	0.891194823153961
C7_GSE22935_UNSTIM_VS_48H_MBOVIS_BCG_STIM_MACROPHAGE_DN	159	Down	0.0387303581035532	0.891194823153961
C2_REACTOME_MAPK_TARGETS_NUCLEAR_EVENTS_MEDIATED_BY_MAP_KINASES	29	Down	0.0387453535564617	0.891194823153961
C2_BIOCARTA_FBW7_PATHWAY	9	Down	0.0387636522403467	0.891194823153961
C2_ACOSTA_PROLIFERATION_INDEPENDENT_MYC_TARGETS_DN	102	Down	0.0387817383690948	0.891194823153961
C2_PEART_HDAC_PROLIFERATION_CLUSTER_UP	49	Down	0.0388492446808585	0.891194823153961
C7_GSE37416_12H_VS_24H_F_TULARENSIS_LVS_NEUTROPHIL_UP	174	Down	0.0388655606296448	0.891194823153961
C5_GO_ACYLGLYCEROL_METABOLIC_PROCESS	39	Up	0.0388920817727733	0.891194823153961
C5_GO_PRONEPHROS_DEVELOPMENT	5	Up	0.0389356447007429	0.891252908149882
C5_GO_POSTSYNAPTIC_CYTOSKELETON_ORGANIZATION	7	Down	0.0390404979935528	0.891957210569503
C5_GO_R2TP_COMPLEX	4	Up	0.039071834922095	0.891957210569503
C5_GO_T_CELL_ANTIGEN_PROCESSING_AND_PRESENTATION	4	Down	0.0391265641305508	0.891957210569503
C7_GSE17721_POLYIC_VS_GARDIQUIMOD_12H_BMDC_UP	156	Down	0.0391327433593234	0.891957210569503
C5_GO_RACEMASE_AND_EPIMERASE_ACTIVITY_ACTING_ON_CARBOHYDRATES_AND_DERIVATIVES	10	Down	0.0391923647502911	0.891957210569503
C1_chr12q15	25	Down	0.0392687855476434	0.891957210569503
C7_GSE3982_CENT_MEMORY_CD4_TCELL_VS_NKCELL_DN	152	Down	0.039472950547782	0.891957210569503
C5_GO_PEPTIDYL_ARGININE_N_METHYLATION	10	Up	0.039484475437841	0.891957210569503
C5_GO_PROTEIN_ARGININE_N_METHYLTRANSFERASE_ACTIVITY	10	Up	0.039484475437841	0.891957210569503
C5_GO_TOLL_LIKE_RECEPTOR_BINDING	11	Down	0.0395309513097064	0.891957210569503
C2_SAFFORD_T_LYMPHOCYTE_ANERGY	67	Up	0.0397421603450277	0.891957210569503
C5_GO_RAP_GUANYL_NUCLEOTIDE_EXCHANGE_FACTOR_ACTIVITY	5	Up	0.0398117965012934	0.891957210569503
C2_REACTOME_INTERLEUKIN_2_SIGNALING	12	Down	0.0398357420673855	0.891957210569503
C2_BIOCARTA_MAL_PATHWAY	16	Down	0.0398401197517462	0.891957210569503
C7_GSE18893_TCONV_VS_TREG_24H_TNF_STIM_UP	180	Down	0.0398724794270014	0.891957210569503
C5_GO_TBP_CLASS_PROTEIN_BINDING	20	Down	0.0398831816969157	0.891957210569503
C5_GO_SATELLITE_DNA_BINDING	5	Up	0.0399294578564715	0.891957210569503
C7_GSE45739_UNSTIM_VS_ACD3_ACD28_STIM_WT_CD4_TCELL_DN	186	Down	0.0400379645066763	0.891957210569503
C2_REACTOME_CHOLESTEROL_BIOSYNTHESIS	23	Down	0.0400610667520524	0.891957210569503
C2_SEITZ_NEOPLASTIC_TRANSFORMATION_BY_8P_DELETION_DN	20	Up	0.0400636036873151	0.891957210569503
C2_BIOCARTA_CK1_PATHWAY	12	Down	0.0400686595060557	0.891957210569503
C5_GO_NEURAL_RETINA_DEVELOPMENT	31	Up	0.0400739246687349	0.891957210569503
C2_PID_A6B1_A6B4_INTEGRIN_PATHWAY	36	Down	0.0401498606192549	0.891957210569503
C7_GSE22432_MULTIPOTENT_VS_COMMON_DC_PROGENITOR_UNTREATED_UP	174	Down	0.0401756653338143	0.891957210569503
C5_GO_REGULATION_OF_RECEPTOR_CLUSTERING	6	Up	0.0401927099910759	0.891957210569503
C2_BIOCARTA_ERK_PATHWAY	21	Down	0.0401997914680493	0.891957210569503
C5_GO_PEPTIDASE_INHIBITOR_COMPLEX	3	Up	0.0402156553073991	0.891957210569503
C2_REACTOME_CHYLOMICRON_REMODELING	5	Up	0.0403467261882038	0.891957210569503
C5_GO_CHYLOMICRON_REMODELING	5	Up	0.0403467261882038	0.891957210569503
C2_KUROZUMI_RESPONSE_TO_ONCOCYTIC_VIRUS_AND_CYCLIC_RGD	15	Down	0.0403566608664336	0.891957210569503
C5_GO_ENERGY_COUPLED_PROTON_TRANSPORT_DOWN_ELECTROCHEMICAL_GRADIENT	20	Up	0.0405648109441095	0.891957210569503
C5_GO_MACROPHAGE_ACTIVATION	61	Down	0.0405807930739152	0.891957210569503
C5_GO_SIGNALING_ADAPTOR_ACTIVITY	70	Down	0.0405855233186963	0.891957210569503
C2_REACTOME_INTERLEUKIN_1_SIGNALING	87	Down	0.0406975598999144	0.891957210569503
C2_KEGG_TYPE_I_DIABETES_MELLITUS	31	Down	0.0408230296086622	0.891957210569503
C5_GO_HISTONE_H3_K36_METHYLATION	12	Up	0.0408415444862542	0.891957210569503
C5_GO_CYTIDINE_TO_URIDINE_EDITING	9	Up	0.0408504101453028	0.891957210569503
C2_REACTOME_RNA_POLYMERASE_III_TRANSCRIPTION_INITIATION_FROM_TYPE_1_PROMOTER	23	Down	0.0408711971548892	0.891957210569503
C5_GO_GENERAL_TRANSCRIPTION_INITIATION_FACTOR_ACTIVITY	15	Down	0.0408746489460226	0.891957210569503
C5_GO_POSITIVE_REGULATION_OF_MITOCHONDRION_ORGANIZATION	96	Down	0.0408762967252283	0.891957210569503
C5_GO_GOLGI_VESICLE_TRANSPORT	304	Down	0.0409253985080765	0.891957210569503
C5_GO_H4_HISTONE_ACETYLTRANSFERASE_ACTIVITY	20	Down	0.0410415562504435	0.891957210569503
C2_KOINUMA_COLON_CANCER_MSI_DN	7	Down	0.0411081082865606	0.891957210569503
C2_REACTOME_REGULATION_OF_PLK1_ACTIVITY_AT_G2_M_TRANSITION	78	Down	0.041313491048584	0.891957210569503
C5_GO_POSITIVE_REGULATION_OF_FIBROBLAST_MIGRATION	11	Down	0.0413533953767275	0.891957210569503
C2_BIOCARTA_SRCRPTP_PATHWAY	11	Down	0.0414289250883634	0.891957210569503
C2_SARRIO_EPITHELIAL_MESENCHYMAL_TRANSITION_UP	151	Down	0.0414968597724314	0.891957210569503
C5_GO_POSITIVE_REGULATION_OF_OXIDATIVE_PHOSPHORYLATION	6	Down	0.0415547128482897	0.891957210569503
C2_BIOCARTA_INTRINSIC_PATHWAY	12	Up	0.0415908647870971	0.891957210569503
C3_AREB6_04	180	Up	0.0416045290172052	0.891957210569503
C5_GO_CELLULAR_RESPONSE_TO_SODIUM_ARSENITE	3	Down	0.0416093556511026	0.891957210569503
C5_GO_NEGATIVE_REGULATION_OF_SINGLE_STRANDED_VIRAL_RNA_REPLICATION_VIA_DOUBLE_STRANDED_DNA_INTERMEDIATE	11	Up	0.0416224763928232	0.891957210569503
C3_SP1_Q6	210	Down	0.0416541801525557	0.891957210569503
C5_GO_ATPASE_REGULATOR_ACTIVITY	33	Down	0.0416551321002093	0.891957210569503
C2_REACTOME_G2_M_CHECKPOINTS	147	Down	0.0416818397226405	0.891957210569503
C2_BIOCARTA_NGF_PATHWAY	17	Down	0.0417596008926057	0.891957210569503
C2_REN_ALVEOLAR_RHABDOMYOSARCOMA_UP	61	Up	0.0418464582625407	0.891957210569503
C2_BIOCARTA_ACETAMINOPHEN_PATHWAY	4	Up	0.0418529478316417	0.891957210569503
C2_REACTOME_M_PHASE	338	Down	0.0418883399735473	0.891957210569503
C2_REACTOME_RESPIRATORY_ELECTRON_TRANSPORT_ATP_SYNTHESIS_BY_CHEMIOSMOTIC_COUPLING_AND_HEAT_PRODUCTION_BY_UNCOUPLING_PROTEINS	100	Up	0.0418978868596516	0.891957210569503
C2_HELLER_SILENCED_BY_METHYLATION_UP	215	Down	0.0420007307141878	0.891957210569503
C2_HOFMANN_MYELODYSPLASTIC_SYNDROM_LOW_RISK_DN	18	Down	0.042045910158293	0.891957210569503
C2_CHIBA_RESPONSE_TO_TSA	39	Down	0.0420878055917277	0.891957210569503
C5_GO_RNA_METHYLATION	70	Down	0.0420909603972383	0.891957210569503
C7_GSE42021_TREG_PLN_VS_CD24INT_TREG_THYMUS_DN	167	Down	0.0421051177773809	0.891957210569503
C5_GO_NEURAL_TUBE_FORMATION	81	Down	0.0421533001536668	0.891957210569503
C5_GO_POSITIVE_REGULATION_OF_SENSORY_PERCEPTION_OF_PAIN	3	Up	0.0422069581086524	0.891957210569503
C5_GO_LABYRINTHINE_LAYER_BLOOD_VESSEL_DEVELOPMENT	17	Down	0.0422695157088499	0.891957210569503
C2_GREENBAUM_E2A_TARGETS_UP	33	Down	0.0422796928618568	0.891957210569503
C5_GO_INTERFERON_GAMMA_MEDIATED_SIGNALING_PATHWAY	72	Down	0.0423188456520703	0.891957210569503
C7_GSE9988_ANTI_TREM1_VS_VEHICLE_TREATED_MONOCYTES_DN	181	Down	0.0423571520388011	0.891957210569503
C5_GO_CAMERA_TYPE_EYE_PHOTORECEPTOR_CELL_DIFFERENTIATION	11	Up	0.0423701036839671	0.891957210569503
C2_FAELT_B_CLL_WITH_VH3_21_UP	37	Down	0.0423749083706877	0.891957210569503
C2_REACTOME_FRS2_MEDIATED_ACTIVATION	9	Down	0.0424019899727625	0.891957210569503
C3_E2F_01	59	Up	0.0424196543394595	0.891957210569503
C5_GO_APOPTOTIC_MITOCHONDRIAL_CHANGES	93	Down	0.0424480106814785	0.891957210569503
C5_GO_ENDOLYSOSOME_LUMEN	5	Down	0.042606719038017	0.891957210569503
C5_GO_UBIQUITIN_CONJUGATING_ENZYME_COMPLEX	8	Down	0.0426713639504138	0.891957210569503
C7_GSE10325_LUPUS_CD4_TCELL_VS_LUPUS_MYELOID_DN	178	Down	0.0427103005821401	0.891957210569503
C2_REACTOME_CD28_DEPENDENT_VAV1_PATHWAY	12	Down	0.0427530939819945	0.891957210569503
C5_GO_REGULATION_OF_BRANCHING_INVOLVED_IN_MAMMARY_GLAND_DUCT_MORPHOGENESIS	3	Up	0.0427775364539126	0.891957210569503
C2_SANA_RESPONSE_TO_IFNG_UP	62	Down	0.0428676846348539	0.891957210569503
C5_GO_PEPTIDE_N_ACETYLTRANSFERASE_ACTIVITY	59	Down	0.0428853324459911	0.891957210569503
C5_GO_INTERLEUKIN_8_PRODUCTION	56	Down	0.0428914159288731	0.891957210569503
C1_chrXq28	67	Down	0.042907214230083	0.891957210569503
C5_GO_DOPAMINE_SECRETION	19	Up	0.0429211074590835	0.891957210569503
C1_chr6p12	26	Up	0.043057719917988	0.891957210569503
C2_BERTUCCI_INVASIVE_CARCINOMA_DUCTAL_VS_LOBULAR_DN	31	Up	0.0430702592636542	0.891957210569503
C2_REACTOME_RHO_GTPASE_EFFECTORS	277	Down	0.0430948955018057	0.891957210569503
C5_GO_MINUS_END_DIRECTED_ORGANELLE_TRANSPORT_ALONG_MICROTUBULE	4	Down	0.0431376387311536	0.891957210569503
C2_REACTOME_INTRINSIC_PATHWAY_OF_FIBRIN_CLOT_FORMATION	11	Up	0.0432377914981999	0.891957210569503
C5_GO_POSITIVE_REGULATION_OF_PROTEIN_DEPOLYMERIZATION	13	Down	0.0432408497448801	0.891957210569503
C5_GO_RETINAL_BIPOLAR_NEURON_DIFFERENTIATION	3	Up	0.0432421392355724	0.891957210569503
C2_KEGG_THYROID_CANCER	26	Down	0.0433292418567251	0.891957210569503
C7_GSE24574_BCL6_HIGH_VS_LOW_TFH_CD4_TCELL_DN	182	Down	0.0433419704730775	0.891957210569503
C7_GSE16385_MONOCYTE_VS_12H_IL4_TREATED_MACROPHAGE_DN	164	Down	0.0433754544368909	0.891957210569503
C5_GO_NEGATIVE_REGULATION_OF_GENE_SILENCING	23	Down	0.0434112221942552	0.891957210569503
C2_REACTOME_DEUBIQUITINATION	241	Down	0.0434732741026205	0.891957210569503
C5_GO_PROTEIN_KINASE_C_BINDING	35	Down	0.0435541764448089	0.891957210569503
C5_GO_ENDOPLASMIC_RETICULUM_TO_GOLGI_VESICLE_MEDIATED_TRANSPORT	170	Down	0.0435858620011444	0.891957210569503
C2_PID_CD8_TCR_PATHWAY	51	Down	0.043632831731428	0.891957210569503
C2_PID_SMAD2_3PATHWAY	16	Down	0.0436710597630816	0.891957210569503
C5_GO_POST_EMBRYONIC_CAMERA_TYPE_EYE_DEVELOPMENT	7	Up	0.0436863234674116	0.891957210569503
C5_GO_EGO_COMPLEX	4	Down	0.0438338165889459	0.891957210569503
C5_GO_POSITIVE_REGULATION_OF_CARDIAC_MUSCLE_ADAPTATION	2	Down	0.0439473429941982	0.891957210569503
C5_GO_REGULATION_OF_TRANSCRIPTION_ELONGATION_FROM_RNA_POLYMERASE_II_PROMOTER	25	Up	0.0440124178530045	0.891957210569503
C5_GO_GANGLIOSIDE_CATABOLIC_PROCESS	3	Down	0.0442810539181143	0.891957210569503
C6_RPS14_DN.V1_DN	145	Down	0.0442892194027334	0.891957210569503
C5_GO_OSTEOCLAST_PROLIFERATION	4	Up	0.0443336136731025	0.891957210569503
C2_REACTOME_IRAK4_DEFICIENCY_TLR2_4	11	Down	0.0444002117122972	0.891957210569503
C5_GO_AMYLOID_BETA_FORMATION	25	Up	0.0444042729536522	0.891957210569503
C2_KIM_LRRC3B_TARGETS	25	Down	0.0444126421781805	0.891957210569503
C5_GO_ECTOPIC_GERM_CELL_PROGRAMMED_CELL_DEATH	6	Up	0.0444393499607982	0.891957210569503
C5_GO_RESPONSE_TO_PROTOZOAN	13	Down	0.0444867582962851	0.891957210569503
C5_GO_REGULATION_OF_PROTEIN_TYROSINE_PHOSPHATASE_ACTIVITY	5	Up	0.0445562254425949	0.891957210569503
C2_SABATES_COLORECTAL_ADENOMA_SIZE_DN	8	Up	0.04457880982543	0.891957210569503
C2_REACTOME_PHOSPHORYLATION_OF_CD3_AND_TCR_ZETA_CHAINS	17	Down	0.0445789566034718	0.891957210569503
C2_ZEILSTRA_CD44_TARGETS_DN	6	Up	0.0445999748075643	0.891957210569503
C2_MARTINELLI_IMMATURE_NEUTROPHIL_DN	13	Down	0.0446089216838043	0.891957210569503
C5_GO_MODULATION_BY_HOST_OF_VIRAL_PROCESS	21	Up	0.0446094923002674	0.891957210569503
C7_GSE40274_CTRL_VS_FOXP3_AND_EOS_TRANSDUCED_ACTIVATED_CD4_TCELL_DN	116	Down	0.044626845301114	0.891957210569503
C1_chr16q24	66	Down	0.0446567666486608	0.891957210569503
C2_RICKMAN_METASTASIS_DN	216	Down	0.044716862569062	0.891957210569503
C5_GO_ACID_AMINO_ACID_LIGASE_ACTIVITY	12	Up	0.0448809118261716	0.891957210569503
C1_chr6q15	20	Up	0.0448877029409598	0.891957210569503
C7_GSE36826_WT_VS_IL1R_KO_SKIN_DN	173	Down	0.0450168612463212	0.891957210569503
C5_GO_POSITIVE_REGULATION_OF_PHOSPHOLIPASE_ACTIVITY	39	Down	0.045067188302068	0.891957210569503
C5_GO_CHROMATIN_REMODELING_AT_CENTROMERE	42	Down	0.0451062761501136	0.891957210569503
C7_GSE9988_ANTI_TREM1_AND_LPS_VS_CTRL_TREATED_MONOCYTES_UP	153	Down	0.0451078752069206	0.891957210569503
C5_GO_POSITIVE_REGULATION_OF_MEMBRANE_POTENTIAL	14	Down	0.0451830351109676	0.891957210569503
C2_BIOCARTA_EGF_PATHWAY	25	Down	0.0453016855412879	0.891957210569503
C5_GO_POSITIVE_REGULATION_OF_NUCLEASE_ACTIVITY	8	Down	0.0453325988112256	0.891957210569503
C5_GO_NEGATIVE_REGULATION_OF_RESPONSE_TO_INTERFERON_GAMMA	5	Down	0.0453720279495848	0.891957210569503
C7_GSE20727_DNFB_ALLERGEN_VS_ROS_INH_AND_DNFB_ALLERGEN_TREATED_DC_DN	170	Down	0.0453764689236232	0.891957210569503
C7_GSE37301_LYMPHOID_PRIMED_MPP_VS_CD4_TCELL_DN	177	Down	0.0453861791240465	0.891957210569503
C5_GO_HISTONE_DEACETYLATION	62	Down	0.0453921277373524	0.891957210569503
C7_GSE3982_DC_VS_CENT_MEMORY_CD4_TCELL_UP	175	Down	0.0454006400398838	0.891957210569503
C2_REACTOME_ER_TO_GOLGI_ANTEROGRADE_TRANSPORT	127	Down	0.0454336253692034	0.891957210569503
C2_REACTOME_ACTIVATION_OF_NIMA_KINASES_NEK9_NEK6_NEK7	7	Down	0.0454529042067569	0.891957210569503
C5_GO_RECOMBINATIONAL_REPAIR	116	Down	0.0454610930258994	0.891957210569503
C5_GO_MICROTUBULE_POLYMERIZATION_OR_DEPOLYMERIZATION	81	Down	0.0455251782092737	0.891957210569503
C5_GO_TOLL_LIKE_RECEPTOR_SIGNALING_PATHWAY	115	Down	0.0455687549803089	0.891957210569503
C2_REACTOME_CELL_CYCLE_MITOTIC	474	Down	0.0456035404647393	0.891957210569503
C5_GO_DOPAMINE_TRANSPORT	25	Up	0.0456061021828153	0.891957210569503
C5_GO_MODULATION_OF_PROGRAMMED_CELL_DEATH_IN_OTHER_ORGANISM	6	Down	0.0457887026465711	0.891957210569503
C2_REACTOME_ERKS_ARE_INACTIVATED	12	Down	0.0458098429739947	0.891957210569503
C7_GSE21670_TGFB_VS_TGFB_AND_IL6_TREATED_CD4_TCELL_DN	171	Down	0.045813030225075	0.891957210569503
C5_GO_ENDODEOXYRIBONUCLEASE_ACTIVITY_PRODUCING_5_PHOSPHOMONOESTERS	12	Down	0.0458229185282457	0.891957210569503
C5_GO_HIGH_DENSITY_LIPOPROTEIN_PARTICLE_REMODELING	13	Up	0.0458253400170827	0.891957210569503
C2_TERAMOTO_OPN_TARGETS_CLUSTER_5	6	Up	0.0458393344074922	0.891957210569503
C5_GO_POTASSIUM_CHANNEL_COMPLEX	49	Up	0.0458542226777626	0.891957210569503
C2_BIOCARTA_CELLCYCLE_PATHWAY	22	Down	0.0458655711233991	0.891957210569503
C2_REACTOME_REGULATION_OF_TP53_EXPRESSION_AND_DEGRADATION	33	Down	0.0458726194742834	0.891957210569503
C5_GO_REGULATION_OF_CARDIAC_MUSCLE_ADAPTATION	8	Down	0.0459117679779463	0.891957210569503
C2_LEE_LIVER_CANCER_MYC_TGFA_DN	45	Down	0.0459290172731272	0.891957210569503
C7_GSE3039_CD4_TCELL_VS_ALPHAALPHA_CD8_TCELL_UP	169	Down	0.0459292219331574	0.891957210569503
C7_GSE21063_WT_VS_NFATC1_KO_16H_ANTI_IGM_STIM_BCELL_UP	173	Down	0.045941244938051	0.891957210569503
C5_GO_SARCOPLASMIC_RETICULUM_CALCIUM_ION_TRANSPORT	23	Up	0.0459866545441163	0.891957210569503
C5_GO_PYRUVATE_DEHYDROGENASE_ACTIVITY	5	Up	0.0459973512397832	0.891957210569503
C2_REACTOME_CD28_DEPENDENT_PI3K_AKT_SIGNALING	21	Down	0.0460343045653378	0.891957210569503
C5_GO_POSITIVE_REGULATION_OF_INTERFERON_BETA_PRODUCTION	27	Down	0.0461539196061222	0.891957210569503
C7_GSE31082_DP_VS_CD4_SP_THYMOCYTE_UP	174	Down	0.0461604961040117	0.891957210569503
C1_chr4p13	6	Up	0.0461759624263614	0.891957210569503
C5_GO_HOMEOSTASIS_OF_NUMBER_OF_CELLS_WITHIN_A_TISSUE	22	Up	0.0462223046814167	0.891957210569503
C5_GO_REGULATION_OF_LAMELLIPODIUM_ORGANIZATION	36	Down	0.0462706858916074	0.891957210569503
C2_REACTOME_INTERFERON_GAMMA_SIGNALING	74	Down	0.0464325172806765	0.891957210569503
C3_TACGGGT_MIR99A_MIR100_MIR99B	17	Up	0.0464362952175694	0.891957210569503
C5_GO_PROGRAMMED_CELL_DEATH_IN_RESPONSE_TO_REACTIVE_OXYGEN_SPECIES	10	Down	0.0464474775920337	0.891957210569503
C5_GO_REGULATION_OF_TELOMERE_CAPPING	25	Down	0.046489104596165	0.891957210569503
C5_GO_BETA_2_MICROGLOBULIN_BINDING	6	Down	0.0465403171703286	0.891957210569503
C5_GO_G_QUADRUPLEX_DNA_BINDING	8	Down	0.0465411761760646	0.891957210569503
C2_MOHANKUMAR_HOXA1_TARGETS_UP	336	Down	0.0465426944470747	0.891957210569503
C2_DEN_INTERACT_WITH_LCA5	19	Down	0.0465496677182398	0.891957210569503
C2_REACTOME_PROLONGED_ERK_ACTIVATION_EVENTS	11	Down	0.0465627500342929	0.891957210569503
C5_GO_HISTONE_ARGININE_N_METHYLTRANSFERASE_ACTIVITY	8	Up	0.046563198696601	0.891957210569503
C5_GO_CONDENSED_CHROMOSOME_CENTROMERIC_REGION	97	Down	0.0465688169595155	0.891957210569503
C7_GSE19401_UNSTIM_VS_RETINOIC_ACID_STIM_FOLLICULAR_DC_UP	164	Down	0.046620878290348	0.891957210569503
C5_GO_ACTIN_FILAMENT_NETWORK_FORMATION	7	Down	0.0466657441682628	0.891957210569503
C5_GO_NEURON_NEURON_SYNAPTIC_TRANSMISSION	5	Up	0.046672347684281	0.891957210569503
C5_GO_OPIOID_RECEPTOR_SIGNALING_PATHWAY	7	Up	0.0467250186354531	0.891957210569503
C7_GSE18281_SUBCAPSULAR_CORTICAL_REGION_VS_WHOLE_MEDULLA_THYMUS_UP	146	Down	0.0467415285347136	0.891957210569503
C5_GO_NSL_COMPLEX	5	Down	0.0467714777344007	0.891957210569503
C7_GSE45739_UNSTIM_VS_ACD3_ACD28_STIM_WT_CD4_TCELL_UP	166	Down	0.0468580507103467	0.891957210569503
C5_GO_MAP_KINASE_ACTIVITY	11	Down	0.0468648232297781	0.891957210569503
C2_ICHIBA_GRAFT_VERSUS_HOST_DISEASE_35D_UP	109	Down	0.0469094817061874	0.891957210569503
C2_NAKAMURA_TUMOR_ZONE_PERIPHERAL_VS_CENTRAL_UP	230	Down	0.0469168838248312	0.891957210569503
C5_GO_POSITIVE_REGULATION_OF_RESPONSE_TO_INTERFERON_GAMMA	5	Up	0.0469418271552267	0.891957210569503
C5_GO_OLFACTORY_BULB_INTERNEURON_DIFFERENTIATION	4	Up	0.0469931426375873	0.891957210569503
C5_GO_OLFACTORY_BULB_INTERNEURON_DEVELOPMENT	4	Up	0.0469931426375873	0.891957210569503
C2_PID_CXCR4_PATHWAY	96	Down	0.0470101117460152	0.891957210569503
C5_GO_ARP2_3_PROTEIN_COMPLEX	11	Down	0.0470141408413093	0.891957210569503
C2_KEGG_PORPHYRIN_AND_CHLOROPHYLL_METABOLISM	21	Down	0.0470182951814173	0.891957210569503
C5_GO_G_PROTEIN_BETA_GAMMA_SUBUNIT_COMPLEX_BINDING	14	Down	0.0470290639497557	0.891957210569503
C2_REACTOME_TNFR1_MEDIATED_CERAMIDE_PRODUCTION	5	Down	0.0470414384931388	0.891957210569503
C5_GO_NEGATIVE_REGULATION_OF_CHEMOKINE_MEDIATED_SIGNALING_PATHWAY	5	Up	0.0470414384931388	0.891957210569503
C5_GO_NEGATIVE_REGULATION_OF_RECEPTOR_BIOSYNTHETIC_PROCESS	5	Down	0.0470913108056653	0.891957210569503
C2_WHITFIELD_CELL_CYCLE_G2	146	Down	0.0471147272762786	0.891957210569503
C5_GO_MHC_PROTEIN_COMPLEX_BINDING	18	Down	0.0471149861992084	0.891957210569503
C5_GO_SPINDLE_ASSEMBLY	87	Down	0.0471374523654094	0.891957210569503
C5_GO_VASCULAR_ENDOTHELIAL_GROWTH_FACTOR_SIGNALING_PATHWAY	23	Down	0.0472075935752406	0.892507010648347
C2_REACTOME_DAP12_INTERACTIONS	35	Down	0.047337648281662	0.893571184553906
C5_GO_FC_RECEPTOR_MEDIATED_STIMULATORY_SIGNALING_PATHWAY	78	Down	0.0473616614947032	0.893571184553906
C5_GO_RAP_PROTEIN_SIGNAL_TRANSDUCTION	14	Up	0.0474313182219223	0.893571184553906
C5_GO_POSITIVE_REGULATION_OF_TUMOR_NECROSIS_FACTOR_SUPERFAMILY_CYTOKINE_PRODUCTION	60	Down	0.0474600245553877	0.893571184553906
C5_GO_REGULATION_OF_POSTSYNAPTIC_MEMBRANE_ORGANIZATION	8	Up	0.0474737033261401	0.893571184553906
C5_GO_SPINDLE_ORGANIZATION	146	Down	0.0475106899673048	0.893571184553906
C5_GO_PROTEIN_FOLDING_IN_ENDOPLASMIC_RETICULUM	15	Up	0.04756630502087	0.893690955549135
C2_MCCLUNG_COCAIN_REWARD_4WK	54	Down	0.0475993387455853	0.893690955549135
C5_GO_CELLULAR_RESPONSE_TO_OXIDATIVE_STRESS	236	Down	0.0478985899017276	0.898016009826314
C2_CLIMENT_BREAST_CANCER_COPY_NUMBER_UP	16	Down	0.0479742241626396	0.898016009826314
C3_CCACACA_MIR147	54	Down	0.0479882540926355	0.898016009826314
C5_GO_REGULATION_OF_ESTABLISHMENT_OF_PROTEIN_LOCALIZATION_TO_MITOCHONDRION	60	Down	0.0479950553518552	0.898016009826314
C7_GSE29614_CTRL_VS_DAY7_TIV_FLU_VACCINE_PBMC_UP	91	Up	0.0480416961154142	0.898115115933859
C5_GO_BRISC_COMPLEX	5	Down	0.0480836252889442	0.89812604656211
C5_GO_RELAXATION_OF_MUSCLE	21	Up	0.0481952129215686	0.89943695042546
C5_GO_PROTEIN_PHOSPHATASE_ACTIVATOR_ACTIVITY	12	Up	0.0483148143800439	0.900648600339071
C7_GSE37532_TREG_VS_TCONV_CD4_TCELL_FROM_LN_DN	175	Down	0.0483735516108433	0.900648600339071
C2_REACTOME_TRANSPORT_TO_THE_GOLGI_AND_SUBSEQUENT_MODIFICATION	151	Down	0.0485110475498881	0.900648600339071
C5_GO_ADRENERGIC_RECEPTOR_SIGNALING_PATHWAY	17	Up	0.0486404665845939	0.900648600339071
C7_GSE9988_ANTI_TREM1_VS_ANTI_TREM1_AND_LPS_MONOCYTE_DN	151	Down	0.0486447901078251	0.900648600339071
C2_WIELAND_UP_BY_HBV_INFECTION	89	Down	0.0486816952051144	0.900648600339071
C5_GO_POSITIVE_REGULATION_OF_CYTOPLASMIC_TRANSLATION	8	Up	0.0486842702745652	0.900648600339071
C2_MCLACHLAN_DENTAL_CARIES_UP	197	Down	0.0487911689495698	0.900648600339071
C5_GO_POSITIVE_REGULATION_OF_SEQUESTERING_OF_CALCIUM_ION	11	Up	0.0488277351229177	0.900648600339071
C2_KEGG_PROSTATE_CANCER	78	Down	0.0488326493826521	0.900648600339071
C2_REACTOME_PLATELET_ACTIVATION_SIGNALING_AND_AGGREGATION	203	Down	0.0488461649983802	0.900648600339071
C7_GSE40666_WT_VS_STAT1_KO_CD8_TCELL_WITH_IFNA_STIM_90MIN_DN	170	Down	0.0488484807595977	0.900648600339071
C5_GO_MATERNAL_PROCESS_INVOLVED_IN_PARTURITION	7	Up	0.0488645221447044	0.900648600339071
C2_LEE_CALORIE_RESTRICTION_NEOCORTEX_UP	51	Down	0.0488917103964166	0.900648600339071
C2_REACTOME_ACTIVATED_NTRK2_SIGNALS_THROUGH_CDK5	5	Down	0.0489239201743527	0.900648600339071
C2_SHIN_B_CELL_LYMPHOMA_CLUSTER_8	34	Down	0.0490214661627797	0.900648600339071
C5_GO_REGULATION_OF_AUTOPHAGY	272	Down	0.049113512853106	0.900648600339071
C5_GO_STEROL_BIOSYNTHETIC_PROCESS	65	Down	0.0491259094697753	0.900648600339071
C5_GO_QUINONE_BIOSYNTHETIC_PROCESS	14	Down	0.049132993266531	0.900648600339071
C5_GO_REGULATION_OF_INTRINSIC_APOPTOTIC_SIGNALING_PATHWAY_IN_RESPONSE_TO_DNA_DAMAGE	33	Down	0.0491391351214928	0.900648600339071
C7_GSE41176_UNSTIM_VS_ANTI_IGM_STIM_TAK1_KO_BCELL_1H_UP	190	Up	0.0493173685155124	0.900648600339071
C5_GO_RESPONSE_TO_INSECTICIDE	9	Down	0.0493324634478061	0.900648600339071
C5_GO_REGULATION_OF_LONG_CHAIN_FATTY_ACID_IMPORT_INTO_CELL	5	Down	0.0493375492592719	0.900648600339071
C2_GERY_CEBP_TARGETS	102	Down	0.0493507934431626	0.900648600339071
C5_GO_BONE_MARROW_DEVELOPMENT	6	Up	0.0493609510633136	0.900648600339071
C7_GSE21546_WT_VS_ELK1_KO_ANTI_CD3_STIM_DP_THYMOCYTES_UP	151	Down	0.0493952273112903	0.900648600339071
C5_GO_NEGATIVE_REGULATION_OF_PROTEASOMAL_UBIQUITIN_DEPENDENT_PROTEIN_CATABOLIC_PROCESS	27	Down	0.0494113695749135	0.900648600339071
C2_REACTOME_MITOTIC_G1_G1_S_PHASES	131	Down	0.0494687731421175	0.900648600339071
C2_REACTOME_BIOSYNTHESIS_OF_THE_N_GLYCAN_PRECURSOR_DOLICHOL_LIPID_LINKED_OLIGOSACCHARIDE_LLO_AND_TRANSFER_TO_A_NASCENT_PROTEIN	67	Down	0.0495094801997026	0.900648600339071
C2_WU_HBX_TARGETS_1_DN	19	Down	0.0495174523843322	0.900648600339071
C5_GO_MEIOTIC_SPINDLE_ORGANIZATION	11	Down	0.0495557639129032	0.900648600339071
C7_GSE17721_PAM3CSK4_VS_CPG_16H_BMDC_DN	155	Down	0.0496404708319517	0.900648600339071
C5_GO_POSITIVE_REGULATION_OF_VASCULAR_ASSOCIATED_SMOOTH_MUSCLE_CELL_APOPTOTIC_PROCESS	7	Down	0.0497205572958014	0.900648600339071
C2_SA_B_CELL_RECEPTOR_COMPLEXES	22	Down	0.0497243059949708	0.900648600339071
C5_GO_INTERLEUKIN_2_SECRETION	8	Down	0.0498039967421511	0.900648600339071
C2_SMIRNOV_CIRCULATING_ENDOTHELIOCYTES_IN_CANCER_UP	141	Down	0.049838702121406	0.900648600339071
C2_KAMIKUBO_MYELOID_CEBPA_NETWORK	28	Down	0.0498536263658744	0.900648600339071
C5_GO_PLATELET_ACTIVATION	120	Down	0.0498612259518828	0.900648600339071
C5_GO_POSITIVE_REGULATION_OF_CELL_CYCLE_PHASE_TRANSITION	79	Down	0.0499129402078784	0.900648600339071
C5_GO_CHOLINE_TRANSPORT	5	Down	0.0499185616539263	0.900648600339071
C2_REACTOME_SYNTHESIS_OF_UDP_N_ACETYL_GLUCOSAMINE	8	Down	0.0500843511174693	0.90093720697423
C5_GO_MHC_CLASS_I_PROTEIN_COMPLEX	7	Down	0.0501155173906211	0.90093720697423
C7_GOLDRATH_EFF_VS_MEMORY_CD8_TCELL_UP	188	Down	0.0501676126857137	0.90093720697423
C5_GO_L_ARGININE_TRANSPORT	6	Down	0.0501751405387105	0.90093720697423
C5_GO_POLYNUCLEOTIDE_ADENYLYLTRANSFERASE_ACTIVITY	9	Down	0.0502400993231057	0.90093720697423
C5_GO_TRANSFORMING_GROWTH_FACTOR_BETA_PRODUCTION	31	Down	0.0502686052509605	0.90093720697423
C5_GO_PROSTATE_GLAND_GROWTH	7	Up	0.0502855893182388	0.90093720697423
C5_GO_POSITIVE_REGULATION_OF_I_KAPPAB_PHOSPHORYLATION	4	Down	0.0502910987182549	0.90093720697423
C2_PARK_TRETINOIN_RESPONSE_AND_RARA_PLZF_FUSION	20	Down	0.0503692705741396	0.90093720697423
C2_REACTOME_RECYCLING_OF_EIF2:GDP	8	Up	0.0504189890572855	0.90093720697423
C5_GO_ACETYLTRANSFERASE_ACTIVITY	82	Down	0.050476518741256	0.90093720697423
C5_GO_INSULIN_RECEPTOR_BINDING	19	Down	0.0505462024817787	0.90093720697423
C2_REACTOME_INTERLEUKIN_9_SIGNALING	8	Down	0.0505545479372179	0.90093720697423
C5_GO_RESPONSE_TO_INTERLEUKIN_9	8	Down	0.0505545479372179	0.90093720697423
C2_PID_PI3KCI_AKT_PATHWAY	30	Down	0.0505566659900376	0.90093720697423
C2_SESTO_RESPONSE_TO_UV_C4	14	Down	0.0506892916530977	0.901125667576399
C2_SCHLOSSER_SERUM_RESPONSE_AUGMENTED_BY_MYC	88	Down	0.0506895313912451	0.901125667576399
C5_GO_NEGATIVE_REGULATION_OF_CELLULAR_RESPONSE_TO_VASCULAR_ENDOTHELIAL_GROWTH_FACTOR_STIMULUS	6	Down	0.0507034849366597	0.901125667576399
C2_PID_CXCR3_PATHWAY	37	Down	0.0507331718200035	0.901125667576399
C2_BOYAULT_LIVER_CANCER_SUBCLASS_G5_DN	25	Down	0.0507970884901647	0.901523818032555
C2_DUTERTRE_ESTRADIOL_RESPONSE_24HR_UP	285	Down	0.0508637659992641	0.901676791456254
C1_chr20q12	6	Up	0.0509520973973128	0.901676791456254
C2_REACTOME_FORMATION_OF_SENESCENCE_ASSOCIATED_HETEROCHROMATIN_FOCI_SAHF	16	Down	0.0509540750136574	0.901676791456254
C5_GO_AMINOACYLASE_ACTIVITY	4	Up	0.0509717396265838	0.901676791456254
C5_GO_NEGATIVE_REGULATION_OF_PROTEASOMAL_PROTEIN_CATABOLIC_PROCESS	43	Down	0.0510882186221247	0.901844631738499
C2_LINDGREN_BLADDER_CANCER_CLUSTER_1_DN	322	Down	0.051099067754545	0.901844631738499
C5_GO_DENDRITE_TERMINUS	9	Down	0.0511057746015786	0.901844631738499
C2_BORCZUK_MALIGNANT_MESOTHELIOMA_UP	282	Down	0.0511731306745455	0.902246988790548
C5_GO_NUCLEOSIDE_CATABOLIC_PROCESS	25	Up	0.0512642796677971	0.902246988790548
C2_NAKAYAMA_FRA2_TARGETS	37	Down	0.0513101072640621	0.902246988790548
C7_GSE3982_MAC_VS_TH1_UP	166	Down	0.0513421673499563	0.902246988790548
C5_GO_RESPONSE_TO_PHORBOL_13_ACETATE_12_MYRISTATE	3	Down	0.051434689287021	0.902246988790548
C2_BIOCARTA_BAD_PATHWAY	20	Down	0.0514719977078102	0.902246988790548
C5_GO_RIBOSE_PHOSPHATE_DIPHOSPHOKINASE_COMPLEX	4	Down	0.0515217915657424	0.902246988790548
C5_GO_RIBOSE_PHOSPHATE_DIPHOSPHOKINASE_ACTIVITY	4	Down	0.0515217915657424	0.902246988790548
C5_GO_POSTSYNAPTIC_SIGNAL_TRANSDUCTION	7	Down	0.0515605029600617	0.902246988790548
C7_GSE41978_ID2_KO_VS_ID2_KO_AND_BIM_KO_KLRG1_LOW_EFFECTOR_CD8_TCELL_UP	135	Up	0.0515671052323444	0.902246988790548
C5_GO_PHOSPHORYLATION_OF_RNA_POLYMERASE_II_C_TERMINAL_DOMAIN	9	Up	0.0518932632260011	0.902246988790548
C2_DANG_MYC_TARGETS_DN	27	Down	0.0519928616727848	0.902246988790548
C2_REACTOME_HYALURONAN_UPTAKE_AND_DEGRADATION	12	Down	0.0521122698040648	0.902246988790548
C2_PID_HNF3B_PATHWAY	22	Up	0.0521827932849878	0.902246988790548
C5_GO_COLLAGEN_TRIMER	48	Up	0.0521902641955609	0.902246988790548
C7_GSE24574_BCL6_HIGH_TFH_VS_TCONV_CD4_TCELL_DN	140	Down	0.0522331204043242	0.902246988790548
C7_GSE21063_WT_VS_NFATC1_KO_8H_ANTI_IGM_STIM_BCELL_UP	180	Down	0.0522968937828134	0.902246988790548
C5_GO_UBIQUITIN_LIGASE_COMPLEX	238	Down	0.052326662971307	0.902246988790548
C2_KHETCHOUMIAN_TRIM24_TARGETS_DN	5	Up	0.052385963707902	0.902246988790548
C2_BAUS_TFF2_TARGETS_UP	19	Up	0.0523933621818677	0.902246988790548
C2_HUTTMANN_B_CLL_POOR_SURVIVAL_DN	54	Up	0.0523999490562146	0.902246988790548
C5_GO_MRNA_CLEAVAGE	15	Up	0.052400283894277	0.902246988790548
C5_GO_SUMO_LIGASE_ACTIVITY	6	Down	0.0524085946632257	0.902246988790548
C5_GO_REGULATION_OF_MITOCHONDRIAL_ATP_SYNTHESIS_COUPLED_ELECTRON_TRANSPORT	6	Down	0.0524936747921366	0.902246988790548
C5_GO_RELAXATION_OF_CARDIAC_MUSCLE	14	Up	0.0525689299556639	0.902246988790548
C5_GO_POSITIVE_REGULATION_OF_SPINDLE_ASSEMBLY	3	Down	0.0525752391764665	0.902246988790548
C7_GSE5589_WT_VS_IL10_KO_LPS_STIM_MACROPHAGE_45MIN_UP	170	Down	0.0525977554149277	0.902246988790548
C5_GO_POSITIVE_REGULATION_OF_UBIQUITIN_DEPENDENT_PROTEIN_CATABOLIC_PROCESS	80	Down	0.0525988191425918	0.902246988790548
C5_GO_ACTIVATION_OF_IMMUNE_RESPONSE	453	Down	0.0526100102900448	0.902246988790548
C5_GO_PALMITOYL_COA_HYDROLASE_ACTIVITY	11	Up	0.0526519655029211	0.902246988790548
C2_REACTOME_CYTOSOLIC_SENSORS_OF_PATHOGEN_ASSOCIATED_DNA	55	Down	0.052776013697764	0.902246988790548
C2_SU_LIVER	22	Up	0.0527921770062625	0.902246988790548
C2_REACTOME_NEUROTRANSMITTER_RELEASE_CYCLE	37	Up	0.0527968081083593	0.902246988790548
C2_TIEN_INTESTINE_PROBIOTICS_24HR_DN	181	Down	0.0529033385069097	0.902246988790548
C5_GO_IMMUNOGLOBULIN_PRODUCTION	82	Down	0.0529258667520741	0.902246988790548
C2_PID_TNF_PATHWAY	45	Down	0.0529490133341297	0.902246988790548
C2_REACTOME_REGULATION_OF_MITOTIC_CELL_CYCLE	71	Down	0.0530062331032072	0.902246988790548
H_HALLMARK_MYC_TARGETS_V2	47	Down	0.0530133109804168	0.902246988790548
C2_REACTOME_THROMBIN_SIGNALLING_THROUGH_PROTEINASE_ACTIVATED_RECEPTORS_PARS	24	Down	0.0530279331457932	0.902246988790548
C2_BOYAULT_LIVER_CANCER_SUBCLASS_G56_UP	9	Up	0.0530473673535185	0.902246988790548
C1_chr16q12	24	Up	0.0530710745351643	0.902246988790548
C5_GO_TERTIARY_GRANULE_LUMEN	47	Down	0.0531181945111058	0.902246988790548
C2_ZHOU_CELL_CYCLE_GENES_IN_IR_RESPONSE_6HR	79	Down	0.0532198955664531	0.902246988790548
C5_GO_REGULATION_OF_SUBSTRATE_ADHESION_DEPENDENT_CELL_SPREADING	42	Down	0.0532395493709057	0.902246988790548
C5_GO_UV_DAMAGE_EXCISION_REPAIR	10	Up	0.053242264531518	0.902246988790548
C5_GO_REGULATION_OF_MITOCHONDRIAL_OUTER_MEMBRANE_PERMEABILIZATION_INVOLVED_IN_APOPTOTIC_SIGNALING_PATHWAY	33	Down	0.0532540315831724	0.902246988790548
C5_GO_PYRIMIDINE_CONTAINING_COMPOUND_BIOSYNTHETIC_PROCESS	50	Down	0.0532883817900108	0.902246988790548
C5_GO_CHAPERONE_MEDIATED_PROTEIN_COMPLEX_ASSEMBLY	15	Down	0.0533072023677636	0.902246988790548
C5_GO_LOW_DENSITY_LIPOPROTEIN_PARTICLE_RECEPTOR_BIOSYNTHETIC_PROCESS	8	Down	0.0533551884067947	0.902246988790548
C2_KYNG_DNA_DAMAGE_BY_4NQO	30	Up	0.0534027665092755	0.902246988790548
C2_MAINA_HYPOXIA_VHL_TARGETS_UP	4	Down	0.0534061245605632	0.902246988790548
C5_GO_NEURAL_PLATE_PATTERN_SPECIFICATION	6	Down	0.0534084022717688	0.902246988790548
C2_WILLIAMS_ESR2_TARGETS_DN	11	Up	0.0535471231085919	0.902246988790548
C5_GO_REGULATION_OF_INFLAMMATORY_RESPONSE_TO_WOUNDING	2	Down	0.0536607140281439	0.902246988790548
C2_LIM_MAMMARY_LUMINAL_MATURE_UP	72	Down	0.053678228356755	0.902246988790548
C2_HUMMERICH_MALIGNANT_SKIN_TUMOR_UP	12	Down	0.0537604074985849	0.902246988790548
C5_GO_GLYCOSYL_COMPOUND_BIOSYNTHETIC_PROCESS	37	Down	0.0537734504525279	0.902246988790548
C2_PID_CONE_PATHWAY	12	Up	0.0539900809266072	0.902246988790548
C5_GO_GERMINAL_CENTER_FORMATION	14	Down	0.0540039646939872	0.902246988790548
C5_GO_GLYCOSYL_COMPOUND_CATABOLIC_PROCESS	34	Up	0.0540163242817311	0.902246988790548
C5_GO_SOMATIC_RECOMBINATION_OF_IMMUNOGLOBULIN_GENE_SEGMENTS	44	Down	0.0540923307920108	0.902246988790548
C7_GSE16451_IMMATURE_VS_MATURE_NEURON_CELL_LINE_WEST_EQUINE_ENC_VIRUS_DN	176	Down	0.0542377355322634	0.902246988790548
C3_CTCTAGA_MIR526C_MIR518F_MIR526A	48	Up	0.0542466725957679	0.902246988790548
C5_GO_RESPONSE_TO_BACTERIAL_LIPOPROTEIN	7	Down	0.0542721996712335	0.902246988790548
C7_GSE3920_UNTREATED_VS_IFNG_TREATED_ENDOTHELIAL_CELL_DN	175	Down	0.0543333843872977	0.902246988790548
C2_HAHTOLA_CTCL_CUTANEOUS	21	Up	0.0543399143201485	0.902246988790548
C2_BIOCARTA_MPR_PATHWAY	15	Down	0.0545160034507128	0.902246988790548
C3_CTTTGCA_MIR527	191	Up	0.0545477622464097	0.902246988790548
C5_GO_3_5_DNA_HELICASE_ACTIVITY	15	Down	0.0545516376674225	0.902246988790548
C3_HOX13_01	31	Up	0.0545598323189405	0.902246988790548
C7_GSE25123_CTRL_VS_ROSIGLITAZONE_STIM_MACROPHAGE_UP	170	Down	0.0545616934477277	0.902246988790548
C7_GSE17301_CTRL_VS_48H_IFNA2_STIM_CD8_TCELL_DN	161	Down	0.0546373847461402	0.902246988790548
C7_GSE4748_CTRL_VS_LPS_AND_CYANOBACTERIUM_LPSLIKE_STIM_DC_3H_DN	162	Down	0.0547013682045535	0.902246988790548
C1_chr8p12	16	Down	0.0547045490972393	0.902246988790548
C7_GSE17721_LPS_VS_POLYIC_24H_BMDC_UP	170	Down	0.0547231741762486	0.902246988790548
C2_BIOCARTA_HIVNEF_PATHWAY	54	Down	0.05472792557719	0.902246988790548
C5_GO_PROTEASOME_REGULATORY_PARTICLE_LID_SUBCOMPLEX	6	Down	0.0547319203680005	0.902246988790548
C2_VERRECCHIA_RESPONSE_TO_TGFB1_C3	13	Up	0.0547333757161006	0.902246988790548
C2_BIOCARTA_STRESS_PATHWAY	23	Down	0.0547721770659474	0.902246988790548
C2_MIKKELSEN_MCV6_HCP_WITH_H3K27ME3	187	Up	0.0547899197399828	0.902246988790548
C7_GSE24634_TEFF_VS_TCONV_DAY10_IN_CULTURE_UP	171	Down	0.0550092500855373	0.902246988790548
C2_PICCALUGA_ANGIOIMMUNOBLASTIC_LYMPHOMA_UP	155	Up	0.0550207272784367	0.902246988790548
C7_GSE34006_WT_VS_A2AR_KO_TREG_UP	147	Down	0.0550762072240876	0.902246988790548
C5_GO_GOLGI_ORGANIZATION	113	Down	0.055078860300688	0.902246988790548
C2_REACTOME_INTERLEUKIN_1_FAMILY_SIGNALING	116	Down	0.0551708800461804	0.902246988790548
C5_GO_LIPOPROTEIN_PARTICLE_RECEPTOR_ACTIVITY	12	Up	0.0551813214293427	0.902246988790548
C5_GO_REGULATION_OF_DENDRITIC_SPINE_MAINTENANCE	8	Up	0.0552086307357908	0.902246988790548
C2_RIZKI_TUMOR_INVASIVENESS_2D_DN	49	Down	0.0553160928117396	0.902246988790548
C5_GO_NATURAL_KILLER_CELL_CHEMOTAXIS	6	Up	0.0553816082338115	0.902246988790548
C5_GO_NEGATIVE_REGULATION_OF_PROTEOLYSIS	217	Down	0.0553949482111103	0.902246988790548
C5_GO_ESTROGEN_RECEPTOR_BINDING	34	Up	0.0554581430677665	0.902246988790548
C2_PID_PI3KCI_PATHWAY	46	Down	0.0554725627829228	0.902246988790548
C2_EGUCHI_CELL_CYCLE_RB1_TARGETS	20	Down	0.0554861206646969	0.902246988790548
C2_KEGG_ANTIGEN_PROCESSING_AND_PRESENTATION	52	Down	0.0555066635900358	0.902246988790548
C5_GO_PRENYLTRANSFERASE_ACTIVITY	13	Down	0.0555074529639594	0.902246988790548
C5_GO_GOLGI_MEDIAL_CISTERNA	7	Up	0.0555211389102635	0.902246988790548
C2_MILICIC_FAMILIAL_ADENOMATOUS_POLYPOSIS_DN	4	Down	0.0555312347519923	0.902246988790548
C1_chr7q33	19	Up	0.0555418873654363	0.902246988790548
C2_VANLOO_SP3_TARGETS_UP	8	Down	0.0556099630824394	0.902246988790548
C2_REACTOME_MITOTIC_METAPHASE_AND_ANAPHASE	165	Down	0.0556112331459215	0.902246988790548
C1_chr14q12	29	Up	0.0556580098537245	0.902246988790548
C2_REACTOME_COOPERATION_OF_PDCL_PHLP1_AND_TRIC_CCT_IN_G_PROTEIN_BETA_FOLDING	31	Down	0.0557050505239891	0.902246988790548
C5_GO_DERLIN_1_RETROTRANSLOCATION_COMPLEX	9	Down	0.0557557157734547	0.902246988790548
C5_GO_POSITIVE_REGULATION_OF_T_CELL_RECEPTOR_SIGNALING_PATHWAY	13	Down	0.0557724135221589	0.902246988790548
C2_JIANG_TIP30_TARGETS_DN	14	Down	0.0557916655210106	0.902246988790548
C5_GO_REGULATION_OF_BICELLULAR_TIGHT_JUNCTION_ASSEMBLY	14	Up	0.0558435934136033	0.902246988790548
C5_GO_REGULATION_OF_FILOPODIUM_ASSEMBLY	35	Down	0.0558799185843277	0.902246988790548
C2_REACTOME_SIGNALLING_TO_P38_VIA_RIT_AND_RIN	3	Down	0.0559096294028108	0.902246988790548
C5_GO_POSITIVE_REGULATION_OF_CELLULAR_RESPIRATION	6	Down	0.0559179399954103	0.902246988790548
C5_GO_REGULATION_OF_SMOOTH_MUSCLE_CONTRACTION	41	Up	0.0559484150800345	0.902246988790548
C2_BOQUEST_STEM_CELL_UP	181	Up	0.0560056772363994	0.902246988790548
C2_BIOCARTA_MONOCYTE_PATHWAY	11	Down	0.0560109482748915	0.902246988790548
C5_GO_4_IRON_4_SULFUR_CLUSTER_BINDING	39	Up	0.0560337743191844	0.902246988790548
C7_GSE36888_UNTREATED_VS_IL2_TREATED_TCELL_6H_UP	166	Down	0.0560784916294949	0.902246988790548
C2_GARGALOVIC_RESPONSE_TO_OXIDIZED_PHOSPHOLIPIDS_PURPLE_DN	9	Up	0.0561294133176803	0.902246988790548
C2_KRIEG_HYPOXIA_VIA_KDM3A	43	Down	0.0561940609663078	0.902246988790548
C5_GO_MODULATION_OF_SIGNAL_TRANSDUCTION_IN_OTHER_ORGANISM	4	Up	0.0562148316436717	0.902246988790548
C5_GO_COMPACT_MYELIN	10	Up	0.0562612634369375	0.902246988790548
C5_GO_NEGATIVE_REGULATION_OF_DENDRITIC_CELL_DIFFERENTIATION	5	Up	0.0562900902000115	0.902246988790548
C2_BIOCARTA_PEPI_PATHWAY	5	Down	0.0563232015419274	0.902246988790548
C2_WANG_BARRETTS_ESOPHAGUS_AND_ESOPHAGUS_CANCER_DN	27	Down	0.056363248128894	0.902246988790548
C7_GSE15330_GRANULOCYTE_MONOCYTE_PROGENITOR_VS_PRO_BCELL_UP	166	Down	0.0563670477514646	0.902246988790548
C5_GO_CYTOPLASMIC_PATTERN_RECOGNITION_RECEPTOR_SIGNALING_PATHWAY	53	Down	0.0563683239766737	0.902246988790548
C5_GO_AZUROPHIL_GRANULE_LUMEN	76	Down	0.0563858074964592	0.902246988790548
C5_GO_NEGATIVE_REGULATION_OF_RESPIRATORY_BURST	4	Down	0.0564100968155033	0.902246988790548
C5_GO_NEGATIVE_REGULATION_OF_GLUCOCORTICOID_METABOLIC_PROCESS	3	Down	0.0564154801576068	0.902246988790548
C5_GO_REGULATION_OF_GLUCOCORTICOID_BIOSYNTHETIC_PROCESS	3	Down	0.0564154801576068	0.902246988790548
C2_REACTOME_HSP90_CHAPERONE_CYCLE_FOR_STEROID_HORMONE_RECEPTORS_SHR	41	Down	0.0564567603531611	0.902246988790548
C5_GO_PEPTIDASE_ACTIVATOR_ACTIVITY_INVOLVED_IN_APOPTOTIC_PROCESS	17	Down	0.0565303920363727	0.902246988790548
C5_GO_RESPONSE_TO_OXYGEN_RADICAL	24	Down	0.0565871077383538	0.902246988790548
C5_GO_DITERPENOID_METABOLIC_PROCESS	46	Up	0.0565925454609948	0.902246988790548
C5_GO_SPINDLE_MIDZONE_ASSEMBLY	10	Down	0.0566110871298401	0.902246988790548
C5_GO_NITRIC_OXIDE_BIOSYNTHETIC_PROCESS	54	Down	0.0566914330766718	0.902865103170485
C5_GO_PROTEIN_KINASE_C_SIGNALING	19	Down	0.0567705840659547	0.902945791820346
C7_GSE11961_MARGINAL_ZONE_BCELL_VS_PLASMA_CELL_DAY7_UP	156	Down	0.0567796322619616	0.902945791820346
C3_TTGCWCAAY_CEBPB_02	50	Up	0.0568601642871556	0.90307932026239
C5_GO_REGULATION_OF_MONONUCLEAR_CELL_MIGRATION	30	Up	0.0568931612532324	0.90307932026239
C5_GO_MULTI_ORGANISM_MEMBRANE_FUSION	7	Up	0.0569127463720118	0.90307932026239
C7_GSE10239_MEMORY_VS_DAY4.5_EFF_CD8_TCELL_DN	181	Down	0.0571773473319797	0.903547209547592
C7_GSE20715_0H_VS_48H_OZONE_LUNG_DN	164	Down	0.0572145499827675	0.903547209547592
C2_BIOCARTA_ETS_PATHWAY	14	Down	0.0572368298872712	0.903547209547592
C2_REACTOME_CELL_DEATH_SIGNALLING_VIA_NRAGE_NRIF_AND_NADE	63	Down	0.0572577510505592	0.903547209547592
C6_PKCA_DN.V1_UP	100	Up	0.0572648784586518	0.903547209547592
C7_GSE32034_LY6C_HIGH_VS_LOW_MONOCYTE_DN	157	Down	0.057313046280474	0.903547209547592
C2_IIZUKA_LIVER_CANCER_PROGRESSION_G1_G2_DN	24	Down	0.057330080465943	0.903547209547592
C5_GO_FOUR_WAY_JUNCTION_HELICASE_ACTIVITY	5	Down	0.0573325096169607	0.903547209547592
C2_KLEIN_PRIMARY_EFFUSION_LYMPHOMA_UP	44	Down	0.0573560531985551	0.903547209547592
C2_KEGG_ADIPOCYTOKINE_SIGNALING_PATHWAY	53	Down	0.0573991399436533	0.903547209547592
C5_GO_NEUTROPHIL_CLEARANCE	5	Up	0.0573997674895584	0.903547209547592
C7_GSE6269_HEALTHY_VS_FLU_INF_PBMC_DN	138	Down	0.0575625307574885	0.905453190184593
C7_GSE17974_CTRL_VS_ACT_IL4_AND_ANTI_IL12_48H_CD4_TCELL_DN	169	Down	0.0577621664711587	0.90619965439347
C5_GO_REGULATION_OF_CILIUM_MOVEMENT	10	Down	0.0577649236372774	0.90619965439347
C5_GO_INTRINSIC_APOPTOTIC_SIGNALING_PATHWAY	240	Down	0.0577831407341896	0.90619965439347
C2_SYED_ESTRADIOL_RESPONSE	16	Up	0.0578114012756536	0.90619965439347
C5_GO_DISORDERED_DOMAIN_SPECIFIC_BINDING	28	Down	0.0578185665418841	0.90619965439347
C2_PID_ENDOTHELIN_PATHWAY	51	Down	0.0579997813905081	0.907433834019152
C5_GO_EUKARYOTIC_TRANSLATION_INITIATION_FACTOR_2B_COMPLEX	6	Up	0.0580295350237999	0.907433834019152
C5_GO_HEPATOCYTE_APOPTOTIC_PROCESS	12	Down	0.0580692994726862	0.907433834019152
C2_BARIS_THYROID_CANCER_UP	22	Up	0.058140440868028	0.907433834019152
C2_REACTOME_REGULATION_OF_IFNG_SIGNALING	13	Down	0.0581589645548887	0.907433834019152
C2_REACTOME_CENTROSOME_MATURATION	72	Down	0.0582362999853639	0.907433834019152
C7_GSE26156_DOUBLE_POSITIVE_VS_CD4_SINGLE_POSITIVE_THYMOCYTE_DN	184	Down	0.0582745394339808	0.907433834019152
C5_GO_SULFATE_TRANSPORT	13	Up	0.058306754152694	0.907433834019152
C5_GO_FATTY_ACID_DERIVATIVE_CATABOLIC_PROCESS	7	Up	0.0583189742298386	0.907433834019152
C1_chr14q23	46	Up	0.058332930677516	0.907433834019152
C5_GO_N_ACETYLLACTOSAMINE_SYNTHASE_ACTIVITY	5	Down	0.0583568137975765	0.907433834019152
C2_BENPORATH_PROLIFERATION	137	Down	0.0583988364848444	0.907437714563859
C5_GO_REGULATION_OF_DEACETYLASE_ACTIVITY	9	Down	0.058546978007582	0.908533648493304
C5_GO_CAMERA_TYPE_EYE_DEVELOPMENT	196	Up	0.058680521965317	0.908533648493304
C2_REACTOME_KETONE_BODY_METABOLISM	7	Up	0.0587342207560096	0.908533648493304
C2_REACTOME_E2F_MEDIATED_REGULATION_OF_DNA_REPLICATION	20	Down	0.0588379839095477	0.908533648493304
C7_GSE29615_CTRL_VS_DAY3_LAIV_IFLU_VACCINE_PBMC_UP	141	Down	0.0588492914119272	0.908533648493304
C2_REACTOME_TRANSLOCATION_OF_ZAP_70_TO_IMMUNOLOGICAL_SYNAPSE	14	Down	0.0588805908607506	0.908533648493304
C6_HINATA_NFKB_MATRIX	8	Down	0.0589022160524354	0.908533648493304
C2_REACTOME_CD22_MEDIATED_BCR_REGULATION	4	Down	0.0589423539540706	0.908533648493304
C5_GO_PROTEIN_SERINE_THREONINE_TYROSINE_KINASE_ACTIVITY	35	Down	0.0589704860061983	0.908533648493304
C7_GSE22589_SIV_VS_HIV_AND_SIV_INFECTED_DC_UP	134	Down	0.0590090178442408	0.908533648493304
C2_REACTOME_P75_NTR_RECEPTOR_MEDIATED_SIGNALLING	81	Down	0.0590230384956919	0.908533648493304
C5_GO_POSITIVE_REGULATION_OF_OXIDATIVE_STRESS_INDUCED_CELL_DEATH	12	Down	0.0590702184129911	0.908533648493304
C5_GO_POSITIVE_REGULATION_OF_ACTIN_NUCLEATION	13	Up	0.0590916457453942	0.908533648493304
C5_GO_PEPTIDYL_ASPARTIC_ACID_MODIFICATION	5	Down	0.0591285132490873	0.908533648493304
C2_BIOCARTA_NOTCH_PATHWAY	5	Down	0.0591543817454577	0.908533648493304
C2_MIKI_COEXPRESSED_WITH_CYP19A1	5	Down	0.0591888876852076	0.908533648493304
C5_GO_CAMP_CATABOLIC_PROCESS	6	Up	0.0592589019246238	0.908533648493304
C5_GO_PEPTIDYL_SERINE_MODIFICATION	247	Down	0.0594299277026412	0.908533648493304
C5_GO_SYNAPTIC_VESICLE_CLUSTERING	8	Up	0.0594539686813827	0.908533648493304
C5_GO_ISOCITRATE_DEHYDROGENASE_ACTIVITY	5	Up	0.0595001935165349	0.908533648493304
C5_GO_SPINDLE_ASSEMBLY_INVOLVED_IN_MEIOSIS	5	Down	0.0595261968756982	0.908533648493304
C7_GSE23568_CTRL_TRANSDUCED_VS_WT_CD8_TCELL_DN	167	Down	0.059539106918031	0.908533648493304
C2_HUMMERICH_BENIGN_SKIN_TUMOR_UP	10	Down	0.0596432749762988	0.908533648493304
C5_GO_DNA_DEAMINATION	9	Up	0.0596510011642827	0.908533648493304
C5_GO_PHOSPHATIDYLETHANOLAMINE_ACYL_CHAIN_REMODELING	13	Down	0.0596665497262356	0.908533648493304
C2_REACTOME_TRANSLESION_SYNTHESIS_BY_POLH	17	Down	0.0596838937653448	0.908533648493304
C5_GO_ERROR_FREE_TRANSLESION_SYNTHESIS	17	Down	0.0596838937653448	0.908533648493304
C5_GO_PROCESS_UTILIZING_AUTOPHAGIC_MECHANISM	418	Down	0.0596884923019366	0.908533648493304
C5_GO_NEGATIVE_REGULATION_OF_MITOCHONDRIAL_MEMBRANE_PERMEABILITY	4	Down	0.0597485032006204	0.908533648493304
C5_GO_NEGATIVE_REGULATION_OF_MEMBRANE_PERMEABILITY	4	Down	0.0597485032006204	0.908533648493304
C2_WU_APOPTOSIS_BY_CDKN1A_VIA_TP53	48	Down	0.059765897145741	0.908533648493304
C7_GSE7764_IL15_TREATED_VS_CTRL_NK_CELL_24H_UP	165	Down	0.0599915211949656	0.911325744698069
C2_REACTOME_N_GLYCAN_TRIMMING_IN_THE_ER_AND_CALNEXIN_CALRETICULIN_CYCLE	31	Down	0.0602789640026356	0.912746765058267
C5_GO_BRANCHIOMOTOR_NEURON_AXON_GUIDANCE	5	Up	0.0602931667431892	0.912746765058267
C2_REACTOME_ACTIVATION_OF_NOXA_AND_TRANSLOCATION_TO_MITOCHONDRIA	5	Down	0.0604422715304653	0.912746765058267
C7_GSE2585_THYMIC_DC_VS_THYMIC_MACROPHAGE_DN	148	Down	0.0604847586819426	0.912746765058267
C5_GO_ALPHA_DNA_POLYMERASE_PRIMASE_COMPLEX	5	Up	0.0605125441717063	0.912746765058267
C5_GO_POSITIVE_REGULATION_OF_INTERLEUKIN_10_SECRETION	4	Down	0.0606131825006222	0.912746765058267
C5_GO_HYDROLASE_ACTIVITY_ACTING_ON_CARBON_NITROGEN_BUT_NOT_PEPTIDE_BONDS_IN_CYCLIC_AMIDINES	26	Up	0.0606176964950559	0.912746765058267
C7_GSE17721_POLYIC_VS_GARDIQUIMOD_24H_BMDC_UP	160	Down	0.0606224553935956	0.912746765058267
C5_GO_OXIDOREDUCTASE_ACTIVITY_ACTING_ON_NAD_P_H	87	Up	0.0606292147679574	0.912746765058267
C5_GO_NLRP3_INFLAMMASOME_COMPLEX_ASSEMBLY	11	Down	0.0607229885640493	0.912746765058267
C2_BIOCARTA_RELA_PATHWAY	14	Down	0.0608214555856392	0.912746765058267
C5_GO_CILIARY_BASE	27	Down	0.0608408678701594	0.912746765058267
C2_GENTILE_UV_HIGH_DOSE_UP	17	Down	0.0608744844505972	0.912746765058267
C7_GSE17721_LPS_VS_CPG_4H_BMDC_DN	159	Down	0.0608821879070994	0.912746765058267
C7_GSE9960_HEALTHY_VS_SEPSIS_PBMC_UP	136	Down	0.0608980819263636	0.912746765058267
C5_GO_REGULATION_OF_VACUOLE_ORGANIZATION	33	Down	0.0609545675600473	0.912746765058267
C2_REACTOME_INNATE_IMMUNE_SYSTEM	808	Down	0.0610011795529842	0.912746765058267
C7_GSE34006_WT_VS_A2AR_KO_TREG_DN	157	Down	0.0610684431819129	0.912746765058267
C5_GO_G2_DNA_DAMAGE_CHECKPOINT	28	Down	0.0610882916325973	0.912746765058267
C5_GO_OUTWARD_RECTIFIER_POTASSIUM_CHANNEL_ACTIVITY	8	Up	0.0611764990964242	0.912746765058267
C5_GO_HISTONE_H3_K36_DEMETHYLATION	9	Up	0.0613816781944398	0.912746765058267
C5_GO_HISTONE_DEMETHYLASE_ACTIVITY_H3_K36_SPECIFIC_	9	Up	0.0613816781944398	0.912746765058267
C5_GO_INSULIN_RECEPTOR_SUBSTRATE_BINDING	10	Down	0.0614242073650548	0.912746765058267
C5_GO_REGULATION_OF_T_HELPER_CELL_DIFFERENTIATION	30	Down	0.0614250972187864	0.912746765058267
C5_GO_TRNA_WOBBLE_URIDINE_MODIFICATION	15	Down	0.0614568836098937	0.912746765058267
C5_GO_MOLECULAR_ADAPTOR_ACTIVITY	170	Down	0.0614702783283039	0.912746765058267
C5_GO_EPITHELIAL_CELL_PROLIFERATION_INVOLVED_IN_LUNG_MORPHOGENESIS	7	Up	0.061478643459165	0.912746765058267
C5_GO_CLATHRIN_COAT_OF_COATED_PIT	18	Up	0.0614996527905704	0.912746765058267
C1_chr8q13	22	Up	0.0615262653210507	0.912746765058267
C5_GO_NEGATIVE_REGULATION_OF_PERK_MEDIATED_UNFOLDED_PROTEIN_RESPONSE	4	Down	0.0615782840248357	0.912746765058267
C7_GSE5589_IL6_KO_VS_IL10_KO_LPS_AND_IL10_STIM_MACROPHAGE_45MIN_DN	170	Down	0.0615991112345496	0.912746765058267
C7_GSE360_DC_VS_MAC_T_GONDII_UP	145	Up	0.0616573780085533	0.912746765058267
C5_GO_RNA_POLYMERASE_I_REGULATORY_REGION_DNA_BINDING	7	Up	0.0616952302762979	0.912746765058267
C2_ZHONG_SECRETOME_OF_LUNG_CANCER_AND_FIBROBLAST	103	Down	0.0616996374251718	0.912746765058267
C5_GO_REGULATION_OF_TELOMERE_MAINTENANCE_VIA_TELOMERE_LENGTHENING	57	Down	0.0617266868040186	0.912746765058267
C5_GO_ADENOSINE_TO_INOSINE_EDITING	7	Up	0.0617550893917398	0.912746765058267
C2_WILLIAMS_ESR2_TARGETS_UP	23	Down	0.0617609521797815	0.912746765058267
C5_GO_CATECHOLAMINE_SECRETION	34	Up	0.0617689638730274	0.912746765058267
C3_WCAANNNYCAG_UNKNOWN	197	Down	0.0617807660587477	0.912746765058267
C7_GSE20152_SPHK1_KO_VS_WT_HTNFA_OVERXPRESS_ANKLE_DN	176	Down	0.0618075398458384	0.912746765058267
C2_HSIAO_HOUSEKEEPING_GENES	346	Down	0.0618244397236157	0.912746765058267
C5_GO_POSITIVE_REGULATION_OF_TYPE_I_INTERFERON_PRODUCTION	68	Down	0.0618498015083445	0.912746765058267
C2_GALIE_TUMOR_ANGIOGENESIS	7	Up	0.0619349552302733	0.913382914098592
C2_REACTOME_PYRIMIDINE_SALVAGE	10	Down	0.0620916695602856	0.914029046763841
C2_KEGG_MAPK_SIGNALING_PATHWAY	197	Down	0.0621524601362759	0.914029046763841
C5_GO_ADENOSINE_DEAMINASE_ACTIVITY	10	Up	0.0622345866537961	0.914029046763841
C5_GO_HIPPOCAMPAL_MOSSY_FIBER_TO_CA3_SYNAPSE	20	Up	0.062288706895315	0.914029046763841
C2_PID_IL4_2PATHWAY	51	Down	0.0623432714732727	0.914029046763841
C5_GO_POSITIVE_REGULATION_OF_RELEASE_OF_CYTOCHROME_C_FROM_MITOCHONDRIA	26	Down	0.0623524899926919	0.914029046763841
C2_LOPEZ_MESOTHELIOMA_SURVIVAL_DN	11	Down	0.0623668430320464	0.914029046763841
C2_REACTOME_ACTIVATION_OF_BAD_AND_TRANSLOCATION_TO_MITOCHONDRIA	13	Down	0.0623733417077164	0.914029046763841
C7_GSE37534_PIOGLITAZONE_VS_ROSIGLITAZONE_TREATED_CD4_TCELL_PPARG1_FOXP3_TRANSDUCED_UP	165	Down	0.0623860312599813	0.914029046763841
C2_SCHLOSSER_MYC_TARGETS_AND_SERUM_RESPONSE_DN	34	Down	0.0623995339663387	0.914029046763841
C5_GO_SIN3_COMPLEX	13	Down	0.0624975244592194	0.914847522794895
C7_GSE27786_BCELL_VS_MONO_MAC_DN	160	Down	0.0625433655986662	0.914902041009984
C2_FOSTER_TOLERANT_MACROPHAGE_UP	125	Down	0.0626385068600416	0.915227706248328
C5_GO_RESPONSE_TO_REACTIVE_OXYGEN_SPECIES	188	Down	0.0626498917825008	0.915227706248328
C2_MEISSNER_NPC_HCP_WITH_H3K4ME3_AND_H3K27ME3	84	Up	0.062812695756322	0.915775079599106
C2_KYNG_WERNER_SYNDROM_DN	15	Down	0.0628371407473494	0.915775079599106
C5_GO_REGULATION_OF_AMYLOID_PRECURSOR_PROTEIN_CATABOLIC_PROCESS	23	Up	0.0628540741295485	0.915775079599106
C2_REACTOME_IKBA_VARIANT_LEADS_TO_EDA_ID	7	Down	0.062855988753039	0.915775079599106
C5_GO_EXOCRINE_SYSTEM_DEVELOPMENT	36	Up	0.0629135289304041	0.915981651125798
C5_GO_FEMALE_GENITALIA_DEVELOPMENT	12	Up	0.0630586476013037	0.915981651125798
C5_GO_NEGATIVE_REGULATION_OF_SYNAPSE_ORGANIZATION	12	Up	0.0631212670930828	0.915981651125798
C2_REACTOME_SIGNALING_BY_RAS_MUTANTS	51	Down	0.0631788330728976	0.915981651125798
C2_CHEMNITZ_RESPONSE_TO_PROSTAGLANDIN_E2_UP	121	Down	0.063195178901348	0.915981651125798
C1_chr6q24	25	Up	0.0632034714282187	0.915981651125798
C7_GSE22886_UNSTIM_VS_IL15_STIM_NKCELL_DN	180	Down	0.0632776629027827	0.915981651125798
C5_GO_SPINDLE_MIDZONE	31	Down	0.0634088484549661	0.915981651125798
C2_REACTOME_PROCESSING_AND_ACTIVATION_OF_SUMO	9	Up	0.0634141171989322	0.915981651125798
C7_GSE6269_FLU_VS_E_COLI_INF_PBMC_UP	148	Down	0.0634778074022998	0.915981651125798
C5_GO_NUCLEOTIDE_ACTIVATED_PROTEIN_KINASE_COMPLEX	10	Up	0.0634825286083686	0.915981651125798
C2_REACTOME_METAL_ION_SLC_TRANSPORTERS	18	Down	0.0634827696306023	0.915981651125798
C5_GO_RNA_POLYMERASE_III_TRANSCRIPTION_FACTOR_COMPLEX	8	Down	0.0635158978303583	0.915981651125798
C5_GO_POSITIVE_REGULATION_OF_NATURAL_KILLER_CELL_CHEMOTAXIS	3	Up	0.0635715795199791	0.915981651125798
C5_GO_POSITIVE_REGULATION_BY_HOST_OF_VIRAL_TRANSCRIPTION	14	Up	0.0636527083340019	0.915981651125798
C2_CHIANG_LIVER_CANCER_SUBCLASS_UNANNOTATED_DN	164	Down	0.0636754560867071	0.915981651125798
C2_FINETTI_BREAST_CANCER_KINOME_RED	15	Down	0.0636836076660154	0.915981651125798
C5_GO_SPINDLE_MICROTUBULE	49	Down	0.063721802178758	0.915981651125798
C5_GO_POSITIVE_REGULATION_OF_KILLING_OF_CELLS_OF_OTHER_ORGANISM	9	Down	0.063776120602817	0.915981651125798
C5_GO_RESPONSE_TO_FLUID_SHEAR_STRESS	27	Down	0.0638001790079076	0.915981651125798
C2_REACTOME_RNA_POLYMERASE_II_TRANSCRIBES_SNRNA_GENES	68	Up	0.0638491825087788	0.915981651125798
C7_GSE21033_3H_VS_24H_POLYIC_STIM_DC_DN	117	Down	0.0639007268220489	0.915981651125798
C5_GO_OXIDOREDUCTASE_ACTIVITY_ACTING_ON_NAD_P_H_QUINONE_OR_SIMILAR_COMPOUND_AS_ACCEPTOR	48	Up	0.0639812644057922	0.915981651125798
C5_GO_POSITIVE_REGULATION_OF_TOLL_LIKE_RECEPTOR_3_SIGNALING_PATHWAY	6	Up	0.0640337475590751	0.915981651125798
C5_GO_RESPIRATORY_CHAIN_COMPLEX_II	4	Up	0.0640416293148464	0.915981651125798
C5_GO_SUCCINATE_DEHYDROGENASE_ACTIVITY	4	Up	0.0640416293148464	0.915981651125798
C5_GO_REGULATION_OF_EPITHELIAL_CELL_PROLIFERATION_INVOLVED_IN_LUNG_MORPHOGENESIS	5	Up	0.0640489651475847	0.915981651125798
C7_GSE2405_HEAT_KILLED_LYSATE_VS_LIVE_A_PHAGOCYTOPHILUM_STIM_NEUTROPHIL_9H_DN	174	Down	0.0640508276048468	0.915981651125798
C2_PID_IL2_PI3K_PATHWAY	33	Down	0.0641033826742437	0.916130119626708
C5_GO_AEROBIC_RESPIRATION	73	Up	0.0641827227571022	0.91619849788234
C5_GO_INSULIN_RECEPTOR_COMPLEX	4	Down	0.0642176904282891	0.91619849788234
C2_ROVERSI_GLIOMA_COPY_NUMBER_UP	72	Down	0.064234696509451	0.91619849788234
C5_GO_IGG_BINDING	7	Down	0.0642896951060942	0.916381264297694
C5_GO_ESTABLISHMENT_OF_SISTER_CHROMATID_COHESION	8	Down	0.0643624096375971	0.916563136853225
C5_GO_RACEMASE_AND_EPIMERASE_ACTIVITY	16	Down	0.064386840990564	0.916563136853225
C5_GO_CILIARY_TRANSITION_FIBER	9	Up	0.0645052486473667	0.91694890334186
C5_GO_GLYCOPROTEIN_COMPLEX	14	Up	0.0645208846482193	0.91694890334186
C7_GSE40274_FOXP3_VS_FOXP3_AND_PBX1_TRANSDUCED_ACTIVATED_CD4_TCELL_UP	171	Down	0.06455499637901	0.91694890334186
C5_GO_PROTEIN_STABILIZATION	142	Down	0.0645847790551514	0.91694890334186
C5_GO_POSITIVE_REGULATION_OF_APOPTOTIC_SIGNALING_PATHWAY	151	Down	0.0646249952132021	0.91694890334186
C5_GO_POSITIVE_REGULATION_OF_MACROAUTOPHAGY	59	Down	0.0648330379771684	0.91895159429393
C2_LANDIS_BREAST_CANCER_PROGRESSION_DN	57	Up	0.0648525247016491	0.91895159429393
C2_REACTOME_SYNTHESIS_OF_ACTIVE_UBIQUITIN:_ROLES_OF_E1_AND_E2_ENZYMES	27	Down	0.064893050943557	0.91895159429393
C5_GO_CERAMIDE_1_PHOSPHATE_TRANSPORT	7	Down	0.0650361386633909	0.919751661900939
C5_GO_CERAMIDE_1_PHOSPHATE_BINDING	7	Down	0.0650361386633909	0.919751661900939
C7_GSE15750_DAY6_VS_DAY10_EFF_CD8_TCELL_UP	175	Down	0.06507656881378	0.919751661900939
C2_AMIT_EGF_RESPONSE_480_HELA	135	Down	0.0652291811279234	0.921309168817867
C5_GO_REGULATION_OF_ESTABLISHMENT_OR_MAINTENANCE_OF_CELL_POLARITY	23	Up	0.0653428155269592	0.922314478032576
C3_GGCAGCT_MIR22	193	Up	0.0654824762030131	0.922458730760202
C7_GSE32986_UNSTIM_VS_GMCSF_AND_CURDLAN_HIGHDOSE_STIM_DC_UP	178	Down	0.0654944709344438	0.922458730760202
C5_GO_NEGATIVE_REGULATION_OF_EXTRINSIC_APOPTOTIC_SIGNALING_PATHWAY_VIA_DEATH_DOMAIN_RECEPTORS	30	Down	0.0655710006466107	0.922458730760202
C2_REACTOME_SIGNALING_BY_NTRKS	83	Down	0.0655830438330873	0.922458730760202
C3_GCGNNANTTCC_UNKNOWN	106	Down	0.0655848927181779	0.922458730760202
C7_GSE22025_UNTREATED_VS_PROGESTERONE_TREATED_CD4_TCELL_UP	139	Down	0.0656078229997934	0.922458730760202
C2_BIOCARTA_LYMPHOCYTE_PATHWAY	9	Down	0.0657839835738426	0.923547422770649
C5_GO_NEGATIVE_REGULATION_BY_HOST_OF_VIRAL_GENOME_REPLICATION	6	Up	0.0658111936440161	0.923547422770649
C7_GSE17721_POLYIC_VS_CPG_2H_BMDC_UP	171	Down	0.0658127979767511	0.923547422770649
C5_GO_POSITIVE_REGULATION_OF_CYTOKINE_PRODUCTION	341	Down	0.0658841588229845	0.923951957463972
C5_GO_PROTEIN_CONTAINING_COMPLEX_REMODELING	18	Up	0.0659780295730124	0.924160814474545
C7_GSE37301_COMMON_LYMPHOID_PROGENITOR_VS_CD4_TCELL_UP	154	Down	0.0660259307860191	0.924160814474545
C5_GO_DENDRITIC_GROWTH_CONE	7	Down	0.0660266806640194	0.924160814474545
C5_GO_NEGATIVE_REGULATION_OF_INTERLEUKIN_8_PRODUCTION	14	Down	0.0660908453404637	0.924463253915578
C5_GO_REGULATION_OF_DNA_DEPENDENT_DNA_REPLICATION	45	Down	0.0662678782424601	0.926225633051289
C5_GO_TRANSCRIPTION_COREPRESSOR_BINDING	13	Down	0.0663021157020096	0.926225633051289
C2_REACTOME_CHK1_CHK2_CDS1_MEDIATED_INACTIVATION_OF_CYCLIN_B:CDK1_COMPLEX	11	Down	0.0664041063468724	0.926702069855781
C5_GO_CENTROMERE_COMPLEX_ASSEMBLY	50	Down	0.0664215404302099	0.926702069855781
C2_TERAMOTO_OPN_TARGETS_CLUSTER_4	12	Down	0.0664846534032587	0.926987243824768
C5_GO_SNRNA_TRANSCRIPTION_BY_RNA_POLYMERASE_III	5	Up	0.0665856452889771	0.927205110649006
C5_GO_ALPHA_GLUCOSIDASE_ACTIVITY	5	Down	0.0665856452889771	0.927205110649006
C5_GO_PYRIMIDINE_CONTAINING_COMPOUND_METABOLIC_PROCESS	22	Down	0.0667933656206931	0.929501781792644
C5_GO_LAMELLIPODIUM_ASSEMBLY	56	Down	0.0668773814423583	0.929525365809063
C5_GO_REGULATION_OF_RELEASE_OF_CYTOCHROME_C_FROM_MITOCHONDRIA	42	Down	0.0669572551683957	0.929525365809063
C5_GO_REGULATION_OF_DENDRITIC_CELL_DIFFERENTIATION	8	Up	0.0669877937982132	0.929525365809063
C7_GSE2706_UNSTIM_VS_2H_R848_DC_DN	163	Down	0.0670001954128387	0.929525365809063
C5_GO_REGULATION_OF_MUSCLE_CONTRACTION	105	Up	0.0670090099367947	0.929525365809063
C3_CREB_02	211	Down	0.0671282282813403	0.9300758535639
C2_TSUDA_ALVEOLAR_SOFT_PART_SARCOMA	9	Down	0.0672307907281037	0.9300758535639
C5_GO_REGULATION_OF_T_CIRCLE_FORMATION	5	Down	0.0672925226143198	0.9300758535639
C2_YANG_BREAST_CANCER_ESR1_LASER_DN	44	Up	0.067385799742037	0.9300758535639
C5_GO_POSITIVE_REGULATION_OF_MITOCHONDRIAL_MEMBRANE_POTENTIAL	10	Down	0.0673907780146413	0.9300758535639
C5_GO_REGULATION_OF_PHOSPHOPROTEIN_PHOSPHATASE_ACTIVITY	92	Up	0.0673962686255915	0.9300758535639
C5_GO_FORMATION_OF_EXTRACHROMOSOMAL_CIRCULAR_DNA	13	Down	0.0673988850269558	0.9300758535639
C5_GO_POSITIVE_REGULATION_OF_MORPHOGENESIS_OF_AN_EPITHELIUM	23	Up	0.0674707211289351	0.9300758535639
C7_GSE41867_LCMV_ARMSTRONG_VS_CLONE13_DAY8_EFFECTOR_CD8_TCELL_UP	176	Down	0.0675019713443125	0.9300758535639
C5_GO_PROTECTION_FROM_NON_HOMOLOGOUS_END_JOINING_AT_TELOMERE	10	Down	0.0675836197819404	0.9300758535639
C5_GO_COCHLEA_DEVELOPMENT	30	Up	0.0675957955965302	0.9300758535639
C3_AAGCACA_MIR218	299	Up	0.0675980279984688	0.9300758535639
C5_GO_VACUOLAR_LUMEN	133	Down	0.0676374410799629	0.9300758535639
C5_GO_CGMP_BINDING	9	Up	0.0676953104049921	0.9300758535639
C2_TURASHVILI_BREAST_CARCINOMA_DUCTAL_VS_LOBULAR_UP	18	Down	0.0677180502319829	0.9300758535639
C2_REACTOME_INTERLEUKIN_12_FAMILY_SIGNALING	50	Down	0.0677337384494816	0.9300758535639
C5_GO_REGULATION_OF_JUN_KINASE_ACTIVITY	68	Down	0.0677992392729576	0.930087162360052
C7_GSE5503_MLN_DC_VS_PLN_DC_ACTIVATED_ALLOGENIC_TCELL_UP	166	Down	0.0678201935818406	0.930087162360052
C2_REACTOME_G_PROTEIN_BETA:GAMMA_SIGNALLING	27	Down	0.0680590719659062	0.932774271492354
C7_GSE6259_CD4_TCELL_VS_CD8_TCELL_DN	168	Down	0.0682570341791126	0.932806390536058
C2_REACTOME_INFLAMMASOMES	20	Down	0.0683380569400817	0.932806390536058
C5_GO_POSITIVE_REGULATION_OF_LIPID_CATABOLIC_PROCESS	16	Down	0.0684210462348051	0.932806390536058
C5_GO_URETERIC_BUD_FORMATION	3	Up	0.0685308954040251	0.932806390536058
C5_GO_MESONEPHRIC_TUBULE_FORMATION	3	Up	0.0685308954040251	0.932806390536058
C5_GO_MACROMOLECULE_DEACYLATION	83	Down	0.0685774018538559	0.932806390536058
C7_GSE5589_LPS_VS_LPS_AND_IL10_STIM_IL6_KO_MACROPHAGE_45MIN_UP	178	Down	0.0686255147771688	0.932806390536058
C5_GO_NEGATIVE_REGULATION_OF_SIGNAL_TRANSDUCTION_BY_P53_CLASS_MEDIATOR	23	Down	0.0687349495361882	0.932806390536058
C2_REACTOME_FORMATION_OF_FIBRIN_CLOT_CLOTTING_CASCADE	19	Up	0.0687796980029455	0.932806390536058
C5_GO_REGULATION_OF_MICROVILLUS_LENGTH	3	Down	0.0688360026386137	0.932806390536058
C5_GO_REGULATION_OF_OSTEOCLAST_PROLIFERATION	2	Up	0.0688739483583431	0.932806390536058
C5_GO_NEURAL_PLATE_DEVELOPMENT	8	Down	0.0688805754934718	0.932806390536058
C5_GO_MACROPHAGE_CYTOKINE_PRODUCTION	13	Up	0.0689429948910537	0.932806390536058
C2_IVANOVSKA_MIR106B_TARGETS	73	Down	0.0689516705383603	0.932806390536058
C5_GO_NEGATIVE_REGULATION_OF_CELL_DIVISION	15	Down	0.0689623304415977	0.932806390536058
C7_GSE9960_GRAM_NEG_VS_GRAM_POS_SEPSIS_PBMC_UP	156	Down	0.06903465380767	0.932806390536058
C5_GO_CEREBELLAR_PURKINJE_CELL_LAYER_FORMATION	7	Down	0.0690649257608608	0.932806390536058
C5_GO_BICARBONATE_TRANSPORT	32	Up	0.0692282863792289	0.932806390536058
C7_GSE24634_TEFF_VS_TCONV_DAY10_IN_CULTURE_DN	181	Down	0.0693138422339726	0.932806390536058
C5_GO_SUPERCOILED_DNA_BINDING	5	Up	0.0693322191686848	0.932806390536058
C2_KEGG_AMINO_SUGAR_AND_NUCLEOTIDE_SUGAR_METABOLISM	40	Down	0.0693488772072361	0.932806390536058
C5_GO_POSITIVE_REGULATION_OF_MUSCLE_HYPERTROPHY	24	Up	0.0694154848781547	0.932806390536058
C7_GSE25087_FETAL_VS_ADULT_TCONV_UP	168	Down	0.0694673682351574	0.932806390536058
C7_GSE37416_0H_VS_24H_F_TULARENSIS_LVS_NEUTROPHIL_DN	162	Down	0.0694709762627038	0.932806390536058
C2_REACTOME_ELEVATION_OF_CYTOSOLIC_CA2PLUS_LEVELS	11	Down	0.0694759099921921	0.932806390536058
C7_GSE20366_TREG_VS_TCONV_DN	167	Up	0.0695640657785209	0.932806390536058
C2_MYLLYKANGAS_AMPLIFICATION_HOT_SPOT_13	7	Up	0.0695836728938915	0.932806390536058
C1_chr1q44	27	Down	0.0696135198864056	0.932806390536058
C5_GO_NEGATIVE_REGULATION_OF_NEURAL_PRECURSOR_CELL_PROLIFERATION	16	Up	0.0696479139611106	0.932806390536058
C5_GO_POSITIVE_REGULATION_OF_PROTEIN_MATURATION	17	Up	0.0696892216589503	0.932806390536058
C3_KTGGYRSGAA_UNKNOWN	65	Up	0.0697257736694778	0.932806390536058
C2_HOLLEMAN_VINCRISTINE_RESISTANCE_B_ALL_UP	33	Up	0.0697749514000438	0.932806390536058
C3_TTTGCAG_MIR518A2	172	Up	0.0699509608506782	0.932806390536058
C7_GSE28726_NAIVE_CD4_TCELL_VS_NAIVE_NKTCELL_UP	176	Down	0.0700017631524302	0.932806390536058
C5_GO_CIRCADIAN_SLEEP_WAKE_CYCLE_NON_REM_SLEEP	4	Up	0.0700103626167359	0.932806390536058
C7_GSE17721_LPS_VS_POLYIC_0.5H_BMDC_UP	156	Down	0.0700237564535852	0.932806390536058
C5_GO_RNA_CAPPING	29	Down	0.070036579249518	0.932806390536058
C5_GO_DNA_BIOSYNTHETIC_PROCESS	163	Down	0.0701081011477321	0.932806390536058
C5_GO_PROGRAMMED_CELL_DEATH_INVOLVED_IN_CELL_DEVELOPMENT	10	Up	0.0701595855443182	0.932806390536058
C2_KEGG_FOCAL_ADHESION	162	Down	0.0701737816195739	0.932806390536058
C2_REACTOME_SIGNALING_BY_ERYTHROPOIETIN	23	Down	0.0702372812556199	0.932806390536058
C5_GO_LONG_CHAIN_FATTY_ACID_BINDING	11	Down	0.0702814053699005	0.932806390536058
C5_GO_RECEPTOR_METABOLIC_PROCESS	144	Down	0.0703141126020813	0.932806390536058
C5_GO_DNA_DEALKYLATION	27	Up	0.0704231136033088	0.932806390536058
C5_GO_PHOSPHATIDYLCHOLINE_STEROL_O_ACYLTRANSFERASE_ACTIVATOR_ACTIVITY	4	Up	0.0705463851759991	0.932806390536058
C5_GO_TOLL_SIGNALING_PATHWAY	5	Down	0.0705502960262272	0.932806390536058
C5_GO_TRNA_THIO_MODIFICATION	4	Down	0.0706136240674176	0.932806390536058
C5_GO_EPHRIN_RECEPTOR_BINDING	25	Down	0.0706192084141682	0.932806390536058
C5_GO_PYRUVATE_TRANSMEMBRANE_TRANSPORT	4	Down	0.0707033576802817	0.932806390536058
C5_GO_PYRUVATE_TRANSMEMBRANE_TRANSPORTER_ACTIVITY	4	Down	0.0707033576802817	0.932806390536058
C3_CDP_01	53	Up	0.0707701384025195	0.932806390536058
C2_REACTOME_CELL_CYCLE	568	Down	0.0707752679112524	0.932806390536058
C3_AAAGGGA_MIR204_MIR211	181	Up	0.0709062571951959	0.932806390536058
C2_PID_RET_PATHWAY	31	Down	0.07092110255274	0.932806390536058
C2_TURJANSKI_MAPK1_AND_MAPK2_TARGETS	11	Down	0.0709234136807877	0.932806390536058
C5_GO_MRNA_CLEAVAGE_INVOLVED_IN_MRNA_PROCESSING	9	Up	0.0709333162002788	0.932806390536058
C2_BIOCARTA_G2_PATHWAY	21	Down	0.0709527835673189	0.932806390536058
C5_GO_REGULATION_OF_MDA_5_SIGNALING_PATHWAY	5	Down	0.0709602016340735	0.932806390536058
C2_BIOCARTA_AMI_PATHWAY	9	Up	0.0709773328300867	0.932806390536058
C2_KEGG_PARKINSONS_DISEASE	98	Up	0.0710550289875705	0.932806390536058
C5_GO_CALCIUM_ION_REGULATED_EXOCYTOSIS_OF_NEUROTRANSMITTER	10	Up	0.0712234031266876	0.932806390536058
C2_MEISSNER_NPC_HCP_WITH_H3K27ME3	24	Up	0.0712725457993551	0.932806390536058
C1_chr4q22	23	Up	0.0712783483881954	0.932806390536058
C7_GSE32986_UNSTIM_VS_CURDLAN_LOWDOSE_STIM_DC_DN	182	Down	0.0713432123524732	0.932806390536058
C5_GO_RESPONSE_TO_INTERLEUKIN_1	148	Down	0.0713856292126665	0.932806390536058
C5_GO_REGULATION_OF_MITOCHONDRIAL_MEMBRANE_PERMEABILITY_INVOLVED_IN_APOPTOTIC_PROCESS	46	Down	0.0713989859295491	0.932806390536058
C2_REACTOME_NUCLEOSOME_ASSEMBLY	66	Down	0.0714187648915175	0.932806390536058
C2_SA_G1_AND_S_PHASES	12	Down	0.0714325032823301	0.932806390536058
C5_GO_PEPTIDE_ALPHA_N_ACETYLTRANSFERASE_ACTIVITY	10	Down	0.0714391389517748	0.932806390536058
C5_GO_ISOPRENOID_METABOLIC_PROCESS	57	Up	0.0715504324859899	0.932806390536058
C5_GO_LYSOPHOSPHOLIPASE_ACTIVITY	17	Down	0.0716013831380968	0.932806390536058
C5_GO_LIPID_PHOSPHATASE_ACTIVITY	7	Down	0.0716399772205359	0.932806390536058
C5_GO_POSITIVE_REGULATION_OF_PROTEOLYSIS_INVOLVED_IN_CELLULAR_PROTEIN_CATABOLIC_PROCESS	99	Down	0.0716411146966526	0.932806390536058
C2_REACTOME_TRAF6_MEDIATED_INDUCTION_OF_TAK1_COMPLEX_WITHIN_TLR4_COMPLEX	14	Down	0.0716843518866483	0.932806390536058
C2_HOLLEMAN_DAUNORUBICIN_B_ALL_UP	9	Up	0.0716994465984033	0.932806390536058
C5_GO_ACTIVATION_OF_MAPK_ACTIVITY	123	Down	0.0717254653781746	0.932806390536058
C7_GSE12845_IGD_POS_BLOOD_VS_PRE_GC_TONSIL_BCELL_DN	183	Down	0.0717449274689713	0.932806390536058
C2_SMID_BREAST_CANCER_RELAPSE_IN_LUNG_UP	11	Up	0.0717691892107132	0.932806390536058
C2_ITO_PTTG1_TARGETS_DN	9	Down	0.0717882808929966	0.932806390536058
C5_GO_REGULATION_OF_B_CELL_PROLIFERATION	51	Down	0.0719130324869092	0.932806390536058
C5_GO_PRIMARY_MIRNA_PROCESSING	10	Down	0.0719142419357181	0.932806390536058
C2_REACTOME_GOLGI_CISTERNAE_PERICENTRIOLAR_STACK_REORGANIZATION	14	Down	0.0719401384362667	0.932806390536058
C5_GO_PODOSOME	25	Down	0.0719677950704353	0.932806390536058
C7_GSE12366_PLASMA_CELL_VS_MEMORY_BCELL_UP	148	Down	0.072061787034439	0.932806390536058
C5_GO_EPITHELIAL_STRUCTURE_MAINTENANCE	14	Down	0.072085804458108	0.932806390536058
C5_GO_PROTEIN_LIPID_COMPLEX	25	Up	0.0721723085817825	0.932806390536058
C2_HUTTMANN_B_CLL_POOR_SURVIVAL_UP	231	Down	0.0722392292454936	0.932806390536058
C5_GO_REGULATION_OF_MESODERMAL_CELL_DIFFERENTIATION	3	Down	0.0722531622279142	0.932806390536058
C5_GO_REGULATION_OF_MESODERM_FORMATION	3	Down	0.0722531622279142	0.932806390536058
C7_GSE16522_ANTI_CD3CD28_STIM_VS_UNSTIM_NAIVE_CD8_TCELL_DN	168	Down	0.0723008967975914	0.932806390536058
C5_GO_POSITIVE_REGULATION_OF_ENDOTHELIAL_CELL_CHEMOTAXIS_BY_VEGF_ACTIVATED_VASCULAR_ENDOTHELIAL_GROWTH_FACTOR_RECEPTOR_SIGNALING_PATHWAY	3	Down	0.072306187602584	0.932806390536058
C5_GO_AP_4_ADAPTOR_COMPLEX	5	Down	0.0723135330995236	0.932806390536058
C5_GO_COENZYME_CATABOLIC_PROCESS	12	Up	0.0723324759937558	0.932806390536058
C5_GO_PURINE_CONTAINING_COMPOUND_TRANSMEMBRANE_TRANSPORT	6	Down	0.0723829381284162	0.932806390536058
C5_GO_POSITIVE_REGULATION_OF_PROTEIN_LOCALIZATION_TO_NUCLEUS	62	Down	0.0724239534113321	0.932806390536058
C5_GO_NUCLEOSIDE_MONOPHOSPHATE_BIOSYNTHETIC_PROCESS	38	Down	0.0724423540904137	0.932806390536058
C7_GSE30962_PRIMARY_VS_SECONDARY_CHRONIC_LCMV_INF_CD8_TCELL_UP	169	Down	0.0724992389683767	0.932806390536058
C7_GSE8921_UNSTIM_0H_VS_TLR1_2_STIM_MONOCYTE_12H_UP	166	Down	0.0725608344255662	0.932806390536058
C2_REACTOME_PROCESSIVE_SYNTHESIS_ON_THE_LAGGING_STRAND	15	Up	0.0726039212048507	0.932806390536058
C5_GO_REGULATION_OF_MICROTUBULE_NUCLEATION	5	Down	0.0726296088183389	0.932806390536058
C5_GO_REGULATION_OF_EPIDERMAL_GROWTH_FACTOR_ACTIVATED_RECEPTOR_ACTIVITY	23	Down	0.0726536999768012	0.932806390536058
C5_GO_CHROMOSOME_CONDENSATION	30	Down	0.0726574669697679	0.932806390536058
C5_GO_MITOTIC_SPINDLE_ORGANIZATION	93	Down	0.0728117125893957	0.932806390536058
C2_BIOCARTA_TID_PATHWAY	16	Down	0.0728406111560521	0.932806390536058
C5_GO_MATURE_RIBOSOME_ASSEMBLY	5	Up	0.0728443664567297	0.932806390536058
C7_GSE17721_12H_VS_24H_POLYIC_BMDC_DN	171	Down	0.07292125054724	0.932806390536058
C5_GO_CYSTEINE_TYPE_ENDOPEPTIDASE_ACTIVATOR_ACTIVITY_INVOLVED_IN_APOPTOTIC_PROCESS	14	Down	0.0729531027339394	0.932806390536058
C5_GO_NEGATIVE_REGULATION_OF_PEPTIDYL_TYROSINE_PHOSPHORYLATION	40	Down	0.0729560276900996	0.932806390536058
C5_GO_RNA_POLYMERASE_III_GENERAL_TRANSCRIPTION_INITIATION_FACTOR_ACTIVITY	6	Down	0.0729679959080707	0.932806390536058
C7_GSE7509_FCGRIIB_VS_TNFA_IL1B_IL6_PGE_STIM_DC_DN	126	Up	0.0730120692072877	0.932806390536058
C5_GO_HEXOSE_PHOSPHATE_TRANSPORT	4	Up	0.0730579190915454	0.932806390536058
C2_NAKAMURA_ADIPOGENESIS_EARLY_UP	45	Down	0.0731095307150589	0.932806390536058
C2_RICKMAN_TUMOR_DIFFERENTIATED_WELL_VS_MODERATELY_UP	88	Up	0.0731238483141489	0.932806390536058
C2_VANTVEER_BREAST_CANCER_METASTASIS_DN	112	Down	0.0731353416394096	0.932806390536058
C2_REACTOME_NETRIN_MEDIATED_REPULSION_SIGNALS	4	Up	0.0731732713829202	0.932806390536058
C5_GO_NEGATIVE_REGULATION_OF_ENDOPLASMIC_RETICULUM_UNFOLDED_PROTEIN_RESPONSE	9	Down	0.0731767793435364	0.932806390536058
C7_GSE21670_STAT3_KO_VS_WT_CD4_TCELL_UP	152	Down	0.0731805202721153	0.932806390536058
C2_SCHAEFFER_PROSTATE_DEVELOPMENT_AND_CANCER_BOX2_DN	4	Up	0.0731963597122255	0.932806390536058
C7_GSE13411_PLASMA_CELL_VS_MEMORY_BCELL_UP	149	Down	0.0732633715734795	0.932806390536058
C5_GO_LOW_DENSITY_LIPOPROTEIN_PARTICLE_RECEPTOR_BINDING	14	Up	0.0732893992262264	0.932806390536058
C5_GO_NUCLEOSOME_POSITIONING	10	Down	0.073362220964879	0.932806390536058
C5_GO_REGULATION_OF_ORGAN_GROWTH	69	Down	0.0733805984435378	0.932806390536058
C5_GO_POSITIVE_REGULATION_OF_ACTIN_FILAMENT_DEPOLYMERIZATION	12	Down	0.0733834120768095	0.932806390536058
C5_GO_CHAPERONE_MEDIATED_AUTOPHAGY	15	Down	0.0733860940673996	0.932806390536058
C2_KORKOLA_CHORIOCARCINOMA_UP	6	Down	0.073491290477176	0.933597253237248
C7_GSE21546_WT_VS_ELK1_KO_ANTI_CD3_STIM_DP_THYMOCYTES_DN	156	Down	0.0735956204114638	0.933920001125332
C2_KASLER_HDAC7_TARGETS_1_DN	15	Up	0.0736026811180117	0.933920001125332
C5_GO_REGULATION_OF_GLUCOCORTICOID_RECEPTOR_SIGNALING_PATHWAY	6	Down	0.0736977084491292	0.934579871944211
C2_ODONNELL_TFRC_TARGETS_DN	98	Down	0.073812624117525	0.935196940360002
C2_OHM_EMBRYONIC_CARCINOMA_DN	7	Up	0.0738324703179765	0.935196940360002
C2_ZHANG_ADIPOGENESIS_BY_BMP7	12	Down	0.0739459711532718	0.935857506388723
C2_PID_HIV_NEF_PATHWAY	33	Down	0.0739707838912414	0.935857506388723
C7_GSE40666_STAT1_KO_VS_STAT4_KO_CD8_TCELL_UP	175	Down	0.0740480267846886	0.936289456253661
C5_GO_POSITIVE_REGULATION_OF_GONADOTROPIN_SECRETION	3	Down	0.0741551634156425	0.937098670667832
C7_GSE2706_R848_VS_LPS_8H_STIM_DC_DN	146	Down	0.0742442265333269	0.937678681967128
C5_GO_RUFFLE	148	Down	0.0743249792248191	0.93799719250331
C1_chr19p13	415	Down	0.0744352288842004	0.93799719250331
C2_LY_AGING_MIDDLE_DN	15	Down	0.0744742624537328	0.93799719250331
C2_REACTOME_MACROAUTOPHAGY	76	Down	0.0745235413218989	0.93799719250331
C2_KEGG_NATURAL_KILLER_CELL_MEDIATED_CYTOTOXICITY	94	Down	0.0745243943145316	0.93799719250331
C7_GSE369_SOCS3_KO_VS_WT_LIVER_UP	166	Down	0.074528525261737	0.93799719250331
C7_GSE17721_POLYIC_VS_CPG_24H_BMDC_UP	158	Down	0.0745984612267579	0.938333742460255
C7_GSE10325_LUPUS_BCELL_VS_LUPUS_MYELOID_DN	177	Down	0.0746973630847564	0.938357570722802
C5_GO_RESPONSE_TO_PLATELET_AGGREGATION_INHIBITOR	9	Down	0.0747018742114223	0.938357570722802
C5_GO_ASPARTATE_TRANSMEMBRANE_TRANSPORT	7	Down	0.0747299450973829	0.938357570722802
C2_ZHAN_EARLY_DIFFERENTIATION_GENES_UP	6	Down	0.0750891525642835	0.941971180820534
C2_BIOCARTA_CD40_PATHWAY	15	Down	0.0751044554242584	0.941971180820534
C7_GSE29618_MONOCYTE_VS_PDC_UP	177	Down	0.0752334030766517	0.94233343779262
C2_MOOTHA_VOXPHOS	66	Up	0.0753533206077239	0.94233343779262
C5_GO_POSITIVE_REGULATION_OF_NEURON_MATURATION	5	Up	0.0753779479423489	0.94233343779262
C7_GSE41978_KLRG1_HIGH_VS_LOW_EFFECTOR_CD8_TCELL_DN	153	Down	0.0753848563161444	0.94233343779262
C7_GSE22886_CTRL_VS_LPS_24H_DC_DN	168	Down	0.0754512866672246	0.94233343779262
C2_FARMER_BREAST_CANCER_CLUSTER_6	10	Up	0.0754585115626097	0.94233343779262
C7_GSE34156_UNTREATED_VS_24H_NOD2_AND_TLR1_TLR2_LIGAND_TREATED_MONOCYTE_UP	138	Down	0.0754660698341246	0.94233343779262
C5_GO_TITIN_BINDING	10	Up	0.0754803747990222	0.94233343779262
C1_chr4q21	52	Up	0.075697468706872	0.94330709937997
C3_TCTGATA_MIR361	75	Up	0.0757297225449022	0.94330709937997
C5_GO_POSITIVE_REGULATION_OF_PROTEIN_SERINE_THREONINE_KINASE_ACTIVITY	272	Down	0.0759224504054885	0.94330709937997
C5_GO_SMOOTHENED_SIGNALING_PATHWAY_INVOLVED_IN_DORSAL_VENTRAL_NEURAL_TUBE_PATTERNING	12	Down	0.0759593253646043	0.94330709937997
C3_NKX25_01	86	Up	0.0759849980403217	0.94330709937997
C2_REACTOME_RAB_GERANYLGERANYLATION	53	Down	0.075993252875406	0.94330709937997
C5_GO_SMOOTHENED_SIGNALING_PATHWAY_INVOLVED_IN_VENTRAL_SPINAL_CORD_PATTERNING	5	Down	0.0760648783607286	0.94330709937997
C2_GU_PDEF_TARGETS_DN	19	Down	0.0760900986589439	0.94330709937997
C5_GO_DNA_INTEGRATION	8	Down	0.0761145926974065	0.94330709937997
C5_GO_MICROTUBULE_CYTOSKELETON_ORGANIZATION_INVOLVED_IN_MITOSIS	110	Down	0.0761612604346212	0.94330709937997
C5_GO_INTERLEUKIN_3_MEDIATED_SIGNALING_PATHWAY	5	Down	0.0761816318119379	0.94330709937997
C7_GSE27786_NKTCELL_VS_MONO_MAC_UP	176	Down	0.0762506038106052	0.94330709937997
C2_REACTOME_CELLULAR_HEXOSE_TRANSPORT	11	Up	0.0762553259202121	0.94330709937997
C2_REACTOME_DOWNREGULATION_OF_TGF_BETA_RECEPTOR_SIGNALING	24	Down	0.0762616276868131	0.94330709937997
C2_ABBUD_LIF_SIGNALING_1_UP	33	Down	0.0763164360969372	0.94330709937997
C5_GO_ESTROGEN_METABOLIC_PROCESS	8	Down	0.0764296663948505	0.94330709937997
C7_GSE46606_IRF4HIGH_VS_IRF4MID_CD40L_IL2_IL5_DAY3_STIMULATED_BCELL_UP	163	Down	0.0764487440092506	0.94330709937997
C7_GSE15930_STIM_VS_STIM_AND_IFNAB_48H_CD8_T_CELL_UP	168	Down	0.0764569957787414	0.94330709937997
C5_GO_MESENCHYME_MORPHOGENESIS	28	Down	0.0765165536988767	0.94330709937997
C5_GO_VACUOLE_ORGANIZATION	135	Down	0.076617337323331	0.94330709937997
C5_GO_POSITIVE_REGULATION_OF_MITOCHONDRIAL_OUTER_MEMBRANE_PERMEABILIZATION_INVOLVED_IN_APOPTOTIC_SIGNALING_PATHWAY	28	Down	0.0766476689171511	0.94330709937997
C2_MIKKELSEN_DEDIFFERENTIATED_STATE_UP	3	Up	0.0767082199217055	0.94330709937997
C5_GO_ACTIVATION_OF_CYSTEINE_TYPE_ENDOPEPTIDASE_ACTIVITY	12	Down	0.0767383052674458	0.94330709937997
C2_CONRAD_STEM_CELL	25	Up	0.0767405732268523	0.94330709937997
C7_GSE37533_PPARG1_FOXP3_VS_FOXP3_TRANSDUCED_CD4_TCELL_PIOGLITAZONE_TREATED_UP	177	Down	0.0767726311312034	0.94330709937997
C5_GO_REGULATION_OF_CHEMOKINE_MEDIATED_SIGNALING_PATHWAY	8	Up	0.0768458566025394	0.94330709937997
C5_GO_NEGATIVE_REGULATION_OF_ANDROGEN_RECEPTOR_SIGNALING_PATHWAY	10	Up	0.0768904126209577	0.94330709937997
C7_GSE2770_UNTREATED_VS_IL12_TREATED_ACT_CD4_TCELL_2H_UP	175	Down	0.0769099624538786	0.94330709937997
C5_GO_FATTY_ACID_BETA_OXIDATION_USING_ACYL_COA_OXIDASE	13	Down	0.0769512866097587	0.94330709937997
C5_GO_POSITIVE_REGULATION_OF_WNT_SIGNALING_PATHWAY_PLANAR_CELL_POLARITY_PATHWAY	5	Up	0.0770351517318502	0.94330709937997
C7_GSE360_DC_VS_MAC_B_MALAYI_LOW_DOSE_DN	159	Down	0.0770603159574626	0.94330709937997
C2_REACTOME_JOSEPHIN_DOMAIN_DUBS	10	Down	0.0771274932324827	0.94330709937997
C5_GO_REGULATION_OF_CARDIAC_MUSCLE_CELL_ACTION_POTENTIAL_INVOLVED_IN_REGULATION_OF_CONTRACTION	6	Up	0.0771628185189707	0.94330709937997
C5_GO_HISTONE_H3_K27_TRIMETHYLATION	7	Down	0.0772147953496273	0.94330709937997
C5_GO_REGULATION_OF_RESPIRATORY_BURST	10	Down	0.077253684401032	0.94330709937997
C7_GSE6674_ANTI_IGM_VS_ANTI_IGM_AND_CPG_STIM_BCELL_DN	177	Down	0.0772676325042934	0.94330709937997
C5_GO_POSITIVE_REGULATION_OF_B_CELL_ACTIVATION	65	Down	0.0773425033561472	0.94330709937997
C5_GO_OXIDATIVE_DNA_DEMETHYLATION	5	Up	0.0773679788300136	0.94330709937997
C7_GSE45365_WT_VS_IFNAR_KO_CD11B_DC_MCMV_INFECTION_DN	117	Down	0.0773942636928364	0.94330709937997
C2_REACTOME_INTRACELLULAR_SIGNALING_BY_SECOND_MESSENGERS	249	Down	0.0774134191595436	0.94330709937997
C2_SIG_INSULIN_RECEPTOR_PATHWAY_IN_CARDIAC_MYOCYTES	42	Down	0.0774766308906468	0.94330709937997
C7_GSE22033_UNTREATED_VS_ROSIGLITAZONE_TREATED_MEF_UP	177	Down	0.0776403038390525	0.94330709937997
C5_GO_NEGATIVE_REGULATION_OF_PROTEIN_HOMOOLIGOMERIZATION	9	Up	0.0777745908632108	0.94330709937997
C2_LY_AGING_OLD_UP	4	Up	0.0778137795676936	0.94330709937997
C7_GSE35543_IN_VITRO_ITREG_VS_CONVERTED_EX_ITREG_UP	169	Down	0.0778633647670437	0.94330709937997
C2_VECCHI_GASTRIC_CANCER_EARLY_DN	229	Up	0.0778859382531843	0.94330709937997
C2_KIM_HYPOXIA	16	Up	0.0778878906376642	0.94330709937997
C7_GSE26669_CTRL_VS_COSTIM_BLOCK_MLR_CD8_TCELL_DN	172	Down	0.0778995015960824	0.94330709937997
C5_GO_COMMISSURAL_NEURON_AXON_GUIDANCE	10	Down	0.077902122226992	0.94330709937997
C7_GSE6269_E_COLI_VS_STREP_PNEUMO_INF_PBMC_DN	135	Down	0.0779432664451406	0.94330709937997
C2_REACTOME_PI3K_AKT_ACTIVATION	7	Down	0.0779823093995955	0.94330709937997
C5_GO_ASPARTATE_METABOLIC_PROCESS	5	Down	0.0780154882290338	0.94330709937997
C2_REACTOME_SIGNALING_BY_RHO_GTPASES	383	Down	0.0780158257409873	0.94330709937997
C5_GO_SULFUR_COMPOUND_TRANSMEMBRANE_TRANSPORTER_ACTIVITY	28	Up	0.078022986740536	0.94330709937997
C7_GSE22886_NAIVE_BCELL_VS_NEUTROPHIL_DN	168	Down	0.0780686302625085	0.94330709937997
C5_GO_NEGATIVE_REGULATION_OF_INTRINSIC_APOPTOTIC_SIGNALING_PATHWAY_IN_RESPONSE_TO_DNA_DAMAGE	25	Down	0.0780767874753013	0.94330709937997
C5_GO_ANTIGEN_PROCESSING_AND_PRESENTATION_OF_EXOGENOUS_PEPTIDE_ANTIGEN_VIA_MHC_CLASS_I	61	Down	0.0781050605893493	0.94330709937997
C5_GO_ENDOPLASMIC_RETICULUM_TUBULAR_NETWORK_ORGANIZATION	15	Up	0.0781051676909612	0.94330709937997
C5_GO_NEGATIVE_REGULATION_OF_EPITHELIAL_TO_MESENCHYMAL_TRANSITION	19	Down	0.0781626753987208	0.94330709937997
C2_ANDERSEN_CHOLANGIOCARCINOMA_CLASS2	110	Down	0.0781638253870987	0.94330709937997
C2_REACTOME_ERYTHROPOIETIN_ACTIVATES_PHOSPHOINOSITIDE_3_KINASE_PI3K	11	Down	0.0782365565234078	0.943660587094941
C7_GSE26495_NAIVE_VS_PD1HIGH_CD8_TCELL_UP	161	Down	0.0783068460820756	0.943875760834606
C7_GSE10240_IL22_VS_IL22_AND_IL17_STIM_PRIMARY_BRONCHIAL_EPITHELIAL_CELLS_UP	168	Down	0.0783412970945447	0.943875760834606
C5_GO_DNA_METHYLATION_OR_DEMETHYLATION	70	Up	0.0784654376992628	0.944438495951177
C2_REACTOME_DECTIN_1_MEDIATED_NONCANONICAL_NF_KB_SIGNALING	48	Down	0.0784749567367249	0.944438495951177
C2_REACTOME_FCERI_MEDIATED_CAPLUS2_MOBILIZATION	29	Down	0.0787197375785303	0.945412712277875
C2_ABRAHAM_ALPC_VS_MULTIPLE_MYELOMA_UP	24	Down	0.0787298910048896	0.945412712277875
C5_GO_CELLULAR_RESPONSE_TO_ARSENIC_CONTAINING_SUBSTANCE	15	Down	0.0787844067754285	0.945412712277875
C7_GSE10325_LUPUS_CD4_TCELL_VS_LUPUS_BCELL_UP	178	Down	0.0788093576341031	0.945412712277875
C5_GO_REGULATION_OF_DNA_DIRECTED_DNA_POLYMERASE_ACTIVITY	6	Down	0.0788154499213141	0.945412712277875
C7_GSE15330_WT_VS_IKAROS_KO_HSC_DN	168	Down	0.0788170336479875	0.945412712277875
C2_PID_ERBB4_PATHWAY	29	Down	0.0790073015281074	0.946491754442078
C7_GSE3982_DC_VS_MAC_DN	150	Down	0.0790367245499962	0.946491754442078
C2_REACTOME_TP53_REGULATES_TRANSCRIPTION_OF_CELL_CYCLE_GENES	44	Down	0.0790788718586576	0.946491754442078
C7_GSE1460_DP_VS_CD4_THYMOCYTE_DN	174	Down	0.0791191713553607	0.946491754442078
C5_GO_MODULATION_OF_TRANSCRIPTION_IN_OTHER_ORGANISM_INVOLVED_IN_SYMBIOTIC_INTERACTION	22	Up	0.0791248458346828	0.946491754442078
C5_GO_REGULATION_OF_VERY_LOW_DENSITY_LIPOPROTEIN_PARTICLE_REMODELING	3	Up	0.0792324159915336	0.946536743030174
C2_VERRECCHIA_RESPONSE_TO_TGFB1_C1	18	Down	0.0792562098540065	0.946536743030174
C5_GO_THIOESTERASE_BINDING	11	Down	0.0793039834669801	0.946536743030174
C7_GSE32423_MEMORY_VS_NAIVE_CD8_TCELL_IL7_UP	155	Up	0.0794555787547962	0.946536743030174
C5_GO_ENDOSOME_TO_LYSOSOME_TRANSPORT_VIA_MULTIVESICULAR_BODY_SORTING_PATHWAY	6	Down	0.0794625379897087	0.946536743030174
C2_PID_LYSOPHOSPHOLIPID_PATHWAY	52	Down	0.0794954127868623	0.946536743030174
C7_GSE9960_HEALTHY_VS_GRAM_NEG_AND_POS_SEPSIS_PBMC_UP	95	Up	0.0795075631568618	0.946536743030174
C2_DOANE_BREAST_CANCER_CLASSES_UP	43	Up	0.0795218653141796	0.946536743030174
C5_GO_PYRIMIDINE_NUCLEOSIDE_CATABOLIC_PROCESS	17	Up	0.0795257124314293	0.946536743030174
C7_GSE5542_IFNA_VS_IFNA_AND_IFNG_TREATED_EPITHELIAL_CELLS_6H_DN	166	Down	0.079574928255735	0.946536743030174
C5_GO_RAB_PROTEIN_SIGNAL_TRANSDUCTION	63	Down	0.0796555781918797	0.946536743030174
C5_GO_CROSSOVER_JUNCTION_ENDODEOXYRIBONUCLEASE_ACTIVITY	6	Down	0.0796825283589099	0.946536743030174
C5_GO_DNA_RECOMBINASE_MEDIATOR_COMPLEX	6	Down	0.0797726669950661	0.946536743030174
C5_GO_REGULATION_OF_PROSTATIC_BUD_FORMATION	4	Up	0.07977548814171	0.946536743030174
C5_GO_FATTY_ACID_BETA_OXIDATION	65	Down	0.0798203332281968	0.946536743030174
C5_GO_REGULATION_OF_HYDROGEN_PEROXIDE_METABOLIC_PROCESS	6	Down	0.0798328054505175	0.946536743030174
C5_GO_ADA2_GCN5_ADA3_TRANSCRIPTION_ACTIVATOR_COMPLEX	13	Down	0.0799067973642493	0.946536743030174
C5_GO_SNRNA_TRANSCRIPTION	62	Up	0.0799312867227749	0.946536743030174
C5_GO_NEGATIVE_REGULATION_OF_MUSCLE_HYPERTROPHY	20	Down	0.0799564941978718	0.946536743030174
C2_GOBERT_OLIGODENDROCYTE_DIFFERENTIATION_UP	478	Down	0.08001223538787	0.946680713143083
C5_GO_REGULATION_OF_PROTEIN_CATABOLIC_PROCESS	302	Down	0.0801441027247065	0.946978501162402
C2_BIOCARTA_RB_PATHWAY	11	Down	0.0801867759249484	0.946978501162402
C5_GO_REPLISOME	25	Up	0.0802030586171185	0.946978501162402
C5_GO_CELL_CELL_JUNCTION_ASSEMBLY	80	Up	0.0802117774772738	0.946978501162402
C5_GO_INHIBITORY_SYNAPSE_ASSEMBLY	5	Up	0.0803609570916202	0.947304875932503
C2_REACTOME_RHO_GTPASES_ACTIVATE_NADPH_OXIDASES	21	Down	0.0803984263545363	0.947304875932503
C2_REACTOME_POST_TRANSLATIONAL_PROTEIN_MODIFICATION	1120	Down	0.0804394821697493	0.947304875932503
C2_REACTOME_PHOSPHOLIPASE_C_MEDIATED_CASCADE_FGFR2	10	Up	0.0805480131101323	0.947304875932503
C3_NMYC_01	211	Down	0.0807395446651576	0.947304875932503
C1_chr14q24	90	Up	0.0807469880560623	0.947304875932503
C2_REACTOME_SYNTHESIS_OF_PIPS_AT_THE_GOLGI_MEMBRANE	14	Down	0.080841277198519	0.947304875932503
C7_GSE8835_HEALTHY_VS_CLL_CD8_TCELL_UP	175	Down	0.0808496724572548	0.947304875932503
C5_GO_SIN3_TYPE_COMPLEX	16	Down	0.0809137710329558	0.947304875932503
C2_PID_IL12_2PATHWAY	58	Down	0.0809901980007401	0.947304875932503
C5_GO_NUCLEOTIDE_SUGAR_BIOSYNTHETIC_PROCESS	20	Down	0.0810031693337537	0.947304875932503
C2_REACTOME_THE_NLRP3_INFLAMMASOME	15	Down	0.0810236462949747	0.947304875932503
C2_REACTOME_ACETYLCHOLINE_REGULATES_INSULIN_SECRETION	9	Down	0.0810475372178001	0.947304875932503
C5_GO_REGULATION_OF_TRANSLATIONAL_ELONGATION	16	Down	0.0810803356355637	0.947304875932503
C5_GO_ADAPTIVE_IMMUNE_RESPONSE	294	Down	0.0811122581691093	0.947304875932503
C5_GO_NEGATIVE_REGULATION_OF_CD8_POSITIVE_ALPHA_BETA_T_CELL_ACTIVATION	6	Down	0.0811448780107992	0.947304875932503
C2_ZHENG_FOXP3_TARGETS_IN_THYMUS_DN	8	Up	0.0811973864241465	0.947304875932503
C5_GO_IMMUNOGLOBULIN_PRODUCTION_INVOLVED_IN_IMMUNOGLOBULIN_MEDIATED_IMMUNE_RESPONSE	48	Down	0.0812093938792733	0.947304875932503
C2_NABA_PROTEOGLYCANS	15	Down	0.0812398697944021	0.947304875932503
C3_MYB_Q3	181	Down	0.0812437725415861	0.947304875932503
C5_GO_VENTRICULAR_SYSTEM_DEVELOPMENT	20	Up	0.0812705054201935	0.947304875932503
C3_AGCGCTT_MIR518F_MIR518E_MIR518A	14	Up	0.0812840593824048	0.947304875932503
C2_LUCAS_HNF4A_TARGETS_DN	6	Down	0.0812973909796637	0.947304875932503
C5_GO_REGULATION_OF_TRANSFORMING_GROWTH_FACTOR_BETA_ACTIVATION	6	Down	0.0812973909796637	0.947304875932503
C2_DASU_IL6_SIGNALING_SCAR_DN	11	Down	0.0814449147508986	0.947304875932503
C2_HAHTOLA_MYCOSIS_FUNGOIDES_UP	15	Up	0.0814627594762763	0.947304875932503
C5_GO_GOLGI_TRANS_CISTERNA	8	Up	0.0815119622443072	0.947304875932503
C2_REACTOME_BICARBONATE_TRANSPORTERS	9	Up	0.0815229255193657	0.947304875932503
C2_SASAKI_ADULT_T_CELL_LEUKEMIA	148	Down	0.0815508780250043	0.947304875932503
C5_GO_CHLORIDE_CHANNEL_INHIBITOR_ACTIVITY	9	Up	0.0815804526732689	0.947304875932503
C5_GO_CHEMOATTRACTANT_ACTIVITY	17	Up	0.0815912821833869	0.947304875932503
C5_GO_REGULATION_OF_APOPTOTIC_SIGNALING_PATHWAY	320	Down	0.0817168790903263	0.947678408106494
C5_GO_DNA_METHYLATION_ON_CYTOSINE	3	Up	0.081794421512211	0.947678408106494
C2_REACTOME_SYNTHESIS_OF_15_EICOSATETRAENOIC_ACID_DERIVATIVES	5	Up	0.081813527547462	0.947678408106494
C5_GO_PRI_MIRNA_TRANSCRIPTION_BY_RNA_POLYMERASE_II	34	Down	0.0818303750898646	0.947678408106494
C2_LINDSTEDT_DENDRITIC_CELL_MATURATION_C	56	Down	0.0818415823600692	0.947678408106494
C5_GO_REGULATION_OF_MITOCHONDRION_ORGANIZATION	145	Down	0.0819905078149208	0.948222312499309
C2_REACTOME_ESTROGEN_STIMULATED_SIGNALING_THROUGH_PRKCZ	5	Down	0.0819937683102388	0.948222312499309
C2_LEE_LIVER_CANCER_DENA_DN	47	Down	0.0820195058318925	0.948222312499309
C5_GO_GLUTAMATE_SECRETION	31	Up	0.0821602199703757	0.949343860859825
C2_STEIN_ESRRA_TARGETS_DN	88	Down	0.0823735115580521	0.950787091651184
C5_GO_MHC_CLASS_II_PROTEIN_COMPLEX_BINDING	12	Down	0.0823823141421657	0.950787091651184
C2_REACTOME_COMPLEMENT_CASCADE	26	Up	0.0824423299738162	0.950787091651184
C5_GO_NEGATIVE_REGULATION_OF_BINDING	114	Down	0.0824613432221093	0.950787091651184
C1_chr4q26	11	Down	0.0825253973519388	0.950787091651184
C2_REACTOME_MRNA_EDITING	7	Up	0.0825477353429145	0.950787091651184
C5_GO_NEGATIVE_REGULATION_OF_HYDROGEN_PEROXIDE_MEDIATED_PROGRAMMED_CELL_DEATH	4	Down	0.0826401847160849	0.95082087111247
C2_LEE_DIFFERENTIATING_T_LYMPHOCYTE	177	Up	0.0826505972650924	0.95082087111247
C5_GO_PURINE_NUCLEOSIDE_MONOPHOSPHATE_BIOSYNTHETIC_PROCESS	17	Down	0.0826899407785052	0.95082087111247
C2_BERENJENO_TRANSFORMED_BY_RHOA_UP	454	Down	0.082725749040306	0.95082087111247
C5_GO_LAMELLIPODIUM_ORGANIZATION	70	Down	0.0828099389719042	0.950886328103106
C5_GO_RIBONUCLEOPROTEIN_COMPLEX_DISASSEMBLY	12	Down	0.0828508538500427	0.950886328103106
C7_GSE27786_CD8_TCELL_VS_NKCELL_UP	160	Down	0.082940778635935	0.950886328103106
C5_GO_APOPTOTIC_SIGNALING_PATHWAY	479	Down	0.0830184333147132	0.950886328103106
C7_GSE17721_POLYIC_VS_PAM3CSK4_8H_BMDC_DN	168	Down	0.0830338467550239	0.950886328103106
C5_GO_GLUTATHIONE_METABOLIC_PROCESS	29	Up	0.0830422073477116	0.950886328103106
C2_HU_GENOTOXIC_DAMAGE_4HR	35	Down	0.0830572381990089	0.950886328103106
C2_REACTOME_DOWNREGULATION_OF_SMAD2_3:SMAD4_TRANSCRIPTIONAL_ACTIVITY	22	Down	0.0830846545572235	0.950886328103106
C2_REACTOME_AURKA_ACTIVATION_BY_TPX2	64	Down	0.0831254033544077	0.950886328103106
C2_KEGG_RENIN_ANGIOTENSIN_SYSTEM	10	Down	0.0831954072792261	0.951186227540331
C5_GO_PIGMENT_METABOLIC_PROCESS	47	Down	0.0833798132219355	0.952293216267795
C5_GO_ISOPRENOID_BIOSYNTHETIC_PROCESS	19	Down	0.0833799059679301	0.952293216267795
C5_GO_PLATELET_DEGRANULATION	93	Down	0.0834647746806821	0.952322600308968
C5_GO_CRANIAL_SUTURE_MORPHOGENESIS	6	Up	0.0834986840772473	0.952322600308968
C5_GO_REGULATION_OF_MALE_GONAD_DEVELOPMENT	3	Up	0.0835692986399258	0.952322600308968
C5_GO_G_PROTEIN_COUPLED_SEROTONIN_RECEPTOR_BINDING	6	Down	0.0836027174205214	0.952322600308968
C1_chr4q28	18	Up	0.0836132216115926	0.952322600308968
C5_GO_REGULATION_OF_SMOOTHENED_SIGNALING_PATHWAY_INVOLVED_IN_DORSAL_VENTRAL_NEURAL_TUBE_PATTERNING	7	Down	0.0836455149560149	0.952322600308968
C7_GSE3982_MEMORY_CD4_TCELL_VS_TH2_DN	175	Down	0.0836986666442611	0.952428567581605
C2_REACTOME_ACTIVATION_OF_RAS_IN_B_CELLS	4	Up	0.0838968591616638	0.95418401652818
C5_GO_MORPHOGENESIS_OF_EMBRYONIC_EPITHELIUM	101	Down	0.0839668662050977	0.95448049951509
C7_GSE43863_TFH_VS_LY6C_INT_CXCR5POS_EFFECTOR_CD4_TCELL_UP	160	Down	0.0840413868375488	0.954827953071168
C5_GO_TRANSFORMING_GROWTH_FACTOR_BETA_BINDING	17	Down	0.0842030896363619	0.955136288976822
C1_chr6q21	50	Up	0.0842997102429898	0.955136288976822
C5_GO_SNORNA_METABOLIC_PROCESS	4	Up	0.084375322673436	0.955136288976822
C2_SEMBA_FHIT_TARGETS_UP	11	Up	0.0844100778066288	0.955136288976822
C2_VANOEVELEN_MYOGENESIS_SIN3A_TARGETS	184	Down	0.0844540674132518	0.955136288976822
C5_GO_PRESYNAPTIC_MEMBRANE_ASSEMBLY	4	Up	0.0844660907092201	0.955136288976822
C5_GO_REGULATION_OF_WNT_SIGNALING_PATHWAY_PLANAR_CELL_POLARITY_PATHWAY	9	Up	0.084473692562016	0.955136288976822
C7_GSE25123_CTRL_VS_IL4_STIM_MACROPHAGE_UP	172	Down	0.0845315445222063	0.955136288976822
C5_GO_POLYOL_CATABOLIC_PROCESS	20	Down	0.0847354254748188	0.955136288976822
C3_EVI1_06	14	Up	0.0847511320991045	0.955136288976822
C2_BIOCARTA_HER2_PATHWAY	21	Down	0.0847862572192223	0.955136288976822
C2_MARTENS_BOUND_BY_PML_RARA_FUSION	397	Down	0.0847923321645596	0.955136288976822
C7_GSE17186_BLOOD_VS_CORD_BLOOD_CD21LOW_TRANSITIONAL_BCELL_DN	178	Down	0.0848696335796414	0.955136288976822
C5_GO_REGULATION_OF_INTRINSIC_APOPTOTIC_SIGNALING_PATHWAY	133	Down	0.0849087803848848	0.955136288976822
C2_REACTOME_REGULATION_OF_LIPID_METABOLISM_BY_PEROXISOME_PROLIFERATOR_ACTIVATED_RECEPTOR_ALPHA_PPARALPHA	97	Down	0.0849136243672643	0.955136288976822
C2_CAIRO_HEPATOBLASTOMA_CLASSES_DN	157	Up	0.0849146878697616	0.955136288976822
C2_BYSTRYKH_SCP2_QTL	7	Down	0.0849298315732944	0.955136288976822
C5_GO_GLIAL_CELL_FATE_SPECIFICATION	2	Up	0.0849422101394734	0.955136288976822
C5_GO_NEUROPEPTIDE_HORMONE_ACTIVITY	8	Up	0.0850017518864314	0.955136288976822
C7_GSE40443_INDUCED_VS_TOTAL_TREG_DN	163	Down	0.0850174921157163	0.955136288976822
C2_REACTOME_PHOSPHOLIPID_METABOLISM	166	Down	0.0850345374720864	0.955136288976822
C2_BANDRES_RESPONSE_TO_CARMUSTIN_MGMT_48HR_DN	99	Down	0.0851346344517962	0.955136288976822
C2_GYORFFY_DOXORUBICIN_RESISTANCE	26	Up	0.0851526093565312	0.955136288976822
C7_GSE19923_WT_VS_E2A_KO_DP_THYMOCYTE_DN	153	Down	0.0853569539696824	0.955136288976822
C2_WAMUNYOKOLI_OVARIAN_CANCER_GRADES_1_2_UP	112	Down	0.0854293228812781	0.955136288976822
C5_GO_POSITIVE_REGULATION_OF_INTERLEUKIN_4_PRODUCTION	21	Down	0.0854642885744482	0.955136288976822
C2_KYNG_WERNER_SYNDROM_AND_NORMAL_AGING_DN	164	Down	0.0854803269243595	0.955136288976822
C7_GSE5960_TH1_VS_ANERGIC_TH1_DN	168	Down	0.0855134064043635	0.955136288976822
C7_GSE23321_CD8_STEM_CELL_MEMORY_VS_NAIVE_CD8_TCELL_UP	156	Down	0.0855417345097013	0.955136288976822
C5_GO_TRANSMEMBRANE_RECEPTOR_PROTEIN_PHOSPHATASE_ACTIVITY	11	Up	0.0855682299114592	0.955136288976822
C2_PYEON_HPV_POSITIVE_TUMORS_UP	84	Up	0.0856916088759852	0.955136288976822
C2_REACTOME_CELL_EXTRACELLULAR_MATRIX_INTERACTIONS	15	Down	0.0857216649490801	0.955136288976822
C5_GO_METAPHASE_PLATE_CONGRESSION	46	Down	0.0857381188046763	0.955136288976822
C5_GO_MITOTIC_SISTER_CHROMATID_SEGREGATION	132	Down	0.0857861990550813	0.955136288976822
C5_GO_REGULATION_OF_OXIDATIVE_PHOSPHORYLATION	22	Down	0.0858091739958457	0.955136288976822
C2_KIM_GERMINAL_CENTER_T_HELPER_DN	9	Down	0.085809742455596	0.955136288976822
C2_REACTOME_SIGNALING_BY_BMP	21	Down	0.0859062873443104	0.955136288976822
C5_GO_AGGREPHAGY	8	Down	0.0859293513998089	0.955136288976822
C7_GSE14308_TH1_VS_NATURAL_TREG_UP	156	Down	0.0859582769525961	0.955136288976822
C5_GO_CAMP_BINDING	15	Up	0.0861229050973021	0.955136288976822
C5_GO_SOMATIC_DIVERSIFICATION_OF_T_CELL_RECEPTOR_GENES	5	Up	0.0862994241003876	0.955136288976822
C2_REACTOME_SUMOYLATION_OF_INTRACELLULAR_RECEPTORS	28	Down	0.0863178276677267	0.955136288976822
C2_SHEPARD_BMYB_TARGETS	56	Down	0.0863559302452589	0.955136288976822
C2_BIOCARTA_MCALPAIN_PATHWAY	13	Down	0.0864179925616207	0.955136288976822
C5_GO_MEMBRANOUS_SEPTUM_MORPHOGENESIS	9	Up	0.0864281385544362	0.955136288976822
C5_GO_NEGATIVE_REGULATION_OF_ARP2_3_COMPLEX_MEDIATED_ACTIN_NUCLEATION	5	Up	0.0864405409832402	0.955136288976822
C7_GSE19374_UNINF_VS_LISTERIA_INFECTED_MACROPHAGE_UP	124	Up	0.0864683106307316	0.955136288976822
C2_PID_ANGIOPOIETIN_RECEPTOR_PATHWAY	42	Down	0.0864727492038851	0.955136288976822
C5_GO_CTF18_RFC_LIKE_COMPLEX	7	Down	0.0864860978705804	0.955136288976822
C2_SARTIPY_NORMAL_AT_INSULIN_RESISTANCE_UP	22	Down	0.0865223567118329	0.955136288976822
C2_LI_ADIPOGENESIS_BY_ACTIVATED_PPARG	12	Down	0.0866700057414448	0.955136288976822
C5_GO_CHROMOSOME_SEPARATION	78	Down	0.0866804009828063	0.955136288976822
C7_GSE3982_NKCELL_VS_TH2_DN	179	Down	0.0867161036634527	0.955136288976822
C7_GSE15330_WT_VS_IKAROS_KO_GRANULOCYTE_MONOCYTE_PROGENITOR_UP	172	Up	0.0867703848817765	0.955136288976822
C7_GSE14350_TREG_VS_TEFF_DN	138	Up	0.0868400208835167	0.955136288976822
C2_FOURNIER_ACINAR_DEVELOPMENT_LATE_DN	19	Down	0.0869170238444977	0.955136288976822
C5_GO_REGULATION_OF_SEQUESTERING_OF_TRIGLYCERIDE	8	Down	0.0869204129400543	0.955136288976822
C2_REACTOME_RNA_POLYMERASE_III_CHAIN_ELONGATION	16	Down	0.0869237199351051	0.955136288976822
C5_GO_UBIQUITIN_LIKE_MODIFIER_ACTIVATING_ENZYME_ACTIVITY	10	Up	0.0869706510753755	0.955136288976822
C3_CTACTAG_MIR325	17	Down	0.086979527597754	0.955136288976822
C5_GO_REGULATION_OF_CIRCADIAN_RHYTHM	72	Down	0.0869801133662505	0.955136288976822
C5_GO_KINASE_ACTIVATOR_ACTIVITY	73	Up	0.0870626473831248	0.955136288976822
C7_GSE15930_NAIVE_VS_72H_IN_VITRO_STIM_IL12_CD8_TCELL_UP	158	Down	0.0871010311172855	0.955136288976822
C5_GO_MESENCHYMAL_STEM_CELL_PROLIFERATION	1	Up	0.0871325232367782	0.955136288976822
C2_BIOCARTA_P53HYPOXIA_PATHWAY	20	Down	0.0871795612121929	0.955136288976822
C5_GO_ANGIOTENSIN_ACTIVATED_SIGNALING_PATHWAY	9	Up	0.0871975136734882	0.955136288976822
C2_MILI_PSEUDOPODIA_HAPTOTAXIS_DN	563	Down	0.0872057755957609	0.955136288976822
C5_GO_ZYMOGEN_GRANULE	8	Down	0.0872065824328562	0.955136288976822
C2_REACTOME_TYSND1_CLEAVES_PEROXISOMAL_PROTEINS	7	Down	0.0873374010722113	0.955136288976822
C5_GO_CELLULAR_RESPONSE_TO_IONIZING_RADIATION	61	Down	0.0873477167897252	0.955136288976822
C7_GSE9006_TYPE_1_VS_TYPE_2_DIABETES_PBMC_AT_DX_UP	165	Down	0.0873763278813644	0.955136288976822
C2_REACTOME_REGULATION_OF_GLYCOLYSIS_BY_FRUCTOSE_2_6_BISPHOSPHATE_METABOLISM	9	Down	0.0873798552355644	0.955136288976822
C2_YAGI_AML_SURVIVAL	104	Down	0.0874026084965158	0.955136288976822
C5_GO_REGULATION_OF_ATPASE_ACTIVITY	60	Down	0.0874051057879882	0.955136288976822
C5_GO_GAMMA_AMINOBUTYRIC_ACID_TRANSPORT	6	Up	0.0874507332665609	0.955136288976822
C7_GSE29949_MICROGLIA_VS_DC_BRAIN_UP	172	Down	0.08749223506322	0.955136288976822
C2_SWEET_KRAS_TARGETS_UP	74	Down	0.0875106231417028	0.955136288976822
C5_GO_NEPHRIC_DUCT_MORPHOGENESIS	7	Up	0.087635953264561	0.955136288976822
C5_GO_REGULATION_OF_CORTISOL_SECRETION	3	Up	0.0876768876943684	0.955136288976822
C7_GSE16385_UNTREATED_VS_12H_IFNG_TNF_TREATED_MACROPHAGE_UP	119	Down	0.0877328717090022	0.955136288976822
C2_WORSCHECH_TUMOR_EVASION_AND_TOLEROGENICITY_DN	13	Down	0.0877645990209424	0.955136288976822
C7_GSE3982_CENT_MEMORY_CD4_TCELL_VS_TH1_DN	179	Down	0.0877681070178766	0.955136288976822
C5_GO_CYTOLYTIC_GRANULE	4	Down	0.087773320947149	0.955136288976822
C2_REACTOME_INTERLEUKIN_4_AND_INTERLEUKIN_13_SIGNALING	89	Down	0.0877930437115318	0.955136288976822
C7_GSE36392_TYPE_2_MYELOID_VS_NEUTROPHIL_IL25_TREATED_LUNG_DN	163	Down	0.0878269061262461	0.955136288976822
C2_BIOCARTA_PARKIN_PATHWAY	5	Down	0.0878500603507052	0.955136288976822
C2_DIERICK_SEROTONIN_FUNCTION_GENES	4	Up	0.0878938195306665	0.955136288976822
[truncated: 19,724 more rows]
