# Supplementary material for: Osteopontin associates with brain TRM-cell transcriptome and compartmentalization in donors with and without multiple sclerosis
Source: iScience. 2022 Dec 9;26(1):105785. doi: 10.1016/j.isci.2022.105785 (PMC9804143; doi:10.1016/j.isci.2022.105785)
Supplement: Data S6. Gene set enrichment analysis results of matched blood and brain samples, related to Figures S10B and S10C [file mmc7.zip › DataS6_GSEA_Circulating_vs_Brain/tab.camera.v7.0_GM_CD4_TRM_vs_B_CD4_TEMRA.txt]

geneset	NGenes	Direction	PValue	FDR
C5_GO_NEGATIVE_REGULATION_OF_DNA_RECOMBINATION	34	Down	1.66996428776205e-05	0.362766342230549
C5_GO_NADPLUS_BINDING	12	Up	0.000126308512500562	0.999779313323748
C2_REACTOME_NF_KB_ACTIVATION_THROUGH_FADD_RIP_1_PATHWAY_MEDIATED_BY_CASPASE_8_AND_10	12	Down	0.000197125613468338	0.999779313323748
C1_MT	13	Up	0.000383465405223429	0.999779313323748
C2_LUI_THYROID_CANCER_CLUSTER_4	12	Down	0.00038447075051556	0.999779313323748
C2_BIOCARTA_GLEEVEC_PATHWAY	22	Down	0.000487303988977212	0.999779313323748
C5_GO_MHC_PROTEIN_COMPLEX	16	Down	0.000502882469545013	0.999779313323748
C2_LEE_NAIVE_T_LYMPHOCYTE	19	Down	0.000503685879162782	0.999779313323748
C5_GO_MHC_CLASS_II_PROTEIN_COMPLEX	9	Down	0.000552192038160299	0.999779313323748
C2_PID_MAPK_TRK_PATHWAY	30	Down	0.000562929183001035	0.999779313323748
C5_GO_PROTON_TRANSPORTING_ATP_SYNTHASE_COMPLEX_COUPLING_FACTOR_F_O_	11	Up	0.000601795946552867	0.999779313323748
C2_KEGG_PANCREATIC_CANCER	64	Down	0.000669352919895948	0.999779313323748
C2_MIZUSHIMA_AUTOPHAGOSOME_FORMATION	21	Down	0.000737527461006788	0.999779313323748
C5_GO_MRNA_EDITING_COMPLEX	7	Down	0.000747361061558017	0.999779313323748
C5_GO_MUTLALPHA_COMPLEX_BINDING	5	Down	0.000998685334089155	0.999779313323748
C5_GO_BASE_CONVERSION_OR_SUBSTITUTION_EDITING	16	Up	0.000999148499016352	0.999779313323748
C5_GO_LYS48_SPECIFIC_DEUBIQUITINASE_ACTIVITY	13	Down	0.00120327731180906	0.999779313323748
C2_BIOCARTA_CERAMIDE_PATHWAY	21	Down	0.00139056031099572	0.999779313323748
C2_HERNANDEZ_ABERRANT_MITOSIS_BY_DOCETACEL_4NM_UP	18	Up	0.00141322205266058	0.999779313323748
C5_GO_ARP2_3_COMPLEX_BINDING	7	Up	0.00143252427600601	0.999779313323748
C5_GO_POLYUBIQUITIN_MODIFICATION_DEPENDENT_PROTEIN_BINDING	43	Down	0.00144624262982014	0.999779313323748
C5_GO_HEPARIN_BIOSYNTHETIC_PROCESS	6	Up	0.00149849502850081	0.999779313323748
C7_GSE5542_UNTREATED_VS_IFNG_TREATED_EPITHELIAL_CELLS_6H_UP	162	Down	0.00150340002580973	0.999779313323748
C2_REACTOME_TNF_SIGNALING	38	Down	0.00161233680167365	0.999779313323748
C2_PID_TCR_JNK_PATHWAY	14	Down	0.001688483440907	0.999779313323748
C5_GO_POSITIVE_REGULATION_OF_LAMELLIPODIUM_ORGANIZATION	21	Down	0.00170662855509455	0.999779313323748
C2_REACTOME_GROWTH_HORMONE_RECEPTOR_SIGNALING	19	Down	0.00173049286176079	0.999779313323748
C5_GO_EMBRYONIC_AXIS_SPECIFICATION	21	Down	0.00184289434268838	0.999779313323748
C5_GO_PROTON_TRANSPORTING_ATP_SYNTHASE_COMPLEX	19	Up	0.00192323372675337	0.999779313323748
C2_BIOCARTA_GH_PATHWAY	22	Down	0.00207879431899045	0.999779313323748
C5_GO_EKC_KEOPS_COMPLEX	5	Down	0.00211921533028571	0.999779313323748
C7_GSE26495_NAIVE_VS_PD1HIGH_CD8_TCELL_UP	161	Down	0.00212859742828799	0.999779313323748
TRM_core_signature_UP	13	Up	0.00216275257174021	0.999779313323748
C2_HASLINGER_B_CLL_WITH_6Q21_DELETION	19	Down	0.00227368343038069	0.999779313323748
C5_GO_MATURATION_OF_SSU_RRNA_FROM_TRICISTRONIC_RRNA_TRANSCRIPT_SSU_RRNA_5_8S_RRNA_LSU_RRNA_	27	Down	0.00230845793364155	0.999779313323748
C5_GO_PEPTIDE_ANTIGEN_BINDING	16	Down	0.00231641654792993	0.999779313323748
C5_GO_NEGATIVE_REGULATION_OF_DOUBLE_STRAND_BREAK_REPAIR_VIA_HOMOLOGOUS_RECOMBINATION	16	Down	0.00232749847533859	0.999779313323748
C2_REACTOME_C_TYPE_LECTIN_RECEPTORS_CLRS	108	Down	0.00235427930506747	0.999779313323748
C2_BIOCARTA_IL2RB_PATHWAY	36	Down	0.0025039571780855	0.999779313323748
C2_HAHTOLA_CTCL_CUTANEOUS	21	Up	0.00261681381130188	0.999779313323748
C2_BIOCARTA_TOLL_PATHWAY	25	Down	0.00278928768166792	0.999779313323748
C2_REACTOME_JNK_C_JUN_KINASES_PHOSPHORYLATION_AND_ACTIVATION_MEDIATED_BY_ACTIVATED_HUMAN_TAK1	21	Down	0.00280769109643934	0.999779313323748
C2_REACTOME_TCR_SIGNALING	99	Down	0.00281610143209455	0.999779313323748
C5_GO_DEATH_INDUCING_SIGNALING_COMPLEX_ASSEMBLY	8	Down	0.00294821141695379	0.999779313323748
C5_GO_MITOCHONDRIAL_PROTON_TRANSPORTING_ATP_SYNTHASE_COMPLEX_COUPLING_FACTOR_F_O_	9	Up	0.00298468845191248	0.999779313323748
C7_GSE20198_UNTREATED_VS_IFNA_TREATED_ACT_CD4_TCELL_UP	158	Down	0.00312685497340063	0.999779313323748
C2_REACTOME_TICAM1_RIP1_MEDIATED_IKK_COMPLEX_RECRUITMENT	18	Down	0.00339178373556019	0.999779313323748
C5_GO_NEGATIVE_REGULATION_OF_RESPONSE_TO_DNA_DAMAGE_STIMULUS	66	Down	0.00341069038155238	0.999779313323748
C5_GO_ANTIGEN_PROCESSING_AND_PRESENTATION	177	Down	0.00342961303169467	0.999779313323748
C5_GO_CYTOPLASMIC_TRANSLATIONAL_ELONGATION	10	Down	0.00346967666144783	0.999779313323748
C2_BIOCARTA_IL4_PATHWAY	11	Down	0.00355805773431788	0.999779313323748
C2_CEBALLOS_TARGETS_OF_TP53_AND_MYC_UP	20	Down	0.00357791857014156	0.999779313323748
C5_GO_TRANS_GOLGI_NETWORK_MEMBRANE	74	Down	0.0036193976818884	0.999779313323748
C5_GO_SOMITE_ROSTRAL_CAUDAL_AXIS_SPECIFICATION	5	Down	0.00365618856120804	0.999779313323748
C2_SIG_IL4RECEPTOR_IN_B_LYPHOCYTES	27	Down	0.00365682637306599	0.999779313323748
C2_NUTT_GBM_VS_AO_GLIOMA_UP	41	Down	0.00367020746357836	0.999779313323748
C5_GO_PEPTIDYL_DIPHTHAMIDE_BIOSYNTHETIC_PROCESS_FROM_PEPTIDYL_HISTIDINE	7	Down	0.003760695741321	0.999779313323748
C2_REACTOME_MHC_CLASS_II_ANTIGEN_PRESENTATION	96	Down	0.00377237121062946	0.999779313323748
C2_BIOCARTA_IL3_PATHWAY	13	Down	0.00377616011022402	0.999779313323748
C2_KEGG_LEISHMANIA_INFECTION	58	Down	0.00379232247325119	0.999779313323748
C2_REACTOME_MYD88_CASCADE_INITIATED_ON_PLASMA_MEMBRANE	78	Down	0.00384501850359922	0.999779313323748
C5_GO_REGULATION_OF_UBIQUITIN_DEPENDENT_PROTEIN_CATABOLIC_PROCESS	124	Down	0.00387253053870497	0.999779313323748
C5_GO_CELL_ADHESION_MOLECULE_PRODUCTION	5	Up	0.00393840350973482	0.999779313323748
C2_KEGG_SPHINGOLIPID_METABOLISM	33	Down	0.00397095358002636	0.999779313323748
C2_SCHAEFFER_PROSTATE_DEVELOPMENT_AND_CANCER_BOX5_DN	6	Up	0.00398930368921068	0.999779313323748
C5_GO_LUMENAL_SIDE_OF_MEMBRANE	23	Down	0.00404675930034426	0.999779313323748
C7_GSE2770_UNTREATED_VS_IL12_TREATED_ACT_CD4_TCELL_2H_DN	173	Down	0.00409913357280223	0.999779313323748
C1_chr7q22	111	Down	0.00410009441387275	0.999779313323748
C5_GO_IKAPPAB_KINASE_COMPLEX	7	Down	0.00411848845840156	0.999779313323748
C5_GO_NEGATIVE_REGULATION_OF_PROTEOLYSIS_INVOLVED_IN_CELLULAR_PROTEIN_CATABOLIC_PROCESS	55	Down	0.00415171443161054	0.999779313323748
C5_GO_PROTEIN_K63_LINKED_DEUBIQUITINATION	30	Down	0.00420223143162626	0.999779313323748
C5_GO_ENDONUCLEOLYTIC_CLEAVAGE_INVOLVED_IN_RRNA_PROCESSING	7	Down	0.00428293566431693	0.999779313323748
C2_REACTOME_TRAF6_MEDIATED_NF_KB_ACTIVATION	21	Down	0.00429925183469033	0.999779313323748
C2_KEGG_ERBB_SIGNALING_PATHWAY	72	Down	0.00439468587870219	0.999779313323748
C5_GO_SUMO_TRANSFERASE_ACTIVITY	17	Down	0.00440031702801724	0.999779313323748
C7_GSE25123_WT_VS_PPARG_KO_MACROPHAGE_ROSIGLITAZONE_STIM_UP	181	Up	0.00445733669432745	0.999779313323748
C2_PID_IGF1_PATHWAY	25	Down	0.00447963240950513	0.999779313323748
C2_REACTOME_FCERI_MEDIATED_MAPK_ACTIVATION	30	Down	0.00454439939852082	0.999779313323748
C2_BIOCARTA_EPO_PATHWAY	17	Down	0.00456745071112981	0.999779313323748
C5_GO_DNA_DEMETHYLATION	21	Up	0.004582355837759	0.999779313323748
C2_REACTOME_TOLL_LIKE_RECEPTOR_TLR1:TLR2_CASCADE	88	Down	0.00464393385437703	0.999779313323748
C2_STONER_ESOPHAGEAL_CARCINOGENESIS_UP	30	Down	0.00477131369711835	0.999779313323748
C5_GO_ANION_ANION_ANTIPORTER_ACTIVITY	23	Up	0.00477268427237583	0.999779313323748
C2_KEGG_CHRONIC_MYELOID_LEUKEMIA	65	Down	0.0047765452426831	0.999779313323748
C5_GO_POSITIVE_REGULATION_OF_PLASMINOGEN_ACTIVATION	5	Up	0.00482518445213242	0.999779313323748
C2_MARKS_ACETYLATED_NON_HISTONE_PROTEINS	13	Down	0.00484390940462657	0.999779313323748
C5_GO_REGULATION_OF_RHODOPSIN_MEDIATED_SIGNALING_PATHWAY	13	Up	0.00486014673609632	0.999779313323748
C5_GO_REGULATION_OF_ODONTOGENESIS_OF_DENTIN_CONTAINING_TOOTH	6	Up	0.004947704343856	0.999779313323748
C5_GO_MAMMARY_GLAND_BRANCHING_INVOLVED_IN_THELARCHE	5	Up	0.00508275786371164	0.999779313323748
C2_BIOCARTA_IL2_PATHWAY	21	Down	0.00524885735761497	0.999779313323748
C5_GO_NEUTROPHIL_CLEARANCE	5	Up	0.00526443948256864	0.999779313323748
C2_REACTOME_RETROGRADE_TRANSPORT_AT_THE_TRANS_GOLGI_NETWORK	42	Down	0.00534215424043495	0.999779313323748
C2_PID_BCR_5PATHWAY	60	Down	0.00536069894415364	0.999779313323748
C5_GO_MITOCHONDRIAL_RNA_CATABOLIC_PROCESS	5	Up	0.00538986360177867	0.999779313323748
C5_GO_G_PROTEIN_COUPLED_RECEPTOR_KINASE_ACTIVITY	6	Up	0.00541057333442061	0.999779313323748
C2_KEGG_NON_SMALL_CELL_LUNG_CANCER	48	Down	0.00543463434954725	0.999779313323748
C5_GO_NUCLEOSIDE_BISPHOSPHATE_CATABOLIC_PROCESS	5	Up	0.00543799163638506	0.999779313323748
C5_GO_ORGANELLE_DISASSEMBLY	87	Down	0.00544851468600117	0.999779313323748
C5_GO_REGULATION_OF_CELL_COMMUNICATION_BY_ELECTRICAL_COUPLING	9	Up	0.00550262210529145	0.999779313323748
C5_GO_POSITIVE_REGULATION_OF_TRANSCRIPTION_ELONGATION_FROM_RNA_POLYMERASE_II_PROMOTER	17	Up	0.00554745803648434	0.999779313323748
C5_GO_CYTOKINE_SECRETION_INVOLVED_IN_IMMUNE_RESPONSE	17	Up	0.00555872539440705	0.999779313323748
C5_GO_ANTIGEN_PROCESSING_AND_PRESENTATION_OF_PEPTIDE_OR_POLYSACCHARIDE_ANTIGEN_VIA_MHC_CLASS_II	85	Down	0.00559754916515877	0.999779313323748
C5_GO_NEGATIVE_REGULATION_OF_UBIQUITIN_DEPENDENT_PROTEIN_CATABOLIC_PROCESS	37	Down	0.00572751382909081	0.999779313323748
C2_BIOCARTA_KERATINOCYTE_PATHWAY	41	Down	0.00576221089316954	0.999779313323748
C2_REACTOME_ASPARTATE_AND_ASPARAGINE_METABOLISM	5	Down	0.00582233680247939	0.999779313323748
C5_GO_NEGATIVE_REGULATION_OF_STEM_CELL_PROLIFERATION	5	Up	0.00583834525683226	0.999779313323748
C7_GSE6259_33D1_POS_DC_VS_CD8_TCELL_DN	110	Down	0.00587267437302312	0.999779313323748
C7_GSE15330_LYMPHOID_MULTIPOTENT_VS_PRO_BCELL_DN	174	Down	0.00594166078857297	0.999779313323748
C2_REACTOME_FC_EPSILON_RECEPTOR_FCERI_SIGNALING	115	Down	0.00598687722575775	0.999779313323748
C2_SIG_BCR_SIGNALING_PATHWAY	42	Down	0.00602486369240128	0.999779313323748
C1_chrXq27	7	Up	0.00604049641569299	0.999779313323748
C5_GO_NEURAL_PLATE_DEVELOPMENT	8	Down	0.00607935718536477	0.999779313323748
C7_GSE19772_CTRL_VS_HCMV_INF_MONOCYTES_DN	136	Up	0.00613305759889894	0.999779313323748
C5_GO_ACYLGLYCEROL_HOMEOSTASIS	19	Up	0.0062618450473443	0.999779313323748
C2_REACTOME_DOWNSTREAM_TCR_SIGNALING	78	Down	0.00640923667671688	0.999779313323748
C2_BIOCARTA_TPO_PATHWAY	23	Down	0.00643041175783479	0.999779313323748
C5_GO_BOX_C_D_SNORNP_ASSEMBLY	6	Up	0.00649989448650897	0.999779313323748
C2_PEPPER_CHRONIC_LYMPHOCYTIC_LEUKEMIA_UP	21	Down	0.00659758038582951	0.999779313323748
C2_SHIN_B_CELL_LYMPHOMA_CLUSTER_2	26	Down	0.00661209762849623	0.999779313323748
C2_KEGG_DRUG_METABOLISM_CYTOCHROME_P450	30	Up	0.00670683954182506	0.999779313323748
C5_GO_PURINE_CONTAINING_COMPOUND_CATABOLIC_PROCESS	40	Up	0.00672384359044348	0.999779313323748
C2_REACTOME_TOLL_LIKE_RECEPTOR_4_TLR4_CASCADE	115	Down	0.00681223717438405	0.999779313323748
C5_GO_REGULATION_OF_PROTEIN_LOCALIZATION_TO_NUCLEOLUS	4	Down	0.00681344964931096	0.999779313323748
C5_GO_SH3_SH2_ADAPTOR_ACTIVITY	46	Down	0.00686712308961552	0.999779313323748
C2_REACTOME_INTERLEUKIN_17_SIGNALING	66	Down	0.00688291058903775	0.999779313323748
C2_REACTOME_GENERATION_OF_SECOND_MESSENGER_MOLECULES	28	Down	0.00694907622114016	0.999779313323748
C5_GO_NEUREXIN_FAMILY_PROTEIN_BINDING	8	Up	0.00699028370313261	0.999779313323748
C2_KEGG_ASTHMA	18	Down	0.00705673781106894	0.999779313323748
C5_GO_NEGATIVE_REGULATION_OF_CELLULAR_PROTEIN_CATABOLIC_PROCESS	64	Down	0.00708334682814939	0.999779313323748
C5_GO_R_SMAD_BINDING	17	Down	0.00722182541446619	0.999779313323748
C5_GO_CYTIDINE_TO_URIDINE_EDITING	9	Up	0.00727321146141848	0.999779313323748
C5_GO_REGULATION_OF_MACROAUTOPHAGY	146	Down	0.00731888287683874	0.999779313323748
C5_GO_RIBONUCLEOTIDE_CATABOLIC_PROCESS	25	Up	0.00733392615235439	0.999779313323748
C5_GO_POLYNUCLEOTIDE_ADENYLYLTRANSFERASE_ACTIVITY	9	Down	0.00735017259900593	0.999779313323748
C2_BIOCARTA_INSULIN_PATHWAY	19	Down	0.0074222541752958	0.999779313323748
C2_REACTOME_ANTIGEN_ACTIVATES_B_CELL_RECEPTOR_BCR_LEADING_TO_GENERATION_OF_SECOND_MESSENGERS	28	Down	0.00744035989099754	0.999779313323748
C5_GO_ACTIVATION_OF_MAPKK_ACTIVITY	48	Down	0.00744165840527588	0.999779313323748
C2_REACTOME_CLEC7A_DECTIN_1_SIGNALING	86	Down	0.00754183961164321	0.999779313323748
C5_GO_HAUS_COMPLEX	6	Down	0.00754615040730857	0.999779313323748
C5_GO_POSITIVE_REGULATION_OF_DEACETYLASE_ACTIVITY	7	Down	0.00767518523180216	0.999779313323748
C5_GO_NEGATIVE_REGULATION_OF_ATPASE_ACTIVITY	11	Down	0.007708843934219	0.999779313323748
C2_BOYLAN_MULTIPLE_MYELOMA_D_UP	76	Down	0.00778960383739556	0.999779313323748
C5_GO_CHYLOMICRON	7	Up	0.00779495226893794	0.999779313323748
C5_GO_REGULATION_OF_ODONTOGENESIS	14	Up	0.00780541412954848	0.999779313323748
C7_GSE13485_CTRL_VS_DAY1_YF17D_VACCINE_PBMC_UP	173	Down	0.00783168674064734	0.999779313323748
C7_GSE11057_NAIVE_CD4_VS_PBMC_CD4_TCELL_UP	172	Down	0.00790360931925112	0.999779313323748
C2_REACTOME_ADHERENS_JUNCTIONS_INTERACTIONS	22	Up	0.0079257356099247	0.999779313323748
C2_REACTOME_METABOLISM_OF_FAT_SOLUBLE_VITAMINS	27	Up	0.00795195646568	0.999779313323748
C5_GO_SMALL_NUCLEOLAR_RIBONUCLEOPROTEIN_COMPLEX_ASSEMBLY	7	Up	0.00799108204669728	0.999779313323748
C5_GO_EXTRINSIC_COMPONENT_OF_PRESYNAPTIC_MEMBRANE	4	Up	0.00799426241075106	0.999779313323748
C5_GO_REGULATION_OF_CARBOHYDRATE_METABOLIC_PROCESS_BY_REGULATION_OF_TRANSCRIPTION_FROM_RNA_POLYMERASE_II_PROMOTER	9	Down	0.00801935277370731	0.999779313323748
C7_GSE22611_NOD2_TRANSDUCED_VS_CTRL_HEK293T_STIMULATED_WITH_MDP_2H_UP	171	Down	0.00814953568671785	0.999779313323748
C2_PID_ERBB1_DOWNSTREAM_PATHWAY	98	Down	0.00820443069737104	0.999779313323748
C5_GO_MITOCHONDRIAL_FUSION	22	Down	0.00824546240074915	0.999779313323748
C5_GO_ANTIGEN_PROCESSING_AND_PRESENTATION_OF_PEPTIDE_ANTIGEN	151	Down	0.00825378966882042	0.999779313323748
C2_BIOCARTA_EFP_PATHWAY	16	Down	0.00827079421259675	0.999779313323748
C2_REACTOME_CD28_CO_STIMULATION	32	Down	0.00829123117285194	0.999779313323748
C5_GO_NEGATIVE_REGULATION_OF_NEUROBLAST_PROLIFERATION	3	Up	0.00853273176334873	0.999779313323748
C3_GTTATAT_MIR410	76	Up	0.00854772964891709	0.999779313323748
C2_REACTOME_COSTIMULATION_BY_THE_CD28_FAMILY	61	Down	0.00858724568940975	0.999779313323748
C2_REACTOME_IRAK2_MEDIATED_ACTIVATION_OF_TAK1_COMPLEX	9	Down	0.00860505982818733	0.999779313323748
C5_GO_RAP_PROTEIN_SIGNAL_TRANSDUCTION	14	Up	0.00861789166384231	0.999779313323748
C2_TANG_SENESCENCE_TP53_TARGETS_UP	20	Up	0.00862703946018757	0.999779313323748
C2_KEGG_REGULATION_OF_AUTOPHAGY	19	Down	0.00878314899139616	0.999779313323748
C2_GRATIAS_RETINOBLASTOMA_16Q24	18	Down	0.00879807722792599	0.999779313323748
C7_GSE5542_UNTREATED_VS_IFNA_AND_IFNG_TREATED_EPITHELIAL_CELLS_6H_UP	169	Down	0.00882812583952417	0.999779313323748
C5_GO_GROWTH_HORMONE_RECEPTOR_SIGNALING_PATHWAY_VIA_JAK_STAT	8	Down	0.00893626645831785	0.999779313323748
C5_GO_REGULATION_OF_PROTEASOMAL_UBIQUITIN_DEPENDENT_PROTEIN_CATABOLIC_PROCESS	104	Down	0.00895867873479331	0.999779313323748
C5_GO_UBIQUITIN_LIKE_PROTEIN_LIGASE_BINDING	265	Down	0.00897302593711993	0.999779313323748
C1_chr8p22	13	Up	0.00897610832513415	0.999779313323748
C3_RRCCGTTA_UNKNOWN	77	Down	0.00900666402789808	0.999779313323748
C5_GO_EOSINOPHIL_CHEMOTAXIS	8	Up	0.00901112051975368	0.999779313323748
C2_KEGG_FC_EPSILON_RI_SIGNALING_PATHWAY	59	Down	0.00902049701702219	0.999779313323748
C5_GO_MAP_KINASE_KINASE_KINASE_ACTIVITY	26	Down	0.0090655740147248	0.999779313323748
C5_GO_ENDONUCLEOLYTIC_CLEAVAGE_IN_ITS1_TO_SEPARATE_SSU_RRNA_FROM_5_8S_RRNA_AND_LSU_RRNA_FROM_TRICISTRONIC_RRNA_TRANSCRIPT_SSU_RRNA_5_8S_RRNA_LSU_RRNA_	5	Down	0.00909322988689387	0.999779313323748
C2_KEGG_ALLOGRAFT_REJECTION	28	Down	0.00913075377123502	0.999779313323748
C3_GTCAACC_MIR3805P	19	Up	0.00913474439295296	0.999779313323748
C5_GO_REGULATION_OF_EXECUTION_PHASE_OF_APOPTOSIS	21	Down	0.00913808003666162	0.999779313323748
C2_CREIGHTON_AKT1_SIGNALING_VIA_MTOR_DN	19	Down	0.0091711662956038	0.999779313323748
C2_REACTOME_FORMATION_OF_ATP_BY_CHEMIOSMOTIC_COUPLING	15	Up	0.00918809427184239	0.999779313323748
C5_GO_SELECTIVE_AUTOPHAGY	43	Down	0.00925236860190961	0.999779313323748
C5_GO_ANTIGEN_BINDING	37	Down	0.00926107108043142	0.999779313323748
C5_GO_NUCLEAR_IMPORT_SIGNAL_RECEPTOR_ACTIVITY	7	Up	0.00930412400308831	0.999779313323748
C2_GENTILE_UV_RESPONSE_CLUSTER_D9	23	Up	0.00932538514399248	0.999779313323748
C5_GO_MATURATION_OF_SSU_RRNA	34	Down	0.00943779527292835	0.999779313323748
C5_GO_POSITIVE_REGULATION_OF_CYTOKINE_SECRETION_INVOLVED_IN_IMMUNE_RESPONSE	7	Up	0.00968673162015281	0.999779313323748
C5_GO_AMINO_SUGAR_BIOSYNTHETIC_PROCESS	12	Down	0.00971340602154603	0.999779313323748
C5_GO_PEPTIDYL_LYSINE_MONOMETHYLATION	9	Up	0.00974414560531071	0.999779313323748
C5_GO_SEMICIRCULAR_CANAL_MORPHOGENESIS	4	Up	0.0097673232904836	0.999779313323748
C7_GSE38681_WT_VS_LYL1_KO_LYMPHOID_PRIMED_MULTIPOTENT_PROGENITOR_UP	154	Down	0.00982726919754426	0.999779313323748
C5_GO_DOUBLE_STRANDED_RNA_ADENOSINE_DEAMINASE_ACTIVITY	4	Up	0.00995244213013913	0.999779313323748
C2_BIOCARTA_NFKB_PATHWAY	20	Down	0.00995497409313956	0.999779313323748
C5_GO_CHAPERONIN_CONTAINING_T_COMPLEX	9	Down	0.00996389345585796	0.999779313323748
C5_GO_MULTI_ORGANISM_MEMBRANE_FUSION	7	Up	0.0099665553179834	0.999779313323748
C2_REACTOME_ACTIVATED_TAK1_MEDIATES_P38_MAPK_ACTIVATION	22	Down	0.0100071740564102	0.999779313323748
C5_GO_INNATE_IMMUNE_RESPONSE_ACTIVATING_CELL_SURFACE_RECEPTOR_SIGNALING_PATHWAY	80	Down	0.0100579117824412	0.999779313323748
C5_GO_GLUTATHIONE_TRANSFERASE_ACTIVITY	16	Up	0.0101005691539782	0.999779313323748
C5_GO_REGULATION_OF_ACTIN_NUCLEATION	22	Up	0.010134638801668	0.999779313323748
C5_GO_HEMATOPOIETIC_STEM_CELL_MIGRATION	6	Up	0.0101549165197229	0.999779313323748
C5_GO_NAD_BINDING	49	Up	0.0101820766270232	0.999779313323748
C7_GSE13485_DAY7_VS_DAY21_YF17D_VACCINE_PBMC_DN	86	Up	0.0102488265549454	0.999779313323748
C5_GO_DOPAMINE_SECRETION	19	Up	0.0102569447943706	0.999779313323748
C5_GO_POSITIVE_REGULATION_OF_SPHINGOLIPID_BIOSYNTHETIC_PROCESS	8	Down	0.0102828780013266	0.999779313323748
C2_CHESLER_BRAIN_HIGHEST_GENETIC_VARIANCE	26	Down	0.0103134879861054	0.999779313323748
C5_GO_MYELIN_SHEATH_ADAXONAL_REGION	6	Up	0.0103861600267498	0.999779313323748
C5_GO_ENERGY_COUPLED_PROTON_TRANSPORT_DOWN_ELECTROCHEMICAL_GRADIENT	20	Up	0.0105122815506766	0.999779313323748
C2_KEGG_FC_GAMMA_R_MEDIATED_PHAGOCYTOSIS	85	Down	0.0105165532023748	0.999779313323748
C5_GO_MULTI_ORGANISM_MEMBRANE_ORGANIZATION	10	Up	0.0105199639373467	0.999779313323748
C5_GO_POSITIVE_REGULATION_OF_DNA_BIOSYNTHETIC_PROCESS	59	Down	0.0105963240512674	0.999779313323748
C2_REACTOME_GOLGI_TO_ER_RETROGRADE_TRANSPORT	109	Down	0.0106094031201001	0.999779313323748
C5_GO_PROTEIN_TARGETING_TO_LYSOSOME	19	Down	0.0106321471234607	0.999779313323748
C5_GO_UBIQUITIN_LIKE_PROTEIN_CONJUGATING_ENZYME_ACTIVITY	36	Down	0.0106396171301058	0.999779313323748
C5_GO_MAST_CELL_DIFFERENTIATION	4	Up	0.0107156907090194	0.999779313323748
C5_GO_PROTEIN_K48_LINKED_DEUBIQUITINATION	29	Down	0.0107850444636738	0.999779313323748
C5_GO_MITOCHONDRIAL_FRAGMENTATION_INVOLVED_IN_APOPTOTIC_PROCESS	8	Down	0.0108198563088545	0.999779313323748
C5_GO_POSITIVE_REGULATION_OF_DNA_TEMPLATED_TRANSCRIPTION_ELONGATION	26	Up	0.0109223081220113	0.999779313323748
C2_REACTOME_TRIF_TICAM1_MEDIATED_TLR4_SIGNALING	90	Down	0.0109426164307301	0.999779313323748
C5_GO_SECONDARY_ACTIVE_SULFATE_TRANSMEMBRANE_TRANSPORTER_ACTIVITY	9	Up	0.0111391574978839	0.999779313323748
C5_GO_REGULATION_OF_PROTEIN_LIPIDATION	5	Up	0.0111531998114587	0.999779313323748
C2_REACTOME_ACTIVATION_OF_BH3_ONLY_PROTEINS	28	Down	0.0112268413261128	0.999779313323748
C2_KEGG_APOPTOSIS	77	Down	0.0113026854766701	0.999779313323748
C5_GO_Y_FORM_DNA_BINDING	4	Down	0.0113777858901521	0.999779313323748
C5_GO_HEMOGLOBIN_METABOLIC_PROCESS	4	Up	0.0113894726626946	0.999779313323748
C5_GO_REGULATION_OF_LYSOSOME_ORGANIZATION	4	Down	0.0114715788739075	0.999779313323748
C5_GO_NEURAL_PLATE_PATTERN_SPECIFICATION	6	Down	0.0115296728306973	0.999779313323748
C2_PID_FOXO_PATHWAY	46	Down	0.0115337021464506	0.999779313323748
C5_GO_INTRINSIC_APOPTOTIC_SIGNALING_PATHWAY_BY_P53_CLASS_MEDIATOR	62	Down	0.0115471688359983	0.999779313323748
C5_GO_NUCLEOSIDE_CATABOLIC_PROCESS	25	Up	0.0117026495458886	0.999779313323748
C5_GO_REGULATION_OF_CELLULAR_PROTEIN_CATABOLIC_PROCESS	200	Down	0.0117355280630688	0.999779313323748
C2_REACTOME_PENTOSE_PHOSPHATE_PATHWAY	13	Down	0.0117386210477731	0.999779313323748
C5_GO_POSITIVE_REGULATION_OF_NEUROTROPHIN_TRK_RECEPTOR_SIGNALING_PATHWAY	6	Up	0.0117534347162697	0.999779313323748
C5_GO_DYNACTIN_COMPLEX	8	Down	0.0118290119955982	0.999779313323748
C2_MOOTHA_VOXPHOS	66	Up	0.0119096291096964	0.999779313323748
C2_PID_PLK1_PATHWAY	44	Down	0.0119695103951148	0.999779313323748
C2_SMID_BREAST_CANCER_RELAPSE_IN_LIVER_UP	4	Down	0.0119728941969047	0.999779313323748
C5_GO_POSITIVE_REGULATION_OF_TELOMERE_MAINTENANCE_VIA_TELOMERE_LENGTHENING	35	Down	0.0120351250648129	0.999779313323748
C5_GO_CHAPERONE_COMPLEX	19	Down	0.0120427540811169	0.999779313323748
C5_GO_GLUTATHIONE_DERIVATIVE_BIOSYNTHETIC_PROCESS	17	Up	0.0120624683663863	0.999779313323748
C5_GO_CYCLIC_NUCLEOTIDE_PHOSPHODIESTERASE_ACTIVITY	22	Up	0.0120703543486088	0.999779313323748
C2_PID_P75_NTR_PATHWAY	56	Down	0.0122404103473936	0.999779313323748
C2_BOYAULT_LIVER_CANCER_SUBCLASS_G2	25	Up	0.0123392874637826	0.999779313323748
C2_REACTOME_TAK1_ACTIVATES_NFKB_BY_PHOSPHORYLATION_AND_ACTIVATION_OF_IKKS_COMPLEX	28	Down	0.0123672271417814	0.999779313323748
C5_GO_REGULATION_OF_CELL_COMMUNICATION_BY_ELECTRICAL_COUPLING_INVOLVED_IN_CARDIAC_CONDUCTION	7	Up	0.0123977660186921	0.999779313323748
C5_GO_BRANCH_ELONGATION_INVOLVED_IN_MAMMARY_GLAND_DUCT_BRANCHING	5	Up	0.0124318656190723	0.999779313323748
C5_GO_LONG_CHAIN_FATTY_ACID_IMPORT_ACROSS_PLASMA_MEMBRANE	5	Down	0.0124927488350726	0.999779313323748
C5_GO_ELASTIN_METABOLIC_PROCESS	6	Down	0.0125198322937027	0.999779313323748
C5_GO_LIPOPROTEIN_PARTICLE_RECEPTOR_ACTIVITY	12	Up	0.0125212330675634	0.999779313323748
C5_GO_SEMICIRCULAR_CANAL_DEVELOPMENT	6	Up	0.0126272272076517	0.999779313323748
C2_REACTOME_VISUAL_PHOTOTRANSDUCTION	54	Up	0.0126426559846232	0.999779313323748
C5_GO_RESPONSE_TO_INTERLEUKIN_2	12	Down	0.0127368242009245	0.999779313323748
C2_BIOCARTA_P35ALZHEIMERS_PATHWAY	7	Down	0.0127865600542531	0.999779313323748
C7_GSE34156_UNTREATED_VS_6H_TLR1_TLR2_LIGAND_TREATED_MONOCYTE_DN	155	Down	0.0127948263007953	0.999779313323748
C2_MORI_PLASMA_CELL_UP	41	Down	0.0128577332104479	0.999779313323748
C5_GO_REGULATION_OF_HEART_RATE	60	Up	0.0128919314645118	0.999779313323748
C7_GSE2770_TGFB_AND_IL4_VS_IL4_TREATED_ACT_CD4_TCELL_6H_DN	169	Down	0.0129327974054784	0.999779313323748
C5_GO_SARCOPLASMIC_RETICULUM_CALCIUM_ION_TRANSPORT	23	Up	0.0129626333366401	0.999779313323748
C2_ODONNELL_METASTASIS_UP	51	Up	0.0130080079017954	0.999779313323748
C5_GO_HYDROLASE_ACTIVITY_ACTING_ON_CARBON_NITROGEN_BUT_NOT_PEPTIDE_BONDS_IN_CYCLIC_AMIDINES	26	Up	0.0131162303681858	0.999779313323748
C2_REACTOME_BH3_ONLY_PROTEINS_ASSOCIATE_WITH_AND_INACTIVATE_ANTI_APOPTOTIC_BCL_2_MEMBERS	9	Down	0.0131331863861755	0.999779313323748
C5_GO_ATG1_ULK1_KINASE_COMPLEX	6	Down	0.0131399757331392	0.999779313323748
C2_VISALA_RESPONSE_TO_HEAT_SHOCK_AND_AGING_UP	14	Down	0.0131565137602869	0.999779313323748
C2_REACTOME_NEUROTOXICITY_OF_CLOSTRIDIUM_TOXINS	9	Up	0.0131816829615738	0.999779313323748
C5_GO_LOW_DENSITY_LIPOPROTEIN_PARTICLE_RECEPTOR_ACTIVITY	11	Up	0.0131964820200079	0.999779313323748
C7_GSE5542_UNTREATED_VS_IFNA_TREATED_EPITHELIAL_CELLS_24H_DN	162	Down	0.0132027368235073	0.999779313323748
C2_BIOCARTA_NKCELLS_PATHWAY	20	Down	0.0132182622295658	0.999779313323748
C2_BIOCARTA_LDL_PATHWAY	6	Up	0.0133693525292512	0.999779313323748
C5_GO_I_SMAD_BINDING	10	Down	0.0134089853437325	0.999779313323748
C2_BIOCARTA_AKT_PATHWAY	20	Down	0.0134472261115883	0.999779313323748
C2_REACTOME_GLUTATHIONE_CONJUGATION	27	Up	0.0135368312363697	0.999779313323748
C2_KEGG_NEUROTROPHIN_SIGNALING_PATHWAY	105	Down	0.0136560891890533	0.999779313323748
C7_GSE14908_ATOPIC_VS_NONATOPIC_PATIENT_RESTING_CD4_TCELL_DN	166	Down	0.0137409118771755	0.999779313323748
C5_GO_PHOSPHOTYROSINE_RESIDUE_BINDING	34	Down	0.0138275828975541	0.999779313323748
C5_GO_TRICARBOXYLIC_ACID_CYCLE	30	Up	0.0138420934656036	0.999779313323748
C2_REACTOME_OVARIAN_TUMOR_DOMAIN_PROTEASES	34	Down	0.0138554248809832	0.999779313323748
C5_GO_NEGATIVE_REGULATION_OF_SCHWANN_CELL_PROLIFERATION	5	Down	0.0138585002083996	0.999779313323748
C5_GO_PROTEIN_K48_LINKED_UBIQUITINATION	51	Down	0.013949038383341	0.999779313323748
C2_REACTOME_TNFR1_INDUCED_NFKAPPAB_SIGNALING_PATHWAY	26	Down	0.0139500005394294	0.999779313323748
C5_GO_PRENYLTRANSFERASE_ACTIVITY	13	Down	0.0139734658477638	0.999779313323748
C7_GSE39556_CD8A_DC_VS_NK_CELL_UP	176	Down	0.0139964559073246	0.999779313323748
C5_GO_DNA_CYTOSINE_DEAMINATION	6	Up	0.0140401020967309	0.999779313323748
C5_GO_RNA_METHYLATION	70	Down	0.0141183619153465	0.999779313323748
C5_GO_MODULATION_BY_HOST_OF_VIRAL_PROCESS	21	Up	0.0141223174548445	0.999779313323748
C5_GO_NEGATIVE_REGULATION_OF_DNA_REPAIR	28	Down	0.0141482384815093	0.999779313323748
C2_REACTOME_SUMOYLATION_OF_IMMUNE_RESPONSE_PROTEINS	10	Down	0.0143449342784528	0.999779313323748
C2_KEGG_VIRAL_MYOCARDITIS	53	Down	0.014353055901664	0.999779313323748
C5_GO_REGULATION_OF_PROTEASOMAL_PROTEIN_CATABOLIC_PROCESS	152	Down	0.014357818494336	0.999779313323748
C2_REACTOME_FOLDING_OF_ACTIN_BY_CCT_TRIC	10	Down	0.0145117567900015	0.999779313323748
C7_GSE13306_LAMINA_PROPRIA_VS_SPLEEN_TREG_UP	176	Down	0.0145491706129261	0.999779313323748
C2_MORI_EMU_MYC_LYMPHOMA_BY_ONSET_TIME_DN	17	Up	0.0145698527495987	0.999779313323748
C7_GSE27786_NKTCELL_VS_MONO_MAC_UP	176	Down	0.0146401598949706	0.999779313323748
C7_GSE17974_IL4_AND_ANTI_IL12_VS_UNTREATED_2H_ACT_CD4_TCELL_DN	119	Down	0.0147902749084444	0.999779313323748
C5_GO_ATPASE_REGULATOR_ACTIVITY	33	Down	0.0148107142568234	0.999779313323748
C5_GO_PRONEPHROS_DEVELOPMENT	5	Up	0.0148600141784196	0.999779313323748
C2_FINETTI_BREAST_CANCERS_KINOME_BLUE	16	Down	0.0148860796767704	0.999779313323748
C5_GO_AUTOPHAGOSOME_ORGANIZATION	85	Down	0.0149008138083156	0.999779313323748
H_HALLMARK_TGF_BETA_SIGNALING	45	Down	0.0149233673263013	0.999779313323748
C5_GO_DNA_DEAMINATION	9	Up	0.0149256793063763	0.999779313323748
C5_GO_AMYLOID_BETA_CLEARANCE_BY_TRANSCYTOSIS	7	Up	0.0149632807287768	0.999779313323748
C5_GO_DIPHOSPHOTRANSFERASE_ACTIVITY	5	Down	0.0149736646102053	0.999779313323748
C7_GSE45739_UNSTIM_VS_ACD3_ACD28_STIM_WT_CD4_TCELL_DN	186	Down	0.0149895321848275	0.999779313323748
C5_GO_GLUTATHIONE_PEROXIDASE_ACTIVITY	14	Up	0.0150576204358492	0.999779313323748
C5_GO_POSITIVE_REGULATION_OF_HEPATOCYTE_PROLIFERATION	6	Up	0.0151007133372434	0.999779313323748
C5_GO_AUTOPHAGY_OF_MITOCHONDRION	68	Down	0.0151765329033499	0.999779313323748
C5_GO_PROTEIN_ACTIVATION_CASCADE	12	Up	0.0151772112868726	0.999779313323748
C2_BURTON_ADIPOGENESIS_PEAK_AT_24HR	38	Down	0.0152776478610308	0.999779313323748
C5_GO_MATURATION_OF_5_8S_RRNA	22	Down	0.0153078560389945	0.999779313323748
C2_KEGG_RIG_I_LIKE_RECEPTOR_SIGNALING_PATHWAY	52	Down	0.0154650095505046	0.999779313323748
C5_GO_BONE_MARROW_DEVELOPMENT	6	Up	0.0155433357962372	0.999779313323748
C2_KIM_HYPOXIA	16	Up	0.0155438035454055	0.999779313323748
C5_GO_POSITIVE_REGULATION_OF_MITOCHONDRIAL_FISSION	13	Down	0.0156052449761772	0.999779313323748
C2_REACTOME_TICAM1_TRAF6_DEPENDENT_INDUCTION_OF_TAK1_COMPLEX	10	Down	0.0157090293631411	0.999779313323748
C5_GO_NEGATIVE_REGULATION_OF_HEXOKINASE_ACTIVITY	3	Up	0.0158224232503219	0.999779313323748
C5_GO_REGULATION_OF_CYSTEINE_TYPE_ENDOPEPTIDASE_ACTIVITY_INVOLVED_IN_EXECUTION_PHASE_OF_APOPTOSIS	4	Down	0.0159297274628603	0.999779313323748
C5_GO_CELLULAR_RESPONSE_TO_REACTIVE_OXYGEN_SPECIES	135	Down	0.0159412980730384	0.999779313323748
C2_REACTOME_RUNX3_REGULATES_BCL2L11_BIM_TRANSCRIPTION	5	Down	0.0159443708286977	0.999779313323748
C2_BIOCARTA_IGF1_PATHWAY	20	Down	0.016063273267749	0.999779313323748
C5_GO_URETER_MORPHOGENESIS	3	Up	0.0162407073005542	0.999779313323748
TRM_core_signature_DOWN	14	Down	0.0163320138626714	0.999779313323748
C5_GO_CYCLIN_CDK_POSITIVE_TRANSCRIPTION_ELONGATION_FACTOR_COMPLEX	8	Up	0.0163471676568102	0.999779313323748
C5_GO_RIBONUCLEOPROTEIN_COMPLEX_DISASSEMBLY	12	Down	0.0163828327891304	0.999779313323748
C5_GO_NEGATIVE_REGULATION_OF_SINGLE_STRANDED_VIRAL_RNA_REPLICATION_VIA_DOUBLE_STRANDED_DNA_INTERMEDIATE	11	Up	0.0164233339995183	0.999779313323748
C5_GO_CELLULAR_RESPONSE_TO_INTERFERON_ALPHA	9	Up	0.0164856621405079	0.999779313323748
C5_GO_CYTOKINE_ACTIVITY	121	Up	0.0164889519349454	0.999779313323748
C2_PID_S1P_S1P3_PATHWAY	27	Down	0.0165035939223875	0.999779313323748
C5_GO_PROTEIN_PHOSPHORYLATED_AMINO_ACID_BINDING	42	Down	0.0165180045200966	0.999779313323748
C5_GO_MACROPHAGE_PROLIFERATION	3	Up	0.0166080205182976	0.999779313323748
C5_GO_MICROGLIAL_CELL_PROLIFERATION	3	Up	0.0166080205182976	0.999779313323748
C2_WILLIAMS_ESR2_TARGETS_DN	11	Up	0.0166819015418766	0.999779313323748
C5_GO_MDA_5_SIGNALING_PATHWAY	8	Down	0.016689904242411	0.999779313323748
C2_DACOSTA_LOW_DOSE_UV_RESPONSE_VIA_ERCC3_XPCS_UP	10	Up	0.0167317957712879	0.999779313323748
C5_GO_GLYCOSYL_COMPOUND_CATABOLIC_PROCESS	34	Up	0.0167757576923246	0.999779313323748
C2_REACTOME_GDP_FUCOSE_BIOSYNTHESIS	6	Down	0.0167852659678273	0.999779313323748
C5_GO_NEGATIVE_REGULATION_OF_PROTEASOMAL_PROTEIN_CATABOLIC_PROCESS	43	Down	0.0168045600371361	0.999779313323748
C5_GO_INTRINSIC_APOPTOTIC_SIGNALING_PATHWAY_IN_RESPONSE_TO_DNA_DAMAGE_BY_P53_CLASS_MEDIATOR	37	Down	0.0170239900233426	0.999779313323748
C7_GSE17721_CTRL_VS_CPG_0.5H_BMDC_UP	170	Down	0.0170280787291249	0.999779313323748
C5_GO_CALCIUM_IMPORT_INTO_THE_MITOCHONDRION	10	Down	0.0170847907191157	0.999779313323748
C2_REACTOME_INTRA_GOLGI_AND_RETROGRADE_GOLGI_TO_ER_TRAFFIC	168	Down	0.0170873866234924	0.999779313323748
C5_GO_INSULIN_RECEPTOR_COMPLEX	4	Down	0.017091363162732	0.999779313323748
C2_BIOCARTA_RELA_PATHWAY	14	Down	0.0171073841859295	0.999779313323748
C5_GO_TRIGLYCERIDE_RICH_LIPOPROTEIN_PARTICLE_REMODELING	8	Up	0.0173448647998428	0.999779313323748
C5_GO_VERY_LOW_DENSITY_LIPOPROTEIN_PARTICLE_REMODELING	8	Up	0.0173448647998428	0.999779313323748
C7_GSE17974_2.5H_VS_72H_IL4_AND_ANTI_IL12_ACT_CD4_TCELL_UP	165	Down	0.0174766740242308	0.999779313323748
C2_REACTOME_NEURODEGENERATIVE_DISEASES	20	Down	0.0175146118351279	0.999779313323748
C2_KIM_PTEN_TARGETS_DN	4	Up	0.0175963331553933	0.999779313323748
C2_REACTOME_TOLL_LIKE_RECEPTOR_CASCADES	136	Down	0.0176566156339838	0.999779313323748
C5_GO_REGULATION_OF_LAMELLIPODIUM_ORGANIZATION	36	Down	0.0176778947833759	0.999779313323748
C5_GO_UBIQUITIN_PROTEIN_TRANSFERASE_INHIBITOR_ACTIVITY	4	Down	0.0176823288176115	0.999779313323748
C5_GO_CELLULAR_RESPONSE_TO_GAMMA_RADIATION	24	Down	0.0177059831510637	0.999779313323748
C2_PID_TCR_RAS_PATHWAY	13	Down	0.017782844885869	0.999779313323748
C5_GO_REGULATION_OF_PROTEIN_TYROSINE_PHOSPHATASE_ACTIVITY	5	Up	0.0178632670789433	0.999779313323748
C5_GO_TELOMERE_MAINTENANCE_IN_RESPONSE_TO_DNA_DAMAGE	13	Down	0.0179329636666066	0.999779313323748
C5_GO_RAP_GUANYL_NUCLEOTIDE_EXCHANGE_FACTOR_ACTIVITY	5	Up	0.0179937403035336	0.999779313323748
C5_GO_NUCLEOSIDE_PHOSPHATE_CATABOLIC_PROCESS	57	Up	0.0180651860766607	0.999779313323748
C2_BIOCARTA_PDGF_PATHWAY	26	Down	0.0181650410108834	0.999779313323748
C5_GO_NEGATIVE_REGULATION_OF_EPITHELIAL_TO_MESENCHYMAL_TRANSITION	19	Down	0.0181661067815008	0.999779313323748
C5_GO_CRANIOFACIAL_SUTURE_MORPHOGENESIS	10	Up	0.0181963281271659	0.999779313323748
C2_REACTOME_TOLL_LIKE_RECEPTOR_9_TLR9_CASCADE	86	Down	0.0182141112474333	0.999779313323748
C5_GO_DOPAMINE_TRANSPORT	25	Up	0.0182399898238758	0.999779313323748
C7_GSE21546_ELK1_KO_VS_SAP1A_KO_AND_ELK1_KO_ANTI_CD3_STIM_DP_THYMOCYTES_DN	158	Down	0.0182561782620262	0.999779313323748
C2_WILSON_PROTEASES_AT_TUMOR_BONE_INTERFACE_DN	3	Down	0.0183320380653752	0.999779313323748
C2_PID_RAC1_PATHWAY	51	Down	0.0183933169543372	0.999779313323748
C5_GO_PURINE_CONTAINING_COMPOUND_TRANSMEMBRANE_TRANSPORT	6	Down	0.0184176224592634	0.999779313323748
C5_GO_TRIGLYCERIDE_METABOLIC_PROCESS	26	Up	0.0184471609144134	0.999779313323748
C5_GO_REGULATION_OF_DNA_BIOSYNTHETIC_PROCESS	90	Down	0.0185384018167024	0.999779313323748
C5_GO_POSITIVE_REGULATION_OF_PROTEIN_MATURATION	17	Up	0.0185515400182499	0.999779313323748
C5_GO_RESPONSE_TO_FLUID_SHEAR_STRESS	27	Down	0.0185828916462335	0.999779313323748
C5_GO_NEGATIVE_REGULATION_OF_DNA_METABOLIC_PROCESS	83	Down	0.0186180945964798	0.999779313323748
C5_GO_MODULATION_OF_PROGRAMMED_CELL_DEATH_IN_OTHER_ORGANISM	6	Down	0.0186325936639952	0.999779313323748
C5_GO_OXIDOREDUCTASE_ACTIVITY_ACTING_ON_THE_CH_CH_GROUP_OF_DONORS_QUINONE_OR_RELATED_COMPOUND_AS_ACCEPTOR	5	Up	0.0186780146878167	0.999779313323748
C5_GO_REGULATION_OF_PROTEIN_DEACETYLATION	33	Down	0.0188381306858834	0.999779313323748
C5_GO_TIGHT_JUNCTION_ORGANIZATION	40	Up	0.0189022757222427	0.999779313323748
C5_GO_CELLULAR_LIPID_BIOSYNTHETIC_PROCESS	8	Down	0.0189046744943717	0.999779313323748
C5_GO_REGULATION_OF_CELL_ADHESION_MOLECULE_PRODUCTION	3	Up	0.0189433757073737	0.999779313323748
C5_GO_5_DEOXYRIBOSE_5_PHOSPHATE_LYASE_ACTIVITY	3	Down	0.0189646239623306	0.999779313323748
C5_GO_CARDIAC_MUSCLE_CELL_CONTRACTION	43	Up	0.0189676819221465	0.999779313323748
C5_GO_LONG_CHAIN_FATTY_ACID_IMPORT_INTO_CELL	15	Down	0.0189928209434691	0.999779313323748
C5_GO_V_D_J_RECOMBINATION	11	Up	0.019051551551636	0.999779313323748
C2_KEGG_COLORECTAL_CANCER	57	Down	0.0190531725546372	0.999779313323748
C5_GO_TRANSCRIPTION_DEPENDENT_TETHERING_OF_RNA_POLYMERASE_II_GENE_DNA_AT_NUCLEAR_PERIPHERY	6	Down	0.0190899974492152	0.999779313323748
C2_BOYAULT_LIVER_CANCER_SUBCLASS_G56_UP	9	Up	0.0190928488908223	0.999779313323748
C5_GO_DEOXYRIBONUCLEOTIDE_BINDING	4	Down	0.019094457943753	0.999779313323748
C5_GO_POSITIVE_REGULATION_OF_SUBSTRATE_ADHESION_DEPENDENT_CELL_SPREADING	29	Down	0.0190987077532624	0.999779313323748
C5_GO_LYS63_SPECIFIC_DEUBIQUITINASE_ACTIVITY	12	Down	0.0191083156980692	0.999779313323748
C2_KEGG_GRAFT_VERSUS_HOST_DISEASE	28	Down	0.0191208331578682	0.999779313323748
C2_REACTOME_VEGFR2_MEDIATED_CELL_PROLIFERATION	17	Down	0.0191497418257734	0.999779313323748
C5_GO_CENTROMERIC_SISTER_CHROMATID_COHESION	11	Down	0.0191744789878564	0.999779313323748
C7_GSE12198_NK_VS_NK_ACT_EXPANSION_SYSTEM_DERIVED_NK_CELL_DN	176	Down	0.0191833857095865	0.999779313323748
C2_BIOCARTA_TEL_PATHWAY	16	Down	0.0191900025656451	0.999779313323748
C2_REACTOME_MRNA_EDITING	7	Up	0.019229540894926	0.999779313323748
C5_GO_TRNA_TRANSCRIPTION	5	Down	0.0192589102601485	0.999779313323748
C5_GO_HIGH_DENSITY_LIPOPROTEIN_PARTICLE_REMODELING	13	Up	0.0194383034730789	0.999779313323748
C2_SIG_CHEMOTAXIS	37	Down	0.019487889516106	0.999779313323748
C7_GSE40666_STAT1_KO_VS_STAT4_KO_CD8_TCELL_UP	175	Down	0.0195635428543918	0.999779313323748
C2_REACTOME_ROLE_OF_PHOSPHOLIPIDS_IN_PHAGOCYTOSIS	23	Down	0.0195907113685206	0.999779313323748
C5_GO_PURINE_NUCLEOBASE_BIOSYNTHETIC_PROCESS	8	Down	0.019676975830737	0.999779313323748
C5_GO_POSITIVE_REGULATION_OF_MYOBLAST_DIFFERENTIATION	15	Up	0.0197160001475665	0.999779313323748
C5_GO_POSITIVE_REGULATION_OF_PROTEIN_DEACETYLATION	18	Down	0.0197321510174969	0.999779313323748
C5_GO_NEUTROPHIL_MEDIATED_KILLING_OF_GRAM_NEGATIVE_BACTERIUM	2	Up	0.0198047429795892	0.999779313323748
C5_GO_CDC73_PAF1_COMPLEX	7	Up	0.0199406350921556	0.999779313323748
C7_GSE24634_IL4_VS_CTRL_TREATED_NAIVE_CD4_TCELL_DAY5_UP	176	Up	0.019944288871058	0.999779313323748
C2_RADAEVA_RESPONSE_TO_IFNA1_UP	46	Down	0.0199484905862285	0.999779313323748
C5_GO_NEGATIVE_REGULATION_OF_ISOTYPE_SWITCHING	4	Down	0.0199706029446121	0.999779313323748
C2_REACTOME_REGULATION_OF_TP53_EXPRESSION_AND_DEGRADATION	33	Down	0.0200020472663066	0.999779313323748
C1_chr16q12	24	Up	0.0200505242429404	0.999779313323748
C2_PID_P38_MKK3_6PATHWAY	25	Down	0.0200547704169654	0.999779313323748
C2_MARTIN_INTERACT_WITH_HDAC	37	Down	0.0201146747242428	0.999779313323748
C5_GO_REGULATION_OF_HISTONE_DEACETYLATION	21	Down	0.0201447265697175	0.999779313323748
C2_CHEOK_RESPONSE_TO_HD_MTX_UP	18	Down	0.0201912250705873	0.999779313323748
C5_GO_POSITIVE_REGULATION_OF_JUN_KINASE_ACTIVITY	60	Down	0.0202572978162946	0.999779313323748
C7_GSE17721_PAM3CSK4_VS_GADIQUIMOD_8H_BMDC_DN	173	Down	0.0202950649482663	0.999779313323748
C5_GO_ACTOMYOSIN	51	Down	0.0203753570873068	0.999779313323748
C5_GO_SIN3_COMPLEX	13	Down	0.0203881352637367	0.999779313323748
C5_GO_POSITIVE_REGULATION_OF_I_KAPPAB_PHOSPHORYLATION	4	Down	0.0204627784841519	0.999779313323748
C2_GU_PDEF_TARGETS_DN	19	Down	0.0205074759992319	0.999779313323748
C2_REACTOME_RESPIRATORY_ELECTRON_TRANSPORT_ATP_SYNTHESIS_BY_CHEMIOSMOTIC_COUPLING_AND_HEAT_PRODUCTION_BY_UNCOUPLING_PROTEINS	100	Up	0.0205139070593202	0.999779313323748
C2_MIKKELSEN_ES_ICP_WITH_H3K4ME3_AND_H3K27ME3	61	Up	0.0206027114225643	0.999779313323748
C5_GO_ENDONUCLEOLYTIC_CLEAVAGE_IN_5_ETS_OF_TRICISTRONIC_RRNA_TRANSCRIPT_SSU_RRNA_5_8S_RRNA_LSU_RRNA_	2	Down	0.0206233246046768	0.999779313323748
C2_PEDERSEN_METASTASIS_BY_ERBB2_ISOFORM_1	39	Up	0.0206238960588382	0.999779313323748
C2_MIKKELSEN_MCV6_HCP_WITH_H3K27ME3	187	Up	0.0206557724416993	0.999779313323748
C5_GO_FEMALE_GENITALIA_DEVELOPMENT	12	Up	0.0207185787295079	0.999779313323748
C5_GO_REGULATION_OF_CILIUM_BEAT_FREQUENCY_INVOLVED_IN_CILIARY_MOTILITY	5	Down	0.0207630516743834	0.999779313323748
C2_KEGG_SMALL_CELL_LUNG_CANCER	75	Down	0.0208173111204814	0.999779313323748
C2_REACTOME_SYNTHESIS_OF_DIPHTHAMIDE_EEF2	8	Down	0.0208359038429449	0.999779313323748
C2_KEGG_PARKINSONS_DISEASE	98	Up	0.0209187839389289	0.999779313323748
C2_REACTOME_VLDL_CLEARANCE	3	Up	0.0209736354573972	0.999779313323748
C7_GSE14350_TREG_VS_TEFF_DN	138	Up	0.020995859608875	0.999779313323748
C5_GO_PARTURITION	12	Up	0.0211212189154278	0.999779313323748
C5_GO_URETER_DEVELOPMENT	10	Up	0.0212899835687031	0.999779313323748
C5_GO_CHROMAFFIN_GRANULE	7	Up	0.0213954991785207	0.999779313323748
C5_GO_VENTRICULAR_CARDIAC_MUSCLE_CELL_MEMBRANE_REPOLARIZATION	15	Up	0.0215190643773467	0.999779313323748
C5_GO_POSITIVE_REGULATION_OF_DEOXYRIBONUCLEASE_ACTIVITY	5	Down	0.0217101897308024	0.999779313323748
C5_GO_RECEPTOR_CATABOLIC_PROCESS	30	Down	0.0217158993814755	0.999779313323748
C5_GO_NEGATIVE_REGULATION_OF_PROTEIN_MODIFICATION_BY_SMALL_PROTEIN_CONJUGATION_OR_REMOVAL	71	Down	0.021725603131053	0.999779313323748
C5_GO_REGULATION_OF_ISOTYPE_SWITCHING_TO_IGE_ISOTYPES	6	Down	0.021740126854337	0.999779313323748
C5_GO_REGULATION_OF_MONONUCLEAR_CELL_MIGRATION	30	Up	0.0218053424301685	0.999779313323748
C5_GO_SULFATE_TRANSMEMBRANE_TRANSPORTER_ACTIVITY	12	Up	0.0218474552579951	0.999779313323748
C7_GSE20715_WT_VS_TLR4_KO_24H_OZONE_LUNG_DN	159	Down	0.0219251742293589	0.999779313323748
C5_GO_PRERIBOSOME	50	Down	0.0219871119540437	0.999779313323748
C7_GSE29614_DAY3_VS_DAY7_TIV_FLU_VACCINE_PBMC_UP	75	Up	0.022090104330598	0.999779313323748
C2_LIAN_NEUTROPHIL_GRANULE_CONSTITUENTS	19	Down	0.0221049713345805	0.999779313323748
C5_GO_NEGATIVE_REGULATION_OF_PROTEASOMAL_UBIQUITIN_DEPENDENT_PROTEIN_CATABOLIC_PROCESS	27	Down	0.0221113527223044	0.999779313323748
C2_KEGG_TOLL_LIKE_RECEPTOR_SIGNALING_PATHWAY	81	Down	0.0221380884218121	0.999779313323748
C5_GO_SPHERICAL_HIGH_DENSITY_LIPOPROTEIN_PARTICLE	5	Up	0.0222070641351927	0.999779313323748
C5_GO_CYTIDINE_DEAMINASE_ACTIVITY	9	Up	0.0223275228591531	0.999779313323748
C5_GO_PROTEIN_LOCALIZATION_TO_NUCLEOLUS	7	Down	0.022377036370424	0.999779313323748
C5_GO_RECOMBINATIONAL_REPAIR	116	Down	0.0223791806778096	0.999779313323748
C5_GO_SIGNAL_TRANSDUCTION_INVOLVED_IN_G2_DNA_DAMAGE_CHECKPOINT	13	Down	0.0225072207366565	0.999779313323748
C5_GO_PHAGOCYTIC_VESICLE	109	Down	0.02256594670089	0.999779313323748
C1_chr4q27	15	Up	0.0225927204849439	0.999779313323748
C5_GO_MHC_PROTEIN_COMPLEX_ASSEMBLY	4	Down	0.0225942263659697	0.999779313323748
C5_GO_SMN_COMPLEX	10	Up	0.0226465375161324	0.999779313323748
C5_GO_MUSCLE_HYPERTROPHY_IN_RESPONSE_TO_STRESS	19	Down	0.0226824893720789	0.999779313323748
C5_GO_HISTONE_H3_K27_DEMETHYLATION	5	Down	0.022694711848946	0.999779313323748
C5_GO_HISTONE_DEMETHYLASE_ACTIVITY_H3_K27_SPECIFIC_	5	Down	0.022694711848946	0.999779313323748
C2_REACTOME_RNA_POLYMERASE_III_TRANSCRIPTION_INITIATION_FROM_TYPE_1_PROMOTER	23	Down	0.0227272351822341	0.999779313323748
C2_BIOCARTA_IL7_PATHWAY	16	Down	0.0228414968572637	0.999779313323748
C5_GO_CELLULAR_RESPONSE_TO_SALT	4	Down	0.022843044260675	0.999779313323748
C5_GO_APICAL_JUNCTION_COMPLEX	100	Up	0.0228671496103844	0.999779313323748
C5_GO_POSITIVE_REGULATION_OF_LAMELLIPODIUM_ASSEMBLY	15	Down	0.0228778550662749	0.999779313323748
C5_GO_14_3_3_PROTEIN_BINDING	28	Down	0.0228805374805114	0.999779313323748
C2_REACTOME_RUNX1_REGULATES_TRANSCRIPTION_OF_GENES_INVOLVED_IN_DIFFERENTIATION_OF_MYELOID_CELLS	5	Up	0.0229323778762735	0.999779313323748
C2_REACTOME_INTERLEUKIN_2_SIGNALING	12	Down	0.0229594356366669	0.999779313323748
C3_TACGGGT_MIR99A_MIR100_MIR99B	17	Up	0.0229639349173205	0.999779313323748
C7_GSE22935_UNSTIM_VS_48H_MBOVIS_BCG_STIM_MACROPHAGE_UP	134	Up	0.0230003716443607	0.999779313323748
C5_GO_BRISC_COMPLEX	5	Down	0.0231488992525039	0.999779313323748
C2_HERNANDEZ_ABERRANT_MITOSIS_BY_DOCETACEL_4NM_DN	7	Down	0.0232567430707205	0.999779313323748
C5_GO_PROTEIN_GERANYLGERANYLTRANSFERASE_ACTIVITY	4	Down	0.0232776333261467	0.999779313323748
C5_GO_3_5_CYCLIC_AMP_PHOSPHODIESTERASE_ACTIVITY	9	Up	0.0233355474931464	0.999779313323748
C5_GO_CELLULAR_RESPONSE_TO_IONIZING_RADIATION	61	Down	0.0233498063242463	0.999779313323748
C2_REACTOME_TRNA_MODIFICATION_IN_THE_NUCLEUS_AND_CYTOSOL	39	Down	0.0233780180739775	0.999779313323748
C5_GO_TOLL_LIKE_RECEPTOR_BINDING	11	Down	0.023378396763827	0.999779313323748
C7_GSE37533_PPARG1_FOXP3_VS_FOXP3_TRANSDUCED_CD4_TCELL_PIOGLITAZONE_TREATED_DN	168	Down	0.0234334984706361	0.999779313323748
C5_GO_INNER_ACROSOMAL_MEMBRANE	2	Up	0.0234656055227217	0.999779313323748
C5_GO_FOUR_WAY_JUNCTION_HELICASE_ACTIVITY	5	Down	0.0234691505243662	0.999779313323748
C2_PICCALUGA_ANGIOIMMUNOBLASTIC_LYMPHOMA_UP	155	Up	0.023477238826975	0.999779313323748
C2_BIOCARTA_MAPK_PATHWAY	76	Down	0.0234892589673046	0.999779313323748
C2_BUSA_SAM68_TARGETS_UP	5	Up	0.0234966663406898	0.999779313323748
C2_KEGG_METABOLISM_OF_XENOBIOTICS_BY_CYTOCHROME_P450	30	Up	0.0235870489072347	0.999779313323748
C5_GO_REGULATION_OF_TELOMERE_CAPPING	25	Down	0.023596113709253	0.999779313323748
C5_GO_EOSINOPHIL_ACTIVATION	6	Up	0.0236750777247261	0.999779313323748
C2_REACTOME_FCERI_MEDIATED_NF_KB_ACTIVATION	68	Down	0.0237462483297775	0.999779313323748
C2_VANOEVELEN_MYOGENESIS_SIN3A_TARGETS	184	Down	0.0237624025922182	0.999779313323748
C5_GO_REGULATION_OF_MUSCLE_CONTRACTION	105	Up	0.0237799509019625	0.999779313323748
C1_chr2p15	17	Up	0.023796463863733	0.999779313323748
C5_GO_NEGATIVE_REGULATION_OF_DNA_DEPENDENT_DNA_REPLICATION	22	Down	0.0238179917319363	0.999779313323748
C5_GO_FOREBRAIN_NEURON_DIFFERENTIATION	26	Up	0.0238324096745143	0.999779313323748
C2_REACTOME_SIGNALING_BY_BMP	21	Down	0.0238584037605259	0.999779313323748
C5_GO_ACYLGLYCEROL_METABOLIC_PROCESS	39	Up	0.02389113484431	0.999779313323748
C7_GSE6090_UNSTIM_VS_DC_SIGN_STIM_DC_UP	153	Down	0.023896644800604	0.999779313323748
C5_GO_VERY_LOW_DENSITY_LIPOPROTEIN_PARTICLE_CLEARANCE	5	Up	0.0239087827563361	0.999779313323748
C5_GO_INTERFERON_BETA_SECRETION	5	Down	0.0239247578100679	0.999779313323748
C5_GO_INSULIN_LIKE_GROWTH_FACTOR_RECEPTOR_BINDING	11	Down	0.023926226935195	0.999779313323748
C5_GO_POSITIVE_REGULATION_OF_MAP_KINASE_ACTIVITY	209	Down	0.0239431088458949	0.999779313323748
C1_chr4q26	11	Down	0.0241156951548668	0.999779313323748
C5_GO_EXCITATORY_SYNAPSE	22	Up	0.024126819639487	0.999779313323748
C5_GO_BRANCHING_INVOLVED_IN_MAMMARY_GLAND_DUCT_MORPHOGENESIS	17	Up	0.02415290509563	0.999779313323748
C5_GO_VESICLE_FUSION_WITH_ENDOPLASMIC_RETICULUM_GOLGI_INTERMEDIATE_COMPARTMENT_ERGIC_MEMBRANE	4	Up	0.0243227176167242	0.999779313323748
C5_GO_MICROTUBULE_NUCLEATION	22	Down	0.0244896933760117	0.999779313323748
C7_GSE36476_CTRL_VS_TSST_ACT_72H_MEMORY_CD4_TCELL_OLD_DN	181	Down	0.0245019455959615	0.999779313323748
C7_GSE24634_NAIVE_CD4_TCELL_VS_DAY5_IL4_CONV_TREG_DN	184	Down	0.0246198634765912	0.999779313323748
C5_GO_AMINOACYLASE_ACTIVITY	4	Up	0.0246201407852515	0.999779313323748
C5_GO_CELLULAR_RESPONSE_TO_ANTIBIOTIC	120	Down	0.0246444110940334	0.999779313323748
C5_GO_CYCLIC_NUCLEOTIDE_BINDING	24	Up	0.0248779079842665	0.999779313323748
C5_GO_PENTOSE_PHOSPHATE_SHUNT	14	Down	0.0249150515333259	0.999779313323748
C2_HU_GENOTOXIN_ACTION_DIRECT_VS_INDIRECT_24HR	40	Down	0.0249300456003538	0.999779313323748
C5_GO_REGULATION_OF_GLUCOCORTICOID_METABOLIC_PROCESS	4	Down	0.0249486140586557	0.999779313323748
C2_REACTOME_DEATH_RECEPTOR_SIGNALLING	120	Down	0.0250577970284445	0.999779313323748
C2_SAFFORD_T_LYMPHOCYTE_ANERGY	67	Up	0.0250797106408741	0.999779313323748
C5_GO_MYOSIN_LIGHT_CHAIN_BINDING	3	Up	0.0251488867056647	0.999779313323748
C2_REACTOME_ACTIVATION_OF_SMO	14	Down	0.0251969017086686	0.999779313323748
C2_GRAHAM_NORMAL_QUIESCENT_VS_NORMAL_DIVIDING_DN	81	Down	0.0252328216563073	0.999779313323748
C2_REACTOME_MULTIFUNCTIONAL_ANION_EXCHANGERS	6	Up	0.0252740837440151	0.999779313323748
C5_GO_POSITIVE_REGULATION_OF_HISTONE_DEACETYLATION	14	Down	0.025312339879535	0.999779313323748
C5_GO_NEGATIVE_REGULATION_OF_RESPIRATORY_BURST	4	Down	0.0253421249504187	0.999779313323748
C2_BIOCARTA_EGF_PATHWAY	25	Down	0.0254672818484031	0.999779313323748
C5_GO_NEGATIVE_REGULATION_OF_UBIQUITIN_PROTEIN_TRANSFERASE_ACTIVITY	13	Down	0.0255148007913945	0.999779313323748
C5_GO_POLY_N_ACETYLLACTOSAMINE_BIOSYNTHETIC_PROCESS	6	Down	0.0255149122619951	0.999779313323748
C7_GSE17721_CPG_VS_GARDIQUIMOD_2H_BMDC_DN	181	Down	0.0255666483678553	0.999779313323748
C2_REACTOME_REGULATION_OF_GENE_EXPRESSION_IN_BETA_CELLS	6	Down	0.0256881458529568	0.999779313323748
C5_GO_INTESTINAL_HEXOSE_ABSORPTION	3	Down	0.0257862609909259	0.999779313323748
C5_GO_REGULATION_OF_OSTEOCLAST_DEVELOPMENT	10	Down	0.0259457595614114	0.999779313323748
C2_BIOCARTA_DEATH_PATHWAY	29	Down	0.0259808998632224	0.999779313323748
C5_GO_PYRIMIDINE_NUCLEOSIDE_CATABOLIC_PROCESS	17	Up	0.0259876895608996	0.999779313323748
C2_REACTOME_BIOSYNTHESIS_OF_SPECIALIZED_PRORESOLVING_MEDIATORS_SPMS	11	Up	0.0259955583761288	0.999779313323748
C5_GO_NEGATIVE_REGULATION_OF_PATHWAY_RESTRICTED_SMAD_PROTEIN_PHOSPHORYLATION	9	Down	0.0260568627415998	0.999779313323748
C2_NAKAMURA_CANCER_MICROENVIRONMENT_DN	41	Down	0.0261096861993234	0.999779313323748
C2_REACTOME_INTERLEUKIN_9_SIGNALING	8	Down	0.0261101339460631	0.999779313323748
C5_GO_RESPONSE_TO_INTERLEUKIN_9	8	Down	0.0261101339460631	0.999779313323748
C5_GO_R2TP_COMPLEX	4	Up	0.026198631828868	0.999779313323748
C2_PID_CERAMIDE_PATHWAY	42	Down	0.0262197011794086	0.999779313323748
C5_GO_T_CELL_RECEPTOR_SIGNALING_PATHWAY	161	Down	0.0262198887038598	0.999779313323748
C5_GO_PROSTATE_GLAND_GROWTH	7	Up	0.0263172258385985	0.999779313323748
C1_chr4q22	23	Up	0.0263268727821517	0.999779313323748
C2_PID_TRAIL_PATHWAY	26	Down	0.026403214621639	0.999779313323748
C5_GO_DEOXYRIBONUCLEOTIDE_BIOSYNTHETIC_PROCESS	15	Down	0.0264255060772718	0.999779313323748
C5_GO_SPHINGOMYELIN_CATABOLIC_PROCESS	6	Down	0.0265021513780469	0.999779313323748
C5_GO_UBIQUITIN_LIGASE_INHIBITOR_ACTIVITY	3	Down	0.0265398842503923	0.999779313323748
C5_GO_REGULATION_OF_NATURAL_KILLER_CELL_CHEMOTAXIS	4	Up	0.0265845309127901	0.999779313323748
C5_GO_CELLULAR_RESPONSE_TO_ESTRADIOL_STIMULUS	20	Up	0.0266173683774435	0.999779313323748
C5_GO_DIPEPTIDE_TRANSMEMBRANE_TRANSPORT	4	Up	0.0266288040955077	0.999779313323748
C2_HAHTOLA_MYCOSIS_FUNGOIDES_UP	15	Up	0.0266452507129789	0.999779313323748
C2_SA_B_CELL_RECEPTOR_COMPLEXES	22	Down	0.0267794995807568	0.999779313323748
C2_BIOCARTA_RAC1_PATHWAY	19	Down	0.0267858219482551	0.999779313323748
C7_GSE6259_FLT3L_INDUCED_DEC205_POS_DC_VS_CD8_TCELL_DN	154	Down	0.0268188748243528	0.999779313323748
C2_KEGG_ACUTE_MYELOID_LEUKEMIA	52	Down	0.0268403213427533	0.999779313323748
C5_GO_NEGATIVE_REGULATION_OF_ACUTE_INFLAMMATORY_RESPONSE	7	Up	0.0269264127972604	0.999779313323748
C5_GO_MODULATION_BY_HOST_OF_VIRAL_GENOME_REPLICATION	14	Up	0.0269822597042651	0.999779313323748
C5_GO_TERTIARY_ALCOHOL_METABOLIC_PROCESS	8	Up	0.0269862912355337	0.999779313323748
C7_GSE17974_CTRL_VS_ACT_IL4_AND_ANTI_IL12_1H_CD4_TCELL_UP	144	Down	0.0269963519111649	0.999779313323748
C5_GO_ADENOSINE_DEAMINASE_ACTIVITY	10	Up	0.0270040791345331	0.999779313323748
C5_GO_REGULATION_OF_MEMBRANE_REPOLARIZATION	20	Up	0.0270288981025621	0.999779313323748
C5_GO_TRANSFORMING_GROWTH_FACTOR_BETA_RECEPTOR_CYTOPLASMIC_MEDIATOR_ACTIVITY	9	Down	0.0270327326165234	0.999779313323748
C7_GSE40666_UNTREATED_VS_IFNA_STIM_STAT4_KO_EFFECTOR_CD8_TCELL_90MIN_DN	175	Down	0.0270475025198834	0.999779313323748
C3_AREB6_04	180	Up	0.0270595758862382	0.999779313323748
C2_WANG_RESPONSE_TO_BEXAROTENE_UP	22	Down	0.0272003535492142	0.999779313323748
C5_GO_HIPPOCAMPAL_MOSSY_FIBER_TO_CA3_SYNAPSE	20	Up	0.0272314762920096	0.999779313323748
C7_GSE32034_LY6C_HIGH_VS_LOW_MONOCYTE_DN	157	Down	0.0272415940554131	0.999779313323748
C3_CCACACA_MIR147	54	Down	0.0272457036311201	0.999779313323748
C5_GO_RIBONUCLEOSIDE_CATABOLIC_PROCESS	17	Up	0.0272483759204959	0.999779313323748
C7_GSE18281_SUBCAPSULAR_CORTICAL_REGION_VS_WHOLE_MEDULLA_THYMUS_UP	146	Down	0.0272660879305932	0.999779313323748
C5_GO_PROTEIN_O_LINKED_GLYCOSYLATION_VIA_THREONINE	5	Down	0.0273430328014703	0.999779313323748
C5_GO_POSITIVE_REGULATION_OF_CELL_GROWTH_INVOLVED_IN_CARDIAC_MUSCLE_CELL_DEVELOPMENT	6	Up	0.0273872738014386	0.999779313323748
C5_GO_RIPOPTOSOME	6	Down	0.0274608087838717	0.999779313323748
C5_GO_PROTEASOME_BINDING	14	Down	0.0275060890321649	0.999779313323748
C5_GO_NEUROTROPHIN_RECEPTOR_BINDING	8	Down	0.027551523298515	0.999779313323748
C5_GO_PROTEIN_CONTAINING_COMPLEX_REMODELING	18	Up	0.0275866695618462	0.999779313323748
C5_GO_POSITIVE_REGULATION_OF_TRANSFORMING_GROWTH_FACTOR_BETA1_PRODUCTION	4	Down	0.0276190521050197	0.999779313323748
C5_GO_METHYLATION_DEPENDENT_CHROMATIN_SILENCING	17	Up	0.027695728959324	0.999779313323748
C5_GO_RESPONSE_TO_INTERLEUKIN_7	38	Down	0.027741168704892	0.999779313323748
C5_GO_BHLH_TRANSCRIPTION_FACTOR_BINDING	21	Up	0.0277520473820651	0.999779313323748
C5_GO_FC_EPSILON_RECEPTOR_SIGNALING_PATHWAY	97	Down	0.0278287363016243	0.999779313323748
C5_GO_INSULIN_BINDING	5	Down	0.0278492561540788	0.999779313323748
C5_GO_VASCULAR_ENDOTHELIAL_GROWTH_FACTOR_SIGNALING_PATHWAY	23	Down	0.0278604648626361	0.999779313323748
C5_GO_UBIQUITIN_LIKE_PROTEIN_SPECIFIC_PROTEASE_ACTIVITY	92	Down	0.0279380564606811	0.999779313323748
C5_GO_PEPTIDYL_THREONINE_MODIFICATION	96	Down	0.0279807144883693	0.999779313323748
C5_GO_PHOSPHATIDYLINOSITOL_PHOSPHATE_5_PHOSPHATASE_ACTIVITY	11	Down	0.0280639526149881	0.999779313323748
C5_GO_SMALL_SUBUNIT_PROCESSOME	25	Down	0.0280897877776934	0.999779313323748
C7_GSE26495_NAIVE_VS_PD1LOW_CD8_TCELL_UP	159	Down	0.0281799305968084	0.999779313323748
C2_BIOCARTA_NPP1_PATHWAY	7	Up	0.0281890967671226	0.999779313323748
C5_GO_APICAL_JUNCTION_ASSEMBLY	44	Up	0.0282090611945886	0.999779313323748
C5_GO_RETROGRADE_VESICLE_MEDIATED_TRANSPORT_GOLGI_TO_ENDOPLASMIC_RETICULUM	75	Down	0.0282685416301847	0.999779313323748
C5_GO_CYTOSKELETAL_ADAPTOR_ACTIVITY	12	Down	0.0283327593942966	0.999779313323748
C5_GO_CALCIUM_ION_REGULATED_EXOCYTOSIS_OF_NEUROTRANSMITTER	10	Up	0.0284056376112422	0.999779313323748
C2_REICHERT_MITOSIS_LIN9_TARGETS	25	Down	0.0285191223634848	0.999779313323748
C1_chr6p12	26	Up	0.0285344122885371	0.999779313323748
C2_XU_RESPONSE_TO_TRETINOIN_AND_NSC682994_DN	13	Up	0.0285671850203033	0.999779313323748
C5_GO_POSITIVE_REGULATION_OF_OSTEOCLAST_DEVELOPMENT	4	Down	0.0286251770342355	0.999779313323748
C5_GO_REGULATION_OF_T_CIRCLE_FORMATION	5	Down	0.0286984534923067	0.999779313323748
C2_INGRAM_SHH_TARGETS	5	Up	0.0288296145132564	0.999779313323748
C7_GSE33162_HDAC3_KO_VS_HDAC3_KO_MACROPHAGE_UP	151	Down	0.0288672211177725	0.999779313323748
C5_GO_NEGATIVE_REGULATION_OF_ACTIN_NUCLEATION	7	Up	0.0289377985397945	0.999779313323748
C2_KOINUMA_COLON_CANCER_MSI_DN	7	Down	0.029111767136757	0.999779313323748
C5_GO_PEPTIDE_ALPHA_N_ACETYLTRANSFERASE_ACTIVITY	10	Down	0.0291279790760854	0.999779313323748
C2_LEE_EARLY_T_LYMPHOCYTE_DN	50	Down	0.0291432348970805	0.999779313323748
C7_GSE36476_CTRL_VS_TSST_ACT_16H_MEMORY_CD4_TCELL_OLD_DN	171	Down	0.0291970935311736	0.999779313323748
C5_GO_POSTTRANSLATIONAL_PROTEIN_TARGETING_TO_MEMBRANE_TRANSLOCATION	3	Up	0.0292177560321379	0.999779313323748
C2_REACTOME_REGULATION_OF_IFNG_SIGNALING	13	Down	0.0292629539676524	0.999779313323748
C7_GSE22886_NAIVE_CD8_TCELL_VS_MEMORY_TCELL_UP	156	Down	0.0292878031846794	0.999779313323748
C2_BASSO_CD40_SIGNALING_UP	89	Down	0.0293331377371424	0.999779313323748
C2_REACTOME_TYSND1_CLEAVES_PEROXISOMAL_PROTEINS	7	Down	0.029470417136615	0.999779313323748
C5_GO_REGULATION_OF_RESPIRATORY_BURST	10	Down	0.0295264976241422	0.999779313323748
C5_GO_UDP_N_ACETYLGLUCOSAMINE_BIOSYNTHETIC_PROCESS	10	Down	0.0296060975366578	0.999779313323748
C2_ELVIDGE_HIF1A_TARGETS_DN	75	Up	0.0296451060340848	0.999779313323748
C2_REACTOME_ASPARAGINE_N_LINKED_GLYCOSYLATION	253	Down	0.0296475379120618	0.999779313323748
C5_GO_OXIDOREDUCTASE_ACTIVITY_ACTING_ON_PEROXIDE_AS_ACCEPTOR	39	Up	0.0296610168023388	0.999779313323748
C5_GO_SIN3_TYPE_COMPLEX	16	Down	0.0296660390125694	0.999779313323748
C2_BIOCARTA_SODD_PATHWAY	9	Down	0.0296871558764155	0.999779313323748
C5_GO_INTRACILIARY_TRANSPORT_PARTICLE	26	Down	0.0297792973480427	0.999779313323748
C5_GO_INTRINSIC_APOPTOTIC_SIGNALING_PATHWAY_IN_RESPONSE_TO_HYDROGEN_PEROXIDE	5	Down	0.0298202083001374	0.999779313323748
C5_GO_CROSSOVER_JUNCTION_ENDODEOXYRIBONUCLEASE_ACTIVITY	6	Down	0.0298439807006285	0.999779313323748
C5_GO_RETINAL_GANGLION_CELL_AXON_GUIDANCE	12	Up	0.0298570485724493	0.999779313323748
C5_GO_OSTEOCLAST_DEVELOPMENT	14	Down	0.0298758273649504	0.999779313323748
C5_GO_PHOSPHATIDYLINOSITOL_4_5_BISPHOSPHATE_PHOSPHATASE_ACTIVITY	11	Down	0.0299591840793334	0.999779313323748
C5_GO_PROTEIN_LIPID_COMPLEX_BINDING	20	Up	0.0299706338383631	0.999779313323748
C2_KEGG_EPITHELIAL_CELL_SIGNALING_IN_HELICOBACTER_PYLORI_INFECTION	58	Down	0.030005076669327	0.999779313323748
C2_RAMPON_ENRICHED_LEARNING_ENVIRONMENT_EARLY_DN	9	Down	0.0300484596418361	0.999779313323748
C5_GO_RESPONSE_TO_SODIUM_ARSENITE	4	Down	0.0300866877872269	0.999779313323748
C5_GO_PYRIMIDINE_CONTAINING_COMPOUND_CATABOLIC_PROCESS	32	Up	0.0301023931295324	0.999779313323748
C7_GSE21063_WT_VS_NFATC1_KO_16H_ANTI_IGM_STIM_BCELL_UP	173	Down	0.0301268689944497	0.999779313323748
C5_GO_L_GLUTAMATE_IMPORT	10	Up	0.0301651068811533	0.999779313323748
C2_RIZKI_TUMOR_INVASIVENESS_2D_DN	49	Down	0.0303156110613578	0.999779313323748
C5_GO_NEGATIVE_REGULATION_OF_AMYLOID_PRECURSOR_PROTEIN_CATABOLIC_PROCESS	13	Up	0.0303471405345362	0.999779313323748
C5_GO_SUMO_BINDING	13	Up	0.0303823969022688	0.999779313323748
C5_GO_MACROAUTOPHAGY	256	Down	0.0304129576172041	0.999779313323748
C5_GO_RELEASE_OF_SEQUESTERED_CALCIUM_ION_INTO_CYTOSOL_BY_ENDOPLASMIC_RETICULUM	22	Up	0.0304464359931567	0.999779313323748
C5_GO_POTASSIUM_CHANNEL_COMPLEX	49	Up	0.0306277810718043	0.999779313323748
C5_GO_RELAXATION_OF_MUSCLE	21	Up	0.0306707729966491	0.999779313323748
C5_GO_MRNA_METHYLATION	13	Down	0.0308796927610091	0.999779313323748
C7_GSE40666_WT_VS_STAT1_KO_CD8_TCELL_UP	168	Down	0.030900351276389	0.999779313323748
C2_BIOCARTA_MRP_PATHWAY	5	Up	0.0309195912848328	0.999779313323748
C5_GO_POSITIVE_REGULATION_OF_LAMELLIPODIUM_MORPHOGENESIS	5	Down	0.0309495112767621	0.999779313323748
C2_PID_IL1_PATHWAY	33	Down	0.0310201363147571	0.999779313323748
C2_MIKKELSEN_MCV6_ICP_WITH_H3K27ME3	29	Up	0.031064096244321	0.999779313323748
C1_chr11q23	85	Up	0.0311306307487416	0.999779313323748
C5_GO_RACEMASE_AND_EPIMERASE_ACTIVITY_ACTING_ON_CARBOHYDRATES_AND_DERIVATIVES	10	Down	0.0315761295515067	0.999779313323748
C5_GO_GENERAL_TRANSCRIPTION_INITIATION_FACTOR_ACTIVITY	15	Down	0.03161004622955	0.999779313323748
C5_GO_SMOOTH_ENDOPLASMIC_RETICULUM_MEMBRANE	3	Up	0.0316249468208805	0.999779313323748
C5_GO_CARBOHYDRATE_MEDIATED_SIGNALING	4	Up	0.0316632652214967	0.999779313323748
C5_GO_REGULATION_OF_HEART_RATE_BY_CARDIAC_CONDUCTION	22	Up	0.0316871738568522	0.999779313323748
C2_REACTOME_VEGF_LIGAND_RECEPTOR_INTERACTIONS	5	Down	0.0316903532922149	0.999779313323748
C5_GO_N_TERMINAL_PROTEIN_ACETYLTRANSFERASE_COMPLEX	8	Down	0.0317775740988652	0.999779313323748
C2_PID_S1P_S1P2_PATHWAY	22	Down	0.0318251555013433	0.999779313323748
C5_GO_LEUKOCYTE_MIGRATION_INVOLVED_IN_INFLAMMATORY_RESPONSE	9	Down	0.0319084436599765	0.999779313323748
C5_GO_RNA_IMPORT_INTO_MITOCHONDRION	4	Up	0.0319500712676177	0.999779313323748
C5_GO_RIBOSOMAL_SMALL_SUBUNIT_BIOGENESIS	45	Down	0.0319690430110485	0.999779313323748
C2_FAELT_B_CLL_WITH_VH3_21_UP	37	Down	0.0320973199507217	0.999779313323748
C2_REACTOME_TP53_REGULATES_TRANSCRIPTION_OF_SEVERAL_ADDITIONAL_CELL_DEATH_GENES_WHOSE_SPECIFIC_ROLES_IN_P53_DEPENDENT_APOPTOSIS_REMAIN_UNCERTAIN	12	Down	0.0321091724615107	0.999779313323748
C5_GO_G_PROTEIN_COUPLED_SEROTONIN_RECEPTOR_BINDING	6	Down	0.0321162993899741	0.999779313323748
C7_GSE21670_TGFB_VS_TGFB_AND_IL6_TREATED_CD4_TCELL_DN	171	Down	0.0321557580708718	0.999779313323748
C2_PID_TCPTP_PATHWAY	36	Down	0.032213773136041	0.999779313323748
C2_BIOCARTA_TNFR1_PATHWAY	28	Down	0.0322207494870474	0.999779313323748
C5_GO_ACTIN_FILAMENT_BUNDLE	46	Down	0.032240989402977	0.999779313323748
C5_GO_INTERLEUKIN_1_ALPHA_PRODUCTION	4	Down	0.0322623203334215	0.999779313323748
C5_GO_INTERLEUKIN_1_ALPHA_SECRETION	4	Down	0.0322623203334215	0.999779313323748
C2_ZAMORA_NOS2_TARGETS_UP	43	Down	0.032482857935163	0.999779313323748
C5_GO_NEUROTRANSMITTER_RECEPTOR_COMPLEX	25	Up	0.0325282551507692	0.999779313323748
C5_GO_REGULATION_OF_RESPIRATORY_GASEOUS_EXCHANGE_BY_NEUROLOGICAL_SYSTEM_PROCESS	7	Up	0.0326228554245733	0.999779313323748
C2_YAO_TEMPORAL_RESPONSE_TO_PROGESTERONE_CLUSTER_13	141	Up	0.032641302937892	0.999779313323748
C2_TOMLINS_PROSTATE_CANCER_DN	34	Up	0.0327248769763	0.999779313323748
C2_TAKAO_RESPONSE_TO_UVB_RADIATION_DN	87	Down	0.0327636699305229	0.999779313323748
C5_GO_LONG_CHAIN_FATTY_ACYL_COA_BINDING	4	Up	0.0327885464883176	0.999779313323748
C2_PID_FAS_PATHWAY	37	Down	0.0327894227635668	0.999779313323748
C7_GSE15330_HSC_VS_PRO_BCELL_DN	164	Down	0.0328028061465077	0.999779313323748
C2_REACTOME_TRANSPORT_OF_NUCLEOSIDES_AND_FREE_PURINE_AND_PYRIMIDINE_BASES_ACROSS_THE_PLASMA_MEMBRANE	9	Up	0.032926837309553	0.999779313323748
C2_YAMASHITA_LIVER_CANCER_STEM_CELL_UP	33	Up	0.0329812782074744	0.999779313323748
C5_GO_TRANSFORMING_GROWTH_FACTOR_BETA1_PRODUCTION	9	Down	0.0329962230888311	0.999779313323748
C5_GO_FRUCTOSE_1_6_BISPHOSPHATE_METABOLIC_PROCESS	9	Up	0.0331353701972316	0.999779313323748
C2_BIOCARTA_IGF1R_PATHWAY	19	Down	0.0331814684306295	0.999779313323748
C2_FAELT_B_CLL_WITH_VH3_21_DN	45	Up	0.0332339743062866	0.999779313323748
C2_PID_P38_ALPHA_BETA_PATHWAY	27	Down	0.0333206969619296	0.999779313323748
C2_STEARMAN_LUNG_CANCER_EARLY_VS_LATE_DN	48	Down	0.0333232862846283	0.999779313323748
C5_GO_NEGATIVE_REGULATION_OF_MAST_CELL_DEGRANULATION	4	Down	0.0333459900619892	0.999779313323748
C5_GO_HEPARAN_SULFATE_PROTEOGLYCAN_BINDING	12	Up	0.0334403058152289	0.999779313323748
C2_REACTOME_ADAPTIVE_IMMUNE_SYSTEM	614	Down	0.03344633732306	0.999779313323748
C5_GO_MODULATION_OF_SIGNAL_TRANSDUCTION_IN_OTHER_ORGANISM	4	Up	0.033447665416963	0.999779313323748
C5_GO_NEGATIVE_REGULATION_OF_DEPHOSPHORYLATION	78	Up	0.0335655547247313	0.999779313323748
C5_GO_PEPTIDE_N_ACETYLTRANSFERASE_ACTIVITY	59	Down	0.0335758145127866	0.999779313323748
C5_GO_ATRIOVENTRICULAR_VALVE_DEVELOPMENT	14	Down	0.0335907861108703	0.999779313323748
C2_VARELA_ZMPSTE24_TARGETS_UP	36	Down	0.0336098980007915	0.999779313323748
C5_GO_CHORION_DEVELOPMENT	7	Up	0.0336236337966194	0.999779313323748
C5_GO_EXTRAEMBRYONIC_MEMBRANE_DEVELOPMENT	7	Up	0.0336236337966194	0.999779313323748
C5_GO_RAB_PROTEIN_SIGNAL_TRANSDUCTION	63	Down	0.033645193514134	0.999779313323748
C7_GSE24634_TREG_VS_TCONV_POST_DAY5_IL4_CONVERSION_UP	171	Down	0.0337188903443355	0.999779313323748
C5_GO_I_KAPPAB_PHOSPHORYLATION	15	Down	0.0337469087982833	0.999779313323748
C5_GO_CELLULAR_COPPER_ION_HOMEOSTASIS	11	Down	0.0338545107336278	0.999779313323748
C2_REACTOME_SIGNALING_BY_LEPTIN	11	Down	0.0339075918075875	0.999779313323748
C7_GSE41978_ID2_KO_VS_ID2_KO_AND_BIM_KO_KLRG1_LOW_EFFECTOR_CD8_TCELL_UP	135	Up	0.0339244351158121	0.999779313323748
C5_GO_OXYGEN_HOMEOSTASIS	6	Down	0.0339470687948537	0.999779313323748
C5_GO_CELLULAR_RESPONSE_TO_HYDROGEN_PEROXIDE	81	Down	0.0341150924765185	0.999779313323748
C5_GO_HISTONE_H3_K36_METHYLATION	12	Up	0.0341166044880003	0.999779313323748
C7_GSE22589_HEALTHY_VS_HIV_AND_SIV_INFECTED_DC_DN	175	Down	0.0341382482830524	0.999779313323748
C5_GO_RIBOSE_PHOSPHATE_DIPHOSPHOKINASE_COMPLEX	4	Down	0.0341546506013557	0.999779313323748
C5_GO_RIBOSE_PHOSPHATE_DIPHOSPHOKINASE_ACTIVITY	4	Down	0.0341546506013557	0.999779313323748
C5_GO_LYMPHOCYTE_CHEMOTAXIS	32	Up	0.0342445044991119	0.999779313323748
C5_GO_CELLULAR_RESPONSE_TO_OXYGEN_RADICAL	20	Down	0.034306897711606	0.999779313323748
C5_GO_LUTEINIZATION	8	Down	0.0343883635799603	0.999779313323748
C5_GO_LOW_DENSITY_LIPOPROTEIN_PARTICLE	10	Up	0.0344890617823709	0.999779313323748
C5_GO_LIPOPROTEIN_PARTICLE_RECEPTOR_BINDING	18	Up	0.0344906982397364	0.999779313323748
C2_TAKAYAMA_BOUND_BY_AR	6	Up	0.0345153988256225	0.999779313323748
C5_GO_SUMO_LIGASE_ACTIVITY	6	Down	0.034540292121183	0.999779313323748
C5_GO_GMP_METABOLIC_PROCESS	10	Up	0.03471298045045	0.999779313323748
C5_GO_DYNACTIN_BINDING	9	Down	0.0347356928363501	0.999779313323748
C2_MORI_MATURE_B_LYMPHOCYTE_DN	62	Down	0.0347632851250904	0.999779313323748
C2_BIOCARTA_IL22BP_PATHWAY	9	Down	0.0347881360989525	0.999779313323748
C1_chr2p22	40	Up	0.0348292688519287	0.999779313323748
C5_GO_N_ACETYLTRANSFERASE_ACTIVITY	68	Down	0.0348725855156369	0.999779313323748
C5_GO_SECRETION_OF_LYSOSOMAL_ENZYMES	6	Down	0.0348954354106486	0.999779313323748
C5_GO_POLYKETIDE_METABOLIC_PROCESS	7	Up	0.0349091160473017	0.999779313323748
C2_BIOCARTA_STRESS_PATHWAY	23	Down	0.0349753573393506	0.999779313323748
C7_GSE29615_CTRL_VS_DAY3_LAIV_IFLU_VACCINE_PBMC_UP	141	Down	0.0350088103099986	0.999779313323748
C5_GO_FATTY_ACID_BINDING	24	Down	0.035099945061846	0.999779313323748
C5_GO_GOLGI_MEDIAL_CISTERNA	7	Up	0.035183308784756	0.999779313323748
C2_PID_TCR_PATHWAY	63	Down	0.0352206682401154	0.999779313323748
C5_GO_POSITIVE_REGULATION_OF_SEQUESTERING_OF_CALCIUM_ION	11	Up	0.0352249948937782	0.999779313323748
C2_CHIANG_LIVER_CANCER_SUBCLASS_PROLIFERATION_DN	107	Up	0.0352672932496211	0.999779313323748
C5_GO_ESTABLISHMENT_OF_ENDOTHELIAL_INTESTINAL_BARRIER	9	Up	0.0352958582429806	0.999779313323748
C2_REACTOME_PHOSPHORYLATION_OF_EMI1	6	Down	0.0353247034204047	0.999779313323748
C2_LEIN_ASTROCYTE_MARKERS	30	Up	0.0353442032712545	0.999779313323748
C2_ELVIDGE_HIF1A_AND_HIF2A_TARGETS_DN	88	Up	0.0353472524635404	0.999779313323748
C2_GALLUZZI_PERMEABILIZE_MITOCHONDRIA	38	Down	0.0353710028927898	0.999779313323748
C3_CTAGGAA_MIR384	52	Up	0.0354998482150059	0.999779313323748
C2_BAUS_TFF2_TARGETS_UP	19	Up	0.035520357678795	0.999779313323748
C5_GO_PROTEIN_TARGETING_TO_VACUOLE	31	Down	0.0355534576970503	0.999779313323748
C5_GO_ADENOSINE_TO_INOSINE_EDITING	7	Up	0.0355909795794872	0.999779313323748
C5_GO_NEGATIVE_REGULATION_OF_MACROPHAGE_CYTOKINE_PRODUCTION	4	Up	0.035644919991001	0.999779313323748
C5_GO_POSITIVE_REGULATION_OF_CALCIUM_ION_TRANSPORT_INTO_CYTOSOL	33	Up	0.0357180350800657	0.999779313323748
C3_TCTATGA_MIR376A_MIR376B	67	Up	0.0358456617443786	0.999779313323748
C2_REACTOME_DDX58_IFIH1_MEDIATED_INDUCTION_OF_INTERFERON_ALPHA_BETA	62	Down	0.0359626397117931	0.999779313323748
C7_GSE16385_MONOCYTE_VS_12H_IL4_TREATED_MACROPHAGE_DN	164	Down	0.035968026801838	0.999779313323748
C2_REACTOME_RAB_GERANYLGERANYLATION	53	Down	0.0359952726287604	0.999779313323748
C7_GSE21360_SECONDARY_VS_TERTIARY_MEMORY_CD8_TCELL_UP	179	Down	0.0360130760079326	0.999779313323748
C5_GO_SCHMIDT_LANTERMAN_INCISURE	7	Up	0.036021698960617	0.999779313323748
C3_CTACTAG_MIR325	17	Down	0.0360389534596538	0.999779313323748
C7_GSE1448_CTRL_VS_ANTI_VALPHA2_DP_THYMOCYTE_UP	155	Down	0.0360603371352097	0.999779313323748
C5_GO_SUGAR_MEDIATED_SIGNALING_PATHWAY	3	Up	0.0360618882439514	0.999779313323748
C5_GO_NEGATIVE_REGULATION_OF_APOPTOTIC_PROCESS_IN_BONE_MARROW_CELL	4	Up	0.0361794561417885	0.999779313323748
C2_XU_HGF_SIGNALING_NOT_VIA_AKT1_48HR_DN	18	Up	0.0362288467636924	0.999779313323748
C5_GO_REGULATION_OF_GLUCONEOGENESIS_BY_REGULATION_OF_TRANSCRIPTION_FROM_RNA_POLYMERASE_II_PROMOTER	6	Down	0.036279784698506	0.999779313323748
C5_GO_POSTSYNAPTIC_MEMBRANE_ORGANIZATION	24	Up	0.0363474567305204	0.999779313323748
C2_RICKMAN_HEAD_AND_NECK_CANCER_B	24	Up	0.0365262993382804	0.999779313323748
C5_GO_BORC_COMPLEX	7	Down	0.0365338268443198	0.999779313323748
C2_KEGG_MTOR_SIGNALING_PATHWAY	44	Down	0.0365635258410195	0.999779313323748
C5_GO_REGULATION_OF_DENDRITIC_SPINE_MAINTENANCE	8	Up	0.0366240212463165	0.999779313323748
C5_GO_REGULATION_OF_UBIQUITIN_PROTEIN_TRANSFERASE_ACTIVITY	42	Down	0.0366986045525947	0.999779313323748
C2_REACTOME_DOWNREGULATION_OF_SMAD2_3:SMAD4_TRANSCRIPTIONAL_ACTIVITY	22	Down	0.0368482249430698	0.999779313323748
C7_GSE7852_LN_VS_FAT_TCONV_DN	175	Up	0.036921960044289	0.999779313323748
C5_GO_NEURAL_PLATE_MORPHOGENESIS	5	Down	0.0369470493536436	0.999779313323748
C5_GO_CARDIAC_MUSCLE_CELL_MEMBRANE_REPOLARIZATION	22	Up	0.037103261399587	0.999779313323748
C5_GO_GANGLIOSIDE_CATABOLIC_PROCESS	3	Down	0.0371346551643784	0.999779313323748
C5_GO_LIPID_PHOSPHATASE_ACTIVITY	7	Down	0.0372181503596637	0.999779313323748
C5_GO_GDP_METABOLIC_PROCESS	8	Up	0.037234929802673	0.999779313323748
C2_NAKAYAMA_FRA2_TARGETS	37	Down	0.0372575549996566	0.999779313323748
C5_GO_FATTY_ACID_TRANSPORT	62	Down	0.0372886605337299	0.999779313323748
C5_GO_SUPERCOILED_DNA_BINDING	5	Up	0.0373904417992714	0.999779313323748
C5_GO_MAMMARY_GLAND_DUCT_MORPHOGENESIS	21	Up	0.0374148077944962	0.999779313323748
C5_GO_REGULATION_OF_RESPONSE_TO_DRUG	57	Up	0.0374579031581177	0.999779313323748
C5_GO_PROTEIN_ANTIGEN_BINDING	6	Down	0.037587394178482	0.999779313323748
C2_PID_RHOA_PATHWAY	41	Down	0.0377090717975165	0.999779313323748
C5_GO_PYRIMIDINE_RIBONUCLEOSIDE_CATABOLIC_PROCESS	10	Up	0.0377142406099681	0.999779313323748
C2_BIOCARTA_NGF_PATHWAY	17	Down	0.0377184715971564	0.999779313323748
C5_GO_REGULATION_OF_ACTIN_FILAMENT_BASED_MOVEMENT	31	Up	0.0377209642322259	0.999779313323748
C2_BIOCARTA_P53HYPOXIA_PATHWAY	20	Down	0.0377713521664346	0.999779313323748
C2_BREUHAHN_GROWTH_FACTOR_SIGNALING_IN_LIVER_CANCER	20	Down	0.0377741255246721	0.999779313323748
C5_GO_INSULIN_RECEPTOR_SUBSTRATE_BINDING	10	Down	0.0377960055325228	0.999779313323748
C5_GO_POSITIVE_REGULATION_OF_MEMBRANE_POTENTIAL	14	Down	0.0379627105121377	0.999779313323748
C5_GO_BICARBONATE_TRANSPORT	32	Up	0.0380562377956993	0.999779313323748
C2_PID_MTOR_4PATHWAY	62	Down	0.0380623610432433	0.999779313323748
C2_HADDAD_T_LYMPHOCYTE_AND_NK_PROGENITOR_DN	49	Down	0.0380841268996226	0.999779313323748
C5_GO_GLYCOSIDE_METABOLIC_PROCESS	8	Up	0.0381652201672537	0.999779313323748
C5_GO_ADENYL_NUCLEOTIDE_EXCHANGE_FACTOR_ACTIVITY	7	Down	0.0382125210033023	0.999779313323748
C2_REACTOME_COPI_MEDIATED_ANTEROGRADE_TRANSPORT	80	Down	0.0382427198047027	0.999779313323748
C2_REACTOME_COPI_INDEPENDENT_GOLGI_TO_ER_RETROGRADE_TRAFFIC	40	Down	0.0382943191779762	0.999779313323748
C2_WU_HBX_TARGETS_3_DN	13	Up	0.0383431333623668	0.999779313323748
C5_GO_PRESYNAPTIC_MEMBRANE_ORGANIZATION	6	Up	0.0383921374617408	0.999779313323748
C2_LE_EGR2_TARGETS_UP	89	Down	0.0384211885887356	0.999779313323748
C5_GO_TIGHT_JUNCTION	87	Up	0.0385888047706927	0.999779313323748
C2_BIOCARTA_RACCYCD_PATHWAY	25	Down	0.0385900443631872	0.999779313323748
C5_GO_CCR2_CHEMOKINE_RECEPTOR_BINDING	2	Up	0.0385960989568227	0.999779313323748
C5_GO_NSL_COMPLEX	5	Down	0.0386151039153835	0.999779313323748
C7_GSE360_DC_VS_MAC_T_GONDII_UP	145	Up	0.0386351026216267	0.999779313323748
C5_GO_REGULATION_OF_TELOMERE_MAINTENANCE_VIA_TELOMERE_LENGTHENING	57	Down	0.0386853442680713	0.999779313323748
C5_GO_NEURON_NEURON_SYNAPTIC_TRANSMISSION	5	Up	0.0387055946729006	0.999779313323748
C5_GO_REGULATION_OF_CARDIAC_MUSCLE_ADAPTATION	8	Down	0.038750736579981	0.999779313323748
C5_GO_NEGATIVE_REGULATION_OF_LYASE_ACTIVITY	13	Up	0.0389387743959524	0.999779313323748
C6_RB_P130_DN.V1_UP	90	Down	0.0390087972088416	0.999779313323748
C5_GO_UBIQUITIN_LIGASE_COMPLEX	238	Down	0.0390091049456326	0.999779313323748
C7_GSE17721_POLYIC_VS_CPG_2H_BMDC_UP	171	Down	0.0390196204129497	0.999779313323748
C2_PID_VEGFR1_2_PATHWAY	63	Down	0.0390438074865847	0.999779313323748
C5_GO_CYSTEINE_TYPE_PEPTIDASE_ACTIVITY	138	Down	0.039123332038885	0.999779313323748
C2_YIH_RESPONSE_TO_ARSENITE_C3	26	Down	0.039294247866495	0.999779313323748
C2_REACTOME_TNFR1_MEDIATED_CERAMIDE_PRODUCTION	5	Down	0.0392951288769718	0.999779313323748
C5_GO_MITRAL_VALVE_DEVELOPMENT	6	Down	0.0393281428836621	0.999779313323748
C2_REACTOME_THROMBIN_SIGNALLING_THROUGH_PROTEINASE_ACTIVATED_RECEPTORS_PARS	24	Down	0.0393414662339999	0.999779313323748
C5_GO_1_PHOSPHATIDYLINOSITOL_BINDING	13	Up	0.0394356190161064	0.999779313323748
C5_GO_FATTY_ACYL_COA_BINDING	18	Up	0.0394442775405258	0.999779313323748
C2_LAMB_CCND1_TARGETS	15	Down	0.0394864797210437	0.999779313323748
C2_LEE_CALORIE_RESTRICTION_NEOCORTEX_UP	51	Down	0.0395578963719949	0.999779313323748
C2_PID_PDGFRB_PATHWAY	119	Down	0.0395596377754617	0.999779313323748
C2_REACTOME_CELL_CELL_JUNCTION_ORGANIZATION	38	Up	0.0396430885428634	0.999779313323748
C7_GSE3337_CTRL_VS_16H_IFNG_IN_CD8POS_DC_DN	165	Down	0.0397866382166147	0.999779313323748
C5_GO_NEGATIVE_REGULATION_OF_ARP2_3_COMPLEX_MEDIATED_ACTIN_NUCLEATION	5	Up	0.0398241680367903	0.999779313323748
C2_PUJANA_BREAST_CANCER_LIT_INT_NETWORK	97	Down	0.0398487234088054	0.999779313323748
C5_GO_IGG_BINDING	7	Down	0.0398629157926705	0.999779313323748
C5_GO_INTERMEDIATE_DENSITY_LIPOPROTEIN_PARTICLE	3	Up	0.0398754998299095	0.999779313323748
C2_PID_AVB3_OPN_PATHWAY	30	Down	0.0398880896401642	0.999779313323748
C2_HERNANDEZ_MITOTIC_ARREST_BY_DOCETAXEL_1_UP	24	Up	0.0399046581249105	0.999779313323748
C5_GO_PEPTIDYL_TYROSINE_DEPHOSPHORYLATION_INVOLVED_IN_INACTIVATION_OF_PROTEIN_KINASE_ACTIVITY	2	Down	0.0399486981439527	0.999779313323748
C2_VERRECCHIA_RESPONSE_TO_TGFB1_C3	13	Up	0.039948974336631	0.999779313323748
C2_REACTOME_APEX1_INDEPENDENT_RESOLUTION_OF_AP_SITES_VIA_THE_SINGLE_NUCLEOTIDE_REPLACEMENT_PATHWAY	6	Down	0.0400399749507064	0.999779313323748
C5_GO_UBIQUITIN_CONJUGATING_ENZYME_COMPLEX	8	Down	0.0400706332455198	0.999779313323748
C1_chr16q22	96	Down	0.0401544000510842	0.999779313323748
C5_GO_FILOPODIUM_ASSEMBLY	46	Down	0.0401940554480156	0.999779313323748
C5_GO_ION_CHANNEL_BINDING	89	Up	0.0402134556744345	0.999779313323748
C5_GO_MODULATION_BY_SYMBIONT_OF_HOST_APOPTOTIC_PROCESS	5	Down	0.0402217830725885	0.999779313323748
C5_GO_NEGATIVE_REGULATION_OF_CHEMOKINE_MEDIATED_SIGNALING_PATHWAY	5	Up	0.0402405035947045	0.999779313323748
C7_GSE22886_NAIVE_CD4_TCELL_VS_MEMORY_TCELL_UP	137	Down	0.0402439271937491	0.999779313323748
C5_GO_LAMELLIPODIUM_ASSEMBLY	56	Down	0.0404739906772704	0.999779313323748
C5_GO_REVERSE_CHOLESTEROL_TRANSPORT	13	Up	0.0404792524605686	0.999779313323748
C6_PKCA_DN.V1_UP	100	Up	0.040506208708856	0.999779313323748
C5_GO_CHEMOKINE_RECEPTOR_BINDING	29	Up	0.0405151985781922	0.999779313323748
C5_GO_VACUOLE_ORGANIZATION	135	Down	0.0405810573381111	0.999779313323748
C2_ROSS_AML_WITH_CBFB_MYH11_FUSION	44	Up	0.0406349411175444	0.999779313323748
C5_GO_TRANSCRIPTION_FACTOR_TFIIIC_COMPLEX	4	Down	0.0406361199214786	0.999779313323748
C5_GO_POSITIVE_REGULATION_OF_RELEASE_OF_SEQUESTERED_CALCIUM_ION_INTO_CYTOSOL	25	Up	0.0406463571299207	0.999779313323748
C5_GO_PENTOSE_CATABOLIC_PROCESS	6	Down	0.0406538830990478	0.999779313323748
C5_GO_TRNA_THIO_MODIFICATION	4	Down	0.0408841619618235	0.999779313323748
C5_GO_FATTY_ACID_BETA_OXIDATION	65	Down	0.0409392769433797	0.999779313323748
C5_GO_TRANSCRIPTION_ELONGATION_FACTOR_COMPLEX	45	Up	0.0409570836543177	0.999779313323748
C2_KEGG_INTESTINAL_IMMUNE_NETWORK_FOR_IGA_PRODUCTION	36	Down	0.040964336696201	0.999779313323748
C2_KEGG_NATURAL_KILLER_CELL_MEDIATED_CYTOTOXICITY	94	Down	0.0412174298805671	0.999779313323748
C5_GO_BIOACTIVE_LIPID_RECEPTOR_ACTIVITY	10	Down	0.0412806294269429	0.999779313323748
C5_GO_POSITIVE_REGULATION_OF_BLOOD_CIRCULATION	43	Up	0.0413466796851096	0.999779313323748
C2_PETROVA_PROX1_TARGETS_DN	47	Up	0.0414360315137559	0.999779313323748
C5_GO_POSITIVE_REGULATION_OF_DNA_BINDING_TRANSCRIPTION_FACTOR_ACTIVITY	210	Down	0.0414950741048176	0.999779313323748
C5_GO_PROTEIN_AUTOUBIQUITINATION	59	Down	0.0415759972298624	0.999779313323748
C7_GSE411_100MIN_VS_400MIN_IL6_STIM_SOCS3_KO_MACROPHAGE_DN	173	Down	0.0416265544269372	0.999779313323748
C7_GSE17186_NAIVE_VS_CD21HIGH_TRANSITIONAL_BCELL_DN	180	Down	0.0416999226019556	0.999779313323748
C5_GO_CAMERA_TYPE_EYE_MORPHOGENESIS	66	Up	0.0417950375539741	0.999779313323748
C5_GO_POSTSYNAPTIC_SIGNAL_TRANSDUCTION	7	Down	0.0419835017217671	0.999779313323748
C5_GO_EYE_MORPHOGENESIS	89	Up	0.0420113854377199	0.999779313323748
C5_GO_NEURAL_TUBE_FORMATION	81	Down	0.04211362636607	0.999779313323748
C2_KEGG_CITRATE_CYCLE_TCA_CYCLE	26	Up	0.042183880390663	0.999779313323748
C2_REACTOME_CS_DS_DEGRADATION	9	Down	0.0422017884375455	0.999779313323748
C5_GO_BMP_BINDING	4	Down	0.0422239563402405	0.999779313323748
C5_GO_REGULATION_OF_TRANSLATIONAL_ELONGATION	16	Down	0.0422302228076577	0.999779313323748
C2_BIOCARTA_ERK_PATHWAY	21	Down	0.0422759734547762	0.999779313323748
C5_GO_NEGATIVE_REGULATION_OF_PROTEIN_DEPHOSPHORYLATION	46	Up	0.0423440437477431	0.999779313323748
C5_GO_MESENCHYME_MORPHOGENESIS	28	Down	0.0423619866765214	0.999779313323748
C7_GSE17721_LPS_VS_CPG_6H_BMDC_UP	170	Down	0.0423749932382079	0.999779313323748
C7_GSE3982_NEUTROPHIL_VS_EFF_MEMORY_CD4_TCELL_UP	170	Down	0.0424161218655652	0.999779313323748
C5_GO_OSTEOCLAST_PROLIFERATION	4	Up	0.042465500362844	0.999779313323748
C2_RAY_TARGETS_OF_P210_BCR_ABL_FUSION_UP	13	Up	0.0425153821863153	0.999779313323748
C2_RAY_TARGETS_OF_P210_BCR_ABL_FUSION_DN	13	Down	0.0426054989282891	0.999779313323748
C7_GSE41176_UNSTIM_VS_ANTI_IGM_STIM_TAK1_KO_BCELL_1H_UP	190	Up	0.0428080416863881	0.999779313323748
C5_GO_URETERIC_BUD_ELONGATION	5	Up	0.0428233611538778	0.999779313323748
C5_GO_SCHWANN_CELL_DIFFERENTIATION	30	Down	0.0428429822272184	0.999779313323748
C2_DORN_ADENOVIRUS_INFECTION_12HR_UP	21	Up	0.0429718499310134	0.999779313323748
C2_PEART_HDAC_PROLIFERATION_CLUSTER_UP	49	Down	0.0429856028141751	0.999779313323748
C5_GO_SPHINGOLIPID_MEDIATED_SIGNALING_PATHWAY	10	Down	0.0429900957879313	0.999779313323748
C5_GO_REGULATION_OF_ENDOTHELIAL_CELL_CHEMOTAXIS	13	Down	0.0430347735998742	0.999779313323748
C2_REACTOME_IKBA_VARIANT_LEADS_TO_EDA_ID	7	Down	0.0430458933129576	0.999779313323748
C5_GO_REGULATION_OF_AEROBIC_RESPIRATION	7	Down	0.0430846479374641	0.999779313323748
C5_GO_PROTEIN_PROCESSING_INVOLVED_IN_PROTEIN_TARGETING_TO_MITOCHONDRION	7	Up	0.0431289750412626	0.999779313323748
C5_GO_TRNA_CYTOSINE_METHYLTRANSFERASE_ACTIVITY	9	Down	0.0432254095650523	0.999779313323748
C5_GO_AZUROPHIL_GRANULE_LUMEN	76	Down	0.0432659272634711	0.999779313323748
C2_KEGG_TYPE_II_DIABETES_MELLITUS	32	Down	0.0433211752272909	0.999779313323748
C5_GO_ESTABLISHMENT_OF_PROTEIN_LOCALIZATION_TO_VACUOLE	36	Down	0.0433454973946652	0.999779313323748
C5_GO_REGULATION_OF_DNA_RECOMBINATION	83	Down	0.0435027322250994	0.999779313323748
C5_GO_NEGATIVE_REGULATION_OF_PERK_MEDIATED_UNFOLDED_PROTEIN_RESPONSE	4	Down	0.043518247612371	0.999779313323748
C2_DIRMEIER_LMP1_RESPONSE_LATE_UP	53	Down	0.0436155950827713	0.999779313323748
C2_SCHLOSSER_SERUM_RESPONSE_AUGMENTED_BY_MYC	88	Down	0.0436671154072805	0.999779313323748
C5_GO_REGULATION_OF_NON_MEMBRANE_SPANNING_PROTEIN_TYROSINE_KINASE_ACTIVITY	6	Up	0.0436982340874937	0.999779313323748
C2_BIOCARTA_FBW7_PATHWAY	9	Down	0.04373278033529	0.999779313323748
C2_REACTOME_NEUROTRANSMITTER_RELEASE_CYCLE	37	Up	0.0437493391625413	0.999779313323748
C2_SCHLOSSER_MYC_TARGETS_AND_SERUM_RESPONSE_DN	34	Down	0.0437625542680533	0.999779313323748
C5_GO_TETRAHYDROFOLATE_BIOSYNTHETIC_PROCESS	6	Down	0.04378344551353	0.999779313323748
C5_GO_CHEMOKINE_ACTIVITY	21	Up	0.0438208813910366	0.999779313323748
C5_GO_POSITIVE_REGULATION_OF_CALCIUM_ION_TRANSPORT	79	Up	0.0438690959439905	0.999779313323748
C5_GO_NEURAL_PLATE_ANTERIOR_POSTERIOR_REGIONALIZATION	3	Down	0.0439032426813091	0.999779313323748
C7_GSE15624_CTRL_VS_3H_HALOFUGINONE_TREATED_CD4_TCELL_UP	147	Down	0.0439368231101521	0.999779313323748
C5_GO_NUCLEOCYTOPLASMIC_CARRIER_ACTIVITY	14	Up	0.0442151770685764	0.999779313323748
C2_REACTOME_RHO_GTPASES_ACTIVATE_PAKS	18	Down	0.0442156190435429	0.999779313323748
C5_GO_REGULATION_OF_RECEPTOR_CLUSTERING	6	Up	0.0442484739364279	0.999779313323748
C5_GO_POSITIVE_REGULATION_OF_STEM_CELL_DIFFERENTIATION	8	Up	0.044419800852107	0.999779313323748
C2_REACTOME_CHYLOMICRON_REMODELING	5	Up	0.044420337829212	0.999779313323748
C5_GO_CHYLOMICRON_REMODELING	5	Up	0.044420337829212	0.999779313323748
C5_GO_INTERACTION_WITH_SYMBIONT	57	Up	0.0444799340892964	0.999779313323748
C5_GO_CILIARY_TIP	38	Down	0.0445093368832586	0.999779313323748
C5_GO_PRESYNAPTIC_ENDOCYTOSIS	41	Up	0.0446453578932217	0.999779313323748
C5_GO_TRNA_WOBBLE_URIDINE_MODIFICATION	15	Down	0.0446643847564425	0.999779313323748
C5_GO_NUCLEOSIDE_SALVAGE	14	Down	0.0446792663736059	0.999779313323748
C7_GSE37533_PPARG2_FOXP3_VS_FOXP3_TRANSDUCED_CD4_TCELL_DN	175	Down	0.0446882910181512	0.999779313323748
C7_GSE36476_CTRL_VS_TSST_ACT_40H_MEMORY_CD4_TCELL_OLD_DN	180	Down	0.0447524182194477	0.999779313323748
C5_GO_ACETYLTRANSFERASE_ACTIVITY	82	Down	0.0447929014496526	0.999779313323748
C5_GO_ENDONUCLEASE_ACTIVITY_ACTIVE_WITH_EITHER_RIBO_OR_DEOXYRIBONUCLEIC_ACIDS_AND_PRODUCING_3_PHOSPHOMONOESTERS	13	Down	0.0448131562120774	0.999779313323748
C7_GSE3920_UNTREATED_VS_IFNG_TREATED_ENDOTHELIAL_CELL_DN	175	Down	0.044857313884477	0.999779313323748
C5_GO_FATTY_ACID_DERIVATIVE_CATABOLIC_PROCESS	7	Up	0.04485938039126	0.999779313323748
C2_CAFFAREL_RESPONSE_TO_THC_24HR_3_DN	11	Down	0.0449732349207685	0.999779313323748
C5_GO_NEGATIVE_REGULATION_OF_SYNAPSE_ORGANIZATION	12	Up	0.0451686736201877	0.999779313323748
C5_GO_NEGATIVE_REGULATION_OF_ORGAN_GROWTH	26	Down	0.0452402307208201	0.999779313323748
C2_REACTOME_CYTOSOLIC_SENSORS_OF_PATHOGEN_ASSOCIATED_DNA	55	Down	0.0452825168940071	0.999779313323748
C2_MOREIRA_RESPONSE_TO_TSA_DN	15	Down	0.0452972819676686	0.999779313323748
C5_GO_MINUS_END_DIRECTED_ORGANELLE_TRANSPORT_ALONG_MICROTUBULE	4	Down	0.0454019601043256	0.999779313323748
C5_GO_OTIC_VESICLE_DEVELOPMENT	10	Up	0.0454099179057135	0.999779313323748
C2_PID_IL4_2PATHWAY	51	Down	0.0454959823478413	0.999779313323748
C5_GO_MHC_PROTEIN_COMPLEX_BINDING	18	Down	0.0455525813517164	0.999779313323748
C5_GO_MHC_CLASS_II_RECEPTOR_ACTIVITY	4	Down	0.0455574503332796	0.999779313323748
C5_GO_POSITIVE_REGULATION_OF_MITOCHONDRIAL_MEMBRANE_POTENTIAL	10	Down	0.045572684980364	0.999779313323748
C5_GO_RESPONSE_TO_THYROID_HORMONE	23	Up	0.0455806371735921	0.999779313323748
C2_PID_BMP_PATHWAY	32	Down	0.0455950880726552	0.999779313323748
C7_GSE14769_UNSTIM_VS_120MIN_LPS_BMDM_DN	166	Down	0.0456238278487629	0.999779313323748
C5_GO_STEROL_BIOSYNTHETIC_PROCESS	65	Down	0.0456371447151714	0.999779313323748
C5_GO_COENZYME_CATABOLIC_PROCESS	12	Up	0.0457010022093058	0.999779313323748
C5_GO_EMBRYONIC_PATTERN_SPECIFICATION	36	Down	0.0457394859244172	0.999779313323748
C5_GO_REGULATION_OF_RESPIRATORY_SYSTEM_PROCESS	10	Up	0.0458514810860859	0.999779313323748
C5_GO_REGULATION_OF_CARDIAC_MUSCLE_CELL_MEMBRANE_REPOLARIZATION	16	Up	0.0459063110873386	0.999779313323748
C5_GO_RECEPTOR_REGULATOR_ACTIVITY	251	Up	0.045926353832926	0.999779313323748
C5_GO_EMBRYONIC_BODY_MORPHOGENESIS	10	Down	0.0459382956105825	0.999779313323748
C5_GO_POSITIVE_REGULATION_OF_BONE_RESORPTION	12	Down	0.0459582167855466	0.999779313323748
C5_GO_IMMUNE_RESPONSE_REGULATING_CELL_SURFACE_RECEPTOR_SIGNALING_PATHWAY	309	Down	0.0459724813541421	0.999779313323748
C2_HOOI_ST7_TARGETS_DN	87	Up	0.0459780969044415	0.999779313323748
C5_GO_POSITIVE_REGULATION_OF_HISTONE_DEACETYLASE_ACTIVITY	5	Down	0.0460043398467093	0.999779313323748
C5_GO_3_5_DNA_HELICASE_ACTIVITY	15	Down	0.0460149304141069	0.999779313323748
C7_GSE17721_LPS_VS_CPG_4H_BMDC_DN	159	Down	0.0460155895845874	0.999779313323748
C5_GO_CELLULAR_RESPONSE_TO_FLUID_SHEAR_STRESS	14	Down	0.0460440019195438	0.999779313323748
C5_GO_HEPATOCYTE_APOPTOTIC_PROCESS	12	Down	0.0460807107243622	0.999779313323748
C5_GO_DNA_DEALKYLATION	27	Up	0.046098907970379	0.999779313323748
C5_GO_POSITIVE_REGULATION_OF_ENDOTHELIAL_CELL_CHEMOTAXIS	8	Down	0.0461025635235146	0.999779313323748
C5_GO_PROTEIN_K29_LINKED_UBIQUITINATION	5	Up	0.046109276312394	0.999779313323748
C2_GARGALOVIC_RESPONSE_TO_OXIDIZED_PHOSPHOLIPIDS_GREEN_DN	22	Down	0.0461445558053049	0.999779313323748
C7_GSE17721_LPS_VS_GARDIQUIMOD_2H_BMDC_DN	170	Down	0.0461685178715674	0.999779313323748
C5_GO_ALPHA_GLUCOSIDASE_ACTIVITY	5	Down	0.0461863577703575	0.999779313323748
C2_MA_MYELOID_DIFFERENTIATION_DN	34	Up	0.0462369989829614	0.999779313323748
C5_GO_VITAMIN_TRANSPORT	22	Up	0.0462534351023757	0.999779313323748
C5_GO_DNA_RECOMBINASE_MEDIATOR_COMPLEX	6	Down	0.0462971462020112	0.999779313323748
C5_GO_POSITIVE_REGULATION_OF_CARDIAC_MUSCLE_ADAPTATION	2	Down	0.0463063103829226	0.999779313323748
C5_GO_CARBOXYLIC_ESTER_HYDROLASE_ACTIVITY	87	Down	0.0463125124697112	0.999779313323748
C2_AUNG_GASTRIC_CANCER	40	Down	0.0463291158409586	0.999779313323748
C7_GSE7509_FCGRIIB_VS_TNFA_IL1B_IL6_PGE_STIM_DC_DN	126	Up	0.0463561326822195	0.999779313323748
C2_SEITZ_NEOPLASTIC_TRANSFORMATION_BY_8P_DELETION_DN	20	Up	0.0463782896204634	0.999779313323748
C5_GO_HEXOSE_PHOSPHATE_TRANSPORT	4	Up	0.0464206895177065	0.999779313323748
C3_E2F_01	59	Up	0.046519208031257	0.999779313323748
C2_REACTOME_N_GLYCAN_TRIMMING_IN_THE_ER_AND_CALNEXIN_CALRETICULIN_CYCLE	31	Down	0.0465715536260651	0.999779313323748
C5_GO_CHROMAFFIN_GRANULE_MEMBRANE	6	Up	0.0467781210139712	0.999779313323748
C2_WOOD_EBV_EBNA1_TARGETS_UP	89	Down	0.046788881236778	0.999779313323748
C5_GO_VENTRICULAR_CARDIAC_MUSCLE_CELL_ACTION_POTENTIAL	22	Up	0.0469364779493217	0.999779313323748
C2_MOOTHA_GLYCOLYSIS	18	Up	0.0469446988933087	0.999779313323748
C5_GO_PLACENTA_BLOOD_VESSEL_DEVELOPMENT	27	Down	0.0471844516620236	0.999779313323748
C5_GO_AEROBIC_RESPIRATION	73	Up	0.0472261239853538	0.999779313323748
C5_GO_ASPARTATE_METABOLIC_PROCESS	5	Down	0.0472269027537372	0.999779313323748
C3_GATA_Q6	129	Up	0.0472502236757573	0.999779313323748
C5_GO_PEPTIDYL_SERINE_MODIFICATION	247	Down	0.0473995716424765	0.999779313323748
C3_CTCTAGA_MIR526C_MIR518F_MIR526A	48	Up	0.0474171265251521	0.999779313323748
C5_GO_MEMBRANE_REPOLARIZATION	28	Up	0.0474699862980586	0.999779313323748
C2_REACTOME_MITOTIC_PROMETAPHASE	167	Down	0.0475054775280479	0.999779313323748
C5_GO_NEUROPEPTIDE_HORMONE_ACTIVITY	8	Up	0.0475241003506985	0.999779313323748
C2_REACTOME_ANDROGEN_BIOSYNTHESIS	6	Up	0.0475564234764414	0.999779313323748
C5_GO_CHLORIDE_CHANNEL_INHIBITOR_ACTIVITY	9	Up	0.0476110693524932	0.999779313323748
C5_GO_REGULATION_OF_CARDIAC_MUSCLE_CELL_ACTION_POTENTIAL_INVOLVED_IN_REGULATION_OF_CONTRACTION	6	Up	0.0476348490762991	0.999779313323748
C5_GO_CONDENSED_NUCLEAR_CHROMOSOME_KINETOCHORE	12	Down	0.0476847862309911	0.999779313323748
C5_GO_DOUBLE_STRAND_BREAK_REPAIR_VIA_BREAK_INDUCED_REPLICATION	5	Down	0.0476932555639837	0.999779313323748
C5_GO_PHOSPHATIDYLINOSITOL_4_5_BISPHOSPHATE_5_PHOSPHATASE_ACTIVITY	8	Down	0.0477205165754006	0.999779313323748
C7_GSE11961_MARGINAL_ZONE_BCELL_VS_PLASMA_CELL_DAY7_UP	156	Down	0.0478351518830575	0.999779313323748
C5_GO_CATECHOLAMINE_SECRETION	34	Up	0.0478936991524038	0.999779313323748
C2_HUANG_DASATINIB_RESISTANCE_DN	58	Up	0.047914061759518	0.999779313323748
C2_FONTAINE_PAPILLARY_THYROID_CARCINOMA_UP	50	Up	0.0479693407362768	0.999779313323748
C2_PID_CD40_PATHWAY	28	Down	0.0481020050807983	0.999779313323748
C2_AZARE_NEOPLASTIC_TRANSFORMATION_BY_STAT3_DN	12	Up	0.048137342141241	0.999779313323748
C2_FARMER_BREAST_CANCER_CLUSTER_6	10	Up	0.0482797605213567	0.999779313323748
C7_GSE7509_UNSTIM_VS_FCGRIIB_STIM_MONOCYTE_DN	162	Up	0.0484567138335272	0.999779313323748
C2_REACTOME_RELEASE_OF_APOPTOTIC_FACTORS_FROM_THE_MITOCHONDRIA	5	Up	0.0484693729762036	0.999779313323748
C5_GO_REGULATION_OF_MYELOID_DENDRITIC_CELL_ACTIVATION	6	Up	0.0484980893846931	0.999779313323748
C2_MIKKELSEN_PLURIPOTENT_STATE_UP	4	Down	0.0485898687301487	0.999779313323748
C2_REACTOME_FCERI_MEDIATED_CAPLUS2_MOBILIZATION	29	Down	0.0485943077088475	0.999779313323748
C7_GSE17721_POLYIC_VS_GARDIQUIMOD_12H_BMDC_UP	156	Down	0.0488497974169789	0.999779313323748
C2_REACTOME_CILIUM_ASSEMBLY	168	Down	0.0488876624215257	0.999779313323748
C7_GSE9946_IMMATURE_VS_PROSTAGLANDINE2_TREATED_MATURE_DC_DN	99	Up	0.0489563658853627	0.999779313323748
C5_GO_VERY_LONG_CHAIN_FATTY_ACID_METABOLIC_PROCESS	11	Down	0.0489581136823165	0.999779313323748
C2_NAKAJIMA_MAST_CELL	33	Up	0.0489930474852802	0.999779313323748
H_HALLMARK_PI3K_AKT_MTOR_SIGNALING	93	Down	0.0490983093438665	0.999779313323748
C5_GO_RESPONSE_TO_VITAMIN_D	29	Up	0.0491556954589763	0.999779313323748
C2_REACTOME_INTERLEUKIN_1_SIGNALING	87	Down	0.0492083726882429	0.999779313323748
C2_BOYAULT_LIVER_CANCER_SUBCLASS_G3_DN	38	Up	0.049361022102086	0.999779313323748
C2_REACTOME_TELOMERE_EXTENSION_BY_TELOMERASE	5	Up	0.0493672061322284	0.999779313323748
C2_REACTOME_REDUCTION_OF_CYTOSOLIC_CAPLUSPLUS_LEVELS	10	Up	0.0494028681350606	0.999779313323748
C2_REACTOME_FORMATION_OF_SENESCENCE_ASSOCIATED_HETEROCHROMATIN_FOCI_SAHF	16	Down	0.0494433422621595	0.999779313323748
C5_GO_CYCLIC_NUCLEOTIDE_CATABOLIC_PROCESS	11	Up	0.049443545299642	0.999779313323748
C5_GO_CORTICAL_ACTIN_CYTOSKELETON	58	Up	0.049532121527055	0.999779313323748
C5_GO_CGMP_BINDING	9	Up	0.0495335673344026	0.999779313323748
C2_REACTOME_SIGNAL_ATTENUATION	9	Down	0.049549903150642	0.999779313323748
C5_GO_LAMELLIPODIUM_ORGANIZATION	70	Down	0.0497175324442324	0.999779313323748
C7_GSE15930_NAIVE_VS_72H_IN_VITRO_STIM_IL12_CD8_TCELL_UP	158	Down	0.0497483514012985	0.999779313323748
C5_GO_CELLULAR_RESPONSE_TO_VITAMIN	25	Up	0.0497934829345899	0.999779313323748
C2_PID_S1P_META_PATHWAY	18	Down	0.049914740270091	0.999779313323748
C5_GO_NEUROTRANSMITTER_UPTAKE	28	Up	0.0499197281367338	0.999779313323748
C3_TCTGATA_MIR361	75	Up	0.0499372561371201	0.999779313323748
C7_GSE29614_CTRL_VS_DAY7_TIV_FLU_VACCINE_PBMC_UP	91	Up	0.0500110428393626	0.999779313323748
C5_GO_REGULATION_OF_CELL_CELL_ADHESION_MEDIATED_BY_INTEGRIN	11	Up	0.0500806370072503	0.999779313323748
C5_GO_REGULATION_OF_CILIUM_MOVEMENT	10	Down	0.0502608136912245	0.999779313323748
C5_GO_SNORNA_LOCALIZATION	4	Up	0.0504011817265732	0.999779313323748
C5_GO_REGULATION_OF_G_PROTEIN_COUPLED_RECEPTOR_SIGNALING_PATHWAY	101	Up	0.0504717154467559	0.999779313323748
C2_VETTER_TARGETS_OF_PRKCA_AND_ETS1_UP	15	Down	0.050508033989814	0.999779313323748
C7_GSE2405_HEAT_KILLED_LYSATE_VS_LIVE_A_PHAGOCYTOPHILUM_STIM_NEUTROPHIL_9H_DN	174	Down	0.0505110367255838	0.999779313323748
C1_chr9q32	29	Down	0.050629998932239	0.999779313323748
C2_BOQUEST_STEM_CELL_UP	181	Up	0.0507374158104029	0.999779313323748
C3_GTGGTGA_MIR197	53	Up	0.0507582902566098	0.999779313323748
C5_GO_SULFATE_TRANSPORT	13	Up	0.0508054933560736	0.999779313323748
C2_MIKKELSEN_PARTIALLY_REPROGRAMMED_TO_PLURIPOTENCY	7	Up	0.0508496255841405	0.999779313323748
C5_GO_TRNA_SPLICING_LIGASE_COMPLEX	7	Up	0.0508623611867889	0.999779313323748
C7_GSE37301_HEMATOPOIETIC_STEM_CELL_VS_PRO_BCELL_UP	145	Down	0.0510256191938964	0.999779313323748
C5_GO_DNA_REPLICATION_ORIGIN_BINDING	17	Down	0.0510612967454008	0.999779313323748
C5_GO_ANTIGEN_PROCESSING_AND_PRESENTATION_OF_ENDOGENOUS_PEPTIDE_ANTIGEN_VIA_MHC_CLASS_I_VIA_ER_PATHWAY	5	Down	0.0510825411073743	0.999779313323748
C5_GO_DITERPENOID_METABOLIC_PROCESS	46	Up	0.0511133921829632	0.999779313323748
C5_GO_DOSAGE_COMPENSATION	16	Down	0.0511166097289259	0.999779313323748
C2_JIANG_TIP30_TARGETS_DN	14	Down	0.0511264172270828	0.999779313323748
C7_GSE20715_0H_VS_48H_OZONE_LUNG_DN	164	Down	0.0511595252201282	0.999779313323748
C7_GSE37533_PPARG1_FOXP3_VS_FOXP3_TRANSDUCED_CD4_TCELL_DN	176	Down	0.0511768741769345	0.999779313323748
C2_KEGG_AUTOIMMUNE_THYROID_DISEASE	32	Down	0.051190574795047	0.999779313323748
C1_chr1q31	25	Up	0.0513619312366141	0.999779313323748
C5_GO_PROTON_TRANSPORTING_TWO_SECTOR_ATPASE_COMPLEX_PROTON_TRANSPORTING_DOMAIN	20	Up	0.0514000172296414	0.999779313323748
C2_PID_IL8_CXCR1_PATHWAY	27	Down	0.051411660452038	0.999779313323748
C5_GO_RESPONSE_TO_INTERLEUKIN_12	44	Down	0.0514300791184746	0.999779313323748
C5_GO_PCAF_COMPLEX	3	Up	0.0514747062406414	0.999779313323748
C5_GO_CELLULAR_RESPONSE_TO_COLD	9	Down	0.0515207627672278	0.999779313323748
C5_GO_CHAPERONE_MEDIATED_PROTEIN_COMPLEX_ASSEMBLY	15	Down	0.051642346691396	0.999779313323748
C5_GO_PYRIMIDINE_CONTAINING_COMPOUND_BIOSYNTHETIC_PROCESS	50	Down	0.0517185705996498	0.999779313323748
C2_REACTOME_TP53_REGULATES_TRANSCRIPTION_OF_GENES_INVOLVED_IN_G2_CELL_CYCLE_ARREST	17	Down	0.0518001683002247	0.999779313323748
C2_REACTOME_ERYTHROPOIETIN_ACTIVATES_STAT5	6	Down	0.0518092387201187	0.999779313323748
C5_GO_ANTERIOR_POSTERIOR_PATTERN_SPECIFICATION	112	Down	0.0518744763128014	0.999779313323748
C5_GO_NEGATIVE_REGULATION_OF_CD8_POSITIVE_ALPHA_BETA_T_CELL_ACTIVATION	6	Down	0.0518794521816425	0.999779313323748
C5_GO_IRON_IMPORT_INTO_CELL	5	Up	0.0518813934031309	0.999779313323748
C5_GO_PROSTANOID_RECEPTOR_ACTIVITY	4	Up	0.0519462752864912	0.999779313323748
C7_GSE17721_POLYIC_VS_GARDIQUIMOD_2H_BMDC_DN	158	Down	0.0519473431778868	0.999779313323748
C2_REACTOME_WAX_AND_PLASMALOGEN_BIOSYNTHESIS	5	Down	0.0519664952967343	0.999779313323748
C3_KTGGYRSGAA_UNKNOWN	65	Up	0.0519802334026798	0.999779313323748
C5_GO_INTERLEUKIN_1_MEDIATED_SIGNALING_PATHWAY	87	Down	0.0521136939342218	0.999779313323748
C2_WALLACE_JAK2_TARGETS_UP	20	Down	0.0521855242640556	0.999779313323748
C5_GO_REGULATION_OF_JUN_KINASE_ACTIVITY	68	Down	0.0522154066616131	0.999779313323748
C7_GSE17721_12H_VS_24H_POLYIC_BMDC_DN	171	Down	0.0522998074530153	0.999779313323748
C5_GO_OLFACTORY_BULB_INTERNEURON_DIFFERENTIATION	4	Up	0.0523124433585686	0.999779313323748
C5_GO_OLFACTORY_BULB_INTERNEURON_DEVELOPMENT	4	Up	0.0523124433585686	0.999779313323748
C5_GO_LAMIN_BINDING	14	Up	0.0523135027150595	0.999779313323748
C2_NIKOLSKY_BREAST_CANCER_20Q12_Q13_AMPLICON	99	Down	0.0523373850347105	0.999779313323748
C2_BURTON_ADIPOGENESIS_3	90	Down	0.0524030237917946	0.999779313323748
C2_WEINMANN_ADAPTATION_TO_HYPOXIA_UP	19	Down	0.0524197232488894	0.999779313323748
C5_GO_REGULATION_OF_CARDIAC_EPITHELIAL_TO_MESENCHYMAL_TRANSITION	8	Down	0.0524968316855066	0.999779313323748
C2_ZHAN_MULTIPLE_MYELOMA_CD2_DN	40	Down	0.052512095577275	0.999779313323748
C2_NIKOLSKY_BREAST_CANCER_19Q13.1_AMPLICON	21	Down	0.0526232761012951	0.999779313323748
C2_WINNEPENNINCKX_MELANOMA_METASTASIS_UP	139	Down	0.0526308524944147	0.999779313323748
C5_GO_POLYPEPTIDE_N_ACETYLGALACTOSAMINYLTRANSFERASE_ACTIVITY	13	Down	0.0527740795394706	0.999779313323748
C5_GO_REGULATION_OF_BRANCHING_INVOLVED_IN_MAMMARY_GLAND_DUCT_MORPHOGENESIS	3	Up	0.0527792925415533	0.999779313323748
C3_RACTNNRTTTNC_UNKNOWN	109	Down	0.0528104404530847	0.999779313323748
C2_JI_RESPONSE_TO_FSH_DN	52	Down	0.0528144965391894	0.999779313323748
C2_BIOCARTA_ERK5_PATHWAY	12	Down	0.0529088435740288	0.999779313323748
C2_REACTOME_REGULATION_OF_LIPID_METABOLISM_BY_PEROXISOME_PROLIFERATOR_ACTIVATED_RECEPTOR_ALPHA_PPARALPHA	97	Down	0.0529749291449232	0.999779313323748
C5_GO_REGULATION_OF_POSTSYNAPTIC_DENSITY_ORGANIZATION	9	Up	0.053255284385928	0.999779313323748
C5_GO_POSITIVE_REGULATION_OF_ACTIN_NUCLEATION	13	Up	0.0532642376311018	0.999779313323748
C5_GO_PROTEIN_LOCALIZATION_TO_POSTSYNAPTIC_MEMBRANE	28	Up	0.0534566386417112	0.999779313323748
C5_GO_NEGATIVE_REGULATION_OF_LIPID_STORAGE	17	Down	0.0535127366481343	0.999779313323748
C2_RODRIGUES_NTN1_TARGETS_UP	9	Up	0.0535626229401581	0.999779313323748
C5_GO_LONG_CHAIN_FATTY_ACID_BIOSYNTHETIC_PROCESS	18	Up	0.0536083345640292	0.999779313323748
C5_GO_RESPONSE_TO_PROSTAGLANDIN_D	4	Up	0.0536467796351127	0.999779313323748
C5_GO_NEGATIVE_REGULATION_OF_PROTEIN_OLIGOMERIZATION	12	Up	0.0537255288047194	0.999779313323748
C5_GO_FATTY_ACID_BETA_OXIDATION_USING_ACYL_COA_OXIDASE	13	Down	0.0537391239923638	0.999779313323748
C2_REACTOME_COPI_DEPENDENT_GOLGI_TO_ER_RETROGRADE_TRAFFIC	78	Down	0.0537832926740698	0.999779313323748
C7_GSE6259_BCELL_VS_CD4_TCELL_UP	143	Down	0.053831024716168	0.999779313323748
C7_GSE37301_LYMPHOID_PRIMED_MPP_VS_CD4_TCELL_DN	177	Down	0.053847507479143	0.999779313323748
C5_GO_PEPTIDYL_CYSTEINE_MODIFICATION	37	Down	0.0538636828112321	0.999779313323748
C5_GO_REGULATION_OF_THYROID_HORMONE_GENERATION	4	Up	0.0538793766713372	0.999779313323748
C5_GO_POSITIVE_REGULATION_OF_FIBROBLAST_MIGRATION	11	Down	0.0539443704567373	0.999779313323748
C5_GO_ESTABLISHMENT_OF_SISTER_CHROMATID_COHESION	8	Down	0.0539629872702336	0.999779313323748
C5_GO_GLYCOLYTIC_PROCESS_THROUGH_FRUCTOSE_6_PHOSPHATE	23	Up	0.0539973588497093	0.999779313323748
C2_REACTOME_GENE_AND_PROTEIN_EXPRESSION_BY_JAK_STAT_SIGNALING_AFTER_INTERLEUKIN_12_STIMULATION	33	Down	0.0540466935055808	0.999779313323748
C7_GSE37534_PIOGLITAZONE_VS_ROSIGLITAZONE_TREATED_CD4_TCELL_PPARG1_FOXP3_TRANSDUCED_UP	165	Down	0.0541186035324047	0.999779313323748
C5_GO_PROGRAMMED_CELL_DEATH_IN_RESPONSE_TO_REACTIVE_OXYGEN_SPECIES	10	Down	0.0541334169201483	0.999779313323748
C5_GO_CHROMATIN_REMODELING_AT_CENTROMERE	42	Down	0.0542108211480337	0.999779313323748
C2_REACTOME_FOXO_MEDIATED_TRANSCRIPTION_OF_OXIDATIVE_STRESS_METABOLIC_AND_NEURONAL_GENES	21	Down	0.0542264734363117	0.999779313323748
C7_GSE5589_LPS_AND_IL10_VS_LPS_AND_IL6_STIM_MACROPHAGE_45MIN_DN	171	Down	0.0543120239632388	0.999779313323748
C2_REACTOME_RECRUITMENT_OF_NUMA_TO_MITOTIC_CENTROSOMES	77	Down	0.0543619186028456	0.999779313323748
C2_MIKKELSEN_MEF_HCP_WITH_H3K27ME3	242	Up	0.0543924806666828	0.999779313323748
C5_GO_OXIDOREDUCTASE_ACTIVITY_ACTING_ON_NAD_P_H	87	Up	0.0544575778174	0.999779313323748
C5_GO_REGULATION_OF_LONG_CHAIN_FATTY_ACID_IMPORT_INTO_CELL	5	Down	0.0545098792538886	0.999779313323748
C2_PID_CDC42_PATHWAY	65	Down	0.0545426779848201	0.999779313323748
C7_GSE22140_HEALTHY_VS_ARTHRITIC_MOUSE_CD4_TCELL_UP	167	Down	0.0546332771912584	0.999779313323748
C5_GO_POSITIVE_REGULATION_OF_ENDOTHELIAL_CELL_CHEMOTAXIS_BY_VEGF_ACTIVATED_VASCULAR_ENDOTHELIAL_GROWTH_FACTOR_RECEPTOR_SIGNALING_PATHWAY	3	Down	0.0546878219039691	0.999779313323748
C2_ZHENG_FOXP3_TARGETS_IN_THYMUS_DN	8	Up	0.054696182247335	0.999779313323748
C3_TAGAACC_MIR182	32	Down	0.0547202747853285	0.999779313323748
C5_GO_SIGNAL_RECOGNITION_PARTICLE_ENDOPLASMIC_RETICULUM_TARGETING	8	Up	0.0547403107548664	0.999779313323748
C7_GSE25123_CTRL_VS_IL4_STIM_MACROPHAGE_UP	172	Down	0.0548297606390997	0.999779313323748
C2_SYED_ESTRADIOL_RESPONSE	16	Up	0.0548554361896412	0.999779313323748
C2_CAIRO_HEPATOBLASTOMA_CLASSES_DN	157	Up	0.0549509201894877	0.999779313323748
C2_HOEGERKORP_CD44_TARGETS_TEMPORAL_UP	12	Up	0.0550388521298211	0.999779313323748
C5_GO_POSITIVE_REGULATION_OF_NUCLEASE_ACTIVITY	8	Down	0.0550437067411536	0.999779313323748
C3_AGCGCTT_MIR518F_MIR518E_MIR518A	14	Up	0.0551155842081308	0.999779313323748
C5_GO_GLUTAMATE_BINDING	8	Up	0.0551388049997824	0.999779313323748
C2_SANA_RESPONSE_TO_IFNG_UP	62	Down	0.0551582429462155	0.999779313323748
C5_GO_ENDOSOME_LUMEN	20	Down	0.055210629095377	0.999779313323748
C5_GO_CELLULAR_RESPONSE_TO_LIPOPROTEIN_PARTICLE_STIMULUS	27	Down	0.05522775006686	0.999779313323748
C5_GO_CHONDROITIN_SULFATE_CATABOLIC_PROCESS	9	Down	0.0552467590797675	0.999779313323748
C7_GSE3982_MEMORY_CD4_TCELL_VS_TH1_DN	179	Down	0.0552766314064503	0.999779313323748
C2_REACTOME_IRAK1_RECRUITS_IKK_COMPLEX	13	Down	0.0554193661973593	0.999779313323748
C1_chr7q32	37	Down	0.055419713138067	0.999779313323748
C5_GO_HISTONE_DEACETYLATION	62	Down	0.0554381753017141	0.999779313323748
C2_REACTOME_G2_M_DNA_DAMAGE_CHECKPOINT	87	Down	0.0554600737372131	0.999779313323748
C2_REACTOME_COOPERATION_OF_PDCL_PHLP1_AND_TRIC_CCT_IN_G_PROTEIN_BETA_FOLDING	31	Down	0.0556132935701571	0.999779313323748
C2_PARK_TRETINOIN_RESPONSE_AND_RARA_PLZF_FUSION	20	Down	0.0557512073631371	0.999779313323748
C2_BIOCARTA_HER2_PATHWAY	21	Down	0.0557690931552653	0.999779313323748
C5_GO_REGULATION_OF_GLUTAMINE_FAMILY_AMINO_ACID_METABOLIC_PROCESS	4	Up	0.0558536893984566	0.999779313323748
C7_GSE40274_FOXP3_VS_FOXP3_AND_HELIOS_TRANSDUCED_ACTIVATED_CD4_TCELL_DN	139	Up	0.0558760312539998	0.999779313323748
C5_GO_BLOOD_COAGULATION_INTRINSIC_PATHWAY	8	Up	0.055910950378363	0.999779313323748
C5_GO_REGULATION_OF_ATPASE_ACTIVITY	60	Down	0.0559145967516011	0.999779313323748
C5_GO_INSULIN_RECEPTOR_BINDING	19	Down	0.0559582480081759	0.999779313323748
C2_ZHAN_EARLY_DIFFERENTIATION_GENES_DN	37	Down	0.0559715001679932	0.999779313323748
C2_KEGG_PROSTATE_CANCER	78	Down	0.0560149702580029	0.999779313323748
C2_REACTOME_PHOSPHOLIPID_METABOLISM	166	Down	0.0560437649805047	0.999779313323748
C2_IM_SREBF1A_TARGETS	5	Down	0.0560752612845617	0.999779313323748
C5_GO_RESPIRATORY_CHAIN_COMPLEX	65	Up	0.0560907228710204	0.999779313323748
C5_GO_REGULATION_OF_AMYLOID_BETA_FORMATION	19	Up	0.0561494483044469	0.999779313323748
C5_GO_MONONUCLEAR_CELL_MIGRATION	50	Up	0.0561549211764428	0.999779313323748
C5_GO_LYSOPHOSPHOLIPASE_ACTIVITY	17	Down	0.0562104718508315	0.999779313323748
C5_GO_RESPONSE_TO_CGMP	3	Up	0.0563183212745567	0.999779313323748
C5_GO_PHOTORECEPTOR_DISC_MEMBRANE	10	Up	0.0565306400744737	0.999779313323748
C1_chr19p13	415	Down	0.0565946292425732	0.999779313323748
C5_GO_PITUITARY_GLAND_DEVELOPMENT	17	Up	0.0566330860244082	0.999779313323748
C5_GO_CATION_CHANNEL_COMPLEX	121	Up	0.0566383910492	0.999779313323748
C5_GO_DAMAGED_DNA_BINDING	61	Down	0.0569466759639656	0.999779313323748
C7_GSE32423_MEMORY_VS_NAIVE_CD8_TCELL_UP	154	Up	0.0570270608388496	0.999779313323748
C2_KEGG_T_CELL_RECEPTOR_SIGNALING_PATHWAY	96	Down	0.0570419775098481	0.999779313323748
C5_GO_NEGATIVE_REGULATION_OF_MYOSIN_LIGHT_CHAIN_PHOSPHATASE_ACTIVITY	4	Up	0.0571214958999126	0.999779313323748
C5_GO_REGULATION_OF_ATTACHMENT_OF_SPINDLE_MICROTUBULES_TO_KINETOCHORE	11	Down	0.057151185793234	0.999779313323748
C2_BIOCARTA_CK1_PATHWAY	12	Down	0.0572031261921635	0.999779313323748
C2_STEIN_ESRRA_TARGETS_RESPONSIVE_TO_ESTROGEN_DN	37	Down	0.0572080594806345	0.999779313323748
C2_REACTOME_GPVI_MEDIATED_ACTIVATION_CASCADE	32	Down	0.0572190467976065	0.999779313323748
C5_GO_REGULATION_OF_DEACETYLASE_ACTIVITY	9	Down	0.0572937742222207	0.999779313323748
C5_GO_NEGATIVE_REGULATION_OF_T_HELPER_CELL_DIFFERENTIATION	14	Down	0.0573671041207341	0.999779313323748
C2_HOLLEMAN_VINCRISTINE_RESISTANCE_ALL_UP	24	Up	0.0573902923402004	0.999779313323748
C5_GO_NATURAL_KILLER_CELL_CHEMOTAXIS	6	Up	0.0574381379291931	0.999779313323748
C5_GO_FOREBRAIN_NEURON_DEVELOPMENT	18	Up	0.057552614786926	0.999779313323748
C5_GO_PROTEIN_LIPID_COMPLEX	25	Up	0.0575679576189547	0.999779313323748
C5_GO_REGULATION_OF_CHEMOKINE_MEDIATED_SIGNALING_PATHWAY	8	Up	0.0576071794868504	0.999779313323748
C2_SEITZ_NEOPLASTIC_TRANSFORMATION_BY_8P_DELETION_UP	53	Up	0.0576236005538218	0.999779313323748
C5_GO_APOLIPOPROTEIN_BINDING	11	Up	0.0576370288884698	0.999779313323748
C7_GSE15330_WT_VS_IKAROS_KO_HSC_DN	168	Down	0.0576589563322594	0.999779313323748
C5_GO_REGULATION_OF_SMOOTH_MUSCLE_CONTRACTION	41	Up	0.0576612753221604	0.999779313323748
C2_SESTO_RESPONSE_TO_UV_C4	14	Down	0.0578177152272452	0.999779313323748
C5_GO_POSITIVE_REGULATION_OF_UBIQUITIN_DEPENDENT_PROTEIN_CATABOLIC_PROCESS	80	Down	0.0578556045338151	0.999779313323748
C2_SUZUKI_RESPONSE_TO_TSA_AND_DECITABINE_1B	12	Up	0.0580002439780595	0.999779313323748
C2_PID_CD8_TCR_PATHWAY	51	Down	0.0581091290286397	0.999779313323748
C2_GROSS_HYPOXIA_VIA_ELK3_ONLY_DN	40	Down	0.0581428729212694	0.999779313323748
C7_GSE5589_IL6_KO_VS_IL10_KO_LPS_AND_IL10_STIM_MACROPHAGE_45MIN_DN	170	Down	0.0583342434452413	0.999779313323748
C7_GSE5589_WT_VS_IL10_KO_LPS_STIM_MACROPHAGE_45MIN_UP	170	Down	0.0583425842165077	0.999779313323748
C5_GO_QUINONE_BIOSYNTHETIC_PROCESS	14	Down	0.0583691870662788	0.999779313323748
C2_PID_VEGF_VEGFR_PATHWAY	7	Down	0.058440430994695	0.999779313323748
C5_GO_MICROTUBULE_ASSOCIATED_COMPLEX	119	Down	0.0584624808100976	0.999779313323748
C5_GO_MACROPHAGE_CYTOKINE_PRODUCTION	13	Up	0.0584957661240735	0.999779313323748
C2_REACTOME_AMINO_ACID_TRANSPORT_ACROSS_THE_PLASMA_MEMBRANE	22	Up	0.0585260982558781	0.999779313323748
C2_REACTOME_PROTEIN_PROTEIN_INTERACTIONS_AT_SYNAPSES	56	Up	0.0585316942670889	0.999779313323748
C2_NABA_ECM_GLYCOPROTEINS	109	Up	0.0585427153723616	0.999779313323748
C2_CHANDRAN_METASTASIS_TOP50_UP	32	Down	0.05855353205441	0.999779313323748
C5_GO_L_ASPARTATE_TRANSMEMBRANE_TRANSPORTER_ACTIVITY	5	Down	0.0586559191290996	0.999779313323748
C5_GO_TRANSLOCON_COMPLEX	5	Up	0.0586644836678286	0.999779313323748
C5_GO_PROTEIN_STABILIZATION	142	Down	0.0586891891804414	0.999779313323748
C5_GO_EARLY_PHAGOSOME	10	Down	0.0587126750838843	0.999779313323748
C5_GO_POSITIVE_REGULATION_OF_RESPONSE_TO_INTERFERON_GAMMA	5	Up	0.0588102397842791	0.999779313323748
C2_BIOCARTA_PLK3_PATHWAY	6	Down	0.0588129268707289	0.999779313323748
C2_KEGG_OXIDATIVE_PHOSPHORYLATION	101	Up	0.0588881167147751	0.999779313323748
C5_GO_TRANSCYTOSIS	15	Up	0.0588997429466295	0.999779313323748
C5_GO_ACTIN_FILAMENT_BASED_MOVEMENT	87	Up	0.0589180874224672	0.999779313323748
C2_PID_ERBB1_INTERNALIZATION_PATHWAY	36	Down	0.0589338317500155	0.999779313323748
C5_GO_CELLULAR_RESPONSE_TO_SODIUM_ARSENITE	3	Down	0.0590022102899089	0.999779313323748
C1_chr6q15	20	Up	0.0591567457030053	0.999779313323748
C5_GO_REGULATION_OF_MICROVILLUS_LENGTH	3	Down	0.0592043380430481	0.999779313323748
C5_GO_PROTEIN_INSERTION_INTO_MITOCHONDRIAL_MEMBRANE_INVOLVED_IN_APOPTOTIC_SIGNALING_PATHWAY	27	Down	0.0593653332581188	0.999779313323748
C7_GSE29618_PRE_VS_DAY7_POST_TIV_FLU_VACCINE_BCELL_UP	100	Up	0.0593975185870099	0.999779313323748
C7_GSE37532_TREG_VS_TCONV_CD4_TCELL_FROM_LN_DN	175	Down	0.0594392145949841	0.999779313323748
C2_GERY_CEBP_TARGETS	102	Down	0.0594482727877989	0.999779313323748
C2_PID_TNF_PATHWAY	45	Down	0.059481431799988	0.999779313323748
C2_BIOCARTA_TALL1_PATHWAY	13	Down	0.0595314730839209	0.999779313323748
C5_GO_UBIQUITIN_PROTEIN_TRANSFERASE_REGULATOR_ACTIVITY	14	Down	0.05955993962135	0.999779313323748
C2_MAINA_HYPOXIA_VHL_TARGETS_UP	4	Down	0.059563160405435	0.999779313323748
H_HALLMARK_WNT_BETA_CATENIN_SIGNALING	35	Down	0.0595809161809594	0.999779313323748
C2_ZHAN_EARLY_DIFFERENTIATION_GENES_UP	6	Down	0.0595814234614454	0.999779313323748
C5_GO_ELASTIN_CATABOLIC_PROCESS	2	Down	0.0597434639349843	0.999779313323748
C5_GO_G2_DNA_DAMAGE_CHECKPOINT	28	Down	0.0597765082498719	0.999779313323748
C2_REACTOME_PI_METABOLISM	73	Down	0.0597788643568446	0.999779313323748
C5_GO_NEGATIVE_REGULATION_OF_SIGNAL_TRANSDUCTION_BY_P53_CLASS_MEDIATOR	23	Down	0.0597795982757151	0.999779313323748
C7_GSE12366_GC_VS_NAIVE_BCELL_DN	172	Down	0.0598283780125928	0.999779313323748
C5_GO_ACTIN_FILAMENT_NETWORK_FORMATION	7	Down	0.0599070699682242	0.999779313323748
C5_GO_ESTABLISHMENT_OF_PROTEIN_LOCALIZATION_TO_TELOMERE	17	Down	0.0599168640789353	0.999779313323748
C2_REACTOME_G1_PHASE	38	Down	0.059953048172969	0.999779313323748
C2_LINDSTEDT_DENDRITIC_CELL_MATURATION_C	56	Down	0.0599644177011115	0.999779313323748
C2_REACTOME_UNBLOCKING_OF_NMDA_RECEPTORS_GLUTAMATE_BINDING_AND_ACTIVATION	15	Up	0.0600004783267281	0.999779313323748
C5_GO_NEGATIVE_REGULATION_OF_CELLULAR_RESPONSE_TO_VASCULAR_ENDOTHELIAL_GROWTH_FACTOR_STIMULUS	6	Down	0.0600004982136446	0.999779313323748
C2_REACTOME_INTRINSIC_PATHWAY_FOR_APOPTOSIS	47	Down	0.060004115629627	0.999779313323748
C5_GO_TRANSITION_METAL_ION_TRANSMEMBRANE_TRANSPORTER_ACTIVITY	28	Down	0.0600208817882561	0.999779313323748
C5_GO_ACTIVATING_TRANSCRIPTION_FACTOR_BINDING	52	Down	0.0600899315361391	0.999779313323748
C5_GO_NEGATIVE_REGULATION_OF_PROTEIN_HOMOOLIGOMERIZATION	9	Up	0.0602062529699613	0.999779313323748
C5_GO_SIGNALING_ADAPTOR_ACTIVITY	70	Down	0.0603722239277534	0.999779313323748
C2_THEILGAARD_NEUTROPHIL_AT_SKIN_WOUND_UP	71	Down	0.0603975953175965	0.999779313323748
C7_GSE25677_MPL_VS_MPL_AND_R848_STIM_BCELL_DN	111	Up	0.0604543152348375	0.999779313323748
C5_GO_NEGATIVE_REGULATION_BY_HOST_OF_VIRAL_GENOME_REPLICATION	6	Up	0.0604698874485818	0.999779313323748
C5_GO_REGULATION_OF_AXON_GUIDANCE	31	Up	0.0604816582441438	0.999779313323748
C2_REACTOME_CELLULAR_HEXOSE_TRANSPORT	11	Up	0.0605380862174203	0.999779313323748
C2_BIOCARTA_TID_PATHWAY	16	Down	0.0606541835065839	0.999779313323748
C2_REACTOME_UPTAKE_AND_FUNCTION_OF_DIPHTHERIA_TOXIN	6	Down	0.0606696972004854	0.999779313323748
C2_PID_RXR_VDR_PATHWAY	22	Down	0.0607713803603727	0.999779313323748
C5_GO_REGULATION_OF_BONE_DEVELOPMENT	18	Down	0.0608501214278759	0.999779313323748
C2_REACTOME_MITOTIC_SPINDLE_CHECKPOINT	95	Down	0.0608681170180349	0.999779313323748
C5_GO_NEGATIVE_REGULATION_OF_CENTROSOME_CYCLE	14	Down	0.0608873915213147	0.999779313323748
C7_GSE17721_POLYIC_VS_CPG_24H_BMDC_DN	164	Down	0.0609458063848958	0.999779313323748
C5_GO_MRNA_CIS_SPLICING_VIA_SPLICEOSOME	37	Up	0.0609689107049311	0.999779313323748
C2_CHESLER_BRAIN_HIGHEST_EXPRESSION	34	Down	0.0609836531801129	0.999779313323748
C2_MOOTHA_GLUCONEOGENESIS	27	Up	0.0611639596254325	0.999779313323748
C5_GO_X_CHROMOSOME	6	Down	0.0611756453333588	0.999779313323748
C2_BIOCARTA_ERYTH_PATHWAY	7	Up	0.061270122874802	0.999779313323748
C5_GO_CENTRAL_NERVOUS_SYSTEM_PROJECTION_NEURON_AXONOGENESIS	19	Up	0.0613834751307685	0.999779313323748
C2_LIU_PROSTATE_CANCER_UP	68	Down	0.0613946571030629	0.999779313323748
C1_chr9q34	147	Down	0.0614177249737215	0.999779313323748
C5_GO_POSITIVE_REGULATION_OF_NF_KAPPAB_TRANSCRIPTION_FACTOR_ACTIVITY	132	Down	0.0614477049394855	0.999779313323748
C5_GO_UNIPLEX_COMPLEX	4	Down	0.06152822741121	0.999779313323748
C5_GO_REGULATION_OF_POSTSYNAPTIC_MEMBRANE_ORGANIZATION	8	Up	0.0615300881414971	0.999779313323748
C7_GSE17721_LPS_VS_POLYIC_0.5H_BMDC_UP	156	Down	0.0615385890567968	0.999779313323748
C2_BIOCARTA_TH1TH2_PATHWAY	19	Down	0.0615813275038221	0.999779313323748
C5_GO_NEGATIVE_REGULATION_OF_SKELETAL_MUSCLE_CELL_DIFFERENTIATION	3	Up	0.0616168652700768	0.999779313323748
C5_GO_RELAXATION_OF_CARDIAC_MUSCLE	14	Up	0.0616576106250109	0.999779313323748
C7_GSE36891_UNSTIM_VS_PAM_TLR2_STIM_PERITONEAL_MACROPHAGE_UP	178	Down	0.0616717130102529	0.999779313323748
C5_GO_OLIGOPEPTIDE_TRANSPORT	9	Up	0.0616948276511268	0.999779313323748
C5_GO_OPIOID_RECEPTOR_SIGNALING_PATHWAY	7	Up	0.0617176718138727	0.999779313323748
C5_GO_POSITIVE_REGULATION_OF_MHC_CLASS_II_BIOSYNTHETIC_PROCESS	6	Up	0.0617256645073909	0.999779313323748
C2_REACTOME_CD28_DEPENDENT_PI3K_AKT_SIGNALING	21	Down	0.061733219748502	0.999779313323748
C5_GO_OXIDATIVE_DNA_DEMETHYLATION	5	Up	0.0618159034398313	0.999779313323748
C2_REACTOME_ASSOCIATION_OF_TRIC_CCT_WITH_TARGET_PROTEINS_DURING_BIOSYNTHESIS	36	Down	0.0618254577238064	0.999779313323748
C2_REACTOME_TOXICITY_OF_BOTULINUM_TOXIN_TYPE_D_BONT_D	4	Up	0.0618491726448907	0.999779313323748
C7_GSE36095_WT_VS_HDAC9_KO_TREG_DN	78	Up	0.0618604302449871	0.999779313323748
C7_GSE19888_ADENOSINE_A3R_ACT_VS_TCELL_MEMBRANES_ACT_IN_MAST_CELL_DN	149	Down	0.0618666778916982	0.999779313323748
C2_BEGUM_TARGETS_OF_PAX3_FOXO1_FUSION_AND_PAX3	4	Down	0.0618994452777119	0.999779313323748
C5_GO_GLUTATHIONE_METABOLIC_PROCESS	29	Up	0.0620542024961163	0.999779313323748
C2_REACTOME_RNA_POLYMERASE_III_CHAIN_ELONGATION	16	Down	0.0621615326278053	0.999779313323748
C5_GO_COFACTOR_CATABOLIC_PROCESS	46	Up	0.062217361930448	0.999779313323748
C5_GO_LBD_DOMAIN_BINDING	6	Up	0.0624025522801013	0.999779313323748
C2_KIM_MYC_AMPLIFICATION_TARGETS_DN	78	Up	0.0624229169444652	0.999779313323748
C5_GO_MEIOTIC_SISTER_CHROMATID_COHESION_CENTROMERIC	4	Down	0.0624749471663372	0.999779313323748
C5_GO_POLYOL_TRANSMEMBRANE_TRANSPORTER_ACTIVITY	5	Down	0.0626614599102917	0.999779313323748
C5_GO_REGULATION_OF_MAP_KINASE_ACTIVITY	264	Down	0.0627107097380674	0.999779313323748
C5_GO_PYRUVATE_TRANSMEMBRANE_TRANSPORT	4	Down	0.0628712559235918	0.999779313323748
C5_GO_PYRUVATE_TRANSMEMBRANE_TRANSPORTER_ACTIVITY	4	Down	0.0628712559235918	0.999779313323748
C2_HOLLERN_SOLID_NODULAR_BREAST_TUMOR_UP	8	Up	0.0628976833093809	0.999779313323748
C5_GO_CILIARY_BASE	27	Down	0.0629860795539417	0.999779313323748
C5_GO_MACROMOLECULE_DEACYLATION	83	Down	0.0630515441858416	0.999779313323748
C2_PID_HEDGEHOG_GLI_PATHWAY	41	Down	0.0630604721993034	0.999779313323748
C3_CDP_01	53	Up	0.0630654557026563	0.999779313323748
C7_GSE17974_0H_VS_48H_IN_VITRO_ACT_CD4_TCELL_DN	168	Down	0.0631380107051066	0.999779313323748
C5_GO_REGULATION_OF_TRANSLATION_AT_SYNAPSE_MODULATING_SYNAPTIC_TRANSMISSION	5	Up	0.063215272404098	0.999779313323748
C5_GO_RELEASE_OF_CYTOCHROME_C_FROM_MITOCHONDRIA	50	Down	0.0632992196544094	0.999779313323748
C5_GO_ECTOPIC_GERM_CELL_PROGRAMMED_CELL_DEATH	6	Up	0.0634086308933677	0.999779313323748
C5_GO_NATA_COMPLEX	4	Down	0.0634336831703276	0.999779313323748
C2_NAKAMURA_ADIPOGENESIS_EARLY_UP	45	Down	0.0634532865448515	0.999779313323748
C5_GO_TYPE_I_INTERFERON_SECRETION	7	Down	0.0634737274885051	0.999779313323748
C5_GO_DNA_BIOSYNTHETIC_PROCESS	163	Down	0.0637245584352334	0.999779313323748
C2_REACTOME_PHASE_II_CONJUGATION_OF_COMPOUNDS	62	Up	0.0637550855437721	0.999779313323748
C5_GO_ISOPRENOID_METABOLIC_PROCESS	57	Up	0.0637836863417941	0.999779313323748
C2_LY_AGING_OLD_UP	4	Up	0.0637937511747654	0.999779313323748
C5_GO_POSITIVE_REGULATION_OF_MONONUCLEAR_CELL_MIGRATION	16	Up	0.0638268865977862	0.999779313323748
C5_GO_RESPIRATORY_CHAIN_COMPLEX_II	4	Up	0.0638556462976013	0.999779313323748
C5_GO_SUCCINATE_DEHYDROGENASE_ACTIVITY	4	Up	0.0638556462976013	0.999779313323748
C7_GSE11057_EFF_MEM_VS_CENT_MEM_CD4_TCELL_DN	159	Down	0.0638895437895613	0.999779313323748
C7_GSE25123_CTRL_VS_ROSIGLITAZONE_STIM_MACROPHAGE_UP	170	Down	0.0639005973874214	0.999779313323748
C5_GO_G_PROTEIN_BETA_GAMMA_SUBUNIT_COMPLEX_BINDING	14	Down	0.0639269328307999	0.999779313323748
C5_GO_REGULATION_OF_SYNAPTIC_VESICLE_ENDOCYTOSIS	12	Up	0.0639342519063514	0.999779313323748
C7_GSE5589_UNSTIM_VS_45MIN_LPS_AND_IL10_STIM_MACROPHAGE_UP	168	Down	0.0639928604304191	0.999779313323748
C2_BARIS_THYROID_CANCER_UP	22	Up	0.064021183069981	0.999779313323748
C2_MANN_RESPONSE_TO_AMIFOSTINE_UP	18	Up	0.0640360346309223	0.999779313323748
C5_GO_RNA_POLYMERASE_ACTIVITY	36	Down	0.0640507136494661	0.999779313323748
C5_GO_CHECKPOINT_CLAMP_COMPLEX	4	Down	0.0641451463406259	0.999779313323748
C2_REACTOME_PLATELET_ACTIVATION_SIGNALING_AND_AGGREGATION	203	Down	0.0642371299397883	0.999779313323748
C2_ROVERSI_GLIOMA_COPY_NUMBER_UP	72	Down	0.06430568603288	0.999779313323748
C2_PID_ENDOTHELIN_PATHWAY	51	Down	0.064372899604662	0.999779313323748
C2_WEST_ADRENOCORTICAL_TUMOR_UP	271	Down	0.0643737470419342	0.999779313323748
C5_GO_OXIDOREDUCTASE_ACTIVITY_ACTING_ON_NAD_P_H_QUINONE_OR_SIMILAR_COMPOUND_AS_ACCEPTOR	48	Up	0.0643825737918658	0.999779313323748
C2_WILLIAMS_ESR2_TARGETS_UP	23	Down	0.064433666813463	0.999779313323748
C5_GO_RNA_POLYMERASE_III_GENERAL_TRANSCRIPTION_INITIATION_FACTOR_ACTIVITY	6	Down	0.0645122322642599	0.999779313323748
C5_GO_MULTI_ORGANISM_CELLULAR_LOCALIZATION	4	Up	0.0645710115294768	0.999779313323748
C5_GO_PROTEIN_FOLDING_IN_ENDOPLASMIC_RETICULUM	15	Up	0.0646830344453114	0.999779313323748
C2_REACTOME_PD_1_SIGNALING	18	Down	0.0647598361058496	0.999779313323748
C2_BORCZUK_MALIGNANT_MESOTHELIOMA_UP	282	Down	0.0648840866783344	0.999779313323748
C5_GO_BASEMENT_MEMBRANE	66	Up	0.0649376426620231	0.999779313323748
C5_GO_QUINONE_METABOLIC_PROCESS	9	Up	0.0649814961919436	0.999779313323748
C5_GO_POSITIVE_REGULATION_OF_HEAT_GENERATION	5	Up	0.0653118292731349	0.999779313323748
C5_GO_REGULATION_OF_RECEPTOR_BIOSYNTHETIC_PROCESS	17	Down	0.0653275204190566	0.999779313323748
C5_GO_CHORIONIC_TROPHOBLAST_CELL_DIFFERENTIATION	5	Up	0.0653305529142858	0.999779313323748
C5_GO_ESTROGEN_RECEPTOR_BINDING	34	Up	0.0654406906643066	0.999779313323748
C5_GO_FEMALE_MEIOTIC_NUCLEAR_DIVISION	22	Down	0.065488728621248	0.999779313323748
C5_GO_GARP_COMPLEX	3	Up	0.0654916259768955	0.999779313323748
C5_GO_DNA_METHYLATION_OR_DEMETHYLATION	70	Up	0.0655311441857392	0.999779313323748
C5_GO_PRESYNAPTIC_MEMBRANE	87	Up	0.0655430977096623	0.999779313323748
C5_GO_POSITIVE_REGULATION_OF_MULTICELLULAR_ORGANISM_GROWTH	19	Down	0.0656005885311542	0.999779313323748
C5_GO_OXIDOREDUCTASE_ACTIVITY_ACTING_ON_PAIRED_DONORS_WITH_INCORPORATION_OR_REDUCTION_OF_MOLECULAR_OXYGEN_NAD_P_H_AS_ONE_DONOR_AND_INCORPORATION_OF_ONE_ATOM_OF_OXYGEN	27	Up	0.0656277172580786	0.999779313323748
C2_REACTOME_SYNTHESIS_OF_SUBSTRATES_IN_N_GLYCAN_BIOSYTHESIS	53	Down	0.0656666901928998	0.999779313323748
C5_GO_PROCESS_UTILIZING_AUTOPHAGIC_MECHANISM	418	Down	0.0656990442808366	0.999779313323748
C5_GO_NEGATIVE_REGULATION_OF_AXON_GUIDANCE	21	Up	0.0657548382171495	0.999779313323748
C5_GO_REGULATION_OF_TRANSCRIPTION_ELONGATION_FROM_RNA_POLYMERASE_II_PROMOTER	25	Up	0.0658480378446129	0.999779313323748
C7_GSE23321_CD8_STEM_CELL_MEMORY_VS_NAIVE_CD8_TCELL_UP	156	Down	0.0659204658018372	0.999779313323748
C2_MATZUK_EMBRYONIC_GERM_CELL	13	Up	0.0659567561844058	0.999779313323748
C7_GSE30962_PRIMARY_VS_SECONDARY_CHRONIC_LCMV_INF_CD8_TCELL_UP	169	Down	0.0659694854250685	0.999779313323748
C5_GO_CHEMOATTRACTANT_ACTIVITY	17	Up	0.0659809026973502	0.999779313323748
C7_GSE3982_CENT_MEMORY_CD4_TCELL_VS_NKCELL_DN	152	Down	0.0659977401163498	0.999779313323748
C5_GO_ACTIN_MEDIATED_CELL_CONTRACTION	70	Up	0.0660358306241748	0.999779313323748
C5_GO_RESPONSE_TO_MACROPHAGE_COLONY_STIMULATING_FACTOR	10	Up	0.0661450453381483	0.999779313323748
C2_NAGY_PCAF_COMPONENTS_HUMAN	6	Up	0.0662059198923047	0.999779313323748
C5_GO_CELLULAR_TRANSITION_METAL_ION_HOMEOSTASIS	84	Down	0.0662166869832771	0.999779313323748
C5_GO_POSITIVE_REGULATION_OF_INTERFERON_ALPHA_PRODUCTION	18	Down	0.0662182592868266	0.999779313323748
C2_REACTOME_LYSOSPHINGOLIPID_AND_LPA_RECEPTORS	9	Down	0.0663720957268112	0.999779313323748
C5_GO_SUBSTRATE_INDEPENDENT_TELENCEPHALIC_TANGENTIAL_MIGRATION	3	Up	0.0664014016759189	0.999779313323748
C2_BIOCARTA_FXR_PATHWAY	4	Down	0.0665751019152542	0.999779313323748
C7_GSE3039_CD4_TCELL_VS_ALPHAALPHA_CD8_TCELL_UP	169	Down	0.0665893550765069	0.999779313323748
C7_GSE22935_24H_VS_48H_MBOVIS_BCG_STIM_MYD88_KO_MACROPHAGE_DN	136	Up	0.0666864649514178	0.999779313323748
C7_GSE37605_C57BL6_VS_NOD_FOXP3_FUSION_GFP_TREG_UP	70	Up	0.0667130512159486	0.999779313323748
C2_REACTOME_RECYCLING_OF_EIF2:GDP	8	Up	0.0667272941801405	0.999779313323748
C5_GO_TRANSPORTER_COMPLEX	185	Up	0.0667603030404357	0.999779313323748
C2_REACTOME_MRNA_EDITING:_C_TO_U_CONVERSION	5	Up	0.0667665547272916	0.999779313323748
C5_GO_POSITIVE_REGULATION_OF_HOMOTYPIC_CELL_CELL_ADHESION	5	Up	0.0667760874770729	0.999779313323748
C2_PARK_HSC_AND_MULTIPOTENT_PROGENITORS	39	Down	0.0667780509115651	0.999779313323748
C2_YANG_BREAST_CANCER_ESR1_LASER_DN	44	Up	0.0667873573205646	0.999779313323748
C2_PID_CONE_PATHWAY	12	Up	0.066806282056463	0.999779313323748
C5_GO_GOLGI_ORGANIZATION	113	Down	0.0668825147320248	0.999779313323748
C2_BIOCARTA_ARAP_PATHWAY	16	Up	0.06703344280426	0.999779313323748
C7_GSE34006_WT_VS_A2AR_KO_TREG_DN	157	Down	0.0670408394810912	0.999779313323748
C2_REACTOME_TNFS_BIND_THEIR_PHYSIOLOGICAL_RECEPTORS	23	Up	0.0670811464706042	0.999779313323748
C2_BIOCARTA_SAM68_PATHWAY	5	Down	0.0671295878429708	0.999779313323748
C7_GSE15215_CD2_POS_VS_NEG_PDC_UP	137	Down	0.0671497869570779	0.999779313323748
C2_LUCAS_HNF4A_TARGETS_DN	6	Down	0.0672099840717645	0.999779313323748
C5_GO_RNA_ADENYLYLTRANSFERASE_ACTIVITY	2	Down	0.0672745263394317	0.999779313323748
C5_GO_POSITIVE_REGULATION_OF_NATURAL_KILLER_CELL_CHEMOTAXIS	3	Up	0.0672840555494941	0.999779313323748
C5_GO_CAMP_CATABOLIC_PROCESS	6	Up	0.067323285394667	0.999779313323748
C5_GO_SNRNA_TRANSCRIPTION_BY_RNA_POLYMERASE_III	5	Up	0.0673309074695702	0.999779313323748
C3_TATCTGG_MIR488	50	Up	0.0674721667756309	0.999779313323748
C2_PID_NEPHRIN_NEPH1_PATHWAY	24	Down	0.0675050813845344	0.999779313323748
C2_FRASOR_RESPONSE_TO_SERM_OR_FULVESTRANT_DN	45	Down	0.0676280355919166	0.999779313323748
C5_GO_INTERLEUKIN_2_SECRETION	8	Down	0.0677818470723369	0.999779313323748
C5_GO_REGULATION_OF_MDA_5_SIGNALING_PATHWAY	5	Down	0.0678701899176776	0.999779313323748
C5_GO_THYROID_GLAND_DEVELOPMENT	15	Down	0.0678712810054134	0.999779313323748
C6_P53_DN.V1_DN	155	Up	0.0678725801453694	0.999779313323748
C2_KEGG_ADIPOCYTOKINE_SIGNALING_PATHWAY	53	Down	0.0679013774976467	0.999779313323748
C7_GSE17721_0.5H_VS_24H_GARDIQUIMOD_BMDC_DN	172	Down	0.0679370023277801	0.999779313323748
C5_GO_TBP_CLASS_PROTEIN_BINDING	20	Down	0.0679471711919157	0.999779313323748
C2_BHATI_G2M_ARREST_BY_2METHOXYESTRADIOL_DN	97	Up	0.0679790003675773	0.999779313323748
C5_GO_SPHINGOSINE_1_PHOSPHATE_RECEPTOR_ACTIVITY	7	Down	0.0680531794462369	0.999779313323748
C5_GO_RNA_CAPPING	29	Down	0.0680541953598458	0.999779313323748
C6_KRAS.KIDNEY_UP.V1_DN	79	Up	0.0680677351630968	0.999779313323748
C5_GO_ADHERENS_JUNCTION_MAINTENANCE	5	Up	0.0681702457184633	0.999779313323748
C5_GO_PROTEIN_N_TERMINUS_BINDING	90	Down	0.068180801924979	0.999779313323748
C5_GO_POSITIVE_REGULATION_OF_PROTEIN_CATABOLIC_PROCESS_IN_THE_VACUOLE	4	Up	0.0682695184373592	0.999779313323748
C5_GO_REGULATION_OF_PROTEIN_STABILITY	229	Down	0.0683624664228113	0.999779313323748
C2_RODWELL_AGING_KIDNEY_NO_BLOOD_UP	165	Up	0.0683754383326992	0.999779313323748
C5_GO_POSITIVE_REGULATION_OF_CELL_PROLIFERATION_INVOLVED_IN_KIDNEY_DEVELOPMENT	6	Down	0.0684561239052055	0.999779313323748
C3_ACTAYRNNNCCCR_UNKNOWN	407	Down	0.0684619913175078	0.999779313323748
C5_GO_PYRIMIDINE_NUCLEOSIDE_TRIPHOSPHATE_BIOSYNTHETIC_PROCESS	16	Down	0.0684988225460326	0.999779313323748
C7_GSE26290_WT_VS_PDK1_KO_ANTI_CD3_AND_IL2_STIM_CD8_TCELL_DN	160	Down	0.0685190034261124	0.999779313323748
C2_REACTOME_BBSOME_MEDIATED_CARGO_TARGETING_TO_CILIUM	20	Down	0.0685798710152141	0.999779313323748
C7_GSE17186_MEMORY_VS_NAIVE_BCELL_UP	169	Down	0.068580977278214	0.999779313323748
C7_GSE37532_TREG_VS_TCONV_CD4_TCELL_FROM_LN_UP	165	Down	0.0686041160108021	0.999779313323748
C5_GO_CELLULAR_RESPONSE_TO_NITROGEN_STARVATION	10	Down	0.0687299726329367	0.999779313323748
C5_GO_H4_HISTONE_ACETYLTRANSFERASE_ACTIVITY	20	Down	0.0688086417510906	0.999779313323748
C2_REACTOME_INTERLEUKIN_15_SIGNALING	14	Down	0.0688802457897848	0.999779313323748
C2_GARGALOVIC_RESPONSE_TO_OXIDIZED_PHOSPHOLIPIDS_TURQUOISE_UP	74	Down	0.0689337543630673	0.999779313323748
C2_REACTOME_CALCITONIN_LIKE_LIGAND_RECEPTORS	6	Up	0.0689349653225331	0.999779313323748
C7_GSE22501_PERIPHERAL_BLOOD_VS_CORD_BLOOD_TREG_DN	150	Down	0.069022593068467	0.999779313323748
C5_GO_TRANSCRIPTION_FACTOR_TFTC_COMPLEX	9	Up	0.0690760236493785	0.999779313323748
C1_chr21q11	4	Down	0.0691684997852253	0.999779313323748
C5_GO_POSITIVE_REGULATION_OF_TOLL_LIKE_RECEPTOR_3_SIGNALING_PATHWAY	6	Up	0.0691843348181888	0.999779313323748
C7_GSE21379_TFH_VS_NON_TFH_CD4_TCELL_DN	123	Up	0.0691910538364583	0.999779313323748
C5_GO_PERICILIARY_MEMBRANE_COMPARTMENT	5	Down	0.0692830714749596	0.999779313323748
C2_SIG_PIP3_SIGNALING_IN_B_LYMPHOCYTES	31	Down	0.069344453377058	0.999779313323748
C2_YAUCH_HEDGEHOG_SIGNALING_PARACRINE_DN	126	Up	0.0693696483834581	0.999779313323748
C2_REACTOME_INTERFERON_GAMMA_SIGNALING	74	Down	0.0693975816099116	0.999779313323748
C2_REACTOME_NUCLEOBASE_BIOSYNTHESIS	14	Down	0.0694665443452815	0.999779313323748
C5_GO_ACTIVATION_OF_INNATE_IMMUNE_RESPONSE	240	Down	0.0694832250317364	0.999779313323748
C5_GO_ANTIGEN_RECEPTOR_MEDIATED_SIGNALING_PATHWAY	195	Down	0.0694856953801987	0.999779313323748
C5_GO_COLLAGEN_TRIMER	48	Up	0.0695023720029147	0.999779313323748
C5_GO_BLOOD_MICROPARTICLE	68	Up	0.069519718526363	0.999779313323748
C2_ABBUD_LIF_SIGNALING_1_UP	33	Down	0.0695418013443865	0.999779313323748
C5_GO_NEGATIVE_REGULATION_OF_SKELETAL_MUSCLE_TISSUE_DEVELOPMENT	6	Up	0.0695418618561884	0.999779313323748
C7_GSE11924_TFH_VS_TH17_CD4_TCELL_UP	174	Down	0.0695588600673973	0.999779313323748
C5_GO_RETINA_DEVELOPMENT_IN_CAMERA_TYPE_EYE	87	Up	0.0696145567837857	0.999779313323748
C5_GO_T_TUBULE	34	Up	0.0696532291826692	0.999779313323748
C5_GO_GUANYLATE_KINASE_ACTIVITY	9	Up	0.0696665391524176	0.999779313323748
C2_VANDESLUIS_COMMD1_TARGETS_GROUP_4_DN	6	Up	0.0697481259292567	0.999779313323748
C5_GO_PROTEIN_MODIFICATION_BY_SMALL_PROTEIN_REMOVAL	238	Down	0.0698315245250764	0.999779313323748
C5_GO_PARAXIAL_MESODERM_DEVELOPMENT	12	Down	0.0698641627829645	0.999779313323748
C5_GO_MATURE_RIBOSOME_ASSEMBLY	5	Up	0.069944032763454	0.999779313323748
C5_GO_DERLIN_1_RETROTRANSLOCATION_COMPLEX	9	Down	0.0699778524345693	0.999779313323748
C7_GSE6674_ANTI_IGM_VS_ANTI_IGM_AND_CPG_STIM_BCELL_DN	177	Down	0.0701164385843845	0.999779313323748
C2_SABATES_COLORECTAL_ADENOMA_DN	149	Up	0.070180430942975	0.999779313323748
C5_GO_B_CELL_PROLIFERATION_INVOLVED_IN_IMMUNE_RESPONSE	6	Up	0.0701982589703539	0.999779313323748
C5_GO_INHIBITORY_SYNAPSE_ASSEMBLY	5	Up	0.0702118492643795	0.999779313323748
C5_GO_ENDOLYSOSOME_LUMEN	5	Down	0.0702217845310568	0.999779313323748
C5_GO_RNA_POLYMERASE_III_ACTIVITY	13	Down	0.0703788823130007	0.999779313323748
C5_GO_DENDRITE_TERMINUS	9	Down	0.0704068603758303	0.999779313323748
C5_GO_COMMISSURAL_NEURON_AXON_GUIDANCE	10	Down	0.0704208666574315	0.999779313323748
C2_BIOCARTA_ETS_PATHWAY	14	Down	0.0704966984775957	0.999779313323748
C5_GO_EUKARYOTIC_TRANSLATION_INITIATION_FACTOR_2B_COMPLEX	6	Up	0.0705963452941606	0.999779313323748
C5_GO_NUCLEOBASE_CONTAINING_SMALL_MOLECULE_CATABOLIC_PROCESS	38	Up	0.0706045170920833	0.999779313323748
C5_GO_GLUTAMATE_RECEPTOR_BINDING	34	Up	0.0706314467836299	0.999779313323748
C5_GO_GEMINI_OF_COILED_BODIES	9	Up	0.0706477533758856	0.999779313323748
C5_GO_NEPHRIC_DUCT_FORMATION	3	Up	0.0706771501837529	0.999779313323748
C2_REACTOME_DEUBIQUITINATION	241	Down	0.0707450798382761	0.999779313323748
C2_GINESTIER_BREAST_CANCER_ZNF217_AMPLIFIED_DN	270	Down	0.0707917889279648	0.999779313323748
C5_GO_POSITIVE_REGULATION_OF_PROTEIN_COMPLEX_DISASSEMBLY	27	Down	0.0708347272171294	0.999779313323748
C5_GO_CARDIAC_MUSCLE_CELL_ACTION_POTENTIAL	42	Up	0.0709542062312477	0.999779313323748
C5_GO_NEGATIVE_REGULATION_OF_MUSCLE_HYPERTROPHY	20	Down	0.0709757834450999	0.999779313323748
C5_GO_NEGATIVE_CHEMOTAXIS	30	Up	0.071002065450168	0.999779313323748
C5_GO_REGULATION_OF_AUTOPHAGY	272	Down	0.0710083956909216	0.999779313323748
C2_BIOCARTA_CTBP1_PATHWAY	8	Up	0.0710906242168794	0.999779313323748
C2_LI_PROSTATE_CANCER_EPIGENETIC	28	Up	0.0710956183321526	0.999779313323748
C2_PID_SMAD2_3PATHWAY	16	Down	0.0711385851306432	0.999779313323748
C5_GO_N_ACETYLLACTOSAMINE_SYNTHASE_ACTIVITY	5	Down	0.0711508189493564	0.999779313323748
C5_GO_POSITIVE_REGULATION_OF_PROTEIN_SUMOYLATION	9	Down	0.0711683304171778	0.999779313323748
C5_GO_MRNA_METHYLTRANSFERASE_ACTIVITY	9	Down	0.0711683304171778	0.999779313323748
C5_GO_REGULATION_OF_FILOPODIUM_ASSEMBLY	35	Down	0.0711880872923669	0.999779313323748
C5_GO_FORMATION_OF_EXTRACHROMOSOMAL_CIRCULAR_DNA	13	Down	0.0712713942708303	0.999779313323748
C2_REACTOME_SUMO_IS_CONJUGATED_TO_E1_UBA2:SAE1	5	Up	0.0712915422465546	0.999779313323748
C2_SERVITJA_ISLET_HNF1A_TARGETS_UP	105	Up	0.0713387986726126	0.999779313323748
C5_GO_POSITIVE_REGULATION_OF_CALCIUM_ION_IMPORT	10	Up	0.071355564866528	0.999779313323748
C1_chr4q21	52	Up	0.0713618470177492	0.999779313323748
C2_GILMORE_CORE_NFKB_PATHWAY	12	Down	0.0713757733900612	0.999779313323748
C5_GO_POSITIVE_REGULATION_OF_EXECUTION_PHASE_OF_APOPTOSIS	7	Down	0.0714456349210467	0.999779313323748
C5_GO_DEAMINASE_ACTIVITY	25	Up	0.0716016973612005	0.999779313323748
C2_GARGALOVIC_RESPONSE_TO_OXIDIZED_PHOSPHOLIPIDS_YELLOW_DN	17	Down	0.071616976804085	0.999779313323748
C5_GO_SINGLE_STRANDED_VIRAL_RNA_REPLICATION_VIA_DOUBLE_STRANDED_DNA_INTERMEDIATE	14	Up	0.0716495297067489	0.999779313323748
C7_GSE14413_UNSTIM_VS_IFNB_STIM_NIH3T3_CELLS_DN	124	Up	0.0716928585461351	0.999779313323748
C5_GO_REGULATION_OF_SPHINGOLIPID_BIOSYNTHETIC_PROCESS	13	Down	0.0716938868967787	0.999779313323748
C7_GSE13485_DAY3_VS_DAY21_YF17D_VACCINE_PBMC_DN	72	Up	0.0717029342145195	0.999779313323748
C5_GO_OXIDIZED_DNA_BINDING	10	Down	0.0717462638462116	0.999779313323748
C5_GO_COENZYME_A_METABOLIC_PROCESS	5	Down	0.0718061075366318	0.999779313323748
C5_GO_NEGATIVE_REGULATION_OF_CALCIUM_ION_TRANSMEMBRANE_TRANSPORT	24	Up	0.0718550276984631	0.999779313323748
C5_GO_OXALATE_TRANSPORT	7	Up	0.071919572544145	0.999779313323748
C5_GO_OXALATE_TRANSMEMBRANE_TRANSPORTER_ACTIVITY	7	Up	0.071919572544145	0.999779313323748
C2_CLIMENT_BREAST_CANCER_COPY_NUMBER_UP	16	Down	0.0719503642022444	0.999779313323748
C7_GSE19923_WT_VS_E2A_KO_DP_THYMOCYTE_DN	153	Down	0.0721031582587825	0.999779313323748
C2_REACTOME_TRNA_PROCESSING	96	Down	0.0721336618080441	0.999779313323748
C2_IIZUKA_LIVER_CANCER_PROGRESSION_G1_G2_DN	24	Down	0.0721584286639565	0.999779313323748
C7_GSE21033_3H_VS_24H_POLYIC_STIM_DC_DN	117	Down	0.0721693616938095	0.999779313323748
C2_KEGG_VALINE_LEUCINE_AND_ISOLEUCINE_BIOSYNTHESIS	8	Up	0.0723283402392369	0.999779313323748
C5_GO_PROTEASOMAL_PROTEIN_CATABOLIC_PROCESS	391	Down	0.0723320527936223	0.999779313323748
C2_REACTOME_CENTROSOME_MATURATION	72	Down	0.072396346323558	0.999779313323748
C2_KEGG_LIMONENE_AND_PINENE_DEGRADATION	10	Down	0.0724201100144319	0.999779313323748
C2_PID_A6B1_A6B4_INTEGRIN_PATHWAY	36	Down	0.0726223180093788	0.999779313323748
C3_LYF1_01	190	Up	0.0726791327067926	0.999779313323748
C2_HAHTOLA_MYCOSIS_FUNGOIDES_SKIN_DN	23	Down	0.0727331955796792	0.999779313323748
C5_GO_CCR_CHEMOKINE_RECEPTOR_BINDING	14	Up	0.0727766124011935	0.999779313323748
C5_GO_ADA2_GCN5_ADA3_TRANSCRIPTION_ACTIVATOR_COMPLEX	13	Down	0.0728264881038158	0.999779313323748
C5_GO_NEGATIVE_REGULATION_OF_BIOMINERAL_TISSUE_DEVELOPMENT	16	Up	0.0729006440197603	0.999779313323748
C5_GO_NUCLEOTIDE_SUGAR_TRANSMEMBRANE_TRANSPORTER_ACTIVITY	13	Down	0.0729552773660601	0.999779313323748
C7_GSE11057_NAIVE_CD4_VS_PBMC_CD4_TCELL_DN	178	Down	0.0729565462011146	0.999779313323748
C5_GO_INTRACILIARY_TRANSPORT_PARTICLE_B	18	Down	0.0729816745097476	0.999779313323748
C5_GO_REGULATION_OF_OSTEOCLAST_PROLIFERATION	2	Up	0.07298486922511	0.999779313323748
C5_GO_N_ACETYLNEURAMINATE_CATABOLIC_PROCESS	6	Down	0.0730052727001843	0.999779313323748
C2_ZHAN_MULTIPLE_MYELOMA_PR_UP	40	Down	0.0730475844246197	0.999779313323748
C7_GSE26669_CTRL_VS_COSTIM_BLOCK_MLR_CD8_TCELL_DN	172	Down	0.0731094275042329	0.999779313323748
C7_GSE35825_UNTREATED_VS_IFNA_STIM_MACROPHAGE_UP	167	Down	0.0731548032204364	0.999779313323748
H_HALLMARK_HYPOXIA	165	Up	0.0732104074043611	0.999779313323748
C5_GO_POSITIVE_REGULATION_OF_LIPID_CATABOLIC_PROCESS	16	Down	0.0732233298181779	0.999779313323748
C5_GO_PHOSPHATIDYLCHOLINE_STEROL_O_ACYLTRANSFERASE_ACTIVATOR_ACTIVITY	4	Up	0.0732541066105335	0.999779313323748
C2_KEGG_VEGF_SIGNALING_PATHWAY	56	Down	0.0732830583349791	0.999779313323748
C5_GO_PURINE_NUCLEOSIDE_METABOLIC_PROCESS	32	Up	0.0733297933111203	0.999779313323748
C7_GSE23568_CTRL_TRANSDUCED_VS_WT_CD8_TCELL_DN	167	Down	0.0734862419728616	0.999779313323748
C2_BIOCARTA_MET_PATHWAY	30	Down	0.0734931400872422	0.999779313323748
C2_DACOSTA_LOW_DOSE_UV_RESPONSE_VIA_ERCC3_XPCS_DN	7	Down	0.0735295165169156	0.999779313323748
C2_KEGG_BLADDER_CANCER	35	Down	0.0735479523985275	0.999779313323748
C7_GSE33162_UNTREATED_VS_4H_LPS_STIM_HDAC3_HET_MACROPHAGE_UP	164	Down	0.0736218344501652	0.999779313323748
C2_SABATES_COLORECTAL_ADENOMA_SIZE_DN	8	Up	0.0736480839514184	0.999779313323748
C5_GO_PURINE_RIBONUCLEOSIDE_SALVAGE	4	Down	0.0737174246658372	0.999779313323748
C2_REACTOME_TNFR1_INDUCED_PROAPOPTOTIC_SIGNALING	12	Down	0.073771007807354	0.999779313323748
C5_GO_DNA_INTEGRATION	8	Down	0.0738174550735473	0.999779313323748
C5_GO_RESPONSE_TO_VITAMIN	72	Up	0.0738189894512001	0.999779313323748
C5_GO_PURINE_NUCLEOSIDE_MONOPHOSPHATE_BIOSYNTHETIC_PROCESS	17	Down	0.0738596927411129	0.999779313323748
C2_IKEDA_MIR133_TARGETS_DN	5	Down	0.0739570576135713	0.999779313323748
C2_REACTOME_G_PROTEIN_BETA:GAMMA_SIGNALLING	27	Down	0.0740034249319116	0.999779313323748
C5_GO_REGULATION_OF_GLUCOCORTICOID_RECEPTOR_SIGNALING_PATHWAY	6	Down	0.0740270775167235	0.999779313323748
C5_GO_PROTEIN_LOCALIZATION_TO_CHROMOSOME_TELOMERIC_REGION	27	Down	0.0740563874508757	0.999779313323748
C5_GO_PYRUVATE_DEHYDROGENASE_ACTIVITY	5	Up	0.0741854117507053	0.999779313323748
C3_SP1_Q2_01	195	Down	0.0742165181329631	0.999779313323748
C7_GSE5542_IFNA_VS_IFNA_AND_IFNG_TREATED_EPITHELIAL_CELLS_6H_DN	166	Down	0.074227338547161	0.999779313323748
C2_CASTELLANO_NRAS_TARGETS_UP	45	Down	0.0743367921236912	0.999779313323748
C5_GO_NEGATIVE_REGULATION_OF_GENE_SILENCING	23	Down	0.0743741042918114	0.999779313323748
C2_MOHANKUMAR_HOXA1_TARGETS_UP	336	Down	0.0744272547093434	0.999779313323748
C2_KYNG_DNA_DAMAGE_BY_4NQO	30	Up	0.0745593389778526	0.999779313323748
C5_GO_PROTECTION_FROM_NON_HOMOLOGOUS_END_JOINING_AT_TELOMERE	10	Down	0.0745593439867509	0.999779313323748
C2_KEGG_FOCAL_ADHESION	162	Down	0.0745647698510622	0.999779313323748
C1_chr20q13	155	Down	0.0745897777019042	0.999779313323748
C2_REACTOME_NUCLEOSOME_ASSEMBLY	66	Down	0.0747928409841682	0.999779313323748
C2_GRAHAM_NORMAL_QUIESCENT_VS_NORMAL_DIVIDING_UP	56	Up	0.0747944665856471	0.999779313323748
C2_SCHAEFFER_PROSTATE_DEVELOPMENT_AND_CANCER_BOX2_DN	4	Up	0.0748509267037988	0.999779313323748
C5_GO_LIPOPROTEIN_LOCALIZATION	12	Up	0.0749176205560007	0.999779313323748
C7_GSE1460_INTRATHYMIC_T_PROGENITOR_VS_CD4_THYMOCYTE_UP	179	Down	0.0751261961685909	0.999779313323748
C2_SHIPP_DLBCL_VS_FOLLICULAR_LYMPHOMA_DN	36	Up	0.0751959551619465	0.999779313323748
C1_chr8q13	22	Up	0.0752266236576936	0.999779313323748
C2_CHIARETTI_T_ALL_RELAPSE_PROGNOSIS	17	Up	0.0754027585734146	0.999779313323748
C2_REACTOME_SYNTHESIS_OF_ACTIVE_UBIQUITIN:_ROLES_OF_E1_AND_E2_ENZYMES	27	Down	0.0754153646819161	0.999779313323748
C5_GO_NEGATIVE_REGULATION_OF_SMAD_PROTEIN_SIGNAL_TRANSDUCTION	3	Down	0.0754640606795354	0.999779313323748
C5_GO_ACTION_POTENTIAL	77	Up	0.0754658429626824	0.999779313323748
C5_GO_PROTEIN_TRANSPORT_ALONG_MICROTUBULE	62	Down	0.0755001847240462	0.999779313323748
C5_GO_NEGATIVE_REGULATION_OF_CATION_CHANNEL_ACTIVITY	26	Up	0.0755174143657473	0.999779313323748
C2_REACTOME_MACROAUTOPHAGY	76	Down	0.0755701922459742	0.999779313323748
C5_GO_DETERMINATION_OF_DIGESTIVE_TRACT_LEFT_RIGHT_ASYMMETRY	4	Up	0.0756065695515297	0.999779313323748
C5_GO_RETINA_MORPHOGENESIS_IN_CAMERA_TYPE_EYE	26	Up	0.0756657852554149	0.999779313323748
C7_GSE17974_CTRL_VS_ACT_IL4_AND_ANTI_IL12_48H_CD4_TCELL_DN	169	Down	0.075669076901333	0.999779313323748
C5_GO_TRANSFERASE_ACTIVITY_TRANSFERRING_SULFUR_CONTAINING_GROUPS	40	Up	0.075773173573036	0.999779313323748
C2_WIEMANN_TELOMERE_SHORTENING_AND_CHRONIC_LIVER_DAMAGE_UP	8	Down	0.0758665994054912	0.999779313323748
C5_GO_VAGINA_DEVELOPMENT	8	Up	0.0759078857783436	0.999779313323748
C7_GSE21546_WT_VS_ELK1_KO_ANTI_CD3_STIM_DP_THYMOCYTES_UP	151	Down	0.0759159769283779	0.999779313323748
C2_MCGARVEY_SILENCED_BY_METHYLATION_IN_COLON_CANCER	19	Up	0.07593136367498	0.999779313323748
C2_PID_ERBB4_PATHWAY	29	Down	0.0759464427334885	0.999779313323748
C5_GO_NUCLEOBASE_CATABOLIC_PROCESS	3	Up	0.0759735399358837	0.999779313323748
C5_GO_REGULATION_OF_PHOSPHOPROTEIN_PHOSPHATASE_ACTIVITY	92	Up	0.0760580940312537	0.999779313323748
C2_TIEN_INTESTINE_PROBIOTICS_2HR_UP	26	Down	0.0760697057484462	0.999779313323748
C5_GO_MATERNAL_PROCESS_INVOLVED_IN_PARTURITION	7	Up	0.076195098842024	0.999779313323748
C2_REACTOME_ESTROGEN_STIMULATED_SIGNALING_THROUGH_PRKCZ	5	Down	0.0762134990189577	0.999779313323748
C2_REACTOME_PURINE_RIBONUCLEOSIDE_MONOPHOSPHATE_BIOSYNTHESIS	11	Down	0.0762204467345287	0.999779313323748
C5_GO_3_BETA_HYDROXY_DELTA5_STEROID_DEHYDROGENASE_ACTIVITY	3	Down	0.0762778015540244	0.999779313323748
C2_REACTOME_INTRACELLULAR_SIGNALING_BY_SECOND_MESSENGERS	249	Down	0.0762977371617667	0.999779313323748
C2_PID_CD8_TCR_DOWNSTREAM_PATHWAY	51	Down	0.076300345097536	0.999779313323748
C3_GCGNNANTTCC_UNKNOWN	106	Down	0.0763972137040568	0.999779313323748
C7_GSE12366_NAIVE_VS_MEMORY_BCELL_DN	158	Up	0.0764213302324911	0.999779313323748
C5_GO_RNA_POLYMERASE_III_TRANSCRIPTION_FACTOR_COMPLEX	8	Down	0.0764213613767679	0.999779313323748
C7_GSE43863_TFH_VS_LY6C_LOW_CXCR5NEG_EFFECTOR_CD4_TCELL_UP	172	Down	0.076424898974992	0.999779313323748
C7_GSE13762_CTRL_VS_125_VITAMIND_DAY5_DC_DN	88	Down	0.0764866698683831	0.999779313323748
C7_GSE35685_CD34POS_CD10NEG_CD62LPOS_VS_CD34POS_CD10POS_BONE_MARROW_DN	167	Down	0.076560054123605	0.999779313323748
C5_GO_GLYCOSYL_COMPOUND_METABOLIC_PROCESS	51	Up	0.0765998695787799	0.999779313323748
C5_GO_REGULATION_OF_MEMBRANE_PROTEIN_ECTODOMAIN_PROTEOLYSIS	20	Up	0.0766367384947138	0.999779313323748
C2_REACTOME_TRANSPORT_OF_INORGANIC_CATIONS_ANIONS_AND_AMINO_ACIDS_OLIGOPEPTIDES	74	Up	0.0766850862094965	0.999779313323748
C5_GO_ADRENERGIC_RECEPTOR_SIGNALING_PATHWAY	17	Up	0.0767132415561958	0.999779313323748
C5_GO_LOW_DENSITY_LIPOPROTEIN_PARTICLE_RECEPTOR_BINDING	14	Up	0.076734867278771	0.999779313323748
C5_GO_POSITIVE_REGULATION_OF_INTERLEUKIN_10_SECRETION	4	Down	0.0767396956730351	0.999779313323748
C5_GO_MANGANESE_ION_BINDING	54	Down	0.0767428410879266	0.999779313323748
C7_GSE3982_MAC_VS_TH1_UP	166	Down	0.0770144850408032	0.999779313323748
C5_GO_DEAD_H_BOX_RNA_HELICASE_BINDING	7	Up	0.0770799927864652	0.999779313323748
C5_GO_TRNA_SPECIFIC_ADENOSINE_DEAMINASE_ACTIVITY	6	Up	0.0771725714115363	0.999779313323748
C5_GO_ARGININE_CATABOLIC_PROCESS	9	Down	0.0772226760366796	0.999779313323748
C2_RIZ_ERYTHROID_DIFFERENTIATION_HBZ	18	Down	0.0772282021056521	0.999779313323748
C7_GSE3691_IFN_PRODUCING_KILLER_DC_VS_PLASMACYTOID_DC_SPLEEN_UP	167	Down	0.0772480871555539	0.999779313323748
C2_MIKKELSEN_ES_LCP_WITH_H3K27ME3	6	Up	0.0772701555952058	0.999779313323748
C2_KEGG_NOD_LIKE_RECEPTOR_SIGNALING_PATHWAY	53	Down	0.0772837029885992	0.999779313323748
C5_GO_HYDROLASE_ACTIVITY_ACTING_ON_CARBON_NITROGEN_BUT_NOT_PEPTIDE_BONDS	98	Up	0.077300204420888	0.999779313323748
C5_GO_ESTROGEN_METABOLIC_PROCESS	8	Down	0.0773812737980403	0.999779313323748
C3_SP1_Q6	210	Down	0.077509144243117	0.999779313323748
C5_GO_POSITIVE_REGULATION_OF_GROWTH_HORMONE_SECRETION	3	Down	0.0775188359680692	0.999779313323748
C7_GSE31082_DP_VS_CD4_SP_THYMOCYTE_UP	174	Down	0.0775762316698443	0.999779313323748
C5_GO_ENDOCARDIAL_CUSHION_DEVELOPMENT	24	Down	0.0775967078357575	0.999779313323748
C5_GO_RNA_POLYMERASE_II_TRANSCRIPTION_REPRESSOR_COMPLEX	3	Up	0.0776030896035485	0.999779313323748
C5_GO_POSITIVE_REGULATION_OF_PROTEOLYSIS_INVOLVED_IN_CELLULAR_PROTEIN_CATABOLIC_PROCESS	99	Down	0.0776653995343913	0.999779313323748
C2_BYSTRYKH_HEMATOPOIESIS_STEM_CELL_AND_BRAIN_QTL_TRANS	120	Down	0.0776823348369876	0.999779313323748
C3_TTGCWCAAY_CEBPB_02	50	Up	0.0777717291699073	0.999779313323748
C5_GO_NEURAL_PLATE_REGIONALIZATION	4	Down	0.0778744827604126	0.999779313323748
C5_GO_CENTRAL_NERVOUS_SYSTEM_NEURON_DEVELOPMENT	54	Up	0.0779945067826914	0.999779313323748
C5_GO_SPHINGOMYELIN_PHOSPHODIESTERASE_ACTIVITY	5	Down	0.0780263173200788	0.999779313323748
C7_GSE17721_LPS_VS_POLYIC_24H_BMDC_UP	170	Down	0.0781184436373521	0.999779313323748
C5_GO_PODOSOME	25	Down	0.0781347292268633	0.999779313323748
C2_VANDESLUIS_COMMD1_TARGETS_GROUP_3_UP	58	Up	0.0781829500134587	0.999779313323748
C5_GO_NUCLEOSIDE_MONOPHOSPHATE_BIOSYNTHETIC_PROCESS	38	Down	0.0783128402234291	0.999779313323748
C5_GO_CYTOLYTIC_GRANULE	4	Down	0.0783248858233636	0.999779313323748
C7_GSE17721_POLYIC_VS_PAM3CSK4_2H_BMDC_UP	169	Down	0.0783522842903893	0.999779313323748
C5_GO_K63_LINKED_POLYUBIQUITIN_MODIFICATION_DEPENDENT_PROTEIN_BINDING	20	Down	0.0783739830984998	0.999779313323748
C2_MARTIN_VIRAL_GPCR_SIGNALING_UP	65	Down	0.078529754591746	0.999779313323748
C2_BIOCARTA_PPARA_PATHWAY	47	Down	0.0785311661322933	0.999779313323748
C5_GO_POST_EMBRYONIC_DEVELOPMENT	70	Up	0.0785668986564	0.999779313323748
C5_GO_REGULATION_OF_CELLULAR_RESPIRATION	21	Down	0.0786689206213635	0.999779313323748
C2_MATZUK_OVULATION	13	Up	0.0786719255615421	0.999779313323748
C7_GSE2405_0H_VS_3H_A_PHAGOCYTOPHILUM_STIM_NEUTROPHIL_UP	147	Up	0.0789595077904354	0.999779313323748
C5_GO_KINETOCHORE	115	Down	0.0789887788151327	0.999779313323748
C5_GO_GUANOSINE_CONTAINING_COMPOUND_METABOLIC_PROCESS	24	Up	0.0791859945062338	0.999779313323748
C5_GO_HISTONE_H3_K27_TRIMETHYLATION	7	Down	0.0792048781037939	0.999779313323748
C5_GO_TUBE_CLOSURE	71	Down	0.0792095353936389	0.999779313323748
C7_GSE37416_12H_VS_24H_F_TULARENSIS_LVS_NEUTROPHIL_UP	174	Down	0.079271200386774	0.999779313323748
C5_GO_BETA_GLUCOSIDASE_ACTIVITY	5	Up	0.07932374364144	0.999779313323748
C5_GO_NEGATIVE_REGULATION_OF_HEART_RATE	8	Up	0.0793819481927519	0.999779313323748
C5_GO_NEGATIVE_REGULATION_OF_SEQUESTERING_OF_TRIGLYCERIDE	5	Down	0.0794445544103462	0.999779313323748
C2_WU_HBX_TARGETS_1_DN	19	Down	0.0795183916219473	0.999779313323748
C7_GSE19198_1H_VS_24H_IL21_TREATED_TCELL_UP	169	Up	0.0795236371909531	0.999779313323748
C2_REACTOME_RAS_ACTIVATION_UPON_CA2PLUS_INFLUX_THROUGH_NMDA_RECEPTOR	15	Up	0.0795413678508834	0.999779313323748
C2_REACTOME_CROSSLINKING_OF_COLLAGEN_FIBRILS	12	Up	0.0795884538268088	0.999779313323748
C5_GO_REGULATION_OF_NEUROTRANSMITTER_UPTAKE	13	Up	0.079596612141268	0.999779313323748
C5_GO_POSITIVE_REGULATION_OF_BONE_DEVELOPMENT	7	Down	0.0796927133572848	0.999779313323748
C5_GO_NEGATIVE_REGULATION_OF_GLUCOCORTICOID_METABOLIC_PROCESS	3	Down	0.0798343661432239	0.999779313323748
C5_GO_REGULATION_OF_GLUCOCORTICOID_BIOSYNTHETIC_PROCESS	3	Down	0.0798343661432239	0.999779313323748
C5_GO_GALACTOSE_METABOLIC_PROCESS	5	Up	0.0799624321132871	0.999779313323748
C5_GO_HOMOSERINE_METABOLIC_PROCESS	2	Down	0.0800029995918343	0.999779313323748
C2_KEGG_MAPK_SIGNALING_PATHWAY	197	Down	0.0800072836225076	0.999779313323748
C2_REACTOME_INTERLEUKIN_1_FAMILY_SIGNALING	116	Down	0.0800198833989034	0.999779313323748
C7_GSE5589_LPS_VS_LPS_AND_IL10_STIM_IL6_KO_MACROPHAGE_180MIN_DN	176	Down	0.0800218382929956	0.999779313323748
C5_GO_K48_LINKED_POLYUBIQUITIN_MODIFICATION_DEPENDENT_PROTEIN_BINDING	7	Down	0.0800439831752299	0.999779313323748
C5_GO_NEGATIVE_REGULATION_OF_B_CELL_MEDIATED_IMMUNITY	8	Down	0.0800523628316421	0.999779313323748
C5_GO_REGULATION_OF_CHROMATIN_BINDING	19	Down	0.0800724141373866	0.999779313323748
C5_GO_AMINE_TRANSPORT	53	Up	0.0800738792629547	0.999779313323748
C2_REACTOME_FGFR1_MUTANT_RECEPTOR_ACTIVATION	27	Down	0.080113245406525	0.999779313323748
C7_GSE5503_MLN_DC_VS_SPLEEN_DC_ACTIVATED_ALLOGENIC_TCELL_DN	168	Down	0.0802437693395705	0.999779313323748
C1_chr15q13	11	Up	0.0802885886909317	0.999779313323748
C2_WOO_LIVER_CANCER_RECURRENCE_DN	62	Up	0.0805029401845154	0.999779313323748
C7_GSE15330_GRANULOCYTE_MONOCYTE_PROGENITOR_VS_PRO_BCELL_UP	166	Down	0.0805638437011126	0.999779313323748
C5_GO_NEGATIVE_REGULATION_OF_INTERLEUKIN_2_PRODUCTION	19	Up	0.0806295690978264	0.999779313323748
C5_GO_MDM2_MDM4_FAMILY_PROTEIN_BINDING	7	Down	0.0806570730048427	0.999779313323748
C5_GO_CORTICOSTEROID_RECEPTOR_SIGNALING_PATHWAY	13	Down	0.0807032173677316	0.999779313323748
C2_REACTOME_SIGNALLING_TO_P38_VIA_RIT_AND_RIN	3	Down	0.0807442554784883	0.999779313323748
C2_REACTOME_REGULATION_OF_TNFR1_SIGNALING	28	Down	0.0807739737192531	0.999779313323748
C2_WEIGEL_OXIDATIVE_STRESS_BY_HNE_AND_H2O2	34	Down	0.0808372953693534	0.999779313323748
C5_GO_REGULATION_OF_CELL_PROJECTION_SIZE	6	Down	0.0808506781728665	0.999779313323748
C7_GSE7852_TREG_VS_TCONV_THYMUS_UP	178	Up	0.0808595053507903	0.999779313323748
C2_REACTOME_DEGRADATION_OF_CYSTEINE_AND_HOMOCYSTEINE	12	Down	0.080989571946045	0.999779313323748
C2_REACTOME_TNF_RECEPTOR_SUPERFAMILY_TNFSF_MEMBERS_MEDIATING_NON_CANONICAL_NF_KB_PATHWAY	14	Down	0.0810335499593587	0.999779313323748
C3_AAGTCCA_MIR422B_MIR422A	60	Up	0.081053834874806	0.999779313323748
C5_GO_REGULATION_OF_PHOSPHATASE_ACTIVITY	132	Up	0.0811216983149593	0.999779313323748
C2_REACTOME_ACTIVATION_OF_PUMA_AND_TRANSLOCATION_TO_MITOCHONDRIA	9	Down	0.0811620795736987	0.999779313323748
C2_BIOCARTA_NOTCH_PATHWAY	5	Down	0.0812411541489227	0.999779313323748
C2_KEGG_NOTCH_SIGNALING_PATHWAY	39	Down	0.0812565515777428	0.999779313323748
C2_REACTOME_PROCESSING_AND_ACTIVATION_OF_SUMO	9	Up	0.0812767532948018	0.999779313323748
C5_GO_NEPHRIC_DUCT_MORPHOGENESIS	7	Up	0.0812927244543504	0.999779313323748
C7_GSE41867_DAY8_EFFECTOR_VS_DAY30_MEMORY_CD8_TCELL_LCMV_ARMSTRONG_DN	172	Down	0.081354001192694	0.999779313323748
C2_STARK_BRAIN_22Q11_DELETION	8	Down	0.0813720288913158	0.999779313323748
C5_GO_PROTEIN_LOCALIZATION_TO_MITOCHONDRION	117	Down	0.0813808370084659	0.999779313323748
C5_GO_CENTROMERE_COMPLEX_ASSEMBLY	50	Down	0.0814172330976227	0.999779313323748
C5_GO_AMINO_ACID_IMPORT	17	Up	0.0814179861006231	0.999779313323748
C5_GO_CYSTEINE_TYPE_ENDOPEPTIDASE_INHIBITOR_ACTIVITY_INVOLVED_IN_APOPTOTIC_PROCESS	18	Up	0.0814613474694775	0.999779313323748
C7_GSE9006_TYPE_1_VS_TYPE_2_DIABETES_PBMC_AT_DX_UP	165	Down	0.0816054320342775	0.999779313323748
C7_GSE27786_CD8_TCELL_VS_NKCELL_UP	160	Down	0.081617037510147	0.999779313323748
C7_GSE14699_NAIVE_VS_ACT_CD8_TCELL_UP	167	Up	0.0816288565089081	0.999779313323748
C2_MALONEY_RESPONSE_TO_17AAG_DN	63	Up	0.0818019940455913	0.999779313323748
C5_GO_PRIMARY_MIRNA_PROCESSING	10	Down	0.0818941795752386	0.999779313323748
C5_GO_EXTRINSIC_COMPONENT_OF_MITOCHONDRIAL_INNER_MEMBRANE	10	Down	0.0819019685828006	0.999779313323748
C5_GO_GLYCOSYL_COMPOUND_BIOSYNTHETIC_PROCESS	37	Down	0.081935661264218	0.999779313323748
C2_KEGG_AMINO_SUGAR_AND_NUCLEOTIDE_SUGAR_METABOLISM	40	Down	0.0820550140955509	0.999779313323748
C5_GO_REGULATION_OF_EPITHELIAL_TO_MESENCHYMAL_TRANSITION	59	Down	0.0820676401148312	0.999779313323748
C5_GO_OXIDOREDUCTASE_ACTIVITY_ACTING_ON_A_SULFUR_GROUP_OF_DONORS_NAD_P_AS_ACCEPTOR	11	Up	0.0821466554587805	0.999779313323748
C2_KEGG_RENAL_CELL_CARCINOMA	62	Down	0.0821753707785214	0.999779313323748
C2_PID_DNA_PK_PATHWAY	13	Down	0.0822138740440463	0.999779313323748
C5_GO_SIGNAL_RECOGNITION_PARTICLE	10	Up	0.0822140219472368	0.999779313323748
C5_GO_REGULATION_OF_MITOTIC_CYTOKINESIS	6	Up	0.0822481714472407	0.999779313323748
C2_REACTOME_COMPLEMENT_CASCADE	26	Up	0.0823014044594407	0.999779313323748
C2_ELVIDGE_HIF1A_TARGETS_UP	54	Down	0.082340658049463	0.999779313323748
C2_REACTOME_DECTIN_2_FAMILY	12	Down	0.0823681495742851	0.999779313323748
C7_GSE17301_CTRL_VS_48H_IFNA2_STIM_CD8_TCELL_DN	161	Down	0.0823952942775381	0.999779313323748
C5_GO_MULTIVESICULAR_BODY_SORTING_PATHWAY	28	Down	0.0824133061799631	0.999779313323748
C5_GO_MACROPHAGE_ACTIVATION_INVOLVED_IN_IMMUNE_RESPONSE	8	Down	0.0824527931011053	0.999779313323748
C5_GO_PAM_COMPLEX_TIM23_ASSOCIATED_IMPORT_MOTOR	3	Down	0.082471142634974	0.999779313323748
C2_REACTOME_ACTIVATION_OF_ATR_IN_RESPONSE_TO_REPLICATION_STRESS	35	Down	0.0824751330681384	0.999779313323748
C5_GO_REGULATION_OF_VERY_LOW_DENSITY_LIPOPROTEIN_PARTICLE_REMODELING	3	Up	0.0825597442779513	0.999779313323748
C7_GSE37301_COMMON_LYMPHOID_PROGENITOR_VS_CD4_TCELL_UP	154	Down	0.0827199036056518	0.999779313323748
C5_GO_NEUROTRANSMITTER_REUPTAKE	16	Up	0.082773444041891	0.999779313323748
C5_GO_RESPONSE_TO_PROTOZOAN	13	Down	0.0828313272009795	0.999779313323748
C2_JOSEPH_RESPONSE_TO_SODIUM_BUTYRATE_UP	23	Up	0.082841385107794	0.999779313323748
C5_GO_AMYLOID_BETA_FORMATION	25	Up	0.0829502000690741	0.999779313323748
C5_GO_FC_RECEPTOR_SIGNALING_PATHWAY	160	Down	0.0829602598469941	0.999779313323748
C5_GO_CAMERA_TYPE_EYE_DEVELOPMENT	196	Up	0.0830146153626326	0.999779313323748
C5_GO_PEPTIDYL_ASPARTIC_ACID_MODIFICATION	5	Down	0.083070591141962	0.999779313323748
C2_REACTOME_CHOLESTEROL_BIOSYNTHESIS	23	Down	0.0830873014119457	0.999779313323748
C2_REACTOME_THE_PHOTOTRANSDUCTION_CASCADE	19	Up	0.0830987444509601	0.999779313323748
C2_YAUCH_HEDGEHOG_SIGNALING_PARACRINE_UP	83	Down	0.0832656021514913	0.999779313323748
C5_GO_CRANIAL_SUTURE_MORPHOGENESIS	6	Up	0.0833013095840965	0.999779313323748
C2_PID_TOLL_ENDOGENOUS_PATHWAY	22	Down	0.0833782417304607	0.999779313323748
C5_GO_CD4_POSITIVE_CD25_POSITIVE_ALPHA_BETA_REGULATORY_T_CELL_DIFFERENTIATION	4	Down	0.0833949130524232	0.999779313323748
C5_GO_PROTEIN_KINASE_C_ACTIVITY	14	Down	0.0835012855557676	0.999779313323748
C5_GO_PYRIMIDINE_NUCLEOTIDE_BIOSYNTHETIC_PROCESS	40	Down	0.0835029169081662	0.999779313323748
C5_GO_TOR_COMPLEX	14	Down	0.0835341569765557	0.999779313323748
C2_BERTUCCI_INVASIVE_CARCINOMA_DUCTAL_VS_LOBULAR_DN	31	Up	0.0835477679498287	0.999779313323748
C5_GO_REGULATION_OF_DENDRITIC_CELL_DIFFERENTIATION	8	Up	0.0835808854955086	0.999779313323748
C5_GO_DEOXYRIBOSE_PHOSPHATE_BIOSYNTHETIC_PROCESS	12	Down	0.0835935391666293	0.999779313323748
C3_WCAANNNYCAG_UNKNOWN	197	Down	0.0836689987065184	0.999779313323748
C5_GO_OSTEOCLAST_FUSION	4	Down	0.0836906374560042	0.999779313323748
C5_GO_POSITIVE_REGULATION_OF_ESTABLISHMENT_OF_PROTEIN_LOCALIZATION_TO_MITOCHONDRION	49	Down	0.0837090674779601	0.999779313323748
C2_PID_IL8_CXCR2_PATHWAY	33	Down	0.0837313917364972	0.999779313323748
C5_GO_REGULATION_OF_PHOSPHOLIPASE_A2_ACTIVITY	7	Up	0.083866483250365	0.999779313323748
C7_GSE17721_POLYIC_VS_PAM3CSK4_8H_BMDC_DN	168	Down	0.0838760750319057	0.999779313323748
C5_GO_HEMOGLOBIN_BIOSYNTHETIC_PROCESS	7	Down	0.0838761012777393	0.999779313323748
C5_GO_NEGATIVE_REGULATION_OF_VITAMIN_METABOLIC_PROCESS	5	Up	0.0840207466527323	0.999779313323748
C5_GO_PLASMINOGEN_ACTIVATION	16	Up	0.0840282752937132	0.999779313323748
C5_GO_GOLGI_VESICLE_TRANSPORT	304	Down	0.0840361841999917	0.999779313323748
C2_PID_CXCR3_PATHWAY	37	Down	0.0840864443576161	0.999779313323748
C2_HUTTMANN_B_CLL_POOR_SURVIVAL_UP	231	Down	0.0841539405187203	0.999779313323748
C2_WANG_BARRETTS_ESOPHAGUS_UP	37	Down	0.0842577789846876	0.999779313323748
C2_WEIGEL_OXIDATIVE_STRESS_BY_HNE_AND_TBH	51	Down	0.0842652942229951	0.999779313323748
C2_KEGG_ANTIGEN_PROCESSING_AND_PRESENTATION	52	Down	0.0844187291117888	0.999779313323748
C5_GO_POSITIVE_REGULATION_OF_SPINDLE_ASSEMBLY	3	Down	0.0844382684646832	0.999779313323748
C2_BIOCARTA_PEPI_PATHWAY	5	Down	0.0844702333865654	0.999779313323748
C2_REACTOME_BICARBONATE_TRANSPORTERS	9	Up	0.084541362134413	0.999779313323748
C2_KEGG_B_CELL_RECEPTOR_SIGNALING_PATHWAY	65	Down	0.0845896967678973	0.999779313323748
C5_GO_REGULATION_OF_MODIFICATION_OF_SYNAPTIC_STRUCTURE	8	Up	0.0845950993468401	0.999779313323748
C5_GO_CHOLINE_TRANSPORT	5	Down	0.0846320614067659	0.999779313323748
C5_GO_REGULATION_OF_STRIATED_MUSCLE_CONTRACTION	58	Up	0.0846932562612127	0.999779313323748
C2_RUAN_RESPONSE_TO_TROGLITAZONE_DN	12	Up	0.0847394039178487	0.999779313323748
C5_GO_CALCIUM_TRANSPORTING_ATPASE_ACTIVITY	10	Up	0.084793355474397	0.999779313323748
C5_GO_BRANCHED_CHAIN_AMINO_ACID_TRANSPORT	3	Down	0.0849510544408379	0.999779313323748
C5_GO_REGULATION_OF_PROTEIN_AUTOPHOSPHORYLATION	40	Up	0.0850214654326231	0.999779313323748
C5_GO_GLYCEROL_ETHER_BIOSYNTHETIC_PROCESS	6	Down	0.0850596793913245	0.999779313323748
C5_GO_VENTRICULAR_CARDIAC_MUSCLE_CELL_DIFFERENTIATION	13	Down	0.0850811670935413	0.999779313323748
C5_GO_NEGATIVE_REGULATION_OF_MEMBRANE_PROTEIN_ECTODOMAIN_PROTEOLYSIS	7	Up	0.085104867715057	0.999779313323748
C6_PDGF_ERK_DN.V1_DN	121	Down	0.0851386835946334	0.999779313323748
C2_REACTOME_DAP12_INTERACTIONS	35	Down	0.0852123703758765	0.999779313323748
C2_REN_ALVEOLAR_RHABDOMYOSARCOMA_UP	61	Up	0.0852938948581921	0.999779313323748
C5_GO_SMOOTHENED_SIGNALING_PATHWAY_INVOLVED_IN_VENTRAL_SPINAL_CORD_PATTERNING	5	Down	0.085328453101144	0.999779313323748
C2_WAMUNYOKOLI_OVARIAN_CANCER_GRADES_1_2_UP	112	Down	0.0854416050690512	0.999779313323748
C5_GO_1_PHOSPHATIDYLINOSITOL_4_KINASE_ACTIVITY	5	Down	0.0854449675300279	0.999779313323748
C5_GO_PURINE_NUCLEOSIDE_DIPHOSPHATE_METABOLIC_PROCESS	11	Up	0.0855222711381297	0.999779313323748
C5_GO_TROPOMYOSIN_BINDING	9	Up	0.0855445920454973	0.999779313323748
C7_GSE3565_CTRL_VS_LPS_INJECTED_SPLENOCYTES_UP	168	Up	0.085547977013646	0.999779313323748
C7_GSE41978_ID2_KO_VS_BIM_KO_KLRG1_LOW_EFFECTOR_CD8_TCELL_DN	150	Up	0.0855535918359661	0.999779313323748
C5_GO_REGULATION_OF_LAMELLIPODIUM_ASSEMBLY	26	Down	0.0856487780905195	0.999779313323748
C5_GO_NEGATIVE_REGULATION_OF_HYDROGEN_PEROXIDE_MEDIATED_PROGRAMMED_CELL_DEATH	4	Down	0.0857057720539598	0.999779313323748
C5_GO_MATURATION_OF_5_8S_RRNA_FROM_TRICISTRONIC_RRNA_TRANSCRIPT_SSU_RRNA_5_8S_RRNA_LSU_RRNA_	16	Down	0.085814602408961	0.999779313323748
C5_GO_NEURON_PROJECTION_MAINTENANCE	8	Down	0.0858745612454733	0.999779313323748
C6_PRC2_EED_UP.V1_DN	156	Down	0.0859855589075733	0.999779313323748
C7_GSE13522_WT_VS_IFNG_KO_SKIN_UP	65	Up	0.0860936729871434	0.999779313323748
C5_GO_REGULATION_OF_I_KAPPAB_PHOSPHORYLATION	5	Down	0.0860998271113551	0.999779313323748
C2_REACTOME_FORMATION_OF_TUBULIN_FOLDING_INTERMEDIATES_BY_CCT_TRIC	18	Down	0.0861319690864175	0.999779313323748
C5_GO_CELLULAR_RESPONSE_TO_CORTICOSTEROID_STIMULUS	45	Up	0.0861695943622664	0.999779313323748
C5_GO_PHOSPHOPROTEIN_BINDING	68	Down	0.0861907484022849	0.999779313323748
C5_GO_HISTONE_MRNA_CATABOLIC_PROCESS	11	Down	0.0862214596286194	0.999779313323748
C7_GSE8921_UNSTIM_0H_VS_TLR1_2_STIM_MONOCYTE_24H_DN	175	Down	0.0862472796837916	0.999779313323748
C5_GO_FOREBRAIN_GENERATION_OF_NEURONS	37	Up	0.0862561021086306	0.999779313323748
C7_GSE6269_FLU_VS_E_COLI_INF_PBMC_UP	148	Down	0.0863387032423149	0.999779313323748
C2_REACTOME_CELL_CYCLE_CHECKPOINTS	254	Down	0.0863518342103873	0.999779313323748
C5_GO_MAGNESIUM_DEPENDENT_PROTEIN_SERINE_THREONINE_PHOSPHATASE_ACTIVITY	15	Down	0.0863565786327626	0.999779313323748
C5_GO_ISOCITRATE_DEHYDROGENASE_ACTIVITY	5	Up	0.0863582001712248	0.999779313323748
C7_GSE3203_UNTREATED_VS_IFNB_TREATED_LN_BCELL_DN	144	Up	0.0863821925346566	0.999779313323748
C5_GO_DETECTION_OF_VIRUS	6	Down	0.0863980569643016	0.999779313323748
C2_BROWNE_HCMV_INFECTION_12HR_DN	76	Up	0.0864252126457629	0.999779313323748
C2_PID_IL2_PI3K_PATHWAY	33	Down	0.0864269900844015	0.999779313323748
C7_GSE22432_CDC_VS_COMMON_DC_PROGENITOR_UP	175	Down	0.0864595471464948	0.999779313323748
C5_GO_REGULATION_OF_AMYLOID_PRECURSOR_PROTEIN_CATABOLIC_PROCESS	23	Up	0.0864654138982563	0.999779313323748
C5_GO_POSITIVE_REGULATION_BY_HOST_OF_VIRAL_PROCESS	12	Up	0.0864709417192106	0.999779313323748
C5_GO_REGULATION_OF_T_HELPER_17_CELL_LINEAGE_COMMITMENT	4	Up	0.0865756496426915	0.999779313323748
C5_GO_N_ACETYLLACTOSAMINIDE_BETA_1_3_N_ACETYLGLUCOSAMINYLTRANSFERASE_ACTIVITY	5	Down	0.0866054128217885	0.999779313323748
C5_GO_REGULATION_OF_INFLAMMATORY_RESPONSE_TO_WOUNDING	2	Down	0.0866486993580509	0.999779313323748
C5_GO_REGULATION_OF_HUMORAL_IMMUNE_RESPONSE	36	Up	0.08668622936044	0.999779313323748
C2_LOPEZ_MESOTHELIOMA_SURVIVAL_DN	11	Down	0.0869019824749223	0.999779313323748
C2_REACTOME_BIOSYNTHESIS_OF_THE_N_GLYCAN_PRECURSOR_DOLICHOL_LIPID_LINKED_OLIGOSACCHARIDE_LLO_AND_TRANSFER_TO_A_NASCENT_PROTEIN	67	Down	0.0869083999780307	0.999779313323748
C5_GO_POSITIVE_REGULATION_OF_CYCLIC_NUCLEOTIDE_PHOSPHODIESTERASE_ACTIVITY	4	Up	0.0870664184637857	0.999779313323748
C5_GO_N_TERMINAL_PROTEIN_AMINO_ACID_ACETYLATION	15	Down	0.0870868393603708	0.999779313323748
C5_GO_CHOLESTEROL_STORAGE	16	Down	0.0871317788519073	0.999779313323748
C7_GSE16522_ANTI_CD3CD28_STIM_VS_UNSTIM_NAIVE_CD8_TCELL_DN	168	Down	0.0871959829914392	0.999779313323748
C7_GSE9006_HEALTHY_VS_TYPE_2_DIABETES_PBMC_AT_DX_UP	162	Down	0.0872419383560249	0.999779313323748
C5_GO_HOLLIDAY_JUNCTION_RESOLVASE_COMPLEX	4	Down	0.0872926584659988	0.999779313323748
C2_REACTOME_LONG_TERM_POTENTIATION	16	Up	0.0873275940881552	0.999779313323748
C7_GSE24814_STAT5_KO_VS_WT_PRE_BCELL_UP	129	Up	0.0873905089889375	0.999779313323748
C5_GO_UV_DAMAGE_EXCISION_REPAIR	10	Up	0.0875692373289946	0.999779313323748
C5_GO_REGULATION_OF_PROSTATIC_BUD_FORMATION	4	Up	0.087572786109422	0.999779313323748
C2_REACTOME_TRANSPORT_OF_NUCLEOTIDE_SUGARS	9	Down	0.0875886221951705	0.999779313323748
C2_HOLLEMAN_VINCRISTINE_RESISTANCE_B_ALL_UP	33	Up	0.0875981888403337	0.999779313323748
C2_KEGG_GLYCINE_SERINE_AND_THREONINE_METABOLISM	22	Up	0.0875984603171436	0.999779313323748
C5_GO_HISTONE_H3_K36_DEMETHYLATION	9	Up	0.0876060375895327	0.999779313323748
C5_GO_HISTONE_DEMETHYLASE_ACTIVITY_H3_K36_SPECIFIC_	9	Up	0.0876060375895327	0.999779313323748
C5_GO_SPHINGOSINE_1_PHOSPHATE_RECEPTOR_SIGNALING_PATHWAY	9	Down	0.0876757271032501	0.999779313323748
C2_SA_PTEN_PATHWAY	17	Down	0.0876942545242939	0.999779313323748
C5_GO_FOLIC_ACID_CONTAINING_COMPOUND_BIOSYNTHETIC_PROCESS	8	Down	0.087706886663213	0.999779313323748
C5_GO_G_QUADRUPLEX_DNA_UNWINDING	6	Down	0.0877750420020074	0.999779313323748
C5_GO_CELLULAR_DEFENSE_RESPONSE	38	Down	0.0877859434670907	0.999779313323748
C2_LEE_DIFFERENTIATING_T_LYMPHOCYTE	177	Up	0.0878395049427604	0.999779313323748
C5_GO_LABYRINTHINE_LAYER_BLOOD_VESSEL_DEVELOPMENT	17	Down	0.0879396895450139	0.999779313323748
C5_GO_PYRIMIDINE_NUCLEOSIDE_BIOSYNTHETIC_PROCESS	14	Down	0.0879934489433277	0.999779313323748
C5_GO_DISORDERED_DOMAIN_SPECIFIC_BINDING	28	Down	0.0880015800332226	0.999779313323748
C5_GO_MIRNA_CATABOLIC_PROCESS	8	Down	0.0880230790673946	0.999779313323748
C7_GSE37532_VISCERAL_ADIPOSE_TISSUE_VS_LN_DERIVED_TREG_CD4_TCELL_UP	153	Down	0.0880529389473422	0.999779313323748
C5_GO_PROTEIN_KINASE_C_BINDING	35	Down	0.0880785965563866	0.999779313323748
C5_GO_POSITIVE_REGULATION_OF_EPITHELIAL_CELL_PROLIFERATION_INVOLVED_IN_LUNG_MORPHOGENESIS	4	Up	0.0881217919553759	0.999779313323748
C2_REACTOME_SYNTHESIS_OF_UDP_N_ACETYL_GLUCOSAMINE	8	Down	0.0881255731927635	0.999779313323748
C5_GO_PHOSPHORYLATION_OF_RNA_POLYMERASE_II_C_TERMINAL_DOMAIN	9	Up	0.0881648066951104	0.999779313323748
C2_REACTOME_SYNTHESIS_OF_PIPS_AT_THE_GOLGI_MEMBRANE	14	Down	0.0881787606910458	0.999779313323748
C5_GO_U6_SNRNA_BINDING	8	Down	0.0882468266546268	0.999779313323748
C2_ABBUD_LIF_SIGNALING_2_DN	4	Up	0.0883367895392685	0.999779313323748
C2_REACTOME_ELEVATION_OF_CYTOSOLIC_CA2PLUS_LEVELS	11	Down	0.0884411468592394	0.999779313323748
C2_REACTOME_ACTIVATION_OF_HOX_GENES_DURING_DIFFERENTIATION	102	Down	0.0884763122359475	0.999779313323748
C2_CONRAD_STEM_CELL	25	Up	0.0884806530272049	0.999779313323748
C2_KASLER_HDAC7_TARGETS_1_DN	15	Up	0.0884827606620236	0.999779313323748
C1_chr17p11	54	Down	0.0885530737413966	0.999779313323748
C5_GO_POSITIVE_REGULATION_OF_KILLING_OF_CELLS_OF_OTHER_ORGANISM	9	Down	0.0885681941729681	0.999779313323748
C2_RAY_TUMORIGENESIS_BY_ERBB2_CDC25A_UP	124	Down	0.0886043550403353	0.999779313323748
C5_GO_MESENCHYMAL_STEM_CELL_PROLIFERATION	1	Up	0.0886540937038646	0.999779313323748
C5_GO_N_ACYLTRANSFERASE_ACTIVITY	80	Down	0.0887823546160566	0.999779313323748
C5_GO_POSITIVE_REGULATION_OF_CELLULAR_RESPONSE_TO_TRANSFORMING_GROWTH_FACTOR_BETA_STIMULUS	22	Down	0.088818621051338	0.999779313323748
C2_BIOCARTA_MAL_PATHWAY	16	Down	0.0888620380638966	0.999779313323748
C6_P53_DN.V2_UP	80	Up	0.088898304029949	0.999779313323748
C5_GO_DNA_MODIFICATION	89	Up	0.0889627026546917	0.999779313323748
C5_GO_ACTIN_MONOMER_BINDING	18	Down	0.0889634155480982	0.999779313323748
C5_GO_REGULATION_OF_LAMELLIPODIUM_MORPHOGENESIS	9	Down	0.0889730678891841	0.999779313323748
C7_GSE17974_0H_VS_48H_IN_VITRO_ACT_CD4_TCELL_UP	161	Down	0.0889854121336191	0.999779313323748
C7_GSE10239_MEMORY_VS_DAY4.5_EFF_CD8_TCELL_DN	181	Down	0.0890754231899883	0.999779313323748
C5_GO_REGULATION_OF_ORGAN_GROWTH	69	Down	0.0891100895706716	0.999779313323748
C5_GO_RNA_POLYMERASE_II_ACTIVATING_TRANSCRIPTION_FACTOR_BINDING	31	Down	0.0891580818302352	0.999779313323748
C5_GO_3_5_CYCLIC_GMP_PHOSPHODIESTERASE_ACTIVITY	14	Up	0.089179342370466	0.999779313323748
C7_GSE22432_MULTIPOTENT_VS_COMMON_DC_PROGENITOR_UNTREATED_UP	174	Down	0.0892261012255441	0.999779313323748
C2_RAMPON_ENRICHED_LEARNING_ENVIRONMENT_EARLY_UP	13	Up	0.0892364458144201	0.999779313323748
C7_GSE22935_UNSTIM_VS_48H_MBOVIS_BCG_STIM_MACROPHAGE_DN	159	Down	0.0893232111286304	0.999779313323748
C5_GO_REGULATION_OF_VERY_LOW_DENSITY_LIPOPROTEIN_PARTICLE_CLEARANCE	3	Up	0.0893333735122134	0.999779313323748
C2_REACTOME_DOWNREGULATION_OF_TGF_BETA_RECEPTOR_SIGNALING	24	Down	0.0893927175649428	0.999779313323748
C5_GO_DRUG_TRANSPORT	138	Up	0.0894814260338058	0.999779313323748
C5_GO_POSTSYNAPTIC_SPECIALIZATION_ORGANIZATION	22	Up	0.0894928411502634	0.999779313323748
C7_GSE12366_PLASMA_CELL_VS_MEMORY_BCELL_UP	148	Down	0.089586269442218	0.999779313323748
C5_GO_KINASE_ACTIVATOR_ACTIVITY	73	Up	0.0896045861807573	0.999779313323748
C2_VANLOO_SP3_TARGETS_UP	8	Down	0.0896840173750781	0.999779313323748
C2_REACTOME_ANCHORING_FIBRIL_FORMATION	10	Up	0.0897533952289305	0.999779313323748
C1_chr14q12	29	Up	0.0898091714733021	0.999779313323748
C2_GARGALOVIC_RESPONSE_TO_OXIDIZED_PHOSPHOLIPIDS_BLACK_DN	9	Down	0.0898317107714664	0.999779313323748
C5_GO_RNA_POLYMERASE_I_REGULATORY_REGION_DNA_BINDING	7	Up	0.0898709088207814	0.999779313323748
C2_PETRETTO_HEART_MASS_QTL_CIS_DN	19	Down	0.0899328147541198	0.999779313323748
C5_GO_CRANIAL_NERVE_FORMATION	4	Up	0.0899627814971117	0.999779313323748
C5_GO_CILIUM_MOVEMENT_INVOLVED_IN_CELL_MOTILITY	15	Down	0.0899638017050373	0.999779313323748
C5_GO_REGULATION_OF_LEUKOCYTE_ADHESION_TO_VASCULAR_ENDOTHELIAL_CELL	14	Up	0.0899793932717999	0.999779313323748
C7_GSE21033_CTRL_VS_POLYIC_STIM_DC_3H_DN	170	Down	0.0900240423875949	0.999779313323748
C2_TERAMOTO_OPN_TARGETS_CLUSTER_3	6	Down	0.0900613985141321	0.999779313323748
C5_GO_AP_4_ADAPTOR_COMPLEX	5	Down	0.0900780823855468	0.999779313323748
C5_GO_SKELETAL_MUSCLE_TISSUE_GROWTH	4	Down	0.0900993611993773	0.999779313323748
C7_GSE29164_DAY3_VS_DAY7_UNTREATED_MELANOMA_DN	175	Up	0.0901098026933866	0.999779313323748
C5_GO_REGULATION_OF_LONG_TERM_NEURONAL_SYNAPTIC_PLASTICITY	18	Up	0.090139832121199	0.999779313323748
C2_LIEN_BREAST_CARCINOMA_METAPLASTIC_VS_DUCTAL_UP	54	Up	0.0901553353750586	0.999779313323748
C5_GO_MISMATCH_REPAIR	32	Up	0.0901986351340379	0.999779313323748
C2_PID_RETINOIC_ACID_PATHWAY	27	Down	0.0902362652245496	0.999779313323748
C7_GSE11057_PBMC_VS_MEM_CD4_TCELL_UP	169	Up	0.0902371856614827	0.999779313323748
C2_REACTOME_MASTL_FACILITATES_MITOTIC_PROGRESSION	9	Down	0.0903036768884266	0.999779313323748
C5_GO_NEGATIVE_REGULATION_OF_EPITHELIAL_CELL_PROLIFERATION_INVOLVED_IN_PROSTATE_GLAND_DEVELOPMENT	6	Up	0.0903934826849859	0.999779313323748
C7_GSE7219_WT_VS_NIK_NFKB2_KO_DC_DN	170	Down	0.0905606357637605	0.999779313323748
C7_GSE37416_12H_VS_24H_F_TULARENSIS_LVS_NEUTROPHIL_DN	157	Down	0.0905813201365974	0.999779313323748
C5_GO_ENONE_REDUCTASE_ACTIVITY	3	Up	0.0906320213187827	0.999779313323748
C3_PAX5_02	15	Down	0.0907252924292747	0.999779313323748
C5_GO_DICARBOXYLIC_ACID_TRANSPORT	69	Up	0.0907583225801813	0.999779313323748
C2_REACTOME_SIGNALING_BY_ERYTHROPOIETIN	23	Down	0.0908444237046559	0.999779313323748
C7_GSE42021_TCONV_PLN_VS_CD24INT_TCONV_THYMUS_DN	145	Down	0.090868791391829	0.999779313323748
C5_GO_IMMUNE_RESPONSE_REGULATING_SIGNALING_PATHWAY	440	Down	0.090904449376003	0.999779313323748
C5_GO_REGULATION_OF_PROTEIN_CATABOLIC_PROCESS	302	Down	0.0909897773506334	0.999779313323748
C5_GO_EPITHELIAL_STRUCTURE_MAINTENANCE	14	Down	0.090996376465883	0.999779313323748
C5_GO_G_PROTEIN_COUPLED_PURINERGIC_RECEPTOR_SIGNALING_PATHWAY	17	Up	0.0910167097634868	0.999779313323748
C5_GO_ESTABLISHMENT_OF_CENTROSOME_LOCALIZATION	6	Down	0.0910829119123402	0.999779313323748
C5_GO_HISTONE_ARGININE_N_METHYLTRANSFERASE_ACTIVITY	8	Up	0.0912166428150908	0.999779313323748
C5_GO_REGULATION_OF_HYALURONAN_BIOSYNTHETIC_PROCESS	6	Up	0.0912168369335642	0.999779313323748
C5_GO_SEPTIN_CYTOSKELETON	12	Up	0.0912437375559673	0.999779313323748
C5_GO_GOLGI_TRANS_CISTERNA	8	Up	0.0912741637726347	0.999779313323748
C5_GO_LUNG_SACCULE_DEVELOPMENT	3	Up	0.0913190648373464	0.999779313323748
C2_ULE_SPLICING_VIA_NOVA2	35	Up	0.0913717947376651	0.999779313323748
C2_REACTOME_CD22_MEDIATED_BCR_REGULATION	4	Down	0.0914052078168258	0.999779313323748
C2_HOLLEMAN_DAUNORUBICIN_B_ALL_UP	9	Up	0.091406684353761	0.999779313323748
C2_BIOCARTA_RAB_PATHWAY	12	Down	0.0914130828958127	0.999779313323748
C2_DAUER_STAT3_TARGETS_UP	41	Down	0.09150033160817	0.999779313323748
C5_GO_REGULATION_OF_ORGANELLE_TRANSPORT_ALONG_MICROTUBULE	7	Up	0.0915409232450282	0.999779313323748
C2_AMIT_EGF_RESPONSE_480_HELA	135	Down	0.0915834331680456	0.999779313323748
C5_GO_MEMBRANE_REPOLARIZATION_DURING_VENTRICULAR_CARDIAC_MUSCLE_CELL_ACTION_POTENTIAL	8	Up	0.0917450104714458	0.999779313323748
C5_GO_SELENIUM_BINDING	8	Up	0.0917835329472281	0.999779313323748
C2_REACTOME_REGULATION_OF_TP53_ACTIVITY_THROUGH_ASSOCIATION_WITH_CO_FACTORS	13	Down	0.0918618167351407	0.999779313323748
C5_GO_PROTEASOME_REGULATORY_PARTICLE_LID_SUBCOMPLEX	6	Down	0.0919113068989135	0.999779313323748
C2_SERVITJA_LIVER_HNF1A_TARGETS_DN	89	Up	0.0919274800956899	0.999779313323748
C3_NMYC_01	211	Down	0.091932064579346	0.999779313323748
C5_GO_PROTEIN_HORMONE_RECEPTOR_ACTIVITY	11	Down	0.0920232267818828	0.999779313323748
C5_GO_REGULATION_OF_LIPID_STORAGE	35	Down	0.0920413365938175	0.999779313323748
C2_PID_ILK_PATHWAY	42	Down	0.0921370621378796	0.999779313323748
C5_GO_PEPTIDASE_INHIBITOR_COMPLEX	3	Up	0.0921877872413794	0.999779313323748
C2_STEIN_ESRRA_TARGETS_DN	88	Down	0.0922816791788962	0.999779313323748
C5_GO_NEGATIVE_REGULATION_OF_MEMBRANE_DEPOLARIZATION	4	Down	0.0924189492538482	0.999779313323748
C1_chr1p35	68	Up	0.0925597030109474	0.999779313323748
C5_GO_BRANCH_ELONGATION_OF_AN_EPITHELIUM	14	Up	0.0926284606682	0.999779313323748
C2_REACTOME_OREXIN_AND_NEUROPEPTIDES_FF_AND_QRFP_BIND_TO_THEIR_RESPECTIVE_RECEPTORS	4	Up	0.0927402112185163	0.999779313323748
C5_GO_PARASPECKLES	6	Up	0.0927797008103783	0.999779313323748
C5_GO_NEGATIVE_REGULATION_OF_RYANODINE_SENSITIVE_CALCIUM_RELEASE_CHANNEL_ACTIVITY	8	Up	0.0928188418566614	0.999779313323748
C7_GSE15930_NAIVE_VS_72H_IN_VITRO_STIM_TRICHOSTATINA_CD8_TCELL_UP	162	Down	0.0928424472188987	0.999779313323748
C2_BIOCARTA_INTRINSIC_PATHWAY	12	Up	0.0928471381468453	0.999779313323748
C2_KEGG_ALDOSTERONE_REGULATED_SODIUM_REABSORPTION	32	Down	0.0929083023386321	0.999779313323748
C5_GO_MODIFICATION_DEPENDENT_MACROMOLECULE_CATABOLIC_PROCESS	518	Down	0.0929767900600878	0.999779313323748
C5_GO_NON_RECOMBINATIONAL_REPAIR	85	Down	0.0929835584548574	0.999779313323748
C2_REACTOME_CREATINE_METABOLISM	8	Up	0.093003658163283	0.999779313323748
C5_GO_PROSTATE_GLAND_DEVELOPMENT	32	Up	0.0930231603683197	0.999779313323748
C5_GO_POSTSYNAPTIC_DENSITY_ASSEMBLY	9	Up	0.0930769021413445	0.999779313323748
C5_GO_NEGATIVE_REGULATION_OF_RESPIRATORY_BURST_INVOLVED_IN_INFLAMMATORY_RESPONSE	3	Down	0.0931119607189801	0.999779313323748
C5_GO_TOLL_LIKE_RECEPTOR_SIGNALING_PATHWAY	115	Down	0.093166322150563	0.999779313323748
C2_OHASHI_AURKA_TARGETS	7	Down	0.0932043692212197	0.999779313323748
C1_chr16q24	66	Down	0.0932567732536108	0.999779313323748
C7_GSE40274_XBP1_VS_FOXP3_AND_XBP1_TRANSDUCED_ACTIVATED_CD4_TCELL_UP	178	Down	0.0932645651366099	0.999779313323748
C5_GO_NEGATIVE_REGULATION_BY_HOST_OF_VIRAL_PROCESS	7	Up	0.0932672172243493	0.999779313323748
C5_GO_RIBONUCLEOSIDE_MONOPHOSPHATE_BIOSYNTHETIC_PROCESS	28	Down	0.0933516150047462	0.999779313323748
C5_GO_RESPONSE_TO_HERBICIDE	9	Down	0.0934523871457286	0.999779313323748
C5_GO_DOPAMINERGIC_NEURON_DIFFERENTIATION	16	Down	0.0935225576107138	0.999779313323748
C5_GO_CEREBELLAR_PURKINJE_CELL_LAYER_FORMATION	7	Down	0.0935924738248637	0.999779313323748
C7_GSE29614_CTRL_VS_DAY3_TIV_FLU_VACCINE_PBMC_DN	87	Up	0.0936191005095438	0.999779313323748
C2_PID_HIV_NEF_PATHWAY	33	Down	0.0936868014734587	0.999779313323748
C5_GO_REGULATION_OF_SKELETAL_MUSCLE_TISSUE_GROWTH	3	Down	0.0937158322437239	0.999779313323748
C5_GO_SNRNA_TRANSCRIPTION	62	Up	0.0937615765247396	0.999779313323748
C7_GSE29618_MONOCYTE_VS_MDC_DAY7_FLU_VACCINE_DN	175	Down	0.0937682778996529	0.999779313323748
C2_RADAEVA_RESPONSE_TO_IFNA1_DN	9	Up	0.093773883774547	0.999779313323748
C5_GO_PEPTIDYL_HISTIDINE_MODIFICATION	10	Down	0.0939395842202405	0.999779313323748
C2_RIGGI_EWING_SARCOMA_PROGENITOR_UP	305	Up	0.0939414669611812	0.999779313323748
C5_GO_CTF18_RFC_LIKE_COMPLEX	7	Down	0.0939502524546942	0.999779313323748
C2_REACTOME_INTERLEUKIN_21_SIGNALING	10	Down	0.0939656880860962	0.999779313323748
C2_REACTOME_RNA_POLYMERASE_II_TRANSCRIBES_SNRNA_GENES	68	Up	0.0940529589663859	0.999779313323748
C2_MYLLYKANGAS_AMPLIFICATION_HOT_SPOT_13	7	Up	0.0940662389004421	0.999779313323748
C2_REACTOME_M_PHASE	338	Down	0.0941145900775179	0.999779313323748
C5_GO_COMPACT_MYELIN	10	Up	0.0941660110207106	0.999779313323748
C3_EVI1_06	14	Up	0.0941752794261382	0.999779313323748
C5_GO_GERMINAL_CENTER_FORMATION	14	Down	0.0942839652569116	0.999779313323748
C2_BREDEMEYER_RAG_SIGNALING_VIA_ATM_NOT_VIA_NFKB_DN	38	Up	0.0943439875099945	0.999779313323748
C2_NABA_SECRETED_FACTORS	169	Up	0.0944177083813972	0.999779313323748
C5_GO_PHENOL_CONTAINING_COMPOUND_METABOLIC_PROCESS	35	Up	0.0944285174020456	0.999779313323748
C2_HOLLEMAN_ASPARAGINASE_RESISTANCE_B_ALL_DN	10	Up	0.0945152141491017	0.999779313323748
C5_GO_PRE_SNORNP_COMPLEX	4	Up	0.0945303116697409	0.999779313323748
C6_KRAS.BREAST_UP.V1_UP	73	Up	0.094601838621757	0.999779313323748
C7_GSE4984_UNTREATED_VS_LPS_TREATED_DC_DN	158	Down	0.0946102661081802	0.999779313323748
C5_GO_PROTEIN_SERINE_THREONINE_TYROSINE_KINASE_ACTIVITY	35	Down	0.0946445041124537	0.999779313323748
C5_GO_TRNA_CYTOSINE_5__METHYLTRANSFERASE_ACTIVITY	5	Down	0.0946958070898967	0.999779313323748
C5_GO_RNA_POLYMERASE_II_GENERAL_TRANSCRIPTION_INITIATION_FACTOR_BINDING	19	Up	0.09472085361201	0.999779313323748
C2_MELLMAN_TUT1_TARGETS_UP	18	Down	0.0947311425681758	0.999779313323748
C7_GSE42021_CD24INT_TREG_VS_CD24INT_TCONV_THYMUS_UP	173	Down	0.094749396656397	0.999779313323748
C5_GO_SYNAPTIC_VESICLE_CLUSTERING	8	Up	0.0948087780134971	0.999779313323748
C5_GO_NEURONAL_ACTION_POTENTIAL_PROPAGATION	6	Up	0.0948699848269116	0.999779313323748
C5_GO_POSITIVE_REGULATION_OF_DOUBLE_STRAND_BREAK_REPAIR_VIA_NONHOMOLOGOUS_END_JOINING	12	Down	0.0949089078636477	0.999779313323748
C5_GO_LIVER_MORPHOGENESIS	15	Up	0.0949329686043952	0.999779313323748
C5_GO_MODIFICATION_DEPENDENT_PROTEIN_BINDING	125	Down	0.0950507019048022	0.999779313323748
C2_SEMBA_FHIT_TARGETS_UP	11	Up	0.0951437997499411	0.999779313323748
C2_BIOCARTA_MSP_PATHWAY	4	Up	0.09517120470591	0.999779313323748
C5_GO_EXTRINSIC_COMPONENT_OF_PLASMA_MEMBRANE	119	Up	0.0951953707552182	0.999779313323748
C7_GSE36476_CTRL_VS_TSST_ACT_40H_MEMORY_CD4_TCELL_YOUNG_DN	176	Down	0.095207657847111	0.999779313323748
C5_GO_ASPARTATE_TRANSMEMBRANE_TRANSPORT	7	Down	0.0952111223051205	0.999779313323748
C2_KHETCHOUMIAN_TRIM24_TARGETS_DN	5	Up	0.0952670398959782	0.999779313323748
C5_GO_REGULATION_OF_SUBSTRATE_ADHESION_DEPENDENT_CELL_SPREADING	42	Down	0.0953028008655407	0.999779313323748
C3_AAAGGGA_MIR204_MIR211	181	Up	0.0953295676184347	0.999779313323748
C2_KASLER_HDAC7_TARGETS_2_DN	26	Down	0.0953332048910373	0.999779313323748
C5_GO_BODY_MORPHOGENESIS	41	Down	0.095367801369699	0.999779313323748
C7_GSE2935_UV_INACTIVATED_VS_LIVE_SENDAI_VIRUS_INF_MACROPHAGE_DN	167	Up	0.0953763158066348	0.999779313323748
C5_GO_INTERLEUKIN_12_PRODUCTION	42	Down	0.095382571727986	0.999779313323748
C5_GO_LOOP_OF_HENLE_DEVELOPMENT	2	Down	0.0954166167803531	0.999779313323748
C3_TTTGCAG_MIR518A2	172	Up	0.0954363553009699	0.999779313323748
C2_REACTOME_INTERLEUKIN_12_SIGNALING	41	Down	0.095456582497065	0.999779313323748
C2_REACTOME_IRS_ACTIVATION	4	Down	0.0955430819339451	0.999779313323748
C7_GSE46606_IRF4HIGH_VS_IRF4MID_CD40L_IL2_IL5_DAY3_STIMULATED_BCELL_UP	163	Down	0.0955624900458964	0.999779313323748
C5_GO_ENDOPEPTIDASE_COMPLEX	53	Down	0.0955728331915711	0.999779313323748
C5_GO_ANTIGEN_PROCESSING_AND_PRESENTATION_OF_EXOGENOUS_PEPTIDE_ANTIGEN_VIA_MHC_CLASS_I_TAP_INDEPENDENT	7	Down	0.0955845348028927	0.999779313323748
C5_GO_FOREGUT_MORPHOGENESIS	7	Down	0.0956059080276085	0.999779313323748
C2_GHO_ATF5_TARGETS_DN	14	Up	0.0957133878809556	0.999779313323748
C5_GO_ENDOPLASMIC_RETICULUM_TUBULAR_NETWORK_ORGANIZATION	15	Up	0.0957421356221573	0.999779313323748
C2_KIM_GERMINAL_CENTER_T_HELPER_DN	9	Down	0.0958244402043606	0.999779313323748
C5_GO_GOLGI_TO_PLASMA_MEMBRANE_TRANSPORT	56	Down	0.0958515116289547	0.999779313323748
C5_GO_DETERMINATION_OF_PANCREATIC_LEFT_RIGHT_ASYMMETRY	3	Up	0.0958624881669022	0.999779313323748
C5_GO_DETERMINATION_OF_LIVER_LEFT_RIGHT_ASYMMETRY	3	Up	0.0958624881669022	0.999779313323748
C2_REACTOME_PROCESSING_OF_DNA_DOUBLE_STRAND_BREAK_ENDS	90	Down	0.0958655653164461	0.999779313323748
C5_GO_REGULATION_OF_STEM_CELL_PROLIFERATION	38	Up	0.0959243447784039	0.999779313323748
C5_GO_REGULATION_OF_HORMONE_METABOLIC_PROCESS	29	Up	0.0959304661534365	0.999779313323748
C2_REACTOME_MAPK_TARGETS_NUCLEAR_EVENTS_MEDIATED_BY_MAP_KINASES	29	Down	0.0959882216216811	0.999779313323748
C5_GO_POSITIVE_REGULATION_OF_T_CELL_RECEPTOR_SIGNALING_PATHWAY	13	Down	0.0960116381762152	0.999779313323748
C7_GSE18791_CTRL_VS_NEWCASTLE_VIRUS_DC_1H_UP	89	Up	0.0961162271262594	0.999779313323748
C2_REACTOME_CONSTITUTIVE_SIGNALING_BY_AKT1_E17K_IN_CANCER	25	Down	0.0961246481501598	0.999779313323748
C1_chr18q23	15	Down	0.096166496400457	0.999779313323748
C5_GO_REGULATION_OF_CELLULAR_RESPONSE_TO_TRANSFORMING_GROWTH_FACTOR_BETA_STIMULUS	85	Down	0.0961677412077883	0.999779313323748
C2_EHRLICH_ICF_SYNDROM_DN	11	Down	0.0961745723990355	0.999779313323748
C3_AACGGTT_MIR451	11	Up	0.0962166620080183	0.999779313323748
C5_GO_NODAL_BINDING	1	Up	0.0962347533892294	0.999779313323748
C2_TONG_INTERACT_WITH_PTTG1	42	Up	0.0963018704928373	0.999779313323748
C2_PETROVA_ENDOTHELIUM_LYMPHATIC_VS_BLOOD_DN	134	Up	0.0963200600420381	0.999779313323748
C5_GO_VACUOLAR_LUMEN	133	Down	0.0963378279431955	0.999779313323748
C5_GO_PATTERN_RECOGNITION_RECEPTOR_SIGNALING_PATHWAY	154	Down	0.0963686711203241	0.999779313323748
C2_ITO_PTTG1_TARGETS_UP	9	Up	0.0964343288960413	0.999779313323748
C5_GO_PHOSPHOLIPASE_C_ACTIVITY	22	Up	0.0964754813942023	0.999779313323748
C5_GO_REGULATION_OF_LYMPHOCYTE_CHEMOTAXIS	16	Up	0.0965199132677428	0.999779313323748
C5_GO_POSITIVE_REGULATION_OF_T_HELPER_2_CELL_CYTOKINE_PRODUCTION	6	Up	0.096587942376028	0.999779313323748
C5_GO_NUCLEOTIDE_ACTIVATED_PROTEIN_KINASE_COMPLEX	10	Up	0.0966233829055269	0.999779313323748
C5_GO_REGULATION_OF_MITOCHONDRIAL_FISSION	18	Down	0.0966655280616972	0.999779313323748
C5_GO_INTESTINAL_EPITHELIAL_CELL_DIFFERENTIATION	13	Up	0.0968963994473746	0.999779313323748
C7_GSE21360_TERTIARY_VS_QUATERNARY_MEMORY_CD8_TCELL_UP	176	Up	0.0969205553100849	0.999779313323748
C5_GO_B_CELL_CHEMOTAXIS	7	Up	0.0969709624491367	0.999779313323748
C2_REACTOME_MET_RECEPTOR_RECYCLING	9	Down	0.0969717065615082	0.999779313323748
C2_ZHAN_MULTIPLE_MYELOMA_PR_DN	43	Up	0.0969742926732569	0.999779313323748
C5_GO_ENDOPLASMIC_RETICULUM_TO_GOLGI_VESICLE_MEDIATED_TRANSPORT	170	Down	0.0969778020469815	0.999779313323748
C2_PID_CDC42_REG_PATHWAY	25	Down	0.0969814734012728	0.999779313323748
C2_REACTOME_MRNA_DECAY_BY_5_TO_3_EXORIBONUCLEASE	11	Down	0.0969937447946696	0.999779313323748
C2_CAFFAREL_RESPONSE_TO_THC_24HR_5_DN	52	Down	0.0970212187937656	0.999779313323748
C5_GO_NEGATIVE_REGULATION_OF_MONOOXYGENASE_ACTIVITY	9	Up	0.0970567741454459	0.999779313323748
C2_REACTOME_POST_TRANSLATIONAL_PROTEIN_MODIFICATION	1120	Down	0.097107847989244	0.999779313323748
C2_REACTOME_REGULATION_OF_PLK1_ACTIVITY_AT_G2_M_TRANSITION	78	Down	0.0971557765792719	0.999779313323748
C7_GSE20727_CTRL_VS_DNFB_ALLERGEN_TREATED_DC_UP	171	Down	0.0973303939409615	0.999779313323748
C5_GO_RNA_PHOSPHODIESTER_BOND_HYDROLYSIS_ENDONUCLEOLYTIC	58	Down	0.0973834111237409	0.999779313323748
C7_GSE4748_CTRL_VS_LPS_AND_CYANOBACTERIUM_LPSLIKE_STIM_DC_3H_DN	162	Down	0.0974725616520423	0.999779313323748
C5_GO_CELLULAR_RESPONSE_TO_TEMPERATURE_STIMULUS	3	Down	0.0975066138365358	0.999779313323748
C5_GO_CRD_MEDIATED_MRNA_STABILITY_COMPLEX	5	Down	0.0975277479024423	0.999779313323748
C2_MIKKELSEN_MEF_ICP_WITH_H3K4ME3_AND_H3K27ME3	21	Up	0.097527777338889	0.999779313323748
C5_GO_VESICLE_UNCOATING	6	Down	0.097750943682005	0.999779313323748
C5_GO_T_CELL_RECEPTOR_COMPLEX	17	Down	0.0977575050118508	0.999779313323748
C2_BIOCARTA_IFNG_PATHWAY	5	Down	0.0978263232500919	0.999779313323748
C5_GO_CELLULAR_PROTEIN_CATABOLIC_PROCESS	619	Down	0.0978484494845473	0.999779313323748
C2_HUMMERICH_BENIGN_SKIN_TUMOR_UP	10	Down	0.097884650412099	0.999779313323748
C5_GO_ACROSOMAL_MEMBRANE	14	Up	0.09800957681416	0.999779313323748
C2_XU_CREBBP_TARGETS_UP	18	Down	0.0980850196435781	0.999779313323748
C5_GO_NEGATIVE_REGULATION_OF_TELOMERE_CAPPING	8	Down	0.0980859780643308	0.999779313323748
C2_REACTOME_PROCESSIVE_SYNTHESIS_ON_THE_LAGGING_STRAND	15	Up	0.0981019781920423	0.999779313323748
C5_GO_CALMODULIN_DEPENDENT_KINASE_SIGNALING_PATHWAY	7	Up	0.0981331057728772	0.999779313323748
C2_TERAMOTO_OPN_TARGETS_CLUSTER_1	11	Down	0.0982457953321864	0.999779313323748
C7_GSE17974_1.5H_VS_72H_IL4_AND_ANTI_IL12_ACT_CD4_TCELL_UP	168	Down	0.0983303148212397	0.999779313323748
C2_REACTOME_METAL_SEQUESTRATION_BY_ANTIMICROBIAL_PROTEINS	4	Down	0.0983400569606148	0.999779313323748
C5_GO_NEGATIVE_REGULATION_OF_BINDING	114	Down	0.0983449556018766	0.999779313323748
C5_GO_OUTWARD_RECTIFIER_POTASSIUM_CHANNEL_ACTIVITY	8	Up	0.0984624237066702	0.999779313323748
C5_GO_RACEMASE_AND_EPIMERASE_ACTIVITY	16	Down	0.0984676360195992	0.999779313323748
C5_GO_PROTEIN_HEXAMERIZATION	12	Down	0.0984783259806553	0.999779313323748
C5_GO_PEPTIDYL_ARGININE_N_METHYLATION	10	Up	0.0985156797545261	0.999779313323748
C5_GO_PROTEIN_ARGININE_N_METHYLTRANSFERASE_ACTIVITY	10	Up	0.0985156797545261	0.999779313323748
C5_GO_OXIDATIVE_RNA_DEMETHYLATION	5	Up	0.0985563437039684	0.999779313323748
C5_GO_OXIDATIVE_RNA_DEMETHYLASE_ACTIVITY	5	Up	0.0985563437039684	0.999779313323748
C5_GO_POSITIVE_REGULATION_OF_DNA_METABOLIC_PROCESS	139	Down	0.0985625762049388	0.999779313323748
C5_GO_NEGATIVE_REGULATION_OF_ACTIVATED_T_CELL_PROLIFERATION	11	Down	0.0986144717012794	0.999779313323748
C5_GO_EXTRINSIC_COMPONENT_OF_ORGANELLE_MEMBRANE	37	Down	0.0986179381946348	0.999779313323748
[truncated: 19,724 more rows]
