# Supplementary material for: Osteopontin associates with brain TRM-cell transcriptome and compartmentalization in donors with and without multiple sclerosis
Source: iScience. 2022 Dec 9;26(1):105785. doi: 10.1016/j.isci.2022.105785 (PMC9804143; doi:10.1016/j.isci.2022.105785)
Supplement: Data S6. Gene set enrichment analysis results of matched blood and brain samples, related to Figures S10B and S10C [file mmc7.zip › DataS6_GSEA_Circulating_vs_Brain/tab.camera.v7.0_GM_CD4_TRM_vs_CD8_TRM.txt]

geneset	NGenes	Direction	PValue	FDR
C5_GO_MHC_PROTEIN_COMPLEX	16	Down	2.16580906264418e-06	0.0470478702678195
C5_GO_PEPTIDE_ANTIGEN_BINDING	16	Down	1.31803744683511e-05	0.0995365281262567
C2_LUI_THYROID_CANCER_CLUSTER_4	12	Down	1.37462405919427e-05	0.0995365281262567
C5_GO_ANTIGEN_BINDING	37	Down	5.74478355831571e-05	0.268527457202847
C2_REACTOME_TCR_SIGNALING	99	Down	7.74183069180684e-05	0.268527457202847
C2_REACTOME_GENERATION_OF_SECOND_MESSENGER_MOLECULES	28	Down	9.6710214218085e-05	0.268527457202847
C2_NUTT_GBM_VS_AO_GLIOMA_UP	41	Down	0.000108727065491743	0.268527457202847
C5_GO_MHC_CLASS_II_PROTEIN_COMPLEX	9	Down	0.000110796804968787	0.268527457202847
C2_BIOCARTA_NKCELLS_PATHWAY	20	Down	0.000112039983380766	0.268527457202847
C2_HAHTOLA_SEZARY_SYNDROM_DN	36	Down	0.000123614352162614	0.268527457202847
C7_GSE45739_UNSTIM_VS_ACD3_ACD28_STIM_WT_CD4_TCELL_DN	186	Down	0.000149485825062594	0.295207325257704
C5_GO_REGULATION_OF_EXECUTION_PHASE_OF_APOPTOSIS	21	Down	0.00020389301998516	0.367247402350134
C2_WILENSKY_RESPONSE_TO_DARAPLADIB	29	Down	0.000232117311899736	0.367247402350134
C2_REACTOME_CLEC7A_DECTIN_1_SIGNALING	86	Down	0.000278194912856005	0.367247402350134
C2_KEGG_GRAFT_VERSUS_HOST_DISEASE	28	Down	0.000288996639489357	0.367247402350134
C2_SIG_BCR_SIGNALING_PATHWAY	42	Down	0.000297264365572559	0.367247402350134
C5_GO_CELLULAR_TRANSITION_METAL_ION_HOMEOSTASIS	84	Down	0.000317623308051255	0.367247402350134
C7_GSE3982_CENT_MEMORY_CD4_TCELL_VS_NKCELL_DN	152	Down	0.000335718269121364	0.367247402350134
C5_GO_ANTIGEN_PROCESSING_AND_PRESENTATION_OF_PEPTIDE_ANTIGEN	151	Down	0.000355782887675699	0.367247402350134
C2_STEARMAN_LUNG_CANCER_EARLY_VS_LATE_DN	48	Down	0.000356313416611196	0.367247402350134
C5_GO_PROTEIN_TARGETING_TO_LYSOSOME	19	Down	0.000378224769872576	0.367247402350134
C2_REACTOME_IMMUNOREGULATORY_INTERACTIONS_BETWEEN_A_LYMPHOID_AND_A_NON_LYMPHOID_CELL	90	Down	0.000401565554626928	0.367247402350134
C5_GO_ANTIGEN_PROCESSING_AND_PRESENTATION	177	Down	0.000417822113747161	0.367247402350134
C5_GO_IKAPPAB_KINASE_COMPLEX	7	Down	0.000420013545982724	0.367247402350134
C2_TIEN_INTESTINE_PROBIOTICS_6HR_UP	40	Down	0.000427741513550352	0.367247402350134
C2_HASLINGER_B_CLL_WITH_6Q21_DELETION	19	Down	0.000439554042310155	0.367247402350134
C2_KEGG_FC_GAMMA_R_MEDIATED_PHAGOCYTOSIS	85	Down	0.000503163941748031	0.381505323451978
C5_GO_TRANS_GOLGI_NETWORK_MEMBRANE	74	Down	0.000510446925524298	0.381505323451978
C5_GO_NEGATIVE_REGULATION_OF_UBIQUITIN_PROTEIN_TRANSFERASE_ACTIVITY	13	Down	0.000539415576618711	0.381505323451978
C7_GSE10325_LUPUS_CD4_TCELL_VS_LUPUS_MYELOID_DN	178	Down	0.000542249501278372	0.381505323451978
C5_GO_NEGATIVE_REGULATION_OF_DNA_RECOMBINATION	34	Down	0.000556812035160422	0.381505323451978
C5_GO_POSITIVE_REGULATION_OF_LAMELLIPODIUM_ORGANIZATION	21	Down	0.000561992834804737	0.381505323451978
C7_GSE22886_NAIVE_CD8_TCELL_VS_MEMORY_TCELL_UP	156	Down	0.000640273730691217	0.415283280588779
C2_CHEOK_RESPONSE_TO_HD_MTX_UP	18	Down	0.000649985339963103	0.415283280588779
C5_GO_ENDOSOME_LUMEN	20	Down	0.000680504787297514	0.422360156984682
C2_FLECHNER_BIOPSY_KIDNEY_TRANSPLANT_REJECTED_VS_OK_UP	74	Down	0.000719372659094887	0.422618696115607
C5_GO_REGULATION_OF_INTRINSIC_APOPTOTIC_SIGNALING_PATHWAY_IN_RESPONSE_TO_DNA_DAMAGE	33	Down	0.000744633447359381	0.422618696115607
C2_REACTOME_G_PROTEIN_BETA:GAMMA_SIGNALLING	27	Down	0.000757613904174656	0.422618696115607
C2_GROSS_HYPOXIA_VIA_ELK3_ONLY_DN	40	Down	0.000758740926598935	0.422618696115607
C5_GO_MATURATION_OF_SSU_RRNA_FROM_TRICISTRONIC_RRNA_TRANSCRIPT_SSU_RRNA_5_8S_RRNA_LSU_RRNA_	27	Down	0.000797803636916365	0.432315564038887
C2_STONER_ESOPHAGEAL_CARCINOGENESIS_UP	30	Down	0.000815952590599565	0.432315564038887
C5_GO_NEGATIVE_REGULATION_OF_RESPONSE_TO_DNA_DAMAGE_STIMULUS	66	Down	0.000864053390542977	0.442106722687704
C2_KEGG_CHRONIC_MYELOID_LEUKEMIA	65	Down	0.00087513644872123	0.442106722687704
C7_GSE45739_UNSTIM_VS_ACD3_ACD28_STIM_NRAS_KO_CD4_TCELL_DN	171	Down	0.000897426742172856	0.443063661823203
C2_PID_IL8_CXCR1_PATHWAY	27	Down	0.000924792600027053	0.44642821445306
C2_PARK_HSC_AND_MULTIPOTENT_PROGENITORS	39	Down	0.00100995888374273	0.468804690315553
C5_GO_I_KAPPAB_PHOSPHORYLATION	15	Down	0.00101430835726331	0.468804690315553
C2_KEGG_PANCREATIC_CANCER	64	Down	0.00104047877896299	0.470881677404439
C7_GSE14908_ATOPIC_VS_NONATOPIC_PATIENT_RESTING_CD4_TCELL_DN	166	Down	0.00109828363130559	0.472020840910033
C2_CHANDRAN_METASTASIS_TOP50_UP	32	Down	0.00111320359533367	0.472020840910033
C5_GO_G_PROTEIN_COUPLED_RECEPTOR_KINASE_ACTIVITY	6	Up	0.00115676725497567	0.472020840910033
C2_REACTOME_DOWNSTREAM_TCR_SIGNALING	78	Down	0.00116685146813179	0.472020840910033
C2_REACTOME_TICAM1_RIP1_MEDIATED_IKK_COMPLEX_RECRUITMENT	18	Down	0.00116933843859104	0.472020840910033
C5_GO_UBIQUITIN_LIKE_PROTEIN_SPECIFIC_PROTEASE_ACTIVITY	92	Down	0.00118543757836598	0.472020840910033
C5_GO_ENDONUCLEOLYTIC_CLEAVAGE_INVOLVED_IN_RRNA_PROCESSING	7	Down	0.00120272637608952	0.472020840910033
C2_TIEN_INTESTINE_PROBIOTICS_2HR_UP	26	Down	0.00122196155518311	0.472020840910033
C5_GO_CELLULAR_IRON_ION_HOMEOSTASIS	54	Down	0.00123855765464585	0.472020840910033
C7_GSE14000_TRANSLATED_RNA_VS_MRNA_4H_LPS_DC_DN	146	Down	0.00128173029448122	0.480052192879577
C7_GSE6259_33D1_POS_DC_VS_CD8_TCELL_DN	110	Down	0.00130796585696038	0.480907712372599
C2_PID_RAC1_PATHWAY	51	Down	0.00134101690716079	0.480907712372599
C2_KEGG_ALDOSTERONE_REGULATED_SODIUM_REABSORPTION	32	Down	0.0013504290592795	0.480907712372599
C5_GO_LUMENAL_SIDE_OF_MEMBRANE	23	Down	0.00142576328124408	0.496334827632389
C2_KEGG_TOLL_LIKE_RECEPTOR_SIGNALING_PATHWAY	81	Down	0.00146778291981073	0.496334827632389
C5_GO_AXO_DENDRITIC_PROTEIN_TRANSPORT	12	Down	0.00148291612123475	0.496334827632389
C5_GO_ANTIGEN_PROCESSING_AND_PRESENTATION_OF_PEPTIDE_OR_POLYSACCHARIDE_ANTIGEN_VIA_MHC_CLASS_II	85	Down	0.00149690753405943	0.496334827632389
C5_GO_NEGATIVE_REGULATION_OF_PROTEIN_MODIFICATION_BY_SMALL_PROTEIN_CONJUGATION_OR_REMOVAL	71	Down	0.00154963457165604	0.496334827632389
C2_IGLESIAS_E2F_TARGETS_UP	120	Down	0.00155060741711721	0.496334827632389
C2_REACTOME_MHC_CLASS_II_ANTIGEN_PRESENTATION	96	Down	0.00160477837323695	0.496334827632389
C2_REACTOME_C_TYPE_LECTIN_RECEPTORS_CLRS	108	Down	0.00162475592409447	0.496334827632389
C5_GO_REGULATION_OF_LAMELLIPODIUM_ORGANIZATION	36	Down	0.00163302856011517	0.496334827632389
C2_BIOCARTA_IL2RB_PATHWAY	36	Down	0.00165641416675895	0.496334827632389
C2_BIOCARTA_GH_PATHWAY	22	Down	0.00167639907859617	0.496334827632389
C2_KEGG_ANTIGEN_PROCESSING_AND_PRESENTATION	52	Down	0.00167832084733837	0.496334827632389
C5_GO_LYS48_SPECIFIC_DEUBIQUITINASE_ACTIVITY	13	Down	0.00174078770778013	0.496334827632389
C5_GO_ANTEROGRADE_AXONAL_PROTEIN_TRANSPORT	8	Down	0.00174608665785537	0.496334827632389
C5_GO_SH3_SH2_ADAPTOR_ACTIVITY	46	Down	0.00176819846699205	0.496334827632389
C5_GO_MUTLALPHA_COMPLEX_BINDING	5	Down	0.00180929626778929	0.496334827632389
C5_GO_CHOLESTEROL_STORAGE	16	Down	0.00181808132844548	0.496334827632389
C5_GO_ANTIGEN_PROCESSING_AND_PRESENTATION_OF_EXOGENOUS_PEPTIDE_ANTIGEN_VIA_MHC_CLASS_I_TAP_INDEPENDENT	7	Down	0.00182658865746889	0.496334827632389
H_HALLMARK_ALLOGRAFT_REJECTION	165	Down	0.00183106945018828	0.496334827632389
C5_GO_FRUCTOSE_1_6_BISPHOSPHATE_METABOLIC_PROCESS	9	Up	0.00191896647198992	0.496334827632389
C5_GO_POSITIVE_REGULATION_OF_SMOOTH_MUSCLE_CELL_MIGRATION	29	Down	0.0019246228705935	0.496334827632389
C2_REACTOME_ENDOSOMAL_VACUOLAR_PATHWAY	10	Down	0.0019359753295809	0.496334827632389
C2_KIM_LRRC3B_TARGETS	25	Down	0.00197510373831093	0.496334827632389
C2_SIG_IL4RECEPTOR_IN_B_LYPHOCYTES	27	Down	0.00197786136805443	0.496334827632389
C2_ZHAN_VARIABLE_EARLY_DIFFERENTIATION_GENES_UP	13	Down	0.00206565106211741	0.496334827632389
C7_GSE9006_HEALTHY_VS_TYPE_2_DIABETES_PBMC_AT_DX_UP	162	Down	0.00208598888061429	0.496334827632389
C2_PID_IL8_CXCR2_PATHWAY	33	Down	0.00209926545956476	0.496334827632389
C2_REACTOME_PHOSPHORYLATION_OF_CD3_AND_TCR_ZETA_CHAINS	17	Down	0.00211267784923284	0.496334827632389
C5_GO_PROTEIN_K63_LINKED_DEUBIQUITINATION	30	Down	0.00215613696952616	0.496334827632389
C5_GO_TRANSCRIPTION_ELONGATION_FACTOR_COMPLEX	45	Up	0.00216915898458492	0.496334827632389
C7_GSE24634_TREG_VS_TCONV_POST_DAY5_IL4_CONVERSION_UP	171	Down	0.0021702287723948	0.496334827632389
C7_GSE17721_CPG_VS_GARDIQUIMOD_2H_BMDC_DN	181	Down	0.00217082102427426	0.496334827632389
C2_MCLACHLAN_DENTAL_CARIES_UP	197	Down	0.00224177439817735	0.496334827632389
C5_GO_REGULATION_OF_TOLL_LIKE_RECEPTOR_3_SIGNALING_PATHWAY	8	Up	0.00224452919199972	0.496334827632389
C5_GO_CYSTEINE_TYPE_PEPTIDASE_ACTIVITY	138	Down	0.00225422340053771	0.496334827632389
C5_GO_REGULATION_OF_LIPID_STORAGE	35	Down	0.00225948173276323	0.496334827632389
C5_GO_GALACTOSE_METABOLIC_PROCESS	5	Up	0.00228567873699746	0.496334827632389
C5_GO_NADPLUS_BINDING	12	Up	0.00229978432231175	0.496334827632389
C5_GO_POSITIVE_REGULATION_OF_DNA_TEMPLATED_TRANSCRIPTION_ELONGATION	26	Up	0.00231490693708933	0.496334827632389
C7_GSE39556_CD8A_DC_VS_NK_CELL_UP	176	Down	0.00232558801459155	0.496334827632389
C5_GO_LONG_CHAIN_FATTY_ACID_IMPORT_INTO_CELL	15	Down	0.00233053226619268	0.496334827632389
C2_ZHAN_MULTIPLE_MYELOMA_CD1_VS_CD2_DN	42	Down	0.00238727944061446	0.503484187266679
C5_GO_MHC_CLASS_I_PROTEIN_COMPLEX	7	Down	0.00249948939035168	0.520371361157583
C5_GO_AXO_DENDRITIC_TRANSPORT	57	Down	0.00254093136613236	0.520371361157583
C5_GO_TRANSLESION_SYNTHESIS	39	Down	0.00254916374067471	0.520371361157583
C2_DASU_IL6_SIGNALING_SCAR_DN	11	Down	0.00258232727608592	0.520371361157583
C2_REACTOME_SIGNAL_ATTENUATION	9	Down	0.00261722015006393	0.520371361157583
C5_GO_FATTY_ACID_BINDING	24	Down	0.00263267243686671	0.520371361157583
C5_GO_PHAGOCYTIC_VESICLE	109	Down	0.00266771034793855	0.520371361157583
C7_GSE17186_NAIVE_VS_CD21HIGH_TRANSITIONAL_BCELL_DN	180	Down	0.00268271648208411	0.520371361157583
C2_REACTOME_SUMOYLATION_OF_IMMUNE_RESPONSE_PROTEINS	10	Down	0.00278406950790461	0.520371361157583
C5_GO_PROTEIN_LOCALIZATION_TO_PRESYNAPSE	10	Down	0.00281045741033835	0.520371361157583
C2_CEBALLOS_TARGETS_OF_TP53_AND_MYC_DN	32	Down	0.00282507306823996	0.520371361157583
C2_CHESLER_BRAIN_HIGHEST_EXPRESSION	34	Down	0.00287333557278361	0.520371361157583
C2_REACTOME_SUMOYLATION_OF_TRANSCRIPTION_FACTORS	17	Down	0.00287540081845019	0.520371361157583
C2_REACTOME_ADAPTIVE_IMMUNE_SYSTEM	614	Down	0.00287799910871392	0.520371361157583
C2_KEGG_VIRAL_MYOCARDITIS	53	Down	0.00292509506786093	0.520371361157583
C5_GO_CELLULAR_RESPONSE_TO_LIPOPROTEIN_PARTICLE_STIMULUS	27	Down	0.00292762961004052	0.520371361157583
C5_GO_NEGATIVE_REGULATION_OF_EXECUTION_PHASE_OF_APOPTOSIS	12	Down	0.0029422172394531	0.520371361157583
C2_REACTOME_TNF_SIGNALING	38	Down	0.00294403257451572	0.520371361157583
C5_GO_BOX_C_D_SNORNP_ASSEMBLY	6	Up	0.00301235773563525	0.520371361157583
C5_GO_SOMITE_ROSTRAL_CAUDAL_AXIS_SPECIFICATION	5	Down	0.00302297657254471	0.520371361157583
C7_GSE5542_IFNA_VS_IFNA_AND_IFNG_TREATED_EPITHELIAL_CELLS_6H_DN	166	Down	0.00302376231865987	0.520371361157583
C7_GSE5589_LPS_VS_LPS_AND_IL10_STIM_IL6_KO_MACROPHAGE_45MIN_UP	178	Down	0.00302452680301832	0.520371361157583
C5_GO_T_CELL_RECEPTOR_SIGNALING_PATHWAY	161	Down	0.00302709995583051	0.520371361157583
C2_WIELAND_UP_BY_HBV_INFECTION	89	Down	0.00304226685388819	0.520371361157583
C5_GO_MATURATION_OF_SSU_RRNA	34	Down	0.00308444215145605	0.523463569188124
C2_REACTOME_NF_KB_ACTIVATION_THROUGH_FADD_RIP_1_PATHWAY_MEDIATED_BY_CASPASE_8_AND_10	12	Down	0.00313634906609997	0.52720025530836
C5_GO_POSITIVE_REGULATION_OF_LIPASE_ACTIVITY	46	Down	0.00315499853565745	0.52720025530836
C2_PID_CD8_TCR_PATHWAY	51	Down	0.00320920866121526	0.532165188912818
C2_BIOCARTA_CERAMIDE_PATHWAY	21	Down	0.00325563941670186	0.535201069330306
C2_REACTOME_FC_EPSILON_RECEPTOR_FCERI_SIGNALING	115	Down	0.00327679152147174	0.535201069330306
C2_SCHLOSSER_MYC_TARGETS_AND_SERUM_RESPONSE_DN	34	Down	0.0033551623888871	0.536754489758006
C5_GO_ACTOMYOSIN	51	Down	0.00339643450099035	0.536754489758006
C5_GO_PURINE_CONTAINING_COMPOUND_CATABOLIC_PROCESS	40	Up	0.00346063424721945	0.536754489758006
C5_GO_UBIQUITIN_LIKE_PROTEIN_LIGASE_BINDING	265	Down	0.00346646955961007	0.536754489758006
C1_chrXq27	7	Up	0.00347727425733638	0.536754489758006
C7_GSE2770_UNTREATED_VS_IL12_TREATED_ACT_CD4_TCELL_2H_DN	173	Down	0.00352726532880619	0.536754489758006
C5_GO_U2_SNRNP	14	Down	0.00352981464460617	0.536754489758006
C5_GO_NEGATIVE_REGULATION_OF_ATPASE_ACTIVITY	11	Down	0.00355469993214357	0.536754489758006
C2_PID_P53_REGULATION_PATHWAY	55	Down	0.00355648151403115	0.536754489758006
C5_GO_PROTEIN_LOCALIZATION_TO_NUCLEOLUS	7	Down	0.00355908651956083	0.536754489758006
C2_REACTOME_DAP12_SIGNALING	26	Down	0.00359829670993646	0.536754489758006
C2_WATANABE_COLON_CANCER_MSI_VS_MSS_DN	34	Down	0.0036178850811197	0.536754489758006
C5_GO_POSITIVE_REGULATION_OF_ALPHA_BETA_T_CELL_PROLIFERATION	18	Down	0.00364927326388128	0.536754489758006
C7_GSE8835_HEALTHY_VS_CLL_CD8_TCELL_UP	175	Down	0.00365429820305462	0.536754489758006
C5_GO_ENDONUCLEOLYTIC_CLEAVAGE_IN_ITS1_TO_SEPARATE_SSU_RRNA_FROM_5_8S_RRNA_AND_LSU_RRNA_FROM_TRICISTRONIC_RRNA_TRANSCRIPT_SSU_RRNA_5_8S_RRNA_LSU_RRNA_	5	Down	0.0036569380142791	0.536754489758006
C5_GO_SIN3_COMPLEX	13	Down	0.00371562332218415	0.540201588797242
C5_GO_ACTIN_FILAMENT_BUNDLE	46	Down	0.00375918365002359	0.540201588797242
C2_REACTOME_INTERFERON_GAMMA_SIGNALING	74	Down	0.00378475488256291	0.540201588797242
C5_GO_REGULATION_OF_LOW_DENSITY_LIPOPROTEIN_PARTICLE_CLEARANCE	8	Down	0.00379927569560912	0.540201588797242
C5_GO_PEPTIDYL_CYSTEINE_MODIFICATION	37	Down	0.00382873135049572	0.540201588797242
C5_GO_PRENYLTRANSFERASE_ACTIVITY	13	Down	0.00382962964023271	0.540201588797242
C5_GO_SMALL_SUBUNIT_PROCESSOME	25	Down	0.00390076831487368	0.543225329512872
C2_LIANG_HEMATOPOIESIS_STEM_CELL_NUMBER_QTL	16	Down	0.00390107956562206	0.543225329512872
C7_GSE24634_TEFF_VS_TCONV_DAY10_IN_CULTURE_DN	181	Down	0.00396787057712086	0.544905603217036
C2_REACTOME_DAP12_INTERACTIONS	35	Down	0.0039799565922593	0.544905603217036
C5_GO_ENDOLYSOSOME_LUMEN	5	Down	0.00398839897396808	0.544905603217036
C2_BIOCARTA_RANBP2_PATHWAY	11	Down	0.00404738734258106	0.545508380981469
C5_GO_PEPTIDYL_THREONINE_MODIFICATION	96	Down	0.00404899306030382	0.545508380981469
C5_GO_POSITIVE_REGULATION_OF_BONE_RESORPTION	12	Down	0.00410811938613926	0.545508380981469
C2_PEPPER_CHRONIC_LYMPHOCYTIC_LEUKEMIA_UP	21	Down	0.00411422879324562	0.545508380981469
C2_KEGG_NATURAL_KILLER_CELL_MEDIATED_CYTOTOXICITY	94	Down	0.00411837105744883	0.545508380981469
C5_GO_MRNA_EDITING_COMPLEX	7	Down	0.00420532404163227	0.547547467670184
C5_GO_POSITIVE_REGULATION_OF_SUBSTRATE_ADHESION_DEPENDENT_CELL_SPREADING	29	Down	0.00421592560404311	0.547547467670184
C5_GO_NEGATIVE_REGULATION_OF_DNA_REPAIR	28	Down	0.00424515360866908	0.547547467670184
C2_PID_INTEGRIN_A4B1_PATHWAY	29	Down	0.00431347350187553	0.547547467670184
C2_KEGG_APOPTOSIS	77	Down	0.00433111714413484	0.547547467670184
C5_GO_POSITIVE_REGULATION_OF_OXIDOREDUCTASE_ACTIVITY	44	Down	0.00433399220494331	0.547547467670184
C2_REACTOME_TRIF_TICAM1_MEDIATED_TLR4_SIGNALING	90	Down	0.00436613153873289	0.547547467670184
C5_GO_POSITIVE_REGULATION_OF_DEACETYLASE_ACTIVITY	7	Down	0.00440253311379012	0.547547467670184
C5_GO_AXON_CYTOPLASM	49	Down	0.00441594827993128	0.547547467670184
C2_MARTIN_VIRAL_GPCR_SIGNALING_UP	65	Down	0.00442065026941375	0.547547467670184
C5_GO_EARLY_PHAGOSOME	10	Down	0.00447265889439136	0.547547467670184
C5_GO_POSITIVE_REGULATION_OF_CHEMOKINE_PRODUCTION	38	Down	0.00449817976735236	0.547547467670184
C2_BIOCARTA_TOLL_PATHWAY	25	Down	0.00451458722310858	0.547547467670184
C2_IIZUKA_LIVER_CANCER_PROGRESSION_G1_G2_DN	24	Down	0.00454182377192688	0.547547467670184
C5_GO_PEPTIDYL_LYSINE_MONOMETHYLATION	9	Up	0.00454300670333303	0.547547467670184
C5_GO_POSTREPLICATION_REPAIR	49	Down	0.00460856212823819	0.547547467670184
C5_GO_HISTONE_H3_K27_DEMETHYLATION	5	Down	0.00461545852953712	0.547547467670184
C5_GO_HISTONE_DEMETHYLASE_ACTIVITY_H3_K27_SPECIFIC_	5	Down	0.00461545852953712	0.547547467670184
C5_GO_INTRINSIC_APOPTOTIC_SIGNALING_PATHWAY_IN_RESPONSE_TO_DNA_DAMAGE_BY_P53_CLASS_MEDIATOR	37	Down	0.00467334816541772	0.547547467670184
C5_GO_RIBONUCLEOTIDE_CATABOLIC_PROCESS	25	Up	0.00470431660225388	0.547547467670184
C2_GRATIAS_RETINOBLASTOMA_16Q24	18	Down	0.0047191294675628	0.547547467670184
C5_GO_MHC_PROTEIN_COMPLEX_BINDING	18	Down	0.00472101252721255	0.547547467670184
C7_GSE1448_CTRL_VS_ANTI_VALPHA2_DP_THYMOCYTE_UP	155	Down	0.00472960167361293	0.547547467670184
C5_GO_TRANSFORMING_GROWTH_FACTOR_BETA_RECEPTOR_CYTOPLASMIC_MEDIATOR_ACTIVITY	9	Down	0.00474680393375114	0.547547467670184
C7_GSE17721_POLYIC_VS_PAM3CSK4_8H_BMDC_DN	168	Down	0.00480694635747363	0.547547467670184
C5_GO_NEGATIVE_REGULATION_OF_DOUBLE_STRAND_BREAK_REPAIR_VIA_HOMOLOGOUS_RECOMBINATION	16	Down	0.00480901196075608	0.547547467670184
C5_GO_OXYGEN_BINDING	17	Up	0.0048254724464119	0.547547467670184
C2_REACTOME_FCERI_MEDIATED_NF_KB_ACTIVATION	68	Down	0.00489450120742944	0.547547467670184
C5_GO_PHOSPHOTYROSINE_RESIDUE_BINDING	34	Down	0.00491357358408604	0.547547467670184
C2_PID_TCR_JNK_PATHWAY	14	Down	0.00492693568742947	0.547547467670184
C2_ICHIBA_GRAFT_VERSUS_HOST_DISEASE_35D_UP	109	Down	0.00494248788345244	0.547547467670184
C7_GSE15624_CTRL_VS_3H_HALOFUGINONE_TREATED_CD4_TCELL_UP	147	Down	0.00495097848723507	0.547547467670184
C2_RIZKI_TUMOR_INVASIVENESS_2D_DN	49	Down	0.00496555959724837	0.547547467670184
C5_GO_POSITIVE_REGULATION_OF_PHOSPHOLIPASE_ACTIVITY	39	Down	0.00499794747881636	0.548335419607716
C7_GSE15330_LYMPHOID_MULTIPOTENT_VS_MEGAKARYOCYTE_ERYTHROID_PROGENITOR_IKAROS_KO_DN	170	Down	0.00505868490737761	0.550024626678879
C2_RAMPON_ENRICHED_LEARNING_ENVIRONMENT_EARLY_DN	9	Down	0.00506398404160456	0.550024626678879
C7_GSE6090_UNSTIM_VS_DC_SIGN_STIM_DC_UP	153	Down	0.00518660567412432	0.559426493700935
C5_GO_NEURON_PROJECTION_MAINTENANCE	8	Down	0.00522969085242825	0.559426493700935
C5_GO_RIBOSOMAL_SMALL_SUBUNIT_BIOGENESIS	45	Down	0.0052364344180241	0.559426493700935
C7_GSE6259_FLT3L_INDUCED_DEC205_POS_DC_VS_CD8_TCELL_DN	154	Down	0.00527312088389012	0.559426493700935
C7_GSE24142_EARLY_THYMIC_PROGENITOR_VS_DN3_THYMOCYTE_UP	167	Down	0.00530506951108093	0.559426493700935
C7_GSE26488_WT_VS_VP16_TRANSGENIC_HDAC7_KO_DOUBLE_POSITIVE_THYMOCYTE_DN	158	Down	0.00532191238528685	0.559426493700935
C5_GO_NEUREXIN_FAMILY_PROTEIN_BINDING	8	Up	0.00533081453740706	0.559426493700935
C5_GO_NEGATIVE_REGULATION_OF_INTRINSIC_APOPTOTIC_SIGNALING_PATHWAY_IN_RESPONSE_TO_DNA_DAMAGE	25	Down	0.00540390395686351	0.562253948021413
C2_REACTOME_INTERLEUKIN_17_SIGNALING	66	Down	0.005411104995805	0.562253948021413
C7_GSE24634_TREG_VS_TCONV_POST_DAY5_IL4_CONVERSION_DN	177	Down	0.00545688804908231	0.562253948021413
C2_TAKAO_RESPONSE_TO_UVB_RADIATION_DN	87	Down	0.00553620438966849	0.562253948021413
C2_KEGG_FC_EPSILON_RI_SIGNALING_PATHWAY	59	Down	0.00557242427007137	0.562253948021413
C2_MARTIN_NFKB_TARGETS_UP	34	Down	0.00558860922479423	0.562253948021413
C7_GSE14000_TRANSLATED_RNA_VS_MRNA_16H_LPS_DC_DN	155	Down	0.00561700113611502	0.562253948021413
C5_GO_NEGATIVE_REGULATION_OF_EPITHELIAL_TO_MESENCHYMAL_TRANSITION	19	Down	0.00567504391573161	0.562253948021413
C2_WATANABE_RECTAL_CANCER_RADIOTHERAPY_RESPONSIVE_UP	94	Down	0.00572097984611948	0.562253948021413
C7_GSE17301_CTRL_VS_48H_ACD3_ACD28_STIM_CD8_TCELL_UP	165	Down	0.00574178274522819	0.562253948021413
C2_PID_P75_NTR_PATHWAY	56	Down	0.00574983876865953	0.562253948021413
C7_GSE34156_TLR1_TLR2_LIGAND_VS_NOD2_AND_TLR1_TLR2_LIGAND_24H_TREATED_MONOCYTE_UP	163	Down	0.00578001088037911	0.562253948021413
C2_APPEL_IMATINIB_RESPONSE	29	Down	0.00581412157340705	0.562253948021413
C5_GO_REGULATION_OF_UBIQUITIN_PROTEIN_TRANSFERASE_ACTIVITY	42	Down	0.00583335317359516	0.562253948021413
C5_GO_VESICLE_FUSION_WITH_ENDOPLASMIC_RETICULUM_GOLGI_INTERMEDIATE_COMPARTMENT_ERGIC_MEMBRANE	4	Up	0.00584176657141733	0.562253948021413
C5_GO_HISTONE_DEACETYLATION	62	Down	0.00588442061059659	0.562253948021413
C2_REACTOME_ACETYLCHOLINE_REGULATES_INSULIN_SECRETION	9	Down	0.00590630571383455	0.562253948021413
C2_KEGG_ERBB_SIGNALING_PATHWAY	72	Down	0.00593513612763148	0.562253948021413
C5_GO_SIN3_TYPE_COMPLEX	16	Down	0.00595669022129626	0.562253948021413
C2_PID_FAS_PATHWAY	37	Down	0.0059666201689988	0.562253948021413
C5_GO_ANTIGEN_PROCESSING_AND_PRESENTATION_OF_EXOGENOUS_PEPTIDE_ANTIGEN_VIA_MHC_CLASS_I	61	Down	0.00596840482140633	0.562253948021413
C7_GSE16385_IFNG_TNF_VS_IL4_STIM_MACROPHAGE_UP	164	Down	0.00597445383904634	0.562253948021413
C5_GO_EMBRYONIC_AXIS_SPECIFICATION	21	Down	0.00605167185601255	0.562253948021413
C2_KEGG_RIG_I_LIKE_RECEPTOR_SIGNALING_PATHWAY	52	Down	0.00606517483138147	0.562253948021413
C2_CASTELLANO_NRAS_TARGETS_UP	45	Down	0.00607908716432831	0.562253948021413
C2_LENAOUR_DENDRITIC_CELL_MATURATION_DN	116	Down	0.00607918336825143	0.562253948021413
C2_KEGG_ALLOGRAFT_REJECTION	28	Down	0.00608441479715172	0.562253948021413
C7_GSE17721_CTRL_VS_CPG_0.5H_BMDC_UP	170	Down	0.00609200751538705	0.562253948021413
C5_GO_FATTY_ACID_BETA_OXIDATION	65	Down	0.00610836126377818	0.562253948021413
C3_RRCCGTTA_UNKNOWN	77	Down	0.00614427614135285	0.563173462525772
C5_GO_CELLULAR_RESPONSE_TO_GAMMA_RADIATION	24	Down	0.00621819424501986	0.56579966863805
C2_KUMAR_TARGETS_OF_MLL_AF9_FUSION	303	Down	0.00622502052223422	0.56579966863805
C2_SCHAEFFER_PROSTATE_DEVELOPMENT_AND_CANCER_BOX5_DN	6	Up	0.00628096850869984	0.567437700752086
C5_GO_AXONAL_TRANSPORT	48	Down	0.00630461908777906	0.567437700752086
C5_GO_DOUBLE_STRANDED_RNA_ADENOSINE_DEAMINASE_ACTIVITY	4	Up	0.00632598344893329	0.567437700752086
C5_GO_RESPIRATORY_BURST	29	Down	0.00634752848514279	0.567437700752086
C5_GO_SUMO_TRANSFERASE_ACTIVITY	17	Down	0.00646821922614851	0.572203544903764
C2_REACTOME_TRANSLESION_SYNTHESIS_BY_POLH	17	Down	0.00647986337275358	0.572203544903764
C5_GO_ERROR_FREE_TRANSLESION_SYNTHESIS	17	Down	0.00647986337275358	0.572203544903764
C2_BIOCARTA_MHC_PATHWAY	9	Down	0.00660494257945595	0.58088731843531
C2_REACTOME_ACTIVATION_OF_RAS_IN_B_CELLS	4	Up	0.00666131797659756	0.582771853325747
C7_GSE360_T_GONDII_VS_M_TUBERCULOSIS_DC_DN	149	Down	0.00668002538683013	0.582771853325747
C5_GO_INTERLEUKIN_2_PRODUCTION	55	Down	0.00673436734028237	0.583603180503799
C7_GSE3982_DC_VS_CENT_MEMORY_CD4_TCELL_UP	175	Down	0.00676925169126304	0.583603180503799
C5_GO_REGULATION_OF_ATPASE_ACTIVITY	60	Down	0.00685318411188412	0.583603180503799
C2_KEGG_NON_SMALL_CELL_LUNG_CANCER	48	Down	0.00687715552741509	0.583603180503799
C5_GO_ARP2_3_COMPLEX_BINDING	7	Up	0.00688532043419396	0.583603180503799
C2_REACTOME_ANTIGEN_ACTIVATES_B_CELL_RECEPTOR_BCR_LEADING_TO_GENERATION_OF_SECOND_MESSENGERS	28	Down	0.00688912230817441	0.583603180503799
C5_GO_INTRINSIC_APOPTOTIC_SIGNALING_PATHWAY_IN_RESPONSE_TO_DNA_DAMAGE	86	Down	0.00689220072443311	0.583603180503799
C5_GO_REGULATION_OF_ORGAN_GROWTH	69	Down	0.00690447992401953	0.583603180503799
C5_GO_POSITIVE_REGULATION_OF_VACUOLE_ORGANIZATION	12	Down	0.00699368348310014	0.586628963815309
C2_REACTOME_IKK_COMPLEX_RECRUITMENT_MEDIATED_BY_RIP1	21	Down	0.00701500315277181	0.586628963815309
C2_PID_BCR_5PATHWAY	60	Down	0.00702810373252877	0.586628963815309
C5_GO_INSULIN_LIKE_GROWTH_FACTOR_RECEPTOR_BINDING	11	Down	0.00707189657349471	0.586628963815309
C5_GO_PROTEIN_PHOSPHORYLATED_AMINO_ACID_BINDING	42	Down	0.0070753021460945	0.586628963815309
C5_GO_ANTIGEN_PROCESSING_AND_PRESENTATION_OF_ENDOGENOUS_PEPTIDE_ANTIGEN_VIA_MHC_CLASS_I_VIA_ER_PATHWAY	5	Down	0.00726761377092583	0.600282790668524
C5_GO_TRANSCRIPTION_DEPENDENT_TETHERING_OF_RNA_POLYMERASE_II_GENE_DNA_AT_NUCLEAR_PERIPHERY	6	Down	0.00746400335117382	0.614168730293745
C7_GSE2770_TGFB_AND_IL4_VS_IL4_TREATED_ACT_CD4_TCELL_6H_DN	169	Down	0.00751754987692056	0.616240513118284
C5_GO_MAP_KINASE_KINASE_KINASE_ACTIVITY	26	Down	0.00755605386715293	0.617068263744974
C5_GO_PROTEIN_KINASE_C_BINDING	35	Down	0.00761566433295715	0.618414033256317
C2_KIM_HYPOXIA	16	Up	0.00763252113376741	0.618414033256317
C5_GO_N_ACETYLTRANSFERASE_ACTIVITY	68	Down	0.00765793743709199	0.618414033256317
C5_GO_ATRIOVENTRICULAR_VALVE_DEVELOPMENT	14	Down	0.00772975858844092	0.621328715675488
C7_GSE14769_UNSTIM_VS_120MIN_LPS_BMDM_DN	166	Down	0.00777821098854227	0.621328715675488
C5_GO_PEPTIDE_ALPHA_N_ACETYLTRANSFERASE_ACTIVITY	10	Down	0.0077982763042297	0.621328715675488
C7_GSE24634_NAIVE_CD4_TCELL_VS_DAY5_IL4_CONV_TREG_DN	184	Down	0.00795603202290224	0.621328715675488
C5_GO_MAMMARY_GLAND_BRANCHING_INVOLVED_IN_THELARCHE	5	Up	0.00801975126699705	0.621328715675488
C5_GO_TRANSITION_METAL_ION_TRANSMEMBRANE_TRANSPORTER_ACTIVITY	28	Down	0.00815289694168899	0.621328715675488
C5_GO_SMALL_NUCLEOLAR_RIBONUCLEOPROTEIN_COMPLEX_ASSEMBLY	7	Up	0.00816566007223079	0.621328715675488
C2_REACTOME_CYTOSOLIC_SENSORS_OF_PATHOGEN_ASSOCIATED_DNA	55	Down	0.00820496044789011	0.621328715675488
C5_GO_NEGATIVE_REGULATION_OF_NEUROBLAST_PROLIFERATION	3	Up	0.00822935983424565	0.621328715675488
C7_GSE13485_CTRL_VS_DAY1_YF17D_VACCINE_PBMC_UP	173	Down	0.00823989369794791	0.621328715675488
C7_GSE41867_NAIVE_VS_DAY30_LCMV_ARMSTRONG_MEMORY_CD8_TCELL_UP	171	Down	0.00830681638706933	0.621328715675488
C7_GSE11057_NAIVE_CD4_VS_PBMC_CD4_TCELL_DN	178	Down	0.0083206434155949	0.621328715675488
C5_GO_POSITIVE_REGULATION_OF_CELL_PROLIFERATION_INVOLVED_IN_KIDNEY_DEVELOPMENT	6	Down	0.00835139573721803	0.621328715675488
C2_MOREIRA_RESPONSE_TO_TSA_DN	15	Down	0.00839112780388901	0.621328715675488
C2_REACTOME_VEGFR2_MEDIATED_CELL_PROLIFERATION	17	Down	0.00847274696820961	0.621328715675488
C2_REACTOME_PLATELET_ACTIVATION_SIGNALING_AND_AGGREGATION	203	Down	0.0084866128305595	0.621328715675488
C2_FURUKAWA_DUSP6_TARGETS_PCI35_UP	56	Down	0.00848874127089673	0.621328715675488
C5_GO_RELEASE_OF_CYTOCHROME_C_FROM_MITOCHONDRIA	50	Down	0.0085829767572802	0.621328715675488
C5_GO_NEGATIVE_REGULATION_OF_LIPID_STORAGE	17	Down	0.00858956917433588	0.621328715675488
C5_GO_REGULATION_OF_RECEPTOR_BIOSYNTHETIC_PROCESS	17	Down	0.00861210294994378	0.621328715675488
C2_BIOCARTA_BAD_PATHWAY	20	Down	0.00863008871837964	0.621328715675488
C2_BIOCARTA_IL3_PATHWAY	13	Down	0.00863130207205503	0.621328715675488
C5_GO_BASE_CONVERSION_OR_SUBSTITUTION_EDITING	16	Up	0.00863217041103925	0.621328715675488
C2_REACTOME_ROLE_OF_PHOSPHOLIPIDS_IN_PHAGOCYTOSIS	23	Down	0.00866439984027462	0.621328715675488
C2_REACTOME_RETROGRADE_TRANSPORT_AT_THE_TRANS_GOLGI_NETWORK	42	Down	0.00867121931948149	0.621328715675488
C2_REACTOME_COOPERATION_OF_PDCL_PHLP1_AND_TRIC_CCT_IN_G_PROTEIN_BETA_FOLDING	31	Down	0.00868340126776351	0.621328715675488
C5_GO_NUCLEAR_IMPORT_SIGNAL_RECEPTOR_ACTIVITY	7	Up	0.00871005637014739	0.621328715675488
C7_GSE4590_SMALL_VS_LARGE_PRE_BCELL_UP	159	Down	0.00871392664950824	0.621328715675488
C2_CAFFAREL_RESPONSE_TO_THC_24HR_5_DN	52	Down	0.00874237274807214	0.621328715675488
C2_NAKAMURA_CANCER_MICROENVIRONMENT_DN	41	Down	0.00875453005230928	0.621328715675488
C5_GO_NEGATIVE_REGULATION_OF_CHOLESTEROL_STORAGE	8	Down	0.00884250802187512	0.621328715675488
C5_GO_EXECUTION_PHASE_OF_APOPTOSIS	60	Down	0.00886630691266286	0.621328715675488
C2_KIM_PTEN_TARGETS_DN	4	Up	0.00892455671072238	0.621328715675488
C2_BIOCARTA_P35ALZHEIMERS_PATHWAY	7	Down	0.00897870140872478	0.621328715675488
C5_GO_PEPTIDE_DISULFIDE_OXIDOREDUCTASE_ACTIVITY	14	Down	0.00898381590761852	0.621328715675488
C5_GO_NEGATIVE_REGULATION_OF_LIPID_LOCALIZATION	31	Down	0.00902514130233349	0.621328715675488
C2_MARTIN_INTERACT_WITH_HDAC	37	Down	0.00903287014240791	0.621328715675488
C7_GSE29618_MONOCYTE_VS_MDC_DN	177	Down	0.00904382069066127	0.621328715675488
C5_GO_NEGATIVE_REGULATION_OF_DNA_BINDING	33	Down	0.00908106806800957	0.621328715675488
C2_BIOCARTA_NFKB_PATHWAY	20	Down	0.00910973123225185	0.621328715675488
C7_GSE31082_CD4_VS_CD8_SP_THYMOCYTE_DN	160	Down	0.00915571018745756	0.621328715675488
C2_KEGG_FOCAL_ADHESION	162	Down	0.00917457864982955	0.621328715675488
C7_GSE12845_IGD_POS_BLOOD_VS_DARKZONE_GC_TONSIL_BCELL_DN	179	Down	0.00918069520516512	0.621328715675488
C2_WANG_RESPONSE_TO_BEXAROTENE_UP	22	Down	0.00921290073555888	0.621328715675488
C5_GO_POSITIVE_REGULATION_OF_TOLL_LIKE_RECEPTOR_3_SIGNALING_PATHWAY	6	Up	0.0092672456980414	0.621328715675488
C5_GO_POLYPEPTIDE_N_ACETYLGALACTOSAMINYLTRANSFERASE_ACTIVITY	13	Down	0.00930293213866834	0.621328715675488
C5_GO_REGULATION_OF_HISTONE_DEACETYLATION	21	Down	0.00933731673721967	0.621328715675488
C7_GSE17721_POLYIC_VS_CPG_2H_BMDC_UP	171	Down	0.00935750296919084	0.621328715675488
C5_GO_POSITIVE_REGULATION_OF_TRANSCRIPTION_ELONGATION_FROM_RNA_POLYMERASE_II_PROMOTER	17	Up	0.00938148511098364	0.621328715675488
C7_GSE27786_CD8_TCELL_VS_NKCELL_UP	160	Down	0.00938254281160497	0.621328715675488
C2_KEGG_SMALL_CELL_LUNG_CANCER	75	Down	0.00942924651661179	0.621328715675488
C7_GSE24634_TEFF_VS_TCONV_DAY3_IN_CULTURE_DN	175	Down	0.0094509028694053	0.621328715675488
C7_GSE46606_IRF4_KO_VS_WT_UNSTIM_BCELL_UP	175	Down	0.00945764676030861	0.621328715675488
C2_FINETTI_BREAST_CANCERS_KINOME_BLUE	16	Down	0.00951032608125175	0.621328715675488
C5_GO_REGULATION_OF_RESPIRATORY_GASEOUS_EXCHANGE_BY_NEUROLOGICAL_SYSTEM_PROCESS	7	Up	0.00951746196432924	0.621328715675488
C5_GO_REGULATION_OF_LAMELLIPODIUM_MORPHOGENESIS	9	Down	0.00952742719008365	0.621328715675488
C5_GO_REGULATION_OF_CYSTEINE_TYPE_ENDOPEPTIDASE_ACTIVITY_INVOLVED_IN_EXECUTION_PHASE_OF_APOPTOSIS	4	Down	0.00954923572810949	0.621328715675488
C2_REACTOME_ERYTHROPOIETIN_ACTIVATES_STAT5	6	Down	0.00956754019440676	0.621328715675488
C5_GO_NEGATIVE_REGULATION_OF_GENE_SILENCING	23	Down	0.00967206744429687	0.621328715675488
C2_CHESLER_BRAIN_HIGHEST_GENETIC_VARIANCE	26	Down	0.0096734111341196	0.621328715675488
C5_GO_POSITIVE_REGULATION_OF_PHOSPHATASE_ACTIVITY	28	Down	0.00969767617991989	0.621328715675488
C2_GARGALOVIC_RESPONSE_TO_OXIDIZED_PHOSPHOLIPIDS_YELLOW_DN	17	Down	0.00971309091166805	0.621328715675488
C1_chr18p11	52	Down	0.00973041082267632	0.621328715675488
C7_GSE1460_INTRATHYMIC_T_PROGENITOR_VS_CD4_THYMOCYTE_UP	179	Down	0.009770507198366	0.621328715675488
C5_GO_POSITIVE_REGULATION_OF_LAMELLIPODIUM_ASSEMBLY	15	Down	0.00977935982439197	0.621328715675488
C5_GO_POSITIVE_REGULATION_OF_LIPID_CATABOLIC_PROCESS	16	Down	0.00981314347371511	0.621328715675488
C5_GO_V_D_J_RECOMBINATION	11	Up	0.00981650835383924	0.621328715675488
C7_GSE2770_TGFB_AND_IL4_VS_TGFB_AND_IL12_TREATED_ACT_CD4_TCELL_48H_UP	168	Down	0.00984177335072829	0.621328715675488
C2_ROESSLER_LIVER_CANCER_METASTASIS_UP	84	Down	0.00989479749283353	0.621328715675488
C2_TERAMOTO_OPN_TARGETS_CLUSTER_3	6	Down	0.00991153628960035	0.621328715675488
C5_GO_PHOTORECEPTOR_INNER_SEGMENT	29	Down	0.00993339043400661	0.621328715675488
C5_GO_PROTEIN_MODIFICATION_BY_SMALL_PROTEIN_REMOVAL	238	Down	0.00998827924415588	0.621328715675488
C5_GO_PEPTIDE_N_ACETYLTRANSFERASE_ACTIVITY	59	Down	0.0100250755230033	0.621328715675488
C5_GO_MONOCYTE_EXTRAVASATION	7	Down	0.0100348998722531	0.621328715675488
C7_GSE3982_MAC_VS_TH1_UP	166	Down	0.0100512325118075	0.621328715675488
C5_GO_POSITIVE_REGULATION_OF_CYTOKINE_SECRETION_INVOLVED_IN_IMMUNE_RESPONSE	7	Up	0.0100551723040812	0.621328715675488
C5_GO_POSITIVE_REGULATION_OF_MAP_KINASE_ACTIVITY	209	Down	0.0100676289970338	0.621328715675488
C7_GSE5589_IL6_KO_VS_IL10_KO_LPS_AND_IL10_STIM_MACROPHAGE_45MIN_DN	170	Down	0.0100930666254584	0.621328715675488
C2_REACTOME_TRAF6_MEDIATED_NF_KB_ACTIVATION	21	Down	0.0101238993516765	0.621328715675488
C1_chr1p11	7	Down	0.0101933627562133	0.621328715675488
C5_GO_PROTEIN_O_LINKED_GLYCOSYLATION_VIA_THREONINE	5	Down	0.0102078842066633	0.621328715675488
C2_KEGG_TYPE_I_DIABETES_MELLITUS	31	Down	0.0102371479935337	0.621328715675488
C5_GO_INTERFERON_GAMMA_MEDIATED_SIGNALING_PATHWAY	72	Down	0.0102396168912172	0.621328715675488
C5_GO_NEGATIVE_REGULATION_OF_CELLULAR_PROTEIN_CATABOLIC_PROCESS	64	Down	0.0102676485593574	0.621328715675488
C2_NIKOLSKY_BREAST_CANCER_19Q13.1_AMPLICON	21	Down	0.0102726978140604	0.621328715675488
C2_REACTOME_RHO_GTPASES_ACTIVATE_PAKS	18	Down	0.010287087442056	0.621328715675488
C5_GO_OOCYTE_DIFFERENTIATION	34	Down	0.0103049791960711	0.621328715675488
C2_STEIN_ESRRA_TARGETS_DN	88	Down	0.0103254241553708	0.621328715675488
C2_BIOCARTA_GLEEVEC_PATHWAY	22	Down	0.0103760494383898	0.621328715675488
C5_GO_POSITIVE_REGULATION_OF_LYMPHOCYTE_CHEMOTAXIS	12	Down	0.0104410992318384	0.621328715675488
C5_GO_URETER_DEVELOPMENT	10	Up	0.0104757767712279	0.621328715675488
C5_GO_PURINE_NUCLEOSIDE_BIOSYNTHETIC_PROCESS	19	Down	0.0104920256633244	0.621328715675488
C5_GO_CHAPERONE_MEDIATED_AUTOPHAGY	15	Down	0.010505593902021	0.621328715675488
C7_GSE10325_CD4_TCELL_VS_MYELOID_DN	176	Down	0.0105090471923029	0.621328715675488
C2_PUJANA_BREAST_CANCER_LIT_INT_NETWORK	97	Down	0.0105188094852946	0.621328715675488
C7_GSE3982_BCELL_VS_CENT_MEMORY_CD4_TCELL_UP	173	Down	0.0105543521002686	0.621328715675488
C2_REACTOME_CD28_CO_STIMULATION	32	Down	0.0105719234948153	0.621328715675488
C5_GO_NEGATIVE_REGULATION_OF_MUSCLE_HYPERTROPHY	20	Down	0.010601709397327	0.621328715675488
C5_GO_CYCLIN_CDK_POSITIVE_TRANSCRIPTION_ELONGATION_FACTOR_COMPLEX	8	Up	0.0106856264580056	0.621328715675488
C7_GSE17974_0H_VS_48H_IN_VITRO_ACT_CD4_TCELL_DN	168	Down	0.0106939780252989	0.621328715675488
C2_WEINMANN_ADAPTATION_TO_HYPOXIA_UP	19	Down	0.0107233059127203	0.621328715675488
C5_GO_PROTEIN_LOCALIZATION_TO_LYSOSOME	29	Down	0.0107418592906468	0.621328715675488
C5_GO_REGULATION_OF_LIPID_LOCALIZATION	95	Down	0.0107604095205992	0.621328715675488
C5_GO_REGULATION_OF_TRANSLATION_AT_SYNAPSE_MODULATING_SYNAPTIC_TRANSMISSION	5	Up	0.0107926877603152	0.621328715675488
C5_GO_NEURON_MIGRATION	98	Down	0.0108015345366661	0.621328715675488
C7_GSE34205_RSV_VS_FLU_INF_INFANT_PBMC_DN	167	Down	0.0108276750766764	0.621328715675488
C5_GO_CHAPERONE_MEDIATED_PROTEIN_COMPLEX_ASSEMBLY	15	Down	0.0108621034675418	0.621328715675488
C5_GO_REGULATION_OF_RELEASE_OF_CYTOCHROME_C_FROM_MITOCHONDRIA	42	Down	0.0108831315006463	0.621328715675488
C2_BREUHAHN_GROWTH_FACTOR_SIGNALING_IN_LIVER_CANCER	20	Down	0.0108937559865921	0.621328715675488
C5_GO_5_PHOSPHORIBOSE_1_DIPHOSPHATE_BIOSYNTHETIC_PROCESS	5	Down	0.0109203784388461	0.621328715675488
C5_GO_NUCLEOTIDE_ACTIVATED_PROTEIN_KINASE_COMPLEX	10	Up	0.0109265566897222	0.621328715675488
C2_REACTOME_TOLL_LIKE_RECEPTOR_CASCADES	136	Down	0.0109582263996391	0.621328715675488
C2_REACTOME_TOLL_LIKE_RECEPTOR_4_TLR4_CASCADE	115	Down	0.0109877420257685	0.621328715675488
C5_GO_POSITIVE_REGULATION_OF_LIPID_STORAGE	14	Down	0.0109994501242469	0.621328715675488
C5_GO_INTRINSIC_APOPTOTIC_SIGNALING_PATHWAY_IN_RESPONSE_TO_HYDROGEN_PEROXIDE	5	Down	0.0110494099452363	0.621328715675488
C5_GO_POSITIVE_REGULATION_OF_HISTONE_DEACETYLATION	14	Down	0.0110948964218776	0.621328715675488
C2_REACTOME_FCERI_MEDIATED_MAPK_ACTIVATION	30	Down	0.0111086530967701	0.621328715675488
C7_GSE27786_NKTCELL_VS_MONO_MAC_UP	176	Down	0.0111220568242468	0.621328715675488
C5_GO_REGULATION_OF_UBIQUITIN_DEPENDENT_PROTEIN_CATABOLIC_PROCESS	124	Down	0.0111683393066446	0.621328715675488
C2_INGRAM_SHH_TARGETS	5	Up	0.0111716052930845	0.621328715675488
C7_GSE22432_PDC_VS_TGFB1_TREATEDCOMMON_DC_PROGENITOR_UP	176	Down	0.011248098136558	0.621328715675488
C7_GSE37532_WT_VS_PPARG_KO_VISCERAL_ADIPOSE_TISSUE_TCONV_UP	168	Down	0.0112673844926942	0.621328715675488
C2_REACTOME_COSTIMULATION_BY_THE_CD28_FAMILY	61	Down	0.0112730155956578	0.621328715675488
C5_GO_NUCLEOSIDE_PHOSPHATE_CATABOLIC_PROCESS	57	Up	0.0113190143807392	0.621328715675488
C5_GO_MITOCHONDRIAL_FRAGMENTATION_INVOLVED_IN_APOPTOTIC_PROCESS	8	Down	0.0113200995750734	0.621328715675488
C5_GO_UBIQUITIN_PROTEIN_TRANSFERASE_ACTIVATOR_ACTIVITY	7	Down	0.0113298678427234	0.621328715675488
C2_KEGG_NOD_LIKE_RECEPTOR_SIGNALING_PATHWAY	53	Down	0.011338644646163	0.621328715675488
C5_GO_UTP_BIOSYNTHETIC_PROCESS	7	Down	0.0113977353999477	0.621328715675488
C5_GO_NEGATIVE_REGULATION_OF_HEXOKINASE_ACTIVITY	3	Up	0.0114101673627131	0.621328715675488
C2_REACTOME_REGULATION_OF_GENE_EXPRESSION_IN_BETA_CELLS	6	Down	0.0114724221746283	0.621328715675488
C2_BIOCARTA_CK1_PATHWAY	12	Down	0.0114779028022986	0.621328715675488
C2_REACTOME_METAL_ION_SLC_TRANSPORTERS	18	Down	0.0114869804693115	0.621328715675488
C2_REACTOME_INTRINSIC_PATHWAY_FOR_APOPTOSIS	47	Down	0.0115039830638713	0.621328715675488
C5_GO_ISOCITRATE_DEHYDROGENASE_ACTIVITY	5	Up	0.0115601826299742	0.621328715675488
C5_GO_Y_FORM_DNA_BINDING	4	Down	0.0115636871122986	0.621328715675488
C2_JIANG_AGING_HYPOTHALAMUS_UP	37	Down	0.0116015446183466	0.621328715675488
H_HALLMARK_TGF_BETA_SIGNALING	45	Down	0.011612551607248	0.621328715675488
C5_GO_PROTEIN_STABILIZATION	142	Down	0.0116939574606717	0.621986164056893
C2_WU_HBX_TARGETS_1_DN	19	Down	0.011706755288602	0.621986164056893
C5_GO_NEGATIVE_REGULATION_OF_MAST_CELL_DEGRANULATION	4	Down	0.0117354585909718	0.621986164056893
C5_GO_DAMAGED_DNA_BINDING	61	Down	0.0117783420240224	0.621986164056893
C5_GO_RESPONSE_TO_PROTOZOAN	13	Down	0.011788644183457	0.621986164056893
C2_NAKAMURA_TUMOR_ZONE_PERIPHERAL_VS_CENTRAL_UP	230	Down	0.0118379283743501	0.621986164056893
C2_BIOCARTA_DEATH_PATHWAY	29	Down	0.0118631725215336	0.621986164056893
C2_PID_IGF1_PATHWAY	25	Down	0.0118676704479938	0.621986164056893
C5_GO_INSULIN_RECEPTOR_BINDING	19	Down	0.0119019036763755	0.621986164056893
C7_GSE17721_12H_VS_24H_PAM3CSK4_BMDC_UP	167	Down	0.0119111653200602	0.621986164056893
C7_GSE29618_MONOCYTE_VS_PDC_DAY7_FLU_VACCINE_DN	169	Down	0.011979978424833	0.622630668680886
C5_GO_NUCLEOSIDE_TRIPHOSPHATE_METABOLIC_PROCESS	46	Down	0.0119977492391821	0.622630668680886
C7_GSE12366_GC_VS_NAIVE_BCELL_DN	172	Down	0.0120359067496359	0.622630668680886
C2_ZHAN_MULTIPLE_MYELOMA_CD2_DN	40	Down	0.012100928624405	0.622630668680886
C5_GO_CYTOPLASMIC_TRANSLATIONAL_ELONGATION	10	Down	0.012174750214396	0.622630668680886
C1_chr9q32	29	Down	0.0122151444391284	0.622630668680886
C2_SMID_BREAST_CANCER_RELAPSE_IN_LIVER_UP	4	Down	0.01221706720113	0.622630668680886
C5_GO_CYTOKINE_SECRETION_INVOLVED_IN_IMMUNE_RESPONSE	17	Up	0.0122406932880589	0.622630668680886
C2_CAFFAREL_RESPONSE_TO_THC_UP	31	Down	0.0123014708203905	0.622630668680886
C2_REACTOME_FCERI_MEDIATED_CAPLUS2_MOBILIZATION	29	Down	0.0123347878889435	0.622630668680886
C2_REACTOME_ANTIGEN_PROCESSING_CROSS_PRESENTATION	81	Down	0.0123582748610466	0.622630668680886
C5_GO_TRANSITION_METAL_ION_HOMEOSTASIS	109	Down	0.0123914288323902	0.622630668680886
C7_GSE7509_UNSTIM_VS_FCGRIIB_STIM_DC_DN	158	Down	0.0124222540182846	0.622630668680886
C7_GSE5679_CTRL_VS_RARA_AGONIST_AM580_TREATED_DC_UP	176	Down	0.0124533979717446	0.622630668680886
C2_BAUS_TFF2_TARGETS_UP	19	Up	0.0125113221309517	0.622630668680886
C5_GO_CELLULAR_RESPONSE_TO_X_RAY	9	Down	0.0125185962991833	0.622630668680886
C3_ACACTCC_MIR122A	63	Down	0.0125402130302657	0.622630668680886
C5_GO_POSITIVE_REGULATION_OF_OSTEOBLAST_DIFFERENTIATION	41	Down	0.0125760460342536	0.622630668680886
C2_OSAWA_TNF_TARGETS	7	Down	0.012602273896829	0.622630668680886
C5_GO_UBIQUITIN_PROTEIN_TRANSFERASE_INHIBITOR_ACTIVITY	4	Down	0.0126312739759101	0.622630668680886
C5_GO_RECEPTOR_CATABOLIC_PROCESS	30	Down	0.0126597324253801	0.622630668680886
C5_GO_SULFATE_TRANSMEMBRANE_TRANSPORTER_ACTIVITY	12	Up	0.0126765310630712	0.622630668680886
C2_WEIGEL_OXIDATIVE_STRESS_BY_HNE_AND_TBH	51	Down	0.0127034358328122	0.622630668680886
C5_GO_REGULATION_OF_T_HELPER_17_CELL_LINEAGE_COMMITMENT	4	Up	0.0127936655709983	0.622630668680886
C5_GO_PROTEIN_TARGETING_TO_VACUOLE	31	Down	0.0128705159844243	0.622630668680886
C7_GSE26495_NAIVE_VS_PD1LOW_CD8_TCELL_DN	183	Down	0.0128737552936457	0.622630668680886
C5_GO_REGULATION_OF_DNA_BIOSYNTHETIC_PROCESS	90	Down	0.0129155342571107	0.622630668680886
C5_GO_OXYGEN_CARRIER_ACTIVITY	7	Up	0.0129185350536968	0.622630668680886
C5_GO_DORSAL_VENTRAL_AXIS_SPECIFICATION	5	Down	0.0129217165655298	0.622630668680886
C5_GO_MICROTUBULE_POLYMERIZATION_OR_DEPOLYMERIZATION	81	Down	0.0129405324925526	0.622630668680886
C5_GO_POLYUBIQUITIN_MODIFICATION_DEPENDENT_PROTEIN_BINDING	43	Down	0.0129577681078896	0.622630668680886
C2_GALLUZZI_PERMEABILIZE_MITOCHONDRIA	38	Down	0.0129666800449004	0.622630668680886
C5_GO_GLUTATHIONE_DISULFIDE_OXIDOREDUCTASE_ACTIVITY	7	Down	0.0130084942325578	0.622630668680886
C2_REACTOME_ACTIVATION_OF_BH3_ONLY_PROTEINS	28	Down	0.0130402298777485	0.622630668680886
C7_GSE17974_CTRL_VS_ACT_IL4_AND_ANTI_IL12_6H_CD4_TCELL_DN	159	Down	0.0131190752231328	0.622630668680886
C2_XU_CREBBP_TARGETS_UP	18	Down	0.0131590131648566	0.622630668680886
C5_GO_LIPID_STORAGE	54	Down	0.0132112327846163	0.622630668680886
C7_GSE4535_BM_DERIVED_DC_VS_FOLLICULAR_DC_DN	167	Down	0.0132156865959755	0.622630668680886
C5_GO_NEGATIVE_REGULATION_OF_DNA_METABOLIC_PROCESS	83	Down	0.0132287778974618	0.622630668680886
C7_GSE16451_IMMATURE_VS_MATURE_NEURON_CELL_LINE_WEST_EQUINE_ENC_VIRUS_DN	176	Down	0.0132431957452567	0.622630668680886
C2_REACTOME_TP53_REGULATES_TRANSCRIPTION_OF_SEVERAL_ADDITIONAL_CELL_DEATH_GENES_WHOSE_SPECIFIC_ROLES_IN_P53_DEPENDENT_APOPTOSIS_REMAIN_UNCERTAIN	12	Down	0.0132477276773452	0.622630668680886
C5_GO_ANTIGEN_RECEPTOR_MEDIATED_SIGNALING_PATHWAY	195	Down	0.0133653795792303	0.622630668680886
C2_PID_P38_ALPHA_BETA_PATHWAY	27	Down	0.0133663067928274	0.622630668680886
C2_GERHOLD_RESPONSE_TO_TZD_DN	11	Down	0.0133671748243432	0.622630668680886
C5_GO_RIBOSE_PHOSPHATE_DIPHOSPHOKINASE_COMPLEX	4	Down	0.013451013465863	0.622630668680886
C5_GO_RIBOSE_PHOSPHATE_DIPHOSPHOKINASE_ACTIVITY	4	Down	0.013451013465863	0.622630668680886
C5_GO_G_PROTEIN_COUPLED_SEROTONIN_RECEPTOR_BINDING	6	Down	0.0134524396133823	0.622630668680886
C2_GROSS_HIF1A_TARGETS_UP	6	Down	0.0134677948015006	0.622630668680886
C5_GO_UBIQUITIN_PROTEIN_TRANSFERASE_REGULATOR_ACTIVITY	14	Down	0.0135252089617864	0.622630668680886
C5_GO_REGULATION_OF_FATTY_ACID_TRANSPORT	16	Down	0.0135671827136253	0.622630668680886
C5_GO_NEGATIVE_REGULATION_OF_PEPTIDASE_ACTIVITY	144	Down	0.0136106901896405	0.622630668680886
C5_GO_POSITIVE_REGULATION_OF_TUMOR_NECROSIS_FACTOR_SUPERFAMILY_CYTOKINE_PRODUCTION	60	Down	0.0136115279016532	0.622630668680886
C5_GO_REGULATION_OF_RESPIRATORY_SYSTEM_PROCESS	10	Up	0.0136301705631032	0.622630668680886
C2_BERENJENO_TRANSFORMED_BY_RHOA_FOREVER_DN	22	Down	0.013680630009048	0.622630668680886
C5_GO_FATTY_ACID_BETA_OXIDATION_USING_ACYL_COA_OXIDASE	13	Down	0.0136965968859348	0.622630668680886
C5_GO_ADENOSINE_TO_INOSINE_EDITING	7	Up	0.0137113055891028	0.622630668680886
H_HALLMARK_PEROXISOME	85	Down	0.0137219507248394	0.622630668680886
C2_PID_CERAMIDE_PATHWAY	42	Down	0.0137457320500112	0.622630668680886
C5_GO_FATTY_ACID_TRANSPORT	62	Down	0.0137542034217538	0.622630668680886
C2_PEART_HDAC_PROLIFERATION_CLUSTER_DN	71	Down	0.0138548754684736	0.622630668680886
C2_KEGG_NEUROTROPHIN_SIGNALING_PATHWAY	105	Down	0.0138794266334949	0.622630668680886
C2_REACTOME_PD_1_SIGNALING	18	Down	0.0138809623605735	0.622630668680886
C7_GSE25123_CTRL_VS_IL4_STIM_MACROPHAGE_UP	172	Down	0.0139484784098004	0.622630668680886
C7_GSE12366_PLASMA_CELL_VS_NAIVE_BCELL_UP	145	Down	0.0140082953508203	0.622630668680886
C5_GO_SNRNA_TRANSCRIPTION_BY_RNA_POLYMERASE_III	5	Up	0.0140153251707414	0.622630668680886
C5_GO_NEGATIVE_REGULATION_OF_ORGAN_GROWTH	26	Down	0.0140272464206947	0.622630668680886
C7_GSE17974_0.5H_VS_72H_UNTREATED_IN_VITRO_CD4_TCELL_DN	175	Down	0.014042343581332	0.622630668680886
C5_GO_ANION_ANION_ANTIPORTER_ACTIVITY	23	Up	0.014046890038857	0.622630668680886
C5_GO_REGULATION_OF_RECEPTOR_CATABOLIC_PROCESS	8	Down	0.014075270391783	0.622630668680886
C7_GSE22886_UNSTIM_VS_IL15_STIM_NKCELL_DN	180	Down	0.014090600218917	0.622630668680886
C7_GSE36826_WT_VS_IL1R_KO_SKIN_UP	174	Down	0.0140913256393046	0.622630668680886
C7_GSE29618_MONOCYTE_VS_MDC_DAY7_FLU_VACCINE_DN	175	Down	0.0140929861282575	0.622630668680886
C2_BORCZUK_MALIGNANT_MESOTHELIOMA_UP	282	Down	0.0140965461289302	0.622630668680886
C5_GO_OSTEOCLAST_PROLIFERATION	4	Up	0.0141125681652394	0.622630668680886
C2_PID_AVB3_OPN_PATHWAY	30	Down	0.0141225608462035	0.622630668680886
C7_GSE37605_C57BL6_VS_NOD_FOXP3_IRES_GFP_TCONV_UP	119	Down	0.0141305009248305	0.622630668680886
C2_REACTOME_INTEGRIN_SIGNALING	23	Down	0.0141305031376733	0.622630668680886
C5_GO_TRICARBOXYLIC_ACID_CYCLE	30	Up	0.0141876336091827	0.623187753055025
C2_KEGG_LEISHMANIA_INFECTION	58	Down	0.0142005219243308	0.623187753055025
C3_TGCAAAC_MIR452	83	Down	0.0142730121356217	0.623456595359551
C5_GO_REGULATION_OF_CHROMOSOME_ORGANIZATION	286	Down	0.0142807787148074	0.623456595359551
C5_GO_NUCLEOSIDE_BISPHOSPHATE_CATABOLIC_PROCESS	5	Up	0.0143005423173189	0.623456595359551
C5_GO_NEGATIVE_REGULATION_OF_BINDING	114	Down	0.0143214492051934	0.623456595359551
C5_GO_REGULATION_OF_DNA_BINDING	87	Down	0.0144308960687783	0.624618068359826
C7_GSE21546_UNSTIM_VS_ANTI_CD3_STIM_DP_THYMOCYTES_UP	156	Down	0.0144494772282169	0.624618068359826
C2_REACTOME_G2_M_DNA_DAMAGE_CHECKPOINT	87	Down	0.0144542037780976	0.624618068359826
C5_GO_REGULATION_OF_LIPOPROTEIN_PARTICLE_CLEARANCE	13	Down	0.0144741269594277	0.624618068359826
C5_GO_POSITIVE_REGULATION_OF_SPHINGOLIPID_BIOSYNTHETIC_PROCESS	8	Down	0.014491898285382	0.624618068359826
C7_GSE37605_TREG_VS_TCONV_NOD_FOXP3_FUSION_GFP_DN	155	Down	0.0145321817909085	0.625114029789911
C5_GO_POLYNUCLEOTIDE_ADENYLYLTRANSFERASE_ACTIVITY	9	Down	0.0146415729255931	0.627517742399227
C5_GO_PROTEIN_ACTIVATION_CASCADE	12	Up	0.0146481242135236	0.627517742399227
C2_REACTOME_G_BETA:GAMMA_SIGNALLING_THROUGH_PI3KGAMMA	20	Down	0.0147837742226896	0.627517742399227
C1_chr7q22	111	Down	0.0147947707066986	0.627517742399227
C2_JIANG_TIP30_TARGETS_DN	14	Down	0.0148023574194325	0.627517742399227
C2_REACTOME_TRANSLOCATION_OF_ZAP_70_TO_IMMUNOLOGICAL_SYNAPSE	14	Down	0.0148098991254289	0.627517742399227
C2_REACTOME_JNK_C_JUN_KINASES_PHOSPHORYLATION_AND_ACTIVATION_MEDIATED_BY_ACTIVATED_HUMAN_TAK1	21	Down	0.0148236254875786	0.627517742399227
C2_SAFFORD_T_LYMPHOCYTE_ANERGY	67	Up	0.0148478311233613	0.627517742399227
C2_BIOCARTA_EPO_PATHWAY	17	Down	0.0148480467519773	0.627517742399227
C2_REACTOME_TOLL_LIKE_RECEPTOR_TLR1:TLR2_CASCADE	88	Down	0.0149247330094222	0.629393569071045
C5_GO_POSITIVE_REGULATION_OF_DNA_BINDING_TRANSCRIPTION_FACTOR_ACTIVITY	210	Down	0.014974812038593	0.629393569071045
C5_GO_SH3_DOMAIN_BINDING	104	Down	0.0149885406878487	0.629393569071045
C5_GO_PROTEIN_K48_LINKED_DEUBIQUITINATION	29	Down	0.0150125576647706	0.629393569071045
C5_GO_TIGHT_JUNCTION_ORGANIZATION	40	Up	0.0150430933278172	0.629393569071045
C7_GSE28726_NAIVE_CD4_TCELL_VS_NAIVE_NKTCELL_UP	176	Down	0.0150662733470029	0.629393569071045
C2_MURAKAMI_UV_RESPONSE_1HR_UP	11	Down	0.0151456484400211	0.629634969422271
C7_GSE3039_B2_VS_B1_BCELL_DN	171	Down	0.0152058563213088	0.629634969422271
C2_BIOCARTA_IGF1R_PATHWAY	19	Down	0.0152510653806813	0.629634969422271
C5_GO_FC_EPSILON_RECEPTOR_SIGNALING_PATHWAY	97	Down	0.0152630264527027	0.629634969422271
C5_GO_POSITIVE_REGULATION_OF_INTRINSIC_APOPTOTIC_SIGNALING_PATHWAY	52	Down	0.0152756188183177	0.629634969422271
C5_GO_GANGLIOSIDE_CATABOLIC_PROCESS	3	Down	0.0153146746642974	0.629634969422271
C5_GO_ACTIVATION_OF_CYSTEINE_TYPE_ENDOPEPTIDASE_ACTIVITY	12	Down	0.0153205487869266	0.629634969422271
C5_GO_SECONDARY_ACTIVE_SULFATE_TRANSMEMBRANE_TRANSPORTER_ACTIVITY	9	Up	0.0153430851957033	0.629634969422271
C7_GSE24142_EARLY_THYMIC_PROGENITOR_VS_DN3_THYMOCYTE_ADULT_UP	167	Down	0.0153867917965047	0.629634969422271
C2_REACTOME_ACTIVATION_OF_ATR_IN_RESPONSE_TO_REPLICATION_STRESS	35	Down	0.0154941190979077	0.629634969422271
C2_REACTOME_MYD88_CASCADE_INITIATED_ON_PLASMA_MEMBRANE	78	Down	0.015515134892678	0.629634969422271
C2_BOYLAN_MULTIPLE_MYELOMA_D_UP	76	Down	0.0155199566262734	0.629634969422271
C2_PETRETTO_HEART_MASS_QTL_CIS_DN	19	Down	0.015525283881752	0.629634969422271
C2_LIU_VMYB_TARGETS_UP	108	Down	0.0155746720991804	0.629634969422271
C1_chr2p11	38	Down	0.0156305384022	0.629634969422271
C7_GSE6259_FLT3L_INDUCED_33D1_POS_DC_VS_BCELL_UP	164	Down	0.0156434758791742	0.629634969422271
C5_GO_LAMELLIPODIUM_MORPHOGENESIS	15	Down	0.0156592778865126	0.629634969422271
C5_GO_POLYKETIDE_METABOLIC_PROCESS	7	Up	0.0156608575303071	0.629634969422271
C5_GO_HAPTOGLOBIN_BINDING	5	Up	0.0156635035343531	0.629634969422271
C2_KEGG_AUTOIMMUNE_THYROID_DISEASE	32	Down	0.015680139423401	0.629634969422271
C5_GO_VIRAL_TRANSLATIONAL_TERMINATION_REINITIATION	4	Up	0.0157606727327264	0.629634969422271
C2_BIOCARTA_KERATINOCYTE_PATHWAY	41	Down	0.0158015856941306	0.629634969422271
C5_GO_MITRAL_VALVE_DEVELOPMENT	6	Down	0.0158042432929453	0.629634969422271
C5_GO_DNA_BIOSYNTHETIC_PROCESS	163	Down	0.0158188032133171	0.629634969422271
C2_BIOCARTA_CTL_PATHWAY	13	Down	0.0158672916195996	0.629634969422271
C2_WEST_ADRENOCORTICAL_TUMOR_UP	271	Down	0.0159338593495701	0.629634969422271
C5_GO_NEGATIVE_REGULATION_OF_TRANSCRIPTION_REGULATORY_REGION_DNA_BINDING	12	Down	0.0159409207323451	0.629634969422271
C5_GO_POSITIVE_REGULATION_OF_PROTEIN_SUMOYLATION	9	Down	0.0159566100806393	0.629634969422271
C2_REICHERT_MITOSIS_LIN9_TARGETS	25	Down	0.0160197272269107	0.629634969422271
C5_GO_GLUTATHIONE_PEROXIDASE_ACTIVITY	14	Up	0.0160691577915675	0.629634969422271
C7_GSE3982_DC_VS_MAC_LPS_STIM_UP	161	Down	0.0160765322447381	0.629634969422271
C5_GO_POSITIVE_REGULATION_OF_INTERLEUKIN_2_PRODUCTION	27	Down	0.0161307305805912	0.629634969422271
C7_GSE27859_MACROPHAGE_VS_CD11C_INT_F480_INT_DC_DN	162	Down	0.0161642686376399	0.629634969422271
C5_GO_URETER_MORPHOGENESIS	3	Up	0.0161703255733287	0.629634969422271
C2_ALONSO_METASTASIS_EMT_UP	29	Down	0.0161769545987257	0.629634969422271
C7_GSE37532_WT_VS_PPARG_KO_LN_TCONV_DN	170	Down	0.0162046375198828	0.629634969422271
C2_REACTOME_PI5P_REGULATES_TP53_ACETYLATION	8	Down	0.0162424490653483	0.629634969422271
C5_GO_OSTEOCLAST_DEVELOPMENT	14	Down	0.0162811100986941	0.629634969422271
C7_GSE27786_NKCELL_VS_MONO_MAC_UP	177	Down	0.0163091103554848	0.629634969422271
C7_GSE20715_WT_VS_TLR4_KO_24H_OZONE_LUNG_DN	159	Down	0.016337466692464	0.629634969422271
C5_GO_PROTEIN_TRANSMEMBRANE_TRANSPORT	47	Down	0.0164021866861995	0.629634969422271
C7_GSE22935_UNSTIM_VS_48H_MBOVIS_BCG_STIM_MACROPHAGE_DN	159	Down	0.0164068804859904	0.629634969422271
C2_BIOCARTA_SPPA_PATHWAY	13	Down	0.0164529693174515	0.629634969422271
C7_GSE22501_PERIPHERAL_BLOOD_VS_CORD_BLOOD_TREG_DN	150	Down	0.016498142549644	0.629634969422271
C5_GO_NEURON_PROJECTION_CYTOPLASM	74	Down	0.0165117166208109	0.629634969422271
C5_GO_VASCULAR_ASSOCIATED_SMOOTH_MUSCLE_CELL_MIGRATION	18	Down	0.0165428964649565	0.629634969422271
C7_GSE11864_CSF1_VS_CSF1_IFNG_PAM3CYS_IN_MAC_DN	150	Down	0.0165927265334304	0.629634969422271
C5_GO_GLYCOSIDE_METABOLIC_PROCESS	8	Up	0.0166285664475526	0.629634969422271
C5_GO_REGULATION_OF_NEURON_PROJECTION_ARBORIZATION	9	Down	0.0166810540623324	0.629634969422271
C7_GSE360_T_GONDII_VS_B_MALAYI_HIGH_DOSE_MAC_DN	161	Down	0.0167110406212498	0.629634969422271
C5_GO_IRON_ION_HOMEOSTASIS	74	Down	0.0167111983214582	0.629634969422271
C2_BIOCARTA_CSK_PATHWAY	19	Down	0.0167280472250025	0.629634969422271
C2_BIOCARTA_EFP_PATHWAY	16	Down	0.0167483279218238	0.629634969422271
C5_GO_OBSERVATIONAL_LEARNING	4	Up	0.016756340325127	0.629634969422271
C2_RADAEVA_RESPONSE_TO_IFNA1_UP	46	Down	0.0168114872272995	0.629634969422271
C5_GO_POSITIVE_REGULATION_OF_ENDOTHELIAL_CELL_CHEMOTAXIS	8	Down	0.0168544439314567	0.629634969422271
C5_GO_PENTOSE_CATABOLIC_PROCESS	6	Down	0.0168733957374907	0.629634969422271
C2_DAZARD_UV_RESPONSE_CLUSTER_G3	10	Up	0.0168738473641533	0.629634969422271
C5_GO_RAP_PROTEIN_SIGNAL_TRANSDUCTION	14	Up	0.0168775421392045	0.629634969422271
C2_REACTOME_GDP_FUCOSE_BIOSYNTHESIS	6	Down	0.0169109066575065	0.629634969422271
C5_GO_R2TP_COMPLEX	4	Up	0.0169413764053894	0.629634969422271
C2_PID_TGFBR_PATHWAY	43	Down	0.0169595641262451	0.629634969422271
C2_BIOCARTA_HDAC_PATHWAY	20	Down	0.0170060254262138	0.629634969422271
C5_GO_ACETYLTRANSFERASE_ACTIVITY	82	Down	0.0170453155136093	0.629634969422271
C5_GO_ATP_METABOLIC_PROCESS	33	Down	0.0170457913491473	0.629634969422271
C5_GO_INSULIN_BINDING	5	Down	0.0170471053429425	0.629634969422271
H_HALLMARK_PANCREAS_BETA_CELLS	18	Down	0.0170560457004758	0.629634969422271
C5_GO_POSITIVE_REGULATION_OF_VASCULAR_ASSOCIATED_SMOOTH_MUSCLE_CELL_MIGRATION	14	Down	0.0170800009602143	0.629634969422271
C2_BIOCARTA_PARKIN_PATHWAY	5	Down	0.0170887608025065	0.629634969422271
C5_GO_PYRIMIDINE_NUCLEOSIDE_TRIPHOSPHATE_BIOSYNTHETIC_PROCESS	16	Down	0.0171437714295875	0.629634969422271
C5_GO_HEPATOCYTE_APOPTOTIC_PROCESS	12	Down	0.0171470341537294	0.629634969422271
C2_MOHANKUMAR_HOXA1_TARGETS_UP	336	Down	0.0171589514292678	0.629634969422271
C2_LEE_CALORIE_RESTRICTION_NEOCORTEX_UP	51	Down	0.0172035757699488	0.62984804311602
C2_DANG_REGULATED_BY_MYC_DN	208	Down	0.0172289103413511	0.62984804311602
C2_PID_RXR_VDR_PATHWAY	22	Down	0.0172517417324509	0.62984804311602
C2_HU_GENOTOXIN_ACTION_DIRECT_VS_INDIRECT_24HR	40	Down	0.0173042507727303	0.629896338645873
C5_GO_NEGATIVE_REGULATION_OF_PROTEOLYSIS	217	Down	0.0173110580569712	0.629896338645873
C2_KEGG_LONG_TERM_DEPRESSION	49	Down	0.0174248570523155	0.630017375277189
C2_PID_CDC42_REG_PATHWAY	25	Down	0.0174625148086569	0.630017375277189
C5_GO_REGULATION_OF_LYSOSOME_ORGANIZATION	4	Down	0.0174697323924471	0.630017375277189
C7_GSE40274_CTRL_VS_IRF4_TRANSDUCED_ACTIVATED_CD4_TCELL_UP	147	Down	0.0175360973937355	0.630017375277189
C5_GO_RNA_CAPPING	29	Down	0.0175548640873038	0.630017375277189
C5_GO_CDC73_PAF1_COMPLEX	7	Up	0.0176003680788454	0.630017375277189
C5_GO_FC_RECEPTOR_SIGNALING_PATHWAY	160	Down	0.0176417422178485	0.630017375277189
C2_REACTOME_FATTY_ACIDS_BOUND_TO_GPR40_FFAR1_REGULATE_INSULIN_SECRETION	6	Down	0.0176432173602856	0.630017375277189
C5_GO_GLYCOLYTIC_PROCESS_THROUGH_FRUCTOSE_6_PHOSPHATE	23	Up	0.0176656256156234	0.630017375277189
C5_GO_INTRINSIC_APOPTOTIC_SIGNALING_PATHWAY_BY_P53_CLASS_MEDIATOR	62	Down	0.0176920754975795	0.630017375277189
C7_GSE21546_WT_VS_SAP1A_KO_AND_ELK1_KO_DP_THYMOCYTES_UP	164	Down	0.017694096368581	0.630017375277189
C2_BIOCARTA_IL4_PATHWAY	11	Down	0.0177017765363017	0.630017375277189
C2_OZANNE_AP1_TARGETS_UP	15	Down	0.017715735729555	0.630017375277189
C2_NADLER_OBESITY_DN	36	Down	0.0177324860471746	0.630017375277189
C2_REACTOME_N_GLYCAN_TRIMMING_IN_THE_ER_AND_CALNEXIN_CALRETICULIN_CYCLE	31	Down	0.0177535771819605	0.630017375277189
C5_GO_PALMITOYLTRANSFERASE_COMPLEX	10	Down	0.0177784215368465	0.630017375277189
C2_RICKMAN_HEAD_AND_NECK_CANCER_B	24	Up	0.0178306485457914	0.630563698636387
C2_KEGG_PRION_DISEASES	27	Down	0.0178822766783269	0.630563698636387
C2_FORTSCHEGGER_PHF8_TARGETS_DN	627	Down	0.0178902372968065	0.630563698636387
C5_GO_REGULATION_OF_CILIUM_BEAT_FREQUENCY_INVOLVED_IN_CILIARY_MOTILITY	5	Down	0.0179190823341687	0.630563698636387
C2_IIZUKA_LIVER_CANCER_EARLY_RECURRENCE	10	Down	0.0179389755446894	0.630563698636387
C2_PID_CXCR4_PATHWAY	96	Down	0.0180409557401469	0.632106089526595
C7_GSE13946_CTRL_VS_DSS_COLITIS_GD_TCELL_FROM_COLON_UP	170	Down	0.0180653751605023	0.632106089526595
C5_GO_POSITIVE_REGULATION_OF_LIPID_LOCALIZATION	53	Down	0.0180701506051657	0.632106089526595
C5_GO_CELLULAR_RESPONSE_TO_ANTIBIOTIC	120	Down	0.0181661595884506	0.633165936510132
C2_HSIAO_HOUSEKEEPING_GENES	346	Down	0.0181882026535545	0.633165936510132
C5_GO_IMMUNOLOGICAL_SYNAPSE_FORMATION	11	Up	0.0182370821474849	0.633165936510132
C5_GO_FC_RECEPTOR_MEDIATED_STIMULATORY_SIGNALING_PATHWAY	78	Down	0.0182587808266918	0.633165936510132
C2_ROVERSI_GLIOMA_COPY_NUMBER_DN	39	Down	0.018295079334255	0.633165936510132
C5_GO_ACTIVATION_OF_MAPKK_ACTIVITY	48	Down	0.018308114982273	0.633165936510132
C5_GO_POLYSOME	55	Down	0.0183265163134657	0.633165936510132
C2_SWEET_KRAS_TARGETS_UP	74	Down	0.0183336267580386	0.633165936510132
C7_GSE411_WT_VS_SOCS3_KO_MACROPHAGE_IL6_STIM_100MIN_UP	173	Down	0.0183649522802608	0.633241045054134
C5_GO_BETA_2_MICROGLOBULIN_BINDING	6	Down	0.0183974001778523	0.633313864717757
C7_GSE10325_LUPUS_BCELL_VS_LUPUS_MYELOID_DN	177	Down	0.0184253723013222	0.633313864717757
C7_GSE5589_UNSTIM_VS_45MIN_LPS_AND_IL6_STIM_MACROPHAGE_UP	173	Down	0.0184713184416041	0.633890127183201
C5_GO_REGULATION_OF_RESPIRATORY_BURST	10	Down	0.0185474406545656	0.635498506844052
C5_GO_VASCULAR_ENDOTHELIAL_GROWTH_FACTOR_SIGNALING_PATHWAY	23	Down	0.0186258154352995	0.636356139461727
C7_GSE34156_UNTREATED_VS_6H_TLR1_TLR2_LIGAND_TREATED_MONOCYTE_DN	155	Down	0.0186415442890639	0.636356139461727
C5_GO_PROTON_TRANSPORTING_ATP_SYNTHASE_COMPLEX_COUPLING_FACTOR_F_O_	11	Up	0.0186868940039437	0.636356139461727
C5_GO_LONG_CHAIN_FATTY_ACID_IMPORT_ACROSS_PLASMA_MEMBRANE	5	Down	0.0187134631991514	0.636356139461727
C5_GO_RECEPTOR_BIOSYNTHETIC_PROCESS	19	Down	0.0187541052450827	0.636356139461727
C5_GO_S_ADENOSYL_L_METHIONINE_BINDING	5	Down	0.0187748310823987	0.636356139461727
C2_KEGG_REGULATION_OF_AUTOPHAGY	19	Down	0.0187775300554697	0.636356139461727
C2_FOURNIER_ACINAR_DEVELOPMENT_LATE_UP	8	Down	0.0190166341262491	0.640442343663079
C2_WANG_BARRETTS_ESOPHAGUS_UP	37	Down	0.0190460049020689	0.640442343663079
C5_GO_NEPHRIC_DUCT_MORPHOGENESIS	7	Up	0.0190916614976206	0.640442343663079
C5_GO_PEPTIDYL_DIPHTHAMIDE_BIOSYNTHETIC_PROCESS_FROM_PEPTIDYL_HISTIDINE	7	Down	0.0191136639534725	0.640442343663079
C5_GO_5_DEOXYRIBOSE_5_PHOSPHATE_LYASE_ACTIVITY	3	Down	0.0191439336036642	0.640442343663079
C2_REACTOME_DEATH_RECEPTOR_SIGNALLING	120	Down	0.0191487972593732	0.640442343663079
C2_REACTOME_GROWTH_HORMONE_RECEPTOR_SIGNALING	19	Down	0.0191590029306109	0.640442343663079
C5_GO_ATTACHMENT_OF_SPINDLE_MICROTUBULES_TO_KINETOCHORE	30	Down	0.0192001403771449	0.640442343663079
C2_KIM_GERMINAL_CENTER_T_HELPER_UP	58	Down	0.0192036481065796	0.640442343663079
C7_GSE29618_BCELL_VS_PDC_DAY7_FLU_VACCINE_DN	172	Down	0.0192043841847288	0.640442343663079
C7_GSE17721_POLYIC_VS_PAM3CSK4_8H_BMDC_UP	169	Down	0.0192607723368132	0.640442343663079
C2_XU_AKT1_TARGETS_6HR	22	Down	0.0193013036916666	0.640442343663079
C7_GSE22589_SIV_VS_HIV_AND_SIV_INFECTED_DC_DN	137	Down	0.0193054272175623	0.640442343663079
C7_GSE17721_POLYIC_VS_GARDIQUIMOD_24H_BMDC_DN	166	Down	0.0193108564700694	0.640442343663079
C5_GO_TERTIARY_ALCOHOL_METABOLIC_PROCESS	8	Up	0.019387110843693	0.641656036317841
C5_GO_NEGATIVE_REGULATION_OF_PROTEOLYSIS_INVOLVED_IN_CELLULAR_PROTEIN_CATABOLIC_PROCESS	55	Down	0.0194525499402058	0.641656036317841
C7_GSE3982_NEUTROPHIL_VS_EFF_MEMORY_CD4_TCELL_UP	170	Down	0.0194769700626727	0.641656036317841
C7_GSE339_CD8POS_VS_CD4CD8DN_DC_DN	171	Down	0.0195511715946703	0.641656036317841
C7_GSE17721_PAM3CSK4_VS_CPG_16H_BMDC_DN	155	Down	0.019552333772166	0.641656036317841
C7_GSE3920_UNTREATED_VS_IFNG_TREATED_ENDOTHELIAL_CELL_DN	175	Down	0.0195624746705746	0.641656036317841
C2_PID_TCPTP_PATHWAY	36	Down	0.0195647094606168	0.641656036317841
C5_GO_REGULATION_OF_GLUCOCORTICOID_METABOLIC_PROCESS	4	Down	0.0195941368634166	0.641656036317841
C7_GSE17721_4H_VS_24H_POLYIC_BMDC_UP	173	Down	0.0196344565490333	0.641656036317841
C5_GO_UBIQUITIN_CONJUGATING_ENZYME_COMPLEX	8	Down	0.0196428331331476	0.641656036317841
C5_GO_PHOSPHATIDYLETHANOLAMINE_ACYL_CHAIN_REMODELING	13	Down	0.0197518765030063	0.64274304778827
C5_GO_POSITIVE_REGULATION_OF_NEURON_MIGRATION	15	Down	0.0197626878837832	0.64274304778827
C5_GO_REGULATION_OF_EPITHELIAL_TO_MESENCHYMAL_TRANSITION	59	Down	0.0197648739088784	0.64274304778827
C2_REACTOME_MAP3K8_TPL2_DEPENDENT_MAPK1_3_ACTIVATION	15	Down	0.0197963628038871	0.642804767098415
C2_REACTOME_DISEASES_OF_IMMUNE_SYSTEM	24	Down	0.0199066417248086	0.644575371069652
C2_REACTOME_ANDROGEN_BIOSYNTHESIS	6	Up	0.0199102367991408	0.644575371069652
C7_GSE17721_PAM3CSK4_VS_GADIQUIMOD_8H_BMDC_DN	173	Down	0.0199846986551071	0.645101675966267
C2_BIOCARTA_AT1R_PATHWAY	26	Down	0.0199927633789713	0.645101675966267
C2_REACTOME_NEUROTOXICITY_OF_CLOSTRIDIUM_TOXINS	9	Up	0.0200478405894262	0.645101675966267
C5_GO_CRD_MEDIATED_MRNA_STABILITY_COMPLEX	5	Down	0.0200636749755784	0.645101675966267
C2_SA_B_CELL_RECEPTOR_COMPLEXES	22	Down	0.0200864962686974	0.645101675966267
C2_REACTOME_IKBA_VARIANT_LEADS_TO_EDA_ID	7	Down	0.0201183582621492	0.645101675966267
C2_BIOCARTA_FBW7_PATHWAY	9	Down	0.020140810360727	0.645101675966267
C5_GO_CHAPERONE_COMPLEX	19	Down	0.0201640674852044	0.645101675966267
C7_GSE20198_UNTREATED_VS_IFNA_TREATED_ACT_CD4_TCELL_UP	158	Down	0.0202059329748547	0.645490414724659
C2_VETTER_TARGETS_OF_PRKCA_AND_ETS1_UP	15	Down	0.0202903090269861	0.645675695734392
C2_REACTOME_TOLL_LIKE_RECEPTOR_9_TLR9_CASCADE	86	Down	0.0203376385146185	0.645675695734392
C7_GSE40277_GATA1_AND_SATB1_TRANSDUCED_VS_CTRL_CD4_TCELL_DN	177	Down	0.0203832515632205	0.645675695734392
C5_GO_LAMELLIPODIUM_ORGANIZATION	70	Down	0.0204502932759999	0.645675695734392
C5_GO_HISTONE_H3_K36_METHYLATION	12	Up	0.0205121250373568	0.645675695734392
C5_GO_RESPONSE_TO_INTERLEUKIN_2	12	Down	0.0205121250373568	0.645675695734392
C2_BIOCARTA_AKT_PATHWAY	20	Down	0.0205299565340762	0.645675695734392
C7_GSE43955_1H_VS_60H_ACT_CD4_TCELL_UP	168	Down	0.020550755059098	0.645675695734392
C7_GSE6259_FLT3L_INDUCED_33D1_POS_DC_VS_CD4_TCELL_UP	154	Down	0.0205583354104574	0.645675695734392
C5_GO_EXTRINSIC_COMPONENT_OF_PRESYNAPTIC_MEMBRANE	4	Up	0.0205884474583737	0.645675695734392
C7_GSE22886_CD4_TCELL_VS_BCELL_NAIVE_DN	151	Down	0.0206026222969692	0.645675695734392
C5_GO_MRNA_BINDING_INVOLVED_IN_POSTTRANSCRIPTIONAL_GENE_SILENCING	11	Up	0.0206214537012731	0.645675695734392
C2_PID_CDC42_PATHWAY	65	Down	0.020622022489241	0.645675695734392
C5_GO_RHOMBOMERE_DEVELOPMENT	4	Down	0.0206278567803557	0.645675695734392
C5_GO_PROTEIN_NITROSYLATION	11	Down	0.020658354559861	0.64569990806311
C2_SHETH_LIVER_CANCER_VS_TXNIP_LOSS_PAM5	68	Down	0.0206982994992258	0.646018908077128
C1_chr2p15	17	Up	0.0207540651100843	0.646211753072646
C5_GO_RNA_POLYMERASE_ACTIVITY	36	Down	0.020763973836243	0.646211753072646
C2_DORSAM_HOXA9_TARGETS_UP	30	Down	0.020845414996105	0.647390531186767
C7_GSE22886_NAIVE_CD4_TCELL_VS_MEMORY_TCELL_UP	137	Down	0.0208936548810597	0.647390531186767
C3_CACGTTT_MIR302A	25	Down	0.0209012582230861	0.647390531186767
C2_REACTOME_ELEVATION_OF_CYTOSOLIC_CA2PLUS_LEVELS	11	Down	0.0209533027748017	0.647390531186767
C2_REACTOME_INTERLEUKIN_2_SIGNALING	12	Down	0.0209803066238682	0.647390531186767
C5_GO_PRE_MIRNA_BINDING	4	Down	0.0209855105105564	0.647390531186767
C2_PID_MAPK_TRK_PATHWAY	30	Down	0.0210104646911877	0.647390531186767
C5_GO_REGULATION_OF_CELLULAR_PROTEIN_CATABOLIC_PROCESS	200	Down	0.0211246815022659	0.64859766685746
C5_GO_FILOPODIUM_ASSEMBLY	46	Down	0.0211370855619205	0.64859766685746
C5_GO_90S_PRERIBOSOME	24	Down	0.0211392141110842	0.64859766685746
C5_GO_REGULATION_OF_PHOSPHOLIPASE_C_ACTIVITY	30	Down	0.0212601741725371	0.64861064913215
C5_GO_POSITIVE_REGULATION_OF_STEM_CELL_DIFFERENTIATION	8	Up	0.021262386484324	0.64861064913215
C5_GO_ERROR_PRONE_TRANSLESION_SYNTHESIS	19	Down	0.0212687786534691	0.64861064913215
C5_GO_POSITIVE_REGULATION_OF_CELL_FATE_COMMITMENT	5	Up	0.0212806841634022	0.64861064913215
C5_GO_N_TERMINAL_PEPTIDYL_METHIONINE_ACETYLATION	6	Down	0.0213129042787526	0.64861064913215
C7_GSE2405_0H_VS_1.5H_A_PHAGOCYTOPHILUM_STIM_NEUTROPHIL_UP	133	Down	0.0213676975173407	0.64861064913215
C5_GO_PIGMENT_METABOLIC_PROCESS	47	Down	0.0213961481525133	0.64861064913215
C5_GO_POSITIVE_REGULATION_OF_RESPONSE_TO_TUMOR_CELL	8	Down	0.021414714768072	0.64861064913215
C5_GO_REGULATION_OF_PROTEASOMAL_PROTEIN_CATABOLIC_PROCESS	152	Down	0.0214496825879492	0.64861064913215
C5_GO_REGULATION_OF_CARBOHYDRATE_METABOLIC_PROCESS_BY_REGULATION_OF_TRANSCRIPTION_FROM_RNA_POLYMERASE_II_PROMOTER	9	Down	0.0214717839468444	0.64861064913215
C5_GO_RESPONSE_TO_INTERLEUKIN_1	148	Down	0.0215312738122936	0.64861064913215
C2_REACTOME_FCGAMMA_RECEPTOR_FCGR_DEPENDENT_PHAGOCYTOSIS	80	Down	0.0216593956729084	0.64861064913215
C5_GO_POSITIVE_REGULATION_OF_PROTEIN_DEACETYLATION	18	Down	0.0216594756625678	0.64861064913215
C7_GSE21927_SPLEEN_VS_TUMOR_MONOCYTE_C57BL6_UP	112	Down	0.0216801502069611	0.64861064913215
C2_REACTOME_REGULATION_OF_TP53_EXPRESSION_AND_DEGRADATION	33	Down	0.0217069056367799	0.64861064913215
C5_GO_REGULATION_OF_SUBSTRATE_ADHESION_DEPENDENT_CELL_SPREADING	42	Down	0.0217216576437843	0.64861064913215
C5_GO_POSITIVE_REGULATION_OF_TUMOR_NECROSIS_FACTOR_BIOSYNTHETIC_PROCESS	11	Down	0.0217248600783411	0.64861064913215
C2_KEGG_ASTHMA	18	Down	0.0217949470230298	0.64861064913215
C2_REACTOME_FOLDING_OF_ACTIN_BY_CCT_TRIC	10	Down	0.0218044948238122	0.64861064913215
C2_RAY_TUMORIGENESIS_BY_ERBB2_CDC25A_UP	124	Down	0.0218519510690464	0.64861064913215
C7_GSE17721_POLYIC_VS_GARDIQUIMOD_24H_BMDC_UP	160	Down	0.0218922419917481	0.64861064913215
C2_REACTOME_REGULATION_OF_TNFR1_SIGNALING	28	Down	0.0219296973092222	0.64861064913215
C5_GO_G_QUADRUPLEX_DNA_UNWINDING	6	Down	0.0219716862169508	0.64861064913215
C7_GSE43955_1H_VS_10H_ACT_CD4_TCELL_UP	159	Down	0.021998752479629	0.64861064913215
C2_JI_RESPONSE_TO_FSH_DN	52	Down	0.0220648196820959	0.64861064913215
C5_GO_NEUTROPHIL_MEDIATED_KILLING_OF_GRAM_NEGATIVE_BACTERIUM	2	Up	0.0220671881870016	0.64861064913215
C5_GO_INTEGRIN_BINDING	96	Down	0.0220978458430596	0.64861064913215
C5_GO_POSITIVE_REGULATION_OF_LAMELLIPODIUM_MORPHOGENESIS	5	Down	0.022098700941912	0.64861064913215
C7_GSE20715_0H_VS_24H_OZONE_LUNG_UP	173	Down	0.0221575326529439	0.64861064913215
C5_GO_POSITIVE_REGULATION_OF_APOPTOTIC_SIGNALING_PATHWAY	151	Down	0.0221702467284316	0.64861064913215
C7_GSE34156_NOD2_LIGAND_VS_TLR1_TLR2_LIGAND_6H_TREATED_MONOCYTE_DN	160	Down	0.0222312757648187	0.64861064913215
C2_NAKAYAMA_SOFT_TISSUE_TUMORS_PCA1_UP	60	Down	0.0223200489831841	0.64861064913215
C2_DASU_IL6_SIGNALING_DN	6	Down	0.0223213389021722	0.64861064913215
C5_GO_POSITIVE_REGULATION_OF_DEOXYRIBONUCLEASE_ACTIVITY	5	Down	0.0223422266183526	0.64861064913215
C7_GSE3982_DC_VS_BASOPHIL_UP	173	Down	0.0224062994461534	0.64861064913215
C5_GO_CELLULAR_COPPER_ION_HOMEOSTASIS	11	Down	0.0224068203799846	0.64861064913215
C5_GO_PRERIBOSOME	50	Down	0.0224489716567501	0.64861064913215
C7_GSE35825_UNTREATED_VS_IFNA_STIM_MACROPHAGE_UP	167	Down	0.0224535670228581	0.64861064913215
C6_RB_P107_DN.V1_DN	112	Down	0.0224707191365993	0.64861064913215
C5_GO_REGULATION_OF_VIRAL_ENTRY_INTO_HOST_CELL	21	Down	0.0224931603921088	0.64861064913215
C7_GSE24634_TEFF_VS_TCONV_DAY7_IN_CULTURE_DN	176	Down	0.022510691880427	0.64861064913215
C5_GO_UBIQUITIN_LIGASE_INHIBITOR_ACTIVITY	3	Down	0.0225651120855845	0.64861064913215
C2_REACTOME_BETA_CATENIN_INDEPENDENT_WNT_SIGNALING	122	Down	0.0225789214895917	0.64861064913215
C2_REACTOME_COLLAGEN_FORMATION	65	Down	0.0225886008789633	0.64861064913215
C2_PID_RANBP2_PATHWAY	11	Down	0.0226257450444973	0.64861064913215
C7_GSE17721_12H_VS_24H_POLYIC_BMDC_DN	171	Down	0.0226290847467845	0.64861064913215
C7_GOLDRATH_NAIVE_VS_EFF_CD8_TCELL_DN	188	Down	0.022673794090424	0.64861064913215
C7_GSE15330_LYMPHOID_MULTIPOTENT_VS_GRANULOCYTE_MONOCYTE_PROGENITOR_IKAROS_KO_DN	167	Down	0.0226960805240844	0.64861064913215
C5_GO_POSITIVE_REGULATION_OF_NF_KAPPAB_TRANSCRIPTION_FACTOR_ACTIVITY	132	Down	0.0226975807811044	0.64861064913215
C7_GSE21670_TGFB_VS_TGFB_AND_IL6_TREATED_CD4_TCELL_DN	171	Down	0.0227380332349718	0.64861064913215
C2_PID_S1P_S1P3_PATHWAY	27	Down	0.0227446187856891	0.64861064913215
C7_GSE24142_DN2_VS_DN3_THYMOCYTE_UP	171	Down	0.0227906062303354	0.64861064913215
C5_GO_POSITIVE_REGULATION_OF_GLOMERULAR_MESANGIAL_CELL_PROLIFERATION	5	Down	0.022886209990997	0.64861064913215
C7_GSE24142_EARLY_THYMIC_PROGENITOR_VS_DN2_THYMOCYTE_ADULT_UP	169	Down	0.0229306833098274	0.64861064913215
C5_GO_PURINE_NUCLEOBASE_BIOSYNTHETIC_PROCESS	8	Down	0.0229338841778032	0.64861064913215
C2_MIKKELSEN_MCV6_LCP_WITH_H3K4ME3	111	Down	0.0229603826718779	0.64861064913215
C7_GSE3691_IFN_PRODUCING_KILLER_DC_VS_CONVENTIONAL_DC_SPLEEN_UP	179	Down	0.0229634435510666	0.64861064913215
C5_GO_NATURAL_KILLER_CELL_MEDIATED_IMMUNITY	48	Down	0.022981472401816	0.64861064913215
C5_GO_NEURON_MATURATION	34	Down	0.0230035315812079	0.64861064913215
C7_GSE24726_WT_VS_E2_2_KO_PDC_DN	173	Down	0.0230036653779622	0.64861064913215
C5_GO_CELLULAR_LIPID_BIOSYNTHETIC_PROCESS	8	Down	0.0230090777989639	0.64861064913215
C2_BIOCARTA_FMLP_PATHWAY	29	Down	0.0230093182214544	0.64861064913215
C3_GGGCATT_MIR365	94	Down	0.0231626468468712	0.64861064913215
C7_GSE3039_CD4_TCELL_VS_B1_BCELL_UP	168	Down	0.0231896025547899	0.64861064913215
C5_GO_ANTIGEN_PROCESSING_AND_PRESENTATION_OF_ENDOGENOUS_PEPTIDE_ANTIGEN	10	Down	0.0233376769731582	0.64861064913215
C2_LEE_LIVER_CANCER_MYC_TGFA_DN	45	Down	0.0233387786977131	0.64861064913215
C5_GO_LYMPHOCYTE_MEDIATED_IMMUNITY	192	Down	0.0233634709001049	0.64861064913215
C7_GSE22589_SIV_VS_HIV_AND_SIV_INFECTED_DC_UP	134	Down	0.0234035463837573	0.64861064913215
C5_GO_NEGATIVE_REGULATION_OF_SMOOTHENED_SIGNALING_PATHWAY	20	Down	0.0234584725400087	0.64861064913215
C5_GO_EKC_KEOPS_COMPLEX	5	Down	0.0234809395907834	0.64861064913215
C2_REACTOME_RHO_GTPASES_ACTIVATE_NADPH_OXIDASES	21	Down	0.023524424021742	0.64861064913215
C5_GO_T_CELL_RECEPTOR_COMPLEX	17	Down	0.0235498810469281	0.64861064913215
C5_GO_ANDROGEN_RECEPTOR_SIGNALING_PATHWAY	48	Down	0.0235542693410441	0.64861064913215
C2_CHOW_RASSF1_TARGETS_UP	23	Down	0.0237229689993749	0.64861064913215
C2_GARGALOVIC_RESPONSE_TO_OXIDIZED_PHOSPHOLIPIDS_TURQUOISE_UP	74	Down	0.0237272959816557	0.64861064913215
C5_GO_RESPONSE_TO_INTERFERON_GAMMA	147	Down	0.0237470279916348	0.64861064913215
C7_GSE36476_CTRL_VS_TSST_ACT_16H_MEMORY_CD4_TCELL_OLD_DN	171	Down	0.0237607256625811	0.64861064913215
C7_GSE29618_PDC_VS_MDC_DN	179	Down	0.0237872187801258	0.64861064913215
C5_GO_NEGATIVE_REGULATION_OF_UBIQUITIN_DEPENDENT_PROTEIN_CATABOLIC_PROCESS	37	Down	0.0238279597252568	0.64861064913215
C2_CEBALLOS_TARGETS_OF_TP53_AND_MYC_UP	20	Down	0.0238460874561226	0.64861064913215
C5_GO_RETINA_HOMEOSTASIS	41	Down	0.0238661691023174	0.64861064913215
C5_GO_PROTEIN_TARGETING	337	Down	0.0238756034953214	0.64861064913215
C5_GO_FATTY_ACID_CATABOLIC_PROCESS	91	Down	0.0239026107441339	0.64861064913215
C2_HAHTOLA_CTCL_PATHOGENESIS	10	Down	0.0239224769150626	0.64861064913215
C5_GO_HYPOXIA_INDUCIBLE_FACTOR_1ALPHA_SIGNALING_PATHWAY	5	Down	0.023952736430444	0.64861064913215
C5_GO_ESTABLISHMENT_OF_PROTEIN_LOCALIZATION_TO_VACUOLE	36	Down	0.0239849412943161	0.64861064913215
C2_TARTE_PLASMA_CELL_VS_PLASMABLAST_UP	267	Down	0.0240885178917519	0.64861064913215
C5_GO_UNIPLEX_COMPLEX	4	Down	0.0241231570463793	0.64861064913215
C7_GSE5542_UNTREATED_VS_IFNG_TREATED_EPITHELIAL_CELLS_6H_UP	162	Down	0.0241279300549295	0.64861064913215
C2_ABRAHAM_ALPC_VS_MULTIPLE_MYELOMA_UP	24	Down	0.0241490924691003	0.64861064913215
C2_FARMER_BREAST_CANCER_CLUSTER_3	14	Up	0.0241852533238382	0.64861064913215
C5_GO_PROTEIN_ANTIGEN_BINDING	6	Down	0.0241870471564721	0.64861064913215
C5_GO_OXYGEN_HOMEOSTASIS	6	Down	0.0241980435993046	0.64861064913215
C5_GO_REGULATION_OF_VACUOLE_ORGANIZATION	33	Down	0.0242212264754185	0.64861064913215
C7_GSE17721_0.5H_VS_8H_GARDIQUIMOD_BMDC_DN	161	Down	0.0242451845063697	0.64861064913215
C2_REACTOME_GPVI_MEDIATED_ACTIVATION_CASCADE	32	Down	0.0242910916836298	0.64861064913215
C1_chr4q26	11	Down	0.0243197590717599	0.64861064913215
C2_HOSHIDA_LIVER_CANCER_SUBCLASS_S1	208	Down	0.0243714284739344	0.64861064913215
C5_GO_SECONDARY_ALCOHOL_METABOLIC_PROCESS	68	Down	0.0243745260074184	0.64861064913215
C7_GSE40666_UNTREATED_VS_IFNA_STIM_CD8_TCELL_90MIN_DN	180	Down	0.0244136365956544	0.64861064913215
C7_GSE18791_UNSTIM_VS_NEWCATSLE_VIRUS_DC_18H_UP	174	Down	0.0244369058282833	0.64861064913215
C5_GO_POSITIVE_REGULATION_OF_MONOCYTE_CHEMOTACTIC_PROTEIN_1_PRODUCTION	3	Down	0.0244879918267686	0.64861064913215
C2_VISALA_RESPONSE_TO_HEAT_SHOCK_AND_AGING_UP	14	Down	0.0244880283525878	0.64861064913215
C2_JECHLINGER_EPITHELIAL_TO_MESENCHYMAL_TRANSITION_UP	49	Down	0.0245815204822236	0.64861064913215
C7_GSE17721_POLYIC_VS_GARDIQUIMOD_12H_BMDC_UP	156	Down	0.0246292808372538	0.64861064913215
C5_GO_LUTEINIZATION	8	Down	0.0246511353656368	0.64861064913215
C5_GO_NEGATIVE_REGULATION_OF_SIGNAL_TRANSDUCTION_BY_P53_CLASS_MEDIATOR	23	Down	0.024674663700941	0.64861064913215
C2_WINNEPENNINCKX_MELANOMA_METASTASIS_UP	139	Down	0.0247223903447161	0.64861064913215
C2_BIOCARTA_BLYMPHOCYTE_PATHWAY	12	Down	0.024728509119264	0.64861064913215
C2_TSUDA_ALVEOLAR_SOFT_PART_SARCOMA	9	Down	0.0247328549266822	0.64861064913215
C2_CAIRO_PML_TARGETS_BOUND_BY_MYC_DN	9	Up	0.024765984507386	0.64861064913215
C5_GO_DIPHOSPHOTRANSFERASE_ACTIVITY	5	Down	0.0247765522322677	0.64861064913215
C5_GO_REGULATION_OF_LOW_DENSITY_LIPOPROTEIN_PARTICLE_RECEPTOR_CATABOLIC_PROCESS	4	Down	0.0248603429887238	0.64861064913215
C5_GO_INTERLEUKIN_2_BIOSYNTHETIC_PROCESS	20	Down	0.0248830883584602	0.64861064913215
C2_YIH_RESPONSE_TO_ARSENITE_C3	26	Down	0.0249084549356141	0.64861064913215
C5_GO_DNA_INTEGRATION	8	Down	0.0249371506832844	0.64861064913215
C5_GO_NEURAL_PLATE_DEVELOPMENT	8	Down	0.0249533038670059	0.64861064913215
C5_GO_SMOOTH_MUSCLE_CELL_MIGRATION	53	Down	0.0249759392440244	0.64861064913215
C7_GSE40274_LEF1_VS_FOXP3_AND_LEF1_TRANSDUCED_ACTIVATED_CD4_TCELL_UP	170	Down	0.0250181041901277	0.64861064913215
C2_SIG_CHEMOTAXIS	37	Down	0.025023442235335	0.64861064913215
C5_GO_SUMO_LIGASE_ACTIVITY	6	Down	0.0250578890145399	0.64861064913215
C2_MORI_MATURE_B_LYMPHOCYTE_DN	62	Down	0.025097553000102	0.64861064913215
C5_GO_LYSINE_ACETYLATED_HISTONE_BINDING	19	Up	0.0251558345859568	0.64861064913215
C2_REACTOME_DDX58_IFIH1_MEDIATED_INDUCTION_OF_INTERFERON_ALPHA_BETA	62	Down	0.0251599820332618	0.64861064913215
C5_GO_ACTIN_FILAMENT	73	Down	0.0252217002896739	0.64861064913215
C7_GSE13485_DAY7_VS_DAY21_YF17D_VACCINE_PBMC_DN	86	Up	0.025238660025041	0.64861064913215
C2_GENTILE_UV_RESPONSE_CLUSTER_D8	33	Down	0.025239363157215	0.64861064913215
C2_REACTOME_TAK1_ACTIVATES_NFKB_BY_PHOSPHORYLATION_AND_ACTIVATION_OF_IKKS_COMPLEX	28	Down	0.0253318112017502	0.64861064913215
C5_GO_PROLINE_RICH_REGION_BINDING	16	Down	0.0253365335130795	0.64861064913215
C2_BIOCARTA_IL2_PATHWAY	21	Down	0.0253561591050255	0.64861064913215
C5_GO_NUCLEOTIDE_PHOSPHORYLATION	16	Down	0.0253723497415411	0.64861064913215
C7_GSE20152_SPHK1_KO_VS_WT_HTNFA_OVERXPRESS_ANKLE_DN	176	Down	0.0253816718626396	0.64861064913215
C2_BIOCARTA_PITX2_PATHWAY	15	Up	0.0253989042851993	0.64861064913215
C5_GO_REGULATION_OF_CHROMATIN_ORGANIZATION	150	Down	0.0254368441652781	0.64861064913215
C5_GO_REGULATION_OF_PROTEIN_LOCALIZATION_TO_NUCLEOLUS	4	Down	0.0254508042620518	0.64861064913215
C5_GO_CELLULAR_RESPONSE_TO_OXYGEN_RADICAL	20	Down	0.0255793774825382	0.64861064913215
C7_GSE22611_NOD2_TRANSDUCED_VS_CTRL_HEK293T_STIMULATED_WITH_MDP_2H_UP	171	Down	0.0256202429677349	0.64861064913215
C7_GSE29164_DAY3_VS_DAY7_CD8_TCELL_AND_IL12_TREATED_MELANOMA_UP	178	Down	0.0256203845659206	0.64861064913215
C5_GO_HEMOGLOBIN_METABOLIC_PROCESS	4	Up	0.0256455373134066	0.64861064913215
C2_REACTOME_REGULATION_OF_TP53_ACTIVITY_THROUGH_ASSOCIATION_WITH_CO_FACTORS	13	Down	0.0256491259030701	0.64861064913215
C5_GO_DEATH_INDUCING_SIGNALING_COMPLEX_ASSEMBLY	8	Down	0.0256598255309984	0.64861064913215
C2_SCHLOSSER_SERUM_RESPONSE_AUGMENTED_BY_MYC	88	Down	0.0257612026078402	0.64861064913215
C7_GSE34156_UNTREATED_VS_6H_TLR1_TLR2_LIGAND_TREATED_MONOCYTE_UP	165	Down	0.0257677064430911	0.64861064913215
C2_REACTOME_RIP_MEDIATED_NFKB_ACTIVATION_VIA_ZBP1	16	Down	0.0257805818105688	0.64861064913215
C5_GO_INTERLEUKIN_1_MEDIATED_SIGNALING_PATHWAY	87	Down	0.0258252648624304	0.64861064913215
C2_REACTOME_TRANSLESION_SYNTHESIS_BY_POLK	16	Down	0.0258374115581702	0.64861064913215
C5_GO_URETERIC_BUD_ELONGATION	5	Up	0.0258418104771651	0.64861064913215
C5_GO_REGULATION_OF_PROTEIN_STABILITY	229	Down	0.025850968406611	0.64861064913215
C5_GO_ESTROGEN_METABOLIC_PROCESS	8	Down	0.0258791300239499	0.64861064913215
C6_RB_P130_DN.V1_UP	90	Down	0.0259113311607959	0.64861064913215
C7_GSE23321_CD8_STEM_CELL_MEMORY_VS_EFFECTOR_MEMORY_CD8_TCELL_DN	182	Down	0.0259294431291194	0.64861064913215
C2_REACTOME_CA2PLUS_PATHWAY	55	Down	0.0260394487415311	0.64861064913215
C2_REACTOME_BBSOME_MEDIATED_CARGO_TARGETING_TO_CILIUM	20	Down	0.0260596021475045	0.64861064913215
C5_GO_ENDONUCLEOLYTIC_CLEAVAGE_IN_5_ETS_OF_TRICISTRONIC_RRNA_TRANSCRIPT_SSU_RRNA_5_8S_RRNA_LSU_RRNA_	2	Down	0.0260638574083554	0.64861064913215
C5_GO_G_PROTEIN_COUPLED_RECEPTOR_SIGNALING_PATHWAY_INVOLVED_IN_HEART_PROCESS	9	Up	0.0261199081223622	0.64861064913215
C2_PID_TRAIL_PATHWAY	26	Down	0.0261681910775314	0.64861064913215
C2_XU_RESPONSE_TO_TRETINOIN_AND_NSC682994_DN	13	Up	0.0262858243262272	0.64861064913215
C2_KEGG_SPHINGOLIPID_METABOLISM	33	Down	0.0263184396502284	0.64861064913215
C2_HUANG_FOXA2_TARGETS_DN	30	Down	0.0264559595836085	0.64861064913215
C2_GARGALOVIC_RESPONSE_TO_OXIDIZED_PHOSPHOLIPIDS_BLUE_DN	49	Down	0.0264608636952621	0.64861064913215
C7_GSE21670_STAT3_KO_VS_WT_CD4_TCELL_TGFB_TREATED_UP	179	Down	0.026470945187626	0.64861064913215
C2_OHASHI_AURKA_TARGETS	7	Down	0.0264738731882972	0.64861064913215
C2_BIOCARTA_SARS_PATHWAY	6	Up	0.0264743988338675	0.64861064913215
C7_GSE37301_LYMPHOID_PRIMED_MPP_VS_GRAN_MONO_PROGENITOR_DN	182	Down	0.0265217103079416	0.64861064913215
C7_GSE27241_CTRL_VS_DIGOXIN_TREATED_RORGT_KO_CD4_TCELL_IN_TH17_POLARIZING_CONDITIONS_UP	163	Down	0.0265314597877178	0.64861064913215
C2_BIOCARTA_EOSINOPHILS_PATHWAY	5	Down	0.0265504636795184	0.64861064913215
C7_GSE37533_PPARG1_FOXP3_VS_FOXP3_TRANSDUCED_CD4_TCELL_PIOGLITAZONE_TREATED_UP	177	Down	0.0265583612730449	0.64861064913215
C7_GSE24142_EARLY_THYMIC_PROGENITOR_VS_DN2_THYMOCYTE_UP	172	Down	0.0265703242871538	0.64861064913215
C7_GSE18281_CORTEX_VS_MEDULLA_THYMUS_DN	153	Down	0.0265727660942895	0.64861064913215
C2_BURTON_ADIPOGENESIS_4	34	Down	0.0265914321231769	0.64861064913215
C5_GO_IMMUNE_RESPONSE_REGULATING_CELL_SURFACE_RECEPTOR_SIGNALING_PATHWAY	309	Down	0.0266438412582045	0.64861064913215
C5_GO_POSITIVE_REGULATION_OF_FIBROBLAST_MIGRATION	11	Down	0.0267083156360605	0.64861064913215
C7_GSE9960_HEALTHY_VS_GRAM_NEG_SEPSIS_PBMC_UP	177	Down	0.0267184425170243	0.64861064913215
C5_GO_POSITIVE_REGULATION_OF_OSTEOCLAST_DEVELOPMENT	4	Down	0.0267224788801037	0.64861064913215
C5_GO_PLATELET_AGGREGATION	48	Down	0.0267880187664572	0.64861064913215
C3_ATCMNTCCGY_UNKNOWN	46	Down	0.0268058953953028	0.64861064913215
C5_GO_NEGATIVE_REGULATION_OF_CENTROSOME_CYCLE	14	Down	0.0268323748197976	0.64861064913215
C5_GO_SOMATIC_DIVERSIFICATION_OF_T_CELL_RECEPTOR_GENES	5	Up	0.026844768813023	0.64861064913215
C7_GSE24634_TREG_VS_TCONV_POST_DAY10_IL4_CONVERSION_DN	182	Down	0.0268942004795067	0.64861064913215
C7_GSE36476_CTRL_VS_TSST_ACT_16H_MEMORY_CD4_TCELL_YOUNG_DN	169	Down	0.0269008586382985	0.64861064913215
C2_REACTOME_DOWNREGULATION_OF_SMAD2_3:SMAD4_TRANSCRIPTIONAL_ACTIVITY	22	Down	0.0269263506617745	0.64861064913215
C5_GO_MOTOR_BEHAVIOR	5	Up	0.0269464463402222	0.64861064913215
C5_GO_REGULATION_OF_PROTEASOMAL_UBIQUITIN_DEPENDENT_PROTEIN_CATABOLIC_PROCESS	104	Down	0.0269724190356262	0.64861064913215
C2_DEBIASI_APOPTOSIS_BY_REOVIRUS_INFECTION_DN	248	Down	0.0269865832907801	0.64861064913215
C2_WAMUNYOKOLI_OVARIAN_CANCER_GRADES_1_2_UP	112	Down	0.0269954906981198	0.64861064913215
C7_GSE17721_PAM3CSK4_VS_GADIQUIMOD_24H_BMDC_DN	170	Down	0.0270120250991558	0.64861064913215
C5_GO_STEROL_BIOSYNTHETIC_PROCESS	65	Down	0.0270548240060516	0.64861064913215
C5_GO_PROTEASOME_BINDING	14	Down	0.0270791779405695	0.64861064913215
C2_PID_TCR_PATHWAY	63	Down	0.0270884172680881	0.64861064913215
C7_GSE360_CTRL_VS_B_MALAYI_HIGH_DOSE_MAC_UP	159	Down	0.02723847703257	0.64861064913215
C5_GO_NEGATIVE_REGULATION_OF_SCHWANN_CELL_PROLIFERATION	5	Down	0.0272534762218581	0.64861064913215
C1_chr2q23	17	Down	0.0272598862231491	0.64861064913215
C5_GO_MICROTUBULE_POLYMERIZATION	56	Down	0.0272689699274105	0.64861064913215
C2_PID_IL3_PATHWAY	23	Down	0.0272712548474949	0.64861064913215
C2_BIOCARTA_HIVNEF_PATHWAY	54	Down	0.0272739911824706	0.64861064913215
C2_HOLLMANN_APOPTOSIS_VIA_CD40_DN	232	Down	0.0273158176629208	0.64861064913215
C2_YAUCH_HEDGEHOG_SIGNALING_PARACRINE_UP	83	Down	0.0273167996284481	0.64861064913215
C5_GO_CELLULAR_RESPONSE_TO_REACTIVE_OXYGEN_SPECIES	135	Down	0.0273526093512479	0.64861064913215
C5_GO_CELLULAR_RESPONSE_TO_IONIZING_RADIATION	61	Down	0.0274224394528287	0.64861064913215
C2_BIOCARTA_NKT_PATHWAY	22	Up	0.0274328509360262	0.64861064913215
C5_GO_PRONEPHROS_DEVELOPMENT	5	Up	0.0275590052016033	0.64861064913215
C6_MYC_UP.V1_DN	125	Down	0.0275733240696626	0.64861064913215
C7_GSE2405_HEAT_KILLED_LYSATE_VS_LIVE_A_PHAGOCYTOPHILUM_STIM_NEUTROPHIL_9H_DN	174	Down	0.0275843254923502	0.64861064913215
C5_GO_REGULATION_OF_TUMOR_NECROSIS_FACTOR_MEDIATED_SIGNALING_PATHWAY	46	Down	0.0275918067450323	0.64861064913215
C2_GARGALOVIC_RESPONSE_TO_OXIDIZED_PHOSPHOLIPIDS_GREEN_DN	22	Down	0.0275948132145742	0.64861064913215
C5_GO_RIPOPTOSOME	6	Down	0.0276001729987882	0.64861064913215
C7_GSE411_100MIN_VS_400MIN_IL6_STIM_SOCS3_KO_MACROPHAGE_DN	173	Down	0.0276700685010167	0.64861064913215
C5_GO_RECEPTOR_LOCALIZATION_TO_NON_MOTILE_CILIUM	6	Up	0.0276742007125471	0.64861064913215
C5_GO_PATHWAY_RESTRICTED_SMAD_PROTEIN_PHOSPHORYLATION	40	Down	0.0276958589202914	0.64861064913215
C5_GO_ANTIGEN_PROCESSING_AND_PRESENTATION_OF_PEPTIDE_ANTIGEN_VIA_MHC_CLASS_I	76	Down	0.0277099958625335	0.64861064913215
C7_GSE5542_UNTREATED_VS_IFNA_TREATED_EPITHELIAL_CELLS_24H_DN	162	Down	0.0277113822481842	0.64861064913215
C2_BOYLAN_MULTIPLE_MYELOMA_PCA1_UP	85	Down	0.0277187107911321	0.64861064913215
C2_REACTOME_INNATE_IMMUNE_SYSTEM	808	Down	0.0277385948402094	0.64861064913215
C7_GSE29949_CD8_POS_DC_SPLEEN_VS_MONOCYTE_BONE_MARROW_UP	152	Down	0.0277457548194008	0.64861064913215
C2_WILLIAMS_ESR2_TARGETS_UP	23	Down	0.0277543106172649	0.64861064913215
C3_CCACACA_MIR147	54	Down	0.0277633689296326	0.64861064913215
C5_GO_I_SMAD_BINDING	10	Down	0.0277678352614465	0.64861064913215
C5_GO_MITOCHONDRIAL_RNA_CATABOLIC_PROCESS	5	Up	0.0278037314374812	0.64861064913215
C1_MT	13	Up	0.0278256990289282	0.64861064913215
C5_GO_SUPEROXIDE_GENERATING_NADPH_OXIDASE_ACTIVITY	8	Down	0.0278272947730533	0.64861064913215
C7_GSE2585_THYMIC_DC_VS_MTEC_DN	150	Down	0.0278310460796162	0.64861064913215
C7_GSE2770_IL12_VS_TGFB_AND_IL12_TREATED_ACT_CD4_TCELL_6H_UP	125	Down	0.0278710891115151	0.64861064913215
C5_GO_SECRETION_OF_LYSOSOMAL_ENZYMES	6	Down	0.0278931663874876	0.64861064913215
C5_GO_RESPONSE_TO_MISFOLDED_PROTEIN	20	Down	0.027902673895059	0.64861064913215
C2_WOOD_EBV_EBNA1_TARGETS_UP	89	Down	0.02791622354109	0.64861064913215
C5_GO_REGULATION_OF_T_HELPER_2_CELL_DIFFERENTIATION	10	Down	0.0279190131868234	0.64861064913215
C7_GSE17721_LPS_VS_POLYIC_0.5H_BMDC_UP	156	Down	0.0279462526609564	0.64861064913215
C5_GO_NEGATIVE_REGULATION_OF_VIRAL_ENTRY_INTO_HOST_CELL	12	Down	0.0279473170182614	0.64861064913215
C5_GO_RESPONSE_TO_CGMP	3	Up	0.0280087772809529	0.648642189669836
C2_BIOCARTA_SAM68_PATHWAY	5	Down	0.0280916115803593	0.648642189669836
C5_GO_PROTEIN_INSERTION_INTO_MITOCHONDRIAL_MEMBRANE_INVOLVED_IN_APOPTOTIC_SIGNALING_PATHWAY	27	Down	0.0281128536438895	0.648642189669836
C5_GO_ACTIVATION_OF_MAPK_ACTIVITY	123	Down	0.0281213525253645	0.648642189669836
C5_GO_POSITIVE_REGULATION_OF_RELEASE_OF_CYTOCHROME_C_FROM_MITOCHONDRIA	26	Down	0.0282275100594994	0.648642189669836
C2_GILMORE_CORE_NFKB_PATHWAY	12	Down	0.0282287603890903	0.648642189669836
C5_GO_PYRIMIDINE_RIBONUCLEOSIDE_TRIPHOSPHATE_BIOSYNTHETIC_PROCESS	12	Down	0.0282374143909487	0.648642189669836
C7_GSE32034_UNTREATED_VS_ROSIGLIZATONE_TREATED_LY6C_LOW_MONOCYTE_DN	143	Down	0.0282417413458006	0.648642189669836
C3_PAX5_02	15	Down	0.028273990802704	0.648642189669836
C2_SCHAEFFER_SOX9_TARGETS_IN_PROSTATE_DEVELOPMENT_DN	35	Down	0.0282773284188482	0.648642189669836
C7_GSE24634_NAIVE_CD4_TCELL_VS_DAY3_IL4_CONV_TREG_DN	183	Down	0.0283987696723084	0.648642189669836
C7_GSE12198_NK_VS_NK_ACT_EXPANSION_SYSTEM_DERIVED_NK_CELL_DN	176	Down	0.0283997398766354	0.648642189669836
C5_GO_GUANOSINE_CONTAINING_COMPOUND_BIOSYNTHETIC_PROCESS	10	Down	0.028444111398551	0.648642189669836
C7_GSE40274_CTRL_VS_FOXP3_AND_GATA1_TRANSDUCED_ACTIVATED_CD4_TCELL_UP	126	Down	0.0284616407194471	0.648642189669836
C7_GSE19923_WT_VS_E2A_KO_DP_THYMOCYTE_DN	153	Down	0.0284664400568902	0.648642189669836
C5_GO_NEGATIVE_REGULATION_OF_CELL_GROWTH_INVOLVED_IN_CARDIAC_MUSCLE_CELL_DEVELOPMENT	7	Down	0.0285145746220782	0.648642189669836
C7_GSE9988_ANTI_TREM1_VS_VEHICLE_TREATED_MONOCYTES_DN	181	Down	0.0285375096009447	0.648642189669836
C2_REACTOME_OAS_ANTIVIRAL_RESPONSE	9	Up	0.0285403071544086	0.648642189669836
C5_GO_NEGATIVE_REGULATION_OF_MACROPHAGE_CYTOKINE_PRODUCTION	4	Up	0.0286304169403384	0.648642189669836
C5_GO_SULFATE_TRANSPORT	13	Up	0.0287797342576976	0.648642189669836
C5_GO_MAST_CELL_DIFFERENTIATION	4	Up	0.0288354186060265	0.648642189669836
C5_GO_MHC_CLASS_II_RECEPTOR_ACTIVITY	4	Down	0.0288512401807147	0.648642189669836
C7_GSE3982_EFF_MEMORY_CD4_TCELL_VS_NKCELL_DN	154	Down	0.0288619494512662	0.648642189669836
C5_GO_POSITIVE_REGULATION_OF_RESPONSE_TO_INTERFERON_GAMMA	5	Up	0.0288953883406926	0.648642189669836
C5_GO_SEX_CHROMOSOME	20	Down	0.0290058121144646	0.648642189669836
C5_GO_COLLAGEN_BINDING	46	Down	0.0290382562255616	0.648642189669836
C7_GSE17721_0.5H_VS_24H_PAM3CSK4_BMDC_DN	176	Down	0.0290491034402317	0.648642189669836
C5_GO_NEGATIVE_REGULATION_OF_VIRAL_TRANSCRIPTION	18	Down	0.0290557591317292	0.648642189669836
C5_GO_RUFFLE	148	Down	0.0290650002701128	0.648642189669836
C7_GSE26495_NAIVE_VS_PD1LOW_CD8_TCELL_UP	159	Down	0.0290781840595379	0.648642189669836
C2_YAGUE_PRETUMOR_DRUG_RESISTANCE_UP	5	Down	0.0291029477749742	0.648642189669836
C2_STEARMAN_TUMOR_FIELD_EFFECT_UP	28	Down	0.0291123097845363	0.648642189669836
C5_GO_NEGATIVE_REGULATION_OF_APOPTOTIC_PROCESS_IN_BONE_MARROW_CELL	4	Up	0.0291479510337999	0.648642189669836
C5_GO_N_TERMINAL_PROTEIN_ACETYLTRANSFERASE_COMPLEX	8	Down	0.0291643970255909	0.648642189669836
C5_GO_POSITIVE_REGULATION_OF_PHOSPHOPROTEIN_PHOSPHATASE_ACTIVITY	18	Down	0.0291736855054648	0.648642189669836
C7_GSE25087_FETAL_VS_ADULT_TCONV_UP	168	Down	0.0292053053100815	0.648642189669836
C5_GO_REGULATION_OF_LAMELLIPODIUM_ASSEMBLY	26	Down	0.0292407149565761	0.648642189669836
C5_GO_POSITIVE_REGULATION_OF_INTERLEUKIN_6_PRODUCTION	62	Down	0.0292640025087245	0.648642189669836
C7_GSE10239_MEMORY_VS_DAY4.5_EFF_CD8_TCELL_DN	181	Down	0.029321166321326	0.648642189669836
C2_KEGG_EPITHELIAL_CELL_SIGNALING_IN_HELICOBACTER_PYLORI_INFECTION	58	Down	0.0293518641788198	0.648642189669836
C7_GSE21360_SECONDARY_VS_TERTIARY_MEMORY_CD8_TCELL_UP	179	Down	0.0293591071801778	0.648642189669836
C5_GO_N_ACYLTRANSFERASE_ACTIVITY	80	Down	0.0293844922273765	0.648642189669836
C2_BIOCARTA_ERBB4_PATHWAY	5	Down	0.0294119170382982	0.648642189669836
C7_GSE36476_CTRL_VS_TSST_ACT_72H_MEMORY_CD4_TCELL_YOUNG_DN	186	Down	0.0294809515508811	0.648642189669836
C5_GO_MUSCLE_FIBER_DEVELOPMENT	43	Down	0.0295024088673998	0.648642189669836
C2_ZHONG_SECRETOME_OF_LUNG_CANCER_AND_FIBROBLAST	103	Down	0.0295181369969824	0.648642189669836
C5_GO_POSITIVE_REGULATION_OF_DNA_BIOSYNTHETIC_PROCESS	59	Down	0.0295318457565492	0.648642189669836
C5_GO_ENDOSOME_TO_LYSOSOME_TRANSPORT	44	Down	0.0295354228411965	0.648642189669836
C2_REACTOME_WAX_AND_PLASMALOGEN_BIOSYNTHESIS	5	Down	0.0295458785962336	0.648642189669836
C5_GO_POSTTRANSLATIONAL_PROTEIN_TARGETING_TO_MEMBRANE_TRANSLOCATION	3	Up	0.0295659638719861	0.648642189669836
C5_GO_ENDORIBONUCLEASE_ACTIVITY_PRODUCING_3_PHOSPHOMONOESTERS	6	Down	0.0296118833754967	0.648642189669836
C2_NEWMAN_ERCC6_TARGETS_UP	19	Down	0.0296131658844989	0.648642189669836
C2_BIOCARTA_PYK2_PATHWAY	25	Down	0.0296212142571062	0.648642189669836
C5_GO_EMBRYONIC_VISCEROCRANIUM_MORPHOGENESIS	7	Down	0.0296229845080152	0.648642189669836
C5_GO_MONOUBIQUITINATED_PROTEIN_DEUBIQUITINATION	9	Down	0.0296237857169275	0.648642189669836
C5_GO_GOLGI_ORGANIZATION	113	Down	0.0296586281849922	0.648642189669836
C7_GSE32255_UNSTIM_VS_4H_LPS_STIM_DC_DN	133	Down	0.0296894105929404	0.648642189669836
C5_GO_INTRINSIC_APOPTOTIC_SIGNALING_PATHWAY	240	Down	0.0297253613533702	0.648642189669836
C2_LE_EGR2_TARGETS_UP	89	Down	0.0297523622615471	0.648642189669836
C2_KEGG_PHOSPHATIDYLINOSITOL_SIGNALING_SYSTEM	63	Down	0.0297523978265911	0.648642189669836
C2_LEE_LIVER_CANCER_DENA_DN	47	Down	0.0298573487639071	0.648642189669836
C7_GSE37534_UNTREATED_VS_GW1929_TREATED_CD4_TCELL_PPARG1_AND_FOXP3_TRASDUCED_UP	166	Down	0.0298842665693681	0.648642189669836
C2_REACTOME_SIGNALING_BY_RAS_MUTANTS	51	Down	0.0298953945486344	0.648642189669836
C5_GO_LYS63_SPECIFIC_DEUBIQUITINASE_ACTIVITY	12	Down	0.029947975041805	0.648642189669836
C5_GO_REGULATION_OF_SISTER_CHROMATID_COHESION	21	Down	0.0299848363179877	0.648642189669836
C7_GSE360_L_MAJOR_VS_M_TUBERCULOSIS_MAC_DN	148	Down	0.0299849035032074	0.648642189669836
C5_GO_G_PROTEIN_BETA_GAMMA_SUBUNIT_COMPLEX_BINDING	14	Down	0.0299899994615049	0.648642189669836
C7_GSE17721_POLYIC_VS_CPG_24H_BMDC_DN	164	Down	0.0300398276181325	0.648642189669836
C5_GO_CATALYTIC_STEP_2_SPLICEOSOME	69	Down	0.0300625784748181	0.648642189669836
C7_GSE15215_CD2_POS_VS_NEG_PDC_UP	137	Down	0.0300729993509727	0.648642189669836
C5_GO_POSITIVE_REGULATION_OF_JUN_KINASE_ACTIVITY	60	Down	0.0300802709221662	0.648642189669836
C5_GO_PHOSPHATIDYLINOSITOL_4_5_BISPHOSPHATE_PHOSPHATASE_ACTIVITY	11	Down	0.030099585013521	0.648642189669836
C2_CREIGHTON_AKT1_SIGNALING_VIA_MTOR_DN	19	Down	0.0301862647572088	0.648642189669836
C2_BAE_BRCA1_TARGETS_UP	59	Down	0.0302623981705914	0.648642189669836
C1_chr16q22	96	Down	0.0302656080439857	0.648642189669836
C5_GO_NEGATIVE_REGULATION_OF_PROTEIN_POLYUBIQUITINATION	7	Down	0.0303138671967166	0.648642189669836
C2_ZHOU_TNF_SIGNALING_30MIN	43	Down	0.0303511957042818	0.648642189669836
C2_SIG_REGULATION_OF_THE_ACTIN_CYTOSKELETON_BY_RHO_GTPASES	26	Down	0.03035593774327	0.648642189669836
C2_REACTOME_ACYL_CHAIN_REMODELLING_OF_PE	14	Down	0.0303742256781449	0.648642189669836
C7_GSE37301_LYMPHOID_PRIMED_MPP_VS_CD4_TCELL_DN	177	Down	0.030394980284746	0.648642189669836
C5_GO_ANTIGEN_PROCESSING_AND_PRESENTATION_OF_ENDOGENOUS_ANTIGEN	15	Down	0.0303953251612577	0.648642189669836
C5_GO_RESPONSE_TO_INTERLEUKIN_12	44	Down	0.0304107340570184	0.648642189669836
C2_REACTOME_G1_PHASE	38	Down	0.0304567341596386	0.648642189669836
C7_GSE4748_CTRL_VS_LPS_AND_CYANOBACTERIUM_LPSLIKE_STIM_DC_3H_DN	162	Down	0.030460526670058	0.648642189669836
C5_GO_MICROTUBULE_NUCLEATION	22	Down	0.0305141330184779	0.648642189669836
C5_GO_RNA_PHOSPHODIESTER_BOND_HYDROLYSIS_ENDONUCLEOLYTIC	58	Down	0.0305194880623231	0.648642189669836
C7_GSE43955_1H_VS_10H_ACT_CD4_TCELL_WITH_TGFB_IL6_UP	166	Down	0.0305464696419575	0.648642189669836
C5_GO_POSITIVE_REGULATION_OF_CARBOHYDRATE_METABOLIC_PROCESS	47	Down	0.0306908934561892	0.650151087196175
C2_BIOCARTA_TEL_PATHWAY	16	Down	0.0307252065902103	0.650151087196175
C5_GO_CHAPERONIN_CONTAINING_T_COMPLEX	9	Down	0.0307460829858965	0.650151087196175
C5_GO_POSITIVE_REGULATION_OF_INTRINSIC_APOPTOTIC_SIGNALING_PATHWAY_IN_RESPONSE_TO_DNA_DAMAGE	7	Down	0.0307765636896399	0.650151087196175
C5_GO_PROTEASOMAL_PROTEIN_CATABOLIC_PROCESS	391	Down	0.0307955034888023	0.650151087196175
C5_GO_NEURAL_PLATE_PATTERN_SPECIFICATION	6	Down	0.0307971030117785	0.650151087196175
C5_GO_AUTOPHAGOSOME_ORGANIZATION	85	Down	0.0308357501567805	0.650334952092954
C7_GSE17721_LPS_VS_GARDIQUIMOD_2H_BMDC_DN	170	Down	0.0309248302994397	0.651581075261618
C2_BIOCARTA_NTHI_PATHWAY	22	Down	0.0309672830616386	0.651843304213155
C5_GO_UDP_GLYCOSYLTRANSFERASE_ACTIVITY	100	Down	0.0310472668655933	0.652894267300371
C2_REACTOME_APEX1_INDEPENDENT_RESOLUTION_OF_AP_SITES_VIA_THE_SINGLE_NUCLEOTIDE_REPLACEMENT_PATHWAY	6	Down	0.0311691829070727	0.654127919531403
C7_GSE43955_TGFB_IL6_VS_TGFB_IL6_IL23_TH17_ACT_CD4_TCELL_52H_DN	168	Down	0.0311967967786592	0.654127919531403
C5_GO_REGULATION_OF_MACROPHAGE_APOPTOTIC_PROCESS	9	Up	0.0312654887544764	0.654127919531403
C5_GO_ATPASE_REGULATOR_ACTIVITY	33	Down	0.0313077697376028	0.654127919531403
C2_AKL_HTLV1_INFECTION_DN	59	Down	0.0313253992311698	0.654127919531403
C2_REACTOME_OVARIAN_TUMOR_DOMAIN_PROTEASES	34	Down	0.0313753305405691	0.654127919531403
C2_KAUFFMANN_DNA_REPLICATION_GENES	127	Down	0.0313758184240988	0.654127919531403
C5_GO_NEGATIVE_REGULATION_OF_PROTEASOMAL_PROTEIN_CATABOLIC_PROCESS	43	Down	0.0313762883519177	0.654127919531403
C7_GSE18281_SUBCAPSULAR_CORTICAL_REGION_VS_WHOLE_MEDULLA_THYMUS_UP	146	Down	0.0313769411292972	0.654127919531403
C5_GO_POSITIVE_REGULATION_OF_NUCLEASE_ACTIVITY	8	Down	0.0314881672928324	0.654296761136093
C5_GO_MATURATION_OF_LSU_RRNA_FROM_TRICISTRONIC_RRNA_TRANSCRIPT_SSU_RRNA_5_8S_RRNA_LSU_RRNA_	8	Down	0.0314960660218694	0.654296761136093
C2_BIOCARTA_TCR_PATHWAY	42	Down	0.0315177622700863	0.654296761136093
C5_GO_PLATELET_ACTIVATION	120	Down	0.0315417994895092	0.654296761136093
C7_GSE19888_NO_PRETREAT_VS_ADENOSINE_A3R_INHIBITOR_PRETREATED_MAST_CELL_TCELL_MEMBRANES_ACT_DN	172	Down	0.0315561084875185	0.654296761136093
C5_GO_POSITIVE_REGULATION_OF_MITOCHONDRIAL_FISSION	13	Down	0.0315657600548094	0.654296761136093
C5_GO_INSULIN_RECEPTOR_COMPLEX	4	Down	0.0316347064263273	0.655100789036328
C2_REACTOME_PROCESSING_OF_DNA_DOUBLE_STRAND_BREAK_ENDS	90	Down	0.0316825223192539	0.655125255580675
C7_GSE22886_NAIVE_CD8_TCELL_VS_DC_DN	183	Down	0.0316962041898122	0.655125255580675
C5_GO_MEDIUM_CHAIN_FATTY_ACID_CATABOLIC_PROCESS	4	Down	0.0317777216055728	0.655637511692918
C7_GSE5679_CTRL_VS_PPARG_LIGAND_ROSIGLITAZONE_TREATED_DC_UP	178	Down	0.0318798899982353	0.655637511692918
C2_BYSTRYKH_HEMATOPOIESIS_STEM_CELL_AND_BRAIN_QTL_TRANS	120	Down	0.0318925534526047	0.655637511692918
C5_GO_TRANSEPITHELIAL_TRANSPORT	13	Down	0.0319075368869787	0.655637511692918
C2_BIOCARTA_TALL1_PATHWAY	13	Down	0.0319136687633077	0.655637511692918
C2_LEE_AGING_CEREBELLUM_UP	65	Down	0.0319146636615813	0.655637511692918
C7_GSE12392_CD8A_POS_VS_NEG_SPLEEN_IFNB_KO_DC_UP	164	Down	0.0319322601561068	0.655637511692918
C2_RAMALHO_STEMNESS_UP	166	Down	0.0320725301102915	0.657827798470468
C5_GO_EUCHROMATIN	25	Up	0.0321278987083411	0.657827798470468
C7_GSE36392_TYPE_2_MYELOID_VS_NEUTROPHIL_IL25_TREATED_LUNG_DN	163	Down	0.0321343928503079	0.657827798470468
C2_RUTELLA_RESPONSE_TO_CSF2RB_AND_IL4_DN	277	Down	0.0321600663801334	0.657827798470468
C2_REACTOME_INTERLEUKIN_1_SIGNALING	87	Down	0.0323110361973883	0.659753624683848
C7_GSE3982_NEUTROPHIL_VS_TH2_DN	168	Down	0.0323149591061831	0.659753624683848
C3_GCGNNANTTCC_UNKNOWN	106	Down	0.0323730122004669	0.660318257305861
C5_GO_REGULATION_OF_URINE_VOLUME	11	Up	0.0325059617503138	0.660989204474783
C7_GSE6092_IFNG_VS_IFNG_AND_B_BURGDORFERI_INF_ENDOTHELIAL_CELL_UP	182	Down	0.0326448811264735	0.660989204474783
C5_GO_POSITIVE_REGULATION_OF_PROTEIN_SERINE_THREONINE_KINASE_ACTIVITY	272	Down	0.0326819734394747	0.660989204474783
C7_GSE22432_MULTIPOTENT_VS_COMMON_DC_PROGENITOR_UNTREATED_UP	174	Down	0.0327068213601798	0.660989204474783
C2_REACTOME_TRANSLESION_SYNTHESIS_BY_Y_FAMILY_DNA_POLYMERASES_BYPASSES_LESIONS_ON_DNA_TEMPLATE	37	Down	0.0327623084031945	0.660989204474783
C7_GSE40685_NAIVE_CD4_TCELL_VS_FOXP3_KO_TREG_PRECURSOR_DN	138	Down	0.0327662634253286	0.660989204474783
C7_GSE17721_LPS_VS_CPG_2H_BMDC_DN	149	Down	0.0327732127817887	0.660989204474783
C7_GSE11057_NAIVE_CD4_VS_PBMC_CD4_TCELL_UP	172	Down	0.0328058493860836	0.660989204474783
C5_GO_MITOCHONDRIAL_FUSION	22	Down	0.0328218112171432	0.660989204474783
C5_GO_SPINDLE_MICROTUBULE	49	Down	0.0328586219890353	0.660989204474783
C5_GO_REGULATION_OF_MAP_KINASE_ACTIVITY	264	Down	0.0328629687236801	0.660989204474783
C5_GO_DNA_DAMAGE_INDUCED_PROTEIN_PHOSPHORYLATION	7	Down	0.0328684280319429	0.660989204474783
C5_GO_LOW_DENSITY_LIPOPROTEIN_PARTICLE_RECEPTOR_ACTIVITY	11	Up	0.0329076805166915	0.660989204474783
C5_GO_JUN_KINASE_KINASE_KINASE_ACTIVITY	8	Down	0.0329252818277532	0.660989204474783
C5_GO_ACYLGLYCEROL_LIPASE_ACTIVITY	7	Down	0.0329565152690985	0.660989204474783
C7_GSE16697_CD4_TCELL_VS_TFH_CD4_TCELL_UP	184	Down	0.0330281679645822	0.660989204474783
C5_GO_REGULATION_OF_FC_RECEPTOR_MEDIATED_STIMULATORY_SIGNALING_PATHWAY	11	Down	0.0331049244846659	0.660989204474783
C2_REACTOME_SIGNALING_BY_NOTCH1_T_7_9_NOTCH1:M1580_K2555_TRANSLOCATION_MUTANT	6	Down	0.0331119848576362	0.660989204474783
C5_GO_MYELIN_ASSEMBLY	18	Down	0.0331208496679807	0.660989204474783
C2_REACTOME_GLYCEROPHOSPHOLIPID_BIOSYNTHESIS	94	Down	0.0331252388682816	0.660989204474783
C2_LOCKWOOD_AMPLIFIED_IN_LUNG_CANCER	186	Down	0.03312913483737	0.660989204474783
C2_REACTOME_SUMOYLATION_OF_INTRACELLULAR_RECEPTORS	28	Down	0.0331423739521196	0.660989204474783
C5_GO_NEGATIVE_REGULATION_OF_MITOCHONDRIAL_MEMBRANE_PERMEABILITY_INVOLVED_IN_APOPTOTIC_PROCESS	3	Down	0.0331452544273038	0.660989204474783
C5_GO_REGULATION_OF_MAST_CELL_ACTIVATION_INVOLVED_IN_IMMUNE_RESPONSE	26	Down	0.0331633895524393	0.660989204474783
C7_GSE33424_CD161_HIGH_VS_INT_CD8_TCELL_UP	176	Down	0.0332797426534351	0.660989204474783
C2_REACTOME_RNA_POLYMERASE_III_TRANSCRIPTION_INITIATION_FROM_TYPE_1_PROMOTER	23	Down	0.0333109270347786	0.660989204474783
C2_LI_WILMS_TUMOR_VS_FETAL_KIDNEY_2_DN	34	Down	0.0333237334720892	0.660989204474783
C5_GO_CELL_ADHESION_MOLECULE_PRODUCTION	5	Up	0.0333239007492911	0.660989204474783
C5_GO_REGULATION_OF_RELAXATION_OF_CARDIAC_MUSCLE	4	Up	0.033334045659613	0.660989204474783
C2_REACTOME_FORMATION_OF_SENESCENCE_ASSOCIATED_HETEROCHROMATIN_FOCI_SAHF	16	Down	0.0333556826156476	0.660989204474783
C5_GO_MESENCHYME_MORPHOGENESIS	28	Down	0.0335468496002498	0.660989204474783
C5_GO_REGULATION_OF_DNA_BINDING_TRANSCRIPTION_FACTOR_ACTIVITY	332	Down	0.033554492244189	0.660989204474783
C2_HOFMANN_CELL_LYMPHOMA_UP	45	Down	0.0336064304526303	0.660989204474783
C7_GSE2770_TGFB_AND_IL4_ACT_VS_ACT_CD4_TCELL_6H_DN	175	Down	0.0336093746178764	0.660989204474783
C7_GSE17721_CTRL_VS_CPG_8H_BMDC_UP	167	Down	0.0336269059374564	0.660989204474783
C5_GO_ADENOSINE_DEAMINASE_ACTIVITY	10	Up	0.0336353106479268	0.660989204474783
C5_GO_RETROGRADE_AXONAL_TRANSPORT	14	Down	0.0336615532342011	0.660989204474783
C5_GO_PHOTORECEPTOR_OUTER_SEGMENT_MEMBRANE	12	Down	0.0336845885111865	0.660989204474783
C7_GSE17721_0.5H_VS_8H_PAM3CSK4_BMDC_DN	158	Down	0.0337586005349142	0.660989204474783
C3_CCAATNNSNNNGCG_UNKNOWN	48	Down	0.033816331153108	0.660989204474783
C2_REACTOME_MICROAUTOPHAGY	22	Up	0.0339120150854213	0.660989204474783
C7_GSE36392_EOSINOPHIL_VS_NEUTROPHIL_IL25_TREATED_LUNG_DN	164	Down	0.033933233963104	0.660989204474783
C2_REACTOME_DEUBIQUITINATION	241	Down	0.0339810699168141	0.660989204474783
C7_GSE10325_LUPUS_CD4_TCELL_VS_LUPUS_BCELL_DN	162	Down	0.0339890363898299	0.660989204474783
C5_GO_POSITIVE_REGULATION_OF_ER_ASSOCIATED_UBIQUITIN_DEPENDENT_PROTEIN_CATABOLIC_PROCESS	7	Up	0.0340203601297043	0.660989204474783
C5_GO_POSITIVE_REGULATION_OF_CARDIAC_MUSCLE_ADAPTATION	2	Down	0.0340513425677222	0.660989204474783
C2_REACTOME_IRS_ACTIVATION	4	Down	0.0340937293683479	0.660989204474783
C5_GO_PHOSPHOPROTEIN_BINDING	68	Down	0.0341563163786137	0.660989204474783
C2_REACTOME_INTRA_GOLGI_AND_RETROGRADE_GOLGI_TO_ER_TRAFFIC	168	Down	0.0341594461679019	0.660989204474783
C5_GO_NEGATIVE_REGULATION_OF_ISOTYPE_SWITCHING	4	Down	0.0342034545548359	0.660989204474783
C7_GSE41176_UNSTIM_VS_ANTI_IGM_STIM_BCELL_24H_DN	171	Down	0.0342263166925087	0.660989204474783
C7_GOLDRATH_EFF_VS_MEMORY_CD8_TCELL_UP	188	Down	0.0342268464465436	0.660989204474783
C2_MOOTHA_GLYCOLYSIS	18	Up	0.0342703841724808	0.660989204474783
C5_GO_PROTEIN_LOCALIZATION_TO_MITOCHONDRION	117	Down	0.0343623642146586	0.660989204474783
C2_REACTOME_CELL_CYCLE_CHECKPOINTS	254	Down	0.034369314954371	0.660989204474783
C7_GSE17721_PAM3CSK4_VS_CPG_4H_BMDC_UP	165	Down	0.0343713494185014	0.660989204474783
C5_GO_C_PALMITOYLTRANSFERASE_ACTIVITY	5	Down	0.0344015102816578	0.660989204474783
C5_GO_PLATELET_DENSE_GRANULE_MEMBRANE	6	Down	0.0344756014322948	0.660989204474783
C7_GSE3982_CENT_MEMORY_CD4_TCELL_VS_TH1_DN	179	Down	0.0345411606854364	0.660989204474783
C5_GO_POSITIVE_REGULATION_OF_ATPASE_ACTIVITY	44	Down	0.0345901206447855	0.660989204474783
C5_GO_PLATELET_DEGRANULATION	93	Down	0.0345950974327038	0.660989204474783
C5_GO_BORC_COMPLEX	7	Down	0.0346367499463897	0.660989204474783
C2_DACOSTA_LOW_DOSE_UV_RESPONSE_VIA_ERCC3_XPCS_UP	10	Up	0.0347548650342722	0.660989204474783
C5_GO_OXIDOREDUCTASE_ACTIVITY_ACTING_ON_THE_CH_CH_GROUP_OF_DONORS_QUINONE_OR_RELATED_COMPOUND_AS_ACCEPTOR	5	Up	0.0347746170563883	0.660989204474783
C5_GO_2_IRON_2_SULFUR_CLUSTER_BINDING	17	Down	0.0348052085475421	0.660989204474783
C6_BRCA1_DN.V1_DN	95	Down	0.0348346196261536	0.660989204474783
C5_GO_CHEMOKINE_PRODUCTION	62	Down	0.0348395366130361	0.660989204474783
C2_REACTOME_THROMBIN_SIGNALLING_THROUGH_PROTEINASE_ACTIVATED_RECEPTORS_PARS	24	Down	0.0348828116530288	0.660989204474783
C2_PID_P38_MKK3_6PATHWAY	25	Down	0.0348868945723285	0.660989204474783
C5_GO_REGULATION_OF_RESPONSE_TO_OSMOTIC_STRESS	6	Down	0.0349004596127209	0.660989204474783
C7_GSE24142_EARLY_THYMIC_PROGENITOR_VS_DN2_THYMOCYTE_FETAL_UP	169	Down	0.0349117944714201	0.660989204474783
C5_GO_REGULATION_OF_CARDIAC_EPITHELIAL_TO_MESENCHYMAL_TRANSITION	8	Down	0.0349371333817197	0.660989204474783
C3_GABP_B	229	Down	0.0349886906474581	0.660989204474783
C5_GO_REGULATION_OF_SODIUM_PROTON_ANTIPORTER_ACTIVITY	4	Up	0.0350485171868697	0.660989204474783
C5_GO_OUTER_EAR_MORPHOGENESIS	5	Down	0.0350678122304391	0.660989204474783
C2_BIOCARTA_RAC1_PATHWAY	19	Down	0.0350754214794876	0.660989204474783
C7_GSE13306_LAMINA_PROPRIA_VS_SPLEEN_TREG_UP	176	Down	0.0350764292941843	0.660989204474783
C7_GSE33162_HDAC3_KO_VS_HDAC3_KO_MACROPHAGE_UP	151	Down	0.0351067840510019	0.660989204474783
C2_WANG_BARRETTS_ESOPHAGUS_AND_ESOPHAGUS_CANCER_UP	15	Down	0.0351611459650318	0.660989204474783
C7_GSE6259_CD4_TCELL_VS_CD8_TCELL_DN	168	Down	0.0351668315696905	0.660989204474783
C2_GOLDRATH_ANTIGEN_RESPONSE	319	Down	0.0351727518426208	0.660989204474783
C7_GSE1460_INTRATHYMIC_T_PROGENITOR_VS_NAIVE_CD4_TCELL_CORD_BLOOD_UP	186	Down	0.035206506020216	0.660989204474783
C2_REACTOME_MULTIFUNCTIONAL_ANION_EXCHANGERS	6	Up	0.0352384911126344	0.660989204474783
C7_GSE1460_CD4_THYMOCYTE_VS_NAIVE_CD4_TCELL_CORD_BLOOD_UP	176	Down	0.0352464211345708	0.660989204474783
C2_AZARE_NEOPLASTIC_TRANSFORMATION_BY_STAT3_UP	96	Down	0.0352562643070907	0.660989204474783
C5_GO_ACTIVATION_OF_PHOSPHOLIPASE_C_ACTIVITY	19	Down	0.0352932466127096	0.660989204474783
C5_GO_REGULATION_OF_ACTIN_NUCLEATION	22	Up	0.0353070317626289	0.660989204474783
C2_REACTOME_PHOSPHOLIPID_METABOLISM	166	Down	0.0353220527769646	0.660989204474783
C7_GSE22886_NAIVE_CD8_TCELL_VS_MONOCYTE_DN	181	Down	0.0353500364855919	0.660989204474783
C2_PID_PDGFRB_PATHWAY	119	Down	0.035355633809758	0.660989204474783
C5_GO_REGULATION_OF_CARDIAC_MUSCLE_ADAPTATION	8	Down	0.0353884980706715	0.660989204474783
C2_REACTOME_RNA_POLYMERASE_III_CHAIN_ELONGATION	16	Down	0.0353909729046701	0.660989204474783
C2_SANA_RESPONSE_TO_IFNG_UP	62	Down	0.0353953533746369	0.660989204474783
C2_NAKAMURA_METASTASIS_MODEL_DN	35	Down	0.0354105681091286	0.660989204474783
C2_REACTOME_REGULATION_OF_FOXO_TRANSCRIPTIONAL_ACTIVITY_BY_ACETYLATION	10	Up	0.0355162001446166	0.660989204474783
C5_GO_REGULATION_OF_PROTEIN_LOCALIZATION_TO_CENTROSOME	10	Up	0.0355162001446166	0.660989204474783
C5_GO_MACROPHAGE_ACTIVATION	61	Down	0.0355449275856999	0.660989204474783
C5_GO_POSITIVE_REGULATION_OF_AUTOPHAGOSOME_ASSEMBLY	10	Down	0.0355783388400319	0.660989204474783
C5_GO_CYTOLYTIC_GRANULE	4	Down	0.0356259546776474	0.660989204474783
C2_REACTOME_MITOTIC_G1_G1_S_PHASES	131	Down	0.0356429423145191	0.660989204474783
C2_REACTOME_BH3_ONLY_PROTEINS_ASSOCIATE_WITH_AND_INACTIVATE_ANTI_APOPTOTIC_BCL_2_MEMBERS	9	Down	0.0356529536856679	0.660989204474783
C5_GO_POSITIVE_REGULATION_OF_HISTONE_DEACETYLASE_ACTIVITY	5	Down	0.0356661695664455	0.660989204474783
C5_GO_REGULATION_OF_INFLAMMATORY_RESPONSE_TO_WOUNDING	2	Down	0.0356808943478837	0.660989204474783
C7_GSE22140_HEALTHY_VS_ARTHRITIC_MOUSE_CD4_TCELL_UP	167	Down	0.0356969720108679	0.660989204474783
C7_GSE28237_FOLLICULAR_VS_LATE_GC_BCELL_DN	168	Down	0.0356991351419106	0.660989204474783
C5_GO_CHOLINE_TRANSPORT	5	Down	0.0356999786358866	0.660989204474783
C2_HUPER_BREAST_BASAL_VS_LUMINAL_UP	27	Down	0.0357470094102424	0.660989204474783
C5_GO_COPII_COATED_ER_TO_GOLGI_TRANSPORT_VESICLE	76	Down	0.0358015998838459	0.660989204474783
C5_GO_SIGNALING_ADAPTOR_ACTIVITY	70	Down	0.0358209297814493	0.660989204474783
C2_NGO_MALIGNANT_GLIOMA_1P_LOH	15	Down	0.0358745197573667	0.660989204474783
C7_GSE43863_TH1_VS_TFH_EFFECTOR_CD4_TCELL_DN	176	Down	0.0358789445043151	0.660989204474783
C2_PID_PLK1_PATHWAY	44	Down	0.0358843953709991	0.660989204474783
C5_GO_REGULATION_OF_MACROAUTOPHAGY	146	Down	0.0359778639835057	0.660989204474783
C7_GSE9988_ANTI_TREM1_AND_LPS_VS_VEHICLE_TREATED_MONOCYTES_DN	171	Down	0.0360533991588766	0.660989204474783
C5_GO_NEGATIVE_REGULATION_OF_METAPHASE_ANAPHASE_TRANSITION_OF_CELL_CYCLE	34	Down	0.0360806478881272	0.660989204474783
C5_GO_RESPONSE_TO_IRON_ION	28	Down	0.0360940085777217	0.660989204474783
C5_GO_REGULATION_OF_REACTIVE_OXYGEN_SPECIES_BIOSYNTHETIC_PROCESS	67	Down	0.0361270508718591	0.660989204474783
C7_GSE32533_WT_VS_MIR17_OVEREXPRESS_ACT_CD4_TCELL_UP	161	Down	0.0361577940551083	0.660989204474783
C7_GSE17721_POLYIC_VS_GARDIQUIMOD_2H_BMDC_DN	158	Down	0.0361692203830682	0.660989204474783
C5_GO_MYD88_INDEPENDENT_TOLL_LIKE_RECEPTOR_SIGNALING_PATHWAY	30	Down	0.0361906579790632	0.660989204474783
C5_GO_OLIGOPEPTIDE_TRANSPORT	9	Up	0.0361964608596009	0.660989204474783
C7_GSE21546_UNSTIM_VS_ANTI_CD3_STIM_ELK1_KO_DP_THYMOCYTES_DN	120	Down	0.0362058862152328	0.660989204474783
C5_GO_HEPARIN_BIOSYNTHETIC_PROCESS	6	Up	0.0362226952679265	0.660989204474783
C3_GGARNTKYCCA_UNKNOWN	51	Down	0.0362301453315011	0.660989204474783
C5_GO_SYNAPTIC_VESICLE_ENDOSOMAL_PROCESSING	6	Down	0.0362953678466074	0.660989204474783
C7_GSE31082_DP_VS_CD4_SP_THYMOCYTE_UP	174	Down	0.0363216271752359	0.660989204474783
C5_GO_POSITIVE_REGULATION_OF_HEMATOPOIETIC_STEM_CELL_PROLIFERATION	4	Up	0.036397750607204	0.660989204474783
C7_GSE45365_WT_VS_IFNAR_KO_BCELL_UP	150	Down	0.0364003463794096	0.660989204474783
C5_GO_GARP_COMPLEX	3	Up	0.0364488881090679	0.660989204474783
C7_GSE23321_CD8_STEM_CELL_MEMORY_VS_NAIVE_CD8_TCELL_UP	156	Down	0.0364722432784496	0.660989204474783
C2_REACTOME_SIGNALING_BY_RECEPTOR_TYROSINE_KINASES	376	Down	0.0365337846853973	0.660989204474783
C7_GSE17721_CPG_VS_GARDIQUIMOD_16H_BMDC_UP	139	Down	0.0365372766682182	0.660989204474783
C5_GO_MYELIN_SHEATH_ADAXONAL_REGION	6	Up	0.0365402496168446	0.660989204474783
C7_GSE43955_TH0_VS_TGFB_IL6_TH17_ACT_CD4_TCELL_42H_UP	167	Down	0.0365521342682683	0.660989204474783
C3_TTGGGAG_MIR150	77	Down	0.0365722020775939	0.660989204474783
C5_GO_REGULATION_OF_BINDING	282	Down	0.0366057181213064	0.660989204474783
C2_MIKKELSEN_PLURIPOTENT_STATE_DN	4	Down	0.036630108356543	0.660989204474783
C2_BIOCARTA_TCRA_PATHWAY	12	Down	0.0366395361327375	0.660989204474783
C5_GO_POSITIVE_REGULATION_OF_TELOMERE_MAINTENANCE_VIA_TELOMERE_LENGTHENING	35	Down	0.0366432865408753	0.660989204474783
C5_GO_MELANOSOME_MEMBRANE	6	Down	0.0366658376555776	0.660989204474783
C2_TONKS_TARGETS_OF_RUNX1_RUNX1T1_FUSION_SUSTAINED_IN_MONOCYTE_DN	8	Up	0.0367680516833008	0.661800059572215
C7_GSE26495_NAIVE_VS_PD1HIGH_CD8_TCELL_DN	187	Down	0.0367717475442463	0.661800059572215
C7_GSE42021_TREG_PLN_VS_CD24INT_TREG_THYMUS_DN	167	Down	0.0368033855816678	0.661821146515372
C2_REACTOME_PENTOSE_PHOSPHATE_PATHWAY	13	Down	0.0368548711408458	0.66219881372423
C2_REACTOME_E2F_MEDIATED_REGULATION_OF_DNA_REPLICATION	20	Down	0.0368927289019321	0.662331198294769
C7_GSE17974_CTRL_VS_ACT_IL4_AND_ANTI_IL12_48H_CD4_TCELL_DN	169	Down	0.0371017827190818	0.665067066526377
C2_BURTON_ADIPOGENESIS_8	65	Down	0.0371063520061672	0.665067066526377
C7_GSE26669_CTRL_VS_COSTIM_BLOCK_MLR_CD8_TCELL_DN	172	Down	0.0371702204941076	0.665500178171403
C7_GSE27670_CTRL_VS_BLIMP1_TRANSDUCED_GC_BCELL_DN	158	Down	0.0371917882566903	0.665500178171403
C2_FARMER_BREAST_CANCER_CLUSTER_8	5	Up	0.0374080366488457	0.668485795443325
C7_GSE5589_UNSTIM_VS_45MIN_LPS_STIM_MACROPHAGE_UP	166	Down	0.0374201872328446	0.668485795443325
C2_REACTOME_G2_M_CHECKPOINTS	147	Down	0.037489202003216	0.668541866598862
C5_GO_POSITIVE_REGULATION_OF_EPITHELIAL_TO_MESENCHYMAL_TRANSITION_INVOLVED_IN_ENDOCARDIAL_CUSHION_FORMATION	5	Down	0.0375196344164226	0.668541866598862
C5_GO_POSITIVE_REGULATION_OF_TRANSFORMING_GROWTH_FACTOR_BETA1_PRODUCTION	4	Down	0.0375854462149174	0.668541866598862
C2_REACTOME_SIGNALING_BY_THE_B_CELL_RECEPTOR_BCR	94	Down	0.0376038521449133	0.668541866598862
C2_LIU_VAV3_PROSTATE_CARCINOGENESIS_UP	61	Down	0.0376409009929321	0.668541866598862
C7_GSE25123_IL4_VS_IL4_AND_ROSIGLITAZONE_STIM_PPARG_KO_MACROPHAGE_DAY10_DN	168	Down	0.0376930365049161	0.668541866598862
C5_GO_POSITIVE_REGULATION_OF_MONOOXYGENASE_ACTIVITY	21	Down	0.0377018553331346	0.668541866598862
C2_REACTOME_TRNA_MODIFICATION_IN_THE_NUCLEUS_AND_CYTOSOL	39	Down	0.0377219140053405	0.668541866598862
C7_GSE2770_UNTREATED_VS_IL12_TREATED_ACT_CD4_TCELL_2H_UP	175	Down	0.0377283813479228	0.668541866598862
C5_GO_NEGATIVE_REGULATION_OF_LEUKOCYTE_DEGRANULATION	10	Down	0.0377673706728208	0.668541866598862
C7_GSE24142_EARLY_THYMIC_PROGENITOR_VS_DN3_THYMOCYTE_FETAL_UP	167	Down	0.0378055261011819	0.668541866598862
C7_GSE17721_0.5H_VS_4H_LPS_BMDC_UP	168	Down	0.0378182636303943	0.668541866598862
C5_GO_ANAPHASE_PROMOTING_COMPLEX	19	Down	0.0378665816475592	0.668541866598862
C2_DARWICHE_SQUAMOUS_CELL_CARCINOMA_DN	128	Down	0.0378961625211089	0.668541866598862
C5_GO_NEGATIVE_REGULATION_OF_CARBOHYDRATE_METABOLIC_PROCESS	36	Up	0.037993262984394	0.668541866598862
C7_GSE15330_HSC_VS_PRO_BCELL_DN	164	Down	0.0380539797418364	0.668541866598862
C5_GO_NEGATIVE_REGULATION_OF_ALCOHOL_BIOSYNTHETIC_PROCESS	11	Down	0.038112335220988	0.668541866598862
C2_REACTOME_ACTIVATED_TAK1_MEDIATES_P38_MAPK_ACTIVATION	22	Down	0.0381173347766908	0.668541866598862
C7_GSE2585_THYMIC_DC_VS_THYMIC_MACROPHAGE_DN	148	Down	0.0381180404611671	0.668541866598862
C5_GO_NUCLEOBASE_CATABOLIC_PROCESS	3	Up	0.0381255895533538	0.668541866598862
C1_chr4q27	15	Up	0.0381286518434055	0.668541866598862
C5_GO_REGULATION_OF_HYDROGEN_PEROXIDE_METABOLIC_PROCESS	6	Down	0.0381421447747629	0.668541866598862
C2_REACTOME_TYSND1_CLEAVES_PEROXISOMAL_PROTEINS	7	Down	0.0381425368669823	0.668541866598862
C5_GO_ACTIVATION_OF_IMMUNE_RESPONSE	453	Down	0.0381619442334203	0.668541866598862
C5_GO_POSITIVE_REGULATION_OF_CYTOKINE_PRODUCTION	341	Down	0.0383018169515298	0.669860874532806
C2_REACTOME_MITOCHONDRIAL_IRON_SULFUR_CLUSTER_BIOGENESIS	11	Down	0.0383516199168092	0.669860874532806
C5_GO_PHOSPHOLIPID_BIOSYNTHETIC_PROCESS	196	Down	0.0383816548224203	0.669860874532806
C2_VANTVEER_BREAST_CANCER_BRCA1_DN	33	Down	0.0384121453648327	0.669860874532806
C5_GO_PEPTIDYL_SERINE_MODIFICATION	247	Down	0.0384128551404992	0.669860874532806
C5_GO_SULFUR_COMPOUND_TRANSMEMBRANE_TRANSPORTER_ACTIVITY	28	Up	0.0384222551980793	0.669860874532806
C3_EGR1_01	217	Down	0.0385463832438386	0.671463608269442
C3_RACTNNRTTTNC_UNKNOWN	109	Down	0.0385954845400493	0.671463608269442
C5_GO_FRUCTOSE_6_PHOSPHATE_BINDING	4	Up	0.0386431102422943	0.671463608269442
C5_GO_VACUOLE_ORGANIZATION	135	Down	0.0386547029696799	0.671463608269442
C5_GO_POSITIVE_REGULATION_OF_MACROAUTOPHAGY	59	Down	0.0386687370043305	0.671463608269442
C1_chr21q11	4	Down	0.0387651931588407	0.671478506188612
C7_GSE21927_SPLEEN_MONOCYTE_VS_GMCSF_GCSF_BONE_MARROW_UP	154	Down	0.0387696771734821	0.671478506188612
C2_REACTOME_MRNA_CAPPING	25	Down	0.0387811687384965	0.671478506188612
C5_GO_INTERLEUKIN_8_PRODUCTION	56	Down	0.0387932387454177	0.671478506188612
C2_ZHU_SKIL_TARGETS_UP	16	Down	0.0389063980356557	0.672256923952816
C5_GO_INTRACELLULAR_PROTEIN_TRANSMEMBRANE_TRANSPORT	42	Down	0.0389287922085434	0.672256923952816
C5_GO_REGULATION_OF_INTRINSIC_APOPTOTIC_SIGNALING_PATHWAY	133	Down	0.0389379258750803	0.672256923952816
C2_BUYTAERT_PHOTODYNAMIC_THERAPY_STRESS_DN	551	Down	0.0389619972957969	0.672256923952816
C7_GSE26559_TCF1_KO_VS_WT_LIN_NEG_CELL_UP	178	Down	0.0390305080517381	0.672711568992451
C5_GO_HAPTOGLOBIN_HEMOGLOBIN_COMPLEX	6	Up	0.0390563861553023	0.672711568992451
C5_GO_DEOXYRIBONUCLEOSIDE_TRIPHOSPHATE_CATABOLIC_PROCESS	8	Up	0.0391199523370656	0.672711568992451
C2_BUSA_SAM68_TARGETS_UP	5	Up	0.039234001745622	0.672711568992451
C5_GO_SINGLE_STRANDED_RNA_BINDING	70	Down	0.0392513853735589	0.672711568992451
C2_KEGG_GLIOMA	52	Down	0.0393443437357675	0.672711568992451
C2_LEE_LIVER_CANCER_SURVIVAL_UP	120	Down	0.0394219265189943	0.672711568992451
C5_GO_AMINO_SUGAR_CATABOLIC_PROCESS	6	Down	0.039428374285191	0.672711568992451
C7_GSE39110_DAY3_VS_DAY6_POST_IMMUNIZATION_CD8_TCELL_DN	179	Down	0.039548046706829	0.672711568992451
C7_GSE360_L_DONOVANI_VS_B_MALAYI_HIGH_DOSE_MAC_DN	159	Down	0.0396464325839518	0.672711568992451
H_HALLMARK_PI3K_AKT_MTOR_SIGNALING	93	Down	0.0396936228714222	0.672711568992451
C2_PID_ERBB1_INTERNALIZATION_PATHWAY	36	Down	0.0396990524449592	0.672711568992451
C7_GSE17721_LPS_VS_CPG_4H_BMDC_DN	159	Down	0.0396994720456683	0.672711568992451
C5_GO_DEOXYRIBONUCLEOTIDE_BIOSYNTHETIC_PROCESS	15	Down	0.0397042231219772	0.672711568992451
C5_GO_SITE_OF_DNA_DAMAGE	68	Down	0.0397657258858875	0.672711568992451
C2_CAIRO_LIVER_DEVELOPMENT_DN	152	Down	0.0398341311791611	0.672711568992451
C5_GO_NEGATIVE_REGULATION_OF_CHOLESTEROL_BIOSYNTHETIC_PROCESS	5	Down	0.0398736868049552	0.672711568992451
C7_GSE41978_WT_VS_ID2_KO_AND_BIM_KO_KLRG1_LOW_EFFECTOR_CD8_TCELL_DN	155	Down	0.0398802903892945	0.672711568992451
C7_GSE37533_PPARG1_FOXP3_VS_FOXP3_TRANSDUCED_CD4_TCELL_DN	176	Down	0.0398827849133471	0.672711568992451
C2_RODRIGUES_NTN1_TARGETS_UP	9	Up	0.0399019149007811	0.672711568992451
C7_GSE360_DC_VS_MAC_B_MALAYI_LOW_DOSE_UP	161	Down	0.0399085105315683	0.672711568992451
C3_GCAAAAA_MIR129	152	Down	0.0399954717910208	0.672711568992451
C7_GSE10463_CD40L_AND_VA347_VS_CD40L_IN_DC_DN	109	Down	0.0400003566759322	0.672711568992451
C2_REACTOME_RUNX3_REGULATES_P14_ARF	9	Up	0.0401019484697561	0.672711568992451
C7_GSE40666_NAIVE_VS_EFFECTOR_CD8_TCELL_UP	169	Down	0.0401168719426039	0.672711568992451
C2_BIOCARTA_ARAP_PATHWAY	16	Up	0.0401312166849108	0.672711568992451
C5_GO_POSITIVE_REGULATION_OF_CELLULAR_CARBOHYDRATE_METABOLIC_PROCESS	33	Down	0.0402382557234241	0.672711568992451
C5_GO_ENDOCYTIC_VESICLE	233	Down	0.0402605660656983	0.672711568992451
C7_GSE21670_IL6_VS_TGFB_AND_IL6_TREATED_STAT3_KO_CD4_TCELL_DN	159	Down	0.0402625375724046	0.672711568992451
C2_TERAMOTO_OPN_TARGETS_CLUSTER_4	12	Down	0.0402636388624011	0.672711568992451
C5_GO_REGULATION_OF_ODONTOGENESIS	14	Up	0.0402687319930366	0.672711568992451
C7_GSE40666_WT_VS_STAT4_KO_CD8_TCELL_WITH_IFNA_STIM_90MIN_UP	174	Down	0.0402795138967352	0.672711568992451
C2_BIOCARTA_RACCYCD_PATHWAY	25	Down	0.0403058892071754	0.672711568992451
C5_GO_POSITIVE_REGULATION_OF_T_HELPER_2_CELL_DIFFERENTIATION	7	Down	0.0403424284798169	0.672711568992451
C7_GSE33425_CD161_INT_VS_NEG_CD8_TCELL_DN	183	Down	0.0403460333368805	0.672711568992451
C2_REACTOME_SYNTHESIS_OF_PA	24	Down	0.0403559052002327	0.672711568992451
C2_BANDRES_RESPONSE_TO_CARMUSTIN_MGMT_48HR_DN	99	Down	0.0405016542222226	0.672711568992451
C2_SHEPARD_BMYB_MORPHOLINO_UP	173	Down	0.040533260183365	0.672711568992451
C7_GSE6269_FLU_VS_E_COLI_INF_PBMC_UP	148	Down	0.0405442166887852	0.672711568992451
C2_SA_PTEN_PATHWAY	17	Down	0.0405705999730334	0.672711568992451
C5_GO_CELLULAR_LIPID_CATABOLIC_PROCESS	167	Down	0.0405883372940673	0.672711568992451
C7_GSE36476_CTRL_VS_TSST_ACT_72H_MEMORY_CD4_TCELL_OLD_DN	181	Down	0.0407025341368555	0.672711568992451
C7_GSE26351_WNT_VS_BMP_PATHWAY_STIM_HEMATOPOIETIC_PROGENITORS_DN	175	Down	0.0407043228328556	0.672711568992451
C5_GO_UBIQUITIN_LIGASE_COMPLEX	238	Down	0.0407071332174193	0.672711568992451
C7_GSE41867_DAY8_EFFECTOR_VS_DAY30_MEMORY_CD8_TCELL_LCMV_ARMSTRONG_DN	172	Down	0.040736755776565	0.672711568992451
C7_GSE16385_MONOCYTE_VS_12H_IFNG_TNF_TREATED_MACROPHAGE_UP	165	Down	0.0407404780063965	0.672711568992451
C7_GSE24726_WT_VS_E2_22_KO_PDC_DAY4_POST_DELETION_DN	171	Down	0.0407887853775064	0.672711568992451
C2_ROVERSI_GLIOMA_COPY_NUMBER_UP	72	Down	0.0408369179856505	0.672711568992451
C5_GO_FORMATION_OF_QUADRUPLE_SL_U4_U5_U6_SNRNP	7	Up	0.0408427015822907	0.672711568992451
C7_GSE21927_SPLEEN_C57BL6_VS_4T1_TUMOR_BALBC_MONOCYTES_DN	168	Down	0.0408531488129346	0.672711568992451
C3_WCAANNNYCAG_UNKNOWN	197	Down	0.0408532487205477	0.672711568992451
C5_GO_REGULATION_OF_ODONTOGENESIS_OF_DENTIN_CONTAINING_TOOTH	6	Up	0.0408717769299641	0.672711568992451
C5_GO_SERINE_TYPE_ENDOPEPTIDASE_INHIBITOR_ACTIVITY	40	Down	0.0408797266301038	0.672711568992451
C5_GO_NAD_BINDING	49	Up	0.0408893175252225	0.672711568992451
C5_GO_DNA_SYNTHESIS_INVOLVED_IN_DNA_REPAIR	48	Down	0.0409065042804706	0.672711568992451
C5_GO_AXON_PART	265	Down	0.0409309727492438	0.672711568992451
C5_GO_PROTEIN_GERANYLGERANYLTRANSFERASE_ACTIVITY	4	Down	0.0409339240287616	0.672711568992451
C2_REACTOME_CLEC7A_DECTIN_1_INDUCES_NFAT_ACTIVATION	11	Down	0.0409442209905667	0.672711568992451
C2_MORI_EMU_MYC_LYMPHOMA_BY_ONSET_TIME_DN	17	Up	0.0409539189887704	0.672711568992451
C3_CAGCACT_MIR5123P	117	Down	0.0409661879378525	0.672711568992451
C2_BIOCARTA_CHEMICAL_PATHWAY	18	Down	0.0409763316391423	0.672711568992451
C2_REACTOME_DECTIN_1_MEDIATED_NONCANONICAL_NF_KB_SIGNALING	48	Down	0.0409862064453203	0.672711568992451
C5_GO_POSITIVE_REGULATION_OF_CYTOKINE_BIOSYNTHETIC_PROCESS	50	Down	0.0409926600107595	0.672711568992451
C2_DER_IFN_BETA_RESPONSE_UP	91	Down	0.040993756308744	0.672711568992451
C6_PGF_UP.V1_DN	117	Down	0.0410077293189463	0.672711568992451
C2_CHIANG_LIVER_CANCER_SUBCLASS_UNANNOTATED_DN	164	Down	0.0410575004382396	0.672711568992451
C5_GO_APICAL_JUNCTION_ASSEMBLY	44	Up	0.041063183744602	0.672711568992451
C5_GO_LEUKOCYTE_ACTIVATION_INVOLVED_IN_INFLAMMATORY_RESPONSE	27	Down	0.0411537209746391	0.673637339747111
C5_GO_HEPATOCYTE_GROWTH_FACTOR_RECEPTOR_SIGNALING_PATHWAY	10	Down	0.0412101188601582	0.673637339747111
C2_IVANOVSKA_MIR106B_TARGETS	73	Down	0.0412337941762513	0.673637339747111
C2_BIOCARTA_PKC_PATHWAY	7	Down	0.0412466962511417	0.673637339747111
C2_SCHRAETS_MLL_TARGETS_DN	21	Down	0.0412747456246101	0.673637339747111
C5_GO_POSITIVE_REGULATION_OF_HELICASE_ACTIVITY	7	Down	0.0413696229934938	0.673892094805495
C7_GSE20198_IL12_VS_IL12_IL18_TREATED_ACT_CD4_TCELL_UP	174	Down	0.04138237146285	0.673892094805495
C5_GO_CYTOCHROME_COMPLEX_ASSEMBLY	31	Down	0.0414543915984362	0.673892094805495
C5_GO_ADAPTIVE_IMMUNE_RESPONSE	294	Down	0.0414615001829369	0.673892094805495
C2_BASSO_CD40_SIGNALING_UP	89	Down	0.0414884296329495	0.673892094805495
C7_GSE39820_CTRL_VS_TGFBETA3_IL6_CD4_TCELL_UP	169	Down	0.0415068806909187	0.673892094805495
C5_GO_ALPHA_GLUCOSIDASE_ACTIVITY	5	Down	0.0415245402013609	0.673892094805495
C5_GO_TRNA_THREONYLCARBAMOYLADENOSINE_METABOLIC_PROCESS	13	Down	0.0415385312776577	0.673892094805495
C7_GSE40274_CTRL_VS_FOXP3_AND_SATB1_TRANSDUCED_ACTIVATED_CD4_TCELL_UP	154	Down	0.0416302607557792	0.674712077697271
C5_GO_REGULATION_OF_OSTEOCLAST_PROLIFERATION	2	Up	0.0417009632692861	0.674712077697271
C2_WILSON_PROTEASES_AT_TUMOR_BONE_INTERFACE_UP	19	Down	0.0417038105209083	0.674712077697271
C5_GO_K48_LINKED_POLYUBIQUITIN_MODIFICATION_DEPENDENT_PROTEIN_BINDING	7	Down	0.0417133140149811	0.674712077697271
C7_GSE46606_IRF4HIGH_VS_WT_CD40L_IL2_IL5_DAY3_STIMULATED_BCELL_UP	171	Down	0.0418739085021681	0.675703658759434
C3_TEL2_Q6	217	Down	0.0419317652755189	0.675703658759434
C5_GO_POSITIVE_REGULATION_OF_NATURAL_KILLER_CELL_MEDIATED_IMMUNE_RESPONSE_TO_TUMOR_CELL	6	Down	0.0419526397529257	0.675703658759434
C5_GO_NEGATIVE_REGULATION_OF_CYCLIN_DEPENDENT_PROTEIN_KINASE_ACTIVITY	26	Up	0.0419651821644303	0.675703658759434
C7_GSE45365_NK_CELL_VS_CD8A_DC_UP	172	Down	0.0420473322686357	0.675703658759434
C5_GO_MODULATION_OF_PROGRAMMED_CELL_DEATH_IN_OTHER_ORGANISM	6	Down	0.0421292182882345	0.675703658759434
C2_PID_ERBB1_DOWNSTREAM_PATHWAY	98	Down	0.0421559348256361	0.675703658759434
C1_chr3q28	8	Down	0.0422181067606726	0.675703658759434
C7_GSE11924_TFH_VS_TH17_CD4_TCELL_UP	174	Down	0.0422997796000922	0.675703658759434
C5_GO_NEGATIVE_REGULATION_OF_MYELOID_LEUKOCYTE_DIFFERENTIATION	33	Down	0.0423204036869022	0.675703658759434
C5_GO_3_5_DNA_HELICASE_ACTIVITY	15	Down	0.0423363508139302	0.675703658759434
C2_BEGUM_TARGETS_OF_PAX3_FOXO1_FUSION_AND_PAX3	4	Down	0.0423995090997625	0.675703658759434
C5_GO_DEOXYRIBOSE_PHOSPHATE_BIOSYNTHETIC_PROCESS	12	Down	0.0424007596567582	0.675703658759434
C7_GSE17721_PAM3CSK4_VS_GADIQUIMOD_6H_BMDC_UP	169	Down	0.0424450993400292	0.675703658759434
H_HALLMARK_PROTEIN_SECRETION	87	Down	0.0425362328111925	0.675703658759434
C2_HADDAD_T_LYMPHOCYTE_AND_NK_PROGENITOR_DN	49	Down	0.0425440405878052	0.675703658759434
C7_GSE360_CTRL_VS_L_DONOVANI_MAC_UP	172	Down	0.0425711706920405	0.675703658759434
C2_NELSON_RESPONSE_TO_ANDROGEN_DN	12	Down	0.04260120603478	0.675703658759434
C2_GAURNIER_PSMD4_TARGETS	51	Down	0.042639472715312	0.675703658759434
C7_GSE1925_CTRL_VS_IFNG_PRIMED_MACROPHAGE_DN	166	Down	0.0426550584478636	0.675703658759434
C5_GO_ADP_BINDING	35	Down	0.0426613408273499	0.675703658759434
C5_GO_INTERLEUKIN_1_ALPHA_PRODUCTION	4	Down	0.0426934689187672	0.675703658759434
C5_GO_INTERLEUKIN_1_ALPHA_SECRETION	4	Down	0.0426934689187672	0.675703658759434
C2_REACTOME_TRAFFICKING_AND_PROCESSING_OF_ENDOSOMAL_TLR	12	Down	0.042757205408028	0.675703658759434
C5_GO_TRANSFORMING_GROWTH_FACTOR_BETA1_PRODUCTION	9	Down	0.0427759244186914	0.675703658759434
C7_GSE17186_BLOOD_VS_CORD_BLOOD_CD21HIGH_TRANSITIONAL_BCELL_UP	182	Down	0.0428310351513621	0.675703658759434
C5_GO_MATURATION_OF_LSU_RRNA	14	Down	0.0428434717237772	0.675703658759434
C2_MIZUSHIMA_AUTOPHAGOSOME_FORMATION	21	Down	0.0428667052013022	0.675703658759434
C2_SEIDEN_MET_SIGNALING	19	Down	0.0428765528962626	0.675703658759434
C7_GSE32164_RESTING_DIFFERENTIATED_VS_CMYC_INHIBITED_MACROPHAGE_UP	166	Down	0.0428815173768968	0.675703658759434
C2_BIOCARTA_IGF1_PATHWAY	20	Down	0.0428849717621811	0.675703658759434
C5_GO_POSITIVE_REGULATION_OF_FATTY_ACID_BETA_OXIDATION	9	Down	0.042896363664513	0.675703658759434
C5_GO_MYOSIN_COMPLEX	46	Down	0.042896955436652	0.675703658759434
H_HALLMARK_WNT_BETA_CATENIN_SIGNALING	35	Down	0.042918942610019	0.675703658759434
C7_GSE17721_CPG_VS_GARDIQUIMOD_6H_BMDC_UP	161	Down	0.0429494440292418	0.675703658759434
C5_GO_U2_TYPE_SPLICEOSOMAL_COMPLEX	59	Down	0.0429701779164811	0.675703658759434
C5_GO_CARBON_OXYGEN_LYASE_ACTIVITY	59	Down	0.0430079325342303	0.675703658759434
C5_GO_NEGATIVE_REGULATION_OF_RESPIRATORY_BURST	4	Down	0.0430113958832687	0.675703658759434
C5_GO_DETERMINATION_OF_ADULT_LIFESPAN	13	Down	0.043015002403984	0.675703658759434
C5_GO_ENDOSOME_TO_LYSOSOME_TRANSPORT_VIA_MULTIVESICULAR_BODY_SORTING_PATHWAY	6	Down	0.0430395804480959	0.675703658759434
C2_WANG_RESPONSE_TO_ANDROGEN_UP	21	Down	0.043095296648406	0.675703658759434
C5_GO_SEMICIRCULAR_CANAL_MORPHOGENESIS	4	Up	0.0431302040226678	0.675703658759434
C5_GO_VERY_LONG_CHAIN_FATTY_ACID_METABOLIC_PROCESS	11	Down	0.0431377491124144	0.675703658759434
C7_GSE43700_UNTREATED_VS_IL10_TREATED_PBMC_DN	159	Down	0.043143257132962	0.675703658759434
C2_REACTOME_ZINC_INFLUX_INTO_CELLS_BY_THE_SLC39_GENE_FAMILY	7	Down	0.0432344064025722	0.675926929486112
C7_GSE28783_ANTI_MIR33_VS_UNTREATED_ATHEROSCLEROSIS_MACROPHAGE_DN	155	Down	0.0432348499123398	0.675926929486112
C7_GSE29949_MICROGLIA_BRAIN_VS_MONOCYTE_BONE_MARROW_DN	170	Down	0.043250860009469	0.675926929486112
C5_GO_TOLL_LIKE_RECEPTOR_BINDING	11	Down	0.0433554826507076	0.677074873918994
C2_MUELLER_PLURINET	252	Down	0.043419175149705	0.67758242943753
C5_GO_CALCIUM_RELEASE_CHANNEL_ACTIVITY	18	Down	0.0435064708534927	0.678163412441931
C5_GO_IRON_ION_TRANSMEMBRANE_TRANSPORTER_ACTIVITY	9	Down	0.0435419299921098	0.678163412441931
C2_REACTOME_TNF_RECEPTOR_SUPERFAMILY_TNFSF_MEMBERS_MEDIATING_NON_CANONICAL_NF_KB_PATHWAY	14	Down	0.0436551955382826	0.678163412441931
C5_GO_SMAD_PROTEIN_COMPLEX	6	Down	0.0436556809226049	0.678163412441931
C5_GO_VIRAL_LATENCY	11	Down	0.0436662591230364	0.678163412441931
C5_GO_PRESPLICEOSOME	12	Down	0.0436698821959291	0.678163412441931
C5_GO_NEGATIVE_REGULATION_OF_LEUKOCYTE_MEDIATED_IMMUNITY	40	Down	0.0437227230480804	0.678163412441931
C2_REACTOME_METABOLISM_OF_FAT_SOLUBLE_VITAMINS	27	Up	0.0437535278294017	0.678163412441931
C5_GO_MACROMOLECULE_DEACYLATION	83	Down	0.0437964587055824	0.678163412441931
C5_GO_NEGATIVE_REGULATION_OF_CELL_PROLIFERATION_INVOLVED_IN_KIDNEY_DEVELOPMENT	4	Up	0.0438036793846256	0.678163412441931
C5_GO_CELLULAR_RESPONSE_TO_INSULIN_LIKE_GROWTH_FACTOR_STIMULUS	9	Up	0.0438112820242906	0.678163412441931
C5_GO_CHONDROCYTE_DEVELOPMENT_INVOLVED_IN_ENDOCHONDRAL_BONE_MORPHOGENESIS	16	Down	0.0438352751460152	0.678163412441931
C5_GO_NEGATIVE_REGULATION_OF_CHROMOSOME_SEGREGATION	40	Down	0.0438981965580279	0.678163412441931
C7_GSE17721_CTRL_VS_PAM3CSK4_6H_BMDC_UP	171	Down	0.0439194061694792	0.678163412441931
C7_GSE37533_PPARG2_FOXP3_VS_FOXP3_TRANSDUCED_CD4_TCELL_DN	175	Down	0.0439246844959627	0.678163412441931
C5_GO_RISC_LOADING_COMPLEX	9	Down	0.0439637176839296	0.678283976738638
C7_GSE20715_0H_VS_6H_OZONE_LUNG_UP	165	Down	0.0440128282483947	0.678535874293597
C5_GO_VOLTAGE_GATED_ANION_CHANNEL_ACTIVITY	14	Up	0.0441104476791731	0.678535874293597
C5_GO_PROCESS_UTILIZING_AUTOPHAGIC_MECHANISM	418	Down	0.0441185648093773	0.678535874293597
C7_GSE29614_DAY3_VS_DAY7_TIV_FLU_VACCINE_PBMC_DN	155	Down	0.0441550114873587	0.678535874293597
C5_GO_RECOMBINATIONAL_REPAIR	116	Down	0.0442012152717736	0.678535874293597
C5_GO_CELLULAR_PROTEIN_CATABOLIC_PROCESS	619	Down	0.0442169607638964	0.678535874293597
C5_GO_LIPID_LOCALIZATION	278	Down	0.0442814335428756	0.678535874293597
C2_JAATINEN_HEMATOPOIETIC_STEM_CELL_DN	196	Down	0.0443498406725149	0.678535874293597
C5_GO_3_5_CYCLIC_AMP_PHOSPHODIESTERASE_ACTIVITY	9	Up	0.0443690948137223	0.678535874293597
C2_REACTOME_COLLAGEN_BIOSYNTHESIS_AND_MODIFYING_ENZYMES	47	Down	0.044469869233243	0.678535874293597
C5_GO_INNER_ACROSOMAL_MEMBRANE	2	Up	0.0445110131788931	0.678535874293597
C2_KEGG_PROSTATE_CANCER	78	Down	0.0445326274937118	0.678535874293597
C2_BASAKI_YBX1_TARGETS_UP	240	Down	0.0445790634992113	0.678535874293597
C5_GO_PROTEIN_INSERTION_INTO_MITOCHONDRIAL_MEMBRANE	38	Down	0.044598031569337	0.678535874293597
C2_XU_GH1_AUTOCRINE_TARGETS_DN	100	Down	0.0446262406032467	0.678535874293597
C2_REACTOME_COPI_INDEPENDENT_GOLGI_TO_ER_RETROGRADE_TRAFFIC	40	Down	0.0447172525570684	0.678535874293597
C7_GSE18281_CORTICAL_VS_MEDULLARY_THYMOCYTE_UP	164	Down	0.044717871567227	0.678535874293597
C2_PID_BARD1_PATHWAY	29	Down	0.04473896072032	0.678535874293597
C5_GO_NEUTROPHIL_EXTRAVASATION	9	Down	0.0447676199781632	0.678535874293597
C7_GSE6259_33D1_POS_DC_VS_CD4_TCELL_DN	169	Down	0.0447768090614402	0.678535874293597
C7_GSE43955_10H_VS_30H_ACT_CD4_TCELL_DN	152	Down	0.0448058066064611	0.678535874293597
C7_GSE29618_BCELL_VS_MONOCYTE_DN	182	Down	0.04481918758674	0.678535874293597
C7_GSE42021_TCONV_PLN_VS_CD24INT_TCONV_THYMUS_DN	145	Down	0.0448288512191792	0.678535874293597
C7_GSE26156_DOUBLE_POSITIVE_VS_CD4_SINGLE_POSITIVE_THYMOCYTE_DN	184	Down	0.0448369488113499	0.678535874293597
C5_GO_CHAPERONE_MEDIATED_PROTEIN_FOLDING	48	Down	0.0448778429043299	0.678535874293597
C7_GSE37301_RAG2_KO_VS_RAG2_AND_ETS1_KO_NK_CELL_DN	156	Down	0.0449040882341364	0.678535874293597
C2_HUTTMANN_B_CLL_POOR_SURVIVAL_UP	231	Down	0.0449098040357561	0.678535874293597
C2_SAMOLS_TARGETS_OF_KHSV_MIRNAS_UP	5	Down	0.0450140070020321	0.678535874293597
C5_GO_NEGATIVE_REGULATION_OF_CHROMATIN_SILENCING	13	Down	0.0450305052865111	0.678535874293597
C7_GSE40274_FOXP3_VS_FOXP3_AND_PBX1_TRANSDUCED_ACTIVATED_CD4_TCELL_DN	177	Down	0.0450469757084812	0.678535874293597
C5_GO_RNA_METHYLATION	70	Down	0.0450791665575544	0.678535874293597
C5_GO_ANTIGEN_PROCESSING_AND_PRESENTATION_OF_PEPTIDE_ANTIGEN_VIA_MHC_CLASS_IB	7	Down	0.0450833392686517	0.678535874293597
C7_GSE24634_IL4_VS_CTRL_TREATED_NAIVE_CD4_TCELL_DAY10_DN	169	Down	0.0451083804427237	0.678535874293597
C7_GSE3982_BASOPHIL_VS_NKCELL_UP	159	Down	0.0451345278392059	0.678535874293597
C7_GSE15330_MEGAKARYOCYTE_ERYTHROID_VS_GRANULOCYTE_MONOCYTE_PROGENITOR_IKAROS_KO_UP	163	Down	0.0451405176867474	0.678535874293597
C5_GO_POSITIVE_REGULATION_OF_OXIDATIVE_STRESS_INDUCED_INTRINSIC_APOPTOTIC_SIGNALING_PATHWAY	5	Down	0.0451514244510137	0.678535874293597
C5_GO_ANTIGEN_PROCESSING_AND_PRESENTATION_VIA_MHC_CLASS_IB	12	Down	0.0451557555788857	0.678535874293597
C7_GSE22886_UNSTIM_VS_IL2_STIM_NKCELL_DN	175	Down	0.0451670061330636	0.678535874293597
C5_GO_NUCLEAR_MIGRATION_ALONG_MICROTUBULE	5	Up	0.0453513078521842	0.679261495646875
C2_KEGG_PORPHYRIN_AND_CHLOROPHYLL_METABOLISM	21	Down	0.0453659514423275	0.679261495646875
C5_GO_PROTEIN_PHOSPHATASE_BINDING	119	Down	0.0453696924065761	0.679261495646875
C7_GSE29164_CD8_TCELL_VS_CD8_TCELL_AND_IL12_TREATED_MELANOMA_DAY7_UP	181	Down	0.0453885925367363	0.679261495646875
C7_GSE16385_ROSIGLITAZONE_IL4_VS_IL4_ALONE_STIM_MACROPHAGE_12H_UP	179	Down	0.0454218898071366	0.679261495646875
C5_GO_HISTONE_ACETYLTRANSFERASE_ACTIVITY_H4_K5_SPECIFIC_	10	Down	0.0454529555526804	0.679261495646875
C5_GO_MPP7_DLG1_LIN7_COMPLEX	5	Up	0.0454826699398227	0.679261495646875
C7_GSE360_CTRL_VS_B_MALAYI_HIGH_DOSE_MAC_DN	153	Down	0.0455297363569358	0.679261495646875
C2_BIOCARTA_FCER1_PATHWAY	36	Down	0.0455407599427928	0.679261495646875
C7_GSE17974_IL4_AND_ANTI_IL12_VS_UNTREATED_2H_ACT_CD4_TCELL_DN	119	Down	0.045547732691422	0.679261495646875
C7_GSE14415_INDUCED_TREG_VS_FOXP3_KO_INDUCED_TREG_IL2_CULTURE_UP	170	Down	0.0455592689387975	0.679261495646875
C7_GSE15930_NAIVE_VS_72H_IN_VITRO_STIM_CD8_TCELL_DN	182	Down	0.0456278210729816	0.679519186810552
C5_GO_POLY_N_ACETYLLACTOSAMINE_BIOSYNTHETIC_PROCESS	6	Down	0.0457254792077268	0.679519186810552
C5_GO_AT_DNA_BINDING	6	Down	0.0457507597518861	0.679519186810552
C7_GSE29164_UNTREATED_VS_CD8_TCELL_TREATED_MELANOMA_DAY3_DN	168	Down	0.0457539581936221	0.679519186810552
C5_GO_PHOSPHATIDYLINOSITOL_4_PHOSPHATE_BINDING	24	Down	0.0457609820299954	0.679519186810552
C5_GO_PHOSPHORYLATION_OF_RNA_POLYMERASE_II_C_TERMINAL_DOMAIN	9	Up	0.0458179383616436	0.679519186810552
C1_chr3q26	44	Down	0.0458274426628864	0.679519186810552
C5_GO_REGULATION_OF_HELICASE_ACTIVITY	11	Down	0.0458581797085535	0.679519186810552
C5_GO_INNATE_IMMUNE_RESPONSE_ACTIVATING_CELL_SURFACE_RECEPTOR_SIGNALING_PATHWAY	80	Down	0.045870666221502	0.679519186810552
C2_REACTOME_SIGNALING_BY_PDGF	45	Down	0.0459091070070469	0.679519186810552
C5_GO_NEGATIVE_REGULATION_OF_STEM_CELL_PROLIFERATION	5	Up	0.045990363527053	0.679519186810552
C2_THUM_SYSTOLIC_HEART_FAILURE_DN	151	Down	0.0461292088222735	0.679519186810552
C7_GSE360_L_DONOVANI_VS_B_MALAYI_LOW_DOSE_MAC_DN	161	Down	0.0461441823626303	0.679519186810552
C2_REACTOME_DNA_DOUBLE_STRAND_BREAK_RESPONSE	70	Down	0.0461463250337831	0.679519186810552
C5_GO_HEMATOPOIETIC_PROGENITOR_CELL_DIFFERENTIATION	127	Down	0.0462531817606237	0.679519186810552
C5_GO_REGULATION_OF_PHOSPHOLIPASE_ACTIVITY	46	Down	0.0462571454376643	0.679519186810552
C2_REACTOME_G_BETA:GAMMA_SIGNALLING_THROUGH_CDC42	15	Down	0.0462782568036039	0.679519186810552
C7_GSE360_LOW_DOSE_B_MALAYI_VS_M_TUBERCULOSIS_DC_DN	170	Down	0.0462974502529379	0.679519186810552
C2_RUAN_RESPONSE_TO_TROGLITAZONE_UP	20	Down	0.0463090436393451	0.679519186810552
C2_REACTOME_PROGRAMMED_CELL_DEATH	150	Down	0.0463167311285795	0.679519186810552
C7_KAECH_DAY15_EFF_VS_MEMORY_CD8_TCELL_UP	171	Down	0.0465053508515412	0.679519186810552
C2_REACTOME_FORMATION_OF_THE_EARLY_ELONGATION_COMPLEX	26	Down	0.0465060664812144	0.679519186810552
C2_NOJIMA_SFRP2_TARGETS_UP	23	Up	0.0465540925012585	0.679519186810552
C5_GO_PEPTIDYL_TYROSINE_DEPHOSPHORYLATION_INVOLVED_IN_INACTIVATION_OF_PROTEIN_KINASE_ACTIVITY	2	Down	0.0465887204982503	0.679519186810552
C7_GSE17186_MEMORY_VS_CD21LOW_TRANSITIONAL_BCELL_UP	173	Down	0.0465923317882429	0.679519186810552
C5_GO_NUCLEOSOME_POSITIONING	10	Down	0.0466133704795733	0.679519186810552
C5_GO_NEUTROPHIL_MEDIATED_CYTOTOXICITY	5	Up	0.0466511285509015	0.679519186810552
C5_GO_INTESTINAL_EPITHELIAL_CELL_DIFFERENTIATION	13	Up	0.046712428518386	0.679519186810552
C2_PID_ALPHA_SYNUCLEIN_PATHWAY	28	Down	0.0467360285225427	0.679519186810552
C7_GSE27786_CD8_TCELL_VS_NEUTROPHIL_UP	176	Down	0.0467396017462279	0.679519186810552
C2_ZHONG_SECRETOME_OF_LUNG_CANCER_AND_MACROPHAGE	62	Down	0.0467691637005494	0.679519186810552
C5_GO_PROTEIN_DEMANNOSYLATION	18	Down	0.0468102556063496	0.679519186810552
C5_GO_TYPE_2_IMMUNE_RESPONSE	30	Down	0.0468549880944603	0.679519186810552
C7_GSE15139_GMCSF_TREATED_VS_UNTREATED_NEUTROPHILS_UP	165	Down	0.0468929146776811	0.679519186810552
C5_GO_REGULATION_OF_CHROMOSOME_SEGREGATION	88	Down	0.0469043688168425	0.679519186810552
C5_GO_REGULATION_OF_CELLULAR_EXTRAVASATION	18	Down	0.0469446988933087	0.679519186810552
C7_GSE16385_MONOCYTE_VS_12H_ROSIGLITAZONE_TREATED_MACROPHAGE_DN	165	Down	0.0469696733393529	0.679519186810552
C2_GREENBAUM_E2A_TARGETS_DN	16	Down	0.0469761509444845	0.679519186810552
C7_GSE17974_CTRL_VS_ACT_IL4_AND_ANTI_IL12_1H_CD4_TCELL_UP	144	Down	0.0469888614168188	0.679519186810552
C2_REACTOME_ACTIVATION_OF_HOX_GENES_DURING_DIFFERENTIATION	102	Down	0.0470107073780841	0.679519186810552
C2_YANG_BREAST_CANCER_ESR1_BULK_DN	19	Down	0.0470256174286637	0.679519186810552
C2_BARRIER_CANCER_RELAPSE_TUMOR_SAMPLE_UP	14	Down	0.0470617931068152	0.679519186810552
C5_GO_REGULATION_OF_SISTER_CHROMATID_SEGREGATION	71	Down	0.0470800970352934	0.679519186810552
C2_REACTOME_ASPARAGINE_N_LINKED_GLYCOSYLATION	253	Down	0.0470914755382337	0.679519186810552
C5_GO_PURINE_CONTAINING_COMPOUND_METABOLIC_PROCESS	127	Down	0.047151467810157	0.679519186810552
C7_GSE36891_UNSTIM_VS_PAM_TLR2_STIM_PERITONEAL_MACROPHAGE_DN	156	Down	0.0471547600310861	0.679519186810552
C7_GSE27786_LSK_VS_ERYTHROBLAST_UP	177	Down	0.0471566890808549	0.679519186810552
C2_FARMER_BREAST_CANCER_CLUSTER_6	10	Up	0.0471633722146408	0.679519186810552
C7_GSE36476_CTRL_VS_TSST_ACT_40H_MEMORY_CD4_TCELL_YOUNG_DN	176	Down	0.0471793360605619	0.679519186810552
C5_GO_INTESTINAL_HEXOSE_ABSORPTION	3	Down	0.0471890606126259	0.679519186810552
C5_GO_ZYMOGEN_GRANULE	8	Down	0.0472391109777283	0.679519186810552
C1_chr9q34	147	Down	0.0472548268867176	0.679519186810552
C5_GO_POSITIVE_REGULATION_OF_MEMORY_T_CELL_DIFFERENTIATION	5	Up	0.0472554902284859	0.679519186810552
C5_GO_NEPHRIC_DUCT_FORMATION	3	Up	0.0473008144404079	0.679519186810552
C7_GSE22886_NEUTROPHIL_VS_DC_UP	126	Down	0.0473147832845159	0.679519186810552
C5_GO_LABYRINTHINE_LAYER_BLOOD_VESSEL_DEVELOPMENT	17	Down	0.0473282939577575	0.679519186810552
C2_KIM_GLIS2_TARGETS_UP	53	Down	0.047370499643631	0.679675933790354
C5_GO_BLOOD_COAGULATION_INTRINSIC_PATHWAY	8	Up	0.0474233512447897	0.679985121511925
C2_HAMAI_APOPTOSIS_VIA_TRAIL_DN	139	Down	0.0475148085219235	0.680737649695001
C5_GO_POSITIVE_REGULATION_OF_TRANSFORMING_GROWTH_FACTOR_BETA_PRODUCTION	15	Down	0.0475464462236869	0.680737649695001
C7_GSE10325_MYELOID_VS_LUPUS_MYELOID_DN	177	Down	0.0475908770080615	0.680737649695001
C7_GSE3982_BASOPHIL_VS_TH2_DN	170	Down	0.0476011826122868	0.680737649695001
C5_GO_REGULATION_OF_LIPASE_ACTIVITY	66	Down	0.0476566204392191	0.680992907951492
C5_GO_ENONE_REDUCTASE_ACTIVITY	3	Up	0.0477124844735995	0.680992907951492
C7_GSE10856_CTRL_VS_TNFRSF6B_IN_MACROPHAGE_DN	148	Down	0.0477247592324372	0.680992907951492
C7_GSE2585_CTEC_VS_THYMIC_MACROPHAGE_DN	169	Down	0.0478504041690547	0.680992907951492
C7_GSE24574_BCL6_HIGH_TFH_VS_TCONV_CD4_TCELL_DN	140	Down	0.0478562978940685	0.680992907951492
C2_BIOCARTA_PPARA_PATHWAY	47	Down	0.0479453399341694	0.680992907951492
C5_GO_POSITIVE_REGULATION_OF_MULTICELLULAR_ORGANISM_GROWTH	19	Down	0.0479933025194961	0.680992907951492
C7_GSE360_DC_VS_MAC_B_MALAYI_LOW_DOSE_DN	159	Down	0.0480261109536581	0.680992907951492
C5_GO_IRIS_MORPHOGENESIS	6	Down	0.0480286097335644	0.680992907951492
C5_GO_POSITIVE_REGULATION_OF_SIGNALING_RECEPTOR_ACTIVITY	28	Down	0.0480379298201613	0.680992907951492
C5_GO_TRANSCRIPTIONALLY_ACTIVE_CHROMATIN	21	Up	0.0481521668618282	0.680992907951492
C7_GSE17721_0.5H_VS_12H_GARDIQUIMOD_BMDC_UP	171	Down	0.0482027664724346	0.680992907951492
C2_MCMURRAY_TP53_HRAS_COOPERATION_RESPONSE_UP	19	Up	0.0482386997456657	0.680992907951492
C7_GSE6259_33D1_POS_VS_DEC205_POS_SPLENIC_DC_DN	170	Down	0.0482467428272546	0.680992907951492
C7_GSE27786_NKTCELL_VS_ERYTHROBLAST_UP	178	Down	0.0483063801648849	0.680992907951492
C5_GO_SITE_OF_DOUBLE_STRAND_BREAK	55	Down	0.0483097895772399	0.680992907951492
C7_GSE17974_2.5H_VS_72H_IL4_AND_ANTI_IL12_ACT_CD4_TCELL_UP	165	Down	0.0483240703196988	0.680992907951492
C5_GO_RECEPTOR_ANTAGONIST_ACTIVITY	14	Down	0.0483323276630285	0.680992907951492
C5_GO_OXIDOREDUCTASE_ACTIVITY_OXIDIZING_METAL_IONS	15	Down	0.0483382012583673	0.680992907951492
C7_GSE32533_MIR17_KO_VS_MIR17_OVEREXPRESS_ACT_CD4_TCELL_DN	149	Down	0.0483450500071429	0.680992907951492
C7_GSE21670_TGFB_VS_TGFB_AND_IL6_TREATED_STAT3_KO_CD4_TCELL_DN	170	Down	0.0483916355266013	0.680992907951492
C5_GO_RNA_POLYMERASE_III_ACTIVITY	13	Down	0.0483944909066491	0.680992907951492
C5_GO_POSITIVE_REGULATION_OF_ESTABLISHMENT_OF_PROTEIN_LOCALIZATION_TO_MITOCHONDRION	49	Down	0.0484021247965721	0.680992907951492
C2_RODWELL_AGING_KIDNEY_DN	118	Down	0.0484163584956392	0.680992907951492
C5_GO_ALCOHOL_BIOSYNTHETIC_PROCESS	138	Down	0.0484183693647205	0.680992907951492
C7_GSE17186_MEMORY_VS_NAIVE_BCELL_UP	169	Down	0.048434104073335	0.680992907951492
C7_GSE5589_WT_VS_IL10_KO_LPS_STIM_MACROPHAGE_180MIN_UP	149	Down	0.0486034183248816	0.681935675825929
C2_BUCKANOVICH_T_LYMPHOCYTE_HOMING_ON_TUMOR_DN	18	Down	0.0486309298081874	0.681935675825929
C7_GSE36888_UNTREATED_VS_IL2_TREATED_STAT5_AB_KNOCKIN_TCELL_6H_DN	168	Down	0.0486331404952369	0.681935675825929
C3_CTCTATG_MIR368	29	Up	0.0486576415631993	0.681935675825929
C5_GO_ER_ASSOCIATED_MISFOLDED_PROTEIN_CATABOLIC_PROCESS	9	Down	0.0486581180099521	0.681935675825929
C5_GO_POSITIVE_REGULATION_OF_MITOCHONDRIAL_MEMBRANE_POTENTIAL	10	Down	0.0488411451663749	0.682789690859114
C7_GSE8685_IL15_ACT_IL2_STARVED_VS_IL21_ACT_IL2_STARVED_CD4_TCELL_UP	153	Down	0.0488447429626005	0.682789690859114
C7_GSE36826_WT_VS_IL1R_KO_SKIN_STAPH_AUREUS_INF_DN	171	Down	0.0488799223357952	0.682789690859114
C7_GSE40277_EOS_AND_LEF1_TRANSDUCED_VS_GATA1_AND_SATB1_TRANSDUCED_CD4_TCELL_UP	175	Down	0.0488969660761241	0.682789690859114
C7_GSE20152_HTNFA_OVERXPRESS_ANKLE_VS_CTRL_SPHK1_KO_ANKLE_UP	143	Down	0.0489059569703522	0.682789690859114
C5_GO_REGULATION_OF_AEROBIC_RESPIRATION	7	Down	0.0489076443850656	0.682789690859114
C3_AP1_01	193	Down	0.0489820086146052	0.683025459608173
C2_REACTOME_POST_TRANSLATIONAL_PROTEIN_MODIFICATION	1120	Down	0.0489906801498426	0.683025459608173
C2_MAINA_HYPOXIA_VHL_TARGETS_UP	4	Down	0.0490188598043153	0.683025459608173
C5_GO_ATPASE_ACTIVATOR_ACTIVITY	21	Down	0.0490864882891635	0.683051467897927
C7_GSE2770_TGFB_AND_IL4_VS_TGFB_AND_IL12_TREATED_ACT_CD4_TCELL_2H_DN	167	Down	0.0491358168048857	0.683051467897927
C7_GSE21380_TFH_VS_GERMINAL_CENTER_TFH_CD4_TCELL_DN	154	Down	0.0491943855297562	0.683051467897927
C5_GO_MONOCARBOXYLIC_ACID_BINDING	43	Down	0.0492180000403283	0.683051467897927
C5_GO_MEIOTIC_TELOMERE_CLUSTERING	6	Up	0.049239783957811	0.683051467897927
C5_GO_HISTONE_METHYLTRANSFERASE_ACTIVITY_H3_K36_SPECIFIC_	8	Up	0.0492818788690729	0.683051467897927
C7_GSE13485_CTRL_VS_DAY7_YF17D_VACCINE_PBMC_DN	177	Down	0.0493293982237013	0.683051467897927
C7_GSE29618_BCELL_VS_MONOCYTE_DAY7_FLU_VACCINE_DN	182	Down	0.0493452077355472	0.683051467897927
C1_chr19p13	415	Down	0.0493573678646983	0.683051467897927
C2_KEGG_GLYCOLYSIS_GLUCONEOGENESIS	44	Up	0.0493637309100838	0.683051467897927
C5_GO_HEMOGLOBIN_BIOSYNTHETIC_PROCESS	7	Down	0.0494151738098655	0.683051467897927
C7_GSE11961_MEMORY_BCELL_DAY7_VS_GERMINAL_CENTER_BCELL_DAY7_UP	166	Down	0.0494594232889595	0.683051467897927
C2_PID_WNT_NONCANONICAL_PATHWAY	31	Down	0.0494773946250067	0.683051467897927
C5_GO_OXIDOREDUCTASE_ACTIVITY_OXIDIZING_METAL_IONS_OXYGEN_AS_ACCEPTOR	6	Down	0.049495874472238	0.683051467897927
C5_GO_MDA_5_SIGNALING_PATHWAY	8	Down	0.0495075633419664	0.683051467897927
C5_GO_REGULATION_OF_TELOMERE_CAPPING	25	Down	0.0495390786345637	0.683051467897927
C2_GENTILE_UV_HIGH_DOSE_UP	17	Down	0.0495946798257404	0.683051467897927
C7_GSE11961_MEMORY_BCELL_DAY7_VS_GERMINAL_CENTER_BCELL_DAY40_UP	146	Down	0.0496157998888619	0.683051467897927
C2_SANA_RESPONSE_TO_IFNG_DN	71	Down	0.0496514015478417	0.683051467897927
C2_REACTOME_PHOSPHORYLATION_OF_THE_APC_C	17	Down	0.0497481867023094	0.683051467897927
C2_REACTOME_PROLACTIN_RECEPTOR_SIGNALING	10	Down	0.049783795994578	0.683051467897927
C5_GO_POSITIVE_REGULATION_OF_NEUROTROPHIN_TRK_RECEPTOR_SIGNALING_PATHWAY	6	Up	0.0498073727220753	0.683051467897927
C5_GO_RACEMASE_AND_EPIMERASE_ACTIVITY_ACTING_ON_CARBOHYDRATES_AND_DERIVATIVES	10	Down	0.0498251245261996	0.683051467897927
C7_GSE16385_IL4_VS_ROSIGLITAZONE_STIM_MACROPHAGE_DN	129	Down	0.0499151654963155	0.683051467897927
C5_GO_PLATELET_DENSE_TUBULAR_NETWORK	10	Down	0.0499285717390693	0.683051467897927
C2_REACTOME_TNFR1_INDUCED_NFKAPPAB_SIGNALING_PATHWAY	26	Down	0.049930826198069	0.683051467897927
C2_BIOCARTA_P53HYPOXIA_PATHWAY	20	Down	0.0500061229690148	0.683051467897927
C5_GO_NEGATIVE_REGULATION_OF_CARDIAC_MUSCLE_CONTRACTION	6	Down	0.0500386657052513	0.683051467897927
C2_REACTOME_SYNTHESIS_OF_PIPS_AT_THE_PLASMA_MEMBRANE	48	Down	0.0500782037067516	0.683051467897927
C7_GSE20500_CTRL_VS_RETINOIC_ACID_TREATED_CD4_TCELL_UP	182	Down	0.050082709806116	0.683051467897927
C5_GO_T_CELL_EXTRAVASATION	8	Down	0.0501487849888276	0.683051467897927
C2_QI_PLASMACYTOMA_UP	206	Down	0.0501532622913693	0.683051467897927
C5_GO_MRNA_3_UTR_AU_RICH_REGION_BINDING	9	Down	0.0501850290328468	0.683051467897927
C5_GO_NEGATIVE_REGULATION_OF_LOW_DENSITY_LIPOPROTEIN_PARTICLE_CLEARANCE	4	Down	0.0502572675909236	0.683051467897927
C2_PID_TOLL_ENDOGENOUS_PATHWAY	22	Down	0.0502761737898122	0.683051467897927
C5_GO_EGO_COMPLEX	4	Down	0.050308021438163	0.683051467897927
C7_GSE22886_NAIVE_CD4_TCELL_VS_12H_ACT_TH1_DN	174	Down	0.0503435091304497	0.683051467897927
C5_GO_UBIQUITIN_LIKE_PROTEIN_CONJUGATING_ENZYME_BINDING	30	Down	0.0503480141992674	0.683051467897927
C7_GSE37532_VISCERAL_ADIPOSE_TISSUE_VS_LN_DERIVED_TREG_CD4_TCELL_UP	153	Down	0.0503847264264929	0.683051467897927
C2_CHEOK_RESPONSE_TO_MERCAPTOPURINE_AND_LD_MTX_UP	10	Down	0.0504224083433985	0.683051467897927
C7_GSE27786_LSK_VS_MONO_MAC_UP	172	Down	0.0504228583482594	0.683051467897927
C5_GO_PARANODAL_JUNCTION_ASSEMBLY	7	Down	0.0504371701954714	0.683051467897927
C5_GO_PROTEIN_K29_LINKED_UBIQUITINATION	5	Up	0.0504448569913552	0.683051467897927
C5_GO_MACROAUTOPHAGY	256	Down	0.050481746380484	0.683051467897927
C5_GO_POSITIVE_REGULATION_OF_RESPONSE_TO_OXIDATIVE_STRESS	14	Down	0.0505283507070631	0.683051467897927
C5_GO_CENTROMERIC_SISTER_CHROMATID_COHESION	11	Down	0.0505356483952063	0.683051467897927
C5_GO_REGULATION_OF_INTRINSIC_APOPTOTIC_SIGNALING_PATHWAY_IN_RESPONSE_TO_DNA_DAMAGE_BY_P53_CLASS_MEDIATOR	14	Down	0.0505457290612514	0.683051467897927
C5_GO_PROTEIN_FOLDING_IN_ENDOPLASMIC_RETICULUM	15	Up	0.0505707313942363	0.683051467897927
C2_KEGG_CITRATE_CYCLE_TCA_CYCLE	26	Up	0.0505900670380972	0.683051467897927
C5_GO_CYTOSOLIC_SMALL_RIBOSOMAL_SUBUNIT	29	Down	0.0506499418632038	0.683051467897927
C2_SAKAI_CHRONIC_HEPATITIS_VS_LIVER_CANCER_UP	72	Down	0.0506730814494046	0.683051467897927
C2_BIOCARTA_LDL_PATHWAY	6	Up	0.0507448496383285	0.683051467897927
C2_REACTOME_CHREBP_ACTIVATES_METABOLIC_GENE_EXPRESSION	7	Down	0.0508432587844901	0.683051467897927
C2_DIRMEIER_LMP1_RESPONSE_LATE_UP	53	Down	0.0508653383669852	0.683051467897927
C5_GO_MHC_PROTEIN_COMPLEX_ASSEMBLY	4	Down	0.050877696492696	0.683051467897927
C2_HERNANDEZ_ABERRANT_MITOSIS_BY_DOCETACEL_4NM_UP	18	Up	0.0508961424964679	0.683051467897927
C5_GO_INNATE_IMMUNE_RESPONSE	636	Down	0.0509176355923906	0.683051467897927
C5_GO_HEPARAN_SULFATE_PROTEOGLYCAN_BIOSYNTHETIC_PROCESS_POLYSACCHARIDE_CHAIN_BIOSYNTHETIC_PROCESS	6	Up	0.0509867075137121	0.683051467897927
C2_REACTOME_SIGNAL_REGULATORY_PROTEIN_FAMILY_INTERACTIONS	13	Down	0.0510013681056283	0.683051467897927
C7_GSE360_L_MAJOR_VS_T_GONDII_MAC_DN	160	Down	0.0510317129938742	0.683051467897927
C5_GO_TRNA_SPECIFIC_ADENOSINE_DEAMINASE_ACTIVITY	6	Up	0.0511253449197522	0.683051467897927
C5_GO_TRNA_WOBBLE_URIDINE_MODIFICATION	15	Down	0.0511295058775008	0.683051467897927
C7_GSE19825_CD24LOW_VS_IL2RA_HIGH_DAY3_EFF_CD8_TCELL_UP	177	Down	0.0511514358280409	0.683051467897927
C5_GO_SREBP_SIGNALING_PATHWAY	9	Down	0.0511616900001724	0.683051467897927
C5_GO_MUSCLE_CELL_MIGRATION	62	Down	0.051271352445365	0.683051467897927
C3_ACTAYRNNNCCCR_UNKNOWN	407	Down	0.0512883527947841	0.683051467897927
C5_GO_TRANSFERASE_ACTIVITY_TRANSFERRING_ACYL_GROUPS	193	Down	0.0513006970317598	0.683051467897927
C5_GO_AMYLOID_BETA_CLEARANCE_BY_TRANSCYTOSIS	7	Up	0.0513097932613207	0.683051467897927
C5_GO_NUCLEOSIDE_TRIPHOSPHATE_CATABOLIC_PROCESS	11	Up	0.0513100759950616	0.683051467897927
C2_PID_ERBB4_PATHWAY	29	Down	0.0513261646142733	0.683051467897927
C5_GO_GLYCEROPHOSPHODIESTER_PHOSPHODIESTERASE_ACTIVITY	2	Up	0.0513817624222675	0.683051467897927
C5_GO_CRD_MEDIATED_MRNA_STABILIZATION	4	Down	0.0513838149363498	0.683051467897927
C2_BIOCARTA_INSULIN_PATHWAY	19	Down	0.0513850052407639	0.683051467897927
C5_GO_PCAF_COMPLEX	3	Up	0.0513946983761916	0.683051467897927
C7_GSE24726_WT_VS_E2_2_KO_PDC_DAY6_POST_DELETION_UP	171	Down	0.0514168528858134	0.683051467897927
C5_GO_REGULATION_OF_PROTEIN_DEACETYLATION	33	Down	0.0514306377748227	0.683051467897927
C5_GO_NEGATIVE_REGULATION_OF_ANOIKIS	14	Up	0.0515136944548892	0.683051467897927
C5_GO_HISTONE_H3_K36_DEMETHYLATION	9	Up	0.0516052248653582	0.683051467897927
C5_GO_HISTONE_DEMETHYLASE_ACTIVITY_H3_K36_SPECIFIC_	9	Up	0.0516052248653582	0.683051467897927
C5_GO_MON1_CCZ1_COMPLEX	5	Up	0.0516421878734986	0.683051467897927
C2_BIOCARTA_ERK_PATHWAY	21	Down	0.0516503182722451	0.683051467897927
C2_SIG_PIP3_SIGNALING_IN_B_LYMPHOCYTES	31	Down	0.0516627425087842	0.683051467897927
C5_GO_PURINE_NUCLEOBASE_TRANSPORT	5	Up	0.0516652963872012	0.683051467897927
C2_REACTOME_METABOLISM_OF_ANGIOTENSINOGEN_TO_ANGIOTENSINS	11	Down	0.0516883510582417	0.683051467897927
C2_LAMB_CCND1_TARGETS	15	Down	0.0516934407413429	0.683051467897927
C5_GO_DNA_APURINIC_OR_APYRIMIDINIC_SITE_ENDONUCLEASE_ACTIVITY	10	Down	0.0518590263583426	0.684822875126003
C7_GSE46242_CTRL_VS_EGR2_DELETED_TH1_CD4_TCELL_UP	157	Down	0.0520011373178027	0.685282527779844
C2_MATSUDA_NATURAL_KILLER_DIFFERENTIATION	385	Down	0.0520119014499215	0.685282527779844
C5_GO_POSITIVE_REGULATION_OF_MITOCHONDRION_ORGANIZATION	96	Down	0.0520682990805957	0.685282527779844
C3_FOXO4_02	192	Down	0.0521022242152582	0.685282527779844
C7_GSE37416_12H_VS_24H_F_TULARENSIS_LVS_NEUTROPHIL_DN	157	Down	0.0521268897687322	0.685282527779844
C7_GSE2826_WT_VS_BTK_KO_BCELL_DN	145	Down	0.0522721183493033	0.685282527779844
C2_PID_CASPASE_PATHWAY	49	Down	0.0522843212500285	0.685282527779844
C5_GO_PIGMENT_CELL_DIFFERENTIATION	26	Down	0.0523076455958366	0.685282527779844
C5_GO_POSITIVE_REGULATION_OF_GLUCOSE_METABOLIC_PROCESS	19	Down	0.0523369115041588	0.685282527779844
C2_BURTON_ADIPOGENESIS_PEAK_AT_24HR	38	Down	0.0523585700920646	0.685282527779844
C7_GSE17721_0.5H_VS_12H_CPG_BMDC_UP	175	Down	0.0523951547887556	0.685282527779844
C5_GO_RAC_GTPASE_BINDING	60	Down	0.0523961080320689	0.685282527779844
C7_GSE3920_IFNA_VS_IFNG_TREATED_ENDOTHELIAL_CELL_DN	146	Down	0.0524269613196419	0.685282527779844
C5_GO_CARBOXYLIC_ESTER_HYDROLASE_ACTIVITY	87	Down	0.0525177449324638	0.685282527779844
C2_PID_NFKAPPAB_ATYPICAL_PATHWAY	15	Down	0.0525642119029715	0.685282527779844
C7_GSE23568_ID3_KO_VS_WT_CD8_TCELL_UP	181	Down	0.0525672248517196	0.685282527779844
C5_GO_CELLULAR_RESPONSE_TO_TEMPERATURE_STIMULUS	3	Down	0.0525752391764665	0.685282527779844
C1_chr6q24	25	Up	0.0526038089647523	0.685282527779844
C5_GO_LAMELLIPODIUM_ASSEMBLY	56	Down	0.0526246317344238	0.685282527779844
C2_GRABARCZYK_BCL11B_TARGETS_DN	44	Down	0.0526349285642241	0.685282527779844
C7_GSE3982_BCELL_VS_NKCELL_UP	169	Down	0.0527007821517568	0.685282527779844
C2_ZAMORA_NOS2_TARGETS_UP	43	Down	0.0527037467901105	0.685282527779844
C2_WATANABE_RECTAL_CANCER_RADIOTHERAPY_RESPONSIVE_DN	81	Down	0.0527179108680067	0.685282527779844
C5_GO_UBIQUITIN_LIKE_PROTEIN_CONJUGATING_ENZYME_ACTIVITY	36	Down	0.0527217307556073	0.685282527779844
C5_GO_ENDOPLASMIC_RETICULUM_PALMITOYLTRANSFERASE_COMPLEX	8	Down	0.0527775807193605	0.685282527779844
C5_GO_CYCLIC_NUCLEOTIDE_PHOSPHODIESTERASE_ACTIVITY	22	Up	0.05280261556337	0.685282527779844
C7_GSE5589_LPS_VS_LPS_AND_IL10_STIM_IL6_KO_MACROPHAGE_180MIN_DN	176	Down	0.0529504639959738	0.685282527779844
C5_GO_MITOCHONDRIAL_RESPIRATORY_CHAIN_COMPLEX_III_ASSEMBLY	9	Down	0.0530358363213625	0.685282527779844
C5_GO_MICROTUBULE_ASSOCIATED_COMPLEX	119	Down	0.0531425631700537	0.685282527779844
C5_GO_PHOSPHATIDYLINOSITOL_PHOSPHATE_5_PHOSPHATASE_ACTIVITY	11	Down	0.0531523215658635	0.685282527779844
C2_ROETH_TERT_TARGETS_DN	9	Down	0.0531570166685571	0.685282527779844
C7_GSE6269_HEALTHY_VS_STAPH_PNEUMO_INF_PBMC_DN	143	Down	0.0531987690971867	0.685282527779844
C2_LINDGREN_BLADDER_CANCER_WITH_LOH_IN_CHR9Q	95	Down	0.0532027368013826	0.685282527779844
C2_REACTOME_TP53_REGULATES_TRANSCRIPTION_OF_GENES_INVOLVED_IN_G2_CELL_CYCLE_ARREST	17	Down	0.0532030631801611	0.685282527779844
C5_GO_NEGATIVE_REGULATION_BY_HOST_OF_VIRAL_GENOME_REPLICATION	6	Up	0.0532071762005652	0.685282527779844
C5_GO_OOGENESIS	49	Down	0.0532087330453977	0.685282527779844
C2_REACTOME_VEGF_LIGAND_RECEPTOR_INTERACTIONS	5	Down	0.0532966222820439	0.685282527779844
C5_GO_T_HELPER_17_CELL_LINEAGE_COMMITMENT	10	Up	0.0533187908348008	0.685282527779844
C2_PID_IL1_PATHWAY	33	Down	0.0533501747224163	0.685282527779844
C1_chr12q23	67	Down	0.0533673065490081	0.685282527779844
C7_GSE2770_UNTREATED_VS_IL4_TREATED_ACT_CD4_TCELL_2H_UP	151	Down	0.053394805499817	0.685282527779844
C3_TCTATGA_MIR376A_MIR376B	67	Up	0.0534884433505458	0.685282527779844
C5_GO_LIGAND_GATED_CALCIUM_CHANNEL_ACTIVITY	21	Down	0.0535391172944931	0.685282527779844
C7_GSE17721_PAM3CSK4_VS_CPG_2H_BMDC_DN	150	Down	0.0535969760536876	0.685282527779844
C5_GO_POSITIVE_REGULATION_OF_BONE_DEVELOPMENT	7	Down	0.0536033181636735	0.685282527779844
C7_GSE17721_0.5H_VS_24H_POLYIC_BMDC_DN	171	Down	0.0536196071949563	0.685282527779844
C2_KEGG_COLORECTAL_CANCER	57	Down	0.0536258694239867	0.685282527779844
C5_GO_LOOP_OF_HENLE_DEVELOPMENT	2	Down	0.0536607140281439	0.685282527779844
C5_GO_PROTEIN_KINASE_C_SIGNALING	19	Down	0.0537289111817238	0.685282527779844
C5_GO_EPHRIN_RECEPTOR_BINDING	25	Down	0.0537887212713192	0.685282527779844
C7_GSE17721_PAM3CSK4_VS_CPG_24H_BMDC_DN	160	Down	0.0538011674992492	0.685282527779844
C7_GSE17721_POLYIC_VS_GARDIQUIMOD_16H_BMDC_DN	164	Down	0.0539749842771039	0.685282527779844
C2_REACTOME_COLLAGEN_DEGRADATION	43	Down	0.05398724782019	0.685282527779844
C1_chr16q12	24	Up	0.0539905742229349	0.685282527779844
C5_GO_X_CHROMOSOME	6	Down	0.0540231642458821	0.685282527779844
C3_MYB_Q3	181	Down	0.0540736444557519	0.685282527779844
C7_GSE7509_UNSTIM_VS_FCGRIIB_STIM_DC_UP	144	Down	0.054104107792417	0.685282527779844
C7_GSE39820_TGFBETA1_VS_TGFBETA3_IN_IL6_IL23A_TREATED_CD4_TCELL_UP	154	Down	0.0541462381354761	0.685282527779844
C2_PID_BMP_PATHWAY	32	Down	0.0541646018831718	0.685282527779844
C2_LEE_DOUBLE_POLAR_THYMOCYTE	23	Down	0.0541668215269295	0.685282527779844
C2_LIU_CMYB_TARGETS_DN	4	Down	0.0541758077129333	0.685282527779844
C5_GO_FOUR_WAY_JUNCTION_HELICASE_ACTIVITY	5	Down	0.0542124453853147	0.685282527779844
C5_GO_RESPONSE_TO_DOPAMINE	13	Down	0.0542655764671594	0.685282527779844
C2_KENNY_CTNNB1_TARGETS_UP	45	Down	0.0542707148594206	0.685282527779844
C7_GSE7509_DC_VS_MONOCYTE_DN	164	Down	0.0542859653210308	0.685282527779844
C7_GSE12507_PDC_CELL_LINE_VS_IMMATUE_T_CELL_LINE_UP	137	Down	0.0543731606383702	0.685282527779844
C5_GO_LEUKOCYTE_ADHESION_TO_VASCULAR_ENDOTHELIAL_CELL	30	Up	0.0544024384041996	0.685282527779844
C5_GO_NUCLEOSIDE_DIPHOSPHATE_KINASE_ACTIVITY	14	Down	0.0544232312449298	0.685282527779844
C7_GSE15735_CTRL_VS_HDAC_INHIBITOR_TREATED_CD4_TCELL_2H_DN	165	Down	0.0544457838428232	0.685282527779844
C2_DARWICHE_SKIN_TUMOR_PROMOTER_DN	133	Down	0.0544634608440949	0.685282527779844
C5_GO_CYCLIC_NUCLEOTIDE_BINDING	24	Up	0.0544841244259841	0.685282527779844
C7_GSE18893_TCONV_VS_TREG_2H_CULTURE_UP	171	Down	0.0545113466777226	0.685282527779844
C1_chr16q24	66	Down	0.054602613126133	0.685282527779844
C2_CHESLER_BRAIN_QTL_CIS	57	Down	0.0546184672684238	0.685282527779844
C7_GSE4984_UNTREATED_VS_GALECTIN1_TREATED_DC_UP	162	Down	0.0546238100910602	0.685282527779844
C7_GSE18804_SPLEEN_MACROPHAGE_VS_COLON_TUMORAL_MACROPHAGE_UP	173	Down	0.0546373316083556	0.685282527779844
C5_GO_POSITIVE_REGULATION_OF_CELL_ADHESION_MEDIATED_BY_INTEGRIN	16	Down	0.0547131618825014	0.685282527779844
C2_PID_FOXO_PATHWAY	46	Down	0.0547293947449086	0.685282527779844
C5_GO_LONG_CHAIN_FATTY_ACID_TRANSPORT	44	Down	0.0547585975156549	0.685282527779844
C5_GO_MACROPHAGE_FUSION	3	Down	0.0547615509476625	0.685282527779844
C2_KEGG_PANTOTHENATE_AND_COA_BIOSYNTHESIS	15	Up	0.0547926771494458	0.685282527779844
C5_GO_INTERLEUKIN_1_BIOSYNTHETIC_PROCESS	3	Down	0.0548353628670399	0.685282527779844
C5_GO_REGULATION_OF_INTERLEUKIN_1_BIOSYNTHETIC_PROCESS	3	Down	0.0548353628670399	0.685282527779844
C5_GO_PROTEIN_INSERTION_INTO_MEMBRANE	46	Down	0.0548659666167069	0.685282527779844
C7_GSE18893_TCONV_VS_TREG_24H_TNF_STIM_UP	180	Down	0.0548966021500555	0.685282527779844
C5_GO_LUNG_SACCULE_DEVELOPMENT	3	Up	0.0549092577299794	0.685282527779844
C7_GSE7460_TCONV_VS_TREG_LN_DN	184	Down	0.0549895674488171	0.685282527779844
C7_GSE40666_STAT1_KO_VS_STAT4_KO_CD8_TCELL_UP	175	Down	0.0550316953825041	0.685282527779844
C3_AAAYWAACM_HFH4_01	187	Down	0.0550338506495775	0.685282527779844
C5_GO_POSITIVE_REGULATION_OF_BINDING	149	Down	0.0551253651219212	0.685282527779844
C1_chr1p13	95	Down	0.055167154866872	0.685282527779844
C5_GO_REGULATION_OF_ENDOTHELIAL_CELL_CHEMOTAXIS	13	Down	0.0551850375147441	0.685282527779844
C2_LEE_LIVER_CANCER_E2F1_DN	47	Down	0.0551915477127715	0.685282527779844
C5_GO_CALMODULIN_DEPENDENT_KINASE_SIGNALING_PATHWAY	7	Up	0.0552203214694391	0.685282527779844
C5_GO_CELL_KILLING	103	Down	0.055226971326654	0.685282527779844
C5_GO_REGULATION_OF_CILIUM_BEAT_FREQUENCY	8	Down	0.0552276869051013	0.685282527779844
C2_BIOCARTA_TRKA_PATHWAY	11	Down	0.0552364046920794	0.685282527779844
C5_GO_MONOCARBOXYLIC_ACID_CATABOLIC_PROCESS	100	Down	0.0552456858478562	0.685282527779844
C5_GO_DNA_REPLICATION_FACTOR_C_COMPLEX	6	Down	0.0553222813322393	0.685282527779844
C5_GO_BRANCHING_INVOLVED_IN_MAMMARY_GLAND_DUCT_MORPHOGENESIS	17	Up	0.0553353058488445	0.685282527779844
C3_AR_Q6	182	Down	0.0553425220145987	0.685282527779844
C5_GO_BASE_EXCISION_REPAIR	39	Down	0.0553742579504572	0.685282527779844
C2_LIU_PROSTATE_CANCER_UP	68	Down	0.0553757358597299	0.685282527779844
C5_GO_TRANSFERASE_ACTIVITY_TRANSFERRING_HEXOSYL_GROUPS	152	Down	0.0554023933684726	0.685282527779844
C7_GSE22935_WT_VS_MYD88_KO_MACROPHAGE_UP	171	Down	0.0554030516418673	0.685282527779844
C7_GSE2770_IL4_ACT_VS_ACT_CD4_TCELL_2H_UP	185	Down	0.0554112276815761	0.685282527779844
C5_GO_RNA_INTERFERENCE	11	Down	0.0554560199911614	0.685282527779844
C2_PID_CD8_TCR_DOWNSTREAM_PATHWAY	51	Down	0.0554628220754915	0.685282527779844
C7_GSE15733_BM_VS_SPLEEN_MEMORY_CD4_TCELL_UP	136	Down	0.0554930330775696	0.685282527779844
C5_GO_OVARIAN_FOLLICLE_DEVELOPMENT	36	Down	0.0555547942089778	0.685282527779844
C5_GO_POSITIVE_REGULATION_OF_INTERLEUKIN_6_BIOSYNTHETIC_PROCESS	10	Down	0.055640650244846	0.685282527779844
C2_SANSOM_APC_MYC_TARGETS	208	Down	0.0556642690998326	0.685282527779844
C5_GO_CYTOPLASMIC_SEQUESTERING_OF_TRANSCRIPTION_FACTOR	13	Down	0.0556741573954479	0.685282527779844
C5_GO_REGULATION_OF_T_CELL_CHEMOTAXIS	11	Down	0.0557086687662849	0.685282527779844
C7_GSE25677_MPL_VS_R848_STIM_BCELL_UP	160	Down	0.0557281747362542	0.685282527779844
C2_GREENBAUM_E2A_TARGETS_UP	33	Down	0.0558069812184609	0.685282527779844
C7_GSE37532_TREG_VS_TCONV_CD4_TCELL_FROM_LN_UP	165	Down	0.0558369146618551	0.685282527779844
C7_GSE18804_SPLEEN_MACROPHAGE_VS_TUMORAL_MACROPHAGE_DN	162	Down	0.0559018280528325	0.685282527779844
C2_BIOCARTA_RNA_PATHWAY	10	Down	0.0559075511035973	0.685282527779844
C7_GSE37534_PIOGLITAZONE_VS_ROSIGLITAZONE_TREATED_CD4_TCELL_PPARG1_FOXP3_TRANSDUCED_UP	165	Down	0.0559376658469556	0.685282527779844
C5_GO_POSITIVE_REGULATION_OF_MEIOTIC_CELL_CYCLE	13	Down	0.0559594981387861	0.685282527779844
C7_GSE3982_BCELL_VS_BASOPHIL_DN	155	Down	0.0559749625391552	0.685282527779844
C2_BIOCARTA_IL7_PATHWAY	16	Down	0.0560486994842059	0.685282527779844
C2_REACTOME_POLO_LIKE_KINASE_MEDIATED_EVENTS	16	Up	0.0560486994842059	0.685282527779844
C5_GO_HEPARAN_SULFATE_N_ACETYLGLUCOSAMINYLTRANSFERASE_ACTIVITY	4	Up	0.056084967774789	0.685282527779844
C7_GSE5589_IL6_KO_VS_IL10_KO_LPS_STIM_MACROPHAGE_180MIN_DN	147	Down	0.0560925415147043	0.685282527779844
C2_KEGG_INTESTINAL_IMMUNE_NETWORK_FOR_IGA_PRODUCTION	36	Down	0.056117352594024	0.685282527779844
C3_TAAYNRNNTCC_UNKNOWN	111	Down	0.0561280564416343	0.685282527779844
C2_BIOCARTA_CLASSIC_PATHWAY	6	Down	0.0562027436722207	0.685282527779844
C7_GSE1432_6H_VS_24H_IFNG_MICROGLIA_UP	175	Down	0.0562273852991544	0.685282527779844
C2_MIKI_COEXPRESSED_WITH_CYP19A1	5	Down	0.0562321843481269	0.685282527779844
C5_GO_NEGATIVE_REGULATION_OF_PROTEIN_OLIGOMERIZATION	12	Up	0.0562337914623064	0.685282527779844
C2_ACEVEDO_LIVER_CANCER_WITH_H3K27ME3_UP	160	Down	0.0562792112465149	0.685282527779844
C5_GO_DISTAL_AXON	188	Down	0.0562855501557756	0.685282527779844
C5_GO_REGULATION_OF_MICROGLIAL_CELL_ACTIVATION	14	Down	0.0563032480560121	0.685282527779844
C2_ANDERSEN_CHOLANGIOCARCINOMA_CLASS2	110	Down	0.056316376531541	0.685282527779844
C5_GO_ESTABLISHMENT_OF_LYMPHOCYTE_POLARITY	8	Up	0.0563488220518955	0.685282527779844
C7_GSE42021_TCONV_PLN_VS_CD24INT_TCONV_THYMUS_UP	162	Down	0.0563710774589637	0.685282527779844
C5_GO_NIK_NF_KAPPAB_SIGNALING	131	Down	0.0563833575060784	0.685282527779844
C2_KEGG_GNRH_SIGNALING_PATHWAY	72	Down	0.0563869015189062	0.685282527779844
C5_GO_NITRIC_OXIDE_MEDIATED_SIGNAL_TRANSDUCTION	17	Down	0.0563979750801231	0.685282527779844
C2_ZHANG_RESPONSE_TO_CANTHARIDIN_DN	57	Down	0.0564045106469853	0.685282527779844
C2_PID_ARF_3PATHWAY	18	Up	0.0564071087925034	0.685282527779844
C2_SESTO_RESPONSE_TO_UV_C4	14	Down	0.0564365162361617	0.685282527779844
C2_REACTOME_FREE_FATTY_ACIDS_REGULATE_INSULIN_SECRETION	9	Down	0.0565355901161839	0.685613660746748
C5_GO_PROSTATE_GLAND_GROWTH	7	Up	0.0565638918561111	0.685613660746748
C2_YAGI_AML_SURVIVAL	104	Down	0.0566278917854065	0.685613660746748
C2_GENTILE_UV_RESPONSE_CLUSTER_D9	23	Up	0.0566293712939955	0.685613660746748
C2_DARWICHE_PAPILLOMA_RISK_HIGH_DN	132	Down	0.0566422172653207	0.685613660746748
C5_GO_LOW_DENSITY_LIPOPROTEIN_PARTICLE_RECEPTOR_BIOSYNTHETIC_PROCESS	8	Down	0.0567245533323893	0.685613660746748
C3_CTACTAG_MIR325	17	Down	0.0568260557334179	0.685613660746748
C5_GO_GLYOXYLATE_METABOLIC_PROCESS	5	Up	0.0568885797243572	0.685613660746748
C2_REACTOME_DEX_H_BOX_HELICASES_ACTIVATE_TYPE_I_IFN_AND_INFLAMMATORY_CYTOKINES_PRODUCTION	6	Down	0.0569048614967689	0.685613660746748
C2_REACTOME_ONCOGENIC_MAPK_SIGNALING	73	Down	0.056942688087215	0.685613660746748
C7_GSE25123_WT_VS_PPARG_KO_MACROPHAGE_DN	169	Down	0.0569797812812212	0.685613660746748
C2_REACTOME_PTEN_REGULATION	119	Down	0.056986528173094	0.685613660746748
C5_GO_MAGNESIUM_DEPENDENT_PROTEIN_SERINE_THREONINE_PHOSPHATASE_ACTIVITY	15	Down	0.0569883928825022	0.685613660746748
C5_GO_SUBSTRATE_DEPENDENT_CELL_MIGRATION	25	Down	0.0569913322850121	0.685613660746748
C5_GO_PROTEIN_TARGETING_TO_MITOCHONDRION	81	Down	0.0570270390446707	0.685613660746748
C2_REACTOME_TOXICITY_OF_BOTULINUM_TOXIN_TYPE_D_BONT_D	4	Up	0.0570368636459274	0.685613660746748
C2_ELVIDGE_HIF1A_TARGETS_UP	54	Down	0.0570546592065164	0.685613660746748
C7_GSE6259_FLT3L_INDUCED_33D1_POS_DC_VS_CD4_TCELL_DN	166	Down	0.057065556007132	0.685613660746748
C5_GO_POSITIVE_REGULATION_OF_TYPE_I_INTERFERON_PRODUCTION	68	Down	0.0570825734902213	0.685613660746748
C2_REACTOME_GENE_AND_PROTEIN_EXPRESSION_BY_JAK_STAT_SIGNALING_AFTER_INTERLEUKIN_12_STIMULATION	33	Down	0.057095019669975	0.685613660746748
C5_GO_POSITIVE_REGULATION_OF_ADENYLATE_CYCLASE_ACTIVITY	5	Up	0.0571395082178277	0.685768804981144
C5_GO_LAMIN_BINDING	14	Up	0.0573622747557924	0.687119841953605
C7_GSE40274_SATB1_VS_FOXP3_AND_SATB1_TRANSDUCED_ACTIVATED_CD4_TCELL_UP	138	Down	0.0573983961501844	0.687119841953605
C7_GSE17721_LPS_VS_GARDIQUIMOD_16H_BMDC_DN	175	Down	0.057408883924237	0.687119841953605
C2_MOOTHA_GLUCONEOGENESIS	27	Up	0.0574321446974876	0.687119841953605
C2_BIOCARTA_STRESS_PATHWAY	23	Down	0.0574463990686484	0.687119841953605
C7_GSE11057_CD4_EFF_MEM_VS_PBMC_DN	176	Down	0.0574534234624619	0.687119841953605
C5_GO_LIPID_CATABOLIC_PROCESS	240	Down	0.0574929121441642	0.687119841953605
C2_PEDERSEN_METASTASIS_BY_ERBB2_ISOFORM_4	61	Down	0.0575155437454653	0.687119841953605
C7_GSE41867_DAY6_VS_DAY8_LCMV_CLONE13_EFFECTOR_CD8_TCELL_DN	179	Down	0.0575456680061117	0.687119841953605
C5_GO_NEGATIVE_REGULATION_OF_CENTRIOLE_REPLICATION	8	Down	0.0576005997807172	0.687119841953605
C1_chr12q15	25	Down	0.0576199868817391	0.687119841953605
C5_GO_IMMUNE_RESPONSE_REGULATING_SIGNALING_PATHWAY	440	Down	0.0576631016703785	0.687119841953605
C2_LEE_LIVER_CANCER_MYC_E2F1_DN	45	Down	0.0576632818616868	0.687119841953605
C7_GSE30962_ACUTE_VS_CHRONIC_LCMV_PRIMARY_INF_CD8_TCELL_DN	176	Down	0.0578227976998828	0.688052300563022
C5_GO_POSITIVE_REGULATION_OF_ENDOTHELIAL_CELL_CHEMOTAXIS_BY_VEGF_ACTIVATED_VASCULAR_ENDOTHELIAL_GROWTH_FACTOR_RECEPTOR_SIGNALING_PATHWAY	3	Down	0.0578565790865725	0.688052300563022
C7_GSE5542_IFNA_VS_IFNA_AND_IFNG_TREATED_EPITHELIAL_CELLS_24H_UP	156	Down	0.0579581970649619	0.688052300563022
C5_GO_LIPOPROTEIN_PARTICLE_RECEPTOR_ACTIVITY	12	Up	0.0579790098680805	0.688052300563022
C2_REACTOME_ASSOCIATION_OF_TRIC_CCT_WITH_TARGET_PROTEINS_DURING_BIOSYNTHESIS	36	Down	0.0579813128298005	0.688052300563022
C2_AMIT_EGF_RESPONSE_480_HELA	135	Down	0.0579902340554349	0.688052300563022
C7_GSE37533_PPARG1_FOXP3_VS_FOXP3_TRANSDUCED_CD4_TCELL_PIOGLITAZONE_TREATED_DN	168	Down	0.0580333579504548	0.688052300563022
C7_GSE17721_CTRL_VS_GARDIQUIMOD_4H_BMDC_DN	148	Down	0.0580689202423866	0.688052300563022
C5_GO_REGULATION_OF_PROTEIN_SUMOYLATION	17	Down	0.0580871766345852	0.688052300563022
C5_GO_PYRUVATE_DEHYDROGENASE_ACTIVITY	5	Up	0.0581099444948423	0.688052300563022
C5_GO_MUSCLE_CELL_DEVELOPMENT	110	Down	0.0581626284383201	0.688052300563022
C7_GSE9960_HEALTHY_VS_SEPSIS_PBMC_UP	136	Down	0.058174821583865	0.688052300563022
C2_BRUNEAU_SEPTATION_VENTRICULAR	6	Up	0.0582148977116827	0.688052300563022
C2_BROWN_MYELOID_CELL_DEVELOPMENT_UP	129	Down	0.058231049986529	0.688052300563022
C2_REACTOME_REGULATION_OF_MITOTIC_CELL_CYCLE	71	Down	0.0582687028706958	0.688052300563022
C2_GRAHAM_NORMAL_QUIESCENT_VS_NORMAL_DIVIDING_DN	81	Down	0.0582981593454121	0.688052300563022
C5_GO_NEGATIVE_REGULATION_OF_CIRCADIAN_RHYTHM	9	Down	0.0583469462028412	0.688052300563022
C2_REACTOME_ASPARTATE_AND_ASPARAGINE_METABOLISM	5	Down	0.0583824016529763	0.688052300563022
C7_GSE21546_WT_VS_SAP1A_KO_AND_ELK1_KO_ANTI_CD3_STIM_DP_THYMOCYTES_UP	154	Down	0.0584126491300498	0.688052300563022
C7_GSE19772_CTRL_VS_HCMV_INF_MONOCYTES_DN	136	Up	0.0584400770885068	0.688052300563022
C5_GO_ACTIVATION_OF_INNATE_IMMUNE_RESPONSE	240	Down	0.0584888575960629	0.688052300563022
C7_GSE26495_PD1HIGH_VS_PD1LOW_CD8_TCELL_DN	137	Down	0.0585144708227537	0.688052300563022
C2_IKEDA_MIR30_TARGETS_UP	108	Down	0.0585163459054177	0.688052300563022
C7_GSE37301_HEMATOPOIETIC_STEM_CELL_VS_PRO_BCELL_UP	145	Down	0.0585668958319894	0.688052300563022
C7_GSE16385_IFNG_TNF_VS_ROSIGLITAZONE_STIM_MACROPHAGE_UP	142	Down	0.0585700315969964	0.688052300563022
C2_HELLER_SILENCED_BY_METHYLATION_UP	215	Down	0.0585880946532645	0.688052300563022
C5_GO_RNA_POLYMERASE_III_COMPLEX	15	Down	0.0586059084767227	0.688052300563022
C5_GO_REGULATION_OF_ER_ASSOCIATED_UBIQUITIN_DEPENDENT_PROTEIN_CATABOLIC_PROCESS	9	Up	0.0586284034591057	0.688052300563022
C5_GO_PROTEIN_GLUTAMINE_GAMMA_GLUTAMYLTRANSFERASE_ACTIVITY	3	Up	0.0587224279384679	0.688465348496795
C2_KEGG_ADHERENS_JUNCTION	63	Down	0.0587269847978898	0.688465348496795
C7_GSE17721_LPS_VS_GARDIQUIMOD_6H_BMDC_DN	171	Down	0.058786236228652	0.688788246814998
C5_GO_N_ACETYLNEURAMINATE_CATABOLIC_PROCESS	6	Down	0.0588831581534106	0.689504878511102
C5_GO_REGULATION_OF_OSTEOCLAST_DEVELOPMENT	10	Down	0.0589441872451497	0.689504878511102
C7_GSE5589_UNSTIM_VS_45MIN_LPS_AND_IL10_STIM_MACROPHAGE_UP	168	Down	0.0589446998309421	0.689504878511102
C5_GO_MEMBRANE_LIPID_BIOSYNTHETIC_PROCESS	117	Down	0.0589743619331412	0.689504878511102
C7_GSE43955_TH0_VS_TGFB_IL6_IL23_TH17_ACT_CD4_TCELL_60H_UP	159	Down	0.0590428484885947	0.689844333027817
C5_GO_RESPONSE_TO_PH	28	Down	0.0591807820531337	0.689844333027817
C2_REACTOME_CONVERSION_FROM_APC_C:CDC20_TO_APC_C:CDH1_IN_LATE_ANAPHASE	17	Down	0.0591846631307089	0.689844333027817
C7_GSE36891_UNSTIM_VS_PAM_TLR2_STIM_PERITONEAL_MACROPHAGE_UP	178	Down	0.0591847879311689	0.689844333027817
C2_PEDERSEN_METASTASIS_BY_ERBB2_ISOFORM_5	8	Up	0.0592381424853412	0.689844333027817
C5_GO_SPHINGOMYELIN_CATABOLIC_PROCESS	6	Down	0.0592589019246238	0.689844333027817
C1_chr16p12	59	Down	0.0593084683586785	0.689844333027817
C5_GO_POSITIVE_REGULATION_OF_COMPLEMENT_ACTIVATION	2	Down	0.0593402871753309	0.689844333027817
C5_GO_REGULATION_OF_TELOMERE_MAINTENANCE_VIA_TELOMERE_LENGTHENING	57	Down	0.0593525983855835	0.689844333027817
C5_GO_REGULATION_OF_PSEUDOPODIUM_ASSEMBLY	9	Up	0.0593654729393315	0.689844333027817
C5_GO_REGULATION_OF_RESPIRATORY_GASEOUS_EXCHANGE	14	Up	0.0593758280111881	0.689844333027817
C2_REACTOME_ACTIVATION_OF_PUMA_AND_TRANSLOCATION_TO_MITOCHONDRIA	9	Down	0.0593844728058748	0.689844333027817
C5_GO_POSITIVE_REGULATION_OF_INTERLEUKIN_8_PRODUCTION	36	Down	0.0594192134865494	0.689878981597174
C7_GSE2706_UNSTIM_VS_2H_R848_DC_DN	163	Down	0.0594528231468168	0.689900468599519
C2_REACTOME_PHOSPHORYLATION_OF_EMI1	6	Down	0.0595262559429403	0.690062067166038
C5_GO_CELLULAR_RESPONSE_TO_COLD	9	Down	0.0595430013366185	0.690062067166038
C2_IRITANI_MAD1_TARGETS_UP	9	Down	0.0595620483329338	0.690062067166038
C5_GO_POSITIVE_REGULATION_OF_NEUROINFLAMMATORY_RESPONSE	11	Down	0.0596433573820174	0.690281297042403
C2_BIOCARTA_HBX_PATHWAY	6	Down	0.0596445239860328	0.690281297042403
C5_GO_NEGATIVE_REGULATION_OF_PROTEIN_BINDING	73	Down	0.0598343619467669	0.691254801110369
C5_GO_CELLULAR_RESPONSE_TO_CADMIUM_ION	25	Down	0.059869424816796	0.691254801110369
C7_GSE17721_0.5H_VS_12H_POLYIC_BMDC_UP	157	Down	0.059899193677485	0.691254801110369
C5_GO_UBIQUITIN_BINDING	68	Down	0.0599006358108896	0.691254801110369
C2_BIOCARTA_P27_PATHWAY	13	Down	0.0599165899437248	0.691254801110369
C5_GO_DISORDERED_DOMAIN_SPECIFIC_BINDING	28	Down	0.0600108227423142	0.691254801110369
C1_chr10q26	71	Down	0.0600340940223266	0.691254801110369
C5_GO_REGULATION_OF_HEART_GROWTH	50	Down	0.0600499497988606	0.691254801110369
C7_GSE42021_TREG_VS_TCONV_PLN_UP	171	Down	0.0600618747859134	0.691254801110369
C5_GO_PROSTAGLANDIN_E_RECEPTOR_ACTIVITY	2	Up	0.0600928513590177	0.691254801110369
C2_THEILGAARD_NEUTROPHIL_AT_SKIN_WOUND_UP	71	Down	0.060096384112299	0.691254801110369
C5_GO_PROTEIN_CONTAINING_COMPLEX_BINDING	856	Down	0.0601151464823713	0.691254801110369
C5_GO_REGULATION_OF_TYPE_2_IMMUNE_RESPONSE	24	Down	0.0601436966743861	0.691254801110369
C2_REACTOME_ZINC_TRANSPORTERS	11	Down	0.0601869086519687	0.691254801110369
C7_GSE25088_CTRL_VS_ROSIGLITAZONE_STIM_STAT6_KO_MACROPHAGE_DN	175	Down	0.0602111443749937	0.691254801110369
C5_GO_CELLULAR_RESPONSE_TO_LOW_DENSITY_LIPOPROTEIN_PARTICLE_STIMULUS	16	Down	0.0602377820053367	0.691254801110369
C2_WANG_METASTASIS_OF_BREAST_CANCER_ESR1_DN	25	Down	0.0602861386649141	0.691444451012635
C7_GSE3920_IFNA_VS_IFNB_TREATED_ENDOTHELIAL_CELL_DN	157	Down	0.0603782616474989	0.691755899748782
C2_BIOCARTA_PGC1A_PATHWAY	10	Down	0.0603795495753796	0.691755899748782
C5_GO_CELLULAR_RESPONSE_TO_OXIDISED_LOW_DENSITY_LIPOPROTEIN_PARTICLE_STIMULUS	9	Down	0.0604115584673706	0.691755899748782
C2_REACTOME_PRESYNAPTIC_FUNCTION_OF_KAINATE_RECEPTORS	15	Down	0.060440671073203	0.691755899748782
C5_GO_APICAL_CORTEX	5	Down	0.0605916818192816	0.691900122133349
C5_GO_PYRUVATE_TRANSMEMBRANE_TRANSPORT	4	Down	0.0605934161513996	0.691900122133349
C5_GO_PYRUVATE_TRANSMEMBRANE_TRANSPORTER_ACTIVITY	4	Down	0.0605934161513996	0.691900122133349
C5_GO_TONIC_SMOOTH_MUSCLE_CONTRACTION	6	Down	0.0605977027546598	0.691900122133349
C7_GSE37416_12H_VS_48H_F_TULARENSIS_LVS_NEUTROPHIL_UP	174	Down	0.06061252738663	0.691900122133349
C5_GO_CYSTEINE_TYPE_ENDOPEPTIDASE_ACTIVITY	76	Down	0.0606496151353324	0.691959868479425
C5_GO_POSITIVE_REGULATION_OF_RECEPTOR_BIOSYNTHETIC_PROCESS	9	Down	0.0607399633118146	0.692626888725747
C7_GSE19512_NAUTRAL_VS_INDUCED_TREG_DN	146	Down	0.0608466335257723	0.692737264228188
C7_GSE45365_WT_VS_IFNAR_KO_CD11B_DC_DN	141	Down	0.0608520317981546	0.692737264228188
C7_GSE22025_UNTREATED_VS_PROGESTERONE_TREATED_CD4_TCELL_UP	139	Down	0.0608520735494125	0.692737264228188
C5_GO_ENDOPLASMIC_RETICULUM_EXIT_SITE	15	Down	0.0608884188076279	0.692737264228188
C2_LOPEZ_MESOTHELIOMA_SURVIVAL_OVERALL_UP	5	Down	0.0609090905802992	0.692737264228188
C5_GO_NEGATIVE_REGULATION_OF_MRNA_SPLICING_VIA_SPLICEOSOME	17	Up	0.060988242610193	0.693134831712741
C7_GSE22103_UNSTIM_VS_LPS_STIM_NEUTROPHIL_DN	163	Down	0.0610078625528132	0.693134831712741
C2_BIOCARTA_IFNA_PATHWAY	7	Up	0.0610696044886908	0.693473611242985
C5_GO_PLACENTA_BLOOD_VESSEL_DEVELOPMENT	27	Down	0.0611326307030914	0.693538660900588
C5_GO_APOLIPOPROTEIN_A_I_BINDING	5	Down	0.0611391859146815	0.693538660900588
C2_LINDGREN_BLADDER_CANCER_CLUSTER_3_UP	286	Down	0.0612342875021947	0.694008995880382
C7_GSE557_WT_VS_I_AB_KO_DC_DN	171	Down	0.0612796303435569	0.694008995880382
C2_VALK_AML_CLUSTER_6	25	Down	0.0612946084096502	0.694008995880382
C5_GO_DENDRITE_TERMINUS	9	Down	0.0613361207207038	0.694008995880382
C5_GO_ORGANELLE_DISASSEMBLY	87	Down	0.0613531637523712	0.694008995880382
C2_ACOSTA_PROLIFERATION_INDEPENDENT_MYC_TARGETS_DN	102	Down	0.0613723372041713	0.694008995880382
C2_PID_HIV_NEF_PATHWAY	33	Down	0.0615218555130079	0.695166652556716
C5_GO_C2H2_ZINC_FINGER_DOMAIN_BINDING	10	Up	0.0615473612936606	0.695166652556716
C5_GO_LEUKOCYTE_MIGRATION_INVOLVED_IN_INFLAMMATORY_RESPONSE	9	Down	0.0615707148883268	0.695166652556716
C5_GO_MITOCHONDRIAL_DNA_REPLICATION	12	Down	0.0616995478010589	0.695227623747046
C5_GO_PURINE_NUCLEOSIDE_MONOPHOSPHATE_BIOSYNTHETIC_PROCESS	17	Down	0.061720471862816	0.695227623747046
C5_GO_PROTEIN_TRANSMEMBRANE_IMPORT_INTO_INTRACELLULAR_ORGANELLE	27	Down	0.0617406837305459	0.695227623747046
C7_GSE41867_MEMORY_VS_EXHAUSTED_CD8_TCELL_DAY30_LCMV_DN	164	Down	0.0617823345301068	0.695227623747046
C5_GO_LARGE_RIBOSOMAL_SUBUNIT_RRNA_BINDING	5	Down	0.0617980159868766	0.695227623747046
C5_GO_POSITIVE_REGULATION_OF_NLRP3_INFLAMMASOME_COMPLEX_ASSEMBLY	6	Down	0.0618150216661897	0.695227623747046
C5_GO_PEROXISOME_ORGANIZATION	69	Down	0.0618330024151841	0.695227623747046
C7_GSE13493_DP_VS_CD8POS_THYMOCYTE_UP	162	Down	0.0619477274003233	0.695227623747046
C5_GO_NEGATIVE_REGULATION_OF_GLUCOCORTICOID_METABOLIC_PROCESS	3	Down	0.0619663967420234	0.695227623747046
C5_GO_REGULATION_OF_GLUCOCORTICOID_BIOSYNTHETIC_PROCESS	3	Down	0.0619663967420234	0.695227623747046
C7_GSE40274_CTRL_VS_FOXP3_AND_EOS_TRANSDUCED_ACTIVATED_CD4_TCELL_DN	116	Down	0.0619688167751898	0.695227623747046
C2_ACEVEDO_LIVER_CANCER_UP	804	Down	0.0619956460795255	0.695227623747046
C7_GSE3982_MAC_VS_EFF_MEMORY_CD4_TCELL_UP	171	Down	0.062042565197178	0.695227623747046
C2_ODONNELL_METASTASIS_UP	51	Up	0.0620691492831715	0.695227623747046
C5_GO_MUSCLE_HYPERTROPHY_IN_RESPONSE_TO_STRESS	19	Down	0.0620739336330282	0.695227623747046
C7_GSE15735_CTRL_VS_HDAC_INHIBITOR_TREATED_CD4_TCELL_2H_UP	177	Down	0.0620881825746568	0.695227623747046
C2_DEN_INTERACT_WITH_LCA5	19	Down	0.06212163780621	0.695232787240291
C2_REACTOME_DNA_DAMAGE_BYPASS	45	Down	0.0621526526179922	0.695232787240291
C5_GO_REGULATION_OF_DEACETYLASE_ACTIVITY	9	Down	0.0622921369813148	0.69622203558077
C5_GO_REGULATION_OF_LIPID_TRANSPORT	74	Down	0.0624035013107546	0.69622203558077
C7_GSE33162_HDAC3_KO_VS_HDAC3_KO_4H_LPS_STIM_MACROPHAGE_UP	167	Down	0.0624086843416222	0.69622203558077
C7_GSE6259_BCELL_VS_CD4_TCELL_UP	143	Down	0.0624428862068632	0.69622203558077
C3_EVI1_06	14	Up	0.0624980736336018	0.69622203558077
C2_CHICAS_RB1_TARGETS_LOW_SERUM	78	Down	0.0625380475011991	0.69622203558077
C2_BIDUS_METASTASIS_DN	129	Down	0.0625556189269143	0.69622203558077
C2_VALK_AML_CLUSTER_16	21	Up	0.0625727030126446	0.69622203558077
C2_STARK_BRAIN_22Q11_DELETION	8	Down	0.0625728269531604	0.69622203558077
C2_REACTOME_SIGNALING_BY_ROBO_RECEPTORS	164	Down	0.0626071027104918	0.69622203558077
C5_GO_REGULATION_OF_APOPTOTIC_SIGNALING_PATHWAY	320	Down	0.0626153504448385	0.69622203558077
C7_GSE9878_CTRL_VS_EBF_TRANSDUCED_PAX5_KO_PRO_BCELL_UP	157	Down	0.06267041321959	0.69622203558077
C7_GSE26030_UNSTIM_VS_RESTIM_TH17_DAY5_POST_POLARIZATION_DN	168	Down	0.0626838454084817	0.69622203558077
C2_REACTOME_NUCLEAR_SIGNALING_BY_ERBB4	26	Down	0.0626897896973708	0.69622203558077
C5_GO_NEGATIVE_REGULATION_OF_UBIQUITIN_PROTEIN_LIGASE_ACTIVITY	6	Down	0.0627556364123094	0.696597184355951
C5_GO_POSITIVE_REGULATION_OF_HEPATOCYTE_PROLIFERATION	6	Up	0.0628215083933474	0.696898712073898
C2_EHLERS_ANEUPLOIDY_UP	29	Down	0.062875273749434	0.696898712073898
C5_GO_HYDROLASE_ACTIVITY_ACTING_ON_CARBON_NITROGEN_BUT_NOT_PEPTIDE_BONDS_IN_CYCLIC_AMIDINES	26	Up	0.0628790441313281	0.696898712073898
C5_GO_EMBRYONIC_PATTERN_SPECIFICATION	36	Down	0.062946384226803	0.697277858080326
C7_GSE28737_WT_VS_BCL6_KO_MARGINAL_ZONE_BCELL_DN	161	Down	0.0630013341449805	0.697277858080326
C7_GSE24634_IL4_VS_CTRL_TREATED_NAIVE_CD4_TCELL_DAY7_DN	164	Down	0.0630289905679104	0.697277858080326
C5_GO_NEGATIVE_REGULATION_OF_CYSTEINE_TYPE_ENDOPEPTIDASE_ACTIVITY	74	Down	0.0630490902629895	0.697277858080326
C7_GSE7568_IL4_VS_IL4_AND_DEXAMETHASONE_TREATED_MACROPHAGE_DN	148	Down	0.0630903473706925	0.697277858080326
C2_LANDIS_ERBB2_BREAST_TUMORS_65_DN	28	Down	0.0631058449102758	0.697277858080326
C7_GSE6674_ANTI_IGM_VS_ANTI_IGM_AND_CPG_STIM_BCELL_DN	177	Down	0.0632898294343214	0.698102444477201
C5_GO_REGULATION_OF_ORGANELLE_ORGANIZATION	996	Down	0.063330922772938	0.698102444477201
C7_GSE15750_DAY6_VS_DAY10_TRAF6KO_EFF_CD8_TCELL_DN	169	Down	0.0633656749096746	0.698102444477201
C5_GO_POSITIVE_REGULATION_OF_EXECUTION_PHASE_OF_APOPTOSIS	7	Down	0.0633895438388876	0.698102444477201
C5_GO_PROTEIN_AUTOUBIQUITINATION	59	Down	0.0634288060163029	0.698102444477201
C5_GO_QUINONE_BIOSYNTHETIC_PROCESS	14	Down	0.0634424282746285	0.698102444477201
C2_REACTOME_ACTIVATION_OF_SMO	14	Down	0.0635107062458442	0.698102444477201
C5_GO_POSITIVE_REGULATION_OF_MEMBRANE_POTENTIAL	14	Down	0.0635422396258392	0.698102444477201
C5_GO_ALPHA_BETA_T_CELL_RECEPTOR_COMPLEX	5	Down	0.0635440064545534	0.698102444477201
C2_REACTOME_SUMOYLATION_OF_TRANSCRIPTION_COFACTORS	37	Down	0.0635704330148415	0.698102444477201
C7_GSE19825_CD24LOW_VS_IL2RA_HIGH_DAY3_EFF_CD8_TCELL_DN	174	Down	0.0636294035717033	0.698102444477201
C5_GO_OVULATION_FROM_OVARIAN_FOLLICLE	8	Up	0.0636444290509274	0.698102444477201
C2_VANLOO_SP3_TARGETS_DN	73	Down	0.0636531014484774	0.698102444477201
C7_GSE411_100MIN_VS_400MIN_IL6_STIM_MACROPHAGE_UP	174	Down	0.0636587307316722	0.698102444477201
C7_GSE339_CD4POS_VS_CD8POS_DC_IN_CULTURE_DN	158	Down	0.0636813552381592	0.698102444477201
C7_GSE44732_UNSTIM_VS_IL27_STIM_IMATURE_DC_UP	163	Down	0.0636946575037431	0.698102444477201
C2_RUTELLA_RESPONSE_TO_HGF_VS_CSF2RB_AND_IL4_UP	364	Down	0.0637927133663882	0.698554414327439
C5_GO_PYRIMIDINE_NUCLEOTIDE_BIOSYNTHETIC_PROCESS	40	Down	0.0638298652028047	0.698554414327439
C7_GSE39152_BRAIN_VS_SPLEEN_CD103_NEG_MEMORY_CD8_TCELL_DN	169	Down	0.0639683215591982	0.698554414327439
C2_PAPASPYRIDONOS_UNSTABLE_ATEROSCLEROTIC_PLAQUE_UP	46	Down	0.0639778457509621	0.698554414327439
C5_GO_POSITIVE_REGULATION_OF_T_CELL_MEDIATED_IMMUNITY	40	Down	0.06405070020816	0.698554414327439
C7_GSE19941_LPS_VS_LPS_AND_IL10_STIM_IL10_KO_NFKBP50_KO_MACROPHAGE_DN	169	Down	0.0641000873822921	0.698554414327439
C5_GO_PHAGOCYTIC_VESICLE_MEMBRANE	58	Down	0.0641443958122038	0.698554414327439
C2_WONG_PROTEASOME_GENE_MODULE	41	Down	0.064156552062162	0.698554414327439
C7_GSE18281_SUBCAPSULAR_VS_CENTRAL_CORTICAL_REGION_OF_THYMUS_UP	150	Down	0.0641777400866626	0.698554414327439
C5_GO_PROTEIN_N_TERMINUS_BINDING	90	Down	0.0642837590401477	0.698554414327439
C5_GO_COMMISSURAL_NEURON_AXON_GUIDANCE	10	Down	0.0643344446448068	0.698554414327439
C2_WEST_ADRENOCORTICAL_CARCINOMA_VS_ADENOMA_DN	18	Down	0.064353311477313	0.698554414327439
C7_GSE3982_DC_VS_MAC_DN	150	Down	0.0643641289900956	0.698554414327439
C7_GSE27786_LIN_NEG_VS_NKTCELL_UP	165	Down	0.0643776501273105	0.698554414327439
C5_GO_POSITIVE_REGULATION_OF_PHOSPHATIDYLINOSITOL_3_KINASE_SIGNALING	67	Down	0.0644160106986851	0.698554414327439
C5_GO_RHO_GTPASE_BINDING	145	Down	0.0644179120175122	0.698554414327439
C2_PID_RETINOIC_ACID_PATHWAY	27	Down	0.0644773359421915	0.698554414327439
[truncated: 19,724 more rows]
