# Supplementary material for: Osteopontin associates with brain TRM-cell transcriptome and compartmentalization in donors with and without multiple sclerosis
Source: iScience. 2022 Dec 9;26(1):105785. doi: 10.1016/j.isci.2022.105785 (PMC9804143; doi:10.1016/j.isci.2022.105785)
Supplement: Data S6. Gene set enrichment analysis results of matched blood and brain samples, related to Figures S10B and S10C [file mmc7.zip › DataS6_GSEA_Circulating_vs_Brain/tab.camera.v7.0_GM_CD8_TRM_vs_B_CD8_TEM.txt]

geneset	NGenes	Direction	PValue	FDR
C5_GO_RESPIRASOME	77	Up	9.71183497268439e-09	0.000210970191111623
C5_GO_RESPIRATORY_CHAIN_COMPLEX	65	Up	3.29770703735278e-08	0.000358180449862072
C2_MOOTHA_VOXPHOS	66	Up	5.69112078525109e-08	0.000412094056060032
C5_GO_NADH_DEHYDROGENASE_ACTIVITY	37	Up	1.30895136012043e-07	0.000710858759897401
C5_GO_INNER_MITOCHONDRIAL_MEMBRANE_PROTEIN_COMPLEX	108	Up	2.21469601854082e-07	0.000962196832215246
C2_REACTOME_SRP_DEPENDENT_COTRANSLATIONAL_PROTEIN_TARGETING_TO_MEMBRANE	86	Up	5.74486248834679e-07	0.00167525341827591
C2_KEGG_RIBOSOME	62	Up	6.81605013370572e-07	0.00167525341827591
C2_KANG_DOXORUBICIN_RESISTANCE_UP	48	Down	6.90633264472781e-07	0.00167525341827591
C5_GO_MITOCHONDRIAL_RESPIRATORY_CHAIN_COMPLEX_I	43	Up	6.94069915043187e-07	0.00167525341827591
C5_GO_ATP_SYNTHESIS_COUPLED_ELECTRON_TRANSPORT	77	Up	9.52824103504184e-07	0.00192906724441494
C5_GO_COTRANSLATIONAL_PROTEIN_TARGETING_TO_MEMBRANE	77	Up	9.76832835638003e-07	0.00192906724441494
C5_GO_MITOCHONDRIAL_ELECTRON_TRANSPORT_NADH_TO_UBIQUINONE	43	Up	1.36791363356854e-06	0.00247626565516745
C2_REACTOME_NONSENSE_MEDIATED_DECAY_NMD_INDEPENDENT_OF_THE_EXON_JUNCTION_COMPLEX_EJC	71	Up	1.55386212174828e-06	0.00259650360544137
C2_KEGG_OXIDATIVE_PHOSPHORYLATION	101	Up	2.0319198783226e-06	0.00315281396548584
C2_ROSTY_CERVICAL_CANCER_PROLIFERATION_CLUSTER	129	Down	2.77913593870323e-06	0.00402474466643001
C3_KRCTCNNNNMANAGC_UNKNOWN	55	Down	4.63459910092001e-06	0.00629233726683034
C5_GO_RESPIRATORY_ELECTRON_TRANSPORT_CHAIN	94	Up	5.37440469320263e-06	0.00686754077355533
C2_CHIANG_LIVER_CANCER_SUBCLASS_PROLIFERATION_UP	154	Down	6.56559223349698e-06	0.00792357556045861
TRM_core_signature_DOWN	14	Down	1.07924782902432e-05	0.012339210836787
C2_FLORIO_NEOCORTEX_BASAL_RADIAL_GLIA_DN	163	Down	1.3059272731729e-05	0.0141843290775675
C5_GO_OXIDOREDUCTASE_COMPLEX	92	Up	1.73123502014893e-05	0.0179083896869977
C5_GO_OXIDATIVE_PHOSPHORYLATION	112	Up	1.98448918107577e-05	0.0195950265820496
C2_KONG_E2F3_TARGETS	85	Down	2.26073296322585e-05	0.0213521313739805
C5_GO_ESTABLISHMENT_OF_PROTEIN_LOCALIZATION_TO_ENDOPLASMIC_RETICULUM	86	Up	2.93560044831921e-05	0.0265708535578492
C2_SOTIRIOU_BREAST_CANCER_GRADE_1_VS_3_UP	138	Down	3.15710593408061e-05	0.0274327248824133
C2_KEGG_PARKINSONS_DISEASE	98	Up	4.78843793643201e-05	0.0400073989588894
C2_BURTON_ADIPOGENESIS_3	90	Down	5.6681314130132e-05	0.0456032661795873
C2_REACTOME_RESPIRATORY_ELECTRON_TRANSPORT_ATP_SYNTHESIS_BY_CHEMIOSMOTIC_COUPLING_AND_HEAT_PRODUCTION_BY_UNCOUPLING_PROTEINS	100	Up	6.98861860159084e-05	0.0515397851207295
C5_GO_OXIDOREDUCTASE_ACTIVITY_ACTING_ON_NAD_P_H_QUINONE_OR_SIMILAR_COMPOUND_AS_ACCEPTOR	48	Up	6.99978126755396e-05	0.0515397851207295
C2_GAVIN_FOXP3_TARGETS_CLUSTER_P6	79	Down	7.19480562837176e-05	0.0515397851207295
C5_GO_MITOCHONDRIAL_RESPIRATORY_CHAIN_COMPLEX_ASSEMBLY	81	Up	7.355030791063e-05	0.0515397851207295
C5_GO_NPBAF_COMPLEX	10	Up	8.86719861872183e-05	0.0601944236232794
C2_SONG_TARGETS_OF_IE86_CMV_PROTEIN	52	Down	9.44312535842192e-05	0.0621615188366665
C2_KEGG_ALZHEIMERS_DISEASE	131	Up	0.000104043351709826	0.0644361901487077
C2_DIRMEIER_LMP1_RESPONSE_EARLY	54	Down	0.000104143701689561	0.0644361901487077
C2_REACTOME_NONSENSE_MEDIATED_DECAY_NMD	89	Up	0.000106785565776066	0.0644361901487077
C2_STEIN_ESRRA_TARGETS_RESPONSIVE_TO_ESTROGEN_DN	37	Down	0.000114445489799192	0.0671918749975094
C2_REACTOME_SELENOAMINO_ACID_METABOLISM	87	Up	0.000140787072905959	0.0787699433630453
C7_GSE15750_DAY6_VS_DAY10_TRAF6KO_EFF_CD8_TCELL_UP	181	Down	0.000141418210705647	0.0787699433630453
C2_REACTOME_REGULATION_OF_EXPRESSION_OF_SLITS_AND_ROBOS	125	Up	0.000172205542872042	0.0935205251952344
C5_GO_NUCLEAR_TRANSCRIBED_MRNA_CATABOLIC_PROCESS_NONSENSE_MEDIATED_DECAY	95	Up	0.000178934676029594	0.0948048284729479
C5_GO_NADH_DEHYDROGENASE_COMPLEX_ASSEMBLY	55	Up	0.000232392880714882	0.120196917804033
C2_REACTOME_EUKARYOTIC_TRANSLATION_INITIATION	89	Up	0.000248140532550489	0.125165301743758
C5_GO_STRUCTURAL_CONSTITUENT_OF_RIBOSOME	123	Up	0.000255229545375174	0.125165301743758
C3_ACAACTT_MIR382	59	Up	0.000259284563755886	0.125165301743758
C2_REICHERT_MITOSIS_LIN9_TARGETS	25	Down	0.000270726771552057	0.125359606712815
C5_GO_MITOCHONDRIAL_PROTEIN_COMPLEX	219	Up	0.000271228721424403	0.125359606712815
C2_REACTOME_RESPIRATORY_ELECTRON_TRANSPORT	81	Up	0.00030565227597215	0.138326758144646
C5_GO_INTERLEUKIN_12_PRODUCTION	42	Down	0.000367717208293118	0.163018794199008
C2_CHEMNITZ_RESPONSE_TO_PROSTAGLANDIN_E2_UP	121	Down	0.000375792476887434	0.163266799508515
C5_GO_MITOCHONDRIAL_MEMBRANE_PART	185	Up	0.000441083011801669	0.187875416967993
C5_GO_CELLULAR_RESPIRATION	155	Up	0.000499883572334423	0.208826362342705
C5_GO_PENTOSE_PHOSPHATE_SHUNT	14	Down	0.000538277712415648	0.220622768807644
C2_DUTERTRE_ESTRADIOL_RESPONSE_24HR_UP	285	Down	0.000578201925510949	0.229688477852705
C7_GSE29617_CTRL_VS_TIV_FLU_VACCINE_PBMC_2008_DN	170	Up	0.000581543354136112	0.229688477852705
C5_GO_CYTOSOLIC_RIBOSOME	79	Up	0.000644912576891155	0.250168498353689
C2_FURUKAWA_DUSP6_TARGETS_PCI35_DN	52	Down	0.00065995751455697	0.250858669860934
C5_GO_NUCLEAR_TRANSCRIBED_MRNA_CATABOLIC_PROCESS	165	Up	0.000669787913821026	0.250858669860934
C2_ZHAN_MULTIPLE_MYELOMA_PR_UP	40	Down	0.000688323186670173	0.253431264136206
C2_REACTOME_BIOSYNTHESIS_OF_SPECIALIZED_PRORESOLVING_MEDIATORS_SPMS	11	Up	0.000720440805366566	0.260835593582965
C2_REACTOME_INFLUENZA_INFECTION	124	Up	0.000778597826471126	0.277270173515283
C2_REACTOME_COMPLEX_I_BIOGENESIS	46	Up	0.000836341893968392	0.289866459369625
C7_GSE29617_CTRL_VS_DAY3_TIV_FLU_VACCINE_PBMC_2008_DN	168	Up	0.000840656766573971	0.289866459369625
C5_GO_SPINDLE_ELONGATION	10	Down	0.000885722559502351	0.297667300285415
C2_GESERICK_TERT_TARGETS_DN	20	Down	0.000890686116952168	0.297667300285415
C5_GO_RESPIRATORY_CHAIN_COMPLEX_III	10	Up	0.000939578699377541	0.309249516463308
C2_PID_TNF_PATHWAY	45	Down	0.000973684993892413	0.313092136364289
C2_PECE_MAMMARY_STEM_CELL_UP	99	Up	0.000992930476014981	0.313092136364289
C2_TANG_SENESCENCE_TP53_TARGETS_DN	51	Down	0.000994492354147031	0.313092136364289
C5_GO_GLUTAMATE_BIOSYNTHETIC_PROCESS	5	Up	0.00107307099237035	0.328482148548241
C5_GO_CYTOSOLIC_LARGE_RIBOSOMAL_SUBUNIT	46	Up	0.00109361734548706	0.328482148548241
C5_GO_FORMATION_OF_QUADRUPLE_SL_U4_U5_U6_SNRNP	7	Down	0.00111186543068421	0.328482148548241
C5_GO_MITOCHONDRIAL_PROTON_TRANSPORTING_ATP_SYNTHASE_COMPLEX_COUPLING_FACTOR_F_O_	9	Up	0.00111745482768062	0.328482148548241
C2_REACTOME_PENTOSE_PHOSPHATE_PATHWAY	13	Down	0.00112205139198131	0.328482148548241
C2_REACTOME_COMPLEMENT_CASCADE	26	Up	0.00113410491834084	0.328482148548241
C2_DACOSTA_LOW_DOSE_UV_RESPONSE_VIA_ERCC3_XPCS_DN	7	Down	0.00116655699458475	0.333435757807428
C5_GO_PROTEIN_LOCALIZATION_TO_ENDOPLASMIC_RETICULUM	104	Up	0.00119878788953777	0.338198302914663
C5_GO_SULFURIC_ESTER_HYDROLASE_ACTIVITY	12	Down	0.001217672442397	0.339121775207564
C5_GO_PROTON_TRANSPORTING_ATP_SYNTHASE_COMPLEX	19	Up	0.00126879844717972	0.348887451494748
C2_HAMAI_APOPTOSIS_VIA_TRAIL_UP	572	Up	0.00131439109782548	0.352826308273489
C2_FINETTI_BREAST_CANCER_KINOME_RED	15	Down	0.00131667878537682	0.352826308273489
C7_GSE26030_TH1_VS_TH17_RESTIMULATED_DAY5_POST_POLARIZATION_UP	160	Up	0.00133184906681518	0.352826308273489
C2_BURTON_ADIPOGENESIS_PEAK_AT_24HR	38	Down	0.0013704083674284	0.355797576167536
C2_YAO_TEMPORAL_RESPONSE_TO_PROGESTERONE_CLUSTER_13	141	Up	0.00138857149297388	0.355797576167536
C2_CROONQUIST_NRAS_SIGNALING_DN	63	Down	0.00140577712655401	0.355797576167536
C5_GO_TRNA_TRANSCRIPTION	5	Down	0.00141347183879251	0.355797576167536
C7_GSE15750_DAY6_VS_DAY10_EFF_CD8_TCELL_UP	175	Down	0.00142498183347923	0.355797576167536
C2_NAKAYAMA_SOFT_TISSUE_TUMORS_PCA2_UP	66	Down	0.00145053723310593	0.355797576167536
C2_KEGG_HUNTINGTONS_DISEASE	141	Up	0.00146715294061754	0.355797576167536
H_HALLMARK_MYC_TARGETS_V2	47	Down	0.00150154329694848	0.355797576167536
C7_GSE30962_PRIMARY_VS_SECONDARY_ACUTE_LCMV_INF_CD8_TCELL_UP	175	Down	0.0015019029731724	0.355797576167536
TRM_core_signature_ALL	27	Down	0.00150685342758428	0.355797576167536
C1_MT	13	Up	0.00156372714633704	0.36525639569763
C5_GO_ELECTRON_TRANSPORT_CHAIN	150	Up	0.00160758332231254	0.366748052062837
C2_CROONQUIST_IL6_DEPRIVATION_DN	86	Down	0.00161638971436934	0.366748052062837
C5_GO_FEMALE_MEIOTIC_NUCLEAR_DIVISION	22	Down	0.00163820862034971	0.366748052062837
C7_GSE20727_DNFB_ALLERGEN_VS_ROS_INH_AND_DNFB_ALLERGEN_TREATED_DC_UP	141	Up	0.00164591831804597	0.366748052062837
C7_GSE21063_WT_VS_NFATC1_KO_16H_ANTI_IGM_STIM_BCELL_UP	173	Down	0.00165452787838503	0.366748052062837
C2_REACTOME_REGULATION_OF_RUNX1_EXPRESSION_AND_ACTIVITY	16	Up	0.00168885010850997	0.370574655627901
C2_PID_REELIN_PATHWAY	25	Down	0.00174305884947591	0.376541832717597
C5_GO_INTERLEUKIN_12_RECEPTOR_BINDING	5	Down	0.00175071238339444	0.376541832717597
C5_GO_AEROBIC_RESPIRATION	73	Up	0.00179149203342847	0.379577173280793
C2_PID_CD40_PATHWAY	28	Down	0.00179977207788619	0.379577173280793
C2_CHICAS_RB1_TARGETS_LOW_SERUM	78	Up	0.00195409766660874	0.40507886102327
C2_WHITEFORD_PEDIATRIC_CANCER_MARKERS	101	Down	0.00196206653397597	0.40507886102327
C7_GSE9006_TYPE_1_DIABETES_AT_DX_VS_4MONTH_POST_DX_PBMC_DN	145	Up	0.00197663118668999	0.40507886102327
C7_GSE21670_UNTREATED_VS_TGFB_IL6_TREATED_CD4_TCELL_DN	131	Up	0.00205579026565477	0.414505347419658
C2_ZHOU_CELL_CYCLE_GENES_IN_IR_RESPONSE_24HR	113	Down	0.00206702507305762	0.414505347419658
C5_GO_GOLGI_CIS_CISTERNA	13	Up	0.00209351720861153	0.414505347419658
C2_REACTOME_SIGNALING_BY_ROBO_RECEPTORS	164	Up	0.00211326647816484	0.414505347419658
C2_DELACROIX_RAR_TARGETS_UP	39	Up	0.00213643584217864	0.414505347419658
C2_REACTOME_PHOSPHORYLATION_OF_EMI1	6	Down	0.00215380956621434	0.414505347419658
C2_WONG_MITOCHONDRIA_GENE_MODULE	185	Up	0.00216919157786965	0.414505347419658
C5_GO_ADENYL_NUCLEOTIDE_EXCHANGE_FACTOR_ACTIVITY	7	Down	0.00217768018808063	0.414505347419658
C2_PID_PLK1_PATHWAY	44	Down	0.00222177217199981	0.414505347419658
C7_GSE41176_UNSTIM_VS_ANTI_IGM_STIM_TAK1_KO_BCELL_1H_UP	190	Up	0.00223325540929754	0.414505347419658
C2_REACTOME_CONDENSATION_OF_PROPHASE_CHROMOSOMES	65	Down	0.00226478674317389	0.414505347419658
C5_GO_AMINO_SUGAR_BIOSYNTHETIC_PROCESS	12	Down	0.00226531502059942	0.414505347419658
C5_GO_PHOTOTRANSDUCTION_VISIBLE_LIGHT	20	Up	0.00228590079696272	0.414505347419658
C2_REACTOME_REGULATION_OF_PTEN_MRNA_TRANSLATION	9	Up	0.0022897685260028	0.414505347419658
C5_GO_CAMP_RESPONSE_ELEMENT_BINDING_PROTEIN_BINDING	8	Down	0.00232017528751014	0.416538576616387
C2_BIOCARTA_EPHA4_PATHWAY	7	Down	0.00241820594336542	0.430579407440386
C2_REACTOME_POST_TRANSCRIPTIONAL_SILENCING_BY_SMALL_RNAS	7	Up	0.00248400577090113	0.437712539352928
C5_GO_HISTONE_H3_K27_TRIMETHYLATION	7	Down	0.00250704181920921	0.437712539352928
C5_GO_REGULATION_OF_NATURAL_KILLER_CELL_CHEMOTAXIS	4	Up	0.00251871598854283	0.437712539352928
C2_BIOCARTA_GRANULOCYTES_PATHWAY	13	Down	0.0025836517213567	0.44543385986533
C7_GSE36476_CTRL_VS_TSST_ACT_72H_MEMORY_CD4_TCELL_OLD_DN	181	Down	0.00271883907086462	0.465049930207811
C2_PID_FOXM1_PATHWAY	34	Down	0.00275715694702411	0.467919690314099
C7_GSE9509_10MIN_VS_30MIN_LPS_STIM_IL10_KO_MACROPHAGE_UP	177	Up	0.00280883957110858	0.472995519404587
C5_GO_PROTON_TRANSPORTING_ATP_SYNTHASE_COMPLEX_COUPLING_FACTOR_F_O_	11	Up	0.00283905521347333	0.474406126171393
C2_HOFFMANN_LARGE_TO_SMALL_PRE_BII_LYMPHOCYTE_UP	135	Down	0.00289961470644558	0.478085854402826
C5_GO_POLYUBIQUITIN_MODIFICATION_DEPENDENT_PROTEIN_BINDING	43	Down	0.002905092886856	0.478085854402826
C5_GO_VIRAL_GENE_EXPRESSION	151	Up	0.00295701616848706	0.478297617809604
C5_GO_CHROMOSOME_CONDENSATION	30	Down	0.00296932731822379	0.478297617809604
C2_KOBAYASHI_EGFR_SIGNALING_24HR_DN	221	Down	0.00297243375244195	0.478297617809604
C2_KASLER_HDAC7_TARGETS_1_UP	167	Down	0.00306315939297827	0.489163521490917
C2_SCIAN_CELL_CYCLE_TARGETS_OF_TP53_AND_TP73_DN	21	Down	0.00308499758064059	0.489163521490917
C2_BURTON_ADIPOGENESIS_11	42	Up	0.00312871252898518	0.492500161356124
C2_RASHI_NFKB1_TARGETS	13	Down	0.00325088946648385	0.50681639221875
C5_GO_REGULATION_OF_ICOSANOID_SECRETION	10	Up	0.00326632117620149	0.50681639221875
C2_MEINHOLD_OVARIAN_CANCER_LOW_GRADE_DN	17	Down	0.00338517198250183	0.515283129160402
C2_GRAHAM_NORMAL_QUIESCENT_VS_NORMAL_DIVIDING_DN	81	Down	0.00339065496777291	0.515283129160402
C2_SHEPARD_BMYB_TARGETS	56	Down	0.00339204932421569	0.515283129160402
C7_GSE2770_TGFB_AND_IL4_ACT_VS_ACT_CD4_TCELL_2H_UP	165	Up	0.00345656713540649	0.521437554739133
C7_GSE2405_0H_VS_24H_A_PHAGOCYTOPHILUM_STIM_NEUTROPHIL_UP	164	Up	0.00356362216475624	0.531347974548346
C5_GO_POTASSIUM_CHANNEL_COMPLEX	49	Up	0.00357118281471521	0.531347974548346
C5_GO_DETECTION_OF_VISIBLE_LIGHT	32	Up	0.00363681766957245	0.537432586640288
C5_GO_POSITIVE_REGULATION_OF_INTERLEUKIN_12_PRODUCTION	24	Down	0.00372302894429027	0.539285266707727
C5_GO_CONDENSED_CHROMOSOME_OUTER_KINETOCHORE	9	Down	0.00374371663969656	0.539285266707727
C2_RAMJAUN_APOPTOSIS_BY_TGFB1_VIA_SMAD4_UP	8	Down	0.00374396403107896	0.539285266707727
C2_SHIPP_DLBCL_VS_FOLLICULAR_LYMPHOMA_UP	42	Down	0.00375160799655636	0.539285266707727
C5_GO_CYTOPLASMIC_UBIQUITIN_LIGASE_COMPLEX	11	Up	0.00377348250884199	0.539285266707727
C5_GO_UDP_N_ACETYLGLUCOSAMINE_BIOSYNTHETIC_PROCESS	10	Down	0.00383434506084111	0.543432844418867
C2_REACTOME_CYCLIN_A_B1_B2_ASSOCIATED_EVENTS_DURING_G2_M_TRANSITION	22	Down	0.00385310442331684	0.543432844418867
C5_GO_POSITIVE_REGULATION_OF_I_KAPPAB_PHOSPHORYLATION	4	Down	0.00390932342110557	0.543432844418867
C5_GO_ALTERNATIVE_MRNA_SPLICING_VIA_SPLICEOSOME	60	Up	0.00392186056964879	0.543432844418867
C2_SARRIO_EPITHELIAL_MESENCHYMAL_TRANSITION_UP	151	Down	0.00396194998385538	0.543432844418867
C2_YANAGISAWA_LUNG_CANCER_RECURRENCE	7	Up	0.00397127834389973	0.543432844418867
C2_FLECHNER_BIOPSY_KIDNEY_TRANSPLANT_REJECTED_VS_OK_UP	74	Up	0.00398294586669747	0.543432844418867
C2_SHEN_SMARCA2_TARGETS_UP	391	Up	0.00401469984200258	0.543432844418867
C5_GO_GLUTATHIONE_DERIVATIVE_BIOSYNTHETIC_PROCESS	17	Up	0.00404012902356766	0.543432844418867
C5_GO_DNA_PACKAGING_COMPLEX	84	Down	0.00405266863673786	0.543432844418867
C2_ANDERSEN_LIVER_CANCER_KRT19_UP	24	Up	0.00415971878583713	0.554365467391043
C5_GO_ARP2_3_COMPLEX_BINDING	7	Up	0.00419038187363575	0.555046740493837
C5_GO_PENTOSE_PHOSPHATE_SHUNT_NON_OXIDATIVE_BRANCH	5	Down	0.00432591507117485	0.569526382370493
C7_GSE24634_TREG_VS_TCONV_POST_DAY7_IL4_CONVERSION_DN	172	Up	0.00435699351680539	0.570162470876888
C2_KAMMINGA_EZH2_TARGETS	39	Down	0.00442136510264338	0.572345116388683
C5_GO_TRANSCRIPTION_FACTOR_TFIIIC_COMPLEX	4	Down	0.00442636742408041	0.572345116388683
C2_THUM_SYSTOLIC_HEART_FAILURE_DN	151	Up	0.00445743715524124	0.572952114339086
C2_TAKAO_RESPONSE_TO_UVB_RADIATION_UP	70	Up	0.00451819768306152	0.573513793385947
C2_WHITFIELD_CELL_CYCLE_LITERATURE	41	Down	0.00457698829112895	0.573513793385947
C5_GO_NEUROTROPHIN_RECEPTOR_BINDING	8	Down	0.00463961131412334	0.573513793385947
C2_REACTOME_RRNA_PROCESSING_IN_THE_NUCLEUS_AND_CYTOSOL	148	Up	0.00467291768808473	0.573513793385947
C2_MONTERO_THYROID_CANCER_POOR_SURVIVAL_UP	11	Down	0.00468130233489641	0.573513793385947
C1_chr8p12	16	Down	0.00470809004787014	0.573513793385947
C2_REACTOME_COMPETING_ENDOGENOUS_RNAS_CERNAS_REGULATE_PTEN_TRANSLATION	8	Up	0.00470899962477155	0.573513793385947
C2_YAO_HOXA10_TARGETS_VIA_PROGESTERONE_DN	13	Down	0.00471237759284862	0.573513793385947
C2_REACTOME_THE_ACTIVATION_OF_ARYLSULFATASES	9	Down	0.00471630349738302	0.573513793385947
C7_GSE34205_HEALTHY_VS_RSV_INF_INFANT_PBMC_DN	167	Down	0.00472581913253623	0.573513793385947
C5_GO_FOREBRAIN_NEURON_DIFFERENTIATION	26	Up	0.00478590618477621	0.575269100413676
C5_GO_RIBOSOME	175	Up	0.00479324711940687	0.575269100413676
C2_REACTOME_MYOCLONIC_EPILEPSY_OF_LAFORA	8	Up	0.00485815992984449	0.579103504293318
C2_HOLLEMAN_VINCRISTINE_RESISTANCE_ALL_DN	15	Up	0.00487851315590283	0.579103504293318
C5_GO_REGULATION_OF_AXON_GUIDANCE	31	Up	0.00493856542508155	0.583045960483949
C2_LEE_LIVER_CANCER_MYC_UP	45	Up	0.00498560437697691	0.584248902658552
C2_HU_GENOTOXIC_DAMAGE_4HR	35	Down	0.00500668309207067	0.584248902658552
C2_MARTINELLI_IMMATURE_NEUTROPHIL_DN	13	Down	0.00502944090582098	0.584248902658552
C5_GO_PHOTOTRANSDUCTION	31	Up	0.00508002041140891	0.586985549984233
C2_BIOCARTA_LYM_PATHWAY	13	Down	0.00513038649790569	0.588365835418507
C7_GSE24142_EARLY_THYMIC_PROGENITOR_VS_DN2_THYMOCYTE_UP	172	Up	0.00517433688749828	0.588365835418507
C2_DAUER_STAT3_TARGETS_UP	41	Down	0.00520533855115537	0.588365835418507
C2_REACTOME_RESOLUTION_OF_SISTER_CHROMATID_COHESION	103	Down	0.00521048217506539	0.588365835418507
C2_TANG_SENESCENCE_TP53_TARGETS_UP	20	Up	0.00522739061067863	0.588365835418507
C5_GO_COMPLEMENT_ACTIVATION	30	Up	0.00528153098647278	0.59139534855231
C5_GO_REGULATION_OF_EXTENT_OF_CELL_GROWTH	81	Up	0.0053622124178849	0.593385631655881
C2_REACTOME_CASPASE_MEDIATED_CLEAVAGE_OF_CYTOSKELETAL_PROTEINS	11	Up	0.00539120722661515	0.593385631655881
C2_KIM_LIVER_CANCER_POOR_SURVIVAL_UP	20	Down	0.00539545826384133	0.593385631655881
C2_LY_AGING_MIDDLE_DN	15	Down	0.00540856949168459	0.593385631655881
C2_BIOCARTA_NKCELLS_PATHWAY	20	Up	0.00544011889756016	0.59384775282261
C5_GO_REGULATION_OF_LYMPHOCYTE_CHEMOTAXIS	16	Up	0.00554054018023038	0.59904875913768
C2_DANG_MYC_TARGETS_DN	27	Down	0.00554291767189954	0.59904875913768
C2_REACTOME_BIOSYNTHESIS_OF_EPA_DERIVED_SPMS	5	Up	0.00564661543295133	0.603654302420374
C2_KUROZUMI_RESPONSE_TO_ONCOCYTIC_VIRUS_AND_CYCLIC_RGD	15	Down	0.00566548025710868	0.603654302420374
C1_chr2q32	35	Up	0.00567867923649712	0.603654302420374
C2_LEE_EARLY_T_LYMPHOCYTE_UP	89	Down	0.0057090246577143	0.603654302420374
C5_GO_NEGATIVE_REGULATION_OF_ANTIGEN_PROCESSING_AND_PRESENTATION	4	Down	0.00572447573072767	0.603654302420374
H_HALLMARK_OXIDATIVE_PHOSPHORYLATION	177	Up	0.00577961062994356	0.603688767832173
C5_GO_POSITIVE_REGULATION_OF_MUSCLE_HYPERTROPHY	24	Up	0.00578038317493403	0.603688767832173
C5_GO_CHRONIC_INFLAMMATORY_RESPONSE	11	Down	0.00585371049671392	0.604161013519018
C5_GO_ENERGY_COUPLED_PROTON_TRANSPORT_DOWN_ELECTROCHEMICAL_GRADIENT	20	Up	0.00588647077571959	0.604161013519018
C5_GO_INNER_CELL_MASS_CELL_PROLIFERATION	12	Down	0.00590005414425546	0.604161013519018
C5_GO_SEQUENCE_SPECIFIC_MRNA_BINDING	8	Up	0.00590116857437696	0.604161013519018
C5_GO_SPINDLE_POLE_CENTROSOME	12	Down	0.00592396519263227	0.604161013519018
C5_GO_OXIDOREDUCTASE_ACTIVITY_ACTING_ON_DIPHENOLS_AND_RELATED_SUBSTANCES_AS_DONORS	8	Up	0.00612302364001398	0.619940213964248
C2_GRAHAM_CML_DIVIDING_VS_NORMAL_QUIESCENT_UP	160	Down	0.00613576145110313	0.619940213964248
C2_BIOCARTA_MONOCYTE_PATHWAY	11	Down	0.00617949989572814	0.621468871457881
C5_GO_RESPONSE_TO_MORPHINE	22	Down	0.00620907166737643	0.621565271107918
C5_GO_LONG_CHAIN_FATTY_ACID_BIOSYNTHETIC_PROCESS	18	Up	0.00629049660925317	0.625114000055696
C5_GO_REGULATION_OF_VERY_LOW_DENSITY_LIPOPROTEIN_PARTICLE_CLEARANCE	3	Up	0.00632071890902074	0.625114000055696
C2_WILCOX_RESPONSE_TO_PROGESTERONE_UP	130	Down	0.00633085117213336	0.625114000055696
C5_GO_NEGATIVE_REGULATION_OF_CD8_POSITIVE_ALPHA_BETA_T_CELL_ACTIVATION	6	Down	0.00642238827483843	0.627601280352077
C5_GO_TROPOMYOSIN_BINDING	9	Up	0.00642364484834417	0.627601280352077
C5_GO_NEGATIVE_REGULATION_OF_ANDROGEN_RECEPTOR_SIGNALING_PATHWAY	10	Up	0.00644271442795715	0.627601280352077
C2_REACTOME_GLYCOGEN_STORAGE_DISEASES	11	Up	0.00650825439412764	0.629628547426394
C2_FRASOR_RESPONSE_TO_SERM_OR_FULVESTRANT_DN	45	Down	0.0065214944147189	0.629628547426394
C7_GSE14000_4H_VS_16H_LPS_DC_UP	150	Up	0.00656361965902898	0.630891636518082
C2_REACTOME_COPI_DEPENDENT_GOLGI_TO_ER_RETROGRADE_TRAFFIC	78	Down	0.00662557552472146	0.634041308914204
C2_ZHONG_RESPONSE_TO_AZACITIDINE_AND_TSA_DN	61	Up	0.00669967653699013	0.635953087442141
C7_GSE36888_UNTREATED_VS_IL2_TREATED_STAT5_AB_KNOCKIN_TCELL_2H_UP	165	Down	0.0067076936740344	0.635953087442141
C2_WEIGEL_OXIDATIVE_STRESS_BY_HNE_AND_H2O2	34	Down	0.0067803007031615	0.635953087442141
C7_GSE9988_LPS_VS_VEHICLE_TREATED_MONOCYTE_UP	154	Down	0.00679968536526208	0.635953087442141
C2_PETROVA_PROX1_TARGETS_UP	22	Down	0.006834746814182	0.635953087442141
C5_GO_POSTSYNAPTIC_SIGNAL_TRANSDUCTION	7	Down	0.00684538180880172	0.635953087442141
C5_GO_DEOXYRIBONUCLEOTIDE_BINDING	4	Down	0.00685048209093868	0.635953087442141
C5_GO_MRNA_CLEAVAGE	15	Up	0.00703760308526666	0.640973517874731
C5_GO_SOLUTE_CATION_ANTIPORTER_ACTIVITY	24	Down	0.00704555268020291	0.640973517874731
C5_GO_LYMPHOCYTE_CHEMOTAXIS	32	Up	0.00705502600314261	0.640973517874731
C5_GO_NEGATIVE_REGULATION_OF_AMYLOID_PRECURSOR_PROTEIN_CATABOLIC_PROCESS	13	Up	0.00708029539525061	0.640973517874731
C5_GO_NEGATIVE_REGULATION_OF_INTERLEUKIN_12_PRODUCTION	13	Down	0.00708111070212394	0.640973517874731
C2_REACTOME_GLUTATHIONE_CONJUGATION	27	Up	0.00710785155501838	0.640973517874731
C2_ISHIDA_E2F_TARGETS	50	Down	0.00712665470071996	0.640973517874731
C7_GSE24634_TEFF_VS_TCONV_DAY7_IN_CULTURE_UP	187	Down	0.0071414304489884	0.640973517874731
C5_GO_STRUCTURAL_CONSTITUENT_OF_EYE_LENS	10	Up	0.00717012221348616	0.640973517874731
C2_REACTOME_THE_CITRIC_ACID_TCA_CYCLE_AND_RESPIRATORY_ELECTRON_TRANSPORT	145	Up	0.00721029566017764	0.641923166500159
C3_CAGGTCC_MIR492	47	Up	0.00725935974222349	0.642030660620934
C5_GO_CIS_GOLGI_NETWORK	41	Up	0.0072739194647824	0.642030660620934
C5_GO_MITOTIC_DNA_REPLICATION	11	Down	0.0073001690914409	0.642030660620934
C5_GO_ARYLSULFATASE_ACTIVITY	7	Down	0.00735871133237606	0.644569702714537
C2_PALOMERO_GSI_SENSITIVITY_UP	7	Up	0.00740964007929404	0.646424142339375
C7_GSE1740_MCSF_VS_MCSF_AND_IFNG_DAY2_DERIVED_MACROPHAGE_WITH_IFNA_STIM_UP	180	Up	0.00751672973329388	0.6527476189849
C2_JOHANSSON_BRAIN_CANCER_EARLY_VS_LATE_UP	6	Down	0.00754222033628919	0.6527476189849
C7_GSE36476_CTRL_VS_TSST_ACT_40H_MEMORY_CD4_TCELL_OLD_DN	180	Down	0.00765826597458965	0.658447301997393
C5_GO_POSITIVE_REGULATION_BY_HOST_OF_VIRAL_PROCESS	12	Up	0.00768960789489782	0.658447301997393
C5_GO_POSITIVE_REGULATION_OF_OXIDATIVE_PHOSPHORYLATION	6	Down	0.00771421682331483	0.658447301997393
C2_FISCHER_G2_M_CELL_CYCLE	210	Down	0.00772932200936037	0.658447301997393
C5_GO_MRNA_BINDING_INVOLVED_IN_POSTTRANSCRIPTIONAL_GENE_SILENCING	11	Down	0.00777275726223449	0.659560960966874
C2_CROONQUIST_NRAS_VS_STROMAL_STIMULATION_DN	77	Down	0.00790842647636908	0.668462055821656
C2_WANG_METASTASIS_OF_BREAST_CANCER_ESR1_UP	19	Down	0.00799858668472929	0.669966977195383
C2_FARMER_BREAST_CANCER_CLUSTER_2	27	Down	0.00800373539429232	0.669966977195383
C2_BIOCARTA_CCR5_PATHWAY	17	Up	0.00801875496343965	0.669966977195383
C5_GO_POLYSOMAL_RIBOSOME	24	Up	0.00808927869500174	0.671316982925936
C5_GO_PODOSOME	25	Down	0.0080967200444964	0.671316982925936
C7_GSE9988_LOW_LPS_VS_CTRL_TREATED_MONOCYTE_UP	152	Down	0.0081311415228012	0.671607556273043
C5_GO_REGULATION_OF_HEART_MORPHOGENESIS	20	Up	0.0083173393519482	0.680678057849565
C2_REACTOME_TRANSLATION	240	Up	0.00833328795524109	0.680678057849565
C2_LI_DCP2_BOUND_MRNA	66	Up	0.00833496125710004	0.680678057849565
C5_GO_REGULATION_OF_PROSTAGLANDIN_SECRETION	8	Up	0.00839171810085151	0.682746413126582
C5_GO_POSITIVE_REGULATION_OF_NUCLEOBASE_CONTAINING_COMPOUND_TRANSPORT	7	Up	0.00844060367565772	0.684161319575794
C5_GO_NEGATIVE_REGULATION_OF_DNA_RECOMBINATION	34	Down	0.00849366907741515	0.684343769553839
C5_GO_14_3_3_PROTEIN_BINDING	28	Down	0.00853714318947849	0.684343769553839
C2_RICKMAN_TUMOR_DIFFERENTIATED_WELL_VS_MODERATELY_UP	88	Up	0.00853736415546151	0.684343769553839
C5_GO_REGULATION_OF_ANION_CHANNEL_ACTIVITY	8	Up	0.00865508010926628	0.690219269848236
C5_GO_RIBOSOMAL_SUBUNIT	146	Up	0.00869543905746624	0.690219269848236
C2_NAGASHIMA_NRG1_SIGNALING_UP	149	Down	0.00872861522307565	0.690219269848236
C5_GO_MITOCHONDRIAL_RESPIRATORY_CHAIN_COMPLEX_III_ASSEMBLY	9	Up	0.00873775717940731	0.690219269848236
C2_REACTOME_CS_DS_DEGRADATION	9	Down	0.00878239426644556	0.691231705253612
C2_KEGG_DRUG_METABOLISM_CYTOCHROME_P450	30	Up	0.00885039335246387	0.692794152281882
C5_GO_ATTACHMENT_OF_SPINDLE_MICROTUBULES_TO_KINETOCHORE	30	Down	0.00894889741450376	0.692794152281882
C2_LIANG_HEMATOPOIESIS_STEM_CELL_NUMBER_QTL	16	Up	0.0089707529972857	0.692794152281882
C2_REACTOME_FORMATION_OF_ATP_BY_CHEMIOSMOTIC_COUPLING	15	Up	0.00905215226467907	0.692794152281882
C5_GO_REGULATION_OF_ENDOTHELIAL_CELL_DEVELOPMENT	10	Up	0.0090542490628666	0.692794152281882
C7_GSE45365_HEALTHY_VS_MCMV_INFECTION_CD11B_DC_DN	130	Down	0.00906044082513352	0.692794152281882
C7_GSE16450_IMMATURE_VS_MATURE_NEURON_CELL_LINE_DN	165	Down	0.00907450142859374	0.692794152281882
C2_FOURNIER_ACINAR_DEVELOPMENT_LATE_UP	8	Up	0.00907989628385179	0.692794152281882
C5_GO_RIBOSOMAL_SMALL_SUBUNIT_EXPORT_FROM_NUCLEUS	6	Up	0.00908927557889501	0.692794152281882
C2_KEGG_PROTEIN_EXPORT	20	Up	0.00937230621421396	0.704432301185957
C5_GO_OXIDOREDUCTASE_ACTIVITY_ACTING_ON_NAD_P_H	87	Up	0.00939039849043128	0.704432301185957
C2_BIOCARTA_VDR_PATHWAY	23	Up	0.00939639821903079	0.704432301185957
C5_GO_CHANGES_TO_DNA_METHYLATION_INVOLVED_IN_EMBRYO_DEVELOPMENT	5	Up	0.00939754693944189	0.704432301185957
C2_SCHAEFFER_PROSTATE_DEVELOPMENT_AND_CANCER_BOX4_DN	27	Up	0.0094271757331218	0.704432301185957
C7_GSE24142_EARLY_THYMIC_PROGENITOR_VS_DN2_THYMOCYTE_ADULT_UP	169	Up	0.00943653269093189	0.704432301185957
C2_KIM_BIPOLAR_DISORDER_OLIGODENDROCYTE_DENSITY_CORR_DN	41	Down	0.0095005466695217	0.706782107198698
C2_BASSO_CD40_SIGNALING_UP	89	Down	0.00963621774129318	0.714428525577173
C7_GSE9006_TYPE_1_VS_TYPE_2_DIABETES_PBMC_AT_DX_DN	173	Up	0.00972308195342146	0.718416698211477
C2_BIOCARTA_NFKB_PATHWAY	20	Down	0.00980016547526001	0.721657608878214
C5_GO_MON1_CCZ1_COMPLEX	5	Down	0.0098875778467208	0.723811122599998
C5_GO_GLUTATHIONE_TRANSFERASE_ACTIVITY	16	Up	0.00989605042637755	0.723811122599998
C7_GSE5542_UNTREATED_VS_IFNA_AND_IFNG_TREATED_EPITHELIAL_CELLS_6H_UP	169	Down	0.0100443820348734	0.732195003166293
C5_GO_POSITIVE_REGULATION_OF_NATURAL_KILLER_CELL_CHEMOTAXIS	3	Up	0.0101286374311818	0.732636655723879
C2_REACTOME_REELIN_SIGNALLING_PATHWAY	5	Down	0.0101400890532812	0.732636655723879
C7_GSE45365_WT_VS_IFNAR_KO_CD11B_DC_MCMV_INFECTION_DN	117	Down	0.0101812225436749	0.732636655723879
C1_chr20q13	155	Down	0.0101853459480096	0.732636655723879
C2_ABE_INNER_EAR	24	Up	0.0103088374688609	0.739072199128932
C1_chr6p22	114	Down	0.0104917672925836	0.749712700318398
C2_REACTOME_SIRT1_NEGATIVELY_REGULATES_RRNA_EXPRESSION	60	Down	0.0105831641249543	0.750778257742578
C5_GO_PYRIMIDINE_CONTAINING_COMPOUND_CATABOLIC_PROCESS	32	Up	0.0106251641560626	0.750778257742578
C2_GHANDHI_DIRECT_IRRADIATION_DN	23	Down	0.0106559108847731	0.750778257742578
C7_GSE9988_LOW_LPS_VS_VEHICLE_TREATED_MONOCYTE_UP	154	Down	0.0106659672026807	0.750778257742578
C2_REACTOME_MITOCHONDRIAL_IRON_SULFUR_CLUSTER_BIOGENESIS	11	Up	0.0108093066778832	0.750778257742578
C2_ZHAN_MULTIPLE_MYELOMA_HP_DN	42	Up	0.0108825349872234	0.750778257742578
C2_SCHAEFFER_PROSTATE_DEVELOPMENT_AND_CANCER_BOX1_UP	14	Up	0.0108943827112514	0.750778257742578
C5_GO_POSITIVE_REGULATION_OF_GLIAL_CELL_MIGRATION	8	Up	0.0109117365934551	0.750778257742578
C5_GO_REGULATION_OF_ATTACHMENT_OF_SPINDLE_MICROTUBULES_TO_KINETOCHORE	11	Down	0.0109615885898774	0.750778257742578
C5_GO_ARRESTIN_FAMILY_PROTEIN_BINDING	7	Down	0.0109806822817897	0.750778257742578
C2_CHEOK_RESPONSE_TO_MERCAPTOPURINE_AND_LD_MTX_UP	10	Up	0.0110254658775857	0.750778257742578
C5_GO_DYNACTIN_BINDING	9	Down	0.011040915725551	0.750778257742578
C2_EGUCHI_CELL_CYCLE_RB1_TARGETS	20	Down	0.0110885912252667	0.750778257742578
C7_GSE9006_TYPE_1_DIABETES_AT_DX_VS_4MONTH_POST_DX_PBMC_UP	174	Down	0.0111269416688353	0.750778257742578
C2_ZHOU_CELL_CYCLE_GENES_IN_IR_RESPONSE_6HR	79	Down	0.0111565934377265	0.750778257742578
C7_GSE13411_PLASMA_CELL_VS_MEMORY_BCELL_UP	149	Down	0.0111820976550339	0.750778257742578
C5_GO_NEGATIVE_REGULATION_OF_CALCIUM_ION_TRANSPORT_INTO_CYTOSOL	12	Up	0.0111912222604416	0.750778257742578
C2_REACTOME_BIOSYNTHESIS_OF_E_SERIES_18_S_RESOLVINS	4	Up	0.011310212309194	0.750778257742578
C7_GSE20727_CTRL_VS_ROS_INHIBITOR_TREATED_DC_UP	164	Down	0.0113446422378695	0.750778257742578
C2_CREIGHTON_AKT1_SIGNALING_VIA_MTOR_DN	19	Down	0.0113580154476278	0.750778257742578
C7_GSE37301_MULTIPOTENT_PROGENITOR_VS_LYMPHOID_PRIMED_MPP_UP	152	Up	0.0113754856532431	0.750778257742578
C2_REACTOME_CD209_DC_SIGN_SIGNALING	17	Down	0.011415245150966	0.750778257742578
C5_GO_REGULATION_OF_CYTOKINESIS	71	Down	0.0114253179408221	0.750778257742578
C5_GO_CYTOPLASMIC_SIDE_OF_ROUGH_ENDOPLASMIC_RETICULUM_MEMBRANE	3	Up	0.0114728130206527	0.750778257742578
C2_KENNY_CTNNB1_TARGETS_DN	44	Up	0.0114809593099459	0.750778257742578
C5_GO_BERGMANN_GLIAL_CELL_DIFFERENTIATION	8	Up	0.0115252219244272	0.750778257742578
C2_REACTOME_FORMATION_OF_THE_BETA_CATENIN:TCF_TRANSACTIVATING_COMPLEX	80	Down	0.0115298232822496	0.750778257742578
C5_GO_REGULATION_OF_CHLORIDE_TRANSPORT	9	Up	0.0115461027871506	0.750778257742578
C5_GO_CELLULAR_RESPONSE_TO_LAMINAR_FLUID_SHEAR_STRESS	6	Down	0.0115698990043735	0.750778257742578
C2_REACTOME_APOBEC3G_MEDIATED_RESISTANCE_TO_HIV_1_INFECTION	5	Up	0.0115728465327237	0.750778257742578
C2_PID_RHOA_PATHWAY	41	Down	0.011618878513836	0.750778257742578
C5_GO_DETECTION_OF_LIGHT_STIMULUS	39	Up	0.0117380758369548	0.750778257742578
C1_chr3q11	9	Down	0.0117497790818825	0.750778257742578
C7_GSE7568_IL4_VS_IL4_AND_DEXAMETHASONE_TREATED_MACROPHAGE_DN	148	Up	0.0117978253230855	0.750778257742578
C5_GO_SOMATIC_DIVERSIFICATION_OF_IMMUNE_RECEPTORS_VIA_SOMATIC_MUTATION	10	Down	0.0118398430973116	0.750778257742578
C2_NAKAMURA_LUNG_CANCER	5	Down	0.0118610576196525	0.750778257742578
C5_GO_REGULATION_OF_EPIDERMAL_GROWTH_FACTOR_ACTIVATED_RECEPTOR_ACTIVITY	23	Down	0.0118660436279915	0.750778257742578
C2_BILANGES_SERUM_AND_RAPAMYCIN_SENSITIVE_GENES	40	Up	0.0119209017182954	0.750778257742578
C7_GSE5589_LPS_VS_LPS_AND_IL6_STIM_IL10_KO_MACROPHAGE_45MIN_DN	160	Down	0.0119335690881359	0.750778257742578
C5_GO_RESPONSE_TO_FRUCTOSE	5	Up	0.011975935734424	0.750778257742578
C2_KEGG_GLYCOSAMINOGLYCAN_DEGRADATION	17	Down	0.0119803856506102	0.750778257742578
C2_SHEDDEN_LUNG_CANCER_POOR_SURVIVAL_A6	393	Down	0.0119877049267052	0.750778257742578
C2_KEGG_ADIPOCYTOKINE_SIGNALING_PATHWAY	53	Down	0.0119928212234348	0.750778257742578
C2_BASAKI_YBX1_TARGETS_UP	240	Down	0.0120842731162753	0.753346855939453
C7_GSE27241_WT_VS_RORGT_KO_TH17_POLARIZED_CD4_TCELL_UP	142	Down	0.0121142135887085	0.753346855939453
C2_REACTOME_RUNX1_REGULATES_TRANSCRIPTION_OF_GENES_INVOLVED_IN_DIFFERENTIATION_OF_MYELOID_CELLS	5	Up	0.0121512050303874	0.753346855939453
C5_GO_POSITIVE_REGULATION_OF_CELLULAR_RESPONSE_TO_TRANSFORMING_GROWTH_FACTOR_BETA_STIMULUS	22	Down	0.0122238470833512	0.753346855939453
C5_GO_POSITIVE_REGULATION_OF_KILLING_OF_CELLS_OF_OTHER_ORGANISM	9	Down	0.0122363818322794	0.753346855939453
C2_REACTOME_RRNA_PROCESSING	158	Up	0.012296866726792	0.753346855939453
C2_ODONNELL_TARGETS_OF_MYC_AND_TFRC_DN	36	Down	0.0123415758930273	0.753346855939453
C2_HARRIS_BRAIN_CANCER_PROGENITORS	22	Up	0.0123611827279945	0.753346855939453
C5_GO_SIGNAL_RECOGNITION_PARTICLE_ENDOPLASMIC_RETICULUM_TARGETING	8	Up	0.0123650963624671	0.753346855939453
C2_NABA_PROTEOGLYCANS	15	Down	0.0123806485094317	0.753346855939453
C2_BIOCARTA_AHSP_PATHWAY	10	Down	0.0124758227258432	0.755973353658321
C7_GSE35543_IN_VITRO_ITREG_VS_CONVERTED_EX_ITREG_UP	169	Down	0.0124934140755576	0.755973353658321
C5_GO_NEGATIVE_REGULATION_OF_CYTOKINE_SECRETION	48	Down	0.0125524694251695	0.757436925897104
C2_YAMANAKA_GLIOBLASTOMA_SURVIVAL_UP	7	Down	0.012722944441488	0.760044643690196
C7_GSE9946_MATURE_STIMULATORY_VS_PROSTAGLANDINE2_TREATED_MATURE_DC_UP	108	Down	0.0127806857367977	0.760044643690196
C5_GO_PROTEIN_AUTO_ADP_RIBOSYLATION	11	Up	0.0127895087071854	0.760044643690196
C5_GO_TOLL_LIKE_RECEPTOR_2_SIGNALING_PATHWAY	14	Down	0.012791430717631	0.760044643690196
C7_GSE2770_UNTREATED_VS_TGFB_AND_IL4_TREATED_ACT_CD4_TCELL_48H_UP	105	Up	0.0128000016940288	0.760044643690196
C5_GO_REGULATION_OF_DNA_DEPENDENT_DNA_REPLICATION	45	Down	0.0128480844202647	0.760044643690196
C5_GO_DNA_RECOMBINASE_MEDIATOR_COMPLEX	6	Down	0.0128697440481264	0.760044643690196
C5_GO_RELAXATION_OF_MUSCLE	21	Up	0.0128755894157341	0.760044643690196
C5_GO_DNA_METHYLATION_ON_CYTOSINE	3	Up	0.0129183173337163	0.760500291166178
C5_GO_SEQUESTERING_OF_ACTIN_MONOMERS	6	Up	0.01297978985921	0.762053986788161
C2_CHARAFE_BREAST_CANCER_BASAL_VS_MESENCHYMAL_DN	39	Down	0.0131424894578498	0.766646022752303
C2_BIOCARTA_CCR3_PATHWAY	14	Up	0.0131660296724175	0.766646022752303
C1_chr3q26	44	Up	0.0132062822587285	0.766646022752303
C5_GO_NEGATIVE_REGULATION_OF_INTERLEUKIN_10_PRODUCTION	13	Down	0.0132454308175179	0.766646022752303
H_HALLMARK_ANGIOGENESIS	25	Up	0.0132707006744105	0.766646022752303
C2_LUI_THYROID_CANCER_PAX8_PPARG_DN	38	Up	0.0133016883800111	0.766646022752303
C7_GSE42724_MEMORY_VS_B1_BCELL_DN	168	Down	0.0133244652008533	0.766646022752303
C5_GO_NEGATIVE_REGULATION_OF_LIPOPROTEIN_PARTICLE_CLEARANCE	7	Up	0.0133839508429783	0.766646022752303
C2_ZHAN_MULTIPLE_MYELOMA_PR_DN	43	Up	0.0134635457132015	0.766646022752303
C5_GO_ENERGY_DERIVATION_BY_OXIDATION_OF_ORGANIC_COMPOUNDS	222	Up	0.0134793313505716	0.766646022752303
C5_GO_CHANNEL_INHIBITOR_ACTIVITY	27	Up	0.0135311162658889	0.766646022752303
C2_ASGHARZADEH_NEUROBLASTOMA_POOR_SURVIVAL_DN	33	Up	0.0135868548651279	0.766646022752303
C7_GSE40666_WT_VS_STAT1_KO_CD8_TCELL_WITH_IFNA_STIM_90MIN_DN	170	Down	0.0136177423768145	0.766646022752303
C7_GSE21927_SPLENIC_VS_TUMOR_MONOCYTES_FROM_C26GM_TUMOROUS_MICE_BALBC_DN	182	Up	0.0136212178866084	0.766646022752303
C2_LE_EGR2_TARGETS_UP	89	Down	0.0136376279548495	0.766646022752303
C5_GO_PROTEIN_K11_LINKED_DEUBIQUITINATION	7	Down	0.0136538713193009	0.766646022752303
C2_BIOCARTA_TSP1_PATHWAY	7	Down	0.0136579667083341	0.766646022752303
C5_GO_RESPONSE_TO_PLATELET_DERIVED_GROWTH_FACTOR	18	Down	0.0138476271926341	0.774308085879442
C7_GSE25123_CTRL_VS_ROSIGLITAZONE_STIM_PPARG_KO_MACROPHAGE_UP	167	Down	0.0138918057790956	0.774308085879442
C2_HAHTOLA_MYCOSIS_FUNGOIDES_CD4_DN	101	Up	0.0139378267690254	0.774308085879442
C5_GO_PROTEIN_PALMITOYLATION	27	Down	0.0139568908966206	0.774308085879442
C5_GO_EYE_PHOTORECEPTOR_CELL_DEVELOPMENT	17	Up	0.0139976016601862	0.774308085879442
C7_GSE9960_GRAM_POS_VS_GRAM_NEG_AND_POS_SEPSIS_PBMC_UP	174	Up	0.014017748300089	0.774308085879442
C5_GO_TOLL_SIGNALING_PATHWAY	5	Down	0.0140554023153215	0.774308085879442
C7_GSE45739_UNSTIM_VS_ACD3_ACD28_STIM_WT_CD4_TCELL_DN	186	Down	0.0140991272023377	0.774308085879442
C2_KANG_FLUOROURACIL_RESISTANCE_DN	10	Down	0.0141152696224398	0.774308085879442
C2_BIOCARTA_SODD_PATHWAY	9	Down	0.0141983950104916	0.776906133029998
C5_GO_NUCLEAR_NUCLEOSOME	29	Down	0.014259120363155	0.777748399260355
C5_GO_CHONDROITIN_SULFATE_CATABOLIC_PROCESS	9	Down	0.0143117960851023	0.777748399260355
C2_BURTON_ADIPOGENESIS_PEAK_AT_2HR	40	Down	0.0143211968744714	0.777748399260355
C5_GO_DENDRITIC_CELL_ANTIGEN_PROCESSING_AND_PRESENTATION	7	Down	0.0143937298588209	0.778230068261075
C5_GO_REGULATION_OF_MUCUS_SECRETION	8	Down	0.0144017164959238	0.778230068261075
C3_AACTGGA_MIR145	190	Up	0.0144881554512144	0.780958314805785
C2_VARELA_ZMPSTE24_TARGETS_UP	36	Down	0.0145845109311416	0.78217455786699
C2_KAUFFMANN_MELANOMA_RELAPSE_UP	55	Down	0.0145997523234523	0.78217455786699
C5_GO_CYTOCHROME_COMPLEX	20	Up	0.0146991497837487	0.78217455786699
C2_FAELT_B_CLL_WITH_VH_REARRANGEMENTS_DN	45	Up	0.0147179151874601	0.78217455786699
C5_GO_THIOESTERASE_BINDING	11	Down	0.0147992696093226	0.78217455786699
C2_ZAMORA_NOS2_TARGETS_UP	43	Down	0.0148432895559336	0.78217455786699
C5_GO_NATURAL_KILLER_CELL_CHEMOTAXIS	6	Up	0.0148764042296522	0.78217455786699
C2_TURJANSKI_MAPK8_AND_MAPK9_TARGETS	7	Down	0.0148813506185345	0.78217455786699
C7_GSE13547_CTRL_VS_ANTI_IGM_STIM_BCELL_12H_UP	170	Down	0.0149081186268984	0.78217455786699
C2_KARLSSON_TGFB1_TARGETS_DN	161	Up	0.0149746196649624	0.78217455786699
C5_GO_MITOTIC_SPINDLE_MIDZONE_ASSEMBLY	7	Down	0.0150277737453819	0.78217455786699
C2_REACTOME_N_GLYCAN_ANTENNAE_ELONGATION_IN_THE_MEDIAL_TRANS_GOLGI	19	Down	0.0150684837726469	0.78217455786699
C2_ONO_AML1_TARGETS_UP	24	Down	0.0150768321066448	0.78217455786699
C5_GO_POSITIVE_REGULATION_OF_MEIOTIC_NUCLEAR_DIVISION	6	Up	0.0151007133372434	0.78217455786699
C5_GO_PROTEIN_ADP_RIBOSYLASE_ACTIVITY	14	Up	0.0151205022887872	0.78217455786699
C2_ODONNELL_TFRC_TARGETS_DN	98	Down	0.0151527730158552	0.78217455786699
C7_GSE24634_TREG_VS_TCONV_POST_DAY7_IL4_CONVERSION_UP	171	Down	0.015175636382334	0.78217455786699
C5_GO_METHYLOSOME	12	Up	0.0152360889688485	0.78217455786699
C5_GO_POSITIVE_REGULATION_OF_HISTONE_H3_K4_METHYLATION	13	Up	0.0152773898843544	0.78217455786699
C2_TOMLINS_PROSTATE_CANCER_DN	34	Up	0.0152780779667675	0.78217455786699
C5_GO_LEUKOTRIENE_BIOSYNTHETIC_PROCESS	5	Up	0.0152786844721011	0.78217455786699
C5_GO_NEURON_PROJECTION_EXTENSION_INVOLVED_IN_NEURON_PROJECTION_GUIDANCE	29	Up	0.0153028673338614	0.78217455786699
C5_GO_SOLUTE_PROTON_ANTIPORTER_ACTIVITY	16	Down	0.0154709358345871	0.788908777311584
C2_CROSBY_E2F4_TARGETS	5	Down	0.0155726831828381	0.792237463186865
C2_REACTOME_REGULATION_OF_GLYCOLYSIS_BY_FRUCTOSE_2_6_BISPHOSPHATE_METABOLISM	9	Down	0.0156431665680183	0.793963802236125
C5_GO_NEGATIVE_REGULATION_OF_NOTCH_SIGNALING_PATHWAY	27	Down	0.0157032888901452	0.795157446528261
C2_POMEROY_MEDULLOBLASTOMA_DESMOPLASIC_VS_CLASSIC_DN	40	Up	0.015772055330442	0.795187638598981
C2_NAKAMURA_BRONCHIAL_AND_BRONCHIOLAR_EPITHELIA	4	Down	0.0158324836341001	0.795187638598981
C7_GSE22886_NEUTROPHIL_VS_DC_DN	188	Up	0.0158556330510216	0.795187638598981
C2_GAUSSMANN_MLL_AF4_FUSION_TARGETS_F_DN	22	Up	0.0159104825587412	0.795187638598981
C2_LINDGREN_BLADDER_CANCER_CLUSTER_2A_UP	6	Up	0.0159412277241823	0.795187638598981
C5_GO_NEGATIVE_REGULATION_OF_RYANODINE_SENSITIVE_CALCIUM_RELEASE_CHANNEL_ACTIVITY	8	Up	0.0160194080138564	0.795187638598981
C7_GSE37532_WT_VS_PPARG_KO_VISCERAL_ADIPOSE_TISSUE_TREG_DN	169	Up	0.0161644163639773	0.795187638598981
C2_REACTOME_MTOR_SIGNALLING	35	Down	0.0162540804339463	0.795187638598981
C5_GO_HEART_FORMATION	15	Up	0.0162575344844711	0.795187638598981
C2_LE_NEURONAL_DIFFERENTIATION_DN	15	Down	0.0162701431795659	0.795187638598981
C5_GO_MITOCHONDRIAL_ELECTRON_TRANSPORT_UBIQUINOL_TO_CYTOCHROME_C	11	Up	0.0162972508722311	0.795187638598981
C5_GO_MULTI_ORGANISM_MEMBRANE_ORGANIZATION	10	Up	0.0163614160424771	0.795187638598981
C7_GSE20727_DNFB_ALLERGEN_VS_ROS_INH_AND_DNFB_ALLERGEN_TREATED_DC_DN	170	Down	0.0163909873138836	0.795187638598981
C5_GO_RS_DOMAIN_BINDING	6	Up	0.0163923588557013	0.795187638598981
C2_REACTOME_ACTIVATED_PKN1_STIMULATES_TRANSCRIPTION_OF_AR_ANDROGEN_RECEPTOR_REGULATED_GENES_KLK2_AND_KLK3	57	Down	0.0163987644786914	0.795187638598981
C5_GO_REGULATION_OF_FEAR_RESPONSE	4	Up	0.0164529666216785	0.795187638598981
C5_GO_PINOSOME	7	Up	0.0164736469607399	0.795187638598981
C7_GSE24634_TREG_VS_TCONV_POST_DAY10_IL4_CONVERSION_DN	182	Up	0.0164755914514556	0.795187638598981
C5_GO_MIRNA_METABOLIC_PROCESS	17	Up	0.0165384413517852	0.795187638598981
C5_GO_REGULATION_OF_COLLATERAL_SPROUTING	14	Up	0.0165470071381077	0.795187638598981
C3_PPARG_01	27	Up	0.0165740577865785	0.795187638598981
C7_GSE9988_LPS_VS_CTRL_TREATED_MONOCYTE_UP	151	Down	0.0165919781126633	0.795187638598981
C2_KEGG_VALINE_LEUCINE_AND_ISOLEUCINE_BIOSYNTHESIS	8	Up	0.0166580747059326	0.795187638598981
C2_DORN_ADENOVIRUS_INFECTION_48HR_UP	11	Down	0.0166646806647266	0.795187638598981
C5_GO_RAB_PROTEIN_SIGNAL_TRANSDUCTION	63	Down	0.0166826582207946	0.795187638598981
C2_STEARMAN_LUNG_CANCER_EARLY_VS_LATE_UP	112	Up	0.0166972165434609	0.795187638598981
C5_GO_BETA_GALACTOSIDASE_ACTIVITY	5	Down	0.0167170568750704	0.795187638598981
C2_BERNARD_PPAPDC1B_TARGETS_UP	34	Up	0.0167288473433566	0.795187638598981
C5_GO_VERY_LOW_DENSITY_LIPOPROTEIN_PARTICLE_CLEARANCE	5	Up	0.016834281602691	0.796882990764973
C2_PID_TOLL_ENDOGENOUS_PATHWAY	22	Down	0.0168378811748434	0.796882990764973
C2_KUMAMOTO_RESPONSE_TO_NUTLIN_3A_DN	9	Down	0.0169086980982309	0.79689291585795
C5_GO_TRANSFORMING_GROWTH_FACTOR_BETA2_PRODUCTION	7	Down	0.0169878407247594	0.79689291585795
C5_GO_TRANSCRIPTION_FACTOR_AP_1_COMPLEX	5	Down	0.0170085050772923	0.79689291585795
C5_GO_POSITIVE_REGULATION_OF_CELL_GROWTH_INVOLVED_IN_CARDIAC_MUSCLE_CELL_DEVELOPMENT	6	Up	0.0170589804562288	0.79689291585795
C5_GO_PODOSOME_ASSEMBLY	16	Down	0.0171135534567791	0.79689291585795
C2_SCHAEFFER_PROSTATE_DEVELOPMENT_AND_CANCER_BOX4_UP	9	Up	0.0172420856959181	0.79689291585795
C5_GO_ACTIN_FILAMENT_SEVERING	9	Up	0.0172750790369841	0.79689291585795
C5_GO_MEIOSIS_II_CELL_CYCLE_PROCESS	8	Down	0.0172790732672555	0.79689291585795
C5_GO_AUTOPHAGOSOME	76	Down	0.0173905249621885	0.79689291585795
C2_SMIRNOV_CIRCULATING_ENDOTHELIOCYTES_IN_CANCER_DN	5	Up	0.0173979809155068	0.79689291585795
C2_YAO_TEMPORAL_RESPONSE_TO_PROGESTERONE_CLUSTER_12	68	Up	0.017420609498908	0.79689291585795
C5_GO_MULTI_ORGANISM_MEMBRANE_FUSION	7	Up	0.0174498943983946	0.79689291585795
C5_GO_CELLULAR_RESPONSE_TO_ALDEHYDE	5	Up	0.0174525201148877	0.79689291585795
C2_CAFFAREL_RESPONSE_TO_THC_DN	29	Down	0.0174553364601629	0.79689291585795
C5_GO_PHOTORECEPTOR_OUTER_SEGMENT_MEMBRANE	12	Up	0.0174560461943003	0.79689291585795
C2_REACTOME_G2_M_DNA_REPLICATION_CHECKPOINT	5	Down	0.0174980838999077	0.79689291585795
C2_MOLENAAR_TARGETS_OF_CCND1_AND_CDK4_DN	49	Down	0.0175010439263629	0.79689291585795
C2_BIOCARTA_COMP_PATHWAY	7	Up	0.0175262648942911	0.79689291585795
C2_REACTOME_DEPURINATION	51	Down	0.0175362988594312	0.79689291585795
C7_GSE27786_LIN_NEG_VS_BCELL_DN	172	Up	0.0175875561984461	0.79689291585795
C5_GO_PERICILIARY_MEMBRANE_COMPARTMENT	5	Down	0.017659912246266	0.79689291585795
C2_STARK_PREFRONTAL_CORTEX_22Q11_DELETION_DN	414	Up	0.0176644010057664	0.79689291585795
C2_REACTOME_TRAF6_MEDIATED_NF_KB_ACTIVATION	21	Down	0.017709768368811	0.79689291585795
C5_GO_RNA_POLYMERASE_III_GENERAL_TRANSCRIPTION_INITIATION_FACTOR_ACTIVITY	6	Down	0.0177185139418768	0.79689291585795
C7_GSE19772_HCMV_INFL_VS_HCMV_INF_MONOCYTES_AND_PI3K_INHIBITION_DN	178	Up	0.0178120351460944	0.798085071569893
C7_GSE14000_TRANSLATED_RNA_VS_MRNA_4H_LPS_DC_DN	146	Up	0.017818499273185	0.798085071569893
C5_GO_PHAGOPHORE_ASSEMBLY_SITE	30	Down	0.017945937159027	0.80213908005256
C5_GO_ACTIN_FILAMENT_BASED_MOVEMENT	87	Up	0.0180906658149838	0.806947707389924
C5_GO_REGULATION_OF_ACTIN_CYTOSKELETON_REORGANIZATION	26	Up	0.018157468872972	0.807884605108661
C7_GSE23925_DARK_ZONE_VS_NAIVE_BCELL_DN	154	Down	0.0181860503566789	0.807884605108661
C5_GO_AXIAL_MESODERM_DEVELOPMENT	6	Up	0.018336849897841	0.812921204756736
C2_KEGG_PRION_DISEASES	27	Up	0.0184123891457568	0.814607595546384
C5_GO_SUBSTRATE_DEPENDENT_CELL_MIGRATION	25	Up	0.0184563860081495	0.814894457835432
C2_VERNOCHET_ADIPOGENESIS	10	Down	0.0185363792858828	0.816766262124204
C5_GO_SODIUM_CHANNEL_ACTIVITY	20	Up	0.0185914639516529	0.817535164821369
C5_GO_HUMORAL_IMMUNE_RESPONSE_MEDIATED_BY_CIRCULATING_IMMUNOGLOBULIN	27	Up	0.0186421356930181	0.818003930895537
C5_GO_PURINE_CONTAINING_COMPOUND_TRANSMEMBRANE_TRANSPORT	6	Down	0.0187203676194038	0.818003930895537
C5_GO_SIN3_COMPLEX	13	Up	0.018735089347465	0.818003930895537
C7_GSE2770_IL12_AND_TGFB_VS_IL4_TREATED_ACT_CD4_TCELL_6H_UP	161	Down	0.0187527485884076	0.818003930895537
C5_GO_MYOSIN_LIGHT_CHAIN_BINDING	3	Up	0.0188205458907282	0.818099253608539
C5_GO_LEUKOTRIENE_SIGNALING_PATHWAY	3	Down	0.0189221482733487	0.818099253608539
C7_GSE1925_CTRL_VS_24H_IFNG_STIM_IFNG_PRIMED_MACROPHAGE_UP	166	Up	0.0189274408576045	0.818099253608539
C5_GO_CELL_TIP	4	Down	0.018929172277662	0.818099253608539
C7_GSE29618_PRE_VS_DAY7_FLU_VACCINE_PDC_DN	181	Up	0.0189658860679543	0.818099253608539
C5_GO_AEROBIC_ELECTRON_TRANSPORT_CHAIN	15	Up	0.0191268503743001	0.818099253608539
C2_REACTOME_ENOS_ACTIVATION	10	Down	0.019130648776222	0.818099253608539
C1_chr9q13	3	Up	0.0191482208828073	0.818099253608539
C5_GO_RESPONSE_TO_LAMINAR_FLUID_SHEAR_STRESS	12	Down	0.0192072018112243	0.818099253608539
C5_GO_PEPTIDE_METABOLIC_PROCESS	82	Up	0.01922960650416	0.818099253608539
C5_GO_PROTEIN_LOCALIZATION_TO_CHROMOSOME_CENTROMERIC_REGION	18	Down	0.019300371995932	0.818099253608539
C5_GO_DNA_STRAND_ELONGATION_INVOLVED_IN_DNA_REPLICATION	14	Down	0.0193159267115493	0.818099253608539
C5_GO_TOLL_LIKE_RECEPTOR_3_SIGNALING_PATHWAY	17	Down	0.0194345121930443	0.818099253608539
C5_GO_REGULATION_OF_B_CELL_DIFFERENTIATION	20	Up	0.0194363069696987	0.818099253608539
C7_GSE29618_BCELL_VS_MDC_DAY7_FLU_VACCINE_DN	178	Up	0.0194581105541986	0.818099253608539
C2_GOBERT_OLIGODENDROCYTE_DIFFERENTIATION_UP	478	Down	0.0194880125362921	0.818099253608539
C2_REACTOME_RUNX1_INTERACTS_WITH_CO_FACTORS_WHOSE_PRECISE_EFFECT_ON_RUNX1_TARGETS_IS_NOT_KNOWN	29	Up	0.0195175178293393	0.818099253608539
C5_GO_PRE_MRNA_5_SPLICE_SITE_BINDING	10	Down	0.0195460575189727	0.818099253608539
C5_GO_N_ACETYLLACTOSAMINE_SYNTHASE_ACTIVITY	5	Down	0.0195753539238687	0.818099253608539
C2_REACTOME_TOLL_LIKE_RECEPTOR_TLR1:TLR2_CASCADE	88	Down	0.0196263198799701	0.818099253608539
C2_REACTOME_SYNTHESIS_OF_UDP_N_ACETYL_GLUCOSAMINE	8	Down	0.019663837895191	0.818099253608539
C2_GYORFFY_DOXORUBICIN_RESISTANCE	26	Up	0.019669755254793	0.818099253608539
C2_KEGG_COMPLEMENT_AND_COAGULATION_CASCADES	35	Up	0.0197270595045034	0.818099253608539
C7_GSE3982_BCELL_VS_TH2_DN	159	Down	0.0198081896332545	0.818099253608539
C5_GO_MODULATION_BY_HOST_OF_VIRAL_PROCESS	21	Up	0.0198132069800208	0.818099253608539
C7_GSE2770_UNTREATED_VS_TGFB_AND_IL12_TREATED_ACT_CD4_TCELL_6H_UP	172	Up	0.0198145135023704	0.818099253608539
C5_GO_TRACHEA_MORPHOGENESIS	7	Up	0.0198153418482827	0.818099253608539
C5_GO_PROTEASOME_CORE_COMPLEX_BETA_SUBUNIT_COMPLEX	5	Up	0.0198487413863909	0.818099253608539
C7_GSE37416_CTRL_VS_24H_F_TULARENSIS_LVS_NEUTROPHIL_DN	175	Down	0.0198700593262162	0.818099253608539
C5_GO_SPLICEOSOMAL_TRI_SNRNP_COMPLEX_ASSEMBLY	19	Down	0.0198847491555176	0.818099253608539
C5_GO_PURINE_NUCLEOBASE_TRANSMEMBRANE_TRANSPORTER_ACTIVITY	3	Down	0.020192766762789	0.824358456276618
C5_GO_NEGATIVE_REGULATION_OF_TRANSLATIONAL_INITIATION	16	Up	0.0202329105433275	0.824358456276618
C5_GO_POSITIVE_REGULATION_OF_LYMPHOCYTE_CHEMOTAXIS	12	Up	0.0202338826987593	0.824358456276618
C5_GO_INTRAMOLECULAR_TRANSFERASE_ACTIVITY_PHOSPHOTRANSFERASES	7	Down	0.0202597932924423	0.824358456276618
C5_GO_REGULATION_OF_VIRAL_LIFE_CYCLE	116	Up	0.0202931181509226	0.824358456276618
C2_BIOCARTA_CD40_PATHWAY	15	Down	0.0203190206492072	0.824358456276618
C5_GO_GENETIC_IMPRINTING	16	Up	0.0203639139333825	0.824358456276618
C7_GSE2405_0H_VS_9H_A_PHAGOCYTOPHILUM_STIM_NEUTROPHIL_DN	165	Up	0.020383902713695	0.824358456276618
C3_ATAAGCT_MIR21	96	Up	0.0204154476911711	0.824358456276618
C5_GO_TRACHEA_FORMATION	6	Up	0.0204581604370809	0.824358456276618
C5_GO_SPINDLE_MIDZONE_ASSEMBLY	10	Down	0.0205356292547904	0.824358456276618
C2_LINDGREN_BLADDER_CANCER_CLUSTER_1_DN	322	Down	0.0206015679874492	0.824358456276618
C2_SCHLOSSER_SERUM_RESPONSE_DN	602	Up	0.0206271288497448	0.824358456276618
C2_KEGG_PENTOSE_PHOSPHATE_PATHWAY	23	Down	0.0206308305190805	0.824358456276618
C5_GO_CELL_PROLIFERATION_INVOLVED_IN_HEART_MORPHOGENESIS	10	Up	0.0207445599205643	0.824358456276618
C7_GSE18281_SUBCAPSULAR_VS_CENTRAL_CORTICAL_REGION_OF_THYMUS_DN	163	Down	0.0207528409618095	0.824358456276618
C2_TIEN_INTESTINE_PROBIOTICS_6HR_UP	40	Up	0.0207710000967478	0.824358456276618
C5_GO_TORC2_SIGNALING	7	Down	0.0207749831793242	0.824358456276618
C7_GSE17974_CTRL_VS_ACT_IL4_AND_ANTI_IL12_0.5H_CD4_TCELL_DN	160	Down	0.0207794864195574	0.824358456276618
C5_GO_CELL_CELL_ADHESION_INVOLVED_IN_GASTRULATION	10	Down	0.0207958584928227	0.824358456276618
C5_GO_REGULATION_OF_HUMORAL_IMMUNE_RESPONSE	36	Up	0.0209295577039077	0.827264921450356
C5_GO_TRANSLATIONAL_INITIATION	151	Up	0.020961559514021	0.827264921450356
C5_GO_SPINDLE_MIDZONE	31	Down	0.0209913926977229	0.827264921450356
C5_GO_PHOTORECEPTOR_OUTER_SEGMENT	50	Up	0.0210348144883046	0.827264921450356
C2_NIKOLSKY_BREAST_CANCER_20Q12_Q13_AMPLICON	99	Down	0.0210595912885903	0.827264921450356
C7_GSE17974_2.5H_VS_72H_IL4_AND_ANTI_IL12_ACT_CD4_TCELL_UP	165	Down	0.0211527296541898	0.827591642728428
C7_GSE18791_CTRL_VS_NEWCASTLE_VIRUS_DC_2H_DN	129	Down	0.0211636211866104	0.827591642728428
C5_GO_POSITIVE_REGULATION_OF_CYTOKINESIS	29	Down	0.0212658775128463	0.827591642728428
C2_REACTOME_POLB_DEPENDENT_LONG_PATCH_BASE_EXCISION_REPAIR	7	Up	0.0212803930636931	0.827591642728428
C2_CUI_TCF21_TARGETS_DN	19	Up	0.0212896915838538	0.827591642728428
C2_LUCAS_HNF4A_TARGETS_DN	6	Down	0.0212964934992953	0.827591642728428
C5_GO_CCR2_CHEMOKINE_RECEPTOR_BINDING	2	Up	0.0213781442587016	0.828304384752562
C2_REACTOME_ACTIVATION_OF_KAINATE_RECEPTORS_UPON_GLUTAMATE_BINDING	22	Up	0.0214008195873781	0.828304384752562
C2_GARGALOVIC_RESPONSE_TO_OXIDIZED_PHOSPHOLIPIDS_PURPLE_DN	9	Up	0.0214292254398996	0.828304384752562
C5_GO_SCHWANN_CELL_PROLIFERATION	7	Down	0.0215386169720174	0.83105395467697
C5_GO_CRISTAE_FORMATION	28	Up	0.0216565803732643	0.833188717428281
C7_GSE13547_CTRL_VS_ANTI_IGM_STIM_BCELL_2H_UP	175	Down	0.0216706543915195	0.833188717428281
C2_BIOCARTA_TNFR2_PATHWAY	17	Down	0.0220148431405052	0.843759992869635
C2_REACTOME_TRANSPORT_OF_NUCLEOTIDE_SUGARS	9	Down	0.0220862865904164	0.843759992869635
C7_GSE9006_HEALTHY_VS_TYPE_1_DIABETES_PBMC_AT_DX_DN	161	Down	0.0221097757255264	0.843759992869635
C5_GO_SPINDLE_ASSEMBLY_INVOLVED_IN_MEIOSIS	5	Down	0.0222145544636463	0.843759992869635
C5_GO_REGULATION_OF_PROTEIN_LIPIDATION	5	Up	0.0222145544636463	0.843759992869635
C5_GO_REGULATION_OF_ADENYLATE_CYCLASE_ACTIVATING_G_PROTEIN_COUPLED_RECEPTOR_SIGNALING_PATHWAY	8	Up	0.0222579119252084	0.843759992869635
C2_PID_ATR_PATHWAY	37	Down	0.0223100320279292	0.843759992869635
C7_GSE37416_0H_VS_3H_F_TULARENSIS_LVS_NEUTROPHIL_DN	175	Down	0.022443844704277	0.843759992869635
C2_BILANGES_SERUM_RESPONSE_TRANSLATION	18	Up	0.0224457280041639	0.843759992869635
C7_GSE1432_CTRL_VS_IFNG_24H_MICROGLIA_UP	176	Up	0.02248507027899	0.843759992869635
C7_GSE29164_UNTREATED_VS_CD8_TCELL_TREATED_MELANOMA_DAY3_UP	175	Up	0.0225061279562733	0.843759992869635
C5_GO_OXIDOREDUCTASE_ACTIVITY_ACTING_ON_THE_CH_CH_GROUP_OF_DONORS_QUINONE_OR_RELATED_COMPOUND_AS_ACCEPTOR	5	Up	0.0225121851437688	0.843759992869635
C5_GO_SIGNAL_RECOGNITION_PARTICLE	10	Up	0.0225178016184868	0.843759992869635
C2_WAESCH_ANAPHASE_PROMOTING_COMPLEX	10	Up	0.0225965437899985	0.843759992869635
C7_GSE22229_RENAL_TRANSPLANT_VS_HEALTHY_PBMC_UP	171	Down	0.022608501740284	0.843759992869635
C5_GO_RELAXATION_OF_CARDIAC_MUSCLE	14	Up	0.0226472734188737	0.843759992869635
C7_GSE10325_LUPUS_BCELL_VS_LUPUS_MYELOID_UP	167	Up	0.0227171293374487	0.843759992869635
C2_REACTOME_NUCLEOSOME_ASSEMBLY	66	Down	0.0227325215733167	0.843759992869635
C2_KEGG_SYSTEMIC_LUPUS_ERYTHEMATOSUS	101	Down	0.0227395523043334	0.843759992869635
C2_WU_HBX_TARGETS_3_DN	13	Up	0.0227418883050779	0.843759992869635
C2_REACTOME_CREATION_OF_C4_AND_C2_ACTIVATORS	6	Up	0.0227765034319092	0.843759992869635
H_HALLMARK_TNFA_SIGNALING_VIA_NFKB	175	Down	0.0228752377259012	0.843759992869635
C2_BIOCARTA_LYMPHOCYTE_PATHWAY	9	Down	0.0229124767944942	0.843759992869635
C5_GO_XENOBIOTIC_TRANSPORT	8	Down	0.0229338841778032	0.843759992869635
C2_PARK_HSC_AND_MULTIPOTENT_PROGENITORS	39	Up	0.022950321242756	0.843759992869635
C5_GO_NEUTROPHIL_CLEARANCE	5	Up	0.0229554921413227	0.843759992869635
C5_GO_REGULATION_OF_HISTONE_H3_K4_METHYLATION	22	Up	0.0230952277697169	0.84685055078155
C2_PID_NFAT_TFPATHWAY	38	Down	0.0231189320670587	0.84685055078155
C2_REACTOME_THE_PHOTOTRANSDUCTION_CASCADE	19	Up	0.0231565265922865	0.84685055078155
C5_GO_RIBONUCLEOPROTEIN_GRANULE	170	Up	0.023218404557409	0.847686390253102
C2_KEGG_PANCREATIC_CANCER	64	Down	0.0233457976463455	0.85090731924759
C7_GSE25677_MPL_VS_R848_STIM_BCELL_UP	160	Up	0.0234124651238742	0.851457023770113
C5_GO_DNA_CYTOSINE_DEAMINATION	6	Up	0.023445814079962	0.851457023770113
C2_CHASSOT_SKIN_WOUND	10	Down	0.0235384782979741	0.851457023770113
C5_GO_HISTONE_H4_K20_TRIMETHYLATION	5	Up	0.0235557230971246	0.851457023770113
C2_DIRMEIER_LMP1_RESPONSE_LATE_UP	53	Down	0.02355686006932	0.851457023770113
C7_GSE15330_LYMPHOID_MULTIPOTENT_VS_PRO_BCELL_DN	174	Down	0.0237504122014971	0.854616944002467
C2_STEIN_ESR1_TARGETS	70	Down	0.023800889150333	0.854616944002467
C2_BIOCARTA_SM_PATHWAY	11	Up	0.0238136891562694	0.854616944002467
C2_BIOCARTA_FXR_PATHWAY	4	Down	0.0238398947270062	0.854616944002467
C5_GO_NEGATIVE_REGULATION_OF_MACROPHAGE_DIFFERENTIATION	5	Up	0.0238409919470375	0.854616944002467
C5_GO_LONG_CHAIN_FATTY_ACID_IMPORT_ACROSS_PLASMA_MEMBRANE	5	Down	0.0239607355320649	0.857264246887754
C2_JISON_SICKLE_CELL_DISEASE_DN	156	Up	0.0240163939536051	0.857264246887754
C1_chr20q12	6	Up	0.0240919259881766	0.857264246887754
C5_GO_VIRAL_GENOME_REPLICATION	105	Up	0.0242300311800071	0.857264246887754
C5_GO_INTERLEUKIN_10_PRODUCTION	40	Down	0.0242500967276357	0.857264246887754
C2_REACTOME_SYNTHESIS_OF_LIPOXINS_LX	4	Up	0.0243500409826271	0.857264246887754
C2_KEGG_CARDIAC_MUSCLE_CONTRACTION	46	Up	0.0243511858897511	0.857264246887754
C7_GSE14000_UNSTIM_VS_16H_LPS_DC_UP	170	Up	0.0243726965068265	0.857264246887754
C5_GO_INNER_ACROSOMAL_MEMBRANE	2	Up	0.0244074548903397	0.857264246887754
C3_CTACTGT_MIR199A	154	Up	0.0244185412866517	0.857264246887754
C5_GO_KINESIN_COMPLEX	42	Down	0.024466368052046	0.857264246887754
C5_GO_NEURONAL_ACTION_POTENTIAL_PROPAGATION	6	Up	0.0244891804744606	0.857264246887754
C7_GSE26488_WT_VS_VP16_TRANSGENIC_HDAC7_KO_DOUBLE_POSITIVE_THYMOCYTE_DN	158	Up	0.0244938360041167	0.857264246887754
C2_PODAR_RESPONSE_TO_ADAPHOSTIN_DN	15	Down	0.0245308116485131	0.857264246887754
C2_NAKAMURA_ADIPOGENESIS_EARLY_UP	45	Down	0.024537121073654	0.857264246887754
C5_GO_AT_DNA_BINDING	6	Up	0.024622854046518	0.857264246887754
C2_BAKER_HEMATOPOESIS_STAT1_TARGETS	12	Up	0.0246257922426762	0.857264246887754
C2_BIOCARTA_RAS_PATHWAY	21	Down	0.02462632892748	0.857264246887754
C5_GO_NADPH_OXIDASE_COMPLEX	10	Up	0.0247096401678502	0.857264246887754
C2_RASHI_RESPONSE_TO_IONIZING_RADIATION_2	101	Down	0.0247278653401561	0.857264246887754
C7_GSE22886_CTRL_VS_LPS_24H_DC_UP	182	Up	0.0247435751414916	0.857264246887754
C2_TURASHVILI_BREAST_LOBULAR_CARCINOMA_VS_DUCTAL_NORMAL_DN	59	Up	0.02495538646954	0.862259063766277
C5_GO_POSITIVE_REGULATION_OF_B_CELL_DIFFERENTIATION	9	Up	0.0249898568866099	0.862259063766277
C7_GSE14415_INDUCED_VS_NATURAL_TREG_DN	169	Down	0.0250339868122051	0.862259063766277
C5_GO_HISTONE_H3_K4_METHYLATION	46	Up	0.025046516099826	0.862259063766277
C5_GO_DETOXIFICATION_OF_NITROGEN_COMPOUND	3	Up	0.0251380181705425	0.864039823921985
C2_GRAHAM_CML_QUIESCENT_VS_NORMAL_QUIESCENT_UP	81	Down	0.0252248299683377	0.865653999055607
C2_SA_REG_CASCADE_OF_CYCLIN_EXPR	9	Down	0.0253812336550636	0.866498729838512
C7_GSE29618_BCELL_VS_MDC_DN	183	Up	0.0254948939267685	0.866498729838512
C7_GSE9988_ANTI_TREM1_AND_LPS_VS_VEHICLE_TREATED_MONOCYTES_UP	153	Down	0.0255059786029311	0.866498729838512
C5_GO_CILIARY_BASE	27	Down	0.0255289573094636	0.866498729838512
C5_GO_MRNA_CLEAVAGE_INVOLVED_IN_MRNA_PROCESSING	9	Up	0.0255758045624577	0.866498729838512
C5_GO_PROTEIN_LOCALIZATION_TO_JUXTAPARANODE_REGION_OF_AXON	4	Up	0.0256026809785001	0.866498729838512
C2_MATZUK_EMBRYONIC_GERM_CELL	13	Up	0.0256110474396855	0.866498729838512
C2_REACTOME_AUTOPHAGY	94	Down	0.0256305188442106	0.866498729838512
C7_GSE32986_UNSTIM_VS_GMCSF_AND_CURDLAN_HIGHDOSE_STIM_DC_UP	178	Down	0.0256732705500963	0.866498729838512
C2_VETTER_TARGETS_OF_PRKCA_AND_ETS1_UP	15	Down	0.0257191773171192	0.866498729838512
C7_GSE32986_UNSTIM_VS_GMCSF_STIM_DC_UP	179	Up	0.0258236167812308	0.866498729838512
C2_IIZUKA_LIVER_CANCER_PROGRESSION_L1_G1_DN	9	Down	0.025840364927652	0.866498729838512
C5_GO_PROTEIN_KINASE_C_SIGNALING	19	Down	0.0259111416915768	0.866498729838512
C2_REACTOME_MRNA_DECAY_BY_3_TO_5_EXORIBONUCLEASE	14	Up	0.0259283889120607	0.866498729838512
C7_GSE25123_WT_VS_PPARG_KO_MACROPHAGE_DN	169	Up	0.0259306823059809	0.866498729838512
C5_GO_G_PROTEIN_COUPLED_CHEMOATTRACTANT_RECEPTOR_ACTIVITY	22	Down	0.0259356292598756	0.866498729838512
C2_BIOCARTA_RELA_PATHWAY	14	Down	0.0259480783444564	0.866498729838512
C5_GO_LSM1_7_PAT1_COMPLEX	2	Up	0.0259674388033362	0.866498729838512
C5_GO_LIGAND_GATED_ANION_CHANNEL_ACTIVITY	4	Up	0.0260243909982904	0.866830308702448
C5_GO_SCHWANN_CELL_DIFFERENTIATION	30	Down	0.0260683227316662	0.866830308702448
C5_GO_HEMOGLOBIN_COMPLEX	6	Down	0.026104147246404	0.866830308702448
C5_GO_SWI_SNF_SUPERFAMILY_TYPE_COMPLEX	65	Up	0.0261369908484143	0.866830308702448
C2_KAAB_FAILED_HEART_VENTRICLE_DN	35	Up	0.0263181563859422	0.867630931378088
C1_chr15q13	11	Up	0.0263384528501327	0.867630931378088
C5_GO_NEGATIVE_REGULATION_OF_SEQUESTERING_OF_TRIGLYCERIDE	5	Down	0.0263456779384417	0.867630931378088
C5_GO_REGULATION_OF_RHODOPSIN_MEDIATED_SIGNALING_PATHWAY	13	Up	0.0263663640439307	0.867630931378088
C5_GO_PRE_MRNA_INTRONIC_BINDING	5	Up	0.0263804383969749	0.867630931378088
C2_PETROVA_ENDOTHELIUM_LYMPHATIC_VS_BLOOD_UP	114	Down	0.0264007754748845	0.867630931378088
C1_chr7q32	37	Down	0.0265025441770232	0.868531067989333
C7_GSE45365_NK_CELL_VS_BCELL_UP	171	Down	0.0265182534401556	0.868531067989333
C7_GSE39110_DAY3_VS_DAY6_POST_IMMUNIZATION_CD8_TCELL_DN	179	Down	0.0266350652895167	0.868531067989333
C5_GO_DOUBLE_STRANDED_RNA_ADENOSINE_DEAMINASE_ACTIVITY	4	Up	0.0266386512244845	0.868531067989333
C2_KEGG_ARACHIDONIC_ACID_METABOLISM	31	Up	0.0266679936702575	0.868531067989333
C5_GO_GALACTOSIDASE_ACTIVITY	7	Down	0.0266680579270306	0.868531067989333
C5_GO_MRNA_CIS_SPLICING_VIA_SPLICEOSOME	37	Up	0.0267576894489705	0.869907722819081
C2_REACTOME_MITOTIC_PROMETAPHASE	167	Down	0.0268446729058118	0.869907722819081
C7_GSE2706_UNSTIM_VS_2H_LPS_AND_R848_DC_DN	161	Down	0.0268484459239372	0.869907722819081
C5_GO_CYTOSOLIC_SMALL_RIBOSOMAL_SUBUNIT	29	Up	0.0268998013271133	0.869907722819081
C7_GSE40274_CTRL_VS_GATA1_TRANSDUCED_ACTIVATED_CD4_TCELL_DN	135	Down	0.0269849742412495	0.869907722819081
C2_SMIRNOV_CIRCULATING_ENDOTHELIOCYTES_IN_CANCER_UP	141	Down	0.0270300576214878	0.869907722819081
C5_GO_NEGATIVE_REGULATION_OF_INTERLEUKIN_1_PRODUCTION	22	Down	0.0270738964696496	0.869907722819081
C2_REACTOME_N_GLYCAN_ANTENNAE_ELONGATION	11	Down	0.0271586496926997	0.869907722819081
C2_GINESTIER_BREAST_CANCER_ZNF217_AMPLIFIED_UP	62	Up	0.0272021527307524	0.869907722819081
C5_GO_RETROGRADE_VESICLE_MEDIATED_TRANSPORT_GOLGI_TO_ENDOPLASMIC_RETICULUM	75	Down	0.0272049472945085	0.869907722819081
C5_GO_NEGATIVE_REGULATION_OF_REGULATORY_T_CELL_DIFFERENTIATION	3	Down	0.0272075645634231	0.869907722819081
C7_GSE29617_CTRL_VS_DAY7_TIV_FLU_VACCINE_PBMC_2008_UP	160	Down	0.02722017508867	0.869907722819081
C5_GO_NEGATIVE_REGULATION_OF_MACROAUTOPHAGY	26	Down	0.027304016141477	0.869907722819081
C5_GO_MITOCHONDRIAL_RESPIRATORY_CHAIN_COMPLEX_IV_ASSEMBLY	16	Up	0.0273104873039417	0.869907722819081
C2_REACTOME_MEIOTIC_RECOMBINATION	73	Down	0.0273902823911244	0.869907722819081
C7_GSE40274_CTRL_VS_EOS_TRANSDUCED_ACTIVATED_CD4_TCELL_UP	165	Down	0.027394126472704	0.869907722819081
C5_GO_GLYCEROPHOSPHODIESTER_PHOSPHODIESTERASE_ACTIVITY	2	Down	0.027403310514484	0.869907722819081
C2_JEON_SMAD6_TARGETS_UP	20	Down	0.0274311462565516	0.869907722819081
C2_CAFFAREL_RESPONSE_TO_THC_24HR_3_DN	11	Down	0.0275265813100845	0.871661699415401
C7_GSE14415_NATURAL_TREG_VS_TCONV_DN	159	Down	0.0277374988083685	0.874765626829127
C5_GO_CHROMAFFIN_GRANULE	7	Up	0.0277867558399044	0.874765626829127
C3_GTCAACC_MIR3805P	19	Up	0.0278329022823923	0.874765626829127
C7_GSE25146_UNSTIM_VS_HELIOBACTER_PYLORI_LPS_STIM_AGS_CELL_DN	160	Up	0.0278705301585625	0.874765626829127
C7_GSE5542_UNTREATED_VS_IFNA_TREATED_EPITHELIAL_CELLS_6H_UP	166	Down	0.0278811366373842	0.874765626829127
C5_GO_REGULATION_OF_SKELETAL_MUSCLE_CONTRACTION_BY_CALCIUM_ION_SIGNALING	4	Up	0.0278894470496391	0.874765626829127
C2_REACTOME_TOLL_LIKE_RECEPTOR_4_TLR4_CASCADE	115	Down	0.0280055920568558	0.874765626829127
C5_GO_MAINTENANCE_OF_DNA_REPEAT_ELEMENTS	5	Down	0.0280274171521953	0.874765626829127
C3_ATCTTGC_MIR31	65	Up	0.0280606309962548	0.874765626829127
C2_REACTOME_SYNTHESIS_OF_15_EICOSATETRAENOIC_ACID_DERIVATIVES	5	Up	0.028087022065141	0.874765626829127
C5_GO_AUTOPHAGOSOME_MEMBRANE	26	Down	0.0280944830645385	0.874765626829127
C5_GO_REGULATION_OF_I_KAPPAB_PHOSPHORYLATION	5	Down	0.0281329463116644	0.874765626829127
C5_GO_TYPE_B_PANCREATIC_CELL_PROLIFERATION	12	Down	0.0281480998551563	0.874765626829127
C5_GO_NADPLUS_ADP_RIBOSYLTRANSFERASE_ACTIVITY	18	Up	0.0283014950757849	0.875638355288829
C5_GO_REGULATION_OF_LONG_CHAIN_FATTY_ACID_IMPORT_INTO_CELL	5	Down	0.0283080491255143	0.875638355288829
C2_SERVITJA_LIVER_HNF1A_TARGETS_DN	89	Up	0.0283088971232254	0.875638355288829
C2_HUANG_FOXA2_TARGETS_DN	30	Up	0.0283485022456688	0.875638355288829
C2_REACTOME_INITIAL_TRIGGERING_OF_COMPLEMENT	9	Up	0.0283907674608345	0.875638355288829
C2_MIZUSHIMA_AUTOPHAGOSOME_FORMATION	21	Down	0.0284361149842212	0.875638355288829
C5_GO_PALMITOYLTRANSFERASE_ACTIVITY	34	Down	0.0284783300182481	0.875638355288829
C2_MARIADASON_RESPONSE_TO_BUTYRATE_SULINDAC_4	15	Up	0.028535195044326	0.875638355288829
C2_LOPES_METHYLATED_IN_COLON_CANCER_UP	18	Down	0.0285695785702167	0.875638355288829
C5_GO_NEGATIVE_REGULATION_OF_RESPONSE_TO_BIOTIC_STIMULUS	32	Down	0.0285792751415449	0.875638355288829
C5_GO_REGULATION_OF_DENDRITIC_CELL_CHEMOTAXIS	7	Down	0.0286667863886056	0.876130739026961
C2_REACTOME_REGULATION_OF_TP53_ACTIVITY_THROUGH_ACETYLATION	29	Up	0.0286952399248533	0.876130739026961
C2_LIU_VAV3_PROSTATE_CARCINOGENESIS_UP	61	Up	0.0287163414899966	0.876130739026961
C2_REACTOME_RNA_POLYMERASE_I_PROMOTER_ESCAPE	77	Down	0.0288561975613022	0.878281158142516
C5_GO_REGULATION_OF_POSITIVE_CHEMOTAXIS	14	Down	0.0288676861811792	0.878281158142516
C5_GO_MRNA_5_UTR_BINDING	16	Up	0.0289155954509531	0.878508363609865
C5_GO_ATP_TRANSMEMBRANE_TRANSPORTER_ACTIVITY	8	Down	0.029072092588964	0.879570572832812
C5_GO_CROSSOVER_JUNCTION_ENDODEOXYRIBONUCLEASE_ACTIVITY	6	Down	0.0290921097975785	0.879570572832812
C2_REACTOME_MITOTIC_SPINDLE_CHECKPOINT	95	Down	0.0291003194726245	0.879570572832812
C2_NAM_FXYD5_TARGETS_DN	17	Up	0.0291125186146845	0.879570572832812
C2_MCCLUNG_DELTA_FOSB_TARGETS_8WK	36	Down	0.029157486062615	0.879705652414146
C2_REACTOME_PYRIMIDINE_SALVAGE	10	Down	0.0293645525576976	0.883210270198049
C7_GSE34156_UNTREATED_VS_24H_TLR1_TLR2_LIGAND_TREATED_MONOCYTE_DN	158	Up	0.0294110422523364	0.883210270198049
C5_GO_REGULATION_OF_ISOTYPE_SWITCHING_TO_IGE_ISOTYPES	6	Down	0.0294551191493906	0.883210270198049
C2_YAMASHITA_LIVER_CANCER_WITH_EPCAM_UP	38	Up	0.0294556788521146	0.883210270198049
C7_GSE24142_EARLY_THYMIC_PROGENITOR_VS_DN3_THYMOCYTE_UP	167	Up	0.0294769343964271	0.883210270198049
C5_GO_PEPTIDE_RECEPTOR_ACTIVITY	69	Down	0.0295181643099125	0.883227387471391
C5_GO_PURINE_NUCLEOSIDE_DIPHOSPHATE_METABOLIC_PROCESS	11	Up	0.0296264092030841	0.883770332491958
C7_GSE21360_NAIVE_VS_PRIMARY_MEMORY_CD8_TCELL_UP	153	Down	0.0296542580468233	0.883770332491958
C3_CAGCACT_MIR5123P	117	Up	0.0296583608335238	0.883770332491958
C5_GO_STRESS_INDUCED_PREMATURE_SENESCENCE	7	Up	0.0297439117774359	0.884448557653141
C5_GO_REGULATION_OF_NEURON_PROJECTION_ARBORIZATION	9	Up	0.0297788963311542	0.884448557653141
C7_GSE37605_TREG_VS_TCONV_C57BL6_FOXP3_IRES_GFP_DN	135	Up	0.0298416099766188	0.884448557653141
C5_GO_NEUROTROPHIN_TRK_RECEPTOR_BINDING	6	Down	0.0298439807006285	0.884448557653141
C6_RB_P130_DN.V1_UP	90	Down	0.0299716823508202	0.887022964178293
C5_GO_POSITIVE_REGULATION_OF_SMOOTH_MUSCLE_CELL_APOPTOTIC_PROCESS	14	Down	0.0300290708557442	0.887512253332423
C2_SHIN_B_CELL_LYMPHOMA_CLUSTER_2	26	Down	0.0301398073566772	0.888251636719506
C2_MUELLER_COMMON_TARGETS_OF_AML_FUSIONS_UP	14	Down	0.0301549539454702	0.888251636719506
C2_PID_LKB1_PATHWAY	41	Down	0.0302016721014283	0.888251636719506
C2_CHNG_MULTIPLE_MYELOMA_HYPERPLOID_UP	41	Up	0.0302698215969723	0.888251636719506
C2_DAZARD_UV_RESPONSE_CLUSTER_G5	9	Down	0.0303488354881762	0.888251636719506
C2_REACTOME_TRANSCRIPTIONAL_REGULATION_OF_GRANULOPOIESIS	81	Down	0.0304716277257577	0.888251636719506
C7_GSE34156_NOD2_LIGAND_VS_TLR1_TLR2_LIGAND_24H_TREATED_MONOCYTE_DN	158	Up	0.0304955125931152	0.888251636719506
C2_SABATES_COLORECTAL_ADENOMA_SIZE_DN	8	Up	0.0305141144236445	0.888251636719506
C5_GO_PURINE_NUCLEOTIDE_TRANSMEMBRANE_TRANSPORTER_ACTIVITY	13	Down	0.0305237744713056	0.888251636719506
C7_GSE11057_PBMC_VS_MEM_CD4_TCELL_UP	169	Up	0.0305351225344599	0.888251636719506
C2_LIANG_SILENCED_BY_METHYLATION_DN	10	Down	0.0305928557818829	0.888251636719506
C5_GO_MACROPHAGE_COLONY_STIMULATING_FACTOR_SIGNALING_PATHWAY	5	Up	0.0306019866683422	0.888251636719506
C5_GO_THYROID_HORMONE_RECEPTOR_BINDING	25	Up	0.0306314059530214	0.888251636719506
C5_GO_ACTIVATION_OF_JNKK_ACTIVITY	11	Down	0.0306441216778528	0.888251636719506
C5_GO_PICLN_SM_PROTEIN_COMPLEX	6	Up	0.030706932484029	0.888251636719506
C5_GO_PHOTORECEPTOR_CELL_DEVELOPMENT	24	Up	0.0307144078900937	0.888251636719506
C5_GO_PROTEIN_METHYLATION	148	Up	0.0307492165360709	0.888251636719506
C5_GO_HAPTOGLOBIN_HEMOGLOBIN_COMPLEX	6	Down	0.0308196811335629	0.888495502236997
C5_GO_RNA_CATABOLIC_PROCESS	318	Up	0.0308394608795606	0.888495502236997
C2_REACTOME_GOLGI_TO_ER_RETROGRADE_TRANSPORT	109	Down	0.0308812575758231	0.888521269297491
C5_GO_ENDONUCLEOLYTIC_CLEAVAGE_IN_5_ETS_OF_TRICISTRONIC_RRNA_TRANSCRIPT_SSU_RRNA_5_8S_RRNA_LSU_RRNA_	2	Down	0.0309343877990998	0.8888690131283
C5_GO_REGULATION_OF_BLOOD_VESSEL_REMODELING	7	Down	0.0310772027567524	0.8888690131283
C5_GO_CORTICAL_ENDOPLASMIC_RETICULUM	6	Down	0.0310871780193346	0.8888690131283
C5_GO_PURINE_NUCLEOTIDE_TRANSPORT	14	Down	0.0311236895350033	0.8888690131283
C2_REACTOME_CONDENSATION_OF_PROMETAPHASE_CHROMOSOMES	8	Down	0.0311266579581642	0.8888690131283
C5_GO_REGULATION_OF_TOLL_LIKE_RECEPTOR_2_SIGNALING_PATHWAY	9	Down	0.0312065902595856	0.8888690131283
C2_NIKOLSKY_BREAST_CANCER_6P24_P22_AMPLICON	16	Up	0.0312789279851581	0.8888690131283
C2_KEGG_SMALL_CELL_LUNG_CANCER	75	Down	0.0312815744492272	0.8888690131283
C5_GO_NBAF_COMPLEX	12	Up	0.0312870923863412	0.8888690131283
C2_PICCALUGA_ANGIOIMMUNOBLASTIC_LYMPHOMA_UP	155	Up	0.0313025270470538	0.8888690131283
C2_MILI_PSEUDOPODIA	44	Up	0.0313724747607251	0.889692257476804
C7_GSE15330_WT_VS_IKAROS_KO_GRANULOCYTE_MONOCYTE_PROGENITOR_UP	172	Up	0.0314181698351573	0.889826471094031
C7_GSE2706_R848_VS_LPS_8H_STIM_DC_DN	146	Down	0.0314600239761788	0.889851693794964
C5_GO_ATP_TRANSPORT	9	Down	0.0315354249865759	0.890824495427033
C5_GO_SIN3_TYPE_COMPLEX	16	Up	0.0318357424087774	0.895491025595332
C1_chr15q26	58	Down	0.0318510938212633	0.895491025595332
C5_GO_NEGATIVE_REGULATION_OF_VASCULAR_ASSOCIATED_SMOOTH_MUSCLE_CELL_APOPTOTIC_PROCESS	2	Up	0.0318984543752452	0.895491025595332
C5_GO_MICROTUBULE_CYTOSKELETON_ORGANIZATION_INVOLVED_IN_MITOSIS	110	Down	0.0319652831081764	0.895491025595332
C5_GO_SULFUR_COMPOUND_TRANSPORT	36	Down	0.0320054069226963	0.895491025595332
C2_CHUANG_OXIDATIVE_STRESS_RESPONSE_DN	11	Down	0.0320510411250908	0.895491025595332
C5_GO_1_ACYLGLYCEROPHOSPHOCHOLINE_O_ACYLTRANSFERASE_ACTIVITY	3	Up	0.0321115126121474	0.895491025595332
C2_REACTOME_DNA_DAMAGE_TELOMERE_STRESS_INDUCED_SENESCENCE	73	Down	0.0321265697710598	0.895491025595332
C2_VANTVEER_BREAST_CANCER_METASTASIS_DN	112	Down	0.0321819032051966	0.895491025595332
C7_GSE23505_UNTREATED_VS_4DAY_IL6_IL1_TREATED_CD4_TCELL_DN	141	Up	0.0321968578688042	0.895491025595332
C2_HSIAO_HOUSEKEEPING_GENES	346	Up	0.0322044037861941	0.895491025595332
C5_GO_SIGNAL_TRANSDUCTION_INVOLVED_IN_G2_DNA_DAMAGE_CHECKPOINT	13	Down	0.0322122798454391	0.895491025595332
C2_HOOI_ST7_TARGETS_DN	87	Up	0.0322453400889218	0.895491025595332
C5_GO_ANTIPORTER_ACTIVITY	64	Down	0.0323962785763523	0.895491025595332
C5_GO_HISTONE_H2A_K119_MONOUBIQUITINATION	6	Down	0.0324169917771058	0.895491025595332
C5_GO_POSITIVE_REGULATION_OF_G_PROTEIN_COUPLED_RECEPTOR_SIGNALING_PATHWAY	21	Up	0.0325384628412956	0.895491025595332
C5_GO_PYRIMIDINE_NUCLEOTIDE_CATABOLIC_PROCESS	13	Up	0.0325506863477447	0.895491025595332
C5_GO_PURINE_DEOXYRIBONUCLEOTIDE_CATABOLIC_PROCESS	6	Down	0.0325871887384277	0.895491025595332
C7_GSE16385_MONOCYTE_VS_12H_IL4_TREATED_MACROPHAGE_DN	164	Down	0.0326219504496608	0.895491025595332
C2_REACTOME_SIGNALING_BY_MODERATE_KINASE_ACTIVITY_BRAF_MUTANTS	39	Down	0.0326569816185351	0.895491025595332
C5_GO_REGULATION_OF_INORGANIC_ANION_TRANSMEMBRANE_TRANSPORT	6	Up	0.0327105842282964	0.895491025595332
C5_GO_N_TERMINAL_PROTEIN_AMINO_ACID_MODIFICATION	24	Up	0.0327208953039272	0.895491025595332
C5_GO_CONDENSED_NUCLEAR_CHROMOSOME_KINETOCHORE	12	Down	0.0327263547378476	0.895491025595332
C7_GSE39864_WT_VS_GATA3_KO_TREG_DN	182	Up	0.0327734987282411	0.895491025595332
C5_GO_1_PHOSPHATIDYLINOSITOL_BINDING	13	Up	0.0328104100211697	0.895491025595332
C2_APPIERTO_RESPONSE_TO_FENRETINIDE_DN	46	Up	0.0329184104862111	0.895491025595332
C5_GO_PURINE_DEOXYRIBONUCLEOSIDE_TRIPHOSPHATE_CATABOLIC_PROCESS	5	Down	0.0329273105334696	0.895491025595332
C7_GSE34156_NOD2_LIGAND_VS_NOD2_AND_TLR1_TLR2_LIGAND_24H_TREATED_MONOCYTE_DN	166	Up	0.0329704753866694	0.895491025595332
C5_GO_FEMALE_MEIOSIS_CHROMOSOME_SEGREGATION	5	Down	0.0329852230338563	0.895491025595332
C7_GSE8515_IL1_VS_IL6_4H_STIM_MAC_UP	161	Down	0.0329944245664039	0.895491025595332
C5_GO_CELL_TRAILING_EDGE	12	Down	0.0330453406733394	0.895491025595332
C5_GO_SUBSTRATE_DEPENDENT_CELL_MIGRATION_CELL_EXTENSION	9	Up	0.0330464128471193	0.895491025595332
C7_GSE26030_UNSTIM_VS_RESTIM_TH1_DAY15_POST_POLARIZATION_DN	180	Down	0.0330826761983537	0.895491025595332
C5_GO_PERIPHERAL_NERVOUS_SYSTEM_MYELIN_MAINTENANCE	6	Down	0.0331408169616653	0.895491025595332
C5_GO_BOX_H_ACA_TELOMERASE_RNP_COMPLEX	4	Up	0.0331434325175458	0.895491025595332
C5_GO_NUCLEOBASE_TRANSMEMBRANE_TRANSPORTER_ACTIVITY	5	Down	0.033419688287753	0.897080270433107
C2_REACTOME_OVARIAN_TUMOR_DOMAIN_PROTEASES	34	Down	0.0334435326567147	0.897080270433107
C2_WANG_RESPONSE_TO_GSK3_INHIBITOR_SB216763_DN	323	Down	0.0334613913851793	0.897080270433107
C2_REACTOME_VISUAL_PHOTOTRANSDUCTION	54	Up	0.0334802293662806	0.897080270433107
C7_GSE22886_NEUTROPHIL_VS_MONOCYTE_DN	179	Up	0.033555602532054	0.897080270433107
C5_GO_CARDIAC_VENTRICLE_FORMATION	4	Up	0.0335616163260195	0.897080270433107
C5_GO_NEGATIVE_REGULATION_OF_SCHWANN_CELL_PROLIFERATION	5	Down	0.0336066162846558	0.897080270433107
C2_LINDGREN_BLADDER_CANCER_CLUSTER_1_UP	99	Up	0.0336606988412332	0.897080270433107
C7_GSE17301_ACD3_ACD28_VS_ACD3_ACD28_AND_IFNA5_STIM_CD8_TCELL_UP	157	Down	0.0336608144398075	0.897080270433107
C2_BIOCARTA_MAPK_PATHWAY	76	Down	0.0336909716124451	0.897080270433107
C3_TACGGGT_MIR99A_MIR100_MIR99B	17	Up	0.0337429988062603	0.897080270433107
C7_GSE24634_TEFF_VS_TCONV_DAY10_IN_CULTURE_UP	171	Down	0.0337642239557503	0.897080270433107
C5_GO_PIGMENT_GRANULE_ORGANIZATION	20	Up	0.0338471219044262	0.897080270433107
C7_GSE32986_GMCSF_VS_GMCSF_AND_CURDLAN_LOWDOSE_STIM_DC_DN	171	Up	0.0338912020792874	0.897080270433107
C7_GSE7509_FCGRIIB_VS_TNFA_IL1B_IL6_PGE_STIM_DC_DN	126	Up	0.0338927880404616	0.897080270433107
C2_YAO_TEMPORAL_RESPONSE_TO_PROGESTERONE_CLUSTER_9	52	Up	0.0339110418685525	0.897080270433107
C5_GO_NEGATIVE_REGULATION_OF_CARBOHYDRATE_METABOLIC_PROCESS	36	Down	0.0339282653498949	0.897080270433107
C7_GSE10239_MEMORY_VS_KLRG1HIGH_EFF_CD8_TCELL_UP	137	Up	0.0339455868110304	0.897080270433107
C1_chr7q31	39	Up	0.0340307942710555	0.89820560007059
C7_GSE10325_LUPUS_CD4_TCELL_VS_LUPUS_BCELL_DN	162	Up	0.0341040222367058	0.89820560007059
C3_AGTCTTA_MIR499	62	Up	0.0342585753479803	0.89820560007059
C5_GO_SEPTIN_CYTOSKELETON	12	Up	0.0343651027608874	0.89820560007059
C5_GO_U12_TYPE_SPLICEOSOMAL_COMPLEX	21	Up	0.0343731757478715	0.89820560007059
C2_AKL_HTLV1_INFECTION_DN	59	Up	0.0344432658353643	0.89820560007059
C5_GO_DNA_CATABOLIC_PROCESS_EXONUCLEOLYTIC	4	Down	0.0344545112804981	0.89820560007059
C5_GO_DNA_DEAMINATION	9	Up	0.0344784939760604	0.89820560007059
C5_GO_ATPASE_COMPLEX	86	Up	0.0345051787933167	0.89820560007059
C5_GO_OLIGOSACCHARIDE_BIOSYNTHETIC_PROCESS	12	Down	0.0345670724043837	0.89820560007059
C5_GO_POLYSOME	55	Up	0.0345750185582285	0.89820560007059
C2_GREENBAUM_E2A_TARGETS_UP	33	Down	0.0345932993497031	0.89820560007059
C7_GSE12845_PRE_GC_VS_DARKZONE_GC_TONSIL_BCELL_DN	169	Up	0.0346192695251106	0.89820560007059
C7_GSE41867_LCMV_ARMSTRONG_VS_CLONE13_DAY15_EFFECTOR_CD8_TCELL_UP	167	Up	0.0346263228950216	0.89820560007059
C5_GO_AUTOPHAGY_OF_MITOCHONDRION	68	Down	0.0346652819365589	0.89820560007059
C5_GO_REGULATION_OF_CENTRIOLE_ELONGATION	5	Up	0.0347305435351434	0.89820560007059
C5_GO_K63_LINKED_POLYUBIQUITIN_MODIFICATION_DEPENDENT_PROTEIN_BINDING	20	Down	0.0347487467862424	0.89820560007059
C2_FOSTER_TOLERANT_MACROPHAGE_UP	125	Down	0.0347826458367615	0.89820560007059
C2_AIGNER_ZEB1_TARGETS	20	Up	0.0347952664877709	0.89820560007059
C5_GO_MAINTENANCE_OF_DNA_METHYLATION	6	Up	0.0348151321299745	0.89820560007059
C5_GO_REGULATION_OF_DEFENSE_RESPONSE_TO_VIRUS_BY_HOST	30	Down	0.0349426381034802	0.898948262318464
C5_GO_TRANSFERASE_ACTIVITY_TRANSFERRING_ALKYL_OR_ARYL_OTHER_THAN_METHYL_GROUPS	42	Up	0.0349513944109919	0.898948262318464
C7_GSE29164_DAY3_VS_DAY7_CD8_TCELL_AND_IL12_TREATED_MELANOMA_UP	178	Up	0.0349680652607421	0.898948262318464
C5_GO_SMALL_RIBOSOMAL_SUBUNIT	49	Up	0.0351340047235176	0.901383274160216
C5_GO_CELLULAR_RESPONSE_TO_ATP	15	Up	0.0351457732916127	0.901383274160216
C2_REACTOME_LIPOPHAGY	7	Down	0.0352626537979378	0.90168618600171
C2_GAL_LEUKEMIC_STEM_CELL_DN	189	Down	0.0352729031589869	0.90168618600171
C7_GSE360_L_DONOVANI_VS_B_MALAYI_LOW_DOSE_DC_DN	166	Up	0.0353072006019021	0.90168618600171
C5_GO_NEGATIVE_REGULATION_OF_MEGAKARYOCYTE_DIFFERENTIATION	17	Down	0.0353598873593159	0.90168618600171
C1_chr2p11	38	Up	0.0353763387219296	0.90168618600171
C2_TORCHIA_TARGETS_OF_EWSR1_FLI1_FUSION_TOP20_DN	16	Up	0.0354178160773762	0.90168618600171
C5_GO_POSITIVE_REGULATION_OF_PODOSOME_ASSEMBLY	8	Down	0.0355239984121256	0.90168618600171
C5_GO_POSITIVE_REGULATION_OF_FIBROBLAST_MIGRATION	11	Down	0.0355592464479245	0.90168618600171
C7_GSE28408_LY6G_POS_VS_NEG_DC_UP	174	Up	0.0355691140348826	0.90168618600171
C1_chr15q25	55	Up	0.0355726677440255	0.90168618600171
C2_LEIN_ASTROCYTE_MARKERS	30	Up	0.0356749248881586	0.902251276888284
C2_ITO_PTTG1_TARGETS_DN	9	Down	0.0357107042226379	0.902251276888284
C5_GO_CARDIAC_MUSCLE_CONTRACTION	83	Up	0.0357791825284691	0.902251276888284
C2_REACTOME_HOMOLOGY_DIRECTED_REPAIR	125	Down	0.0357909417617009	0.902251276888284
C2_DAZARD_UV_RESPONSE_CLUSTER_G1	50	Up	0.0358079980459986	0.902251276888284
C5_GO_REGULATION_OF_TRANSCRIPTION_INVOLVED_IN_G1_S_TRANSITION_OF_MITOTIC_CELL_CYCLE	25	Down	0.0358876674089885	0.902251276888284
C5_GO_CD4_POSITIVE_CD25_POSITIVE_ALPHA_BETA_REGULATORY_T_CELL_DIFFERENTIATION	4	Down	0.0360132790109492	0.902251276888284
C7_GSE17721_CTRL_VS_CPG_1H_BMDC_DN	141	Up	0.0360801792021074	0.902251276888284
C5_GO_PRI_MIRNA_TRANSCRIPTION_BY_RNA_POLYMERASE_II	34	Down	0.036098108498471	0.902251276888284
C5_GO_RECEPTOR_BIOSYNTHETIC_PROCESS	19	Down	0.0360990939027641	0.902251276888284
C5_GO_VITAMIN_BIOSYNTHETIC_PROCESS	20	Up	0.0361275890458995	0.902251276888284
C5_GO_REGULATION_OF_VIRAL_GENOME_REPLICATION	83	Up	0.0361358945024629	0.902251276888284
C5_GO_NADPLUS_BINDING	12	Up	0.0361518329681871	0.902251276888284
C7_GSE13547_2H_VS_12_H_ANTI_IGM_STIM_BCELL_UP	164	Down	0.0362290676389836	0.902251276888284
C7_GSE7400_CTRL_VS_CSF3_IN_VIVO_TREATED_PBMC_UP	173	Up	0.0362464161069988	0.902251276888284
C2_BIOCARTA_CALCINEURIN_PATHWAY	17	Up	0.0362824754431158	0.902251276888284
C3_ATGTTAA_MIR302C	191	Up	0.0363010457119348	0.902251276888284
C5_GO_CHROMOSOME_LOCALIZATION	56	Down	0.0364139075407788	0.902400888853033
C2_BONOME_OVARIAN_CANCER_POOR_SURVIVAL_UP	25	Up	0.0364691050982923	0.902400888853033
C2_BIOCARTA_CLASSIC_PATHWAY	6	Up	0.0364723759276706	0.902400888853033
C7_GSE21063_CTRL_VS_ANTI_IGM_STIM_BCELL_NFATC1_KO_8H_UP	162	Down	0.0364732302358313	0.902400888853033
C2_PUIFFE_INVASION_INHIBITED_BY_ASCITES_UP	65	Down	0.0365807056191775	0.904030339209775
C7_GSE13547_CTRL_VS_ANTI_IGM_STIM_ZFX_KO_BCELL_2H_UP	156	Down	0.0366705535967346	0.90522094975212
C7_GSE2770_TGFB_AND_IL4_VS_IL4_TREATED_ACT_CD4_TCELL_6H_UP	172	Up	0.0367506770407071	0.906169077588287
C7_GSE3720_UNSTIM_VS_LPS_STIM_VD2_GAMMADELTA_TCELL_UP	151	Up	0.0368315853762575	0.90713438676694
C2_GOLUB_ALL_VS_AML_UP	23	Up	0.0369604292165684	0.90747843369832
C5_GO_REGULATION_OF_NON_MOTILE_CILIUM_ASSEMBLY	12	Up	0.0370162575048531	0.90747843369832
C2_WANG_RESPONSE_TO_GSK3_INHIBITOR_SB216763_UP	319	Up	0.0370742173020279	0.90747843369832
C3_DR3_Q4	102	Up	0.037078970921681	0.90747843369832
C7_GSE16450_IMMATURE_VS_MATURE_NEURON_CELL_LINE_12H_IFNA_STIM_DN	177	Up	0.0371589312999496	0.90747843369832
C7_GSE22886_NAIVE_CD4_TCELL_VS_12H_ACT_TH1_UP	173	Up	0.0372596502365777	0.90747843369832
C5_GO_PROTEIN_RETENTION_IN_GOLGI_APPARATUS	5	Up	0.0372674749663344	0.90747843369832
C2_BIOCARTA_DREAM_PATHWAY	10	Down	0.0372753058933754	0.90747843369832
C5_GO_REGULATION_OF_VASCULAR_PERMEABILITY	20	Down	0.0373353319464933	0.90747843369832
C7_GSE2935_UV_INACTIVATED_VS_LIVE_SENDAI_VIRUS_INF_MACROPHAGE_DN	167	Up	0.0373406482099424	0.90747843369832
C5_GO_EPOXIDE_HYDROLASE_ACTIVITY	6	Up	0.037379142377065	0.90747843369832
C7_GSE10463_CD40L_AND_VA347_VS_CD40L_IN_DC_UP	147	Down	0.0375430236467863	0.90747843369832
C7_GSE9988_ANTI_TREM1_AND_LPS_VS_CTRL_TREATED_MONOCYTES_UP	153	Down	0.0375617579747085	0.90747843369832
C5_GO_REGULATION_OF_GLUCOCORTICOID_METABOLIC_PROCESS	4	Down	0.0376185352555863	0.90747843369832
C5_GO_REGULATION_OF_ARACHIDONIC_ACID_SECRETION	3	Up	0.0376311877805588	0.90747843369832
C2_NOJIMA_SFRP2_TARGETS_UP	23	Down	0.0376736819585451	0.90747843369832
C5_GO_NEGATIVE_REGULATION_OF_PRI_MIRNA_TRANSCRIPTION_BY_RNA_POLYMERASE_II	9	Down	0.0377308968853921	0.90747843369832
C2_REACTOME_ACTIVATION_OF_NIMA_KINASES_NEK9_NEK6_NEK7	7	Down	0.0377496658156419	0.90747843369832
C2_REACTOME_MYOGENESIS	18	Up	0.0378251926612119	0.90747843369832
C5_GO_DOUBLE_STRAND_BREAK_REPAIR_VIA_BREAK_INDUCED_REPLICATION	5	Down	0.0378739101731515	0.90747843369832
C5_GO_NUCLEOSIDE_DIPHOSPHATE_METABOLIC_PROCESS	25	Up	0.037887146798185	0.90747843369832
C7_GSE7509_UNSTIM_VS_FCGRIIB_STIM_DC_UP	144	Down	0.0379038718871119	0.90747843369832
C5_GO_NEGATIVE_REGULATION_OF_CGMP_MEDIATED_SIGNALING	2	Down	0.0379440425398293	0.90747843369832
C5_GO_CONDENSED_NUCLEAR_CHROMOSOME_CENTROMERIC_REGION	20	Down	0.0380049189314095	0.90747843369832
C5_GO_POSITIVE_REGULATION_OF_EXIT_FROM_MITOSIS	4	Down	0.0380175409111131	0.90747843369832
C2_KEGG_CYTOSOLIC_DNA_SENSING_PATHWAY	37	Up	0.0380877343105504	0.90747843369832
C7_GSE36476_CTRL_VS_TSST_ACT_40H_MEMORY_CD4_TCELL_YOUNG_DN	176	Down	0.0381433795502517	0.90747843369832
C7_GSE38681_WT_VS_LYL1_KO_LYMPHOID_PRIMED_MULTIPOTENT_PROGENITOR_UP	154	Down	0.0381592139080972	0.90747843369832
C5_GO_RESPONSE_TO_ATP	24	Up	0.0382252384738095	0.90747843369832
C2_MANN_RESPONSE_TO_AMIFOSTINE_UP	18	Up	0.0382402023901538	0.90747843369832
C3_AGCGCAG_MIR191	9	Up	0.0382530636511486	0.90747843369832
C5_GO_ARGININE_TRANSPORT	8	Down	0.0382583941844837	0.90747843369832
C5_GO_PROTEIN_POLY_ADP_RIBOSYLATION	7	Up	0.038272594272412	0.90747843369832
C5_GO_NUCLEAR_PERICENTRIC_HETEROCHROMATIN	7	Up	0.0383728948088063	0.90747843369832
C7_GSE25087_TREG_VS_TCONV_ADULT_DN	151	Up	0.038395995926158	0.90747843369832
C2_WANG_TUMOR_INVASIVENESS_UP	316	Up	0.0384797344810551	0.90747843369832
C7_GSE21670_STAT3_KO_VS_WT_CD4_TCELL_UP	152	Down	0.0385216994611229	0.90747843369832
C5_GO_POSITIVE_REGULATION_OF_THYMOCYTE_APOPTOTIC_PROCESS	5	Up	0.0385368240791672	0.90747843369832
C2_KEGG_ACUTE_MYELOID_LEUKEMIA	52	Down	0.0385739648738055	0.90747843369832
C2_JOHNSTONE_PARVB_TARGETS_2_DN	295	Up	0.0386694672800647	0.90747843369832
C5_GO_NEGATIVE_REGULATION_OF_CELL_DIVISION	15	Down	0.0386889548762414	0.90747843369832
C7_GSE27786_NKCELL_VS_MONO_MAC_UP	177	Up	0.0387841576090062	0.90747843369832
C7_GSE42021_CD24INT_VS_CD24LOW_TREG_THYMUS_DN	153	Up	0.0387981543930382	0.90747843369832
C7_GSE7219_UNSTIM_VS_LPS_AND_ANTI_CD40_STIM_NIK_NFKB2_KO_DC_UP	168	Down	0.0388023204123999	0.90747843369832
C2_KEGG_GLYCOSAMINOGLYCAN_BIOSYNTHESIS_KERATAN_SULFATE	12	Down	0.0388207185609678	0.90747843369832
C2_PANGAS_TUMOR_SUPPRESSION_BY_SMAD1_AND_SMAD5_DN	111	Down	0.0388327712629072	0.90747843369832
C2_REACTOME_PEPTIDE_LIGAND_BINDING_RECEPTORS	84	Down	0.0388330267670833	0.90747843369832
C5_GO_SUMO_POLYMER_BINDING	5	Up	0.0388507546535671	0.90747843369832
C7_GSE6875_TCONV_VS_FOXP3_KO_TREG_DN	171	Up	0.0389795095725548	0.909066866276723
C5_GO_ER_UBIQUITIN_LIGASE_COMPLEX	5	Up	0.0390024545122638	0.909066866276723
C5_GO_POSITIVE_REGULATION_OF_RELEASE_OF_SEQUESTERED_CALCIUM_ION_INTO_CYTOSOL	25	Up	0.0391307283220943	0.911079111833713
C2_WANG_NFKB_TARGETS	11	Up	0.0392613466736989	0.911635860400075
C5_GO_REGULATION_OF_ENTRY_OF_BACTERIUM_INTO_HOST_CELL	6	Down	0.039361529286539	0.911635860400075
C7_GSE33425_CD161_INT_VS_NEG_CD8_TCELL_UP	182	Up	0.0393686927884846	0.911635860400075
C5_GO_G_PROTEIN_COUPLED_RECEPTOR_KINASE_ACTIVITY	6	Down	0.039472991136389	0.911635860400075
C5_GO_C_C_CHEMOKINE_BINDING	21	Down	0.0394917579464214	0.911635860400075
C7_GSE12392_CD8A_POS_VS_NEG_SPLEEN_IFNB_KO_DC_UP	164	Up	0.0395232794715974	0.911635860400075
C5_GO_PENTOSE_METABOLIC_PROCESS	3	Down	0.0395377886462144	0.911635860400075
C5_GO_NEGATIVE_REGULATION_OF_ACUTE_INFLAMMATORY_RESPONSE_TO_ANTIGENIC_STIMULUS	3	Down	0.0395458010856974	0.911635860400075
C7_GSE9988_ANTI_TREM1_VS_ANTI_TREM1_AND_LPS_MONOCYTE_DN	151	Down	0.0395696507259328	0.911635860400075
C2_BIOCARTA_NO1_PATHWAY	20	Down	0.0396282828418649	0.911635860400075
C5_GO_RNA_SECONDARY_STRUCTURE_UNWINDING	6	Up	0.0398089855900825	0.911635860400075
C2_HENDRICKS_SMARCA4_TARGETS_DN	37	Up	0.0398153526259992	0.911635860400075
C5_GO_DEOXYRIBONUCLEASE_I_ACTIVITY	4	Down	0.0398509408636442	0.911635860400075
C2_ACEVEDO_NORMAL_TISSUE_ADJACENT_TO_LIVER_TUMOR_UP	133	Up	0.0398666888667125	0.911635860400075
C2_BIOCARTA_GATA3_PATHWAY	13	Down	0.0400456243935413	0.911635860400075
C2_TONKS_TARGETS_OF_RUNX1_RUNX1T1_FUSION_SUSTAINED_IN_MONOCYTE_DN	8	Down	0.0400851869008478	0.911635860400075
C5_GO_LARGE_RIBOSOMAL_SUBUNIT	99	Up	0.0400870114456734	0.911635860400075
C5_GO_FIBROBLAST_MIGRATION	38	Down	0.0401138187821212	0.911635860400075
C5_GO_SMOOTHENED_SIGNALING_PATHWAY_INVOLVED_IN_DORSAL_VENTRAL_NEURAL_TUBE_PATTERNING	12	Down	0.0401153813577328	0.911635860400075
C2_ACOSTA_PROLIFERATION_INDEPENDENT_MYC_TARGETS_UP	69	Down	0.0401273034718022	0.911635860400075
C5_GO_AXON_EXTENSION	91	Up	0.0401340623192135	0.911635860400075
C5_GO_PHAGOPHORE_ASSEMBLY_SITE_MEMBRANE	15	Down	0.0401944278844511	0.911635860400075
C7_GSE39382_IL3_VS_IL3_IL33_TREATED_MAST_CELL_DN	162	Down	0.0402201467738849	0.911635860400075
C5_GO_PEPTIDYL_METHIONINE_MODIFICATION	11	Up	0.040226179384592	0.911635860400075
C2_NAKAMURA_METASTASIS_MODEL_UP	32	Down	0.0402735685318751	0.911635860400075
C5_GO_REGULATION_OF_PHOSPHOLIPASE_A2_ACTIVITY	7	Up	0.0402848392032106	0.911635860400075
C5_GO_POSITIVE_REGULATION_OF_EARLY_ENDOSOME_TO_LATE_ENDOSOME_TRANSPORT	5	Down	0.0403029587123935	0.911635860400075
C5_GO_DORSAL_ROOT_GANGLION_DEVELOPMENT	3	Up	0.0404601274731679	0.911635860400075
C5_GO_UDP_N_ACETYLGLUCOSAMINE_METABOLIC_PROCESS	5	Down	0.040465726836115	0.911635860400075
C2_FISCHER_DREAM_TARGETS	876	Down	0.040486111971601	0.911635860400075
C5_GO_REGULATION_OF_LIPOPROTEIN_PARTICLE_CLEARANCE	13	Up	0.0404905195835623	0.911635860400075
C2_ZHENG_GLIOBLASTOMA_PLASTICITY_UP	190	Down	0.0406210695805538	0.911635860400075
C5_GO_NEGATIVE_REGULATION_OF_COMPLEMENT_ACTIVATION	6	Up	0.0406424423304728	0.911635860400075
C5_GO_INTERLEUKIN_1_RECEPTOR_ACTIVITY	6	Down	0.0407054003461018	0.911635860400075
C5_GO_CELL_MIGRATION_INVOLVED_IN_GASTRULATION	8	Up	0.0407054173400209	0.911635860400075
C5_GO_ACTIN_MEDIATED_CELL_CONTRACTION	70	Up	0.0408445933541225	0.911635860400075
C7_GSE9946_LISTERIA_INF_MATURE_VS_PROSTAGLANDINE2_TREATED_MATURE_DC_UP	114	Down	0.0408459424754865	0.911635860400075
C2_WOOD_EBV_EBNA1_TARGETS_UP	89	Down	0.0408670402506411	0.911635860400075
C5_GO_AGGREPHAGY	8	Down	0.0409271270178064	0.911635860400075
C5_GO_PROGRAMMED_CELL_DEATH_INVOLVED_IN_CELL_DEVELOPMENT	10	Up	0.0409991989907822	0.911635860400075
C2_REACTOME_ERKS_ARE_INACTIVATED	12	Down	0.0410079458649274	0.911635860400075
C5_GO_Y_FORM_DNA_BINDING	4	Down	0.0410122252520971	0.911635860400075
C5_GO_RECYCLING_ENDOSOME_MEMBRANE	66	Down	0.041034291383933	0.911635860400075
C2_REACTOME_SCAVENGING_OF_HEME_FROM_PLASMA	10	Down	0.0410869708505659	0.911635860400075
C2_BIOCARTA_ION_PATHWAY	5	Up	0.0410906084777082	0.911635860400075
C5_GO_POSITIVE_REGULATION_OF_BIOMINERAL_TISSUE_DEVELOPMENT	31	Up	0.0410975237669859	0.911635860400075
C3_NKX62_Q2	147	Up	0.041127060865998	0.911635860400075
C7_GSE37416_CTRL_VS_12H_F_TULARENSIS_LVS_NEUTROPHIL_DN	163	Down	0.041197933402497	0.911765058841246
C5_GO_MITOTIC_SPINDLE_ORGANIZATION	93	Down	0.0412557675330641	0.911765058841246
C5_GO_PROTEIN_LOCALIZATION_TO_KINETOCHORE	14	Down	0.0412985597730165	0.911765058841246
C5_GO_BRANCHED_CHAIN_AMINO_ACID_TRANSPORT	3	Down	0.0413007788012607	0.911765058841246
C2_GAVIN_PDE3B_TARGETS	22	Up	0.0415460314456557	0.912550319463787
C2_GENTLES_LEUKEMIC_STEM_CELL_DN	13	Down	0.0415462086032975	0.912550319463787
C5_GO_VIRION_BINDING	5	Up	0.0415565995246034	0.912550319463787
C2_BIOCARTA_PRC2_PATHWAY	11	Up	0.0415634885925572	0.912550319463787
C5_GO_LYSINE_N_METHYLTRANSFERASE_ACTIVITY	54	Up	0.0416064282824503	0.912550319463787
C5_GO_ORGANELLE_INHERITANCE	12	Up	0.0416149696816746	0.912550319463787
C2_GOERING_BLOOD_HDL_CHOLESTEROL_QTL_CIS	11	Up	0.0416477785678099	0.912550319463787
C2_GARGALOVIC_RESPONSE_TO_OXIDIZED_PHOSPHOLIPIDS_TURQUOISE_DN	49	Down	0.0416724171112681	0.912550319463787
C2_LEE_DIFFERENTIATING_T_LYMPHOCYTE	177	Up	0.0418849877489115	0.914027514671891
C5_GO_NEUROMUSCULAR_JUNCTION_DEVELOPMENT	33	Down	0.0418901032631179	0.914027514671891
C7_GSE22886_DAY1_VS_DAY7_MONOCYTE_IN_CULTURE_UP	167	Down	0.0419223752440162	0.914027514671891
C5_GO_TRANSLATION_TERMINATION_FACTOR_ACTIVITY	7	Up	0.0419347589192014	0.914027514671891
C7_GSE45365_CD8A_DC_VS_CD11B_DC_UP	156	Up	0.0419502569685529	0.914027514671891
C5_GO_REGULATION_OF_PROTEIN_KINASE_C_SIGNALING	14	Down	0.0420408236768656	0.915082978689932
C5_GO_POSITIVE_REGULATION_OF_RHO_PROTEIN_SIGNAL_TRANSDUCTION	21	Down	0.0421989165732804	0.915119062992044
C7_GSE14415_NATURAL_TREG_VS_FOXP3_KO_NATURAL_TREG_UP	117	Up	0.042265932232258	0.915119062992044
C5_GO_RESPONSE_TO_HERBICIDE	9	Down	0.0422827258446817	0.915119062992044
C2_REACTOME_CARGO_CONCENTRATION_IN_THE_ER	28	Down	0.0423169303338951	0.915119062992044
C7_GSE21546_ELK1_KO_VS_SAP1A_KO_AND_ELK1_KO_ANTI_CD3_STIM_DP_THYMOCYTES_DN	158	Down	0.0423384264475435	0.915119062992044
C5_GO_POSITIVE_REGULATION_OF_CAMP_DEPENDENT_PROTEIN_KINASE_ACTIVITY	4	Up	0.0423555631316104	0.915119062992044
C6_KRAS.DF.V1_DN	129	Up	0.0424209306698594	0.915119062992044
C5_GO_NUCLEOTIDE_TRANSMEMBRANE_TRANSPORTER_ACTIVITY	16	Down	0.0424246169756676	0.915119062992044
C5_GO_FOREBRAIN_NEURON_DEVELOPMENT	18	Up	0.0424347467026189	0.915119062992044
C2_VANLOO_SP3_TARGETS_DN	73	Up	0.042473442315882	0.915119062992044
C5_GO_NEGATIVE_REGULATION_OF_DIGESTIVE_SYSTEM_PROCESS	10	Up	0.0425221566143924	0.915119062992044
C1_chr6q15	20	Up	0.0425801238122612	0.915119062992044
C5_GO_REGULATION_OF_RECEPTOR_MEDIATED_ENDOCYTOSIS	67	Up	0.0425901290192403	0.915119062992044
C2_REACTOME_RUNX2_REGULATES_CHONDROCYTE_MATURATION	3	Up	0.0426406895397334	0.915300097699238
C5_GO_REGULATION_OF_PHOSPHOLIPASE_ACTIVITY	46	Up	0.042693516599888	0.915529379170155
C2_REACTOME_GLYCOLYSIS	61	Down	0.0428056175438939	0.916915461471552
C5_GO_RNA_POLYMERASE_III_TYPE_1_PROMOTER_DNA_BINDING	5	Down	0.042876020478241	0.916915461471552
C2_LINDSTEDT_DENDRITIC_CELL_MATURATION_C	56	Down	0.0428946690273601	0.916915461471552
C5_GO_ANIMAL_ORGAN_FORMATION	38	Up	0.0429276247426009	0.916915461471552
C5_GO_REGULATION_OF_MEMBRANE_DEPOLARIZATION_DURING_ACTION_POTENTIAL	4	Down	0.0430039795682539	0.916915461471552
C7_GSE20715_0H_VS_48H_OZONE_LUNG_DN	164	Down	0.0430114098070944	0.916915461471552
C5_GO_REGULATION_OF_INCLUSION_BODY_ASSEMBLY	12	Up	0.0430582437513641	0.917013950010669
C2_FARMER_BREAST_CANCER_CLUSTER_1	36	Up	0.0431446945987023	0.917131032728965
C5_GO_COLLATERAL_SPROUTING	20	Up	0.0431481800602588	0.917131032728965
C5_GO_POSITIVE_REGULATION_OF_INTERLEUKIN_12_BIOSYNTHETIC_PROCESS	4	Down	0.0432641945779992	0.917517490906762
C3_GGCCAGT_MIR193A_MIR193B	64	Up	0.0432674513886195	0.917517490906762
C2_SABATES_COLORECTAL_ADENOMA_DN	149	Up	0.043293073156536	0.917517490906762
C5_GO_CARDIOBLAST_PROLIFERATION	6	Up	0.0434797618873683	0.920575894229339
C2_BUCKANOVICH_T_LYMPHOCYTE_HOMING_ON_TUMOR_UP	15	Up	0.043527742260588	0.920694396423323
C5_GO_RRNA_BINDING	43	Up	0.0435707301329638	0.920707169920597
C5_GO_GLUCOCORTICOID_METABOLIC_PROCESS	11	Down	0.043675040564919	0.921548819099501
C5_GO_MOVEMENT_IN_ENVIRONMENT_OF_OTHER_ORGANISM_INVOLVED_IN_SYMBIOTIC_INTERACTION	28	Up	0.0437146633573604	0.921548819099501
C5_GO_NUCLEAR_BODY_ORGANIZATION	13	Down	0.0437436487019333	0.921548819099501
C5_GO_PROTEIN_METHYLTRANSFERASE_ACTIVITY	77	Up	0.0438934904835402	0.921548819099501
C2_REACTOME_APOPTOTIC_CLEAVAGE_OF_CELLULAR_PROTEINS	30	Up	0.0439036588724172	0.921548819099501
C2_REACTOME_ORGANIC_CATION_ANION_ZWITTERION_TRANSPORT	8	Down	0.0439403983877868	0.921548819099501
C2_REACTOME_ORGANIC_CATION_TRANSPORT	8	Down	0.0439403983877868	0.921548819099501
C7_GSE17974_IL4_AND_ANTI_IL12_VS_UNTREATED_2H_ACT_CD4_TCELL_DN	119	Down	0.0439499413795094	0.921548819099501
C7_GSE14000_TRANSLATED_RNA_VS_MRNA_DC_DN	149	Up	0.0440254001142677	0.921726001540795
C5_GO_SUMO_BINDING	13	Up	0.0440735121589778	0.921726001540795
C2_YU_MYC_TARGETS_UP	42	Down	0.0440967308978722	0.921726001540795
C6_PGF_UP.V1_UP	157	Up	0.0441697280923085	0.921726001540795
C5_GO_CHLORIDE_CHANNEL_INHIBITOR_ACTIVITY	9	Up	0.0441956837735933	0.921726001540795
C5_GO_INTRAMOLECULAR_OXIDOREDUCTASE_ACTIVITY_INTERCONVERTING_ALDOSES_AND_KETOSES	6	Down	0.0442300388391723	0.921726001540795
C5_GO_CDC73_PAF1_COMPLEX	7	Up	0.0442554076143741	0.921726001540795
C5_GO_NUCLEAR_TRANSCRIBED_MRNA_CATABOLIC_PROCESS_DEADENYLATION_INDEPENDENT_DECAY	7	Down	0.0443631592785195	0.92263220456031
C2_WAGSCHAL_EHMT2_TARGETS_UP	6	Up	0.0443838628994855	0.92263220456031
C5_GO_RNA_POLYMERASE_III_TYPE_3_PROMOTER_DNA_BINDING	5	Down	0.0445290198978811	0.924764722028366
C5_GO_PROTEIN_HETEROTETRAMERIZATION	45	Down	0.0446985222316247	0.927398279310013
C2_TIAN_TNF_SIGNALING_VIA_NFKB	25	Down	0.0448299916290076	0.928764714287704
C2_REACTOME_MUCOPOLYSACCHARIDOSES	10	Down	0.0449150806635218	0.928764714287704
C6_RPS14_DN.V1_DN	145	Down	0.0449343975698019	0.928764714287704
C3_TTTNNANAGCYR_UNKNOWN	99	Down	0.0449354009444541	0.928764714287704
C5_GO_REGULATION_OF_SYSTEMIC_ARTERIAL_BLOOD_PRESSURE_BY_ENDOTHELIN	5	Down	0.0450140070020321	0.929505013407931
C5_GO_ORGANELLE_ENVELOPE_LUMEN	72	Up	0.0450701897822881	0.929781322545722
C2_BIOCARTA_AMI_PATHWAY	9	Up	0.0451691601532412	0.930938962057741
C5_GO_REGULATION_OF_DEFENSE_RESPONSE_TO_VIRUS	59	Down	0.0453201461861347	0.930999118614454
C5_GO_POSITIVE_REGULATION_OF_ACTIN_NUCLEATION	13	Up	0.0453685323554549	0.930999118614454
C5_GO_CENTRIOLAR_SATELLITE	26	Up	0.0454732525022807	0.930999118614454
C5_GO_MITOTIC_NUCLEAR_DIVISION	241	Down	0.0455458810168034	0.930999118614454
C5_GO_CHROMO_SHADOW_DOMAIN_BINDING	6	Up	0.0455488447391929	0.930999118614454
C5_GO_NUCLEOBASE_CATABOLIC_PROCESS	3	Up	0.0456024671908278	0.930999118614454
C1_chr8p22	13	Up	0.0456837329856565	0.930999118614454
C5_GO_SRP_DEPENDENT_COTRANSLATIONAL_PROTEIN_TARGETING_TO_MEMBRANE_TRANSLOCATION	9	Up	0.0456855236677925	0.930999118614454
C5_GO_PURINE_NUCLEOSIDE_TRIPHOSPHATE_CATABOLIC_PROCESS	6	Down	0.0457823769904383	0.930999118614454
C5_GO_PROTEIN_N_LINKED_GLYCOSYLATION	64	Down	0.0458528089765266	0.930999118614454
C2_REACTOME_REGULATION_OF_INNATE_IMMUNE_RESPONSES_TO_CYTOSOLIC_DNA	11	Up	0.0458856397556793	0.930999118614454
C7_GSE11386_NAIVE_VS_MEMORY_BCELL_UP	176	Down	0.0459228261995927	0.930999118614454
C5_GO_NEGATIVE_REGULATION_OF_OXIDATIVE_STRESS_INDUCED_INTRINSIC_APOPTOTIC_SIGNALING_PATHWAY	17	Down	0.045938099334682	0.930999118614454
C5_GO_RESPONSE_TO_INACTIVITY	11	Down	0.04596351845164	0.930999118614454
C7_GSE10325_CD4_TCELL_VS_BCELL_DN	163	Up	0.0460097459979351	0.930999118614454
C5_GO_WNT_SIGNALING_PATHWAY_INVOLVED_IN_HEART_DEVELOPMENT	4	Up	0.0460109117304385	0.930999118614454
C2_REACTOME_MYD88_CASCADE_INITIATED_ON_PLASMA_MEMBRANE	78	Down	0.0460391865423564	0.930999118614454
C2_REACTOME_VIF_MEDIATED_DEGRADATION_OF_APOBEC3G	42	Up	0.046133148531905	0.930999118614454
C2_WAMUNYOKOLI_OVARIAN_CANCER_GRADES_1_2_DN	52	Up	0.046201117105384	0.930999118614454
C2_MOOTHA_PYR	7	Up	0.0462408334138821	0.930999118614454
C5_GO_AUTOCRINE_SIGNALING	3	Down	0.0462480893591409	0.930999118614454
C5_GO_PRESYNAPTIC_MEMBRANE_ORGANIZATION	6	Up	0.0463290811374036	0.930999118614454
C5_GO_POSITIVE_REGULATION_OF_SENSORY_PERCEPTION_OF_PAIN	3	Up	0.0463946394972376	0.930999118614454
C5_GO_REGULATION_OF_RECEPTOR_BIOSYNTHETIC_PROCESS	17	Down	0.0464544308424321	0.930999118614454
C5_GO_TRNA_METHYLTRANSFERASE_ACTIVITY	30	Up	0.046487564125991	0.930999118614454
C7_GSE13484_12H_VS_3H_YF17D_VACCINE_STIM_PBMC_DN	170	Down	0.0464910339076661	0.930999118614454
C3_TCTCTCC_MIR185	83	Up	0.0465042247222443	0.930999118614454
C5_GO_CRANIAL_NERVE_MORPHOGENESIS	19	Up	0.0466042459754565	0.930999118614454
C2_CHNG_MULTIPLE_MYELOMA_HYPERPLOID_DN	26	Down	0.0466138317494805	0.930999118614454
C7_GSE30971_WBP7_HET_VS_KO_MACROPHAGE_4H_LPS_STIM_UP	161	Down	0.0466188062357992	0.930999118614454
C5_GO_PROTEIN_LOCALIZATION_TO_CYTOSKELETON	46	Down	0.0466316724859232	0.930999118614454
C5_GO_DENSE_CORE_GRANULE	9	Up	0.0467124452962575	0.930999118614454
C7_GSE13493_CD4INTCD8POS_VS_CD8POS_THYMOCYTE_DN	151	Down	0.0467165085307207	0.930999118614454
C2_HASLINGER_B_CLL_WITH_6Q21_DELETION	19	Down	0.0467306645062418	0.930999118614454
C2_REACTOME_CHAPERONE_MEDIATED_AUTOPHAGY	14	Down	0.0467475689599202	0.930999118614454
C2_MARKS_ACETYLATED_NON_HISTONE_PROTEINS	13	Down	0.0467717952373428	0.930999118614454
C5_GO_AMYLOID_PRECURSOR_PROTEIN_METABOLIC_PROCESS	45	Up	0.0468588591851521	0.930999118614454
C5_GO_S_ACYLTRANSFERASE_ACTIVITY	28	Down	0.0468858703819045	0.930999118614454
C2_WIEMANN_TELOMERE_SHORTENING_AND_CHRONIC_LIVER_DAMAGE_UP	8	Down	0.0469222957368972	0.930999118614454
C5_GO_REGULATION_OF_PRESYNAPTIC_CYTOSOLIC_CALCIUM_ION_CONCENTRATION	10	Down	0.0469368216116864	0.930999118614454
C5_GO_POSITIVE_REGULATION_OF_BONE_MINERALIZATION	27	Up	0.0469382780813244	0.930999118614454
C5_GO_DENDRITIC_CELL_CYTOKINE_PRODUCTION	11	Down	0.0469721048658768	0.930999118614454
C7_GSE15624_CTRL_VS_6H_HALOFUGINONE_TREATED_CD4_TCELL_UP	119	Up	0.0470465728109819	0.93162506943752
C2_REACTOME_RHO_GTPASES_ACTIVATE_FORMINS	117	Down	0.0471117091549693	0.932065262270855
C2_BARIS_THYROID_CANCER_UP	22	Up	0.0472526282572215	0.932991170036922
C2_KEGG_ENDOCYTOSIS	147	Down	0.0472740222463787	0.932991170036922
C7_GSE41176_WT_VS_TAK1_KO_UNSTIM_BCELL_UP	143	Down	0.0472873580173388	0.932991170036922
C7_GSE17974_CTRL_VS_ACT_IL4_AND_ANTI_IL12_6H_CD4_TCELL_UP	164	Down	0.0473547701210526	0.933204436218713
C7_GSE20715_WT_VS_TLR4_KO_24H_OZONE_LUNG_UP	147	Up	0.047384085676437	0.933204436218713
C5_GO_NEGATIVE_REGULATION_OF_INTERLEUKIN_8_PRODUCTION	14	Down	0.04753026928315	0.933720426469847
C5_GO_SPINDLE_ORGANIZATION	146	Down	0.0475344835506387	0.933720426469847
C5_GO_FHF_COMPLEX	4	Up	0.0475392345291005	0.933720426469847
C2_NAKAMURA_LUNG_CANCER_DIFFERENTIATION_MARKERS	7	Down	0.0477605378657955	0.936290447769769
C7_GSE17721_PAM3CSK4_VS_CPG_16H_BMDC_UP	146	Up	0.0477791672185351	0.936290447769769
C7_GSE16385_ROSIGLITAZONE_VS_UNTREATED_IFNG_TNF_STIM_MACROPHAGE_DN	162	Down	0.0478821625166462	0.936290447769769
C2_BYSTROEM_CORRELATED_WITH_IL5_UP	31	Up	0.0478845192800819	0.936290447769769
C5_GO_ER_ASSOCIATED_MISFOLDED_PROTEIN_CATABOLIC_PROCESS	9	Down	0.047885590732045	0.936290447769769
C2_REACTOME_PROCESSING_OF_DNA_DOUBLE_STRAND_BREAK_ENDS	90	Down	0.0480645217232107	0.936847382899664
C5_GO_CONTRACTILE_RING	10	Down	0.0480787928302336	0.936847382899664
C5_GO_RNA_POLYMERASE_III_TRANSCRIPTION_FACTOR_COMPLEX	8	Down	0.048121057483181	0.936847382899664
C7_GSE9601_NFKB_INHIBITOR_VS_PI3K_INHIBITOR_TREATED_HCMV_INF_MONOCYTE_UP	172	Up	0.0481565291468128	0.936847382899664
C7_GSE5542_UNTREATED_VS_IFNG_TREATED_EPITHELIAL_CELLS_24H_UP	176	Down	0.0481851215540891	0.936847382899664
C5_GO_MDA_5_SIGNALING_PATHWAY	8	Down	0.0482230507055801	0.936847382899664
C7_GSE36826_WT_VS_IL1R_KO_SKIN_DN	173	Down	0.0482521512271785	0.936847382899664
C5_GO_ASTROCYTE_DIFFERENTIATION	55	Up	0.0483043300618809	0.936847382899664
C2_REACTOME_SYNTHESIS_OF_DIPHTHAMIDE_EEF2	8	Down	0.0483365894399293	0.936847382899664
C5_GO_LINOLEIC_ACID_METABOLIC_PROCESS	14	Up	0.0483951371236788	0.936847382899664
C2_COLDREN_GEFITINIB_RESISTANCE_DN	157	Up	0.0484725286882387	0.936847382899664
C2_OUELLET_OVARIAN_CANCER_INVASIVE_VS_LMP_UP	106	Up	0.0484827225769783	0.936847382899664
C2_KRIEG_HYPOXIA_VIA_KDM3A	43	Down	0.0485115037987401	0.936847382899664
C7_GSE25123_IL4_VS_IL4_AND_ROSIGLITAZONE_STIM_MACROPHAGE_DAY10_DN	171	Up	0.0485340246030099	0.936847382899664
C2_KEGG_SNARE_INTERACTIONS_IN_VESICULAR_TRANSPORT	36	Up	0.0486811622129008	0.936847382899664
C5_GO_BETA_N_ACETYLGLUCOSAMINYLGLYCOPEPTIDE_BETA_1_4_GALACTOSYLTRANSFERASE_ACTIVITY	5	Down	0.0487622213481952	0.936847382899664
C5_GO_CDP_DIACYLGLYCEROL_BIOSYNTHETIC_PROCESS	11	Down	0.0488084445927872	0.936847382899664
C2_KORKOLA_EMBRYONIC_CARCINOMA_VS_SEMINOMA_UP	14	Up	0.048832504131187	0.936847382899664
C7_GSE25123_WT_VS_PPARG_KO_MACROPHAGE_ROSIGLITAZONE_STIM_UP	181	Up	0.0489217034438948	0.936847382899664
C5_GO_CELLULAR_RESPONSE_TO_ESTROGEN_STIMULUS	11	Down	0.0489387799210803	0.936847382899664
C2_REACTOME_G1_S_SPECIFIC_TRANSCRIPTION	27	Down	0.0490134584315784	0.936847382899664
C5_GO_GDP_METABOLIC_PROCESS	8	Up	0.0490455522385046	0.936847382899664
C7_GSE13522_WT_VS_IFNG_KO_SKIN_UP	65	Up	0.0490534742943723	0.936847382899664
C5_GO_PROTECTION_FROM_NON_HOMOLOGOUS_END_JOINING_AT_TELOMERE	10	Down	0.0490855978203717	0.936847382899664
C2_GAJATE_RESPONSE_TO_TRABECTEDIN_UP	54	Up	0.0491149820659932	0.936847382899664
C5_GO_SUPERCOILED_DNA_BINDING	5	Up	0.0491525322770426	0.936847382899664
C5_GO_SWI_SNF_COMPLEX	15	Up	0.0491777566613199	0.936847382899664
C5_GO_ECTOPIC_GERM_CELL_PROGRAMMED_CELL_DEATH	6	Up	0.0492196137243671	0.936847382899664
C2_REACTOME_METABOLISM_OF_PORPHYRINS	14	Down	0.049260426054395	0.936847382899664
C5_GO_NEURON_DEATH_IN_RESPONSE_TO_HYDROGEN_PEROXIDE	5	Down	0.0492708759450074	0.936847382899664
C7_GSE34156_TLR1_TLR2_LIGAND_VS_NOD2_AND_TLR1_TLR2_LIGAND_24H_TREATED_MONOCYTE_UP	163	Up	0.0492815292872618	0.936847382899664
C2_REACTOME_DAP12_SIGNALING	26	Up	0.049320460587639	0.936847382899664
C5_GO_HISTONE_H4_K20_METHYLATION	9	Up	0.0493650282766525	0.936847382899664
C5_GO_NEURON_PROJECTION_ARBORIZATION	16	Up	0.049514608794153	0.936847382899664
C2_CHAUHAN_RESPONSE_TO_METHOXYESTRADIOL_DN	85	Up	0.0496422294516281	0.936847382899664
C5_GO_MEMBRANE_FUSION	117	Up	0.0496564833048668	0.936847382899664
C2_REACTOME_NUCLEOTIDE_SALVAGE	20	Down	0.0496696341289452	0.936847382899664
C5_GO_NEGATIVE_REGULATION_OF_INTERLEUKIN_1_BETA_PRODUCTION	17	Down	0.0496713835291191	0.936847382899664
C2_PID_ALK2_PATHWAY	8	Up	0.0497457555228549	0.936847382899664
C7_GSE3691_IFN_PRODUCING_KILLER_DC_VS_CONVENTIONAL_DC_SPLEEN_DN	142	Up	0.0497961469360258	0.936847382899664
C2_REACTOME_TOLL_LIKE_RECEPTOR_9_TLR9_CASCADE	86	Down	0.0499441303901011	0.936847382899664
C2_REACTOME_INFECTIOUS_DISEASE	308	Up	0.0500303958489369	0.936847382899664
C2_CHEN_ETV5_TARGETS_TESTIS	18	Down	0.0500454176158792	0.936847382899664
C5_GO_VOLTAGE_GATED_POTASSIUM_CHANNEL_ACTIVITY_INVOLVED_IN_CARDIAC_MUSCLE_CELL_ACTION_POTENTIAL_REPOLARIZATION	8	Up	0.0500609378321808	0.936847382899664
C5_GO_REGULATION_OF_ANDROGEN_RECEPTOR_SIGNALING_PATHWAY	21	Up	0.0501557389912635	0.936847382899664
C7_GSE21546_SAP1A_KO_VS_SAP1A_KO_AND_ELK1_KO_DP_THYMOCYTES_DN	167	Down	0.0501902450640489	0.936847382899664
C5_GO_NK_T_CELL_ACTIVATION	11	Down	0.0503769922585578	0.936847382899664
C2_REACTOME_HEME_BIOSYNTHESIS	10	Down	0.0504432909440761	0.936847382899664
C3_CTTGTAT_MIR381	167	Up	0.0504453448274089	0.936847382899664
C5_GO_REGULATION_OF_PODOSOME_ASSEMBLY	12	Down	0.0504782302229511	0.936847382899664
C5_GO_NEGATIVE_REGULATION_OF_CHEMOKINE_MEDIATED_SIGNALING_PATHWAY	5	Up	0.050482626775376	0.936847382899664
C5_GO_INTERLEUKIN_10_SECRETION	6	Down	0.0505451818283611	0.936847382899664
C7_GSE29618_PRE_VS_DAY7_POST_LAIV_FLU_VACCINE_MONOCYTE_DN	169	Up	0.0505466550418937	0.936847382899664
C2_BIOCARTA_AKAP95_PATHWAY	8	Down	0.0506194883151087	0.936847382899664
C7_GSE35825_IFNA_VS_IFNG_STIM_MACROPHAGE_UP	140	Down	0.0506371321311151	0.936847382899664
C7_GSE411_100MIN_VS_400MIN_IL6_STIM_MACROPHAGE_UP	174	Up	0.0508037130371073	0.936847382899664
C5_GO_COA_HYDROLASE_ACTIVITY	19	Up	0.0509310572259243	0.936847382899664
C5_GO_ARP2_3_PROTEIN_COMPLEX	11	Down	0.050989116453668	0.936847382899664
C5_GO_DELAYED_RECTIFIER_POTASSIUM_CHANNEL_ACTIVITY	17	Up	0.0510416625925911	0.936847382899664
C5_GO_CARDIAC_NEURAL_CREST_CELL_DIFFERENTIATION_INVOLVED_IN_HEART_DEVELOPMENT	6	Up	0.0510421246498246	0.936847382899664
C5_GO_ARTERY_MORPHOGENESIS	41	Up	0.0510761411629234	0.936847382899664
C5_GO_POSITIVE_REGULATION_OF_VIRAL_PROCESS	88	Up	0.0510906700622397	0.936847382899664
C7_GSE14000_TRANSLATED_RNA_VS_MRNA_16H_LPS_DC_DN	155	Up	0.0511181542992888	0.936847382899664
C7_GSE14415_ACT_VS_CTRL_NATURAL_TREG_DN	153	Up	0.0511513288631771	0.936847382899664
C2_WILLIAMS_ESR1_TARGETS_UP	22	Down	0.0511576339868203	0.936847382899664
C5_GO_POSITIVE_REGULATION_OF_RYANODINE_SENSITIVE_CALCIUM_RELEASE_CHANNEL_ACTIVITY	5	Up	0.0511741875127261	0.936847382899664
C5_GO_LIPOXIN_BIOSYNTHETIC_PROCESS	3	Up	0.0512250272549355	0.936847382899664
C2_MCCLUNG_DELTA_FOSB_TARGETS_2WK	24	Up	0.0512874274206471	0.936847382899664
C5_GO_PROTEIN_SELF_ASSOCIATION	48	Up	0.0512893094858681	0.936847382899664
C2_HAN_JNK_SINGALING_UP	25	Up	0.0512957631772086	0.936847382899664
C2_GARGALOVIC_RESPONSE_TO_OXIDIZED_PHOSPHOLIPIDS_BLUE_UP	116	Down	0.0513239161576897	0.936847382899664
C5_GO_DEATH_INDUCING_SIGNALING_COMPLEX_ASSEMBLY	8	Down	0.0513324796321171	0.936847382899664
C5_GO_POSITIVE_REGULATION_OF_CALCIUM_ION_TRANSPORT_INTO_CYTOSOL	33	Up	0.0513586961125845	0.936847382899664
C5_GO_OXYSTEROL_BINDING	4	Down	0.0513665896254855	0.936847382899664
C5_GO_REGULATION_OF_SMOOTHENED_SIGNALING_PATHWAY_INVOLVED_IN_DORSAL_VENTRAL_NEURAL_TUBE_PATTERNING	7	Down	0.0513739803108363	0.936847382899664
C5_GO_PROTON_TRANSPORTING_TWO_SECTOR_ATPASE_COMPLEX	41	Up	0.0514122974207242	0.936847382899664
C5_GO_PARASYMPATHETIC_NERVOUS_SYSTEM_DEVELOPMENT	12	Up	0.0514169169058133	0.936847382899664
C5_GO_POSITIVE_REGULATION_OF_DENDRITIC_CELL_CYTOKINE_PRODUCTION	6	Down	0.0514314585215876	0.936847382899664
C2_CAIRO_PML_TARGETS_BOUND_BY_MYC_DN	9	Down	0.0515320176911938	0.936847382899664
C2_REACTOME_HOMOLOGOUS_DNA_PAIRING_AND_STRAND_EXCHANGE	39	Down	0.0515925622077295	0.936847382899664
C3_TCCAGAG_MIR518C	115	Up	0.0517075423179781	0.936847382899664
C5_GO_RESPONSE_TO_INTERLEUKIN_7	38	Down	0.0517128414673738	0.936847382899664
C2_REACTOME_RUNX1_REGULATES_EXPRESSION_OF_COMPONENTS_OF_TIGHT_JUNCTIONS	2	Up	0.0517517395964279	0.936847382899664
C2_CHIARADONNA_NEOPLASTIC_TRANSFORMATION_CDC25_UP	90	Up	0.0517603637691327	0.936847382899664
C5_GO_N_ACETYLNEURAMINATE_CATABOLIC_PROCESS	6	Down	0.0517741618149636	0.936847382899664
C2_KEGG_N_GLYCAN_BIOSYNTHESIS	40	Down	0.0519044764522436	0.936847382899664
C2_KEGG_AMINO_SUGAR_AND_NUCLEOTIDE_SUGAR_METABOLISM	40	Down	0.0519330499076505	0.936847382899664
C5_GO_POSITIVE_REGULATION_BY_HOST_OF_VIRAL_GENOME_REPLICATION	6	Up	0.0519356802526256	0.936847382899664
C2_REACTOME_TRANSPORT_TO_THE_GOLGI_AND_SUBSEQUENT_MODIFICATION	151	Down	0.0519366593210607	0.936847382899664
C7_GSE18791_UNSTIM_VS_NEWCATSLE_VIRUS_DC_6H_UP	168	Down	0.0519485205382011	0.936847382899664
C5_GO_POSITIVE_REGULATION_OF_MUCUS_SECRETION	6	Down	0.0519638134003771	0.936847382899664
C5_GO_PEPTIDYL_L_CYSTEINE_S_PALMITOYLATION	18	Down	0.0519669043577146	0.936847382899664
C7_GSE2706_UNSTIM_VS_2H_LPS_DC_DN	156	Down	0.0520559498113688	0.936847382899664
C7_GSE17974_2.5H_VS_72H_IL4_AND_ANTI_IL12_ACT_CD4_TCELL_DN	166	Up	0.052074235492444	0.936847382899664
C5_GO_CELLULAR_DIVALENT_INORGANIC_ANION_HOMEOSTASIS	5	Down	0.0520749756561584	0.936847382899664
C5_GO_REGULATION_OF_KILLING_OF_CELLS_OF_OTHER_ORGANISM	10	Down	0.0520838803307517	0.936847382899664
C2_REACTOME_FACTORS_INVOLVED_IN_MEGAKARYOCYTE_DEVELOPMENT_AND_PLATELET_PRODUCTION	122	Down	0.0520973916375636	0.936847382899664
C7_GSE34205_HEALTHY_VS_FLU_INF_INFANT_PBMC_DN	167	Down	0.052228188005457	0.938067910830325
C7_GSE17974_1.5H_VS_72H_IL4_AND_ANTI_IL12_ACT_CD4_TCELL_UP	168	Down	0.0522806546242118	0.938067910830325
C2_WIKMAN_ASBESTOS_LUNG_CANCER_DN	26	Up	0.052395258913829	0.938067910830325
C5_GO_REGULATION_OF_DNA_RECOMBINATION	83	Down	0.0524037050500382	0.938067910830325
C5_GO_MUTLALPHA_COMPLEX_BINDING	5	Down	0.0524171477439733	0.938067910830325
C5_GO_CAMP_DEPENDENT_PROTEIN_KINASE_ACTIVITY	5	Down	0.05247956237937	0.938067910830325
C2_GAUTSCHI_SRC_SIGNALING	4	Down	0.0525051054769868	0.938067910830325
C5_GO_REGULATION_OF_CARDIAC_EPITHELIAL_TO_MESENCHYMAL_TRANSITION	8	Up	0.0525272872778048	0.938067910830325
C2_JOHNSTONE_PARVB_TARGETS_1_DN	53	Up	0.0525539127873915	0.938067910830325
C7_GSE25123_WT_VS_PPARG_KO_MACROPHAGE_IL4_AND_ROSIGLITAZONE_STIM_UP	148	Down	0.0526702314677557	0.938719735614854
C2_BIOCARTA_41BB_PATHWAY	18	Down	0.0526768566825257	0.938719735614854
C2_MILI_PSEUDOPODIA_CHEMOTAXIS_UP	71	Up	0.0528578184094883	0.941172450253536
C5_GO_NEGATIVE_REGULATION_OF_VIRAL_INDUCED_CYTOPLASMIC_PATTERN_RECOGNITION_RECEPTOR_SIGNALING_PATHWAY	9	Down	0.0529609356499373	0.941682264931951
C5_GO_PHAGOLYSOSOME	4	Up	0.0529981964264942	0.941682264931951
C5_GO_CAMP_RESPONSE_ELEMENT_BINDING	10	Down	0.053018679408493	0.941682264931951
C2_REACTOME_BETA_OXIDATION_OF_OCTANOYL_COA_TO_HEXANOYL_COA	5	Up	0.0530598486524287	0.941682264931951
C3_YRTCANNRCGC_UNKNOWN	50	Up	0.0531663918928345	0.942802882520852
C2_WEST_ADRENOCORTICAL_TUMOR_UP	271	Down	0.0532469488670475	0.942819124946991
C5_GO_REGULATION_OF_SKELETAL_MUSCLE_CELL_DIFFERENTIATION	12	Up	0.0532688763357827	0.942819124946991
C5_GO_T_HELPER_1_CELL_CYTOKINE_PRODUCTION	6	Up	0.0533220848325155	0.942819124946991
C2_REACTOME_KINESINS	44	Down	0.0533686404638528	0.942819124946991
C5_GO_REGULATION_OF_NK_T_CELL_DIFFERENTIATION	6	Up	0.0534299998567354	0.942819124946991
C5_GO_PROTEIN_PHOSPHATASE_1_BINDING	16	Up	0.0534676094338188	0.942819124946991
C2_WORSCHECH_TUMOR_EVASION_AND_TOLEROGENICITY_DN	13	Down	0.0534727540017666	0.942819124946991
C5_GO_CARDIAC_ATRIUM_DEVELOPMENT	20	Up	0.0535145229047388	0.942819124946991
C5_GO_REGULATION_OF_REACTIVE_OXYGEN_SPECIES_BIOSYNTHETIC_PROCESS	67	Down	0.0535681724973985	0.942849318813328
C2_REACTOME_MITOCHONDRIAL_FATTY_ACID_BETA_OXIDATION_OF_UNSATURATED_FATTY_ACIDS	6	Up	0.053603043259884	0.942849318813328
C7_GSE9988_ANTI_TREM1_VS_LPS_MONOCYTE_DN	168	Down	0.0538393021683166	0.945007333642698
C5_GO_PEPTIDYL_LYSINE_METHYLATION	107	Up	0.0538781406641828	0.945007333642698
C2_BIOCARTA_FOSB_PATHWAY	4	Down	0.0538793766713372	0.945007333642698
C2_FOURNIER_ACINAR_DEVELOPMENT_EARLY_DN	6	Up	0.0538997415818857	0.945007333642698
C2_SCHAEFFER_PROSTATE_DEVELOPMENT_AND_CANCER_BOX5_UP	7	Down	0.0539569629452435	0.945247666177037
C2_SAKAI_TUMOR_INFILTRATING_MONOCYTES_DN	73	Up	0.0541286811984512	0.945909197674852
C2_GU_PDEF_TARGETS_DN	19	Down	0.0541493936399953	0.945909197674852
C5_GO_REGULATION_OF_GENE_EXPRESSION_BY_GENETIC_IMPRINTING	12	Up	0.054155350665958	0.945909197674852
C7_GSE21670_UNTREATED_VS_IL6_TREATED_CD4_TCELL_UP	161	Down	0.0542116318916656	0.945909197674852
C2_REACTOME_RUNX3_REGULATES_BCL2L11_BIM_TRANSCRIPTION	5	Down	0.0542124453853147	0.945909197674852
C7_GSE14308_TH1_VS_NAIVE_CD4_TCELL_UP	165	Up	0.0543052344580257	0.946345564167589
C2_WHITFIELD_CELL_CYCLE_G2_M	169	Down	0.0543245830924358	0.946345564167589
C5_GO_REGULATION_OF_SYSTEMIC_ARTERIAL_BLOOD_PRESSURE_BY_HORMONE	23	Down	0.0544444489681072	0.946930648738901
C7_GSE3982_EOSINOPHIL_VS_MAC_DN	172	Up	0.0544498518450836	0.946930648738901
C2_GAUSSMANN_MLL_AF4_FUSION_TARGETS_C_DN	15	Up	0.0545160034507128	0.946930648738901
C5_GO_REGULATION_OF_ANTIGEN_PROCESSING_AND_PRESENTATION	12	Down	0.0545325342527443	0.946930648738901
C2_REACTOME_GAMMA_CARBOXYLATION_HYPUSINE_FORMATION_AND_ARYLSULFATASE_ACTIVATION	30	Down	0.0546250433886582	0.947564005670694
C5_GO_REGULATION_OF_MICROVILLUS_LENGTH	3	Down	0.0546562490956765	0.947564005670694
C5_GO_POSITIVE_REGULATION_OF_SEQUESTERING_OF_CALCIUM_ION	11	Up	0.0547887247602807	0.947787650735356
C5_GO_NEGATIVE_REGULATION_OF_SMOOTHENED_SIGNALING_PATHWAY_INVOLVED_IN_DORSAL_VENTRAL_NEURAL_TUBE_PATTERNING	5	Down	0.054841056834964	0.947787650735356
C5_GO_REGULATION_OF_PROTEIN_OLIGOMERIZATION	31	Up	0.0548515894205547	0.947787650735356
C7_GSE29618_PDC_VS_MDC_DAY7_FLU_VACCINE_UP	165	Up	0.0550182513680745	0.947787650735356
C2_BEIER_GLIOMA_STEM_CELL_UP	25	Down	0.0550626239586378	0.947787650735356
C5_GO_OXIDOREDUCTASE_ACTIVITY_ACTING_ON_NAD_P_H_OXYGEN_AS_ACCEPTOR	11	Up	0.055118861495594	0.947787650735356
C2_REACTOME_IONOTROPIC_ACTIVITY_OF_KAINATE_RECEPTORS	7	Up	0.0551248921973963	0.947787650735356
C2_DAZARD_UV_RESPONSE_CLUSTER_G28	15	Down	0.0551693923925729	0.947787650735356
C5_GO_RIBOSOMAL_LARGE_SUBUNIT_EXPORT_FROM_NUCLEUS	7	Up	0.0552066802914493	0.947787650735356
C2_KEGG_NITROGEN_METABOLISM	19	Up	0.0552696869236126	0.947787650735356
C7_GSE16385_ROSIGLITAZONE_VS_UNTREATED_IFNG_TNF_STIM_MACROPHAGE_UP	156	Up	0.0552832617309492	0.947787650735356
C7_GSE3982_MAST_CELL_VS_MAC_UP	163	Up	0.055331496154177	0.947787650735356
C5_GO_MYOFILAMENT	17	Up	0.0553647142224214	0.947787650735356
C2_FARMER_BREAST_CANCER_CLUSTER_5	15	Down	0.0553675795049302	0.947787650735356
C7_GSE9946_IMMATURE_VS_PROSTAGLANDINE2_TREATED_MATURE_DC_UP	108	Down	0.0553757522579983	0.947787650735356
C5_GO_ORGANIC_CYCLIC_COMPOUND_CATABOLIC_PROCESS	477	Up	0.0554007104345582	0.947787650735356
C5_GO_SPERM_PLASMA_MEMBRANE	2	Down	0.0554182419583895	0.947787650735356
C7_GSE16522_ANTI_CD3CD28_STIM_VS_UNSTIM_NAIVE_CD8_TCELL_DN	168	Down	0.0554625611386688	0.947787650735356
C5_GO_CHROMOSOME_PASSENGER_COMPLEX	5	Down	0.05556573105228	0.947787650735356
C5_GO_HISTONE_METHYLATION	113	Up	0.0555764929838153	0.947787650735356
C5_GO_ENDOCRINE_PROCESS	51	Down	0.0555853918444434	0.947787650735356
C5_GO_METHYLATION_DEPENDENT_CHROMATIN_SILENCING	17	Up	0.0556721784717229	0.948244315809871
C5_GO_TPR_DOMAIN_BINDING	8	Down	0.0556994773729869	0.948244315809871
C5_GO_VOLTAGE_GATED_CHLORIDE_CHANNEL_ACTIVITY	8	Down	0.0557891116710321	0.948732987626373
C2_REACTOME_G2_M_DNA_DAMAGE_CHECKPOINT	87	Down	0.0558155299998391	0.948732987626373
C5_GO_ATP_DEPENDENT_MICROTUBULE_MOTOR_ACTIVITY_PLUS_END_DIRECTED	24	Down	0.0559214861408613	0.949719124986464
C7_GSE27241_WT_VS_RORGT_KO_TH17_POLARIZED_CD4_TCELL_TREATED_WITH_DIGOXIN_UP	160	Up	0.056052043685711	0.949719124986464
C7_GSE3982_EOSINOPHIL_VS_BASOPHIL_DN	168	Up	0.0560581697391724	0.949719124986464
C2_SENGUPTA_NASOPHARYNGEAL_CARCINOMA_WITH_LMP1_UP	303	Up	0.0561013404194877	0.949719124986464
C5_GO_ANAPHASE_PROMOTING_COMPLEX_BINDING	8	Down	0.05618106460169	0.949719124986464
C7_GSE3565_DUSP1_VS_WT_SPLENOCYTES_POST_LPS_INJECTION_UP	141	Up	0.0562925591691498	0.949719124986464
C7_GSE24574_BCL6_LOW_TFH_VS_TCONV_CD4_TCELL_UP	140	Down	0.0564174016601407	0.949719124986464
C5_GO_CARBOHYDRATE_DERIVATIVE_TRANSPORT	60	Down	0.0564734373105931	0.949719124986464
C5_GO_DISORDERED_DOMAIN_SPECIFIC_BINDING	28	Down	0.0564952688433153	0.949719124986464
C5_GO_POSITIVE_REGULATION_OF_RESPIRATORY_BURST	4	Up	0.0565126037022022	0.949719124986464
C2_OUELLET_OVARIAN_CANCER_INVASIVE_VS_LMP_DN	11	Up	0.0565214163241543	0.949719124986464
C5_GO_RESPONSE_TO_MERCURY_ION	7	Down	0.056522149168363	0.949719124986464
C7_GSE9960_GRAM_NEG_VS_GRAM_POS_SEPSIS_PBMC_DN	178	Up	0.0565689553510345	0.949719124986464
C5_GO_SELECTIVE_AUTOPHAGY	43	Down	0.0565690674906873	0.949719124986464
C2_REACTOME_TRAFFICKING_AND_PROCESSING_OF_ENDOSOMAL_TLR	12	Up	0.0565813726013789	0.949719124986464
C2_STREICHER_LSM1_TARGETS_DN	15	Down	0.0565967598445749	0.949719124986464
C7_GSE4748_CTRL_VS_LPS_STIM_DC_3H_DN	156	Down	0.0566167779246638	0.949719124986464
C5_GO_PHARYNGEAL_ARCH_ARTERY_MORPHOGENESIS	6	Up	0.0567987020485518	0.950213646095588
C3_WCTCNATGGY_UNKNOWN	71	Up	0.0567997827444589	0.950213646095588
C5_GO_DNA_CLAMP_LOADER_ACTIVITY	8	Down	0.0569457772871567	0.950213646095588
C2_REACTOME_PHASE_3_RAPID_REPOLARISATION	5	Up	0.05696376182177	0.950213646095588
C5_GO_REGULATION_OF_DNA_DIRECTED_DNA_POLYMERASE_ACTIVITY	6	Down	0.0569959866543189	0.950213646095588
C5_GO_MITOTIC_SISTER_CHROMATID_SEGREGATION	132	Down	0.0570175826129898	0.950213646095588
C7_GSE21927_UNTREATED_VS_GMCSF_GCSF_TREATED_BONE_MARROW_DN	147	Up	0.0570355572505127	0.950213646095588
C1_chr7q33	19	Up	0.0570570078660387	0.950213646095588
C2_STEGMEIER_PREMITOTIC_CELL_CYCLE_REGULATORS	8	Down	0.0570762439990226	0.950213646095588
C1_chr4q22	23	Up	0.057083681266618	0.950213646095588
C5_GO_GLYCOLYTIC_PROCESS_THROUGH_FRUCTOSE_6_PHOSPHATE	23	Down	0.057134346783894	0.950328801827358
C2_BIOCARTA_CHEMICAL_PATHWAY	18	Up	0.0572675775425994	0.951242329877134
C5_GO_FOUR_WAY_JUNCTION_HELICASE_ACTIVITY	5	Down	0.0573325096169607	0.951242329877134
C5_GO_COPI_COATED_VESICLE_MEMBRANE	15	Down	0.0574194656217269	0.951242329877134
C2_BIOCARTA_TOLL_PATHWAY	25	Down	0.0574536307244953	0.951242329877134
C2_REACTOME_BINDING_OF_TCF_LEF:CTNNB1_TO_TARGET_GENE_PROMOTERS	8	Down	0.0574625702156605	0.951242329877134
C2_MA_MYELOID_DIFFERENTIATION_UP	29	Up	0.0574924056361653	0.951242329877134
C5_GO_B_CELL_CHEMOTAXIS	7	Up	0.0574957961206407	0.951242329877134
C2_KYNG_DNA_DAMAGE_BY_GAMMA_AND_UV_RADIATION	63	Up	0.0575817913670714	0.951598054662052
C2_FRIDMAN_IMMORTALIZATION_DN	27	Down	0.0577003281257712	0.951598054662052
C3_TAXCREB_01	104	Up	0.0577487918773142	0.951598054662052
C5_GO_SINGLE_STRANDED_DNA_3_5_EXODEOXYRIBONUCLEASE_ACTIVITY	5	Down	0.0577793166324315	0.951598054662052
C5_GO_REGULATION_OF_PROTEIN_TYROSINE_PHOSPHATASE_ACTIVITY	5	Up	0.0578131550588698	0.951598054662052
C5_GO_NEGATIVE_REGULATION_OF_VIRAL_PROCESS	72	Up	0.0578343072375472	0.951598054662052
C2_IRITANI_MAD1_TARGETS_DN	34	Down	0.0578409129115684	0.951598054662052
C5_GO_PH_ELEVATION	6	Up	0.0578677452565746	0.951598054662052
C5_GO_NEGATIVE_REGULATION_OF_SINGLE_STRANDED_VIRAL_RNA_REPLICATION_VIA_DOUBLE_STRANDED_DNA_INTERMEDIATE	11	Up	0.0579591171910152	0.952379654115297
C5_GO_URONIC_ACID_METABOLIC_PROCESS	2	Down	0.0580081036427065	0.952458834621398
C7_GSE16755_CTRL_VS_IFNA_TREATED_MAC_DN	172	Down	0.0580516271711426	0.952458834621398
C5_GO_NEGATIVE_REGULATION_OF_AXON_GUIDANCE	21	Up	0.0581494987011937	0.952973449857019
C5_GO_TRANSCYTOSIS	15	Up	0.0582332713272207	0.952973449857019
C5_GO_REGULATION_OF_HEART_RATE_BY_CARDIAC_CONDUCTION	22	Up	0.058280091428542	0.952973449857019
C5_GO_CULLIN_FAMILY_PROTEIN_BINDING	16	Up	0.0583227630686646	0.952973449857019
C2_SCHMIDT_POR_TARGETS_IN_LIMB_BUD_UP	23	Down	0.0583321125999518	0.952973449857019
C5_GO_AUTOPHAGY_OF_NUCLEUS	5	Down	0.0583653420473942	0.952973449857019
C2_TAKEDA_TARGETS_OF_NUP98_HOXA9_FUSION_10D_DN	112	Up	0.0584096137954006	0.952973449857019
C2_DAUER_STAT3_TARGETS_DN	40	Up	0.058433947208468	0.952973449857019
C2_XU_HGF_TARGETS_REPRESSED_BY_AKT1_UP	9	Up	0.0585031724507008	0.953386658024436
C5_GO_REACTIVE_NITROGEN_SPECIES_METABOLIC_PROCESS	5	Down	0.0585532256310575	0.953487046764214
C5_GO_REGULATION_OF_APOPTOTIC_CELL_CLEARANCE	5	Up	0.0586387931666525	0.954165171505012
C5_GO_REGULATION_OF_SKELETAL_MUSCLE_CONTRACTION	8	Up	0.0586880542666105	0.954251948228728
C5_GO_POSITIVE_REGULATION_OF_CELL_CYCLE_PHASE_TRANSITION	79	Down	0.0587343415292088	0.954290277516082
C5_GO_T_CELL_ACTIVATION_INVOLVED_IN_IMMUNE_RESPONSE	77	Down	0.0588173497580807	0.954924730040947
C2_TERAMOTO_OPN_TARGETS_CLUSTER_5	6	Up	0.0589222056100264	0.955912675479167
C2_REACTOME_SCAVENGING_BY_CLASS_F_RECEPTORS	3	Down	0.0590246406021378	0.956859901343462
C5_GO_DEAD_H_BOX_RNA_HELICASE_BINDING	7	Up	0.0591085952162882	0.95750634890636
C2_REACTOME_METABOLISM_OF_AMINO_ACIDS_AND_DERIVATIVES	276	Up	0.0591603977770068	0.957605944205001
C2_KEGG_SPLICEOSOME	98	Up	0.0592029085792624	0.957605944205001
C2_BIOCARTA_MYOSIN_PATHWAY	11	Up	0.059307837862709	0.958589406169365
C2_ZHANG_ANTIVIRAL_RESPONSE_TO_RIBAVIRIN_DN	42	Down	0.0595627528290223	0.960792299622039
C7_GSE4590_PRE_BCELL_VS_LARGE_PRE_BCELL_UP	138	Up	0.0595827836142735	0.960792299622039
C1_chr2q22	11	Down	0.0595863790940603	0.960792299622039
C5_GO_PROTON_TRANSPORTING_ATP_SYNTHASE_ACTIVITY_ROTATIONAL_MECHANISM	13	Up	0.0597081628843182	0.960792299622039
C5_GO_PROTEIN_ADP_RIBOSYLATION	27	Up	0.0597433543505447	0.960792299622039
C1_chr2q21	31	Up	0.059821817549168	0.960792299622039
C5_GO_NEGATIVE_REGULATION_OF_MICROTUBULE_POLYMERIZATION	11	Up	0.0598259917132803	0.960792299622039
C2_AFFAR_YY1_TARGETS_DN	185	Down	0.0599147609197923	0.960792299622039
C5_GO_ENDOPLASMIC_RETICULUM_LOCALIZATION	5	Up	0.0599609760717018	0.960792299622039
C7_GSE19941_UNSTIM_VS_LPS_STIM_IL10_KO_MACROPHAGE_DN	162	Up	0.0599757593627654	0.960792299622039
C5_GO_POLY_N_ACETYLLACTOSAMINE_BIOSYNTHETIC_PROCESS	6	Down	0.0599925685774393	0.960792299622039
C5_GO_POSITIVE_REGULATION_OF_VASCULAR_ASSOCIATED_SMOOTH_MUSCLE_CELL_APOPTOTIC_PROCESS	7	Down	0.0600093327716324	0.960792299622039
C5_GO_DNA_REPLICATION_ORIGIN_BINDING	17	Down	0.0600606049176092	0.960792299622039
C7_GSE12845_IGD_NEG_BLOOD_VS_DARKZONE_GC_TONSIL_BCELL_DN	182	Up	0.0600633403713451	0.960792299622039
C5_GO_NEGATIVE_REGULATION_OF_ACTIVIN_RECEPTOR_SIGNALING_PATHWAY	5	Down	0.0601968497575923	0.960894377620591
C5_GO_CELLULAR_RESPONSE_TO_GLUCAGON_STIMULUS	14	Down	0.0603263017164345	0.960894377620591
C2_MARSON_BOUND_BY_E2F4_UNSTIMULATED	583	Down	0.0603821355844381	0.960894377620591
C2_REACTOME_FOXO_MEDIATED_TRANSCRIPTION_OF_CELL_DEATH_GENES	16	Down	0.0603919007647124	0.960894377620591
C5_GO_PENTOSE_CATABOLIC_PROCESS	6	Down	0.0604060636367981	0.960894377620591
C5_GO_POSTSYNAPTIC_SPECIALIZATION_ORGANIZATION	22	Up	0.0604630129780013	0.960894377620591
C5_GO_CYTOKINE_SECRETION_INVOLVED_IN_IMMUNE_RESPONSE	17	Down	0.0605614237865827	0.960894377620591
C3_SP1_Q6	210	Down	0.0606776067530025	0.960894377620591
C2_WILLIAMS_ESR2_TARGETS_DN	11	Up	0.0606998502098563	0.960894377620591
C2_LINDGREN_BLADDER_CANCER_CLUSTER_3_UP	286	Down	0.0607604676779249	0.960894377620591
C5_GO_ERYTHROCYTE_DEVELOPMENT	22	Down	0.0607674688481016	0.960894377620591
C2_LI_WILMS_TUMOR_VS_FETAL_KIDNEY_2_UP	23	Up	0.0607712047997337	0.960894377620591
C5_GO_ALDEHYDE_BIOSYNTHETIC_PROCESS	10	Down	0.0607931917059658	0.960894377620591
C5_GO_NUCLEAR_HETEROCHROMATIN	27	Up	0.0608235374766058	0.960894377620591
C7_GSE40225_WT_VS_RIP_B7X_DIABETIC_MOUSE_PANCREATIC_CD8_TCELL_DN	179	Down	0.0609025968383469	0.960894377620591
C2_SCHAEFFER_PROSTATE_DEVELOPMENT_6HR_DN	392	Up	0.0609322035637095	0.960894377620591
C5_GO_CYCLIC_NUCLEOTIDE_DEPENDENT_PROTEIN_KINASE_ACTIVITY	7	Down	0.0609436312626864	0.960894377620591
C2_REACTOME_NF_KB_ACTIVATION_THROUGH_FADD_RIP_1_PATHWAY_MEDIATED_BY_CASPASE_8_AND_10	12	Down	0.0610984064529087	0.960894377620591
C5_GO_SEX_CHROMOSOME	20	Up	0.061157727297953	0.960894377620591
C5_GO_EMBRYONIC_BODY_MORPHOGENESIS	10	Down	0.0611785116019464	0.960894377620591
C5_GO_DYSTROGLYCAN_BINDING	8	Down	0.0612387745924714	0.960894377620591
C5_GO_POSITIVE_REGULATION_OF_OSSIFICATION	60	Up	0.0614546892408004	0.960894377620591
C5_GO_CIA_COMPLEX	4	Up	0.061608334172415	0.960894377620591
C5_GO_SODIUM_CHANNEL_COMPLEX	11	Up	0.0616428160540113	0.960894377620591
C5_GO_7S_RNA_BINDING	7	Up	0.0616503674649541	0.960894377620591
C5_GO_RESPONSE_TO_GLUCAGON	23	Down	0.061652896379827	0.960894377620591
C5_GO_LIM_DOMAIN_BINDING	7	Down	0.0617101905506931	0.960894377620591
C5_GO_ADP_TRANSPORT	5	Down	0.0617533160966847	0.960894377620591
C5_GO_ADP_TRANSMEMBRANE_TRANSPORTER_ACTIVITY	5	Down	0.0617533160966847	0.960894377620591
C2_PID_PS1_PATHWAY	40	Down	0.061823688717017	0.960894377620591
C7_GSE43700_UNTREATED_VS_IL10_TREATED_PBMC_DN	159	Down	0.0618631227065935	0.960894377620591
C5_GO_ADULT_BEHAVIOR	82	Down	0.0620007588231128	0.960894377620591
C7_GSE23568_CTRL_TRANSDUCED_VS_WT_CD8_TCELL_DN	167	Down	0.0620645020366503	0.960894377620591
C5_GO_ISWI_TYPE_COMPLEX	10	Up	0.0621413490220879	0.960894377620591
C5_GO_CELL_CYCLE_DNA_REPLICATION	60	Down	0.0621797069949111	0.960894377620591
C2_RAHMAN_TP53_TARGETS_PHOSPHORYLATED	20	Up	0.062204341451471	0.960894377620591
C7_GSE29618_BCELL_VS_PDC_DAY7_FLU_VACCINE_DN	172	Up	0.0622540722865811	0.960894377620591
C5_GO_CYSTEINE_TYPE_ENDOPEPTIDASE_INHIBITOR_ACTIVITY_INVOLVED_IN_APOPTOTIC_PROCESS	18	Up	0.0622893479705116	0.960894377620591
C5_GO_GLUTATHIONE_PEROXIDASE_ACTIVITY	14	Up	0.0623116391957643	0.960894377620591
C5_GO_NEGATIVE_REGULATION_OF_DEFENSE_RESPONSE_TO_VIRUS	19	Down	0.0624041456756863	0.960894377620591
C2_REACTOME_EARLY_PHASE_OF_HIV_LIFE_CYCLE	13	Up	0.0624057175140077	0.960894377620591
C5_GO_RETINAL_ROD_CELL_DEVELOPMENT	5	Up	0.0624536896393998	0.960894377620591
C2_HUMMERICH_MALIGNANT_SKIN_TUMOR_UP	12	Down	0.0625256271411986	0.960894377620591
C5_GO_CELLULAR_RESPONSE_TO_FRUCTOSE_STIMULUS	3	Up	0.0625290589150139	0.960894377620591
C2_BIOCARTA_MHC_PATHWAY	9	Up	0.0625892728550987	0.960894377620591
C5_GO_HISTONE_DEACETYLASE_COMPLEX	66	Up	0.0626163743274421	0.960894377620591
C5_GO_SPERM_ANNULUS	5	Up	0.0626343270679528	0.960894377620591
C5_GO_NEGATIVE_REGULATION_OF_ADENYLATE_CYCLASE_ACTIVATING_ADRENERGIC_RECEPTOR_SIGNALING_PATHWAY	3	Up	0.0626350270644154	0.960894377620591
C5_GO_PRO_B_CELL_DIFFERENTIATION	9	Up	0.0627747482692611	0.960894377620591
C5_GO_LYMPH_VESSEL_DEVELOPMENT	17	Up	0.0628324477319564	0.960894377620591
C5_GO_EPHRIN_RECEPTOR_BINDING	25	Down	0.0628558476384533	0.960894377620591
C7_GSE14769_20MIN_VS_360MIN_LPS_BMDM_UP	173	Up	0.0629021521474142	0.960894377620591
C2_CHEOK_RESPONSE_TO_MERCAPTOPURINE_UP	10	Up	0.0629595393124912	0.960894377620591
C5_GO_NUCLEOTIDE_ACTIVATED_PROTEIN_KINASE_COMPLEX	10	Down	0.0629783803044158	0.960894377620591
C1_chr11p13	33	Up	0.0630002417327672	0.960894377620591
C6_JAK2_DN.V1_DN	111	Up	0.0630324392423294	0.960894377620591
C5_GO_POSITIVE_REGULATION_OF_GROWTH_HORMONE_SECRETION	3	Down	0.063060385782127	0.960894377620591
C5_GO_REGULATION_OF_BLOOD_VOLUME_BY_RENIN_ANGIOTENSIN	5	Down	0.0631424115859867	0.960894377620591
C2_MALONEY_RESPONSE_TO_17AAG_DN	63	Up	0.0631470494804733	0.960894377620591
C2_YAUCH_HEDGEHOG_SIGNALING_PARACRINE_DN	126	Up	0.0632273909471317	0.960894377620591
C7_GSE22886_NAIVE_CD8_TCELL_VS_NEUTROPHIL_UP	176	Up	0.0633066823787423	0.960894377620591
C3_CDP_01	53	Up	0.0633198160749363	0.960894377620591
C5_GO_DEFINITIVE_ERYTHROCYTE_DIFFERENTIATION	2	Down	0.0633873825823136	0.960894377620591
C5_GO_BRAINSTEM_DEVELOPMENT	4	Down	0.0634644802001758	0.960894377620591
C2_REACTOME_GLUCOSE_METABOLISM	76	Down	0.0635098835723578	0.960894377620591
C5_GO_NEGATIVE_REGULATION_OF_DNA_REPLICATION	33	Down	0.0635291735750739	0.960894377620591
C2_FIGUEROA_AML_METHYLATION_CLUSTER_6_DN	15	Down	0.0635317657793995	0.960894377620591
C2_LOPEZ_MESOTELIOMA_SURVIVAL_TIME_DN	6	Down	0.0635581971423921	0.960894377620591
C7_GSE40666_STAT1_KO_VS_STAT4_KO_CD8_TCELL_WITH_IFNA_STIM_90MIN_DN	104	Down	0.06358671755629	0.960894377620591
C7_GSE14769_UNSTIM_VS_120MIN_LPS_BMDM_DN	166	Down	0.0636088038903393	0.960894377620591
C2_LAMB_CCND1_TARGETS	15	Down	0.0636278975368727	0.960894377620591
C5_GO_POSITIVE_REGULATION_OF_PINOCYTOSIS	5	Up	0.0636997322091534	0.960894377620591
C2_HOSHIDA_LIVER_CANCER_SUBCLASS_S3	197	Up	0.0637055281660767	0.960894377620591
C5_GO_PARANODAL_JUNCTION	5	Up	0.0637455938500081	0.960894377620591
C5_GO_SIGNAL_PEPTIDASE_COMPLEX	4	Up	0.0637834401401701	0.960894377620591
C7_GSE34515_CD16_POS_MONOCYTE_VS_DC_DN	177	Up	0.0637856914356692	0.960894377620591
C5_GO_LEUKOCYTE_MIGRATION_INVOLVED_IN_INFLAMMATORY_RESPONSE	9	Down	0.0638030034331375	0.960894377620591
C5_GO_REGULATION_OF_WNT_SIGNALING_PATHWAY_PLANAR_CELL_POLARITY_PATHWAY	9	Up	0.0639308247199608	0.960894377620591
C2_PID_P75_NTR_PATHWAY	56	Down	0.0639799797191589	0.960894377620591
C2_REACTOME_CELL_CYCLE_CHECKPOINTS	254	Down	0.0640114048979217	0.960894377620591
C2_BRACHAT_RESPONSE_TO_METHOTREXATE_DN	19	Up	0.0640325773398793	0.960894377620591
C5_GO_REGULATION_OF_LIGASE_ACTIVITY	9	Down	0.0640723468404207	0.960894377620591
C2_REACTOME_GLYCOGEN_SYNTHESIS	13	Up	0.0641140307796872	0.960894377620591
C5_GO_ALDITOL_CATABOLIC_PROCESS	6	Down	0.0641677622755675	0.960894377620591
C7_GSE25123_ROSIGLITAZONE_VS_IL4_AND_ROSIGLITAZONE_STIM_MACROPHAGE_DAY10_UP	162	Down	0.0642354936998341	0.960894377620591
C5_GO_RESPONSE_TO_GROWTH_HORMONE	28	Down	0.0642573995307982	0.960894377620591
C5_GO_NEGATIVE_REGULATION_OF_ARP2_3_COMPLEX_MEDIATED_ACTIN_NUCLEATION	5	Up	0.064288823762767	0.960894377620591
C5_GO_SINGLE_STRANDED_DNA_DEPENDENT_ATPASE_ACTIVITY	12	Down	0.0644655762238247	0.960894377620591
C5_GO_RESPONSE_TO_SALT	15	Down	0.0645445943798489	0.960894377620591
C5_GO_IGE_BINDING	4	Up	0.0645814275648788	0.960894377620591
C5_GO_ACTION_POTENTIAL	77	Up	0.0645848488243082	0.960894377620591
C5_GO_ENDOCYTIC_VESICLE_LUMEN	16	Down	0.0645991023522072	0.960894377620591
C5_GO_PRIMARY_AMINO_COMPOUND_BIOSYNTHETIC_PROCESS	2	Up	0.0647165376211836	0.960894377620591
C7_GSE21360_SECONDARY_VS_QUATERNARY_MEMORY_CD8_TCELL_DN	150	Down	0.0647170441353407	0.960894377620591
C5_GO_NEGATIVE_REGULATION_OF_GLYCOGEN_METABOLIC_PROCESS	6	Down	0.0647399107517081	0.960894377620591
C2_BIOCARTA_MTA3_PATHWAY	14	Down	0.0647447875819314	0.960894377620591
C5_GO_NEGATIVE_REGULATION_OF_VIRAL_GENOME_REPLICATION	47	Up	0.0648363754933396	0.960894377620591
C7_GSE33292_WT_VS_TCF1_KO_DN3_THYMOCYTE_DN	181	Down	0.0649128973166818	0.960894377620591
C5_GO_PROPRIOCEPTION	4	Down	0.0649154735413996	0.960894377620591
C5_GO_PROTEIN_KINASE_C_ACTIVATING_G_PROTEIN_COUPLED_RECEPTOR_SIGNALING_PATHWAY	19	Up	0.0649228217524178	0.960894377620591
C5_GO_ISOPRENOID_CATABOLIC_PROCESS	3	Down	0.0650163003664801	0.960894377620591
C7_GSE40666_UNTREATED_VS_IFNA_STIM_STAT4_KO_EFFECTOR_CD8_TCELL_90MIN_UP	180	Down	0.0650248425602559	0.960894377620591
C5_GO_ANGIOTENSIN_RECEPTOR_BINDING	7	Down	0.0650361386633909	0.960894377620591
C2_REACTOME_DNA_METHYLATION	56	Down	0.0651774568698717	0.960894377620591
C5_GO_REGULATION_OF_AXONOGENESIS	138	Up	0.0651945217376668	0.960894377620591
C5_GO_DETERMINATION_OF_DIGESTIVE_TRACT_LEFT_RIGHT_ASYMMETRY	4	Up	0.0652299349993241	0.960894377620591
C7_GSE45739_UNSTIM_VS_ACD3_ACD28_STIM_NRAS_KO_CD4_TCELL_DN	171	Down	0.0652845930885682	0.960894377620591
C5_GO_POSITIVE_REGULATION_OF_COLLATERAL_SPROUTING	7	Up	0.0653335742216033	0.960894377620591
C2_REACTOME_FIBRONECTIN_MATRIX_FORMATION	6	Down	0.0653417865809487	0.960894377620591
C5_GO_POSITIVE_REGULATION_OF_INTRACELLULAR_LIPID_TRANSPORT	3	Up	0.0653572705776765	0.960894377620591
C2_STARK_PREFRONTAL_CORTEX_22Q11_DELETION_UP	160	Up	0.0653765835958432	0.960894377620591
C5_GO_REGULATION_OF_ANIMAL_ORGAN_FORMATION	18	Up	0.065471678304767	0.960894377620591
C2_REACTOME_SENSING_OF_DNA_DOUBLE_STRAND_BREAKS	6	Up	0.0656060207789763	0.960894377620591
C5_GO_TROPHOBLAST_CELL_MIGRATION	8	Up	0.0656642860313972	0.960894377620591
C7_GSE36826_NORMAL_VS_STAPH_AUREUS_INF_SKIN_DN	180	Up	0.0656937508031215	0.960894377620591
C5_GO_POSITIVE_REGULATION_OF_PRI_MIRNA_TRANSCRIPTION_BY_RNA_POLYMERASE_II	22	Down	0.0656970487066703	0.960894377620591
C2_OKAWA_NEUROBLASTOMA_1P36_31_DELETION	16	Down	0.0657442807625848	0.960894377620591
C5_GO_VESICLE_TRANSPORT_ALONG_ACTIN_FILAMENT	3	Up	0.0658346493785507	0.960894377620591
C5_GO_REGULATION_OF_CD8_POSITIVE_ALPHA_BETA_T_CELL_ACTIVATION	13	Down	0.0659793571998367	0.960894377620591
C2_NICK_RESPONSE_TO_PROC_TREATMENT_DN	23	Up	0.0660540469329505	0.960894377620591
C5_GO_POSITIVE_REGULATION_OF_VIRAL_LIFE_CYCLE	52	Up	0.0661226984653992	0.960894377620591
C5_GO_RESPONSE_TO_TYPE_I_INTERFERON	72	Up	0.0662391484906979	0.960894377620591
C5_GO_CHAPERONE_COMPLEX	19	Down	0.0662567220282905	0.960894377620591
C7_GSE41867_NAIVE_VS_DAY30_LCMV_ARMSTRONG_MEMORY_CD8_TCELL_DN	170	Down	0.0663179677892556	0.960894377620591
C3_GCGNNANTTCC_UNKNOWN	106	Down	0.0663489215059227	0.960894377620591
C7_GSE32986_UNSTIM_VS_GMCSF_AND_CURDLAN_HIGHDOSE_STIM_DC_DN	181	Up	0.0663581057318953	0.960894377620591
C2_KONG_E2F1_TARGETS	7	Down	0.0663993378259578	0.960894377620591
C2_DER_IFN_BETA_RESPONSE_UP	91	Up	0.0664382491037594	0.960894377620591
C6_PRC2_EED_UP.V1_DN	156	Down	0.0664526786886239	0.960894377620591
C2_GRAHAM_CML_DIVIDING_VS_NORMAL_DIVIDING_UP	9	Down	0.0664693754356914	0.960894377620591
C5_GO_EPITHELIAL_CELL_PROLIFERATION_INVOLVED_IN_PROSTATE_GLAND_DEVELOPMENT	10	Up	0.0665252996382801	0.960894377620591
C2_SMIRNOV_RESPONSE_TO_IR_6HR_DN	99	Down	0.066547891874068	0.960894377620591
C2_STEGER_ADIPOGENESIS_DN	18	Up	0.0665586335268203	0.960894377620591
C5_GO_HAPTOGLOBIN_BINDING	5	Down	0.0666712888469258	0.960894377620591
C2_SANSOM_WNT_PATHWAY_REQUIRE_MYC	45	Up	0.0666933723628234	0.960894377620591
C5_GO_MONOSACCHARIDE_BIOSYNTHETIC_PROCESS	73	Down	0.0667287364695363	0.960894377620591
C2_REACTOME_INTERLEUKIN_23_SIGNALING	8	Down	0.0667347254331252	0.960894377620591
C5_GO_INTERLEUKIN_23_MEDIATED_SIGNALING_PATHWAY	8	Down	0.0667347254331252	0.960894377620591
C2_WAKABAYASHI_ADIPOGENESIS_PPARG_RXRA_BOUND_WITH_H4K20ME1_MARK	132	Up	0.0667363117489024	0.960894377620591
C2_AUNG_GASTRIC_CANCER	40	Down	0.0667737353574926	0.960894377620591
C5_GO_EXTRACELLULAR_MEMBRANE_BOUNDED_ORGANELLE	3	Down	0.0667856056436655	0.960894377620591
C5_GO_NUCLEOTIDE_SUGAR_BIOSYNTHETIC_PROCESS	20	Down	0.0667900043803267	0.960894377620591
C7_GSE16385_UNTREATED_VS_12H_IFNG_TNF_TREATED_MACROPHAGE_UP	119	Down	0.0668402120982216	0.960894377620591
C2_REACTOME_PHOSPHORYLATION_OF_CD3_AND_TCR_ZETA_CHAINS	17	Up	0.0668407971062279	0.960894377620591
C5_GO_NEGATIVE_REGULATION_OF_CYTOKINE_PRODUCTION	207	Down	0.066901768282662	0.960894377620591
C7_GSE40274_FOXP3_VS_FOXP3_AND_HELIOS_TRANSDUCED_ACTIVATED_CD4_TCELL_DN	139	Up	0.0669390379831249	0.960894377620591
C2_TESAR_JAK_TARGETS_MOUSE_ES_D3_UP	2	Up	0.066952211182901	0.960894377620591
C7_GSE40274_IRF4_VS_FOXP3_AND_IRF4_TRANSDUCED_ACTIVATED_CD4_TCELL_UP	156	Down	0.0670229323184757	0.960894377620591
C2_REACTOME_GLUCONEOGENESIS	26	Down	0.0670443774382184	0.960894377620591
C7_GSE30971_2H_VS_4H_LPS_STIM_MACROPHAGE_WBP7_KO_DN	131	Up	0.0670532251231673	0.960894377620591
C5_GO_REGULATION_OF_RYANODINE_SENSITIVE_CALCIUM_RELEASE_CHANNEL_ACTIVITY	18	Up	0.0670814310584145	0.960894377620591
C2_TRAYNOR_RETT_SYNDROM_DN	10	Up	0.0671520184040444	0.960894377620591
C5_GO_PROTEIN_HOMOTRIMERIZATION	25	Down	0.0671568608062044	0.960894377620591
C7_GSE21360_TERTIARY_VS_QUATERNARY_MEMORY_CD8_TCELL_DN	160	Down	0.0671776709735063	0.960894377620591
C5_GO_POSITIVE_REGULATION_OF_PLATELET_DERIVED_GROWTH_FACTOR_RECEPTOR_SIGNALING_PATHWAY	3	Up	0.0672465659093734	0.960894377620591
C5_GO_REGULATION_OF_TYPE_B_PANCREATIC_CELL_PROLIFERATION	7	Down	0.0672541920291788	0.960894377620591
C5_GO_POSITIVE_REGULATION_OF_TRANSCRIPTION_FROM_RNA_POLYMERASE_II_PROMOTER_IN_RESPONSE_TO_HEAT_STRESS	3	Down	0.0672715570920668	0.960894377620591
C2_REACTOME_SUMOYLATION_OF_IMMUNE_RESPONSE_PROTEINS	10	Down	0.0673974201849768	0.960894377620591
C5_GO_RESPONSE_TO_INTERFERON_ALPHA	18	Up	0.0674350295060429	0.960894377620591
C2_OUILLETTE_CLL_13Q14_DELETION_UP	62	Up	0.0674360821395807	0.960894377620591
C2_PID_NEPHRIN_NEPH1_PATHWAY	24	Down	0.0674929242364996	0.960894377620591
C2_KEGG_RENAL_CELL_CARCINOMA	62	Down	0.067500323749585	0.960894377620591
C5_GO_PHOSPHOTRANSFERASE_ACTIVITY_FOR_OTHER_SUBSTITUTED_PHOSPHATE_GROUPS	16	Up	0.0675446445029262	0.960894377620591
C5_GO_PRERIBOSOME_LARGE_SUBUNIT_PRECURSOR	14	Down	0.0675648721775424	0.960894377620591
C5_GO_REGULATION_OF_AMYLOID_PRECURSOR_PROTEIN_CATABOLIC_PROCESS	23	Up	0.0675704847763118	0.960894377620591
C2_RAY_TARGETS_OF_P210_BCR_ABL_FUSION_DN	13	Down	0.0675715963352912	0.960894377620591
C5_GO_REGULATION_OF_NEUROTRANSMITTER_RECEPTOR_LOCALIZATION_TO_POSTSYNAPTIC_SPECIALIZATION_MEMBRANE	6	Down	0.0675766009802404	0.960894377620591
C7_GSE17301_CTRL_VS_48H_IFNA2_STIM_CD8_TCELL_DN	161	Down	0.0675882487162275	0.960894377620591
C5_GO_RELEASE_OF_SEQUESTERED_CALCIUM_ION_INTO_CYTOSOL_BY_ENDOPLASMIC_RETICULUM	22	Up	0.0676393387351015	0.960894377620591
C7_GSE17580_TREG_VS_TEFF_S_MANSONI_INF_DN	174	Up	0.067682542169759	0.960894377620591
C7_GSE22886_DAY1_VS_DAY7_MONOCYTE_IN_CULTURE_DN	185	Up	0.0677278589761095	0.960894377620591
C5_GO_SENSORY_PERCEPTION_OF_TEMPERATURE_STIMULUS	16	Down	0.0677346002349296	0.960894377620591
C5_GO_DNA_PACKAGING	153	Down	0.0678130260557441	0.960894377620591
C2_KAYO_AGING_MUSCLE_DN	99	Up	0.0678433781617312	0.960894377620591
C7_GSE22886_TH1_VS_TH2_12H_ACT_DN	140	Up	0.0678918761001605	0.960894377620591
C5_GO_L_ARGININE_TRANSPORT	6	Down	0.0679097182292769	0.960894377620591
C7_GSE24634_TREG_VS_TCONV_POST_DAY3_IL4_CONVERSION_DN	180	Up	0.0679511400689745	0.960894377620591
C5_GO_NEGATIVE_REGULATION_OF_STEROL_TRANSPORT	7	Up	0.0680694006972794	0.960894377620591
C5_GO_PHOSPHATIDYLINOSITOL_PHOSPHATE_4_PHOSPHATASE_ACTIVITY	7	Up	0.068109967735739	0.960894377620591
C5_GO_NEGATIVE_REGULATION_OF_T_CELL_MIGRATION	5	Down	0.0681508544197385	0.960894377620591
C5_GO_NEGATIVE_REGULATION_OF_ADENYLATE_CYCLASE_ACTIVATING_G_PROTEIN_COUPLED_RECEPTOR_SIGNALING_PATHWAY	5	Up	0.0681702457184633	0.960894377620591
C2_REACTOME_LEUKOTRIENE_RECEPTORS	2	Down	0.0681869179107604	0.960894377620591
C2_ABDULRAHMAN_KIDNEY_CANCER_VHL_DN	12	Down	0.0681905621001867	0.960894377620591
C2_PARK_HSC_VS_MULTIPOTENT_PROGENITORS_UP	14	Up	0.0682366748342981	0.960894377620591
C5_GO_POSITIVE_REGULATION_OF_NEUROTROPHIN_TRK_RECEPTOR_SIGNALING_PATHWAY	6	Up	0.0682530048643636	0.960894377620591
C5_GO_REGULATION_OF_NON_CANONICAL_WNT_SIGNALING_PATHWAY	16	Up	0.0683122813708908	0.961106015686438
C5_GO_GLUTATHIONE_METABOLIC_PROCESS	29	Up	0.0684191362827901	0.961290379031548
C2_REACTOME_DISEASES_ASSOCIATED_WITH_N_GLYCOSYLATION_OF_PROTEINS	15	Down	0.0684822274911666	0.961290379031548
C2_KEGG_PORPHYRIN_AND_CHLOROPHYLL_METABOLISM	21	Down	0.0685525796626962	0.961290379031548
C7_GSE36888_UNTREATED_VS_IL2_TREATED_TCELL_17H_DN	166	Down	0.0685919475383355	0.961290379031548
C5_GO_NEGATIVE_REGULATION_OF_VASCULAR_PERMEABILITY	8	Down	0.0686672746212801	0.961290379031548
C2_REACTOME_MACROAUTOPHAGY	76	Down	0.0687001857781854	0.961290379031548
C7_GSE26351_UNSTIM_VS_BMP_PATHWAY_STIM_HEMATOPOIETIC_PROGENITORS_UP	167	Up	0.0687407509213235	0.961290379031548
C2_REACTOME_METABOLISM_OF_RNA	544	Up	0.0688093833086963	0.961290379031548
C2_KEGG_GLUTATHIONE_METABOLISM	39	Up	0.0688313967145436	0.961290379031548
C5_GO_POSITIVE_REGULATION_OF_MEIOTIC_CELL_CYCLE	13	Up	0.0688317458149772	0.961290379031548
C5_GO_RESPONSE_TO_CAMPTOTHECIN	5	Down	0.0688811387945976	0.961290379031548
C5_GO_REGULATION_OF_CELL_DIVISION	131	Down	0.0689002854607362	0.961290379031548
C5_GO_BLOC_1_COMPLEX	15	Up	0.0689028425182322	0.961290379031548
C5_GO_REGULATION_OF_AMYLOID_BETA_CLEARANCE	13	Up	0.0689488541953928	0.961290379031548
C7_GSE11961_MEMORY_BCELL_DAY40_VS_GERMINAL_CENTER_BCELL_DAY40_UP	146	Down	0.0689895782977134	0.961290379031548
C2_WALLACE_PROSTATE_CANCER_RACE_DN	63	Up	0.0690334203972386	0.961290379031548
C5_GO_PROTEIN_DNA_COMPLEX	154	Down	0.0691757563689774	0.96136560361062
C2_PID_ERBB1_DOWNSTREAM_PATHWAY	98	Down	0.0692716142394668	0.96136560361062
C5_GO_DNA_REPLICATION_FACTOR_C_COMPLEX	6	Down	0.0693271640391726	0.96136560361062
C5_GO_RESPONSE_TO_FUNGICIDE	11	Down	0.0693467041065369	0.96136560361062
C2_REACTOME_THE_CANONICAL_RETINOID_CYCLE_IN_RODS_TWILIGHT_VISION	11	Up	0.0693660723997588	0.96136560361062
C7_GSE36891_UNSTIM_VS_POLYIC_TLR3_STIM_PERITONEAL_MACROPHAGE_UP	112	Down	0.0694266178077712	0.96136560361062
C2_SA_FAS_SIGNALING	8	Up	0.0694392422381409	0.96136560361062
C5_GO_NUCLEAR_TRANSCRIPTIONAL_REPRESSOR_COMPLEX	24	Up	0.0694777086410305	0.96136560361062
C2_SHAFFER_IRF4_TARGETS_IN_MYELOMA_VS_MATURE_B_LYMPHOCYTE	93	Down	0.0695711232324737	0.96136560361062
C5_GO_CONDENSED_CHROMOSOME_CENTROMERIC_REGION	97	Down	0.0695732618818601	0.96136560361062
C2_IIZUKA_LIVER_CANCER_PROGRESSION_G2_G3_UP	23	Up	0.0695743317426983	0.96136560361062
C5_GO_REGULATION_OF_ACTIN_NUCLEATION	22	Up	0.0696154963141882	0.96136560361062
C5_GO_REGULATION_OF_T_CELL_CHEMOTAXIS	11	Up	0.069832245758024	0.96136560361062
C5_GO_POSITIVE_REGULATION_OF_ASTROCYTE_ACTIVATION	3	Up	0.0698868844846059	0.96136560361062
C2_REACTOME_DEGRADATION_OF_DVL	44	Up	0.0699212562955701	0.96136560361062
C7_GSE20366_TREG_VS_NAIVE_CD4_TCELL_HOMEOSTATIC_CONVERSION_DN	174	Up	0.0700049434954666	0.96136560361062
C2_REACTOME_ERYTHROPOIETIN_ACTIVATES_RAS	12	Down	0.0700501136584603	0.96136560361062
C2_CHIARADONNA_NEOPLASTIC_TRANSFORMATION_KRAS_CDC25_UP	45	Up	0.0700571711565018	0.96136560361062
C2_PID_AP1_PATHWAY	60	Down	0.0700597422402329	0.96136560361062
C7_GSE37416_0H_VS_24H_F_TULARENSIS_LVS_NEUTROPHIL_DN	162	Down	0.0700728649910089	0.96136560361062
C2_ALONSO_METASTASIS_EMT_DN	2	Up	0.0701058400128587	0.96136560361062
C3_ATGTTTC_MIR494	129	Up	0.070171961668147	0.96136560361062
C5_GO_OXIDOREDUCTASE_ACTIVITY_OXIDIZING_METAL_IONS_OXYGEN_AS_ACCEPTOR	6	Down	0.0702072858879603	0.96136560361062
C5_GO_EOSINOPHIL_CHEMOTAXIS	8	Up	0.0703113610853423	0.96136560361062
C5_GO_INHIBITORY_EXTRACELLULAR_LIGAND_GATED_ION_CHANNEL_ACTIVITY	3	Up	0.0703523889129002	0.96136560361062
C5_GO_GAMMA_TUBULIN_COMPLEX	19	Up	0.0703560064688186	0.96136560361062
C5_GO_REGULATION_OF_SYMBIOSIS_ENCOMPASSING_MUTUALISM_THROUGH_PARASITISM	179	Up	0.0703647289293244	0.96136560361062
C2_BIOCARTA_CELLCYCLE_PATHWAY	22	Down	0.0703758450853602	0.96136560361062
C2_BRACHAT_RESPONSE_TO_CAMPTOTHECIN_DN	35	Up	0.0704109501949579	0.96136560361062
C5_GO_EMBRYO_IMPLANTATION	35	Up	0.0704509755437513	0.96136560361062
C5_GO_NUCLEAR_TRANSCRIBED_MRNA_CATABOLIC_PROCESS_DEADENYLATION_DEPENDENT_DECAY	61	Up	0.0704766519424762	0.96136560361062
C5_GO_NEGATIVE_REGULATION_OF_DEFENSE_RESPONSE	145	Down	0.0705584513212618	0.96136560361062
C5_GO_POSITIVE_REGULATION_OF_FEAR_RESPONSE	2	Up	0.070584433812977	0.96136560361062
C5_GO_SUPEROXIDE_GENERATING_NADPH_OXIDASE_ACTIVATOR_ACTIVITY	9	Up	0.0705965984517093	0.96136560361062
C2_REACTOME_CHK1_CHK2_CDS1_MEDIATED_INACTIVATION_OF_CYCLIN_B:CDK1_COMPLEX	11	Down	0.0706214664981899	0.96136560361062
C5_GO_DEVELOPMENTAL_CELL_GROWTH	162	Up	0.0706609711623421	0.96136560361062
C7_GSE29618_MONOCYTE_VS_PDC_DN	165	Up	0.0706850672933975	0.96136560361062
H_HALLMARK_G2M_CHECKPOINT	185	Down	0.0707344368583908	0.96136560361062
C5_GO_POSITIVE_REGULATION_OF_FATTY_ACID_TRANSPORT	9	Up	0.0707647930844442	0.96136560361062
C5_GO_DIACYLGLYCEROL_BINDING	10	Up	0.0710498118702237	0.963557689356533
C5_GO_POSITIVE_REGULATION_OF_AXON_GUIDANCE	7	Up	0.0710918639085851	0.963557689356533
C5_GO_NEGATIVE_REGULATION_OF_BICELLULAR_TIGHT_JUNCTION_ASSEMBLY	3	Up	0.0711077167146176	0.963557689356533
C2_PID_MAPK_TRK_PATHWAY	30	Down	0.0711351249775677	0.963557689356533
C2_BILD_CTNNB1_ONCOGENIC_SIGNATURE	66	Up	0.0711479323172619	0.963557689356533
C5_GO_POSITIVE_REGULATION_OF_REACTIVE_OXYGEN_SPECIES_BIOSYNTHETIC_PROCESS	37	Down	0.0711958484540271	0.963605866646001
C5_GO_REGULATION_OF_PROSTATIC_BUD_FORMATION	4	Up	0.0712437252065154	0.963653451221129
C5_GO_TYPE_II_PNEUMOCYTE_DIFFERENTIATION	3	Down	0.0713434760678492	0.964402197026689
C2_REACTOME_DNA_DOUBLE_STRAND_BREAK_REPAIR	150	Down	0.0715045550384992	0.96597851312271
C7_GSE40068_BCL6_POS_VS_NEG_CXCR5_POS_TFH_UP	172	Down	0.0716039241692164	0.966310473602622
C2_ROETH_TERT_TARGETS_DN	9	Up	0.0716180943009815	0.966310473602622
C7_GSE13485_CTRL_VS_DAY3_YF17D_VACCINE_PBMC_DN	173	Up	0.0717258102763651	0.966616099702763
C5_GO_POSITIVE_REGULATION_OF_DEFENSE_RESPONSE_TO_VIRUS_BY_HOST	22	Down	0.0717508713873869	0.966616099702763
C5_GO_UNCONVENTIONAL_MYOSIN_COMPLEX	10	Up	0.0717742378502305	0.966616099702763
C5_GO_STRIATED_MUSCLE_MYOSIN_THICK_FILAMENT_ASSEMBLY	7	Up	0.0718856346689059	0.967018472005108
C5_GO_CENTROMERE_COMPLEX_ASSEMBLY	50	Down	0.0718931470003337	0.967018472005108
C2_LUI_THYROID_CANCER_CLUSTER_5	10	Up	0.0719773167165099	0.967551516728184
C3_GTTTGTT_MIR495	203	Up	0.0721467073920089	0.968151025871809
C2_COURTOIS_SENESCENCE_TRIGGERS	8	Down	0.0721538465835872	0.968151025871809
C5_GO_TELOMERE_MAINTENANCE_IN_RESPONSE_TO_DNA_DAMAGE	13	Down	0.0722096700423075	0.968151025871809
C2_LUI_TARGETS_OF_PAX8_PPARG_FUSION	26	Up	0.0722393366611906	0.968151025871809
C5_GO_ESCRT_COMPLEX_DISASSEMBLY	9	Up	0.0722859309455077	0.968151025871809
C2_REACTOME_TNFR1_INDUCED_PROAPOPTOTIC_SIGNALING	12	Down	0.072326105848298	0.968151025871809
C5_GO_VOLTAGE_GATED_CALCIUM_CHANNEL_ACTIVITY_INVOLVED_IN_REGULATION_OF_PRESYNAPTIC_CYTOSOLIC_CALCIUM_LEVELS	5	Down	0.0723338910366867	0.968151025871809
C2_REACTOME_CHEMOKINE_RECEPTORS_BIND_CHEMOKINES	33	Down	0.072499035705919	0.969253319606608
C7_GSE21678_WT_VS_FOXO1_FOXO3_KO_TREG_UP	169	Down	0.0725884003708188	0.969253319606608
C3_TTTGTAG_MIR520D	263	Up	0.0726606879487133	0.969253319606608
C5_GO_SUMO_TRANSFERASE_ACTIVITY	17	Down	0.0726786304494714	0.969253319606608
C5_GO_LACTATE_METABOLIC_PROCESS	6	Down	0.0726889161503829	0.969253319606608
C5_GO_POSITIVE_REGULATION_OF_AXON_EXTENSION	33	Up	0.072726071468573	0.969253319606608
C5_GO_SUPEROXIDE_GENERATING_NADPH_OXIDASE_ACTIVITY	8	Up	0.0727660864110599	0.969253319606608
C5_GO_REGULATION_OF_MACROAUTOPHAGY	146	Down	0.0728050380282946	0.969253319606608
C7_GSE9988_ANTI_TREM1_VS_LOW_LPS_MONOCYTE_DN	167	Down	0.0728178160290008	0.969253319606608
C5_GO_DNA_REPLICATION_DEPENDENT_NUCLEOSOME_ORGANIZATION	30	Down	0.0730043991646486	0.970866899221352
C5_GO_REGULATION_OF_CARDIAC_MUSCLE_CONTRACTION	52	Up	0.0730284267056893	0.970866899221352
C2_REACTOME_GLYCOSPHINGOLIPID_METABOLISM	37	Down	0.0731510939483933	0.971902883083148
C5_GO_NEGATIVE_REGULATION_OF_PROTEIN_POLYMERIZATION	54	Up	0.0731975576471626	0.971925760861439
C7_GSE22935_24H_VS_48H_MBOVIS_BCG_STIM_MYD88_KO_MACROPHAGE_DN	136	Up	0.0732760823299153	0.972374060142181
C5_GO_PERICENTRIOLAR_MATERIAL	20	Up	0.0733529460538349	0.972406560779428
C7_GSE13485_DAY3_VS_DAY7_YF17D_VACCINE_PBMC_UP	126	Up	0.07339964731791	0.972406560779428
C5_GO_PROTEIN_TAG	9	Up	0.0734555893218312	0.972406560779428
C7_GSE8921_UNSTIM_0H_VS_TLR1_2_STIM_MONOCYTE_12H_UP	166	Down	0.073457587176681	0.972406560779428
C5_GO_MEMBRANE_REPOLARIZATION_DURING_VENTRICULAR_CARDIAC_MUSCLE_CELL_ACTION_POTENTIAL	8	Up	0.073535346513078	0.972491117428573
C5_GO_POSITIVE_REGULATION_OF_POSTSYNAPTIC_MEMBRANE_ORGANIZATION	3	Up	0.0735883848596569	0.972491117428573
C5_GO_REGULATION_OF_ENDOTHELIAL_CELL_DIFFERENTIATION	25	Up	0.0736215123853604	0.972491117428573
C7_GSE9037_CTRL_VS_LPS_4H_STIM_IRAK4_KO_BMDM_DN	162	Up	0.0736496777310655	0.972491117428573
C2_REACTOME_METABOLISM_OF_CARBOHYDRATES	228	Down	0.0736878138050652	0.972491117428573
C3_AAAYRNCTG_UNKNOWN	268	Up	0.0737356114748904	0.972531079580476
C7_GSE5542_UNTREATED_VS_IFNG_TREATED_EPITHELIAL_CELLS_6H_UP	162	Down	0.0737992137253512	0.972779320240172
C7_GSE34217_MIR17_92_OVEREXPRESS_VS_WT_ACT_CD8_TCELL_DN	107	Up	0.0738927625169404	0.973045197676204
C7_GSE13522_WT_VS_IFNAR_KO_SKIN_UP	163	Up	0.0739349208138396	0.973045197676204
C5_GO_NEGATIVE_REGULATION_OF_MUSCLE_CONTRACTION	21	Up	0.0739537642758097	0.973045197676204
C5_GO_NSL_COMPLEX	5	Down	0.0740504056680365	0.973297024015154
C2_REACTOME_GLYCEROPHOSPHOLIPID_CATABOLISM	6	Down	0.0742063811538806	0.973297024015154
C2_OSMAN_BLADDER_CANCER_DN	367	Up	0.0742166418301954	0.973297024015154
C5_GO_SUGAR_MEDIATED_SIGNALING_PATHWAY	3	Up	0.0743177538712548	0.973297024015154
C2_TORCHIA_TARGETS_OF_EWSR1_FLI1_FUSION_UP	208	Down	0.0743444784476641	0.973297024015154
C5_GO_CDP_ALCOHOL_PHOSPHATIDYLTRANSFERASE_ACTIVITY	6	Up	0.0743576488469096	0.973297024015154
C5_GO_SPONGIOTROPHOBLAST_LAYER_DEVELOPMENT	9	Down	0.0743734454532255	0.973297024015154
C7_GSE14308_TH2_VS_INDUCED_TREG_DN	166	Down	0.0744499591419037	0.973297024015154
C2_REACTOME_ASPARAGINE_N_LINKED_GLYCOSYLATION	253	Down	0.0744698578352181	0.973297024015154
C2_BIOCARTA_CXCR4_PATHWAY	16	Up	0.0744757628981001	0.973297024015154
C7_GSE13485_CTRL_VS_DAY21_YF17D_VACCINE_PBMC_UP	163	Down	0.0744830689810032	0.973297024015154
C5_GO_LUNG_SECRETORY_CELL_DIFFERENTIATION	4	Down	0.074510562580546	0.973297024015154
C1_chr8q13	22	Up	0.0748033376471869	0.974203395791707
C5_GO_MACROPHAGE_FUSION	3	Up	0.074848185802694	0.974203395791707
C5_GO_HYPOTHALAMUS_DEVELOPMENT	11	Up	0.0749596759024057	0.974203395791707
C7_GSE17721_4H_VS_24H_POLYIC_BMDC_UP	173	Up	0.0749656399812789	0.974203395791707
C7_GSE42088_2H_VS_24H_LEISHMANIA_INF_DC_DN	141	Down	0.0750472339643906	0.974203395791707
C2_BOYAULT_LIVER_CANCER_SUBCLASS_G1_DN	31	Up	0.0750749326340674	0.974203395791707
C5_GO_MACROMOLECULE_DEPALMITOYLATION	8	Down	0.075110194869912	0.974203395791707
C5_GO_PALMITOYL_PROTEIN_HYDROLASE_ACTIVITY	8	Down	0.075110194869912	0.974203395791707
C5_GO_FOREBRAIN_GENERATION_OF_NEURONS	37	Up	0.0751534491589485	0.974203395791707
C7_GSE26488_WT_VS_HDAC7_KO_DOUBLE_POSITIVE_THYMOCYTE_UP	149	Up	0.0752271328439948	0.974203395791707
C5_GO_TRNA_ADENINE_METHYLTRANSFERASE_ACTIVITY	4	Up	0.0752515903304176	0.974203395791707
C2_SANCHEZ_MDM2_TARGETS	11	Up	0.0753043328638999	0.974203395791707
C5_GO_U6_SNRNA_BINDING	8	Down	0.0753561689894308	0.974203395791707
C5_GO_U2_TYPE_CATALYTIC_STEP_2_SPLICEOSOME	22	Up	0.0753899458059346	0.974203395791707
C7_GSE6566_STRONG_VS_WEAK_DC_STIMULATED_CD4_TCELL_UP	109	Down	0.0755432317160885	0.974203395791707
C2_WELCSH_BRCA1_TARGETS_UP	170	Up	0.0755665932492583	0.974203395791707
C2_BIOCARTA_LAIR_PATHWAY	13	Down	0.0756083411596248	0.974203395791707
C5_GO_PROTON_TRANSPORTING_TWO_SECTOR_ATPASE_COMPLEX_PROTON_TRANSPORTING_DOMAIN	20	Up	0.0757155253416761	0.974203395791707
C5_GO_N_METHYLTRANSFERASE_ACTIVITY	83	Up	0.0757191520290611	0.974203395791707
C5_GO_BOX_H_ACA_SNORNP_COMPLEX	5	Up	0.0757366310502078	0.974203395791707
C5_GO_BOX_H_ACA_RNP_COMPLEX	5	Up	0.0757366310502078	0.974203395791707
C5_GO_BOX_H_ACA_SNORNA_BINDING	5	Up	0.0757366310502078	0.974203395791707
C2_REACTOME_MEIOSIS	103	Down	0.0758053528108629	0.974203395791707
C2_GENTILE_UV_LOW_DOSE_UP	18	Up	0.0758312759746392	0.974203395791707
C5_GO_RRNA_PSEUDOURIDINE_SYNTHESIS	6	Up	0.0758553696734436	0.974203395791707
C5_GO_DEPYRIMIDINATION	8	Up	0.0758748552139617	0.974203395791707
C5_GO_AMINOGLYCAN_CATABOLIC_PROCESS	48	Down	0.075882507731559	0.974203395791707
C5_GO_PERICENTRIC_HETEROCHROMATIN	18	Up	0.0758840113767466	0.974203395791707
C2_KEGG_STEROID_BIOSYNTHESIS	15	Down	0.0759905196205679	0.974203395791707
C7_GSE30971_WBP7_HET_VS_KO_MACROPHAGE_4H_LPS_STIM_DN	173	Up	0.0760482844911689	0.974203395791707
C2_REACTOME_RUNX3_REGULATES_WNT_SIGNALING	8	Down	0.076098039264316	0.974203395791707
C5_GO_REGULATION_OF_STEROID_HORMONE_BIOSYNTHETIC_PROCESS	6	Down	0.0761636373987179	0.974203395791707
C5_GO_LIPOXYGENASE_PATHWAY	11	Up	0.076262303319276	0.974203395791707
C5_GO_PHOSPHOLIPID_HOMEOSTASIS	8	Down	0.0762885811448292	0.974203395791707
C5_GO_SISTER_CHROMATID_SEGREGATION	159	Down	0.0763304187007518	0.974203395791707
C5_GO_REGULATION_OF_ENDOTHELIAL_TUBE_MORPHOGENESIS	4	Up	0.076368426721137	0.974203395791707
C7_GSE44649_NAIVE_VS_ACTIVATED_CD8_TCELL_DN	179	Up	0.0764272805199093	0.974203395791707
C2_VECCHI_GASTRIC_CANCER_EARLY_UP	352	Down	0.0764460998467558	0.974203395791707
C5_GO_FIBROBLAST_GROWTH_FACTOR_ACTIVATED_RECEPTOR_ACTIVITY	3	Down	0.0765552647348961	0.974203395791707
C7_GSE2405_S_AUREUS_VS_UNTREATED_NEUTROPHIL_DN	172	Down	0.0765568579056131	0.974203395791707
C2_REACTOME_TBC_RABGAPS	41	Down	0.0765795022647657	0.974203395791707
C1_chr4q23	13	Up	0.0766568665020492	0.974203395791707
C5_GO_CELLULAR_DETOXIFICATION_OF_ALDEHYDE	3	Up	0.0766664801833355	0.974203395791707
C2_REACTOME_AKT_PHOSPHORYLATES_TARGETS_IN_THE_NUCLEUS	9	Down	0.0766974079524274	0.974203395791707
C2_REACTOME_ABACAVIR_METABOLISM	3	Down	0.0767221372840572	0.974203395791707
C7_GSE39110_DAY3_VS_DAY6_POST_IMMUNIZATION_CD8_TCELL_WITH_IL2_TREATMENT_UP	175	Down	0.0768202107500969	0.974203395791707
C5_GO_CHROMATIN_REMODELING_AT_CENTROMERE	42	Down	0.0768363336573738	0.974203395791707
C7_GSE5542_UNTREATED_VS_IFNA_TREATED_EPITHELIAL_CELLS_6H_DN	168	Up	0.0768623282305248	0.974203395791707
C5_GO_NEGATIVE_REGULATION_OF_PLATELET_DERIVED_GROWTH_FACTOR_RECEPTOR_SIGNALING_PATHWAY	10	Up	0.076971841991277	0.974203395791707
C5_GO_RESPIRATORY_CHAIN_COMPLEX_II	4	Up	0.0770040684916344	0.974203395791707
C5_GO_SUCCINATE_DEHYDROGENASE_ACTIVITY	4	Up	0.0770040684916344	0.974203395791707
C7_GSE29164_UNTREATED_VS_CD8_TCELL_TREATED_MELANOMA_DAY3_DN	168	Up	0.0771845553459829	0.974203395791707
C1_chr7q21	53	Up	0.0771901539341236	0.974203395791707
C7_GSE7509_UNSTIM_VS_FCGRIIB_STIM_MONOCYTE_DN	162	Up	0.0772250587011411	0.974203395791707
C2_BROWNE_HCMV_INFECTION_14HR_UP	131	Down	0.0772358538940395	0.974203395791707
C5_GO_OXIDOREDUCTASE_ACTIVITY_OXIDIZING_METAL_IONS	15	Down	0.0772465056631449	0.974203395791707
C5_GO_BLOOD_VESSEL_ENDOTHELIAL_CELL_MIGRATION	94	Down	0.0772643056580967	0.974203395791707
C2_REACTOME_NETRIN_MEDIATED_REPULSION_SIGNALS	4	Up	0.0772812514498974	0.974203395791707
C2_HASLINGER_B_CLL_WITH_13Q14_DELETION	20	Up	0.0773399301516024	0.974203395791707
C5_GO_NEGATIVE_REGULATION_OF_AXON_EXTENSION	33	Up	0.0773417181673445	0.974203395791707
C5_GO_WATER_SOLUBLE_VITAMIN_BIOSYNTHETIC_PROCESS	8	Up	0.0773477214181673	0.974203395791707
C2_LEE_NAIVE_T_LYMPHOCYTE	19	Down	0.0774425040549155	0.974203395791707
C2_PLASARI_TGFB1_SIGNALING_VIA_NFIC_1HR_DN	83	Up	0.0774512705499536	0.974203395791707
C2_REACTOME_FRS2_MEDIATED_ACTIVATION	9	Down	0.0774745826848709	0.974203395791707
C5_GO_CHROMAFFIN_GRANULE_MEMBRANE	6	Up	0.0774949808004451	0.974203395791707
C5_GO_POSITIVE_REGULATION_OF_SMALL_GTPASE_MEDIATED_SIGNAL_TRANSDUCTION	52	Down	0.0775467530898505	0.974290409121355
C7_GSE19941_UNSTIM_VS_LPS_STIM_IL10_KO_NFKBP50_KO_MACROPHAGE_UP	175	Down	0.077603573422448	0.974440708355975
C7_GSE19198_CTRL_VS_IL21_TREATED_TCELL_1H_DN	168	Up	0.0776900901230308	0.974963505339456
C2_RAMJAUN_APOPTOSIS_BY_TGFB1_VIA_MAPK1_UP	5	Down	0.0778964489735293	0.976696182168118
C2_KRISHNAN_FURIN_TARGETS_UP	5	Down	0.0779180814665262	0.976696182168118
C2_SINGH_NFE2L2_TARGETS	14	Down	0.0780760506154007	0.977757025557698
C5_GO_PROSTATIC_BUD_FORMATION	6	Up	0.07809383805259	0.977757025557698
C2_REACTOME_ENERGY_DEPENDENT_REGULATION_OF_MTOR_BY_LKB1_AMPK	25	Down	0.0781614833780543	0.977757025557698
C5_GO_MODULATION_OF_PROGRAMMED_CELL_DEATH_IN_OTHER_ORGANISM	6	Down	0.0782515375477158	0.977757025557698
C2_REACTOME_BIOSYNTHESIS_OF_MARESINS	4	Up	0.0782882878404922	0.977757025557698
C2_REN_MIF_TARGETS_DN	3	Down	0.0783222609826519	0.977757025557698
C7_GSE28726_NAIVE_CD4_TCELL_VS_NAIVE_NKTCELL_DN	147	Down	0.0783608677534754	0.977757025557698
C5_GO_PYRIMIDINE_NUCLEOSIDE_BIOSYNTHETIC_PROCESS	14	Down	0.0783627943422157	0.977757025557698
C5_GO_PROTON_TRANSPORTING_ATP_SYNTHASE_COMPLEX_ASSEMBLY	4	Down	0.0784469796861768	0.978006522884683
C5_GO_NEGATIVE_REGULATION_OF_ESTABLISHMENT_OF_PROTEIN_LOCALIZATION	133	Down	0.0785335109491066	0.978006522884683
C5_GO_RECEPTOR_TRANSACTIVATION	3	Down	0.0785773777419497	0.978006522884683
C2_HERNANDEZ_MITOTIC_ARREST_BY_DOCETAXEL_1_UP	24	Up	0.0786012805134936	0.978006522884683
C5_GO_NEGATIVE_REGULATION_OF_TUMOR_NECROSIS_FACTOR_BIOSYNTHETIC_PROCESS	6	Down	0.0786469206011215	0.978006522884683
C5_GO_SIGNAL_PEPTIDE_PROCESSING	10	Up	0.0786529206591881	0.978006522884683
C5_GO_HISTONE_LYSINE_N_METHYLTRANSFERASE_ACTIVITY	39	Up	0.0787297442588402	0.978401736003883
C2_REACTOME_METAL_SEQUESTRATION_BY_ANTIMICROBIAL_PROTEINS	4	Down	0.0788755285255397	0.979627668327887
C5_GO_RENAL_CONTROL_OF_PERIPHERAL_VASCULAR_RESISTANCE_INVOLVED_IN_REGULATION_OF_SYSTEMIC_ARTERIAL_BLOOD_PRESSURE	3	Down	0.0789185848903836	0.979627668327887
C5_GO_SPHINGOSINE_1_PHOSPHATE_RECEPTOR_SIGNALING_PATHWAY	9	Down	0.0790001140831316	0.980079656326595
C2_PARK_TRETINOIN_RESPONSE	11	Up	0.0791600202272923	0.980953296147147
C5_GO_NEGATIVE_REGULATION_OF_EXTRINSIC_APOPTOTIC_SIGNALING_PATHWAY_VIA_DEATH_DOMAIN_RECEPTORS	30	Down	0.0791608492448533	0.980953296147147
C5_GO_EPITHELIAL_MESENCHYMAL_CELL_SIGNALING	3	Up	0.0792752896691243	0.981569110824855
C7_GSE29618_MONOCYTE_VS_PDC_DAY7_FLU_VACCINE_DN	169	Up	0.0793232330264165	0.981569110824855
C2_REACTOME_INCRETIN_SYNTHESIS_SECRETION_AND_INACTIVATION	13	Up	0.0794057100709336	0.981569110824855
C5_GO_BLOC_COMPLEX	20	Up	0.0794089584529698	0.981569110824855
C2_REACTOME_PHOSPHOLIPASE_C_MEDIATED_CASCADE_FGFR4	8	Up	0.0794676428160037	0.981569110824855
C5_GO_CRANIAL_NERVE_DEVELOPMENT	28	Up	0.0794816584238328	0.981569110824855
C7_GSE35685_CD34POS_CD38NEG_VS_CD34POS_CD10NEG_CD62LPOS_BONE_MARROW_UP	178	Up	0.0796581951754417	0.982106957148789
C2_TERAMOTO_OPN_TARGETS_CLUSTER_8	5	Up	0.0796866247498569	0.982106957148789
C5_GO_CYTOPLASMIC_SIDE_OF_ENDOPLASMIC_RETICULUM_MEMBRANE	9	Up	0.0797235715190605	0.982106957148789
C5_GO_POSITIVE_REGULATION_OF_HISTONE_METHYLATION	33	Up	0.0798122009650449	0.982106957148789
C5_GO_PERICARDIUM_MORPHOGENESIS	5	Up	0.0798520162174347	0.982106957148789
C2_IIZUKA_LIVER_CANCER_PROGRESSION_L1_G1_UP	15	Down	0.0799617366105203	0.982106957148789
C5_GO_ANAGEN	4	Up	0.0799738505229095	0.982106957148789
C2_MOREAUX_MULTIPLE_MYELOMA_BY_TACI_DN	154	Up	0.0800076367034452	0.982106957148789
C5_GO_CUL5_RING_UBIQUITIN_LIGASE_COMPLEX	5	Up	0.0800287411856515	0.982106957148789
C5_GO_N_ACETYLLACTOSAMINIDE_BETA_1_3_N_ACETYLGLUCOSAMINYLTRANSFERASE_ACTIVITY	5	Down	0.0800287411856515	0.982106957148789
C5_GO_O_ACETYLTRANSFERASE_ACTIVITY	5	Up	0.080050854136753	0.982106957148789
C5_GO_GERMINAL_CENTER_FORMATION	14	Down	0.080069533907522	0.982106957148789
C5_GO_INTRACILIARY_TRANSPORT	49	Down	0.0801129460971161	0.982106957148789
C5_GO_REGULATION_OF_MEMBRANE_TUBULATION	4	Down	0.0802472530734446	0.982784073937309
C5_GO_POSITIVE_REGULATION_OF_MEMBRANE_POTENTIAL	14	Down	0.0802985153344639	0.982784073937309
C2_CROONQUIST_NRAS_SIGNALING_UP	34	Up	0.0803784797400694	0.982784073937309
C5_GO_LSM2_8_COMPLEX	4	Up	0.08038423883662	0.982784073937309
C7_GSE24634_TEFF_VS_TCONV_DAY7_IN_CULTURE_DN	176	Up	0.0804316776390925	0.982784073937309
C2_DORN_ADENOVIRUS_INFECTION_12HR_DN	29	Down	0.0804454383121388	0.982784073937309
C7_GSE17974_0H_VS_1H_IN_VITRO_ACT_CD4_TCELL_DN	171	Down	0.0804848716813734	0.982784073937309
C5_GO_REGULATION_OF_SKELETAL_MUSCLE_CONTRACTION_BY_REGULATION_OF_RELEASE_OF_SEQUESTERED_CALCIUM_ION	3	Up	0.0805413334846985	0.982921004094441
C5_GO_NEUROTRANSMITTER_METABOLIC_PROCESS	91	Down	0.0807074192784459	0.984394873096957
C5_GO_ORGANELLE_DISASSEMBLY	87	Down	0.080906359770906	0.985845773230322
C5_GO_EUKARYOTIC_TRANSLATION_INITIATION_FACTOR_2_COMPLEX	5	Up	0.0809171391460509	0.985845773230322
C2_REACTOME_ANTIGEN_PROCESSING_CROSS_PRESENTATION	81	Up	0.0810197806796916	0.98634808371073
C5_GO_UREA_CYCLE	8	Down	0.0810491796447845	0.98634808371073
C5_GO_CHROMATIN_ASSEMBLY	122	Down	0.0810976909912685	0.986354091446664
C5_GO_GALACTOSE_METABOLIC_PROCESS	5	Down	0.0811404852651654	0.986354091446664
C5_GO_T_CELL_CHEMOTAXIS	18	Up	0.0811990352555246	0.986513782357808
C5_GO_RNA_POLYMERASE_II_GENERAL_TRANSCRIPTION_INITIATION_FACTOR_BINDING	19	Up	0.0813033883785408	0.986795223894144
C7_GSE20727_CTRL_VS_ROS_INHIBITOR_TREATED_DC_DN	171	Down	0.0813380691025755	0.986795223894144
C5_GO_MUCUS_SECRETION	9	Down	0.081424384125294	0.986795223894144
C7_GSE3982_DC_VS_NEUTROPHIL_LPS_STIM_DN	130	Down	0.08143996556269	0.986795223894144
C7_GSE3982_BCELL_VS_EFF_MEMORY_CD4_TCELL_DN	131	Down	0.0814493318805966	0.986795223894144
C5_GO_DYNACTIN_COMPLEX	8	Down	0.081573244457181	0.987520247228244
C7_GSE36891_POLYIC_TLR3_VS_PAM_TLR2_STIM_PERITONEAL_MACROPHAGE_DN	154	Up	0.0816475955802419	0.987520247228244
C5_GO_CLATHRIN_SCULPTED_VESICLE	7	Down	0.081649708573284	0.987520247228244
C7_GSE22443_NAIVE_VS_ACT_AND_IL12_TREATED_CD8_TCELL_DN	151	Down	0.0816910134083301	0.987520247228244
C5_GO_RESPONSE_TO_CORTICOSTERONE	16	Down	0.0817973392439901	0.987731794525338
C7_GSE29618_PRE_VS_DAY7_POST_LAIV_FLU_VACCINE_PDC_UP	98	Down	0.0818304021223138	0.987731794525338
C2_ZHAN_VARIABLE_EARLY_DIFFERENTIATION_GENES_DN	30	Up	0.0818449215184647	0.987731794525338
C2_REACTOME_GLYCOSAMINOGLYCAN_METABOLISM	89	Down	0.0819080986427601	0.987945378576723
C2_KEGG_COLORECTAL_CANCER	57	Down	0.0821340847270896	0.988546629097209
C5_GO_POSITIVE_REGULATION_OF_UBIQUITIN_PROTEIN_TRANSFERASE_ACTIVITY	27	Down	0.0822342607006963	0.988546629097209
C5_GO_RESPONSE_TO_STIMULUS_INVOLVED_IN_REGULATION_OF_MUSCLE_ADAPTATION	11	Down	0.082243063395316	0.988546629097209
C5_GO_RESPONSE_TO_CORTICOTROPIN_RELEASING_HORMONE	3	Down	0.0822941706058522	0.988546629097209
C5_GO_REGULATION_OF_TORC1_SIGNALING	27	Down	0.0823719325895421	0.988546629097209
C7_GSE27786_LIN_NEG_VS_NKTCELL_DN	167	Up	0.0824560372637428	0.988546629097209
C5_GO_NEGATIVE_REGULATION_OF_PEPTIDYL_THREONINE_PHOSPHORYLATION	14	Down	0.082474440814776	0.988546629097209
C2_BIOCARTA_HSWI_SNF_PATHWAY	10	Up	0.0825348765050791	0.988546629097209
C7_GSE29618_PRE_VS_DAY7_FLU_VACCINE_PDC_UP	99	Down	0.0826265703705058	0.988546629097209
C2_WENDT_COHESIN_TARGETS_UP	31	Up	0.0826547826058085	0.988546629097209
C5_GO_PARASPECKLES	6	Up	0.0826701867385156	0.988546629097209
C5_GO_NEUROPILIN_BINDING	15	Up	0.0827414680799861	0.988546629097209
C2_REACTOME_MICROAUTOPHAGY	22	Down	0.0828019863698971	0.988546629097209
C7_GSE19198_CTRL_VS_IL21_TREATED_TCELL_24H_UP	162	Down	0.0828238475686304	0.988546629097209
C2_REACTOME_BASE_EXCISION_REPAIR_AP_SITE_FORMATION	58	Down	0.0828647071259306	0.988546629097209
C7_GSE25502_WT_VS_KLF13_KO_THYMIC_MEMORY_LIKE_CD8_TCELL_UP	148	Up	0.0828854658989288	0.988546629097209
C7_GSE1925_CTRL_VS_IFNG_PRIMED_MACROPHAGE_3H_IFNG_STIM_UP	156	Up	0.0828950144707352	0.988546629097209
C5_GO_SMOOTHENED_SIGNALING_PATHWAY_INVOLVED_IN_VENTRAL_SPINAL_CORD_PATTERNING	5	Down	0.0828998086870035	0.988546629097209
C2_REACTOME_DDX58_IFIH1_MEDIATED_INDUCTION_OF_INTERFERON_ALPHA_BETA	62	Down	0.0829512619358489	0.988546629097209
C5_GO_POSITIVE_REGULATION_OF_PHOSPHOLIPASE_ACTIVITY	39	Up	0.0829939891130597	0.988546629097209
C2_WU_APOPTOSIS_BY_CDKN1A_VIA_TP53	48	Down	0.0830126252220652	0.988546629097209
C5_GO_RECEPTOR_LOCALIZATION_TO_NON_MOTILE_CILIUM	6	Down	0.0830318307835643	0.988546629097209
C7_GSE42021_CD24HI_VS_CD24LOW_TREG_THYMUS_UP	155	Up	0.0830798948161224	0.988546629097209
C7_GSE3565_DUSP1_VS_WT_SPLENOCYTES_UP	156	Up	0.0831642327437193	0.988546629097209
C2_KEGG_PROXIMAL_TUBULE_BICARBONATE_RECLAMATION	17	Up	0.0832584414785978	0.988546629097209
C2_REACTOME_SYNTHESIS_SECRETION_AND_INACTIVATION_OF_GLUCOSE_DEPENDENT_INSULINOTROPIC_POLYPEPTIDE_GIP	7	Up	0.0832719072424026	0.988546629097209
C5_GO_NEGATIVE_REGULATION_OF_INTERLEUKIN_1_BETA_SECRETION	8	Down	0.0832865639972535	0.988546629097209
C5_GO_NATURAL_KILLER_CELL_DIFFERENTIATION	18	Up	0.0833168428175333	0.988546629097209
C6_PDGF_ERK_DN.V1_UP	105	Up	0.0833953656133034	0.988546629097209
C5_GO_CATION_CATION_ANTIPORTER_ACTIVITY	19	Down	0.0833964688474114	0.988546629097209
C5_GO_NUCLEOSIDE_MONOPHOSPHATE_METABOLIC_PROCESS	28	Up	0.0834097849059083	0.988546629097209
C5_GO_C_TERMINAL_PROTEIN_DEGLUTAMYLATION	2	Down	0.0834462076783148	0.988546629097209
C5_GO_EOSINOPHIL_MIGRATION	11	Up	0.0834596748959298	0.988546629097209
C7_GSE20715_0H_VS_24H_OZONE_TLR4_KO_LUNG_UP	155	Up	0.0835999950474358	0.989669042188255
C5_GO_ENDOTHELIAL_CELL_ACTIVATION	9	Up	0.083648291888977	0.989701440470724
C5_GO_REGULATION_OF_CARDIAC_MUSCLE_CONTRACTION_BY_CALCIUM_ION_SIGNALING	19	Up	0.0837061320413286	0.989818921467292
C2_REACTOME_CHROMOSOME_MAINTENANCE	100	Down	0.0838108347133991	0.989818921467292
C5_GO_REGULATION_OF_HYDROGEN_PEROXIDE_BIOSYNTHETIC_PROCESS	5	Down	0.0838713487066967	0.989818921467292
C2_REACTOME_SIGNALING_BY_BRAF_AND_RAF_FUSIONS	58	Down	0.0839147355240625	0.989818921467292
C7_GSE3720_UNSTIM_VS_PMA_STIM_VD2_GAMMADELTA_TCELL_DN	167	Down	0.0839278645638634	0.989818921467292
C5_GO_CYCLOSPORIN_A_BINDING	15	Up	0.083960146130383	0.989818921467292
C7_GSE18791_CTRL_VS_NEWCASTLE_VIRUS_DC_1H_DN	125	Down	0.0839771795914109	0.989818921467292
C2_REACTOME_DECTIN_2_FAMILY	12	Down	0.0842405908380146	0.99232895438392
C5_GO_NEGATIVE_REGULATION_OF_CYTOKINESIS	6	Down	0.0842814952280225	0.99232895438392
C1_chr9q34	147	Down	0.084451457932488	0.992787612965194
C2_REACTOME_DISEASES_ASSOCIATED_WITH_SURFACTANT_METABOLISM	3	Up	0.0844984659228052	0.992787612965194
C5_GO_REGULATION_OF_MRNA_SPLICING_VIA_SPLICEOSOME	75	Up	0.0845734377717541	0.992787612965194
C2_MOOTHA_MITOCHONDRIA	386	Up	0.0845951787631205	0.992787612965194
C5_GO_PYRIMIDINE_NUCLEOBASE_BIOSYNTHETIC_PROCESS	8	Up	0.0846402050918478	0.992787612965194
C5_GO_INTEGRAL_COMPONENT_OF_CYTOPLASMIC_SIDE_OF_ENDOPLASMIC_RETICULUM_MEMBRANE	3	Up	0.084649111492265	0.992787612965194
C2_REACTOME_PRE_NOTCH_EXPRESSION_AND_PROCESSING	98	Down	0.0846549699805914	0.992787612965194
C2_GARGALOVIC_RESPONSE_TO_OXIDIZED_PHOSPHOLIPIDS_YELLOW_UP	28	Down	0.0849005001146725	0.992787612965194
C7_GSE3982_EOSINOPHIL_VS_DC_UP	155	Up	0.0849151803899119	0.992787612965194
C5_GO_CHROMATIN_DISASSEMBLY	17	Up	0.0849232251086892	0.992787612965194
C7_GSE17974_0H_VS_2H_IN_VITRO_ACT_CD4_TCELL_DN	171	Down	0.0849412114453225	0.992787612965194
C2_RAMALHO_STEMNESS_DN	62	Up	0.0849503930051268	0.992787612965194
C2_AMIT_EGF_RESPONSE_20_HELA	10	Down	0.0850741266701655	0.992787612965194
C5_GO_RESPONSE_TO_BACTERIAL_LIPOPROTEIN	7	Down	0.0851340687461477	0.992787612965194
C2_MOOTHA_HUMAN_MITODB_6_2002	370	Up	0.0851418248915232	0.992787612965194
C2_REACTOME_ERCC6_CSB_AND_EHMT2_G9A_POSITIVELY_REGULATE_RRNA_EXPRESSION	67	Down	0.0851724322015806	0.992787612965194
C5_GO_NEGATIVE_REGULATION_OF_CYTOKINE_SECRETION_INVOLVED_IN_IMMUNE_RESPONSE	5	Down	0.0851771764131869	0.992787612965194
C5_GO_NEGATIVE_REGULATION_OF_TOLL_LIKE_RECEPTOR_SIGNALING_PATHWAY	30	Down	0.0852090181844538	0.992787612965194
C5_GO_NODE_OF_RANVIER	11	Up	0.0852163889997472	0.992787612965194
C5_GO_POSITIVE_REGULATION_OF_LIPID_LOCALIZATION	53	Up	0.0852478764969935	0.992787612965194
C2_REACTOME_ERYTHROCYTES_TAKE_UP_OXYGEN_AND_RELEASE_CARBON_DIOXIDE	7	Down	0.0852801954515054	0.992787612965194
C5_GO_GLUTAMINE_FAMILY_AMINO_ACID_BIOSYNTHETIC_PROCESS	13	Up	0.0853597373766845	0.993098170398388
C5_GO_INTERLEUKIN_17_PRODUCTION	26	Down	0.0855268605672893	0.993098170398388
C5_GO_NORADRENERGIC_NEURON_DIFFERENTIATION	1	Up	0.085552312703656	0.993098170398388
C2_HERNANDEZ_ABERRANT_MITOSIS_BY_DOCETACEL_4NM_UP	18	Up	0.0856419959455708	0.993098170398388
C5_GO_PHOSPHORUS_OXYGEN_LYASE_ACTIVITY	15	Down	0.0856700022485529	0.993098170398388
C5_GO_POSITIVE_REGULATION_OF_LIPID_TRANSPORT	40	Up	0.0857134992988272	0.993098170398388
C5_GO_REGULATION_OF_HISTONE_PHOSPHORYLATION	11	Up	0.0857138977396182	0.993098170398388
C7_GSE24634_IL4_VS_CTRL_TREATED_NAIVE_CD4_TCELL_DAY5_UP	176	Up	0.0858680637985305	0.993098170398388
C5_GO_CARBOHYDRATE_MEDIATED_SIGNALING	4	Up	0.0858896988547311	0.993098170398388
C5_GO_DIAPHRAGM_DEVELOPMENT	6	Down	0.0860032890441424	0.993098170398388
C5_GO_TESTOSTERONE_BIOSYNTHETIC_PROCESS	2	Down	0.0860078988356659	0.993098170398388
C7_GSE2197_IMMUNOSUPPRESSIVE_DNA_VS_UNTREATED_IN_DC_UP	167	Down	0.0860964846694377	0.993098170398388
C5_GO_ELECTRON_TRANSFER_ACTIVITY	89	Up	0.08618645084783	0.993098170398388
C5_GO_LACTATION	34	Down	0.0861979321028446	0.993098170398388
C5_GO_DIPEPTIDYL_PEPTIDASE_ACTIVITY	10	Down	0.0862372188363229	0.993098170398388
C5_GO_NEGATIVE_REGULATION_OF_TROPHOBLAST_CELL_MIGRATION	5	Up	0.0862406803453282	0.993098170398388
C5_GO_METAPHASE_PLATE_CONGRESSION	46	Down	0.0863845462627841	0.993098170398388
C2_HAHTOLA_SEZARY_SYNDROM_DN	36	Up	0.0864110561101148	0.993098170398388
C5_GO_CCR6_CHEMOKINE_RECEPTOR_BINDING	1	Down	0.0864332799138924	0.993098170398388
C5_GO_SPROUTING_ANGIOGENESIS	92	Down	0.0864446327232155	0.993098170398388
C2_AKL_HTLV1_INFECTION_UP	25	Up	0.0864533076321044	0.993098170398388
C5_GO_POSITIVE_REGULATION_OF_SYNAPTIC_TRANSMISSION_GLUTAMATERGIC	18	Up	0.0865420077327399	0.993098170398388
C5_GO_SPHINGOSINE_1_PHOSPHATE_RECEPTOR_ACTIVITY	7	Down	0.0865748725971416	0.993098170398388
C5_GO_NEGATIVE_REGULATION_OF_RESPONSE_TO_OXIDATIVE_STRESS	40	Down	0.0866203041395025	0.993098170398388
C2_KASLER_HDAC7_TARGETS_2_DN	26	Down	0.08662918251674	0.993098170398388
C5_GO_MEMBRANE_TO_MEMBRANE_DOCKING	5	Down	0.0866879439127006	0.993098170398388
C2_BIOCARTA_NEUTROPHIL_PATHWAY	8	Down	0.0867085838794897	0.993098170398388
C5_GO_PROTEIN_LOCALIZATION_TO_CYTOPLASMIC_STRESS_GRANULE	7	Up	0.0867822997956056	0.993098170398388
C7_GSE21927_UNTREATED_VS_GMCSF_GCSF_TREATED_BONE_MARROW_UP	155	Up	0.0868480696667553	0.993098170398388
C2_BIOCARTA_WNT_PATHWAY	22	Down	0.0868886000737283	0.993098170398388
C5_GO_HINDBRAIN_RADIAL_GLIA_GUIDED_CELL_MIGRATION	8	Down	0.0869111943023129	0.993098170398388
C2_MYLLYKANGAS_AMPLIFICATION_HOT_SPOT_13	7	Up	0.0869307075919202	0.993098170398388
C5_GO_CONTACT_INHIBITION	5	Up	0.086947740828222	0.993098170398388
C7_GSE2770_TGFB_AND_IL4_VS_IL4_TREATED_ACT_CD4_TCELL_6H_DN	169	Down	0.0869507494386023	0.993098170398388
C5_GO_CELL_CELL_CONTACT_ZONE	48	Up	0.0869619424924019	0.993098170398388
C5_GO_ENDOLYSOSOME_LUMEN	5	Up	0.0869950440869799	0.993098170398388
C2_SCIAN_CELL_CYCLE_TARGETS_OF_TP53_AND_TP73_UP	8	Up	0.0870587872493338	0.993098170398388
C5_GO_INOSITOL_1_3_4_5_TETRAKISPHOSPHATE_BINDING	5	Up	0.0871607691011966	0.993098170398388
C7_GSE13411_PLASMA_CELL_VS_MEMORY_BCELL_DN	174	Up	0.0871793826207639	0.993098170398388
C2_MORI_IMMATURE_B_LYMPHOCYTE_DN	78	Down	0.087267654105843	0.993098170398388
C5_GO_AMP_METABOLIC_PROCESS	7	Up	0.0872777892313398	0.993098170398388
C5_GO_POSITIVE_REGULATION_OF_CELLULAR_AMINE_METABOLIC_PROCESS	5	Down	0.0872793000341211	0.993098170398388
C5_GO_AUTOPHAGOSOME_ORGANIZATION	85	Down	0.0873083816602225	0.993098170398388
C5_GO_ENONE_REDUCTASE_ACTIVITY	3	Down	0.0874290181742338	0.993098170398388
C2_REACTOME_MRNA_SPLICING	153	Up	0.0874487528427884	0.993098170398388
C7_GSE30962_PRIMARY_VS_SECONDARY_CHRONIC_LCMV_INF_CD8_TCELL_UP	169	Down	0.0874763228395551	0.993098170398388
C2_KEGG_AUTOIMMUNE_THYROID_DISEASE	32	Down	0.087536093154835	0.993098170398388
C2_KIM_MYC_AMPLIFICATION_TARGETS_DN	78	Up	0.0875823217337625	0.993098170398388
C5_GO_CHOLINERGIC_SYNAPSE	6	Down	0.0876560163439643	0.993098170398388
C5_GO_SPINDLE_ASSEMBLY	87	Down	0.0876657949084696	0.993098170398388
C7_GSE36888_UNTREATED_VS_IL2_TREATED_TCELL_2H_DN	155	Up	0.0877238773532956	0.993098170398388
C5_GO_DNA_MODIFICATION	89	Up	0.0877356319480675	0.993098170398388
C2_BIOCARTA_GABA_PATHWAY	4	Down	0.0877599404447152	0.993098170398388
C5_GO_NUCLEAR_CHROMOSOME_SEGREGATION	211	Down	0.0877970307962063	0.993098170398388
C2_LAIHO_COLORECTAL_CANCER_SERRATED_DN	70	Up	0.0878286060994522	0.993098170398388
C7_GSE21360_PRIMARY_VS_QUATERNARY_MEMORY_CD8_TCELL_DN	187	Up	0.087915568216262	0.993098170398388
C5_GO_NEGATIVE_REGULATION_OF_HYDROGEN_PEROXIDE_MEDIATED_PROGRAMMED_CELL_DEATH	4	Down	0.0880144514932734	0.993098170398388
C2_REACTOME_EGFR_DOWNREGULATION	24	Down	0.0880862106463987	0.993098170398388
C2_TONG_INTERACT_WITH_PTTG1	42	Up	0.0881288809636595	0.993098170398388
C2_GROSS_HYPOXIA_VIA_HIF1A_ONLY	8	Down	0.0882281635258103	0.993098170398388
C5_GO_UBIQUINONE_BINDING	7	Up	0.0882655926562549	0.993098170398388
C5_GO_SCHWANN_CELL_DEVELOPMENT	22	Down	0.0883820457190529	0.993098170398388
C5_GO_HYPOXIA_INDUCIBLE_FACTOR_1ALPHA_SIGNALING_PATHWAY	5	Up	0.0884118429975985	0.993098170398388
C7_GSE25123_CTRL_VS_IL4_STIM_PPARG_KO_MACROPHAGE_DN	143	Up	0.0884579857719761	0.993098170398388
C2_ENK_UV_RESPONSE_KERATINOCYTE_DN	425	Up	0.0884697293719604	0.993098170398388
C5_GO_REGULATION_OF_GOLGI_TO_PLASMA_MEMBRANE_PROTEIN_TRANSPORT	6	Down	0.0885137336265217	0.993098170398388
C2_VANDESLUIS_COMMD1_TARGETS_GROUP_4_UP	10	Up	0.0885189535342771	0.993098170398388
C5_GO_POSITIVE_REGULATION_OF_HIGH_VOLTAGE_GATED_CALCIUM_CHANNEL_ACTIVITY	4	Down	0.0886465891971006	0.993098170398388
C2_KEGG_PHENYLALANINE_METABOLISM	11	Down	0.0886695686482036	0.993098170398388
C5_GO_TRNA_GUANINE_METHYLTRANSFERASE_ACTIVITY	13	Up	0.0888180181320433	0.993098170398388
C5_GO_MICROFILAMENT_MOTOR_ACTIVITY	14	Up	0.0889093255103632	0.993098170398388
C5_GO_ACTIVATION_OF_PROTEIN_KINASE_B_ACTIVITY	26	Up	0.0890036603997396	0.993098170398388
C5_GO_NEURONAL_SIGNAL_TRANSDUCTION	2	Up	0.0890184707963434	0.993098170398388
C5_GO_REGULATION_OF_TRANSPOSITION	16	Up	0.0890288700981687	0.993098170398388
C2_CHOW_RASSF1_TARGETS_DN	25	Up	0.0890343094629311	0.993098170398388
C5_GO_CUPROUS_ION_BINDING	5	Up	0.0890367603760104	0.993098170398388
C5_GO_TRICARBOXYLIC_ACID_CYCLE_ENZYME_COMPLEX	11	Down	0.0890486906210834	0.993098170398388
C2_SANA_TNF_SIGNALING_UP	66	Down	0.0890798392181193	0.993098170398388
C5_GO_CIS_GOLGI_NETWORK_MEMBRANE	1	Up	0.08909273948213	0.993098170398388
C5_GO_EOSINOPHIL_ACTIVATION	6	Up	0.0890929464657417	0.993098170398388
C5_GO_RESPONSE_TO_MUSCLE_INACTIVITY	9	Down	0.0890965858705652	0.993098170398388
C5_GO_PATTERN_RECOGNITION_RECEPTOR_SIGNALING_PATHWAY	154	Down	0.0891442150792747	0.993098170398388
C5_GO_LONG_CHAIN_FATTY_ACYL_COA_BINDING	4	Up	0.0891739023205892	0.993098170398388
C5_GO_REGULATION_OF_LOW_DENSITY_LIPOPROTEIN_PARTICLE_RECEPTOR_BINDING	1	Up	0.0893127171028765	0.993098170398388
C5_GO_POSITIVE_REGULATION_OF_PROTEIN_MODIFICATION_BY_SMALL_PROTEIN_CONJUGATION_OR_REMOVAL	109	Down	0.0894442698335877	0.993098170398388
C5_GO_OLFACTORY_BULB_INTERNEURON_DIFFERENTIATION	4	Up	0.0894996566165562	0.993098170398388
C5_GO_OLFACTORY_BULB_INTERNEURON_DEVELOPMENT	4	Up	0.0894996566165562	0.993098170398388
C2_PIEPOLI_LGI1_TARGETS_DN	7	Up	0.0895662331420836	0.993098170398388
C7_GSE12963_ENV_NEF_VS_ENV_NEF_AND_VPR_DEFICIENT_HIV1_INF_CD4_TCELL_DN	128	Down	0.0896178024283975	0.993098170398388
C5_GO_ENDODEOXYRIBONUCLEASE_ACTIVITY_PRODUCING_3_PHOSPHOMONOESTERS	7	Down	0.0896778508446679	0.993098170398388
C2_REACTOME_CELL_EXTRACELLULAR_MATRIX_INTERACTIONS	15	Down	0.0896954835354839	0.993098170398388
C5_GO_CYTOPLASMIC_EXOSOME_RNASE_COMPLEX_	12	Up	0.0897006019133385	0.993098170398388
C7_GSE20715_0H_VS_48H_OZONE_TLR4_KO_LUNG_DN	162	Down	0.0897128897020219	0.993098170398388
C5_GO_PYRIMIDINE_CONTAINING_COMPOUND_SALVAGE	11	Down	0.0897391769725861	0.993098170398388
C2_REACTOME_CLEC7A_INFLAMMASOME_PATHWAY	6	Up	0.0897964387490491	0.993098170398388
C7_GSE17974_CTRL_VS_ACT_IL4_AND_ANTI_IL12_12H_CD4_TCELL_UP	165	Down	0.0898125569734536	0.993098170398388
C5_GO_POSITIVE_REGULATION_OF_TRANSCRIPTION_FROM_RNA_POLYMERASE_II_PROMOTER_INVOLVED_IN_CELLULAR_RESPONSE_TO_CHEMICAL_STIMULUS	16	Up	0.0898474103037141	0.993098170398388
C5_GO_CRANIAL_NERVE_STRUCTURAL_ORGANIZATION	9	Up	0.0899917779699216	0.993098170398388
C5_GO_CD8_POSITIVE_ALPHA_BETA_T_CELL_ACTIVATION	18	Down	0.0899943702497734	0.993098170398388
C5_GO_HISTONE_METHYLTRANSFERASE_ACTIVITY	49	Up	0.0900588449096687	0.993098170398388
C7_GSE9006_1MONTH_VS_4MONTH_POST_TYPE_1_DIABETES_DX_PBMC_UP	147	Down	0.0902038734093463	0.993098170398388
C7_GSE29617_CTRL_VS_DAY7_TIV_FLU_VACCINE_PBMC_2008_DN	168	Up	0.0902635279259878	0.993098170398388
C5_GO_REGULATION_OF_TOLL_LIKE_RECEPTOR_3_SIGNALING_PATHWAY	8	Down	0.0904619982908388	0.993098170398388
C2_BIOCARTA_CPSF_PATHWAY	8	Up	0.0906144306874638	0.993098170398388
C5_GO_CARDIAC_NEURAL_CREST_CELL_DEVELOPMENT_INVOLVED_IN_OUTFLOW_TRACT_MORPHOGENESIS	4	Up	0.0906473496445011	0.993098170398388
C5_GO_PURINE_NUCLEOBASE_BIOSYNTHETIC_PROCESS	8	Down	0.0906811848012723	0.993098170398388
C2_LIU_TARGETS_OF_VMYB_VS_CMYB_DN	35	Down	0.0907020769964137	0.993098170398388
C2_BANDRES_RESPONSE_TO_CARMUSTIN_MGMT_24HR_DN	21	Down	0.0907516463113069	0.993098170398388
C5_GO_MEIOTIC_SISTER_CHROMATID_COHESION_CENTROMERIC	4	Down	0.0908397777931202	0.993098170398388
C7_GSE14415_TCONV_VS_FOXP3_KO_INDUCED_TREG_DN	172	Down	0.0908455641572827	0.993098170398388
C7_GSE10325_LUPUS_CD4_TCELL_VS_LUPUS_MYELOID_DN	178	Up	0.0908771200678056	0.993098170398388
C5_GO_OMEGA_PEPTIDASE_ACTIVITY	8	Up	0.090919915319628	0.993098170398388
C7_GSE18893_CTRL_VS_TNF_TREATED_TREG_2H_UP	173	Up	0.0909355928633008	0.993098170398388
C5_GO_DNA_INTEGRATION	8	Down	0.0909390355751031	0.993098170398388
C5_GO_LOOP_OF_HENLE_DEVELOPMENT	2	Up	0.0911247581143997	0.993098170398388
C7_GSE16385_ROSIGLITAZONE_IL4_VS_IL4_ALONE_STIM_MACROPHAGE_12H_UP	179	Up	0.0911498001448356	0.993098170398388
C5_GO_HEAT_GENERATION	11	Up	0.0911572636638612	0.993098170398388
C2_HERNANDEZ_ABERRANT_MITOSIS_BY_DOCETACEL_4NM_DN	7	Down	0.0913346807467484	0.993098170398388
C5_GO_NEGATIVE_REGULATION_OF_INTERLEUKIN_4_PRODUCTION	3	Down	0.0913350922719682	0.993098170398388
C5_GO_SIGNALING_ADAPTOR_ACTIVITY	70	Down	0.0913772654675626	0.993098170398388
C5_GO_CYSTEINE_METABOLIC_PROCESS	6	Down	0.0913844657921694	0.993098170398388
C5_GO_REGULATION_OF_BICELLULAR_TIGHT_JUNCTION_ASSEMBLY	14	Up	0.0914411089831171	0.993098170398388
C5_GO_POSITIVE_REGULATION_OF_REGULATORY_T_CELL_DIFFERENTIATION	10	Down	0.0915116719906434	0.993098170398388
C1_chrXq11	7	Up	0.0915925423118213	0.993098170398388
C2_STAMBOLSKY_TARGETS_OF_MUTATED_TP53_UP	43	Up	0.0917761283971485	0.993098170398388
C2_CHOI_ATL_STAGE_PREDICTOR	43	Up	0.0917942737658429	0.993098170398388
C5_GO_A_BAND	27	Up	0.0918503034958163	0.993098170398388
C5_GO_INNER_MITOCHONDRIAL_MEMBRANE_ORGANIZATION	39	Up	0.0918899904932906	0.993098170398388
C5_GO_CALCIUM_DEPENDENT_CELL_CELL_ADHESION_VIA_PLASMA_MEMBRANE_CELL_ADHESION_MOLECULES	22	Down	0.0919070584622414	0.993098170398388
C7_GSE40274_XBP1_VS_FOXP3_AND_XBP1_TRANSDUCED_ACTIVATED_CD4_TCELL_DN	175	Up	0.0919126008291813	0.993098170398388
C2_ONKEN_UVEAL_MELANOMA_UP	702	Up	0.0919821027717285	0.993098170398388
C5_GO_CELLULAR_CARBOHYDRATE_METABOLIC_PROCESS	202	Down	0.0920689278605183	0.993098170398388
C2_SASAKI_TARGETS_OF_TP73_AND_TP63	9	Up	0.0920845477720542	0.993098170398388
[truncated: 19,724 more rows]
