# Supplementary material for: Osteopontin associates with brain TRM-cell transcriptome and compartmentalization in donors with and without multiple sclerosis
Source: iScience. 2022 Dec 9;26(1):105785. doi: 10.1016/j.isci.2022.105785 (PMC9804143; doi:10.1016/j.isci.2022.105785)
Supplement: Data S6. Gene set enrichment analysis results of matched blood and brain samples, related to Figures S10B and S10C [file mmc7.zip › DataS6_GSEA_Circulating_vs_Brain/tab.camera.v7.0_GM_CD8_TRM_vs_B_CD8_TEMRA.txt]

geneset	NGenes	Direction	PValue	FDR
C2_KEGG_RIBOSOME	62	Up	8.19898315302896e-12	1.78106511033248e-07
C5_GO_COTRANSLATIONAL_PROTEIN_TARGETING_TO_MEMBRANE	77	Up	2.14057687071431e-10	2.32498756812635e-06
C2_REACTOME_NONSENSE_MEDIATED_DECAY_NMD_INDEPENDENT_OF_THE_EXON_JUNCTION_COMPLEX_EJC	71	Up	3.46822886559441e-10	2.51134452157691e-06
C2_REACTOME_SRP_DEPENDENT_COTRANSLATIONAL_PROTEIN_TARGETING_TO_MEMBRANE	86	Up	4.9586145991525e-10	2.69289962343475e-06
C5_GO_ESTABLISHMENT_OF_PROTEIN_LOCALIZATION_TO_ENDOPLASMIC_RETICULUM	86	Up	9.66442849128617e-08	0.000419880760232419
C3_KRCTCNNNNMANAGC_UNKNOWN	55	Down	1.86167499506268e-07	0.000595712492501343
C2_MOOTHA_VOXPHOS	66	Up	1.91961858284279e-07	0.000595712492501343
C5_GO_RESPIRASOME	77	Up	2.19651642803295e-07	0.000596436579576997
C2_REACTOME_EUKARYOTIC_TRANSLATION_INITIATION	89	Up	4.39780417842208e-07	0.00106148333519848
C5_GO_RESPIRATORY_CHAIN_COMPLEX	65	Up	5.32927116778396e-07	0.00115767757577771
C5_GO_CYTOSOLIC_RIBOSOME	79	Up	7.01583681538487e-07	0.00138550021036914
C2_REACTOME_SELENOAMINO_ACID_METABOLISM	87	Up	7.76248339619165e-07	0.00140520355679559
C5_GO_CYTOSOLIC_LARGE_RIBOSOMAL_SUBUNIT	46	Up	1.03586988909109e-06	0.00173093858467121
C2_REACTOME_NONSENSE_MEDIATED_DECAY_NMD	89	Up	1.41368421569639e-06	0.00219353301554091
C7_GSE45739_UNSTIM_VS_ACD3_ACD28_STIM_WT_CD4_TCELL_DN	186	Down	1.81483879864188e-06	0.00262824954819318
TRM_core_signature_DOWN	14	Down	3.3538586395487e-06	0.00455349195168228
C2_REACTOME_CONDENSATION_OF_PROPHASE_CHROMOSOMES	65	Down	6.98338107331585e-06	0.00846488380038398
C5_GO_NADH_DEHYDROGENASE_ACTIVITY	37	Up	7.0141282698942e-06	0.00846488380038398
C5_GO_NUCLEAR_TRANSCRIBED_MRNA_CATABOLIC_PROCESS_NONSENSE_MEDIATED_DECAY	95	Up	7.5811605531278e-06	0.00866766056292606
C5_GO_STRUCTURAL_CONSTITUENT_OF_RIBOSOME	123	Up	8.80427930162242e-06	0.00956276796345719
C5_GO_INNER_MITOCHONDRIAL_MEMBRANE_PROTEIN_COMPLEX	108	Up	9.54458783143477e-06	0.00987319435534559
C2_KANG_DOXORUBICIN_RESISTANCE_UP	48	Down	1.30306159214477e-05	0.0128665486209822
C5_GO_MITOCHONDRIAL_ELECTRON_TRANSPORT_NADH_TO_UBIQUINONE	43	Up	1.95708474286557e-05	0.0183336767868632
C2_BURTON_ADIPOGENESIS_3	90	Down	2.08032739013756e-05	0.0183336767868632
C2_KEGG_OXIDATIVE_PHOSPHORYLATION	101	Up	2.10993840478562e-05	0.0183336767868632
C5_GO_ATP_SYNTHESIS_COUPLED_ELECTRON_TRANSPORT	77	Up	2.41510212949403e-05	0.0201781782919226
C5_GO_PENTOSE_PHOSPHATE_SHUNT	14	Down	2.62344192745558e-05	0.0211070477741176
C7_GSE21063_WT_VS_NFATC1_KO_16H_ANTI_IGM_STIM_BCELL_UP	173	Down	2.79315202279853e-05	0.0216698719254473
C5_GO_MITOCHONDRIAL_RESPIRATORY_CHAIN_COMPLEX_I	43	Up	2.99015871243185e-05	0.0223983509345369
C2_REACTOME_REGULATION_OF_EXPRESSION_OF_SLITS_AND_ROBOS	125	Up	3.64952982185949e-05	0.0263801203744655
C5_GO_PROTEIN_LOCALIZATION_TO_ENDOPLASMIC_RETICULUM	104	Up	3.76459849748391e-05	0.0263801203744655
C2_SOTIRIOU_BREAST_CANCER_GRADE_1_VS_3_UP	138	Down	4.6871601908819e-05	0.0318184940082899
C2_ROSTY_CERVICAL_CANCER_PROLIFERATION_CLUSTER	129	Down	5.12783938905029e-05	0.0337551681964665
C2_SONG_TARGETS_OF_IE86_CMV_PROTEIN	52	Down	5.44492139310956e-05	0.0347882433595644
C2_REACTOME_SIRT1_NEGATIVELY_REGULATES_RRNA_EXPRESSION	60	Down	5.86778828157732e-05	0.0364188470973441
C5_GO_DNA_PACKAGING_COMPLEX	84	Down	8.45567272150433e-05	0.0510229384803441
C5_GO_POLYSOMAL_RIBOSOME	24	Up	9.0644962751878e-05	0.052950702760647
C7_GSE45739_UNSTIM_VS_ACD3_ACD28_STIM_NRAS_KO_CD4_TCELL_DN	171	Down	9.26265573311507e-05	0.052950702760647
C2_PECE_MAMMARY_STEM_CELL_UP	99	Up	0.000109906026740994	0.0612176568947335
C2_REACTOME_MEIOTIC_RECOMBINATION	73	Down	0.000130057071347603	0.0706307440220993
C2_REACTOME_ACTIVATED_PKN1_STIMULATES_TRANSCRIPTION_OF_AR_ANDROGEN_RECEPTOR_REGULATED_GENES_KLK2_AND_KLK3	57	Down	0.000161494548915756	0.0855645386852918
C2_CHIANG_LIVER_CANCER_SUBCLASS_PROLIFERATION_UP	154	Down	0.000165689819413828	0.0856971415982519
C7_GSE13485_CTRL_VS_DAY21_YF17D_VACCINE_PBMC_UP	163	Down	0.00017043414252799	0.0861009506543146
C2_REACTOME_PENTOSE_PHOSPHATE_PATHWAY	13	Down	0.000182138803377411	0.0899227551310795
C5_GO_RESPIRATORY_ELECTRON_TRANSPORT_CHAIN	94	Up	0.000187198133831774	0.0903667791383918
C2_GAVIN_FOXP3_TARGETS_CLUSTER_P6	79	Down	0.000200328969326827	0.0946031782757968
C5_GO_POLYUBIQUITIN_MODIFICATION_DEPENDENT_PROTEIN_BINDING	43	Down	0.000231318949036098	0.104788066892804
C2_REACTOME_INFLUENZA_INFECTION	124	Up	0.000231543857241384	0.104788066892804
C2_STEIN_ESRRA_TARGETS_RESPONSIVE_TO_ESTROGEN_DN	37	Down	0.00024657202846823	0.109311921926844
C2_KEGG_PARKINSONS_DISEASE	98	Up	0.000257901591985983	0.111399617924799
C2_REACTOME_DEPURINATION	51	Down	0.000261537564524455	0.111399617924799
C2_PID_TNF_PATHWAY	45	Down	0.00028673639519186	0.1197841290914
C2_REACTOME_HOMOLOGY_DIRECTED_REPAIR	125	Down	0.000313328852410466	0.128423446432312
C5_GO_NUCLEAR_NUCLEOSOME	29	Down	0.000323205388171385	0.130018345319389
C5_GO_FEMALE_MEIOTIC_NUCLEAR_DIVISION	22	Down	0.000339184960623575	0.131934493342347
C7_GSE15330_LYMPHOID_MULTIPOTENT_VS_PRO_BCELL_DN	174	Down	0.00034190308870281	0.131934493342347
C2_REACTOME_RNA_POLYMERASE_I_PROMOTER_ESCAPE	77	Down	0.000346189113866123	0.131934493342347
C5_GO_OXIDATIVE_PHOSPHORYLATION	112	Up	0.000353578462936408	0.132427326730476
C2_REACTOME_FORMATION_OF_THE_BETA_CATENIN:TCF_TRANSACTIVATING_COMPLEX	80	Down	0.000360331667484249	0.132669234114582
C2_REACTOME_RESPIRATORY_ELECTRON_TRANSPORT_ATP_SYNTHESIS_BY_CHEMIOSMOTIC_COUPLING_AND_HEAT_PRODUCTION_BY_UNCOUPLING_PROTEINS	100	Up	0.00036847585092336	0.133406681826803
C5_GO_MITOCHONDRIAL_PROTON_TRANSPORTING_ATP_SYNTHASE_COMPLEX_COUPLING_FACTOR_F_O_	9	Up	0.000375886582928289	0.133858758048381
C5_GO_POTASSIUM_CHANNEL_COMPLEX	49	Up	0.000405004761130248	0.140054750192443
C7_GSE26495_NAIVE_VS_PD1HIGH_CD8_TCELL_DN	187	Down	0.000406180051656028	0.140054750192443
C2_PID_REELIN_PATHWAY	25	Down	0.000419758281586703	0.142475142982937
C5_GO_NPBAF_COMPLEX	10	Up	0.000432386085964565	0.144503429929358
C5_GO_CHROMOSOME_CONDENSATION	30	Down	0.000447658608930739	0.145967635490385
C2_DACOSTA_LOW_DOSE_UV_RESPONSE_VIA_ERCC3_XPCS_DN	7	Down	0.000450206305660165	0.145967635490385
C7_GSE9006_TYPE_1_DIABETES_AT_DX_VS_4MONTH_POST_DX_PBMC_UP	174	Down	0.000469926583690604	0.149340185901348
C2_REACTOME_NUCLEOSOME_ASSEMBLY	66	Down	0.000474357723481703	0.149340185901348
C5_GO_INTERLEUKIN_12_PRODUCTION	42	Down	0.000485565963205344	0.150424638583441
C2_KONG_E2F3_TARGETS	85	Down	0.000497813335771397	0.150424638583441
C2_KAMMINGA_EZH2_TARGETS	39	Down	0.000504458561751534	0.150424638583441
C2_SHIPP_DLBCL_VS_FOLLICULAR_LYMPHOMA_UP	42	Down	0.00050550101811864	0.150424638583441
C2_DIRMEIER_LMP1_RESPONSE_LATE_UP	53	Down	0.000514866858571517	0.151141253631744
C2_CHEMNITZ_RESPONSE_TO_PROSTAGLANDIN_E2_UP	121	Down	0.00054471731717256	0.15777192374586
C2_REACTOME_MEIOSIS	103	Down	0.00056116133738586	0.160396154368856
C2_REACTOME_BIOSYNTHESIS_OF_SPECIALIZED_PRORESOLVING_MEDIATORS_SPMS	11	Up	0.000644512283862516	0.181827796653837
C7_GSE26495_NAIVE_VS_PD1LOW_CD8_TCELL_DN	183	Down	0.000654103433045378	0.181893233719681
C2_KASLER_HDAC7_TARGETS_1_UP	167	Down	0.000668514646840389	0.181893233719681
C5_GO_REGULATION_OF_ICOSANOID_SECRETION	10	Up	0.00066986413927977	0.181893233719681
C5_GO_INNER_CELL_MASS_CELL_PROLIFERATION	12	Down	0.000685025586079798	0.183713713659401
C5_GO_14_3_3_PROTEIN_BINDING	28	Down	0.000768361735231971	0.20146548713226
C5_GO_MITOCHONDRIAL_RESPIRATORY_CHAIN_COMPLEX_ASSEMBLY	81	Up	0.0007697663965372	0.20146548713226
C2_REACTOME_DNA_DOUBLE_STRAND_BREAK_REPAIR	150	Down	0.000788432594427479	0.201638681608473
C5_GO_OXIDOREDUCTASE_COMPLEX	92	Up	0.000789769997207423	0.201638681608473
C5_GO_GLUTAMATE_BIOSYNTHETIC_PROCESS	5	Up	0.000826389881472375	0.201638681608473
C2_DAUER_STAT3_TARGETS_UP	41	Down	0.000829608077994499	0.201638681608473
C2_BIOCARTA_LYM_PATHWAY	13	Down	0.000837239328041964	0.201638681608473
C2_KAUFFMANN_MELANOMA_RELAPSE_UP	55	Down	0.000837648301061624	0.201638681608473
C5_GO_AMINO_SUGAR_BIOSYNTHETIC_PROCESS	12	Down	0.000847381729973106	0.201638681608473
C2_REICHERT_MITOSIS_LIN9_TARGETS	25	Down	0.000850577917617835	0.201638681608473
C2_MATZUK_EMBRYONIC_GERM_CELL	13	Up	0.000858196342571289	0.201638681608473
C2_DUTERTRE_ESTRADIOL_RESPONSE_24HR_UP	285	Down	0.000863250812023569	0.201638681608473
C2_BILANGES_SERUM_AND_RAPAMYCIN_SENSITIVE_GENES	40	Up	0.000895310010113228	0.206902333507337
C2_REACTOME_COMPLEMENT_CASCADE	26	Up	0.000912476584477029	0.208649777311521
C5_GO_PHAGOPHORE_ASSEMBLY_SITE	30	Down	0.000936732604669108	0.209528161295048
C2_DIRMEIER_LMP1_RESPONSE_EARLY	54	Down	0.00094139670037896	0.209528161295048
C5_GO_ADENYL_NUCLEOTIDE_EXCHANGE_FACTOR_ACTIVITY	7	Down	0.000945254329830809	0.209528161295048
C7_GSE32986_UNSTIM_VS_GMCSF_AND_CURDLAN_HIGHDOSE_STIM_DC_UP	178	Down	0.000981940804715148	0.213776442393331
C2_HOLLEMAN_VINCRISTINE_RESISTANCE_ALL_DN	15	Up	0.000984101838573545	0.213776442393331
C2_MARTINELLI_IMMATURE_NEUTROPHIL_DN	13	Down	0.00104705943507536	0.224192677387668
C2_KEGG_PENTOSE_PHOSPHATE_PATHWAY	23	Down	0.00105269314061327	0.224192677387668
C2_CHICAS_RB1_TARGETS_LOW_SERUM	78	Up	0.00108057636630441	0.226994401602804
C2_RAMJAUN_APOPTOSIS_BY_TGFB1_VIA_SMAD4_UP	8	Down	0.00109920593234681	0.226994401602804
C2_REACTOME_DNA_DAMAGE_TELOMERE_STRESS_INDUCED_SENESCENCE	73	Down	0.0011043415656852	0.226994401602804
C5_GO_COATED_MEMBRANE	83	Down	0.00110764657597465	0.226994401602804
C7_GSE20727_DNFB_ALLERGEN_VS_ROS_INH_AND_DNFB_ALLERGEN_TREATED_DC_UP	141	Up	0.00112713326589688	0.228829120888578
C7_GSE15750_DAY6_VS_DAY10_TRAF6KO_EFF_CD8_TCELL_UP	181	Down	0.00116991571854563	0.231336784533215
C2_FISCHER_DREAM_TARGETS	876	Down	0.00117243781744627	0.231336784533215
C2_REACTOME_DNA_METHYLATION	56	Down	0.0011766612764284	0.231336784533215
C2_REACTOME_RESPIRATORY_ELECTRON_TRANSPORT	81	Up	0.00118208272721018	0.231336784533215
C5_GO_RESPIRATORY_CHAIN_COMPLEX_III	10	Up	0.00122347639419611	0.234360651334731
C2_REACTOME_SIGNALING_BY_ROBO_RECEPTORS	164	Up	0.00122478566392521	0.234360651334731
C5_GO_OXIDOREDUCTASE_ACTIVITY_ACTING_ON_NAD_P_H_QUINONE_OR_SIMILAR_COMPOUND_AS_ACCEPTOR	48	Up	0.00122989984128156	0.234360651334731
H_HALLMARK_MYC_TARGETS_V2	47	Down	0.00127942469973455	0.239517061392993
C5_GO_REGULATION_OF_DNA_DEPENDENT_DNA_REPLICATION	45	Down	0.00129272644886484	0.239517061392993
C5_GO_TRNA_TRANSCRIPTION	5	Down	0.00130574181312226	0.239517061392993
C5_GO_REGULATION_OF_AXON_GUIDANCE	31	Up	0.00131041682651945	0.239517061392993
C2_REACTOME_COPI_DEPENDENT_GOLGI_TO_ER_RETROGRADE_TRAFFIC	78	Down	0.00131994756984918	0.239517061392993
C2_KEGG_ADIPOCYTOKINE_SIGNALING_PATHWAY	53	Down	0.00133408228549852	0.239517061392993
C5_GO_FORMATION_OF_QUADRUPLE_SL_U4_U5_U6_SNRNP	7	Down	0.00133414189700097	0.239517061392993
C2_REACTOME_RESOLUTION_OF_SISTER_CHROMATID_COHESION	103	Down	0.00136525890908959	0.240183073421905
C5_GO_REGULATION_OF_PROSTAGLANDIN_SECRETION	8	Up	0.00137283383937506	0.240183073421905
C2_PID_RHOA_PATHWAY	41	Down	0.00138191016210887	0.240183073421905
C2_KEGG_ALZHEIMERS_DISEASE	131	Up	0.00138239477833587	0.240183073421905
C2_REACTOME_PHOSPHORYLATION_OF_EMI1	6	Down	0.00139313479957464	0.240183073421905
C2_KEGG_SYSTEMIC_LUPUS_ERYTHEMATOSUS	101	Down	0.00143499284878879	0.241005852935082
C2_CHNG_MULTIPLE_MYELOMA_HYPERPLOID_UP	41	Up	0.00143834993809093	0.241005852935082
C2_PID_ATR_PATHWAY	37	Down	0.00144529139016949	0.241005852935082
C2_REACTOME_CYCLIN_A_B1_B2_ASSOCIATED_EVENTS_DURING_G2_M_TRANSITION	22	Down	0.00144600087930559	0.241005852935082
C2_PID_ERBB1_DOWNSTREAM_PATHWAY	98	Down	0.00145337967750752	0.241005852935082
C5_GO_NEURON_PROJECTION_EXTENSION_INVOLVED_IN_NEURON_PROJECTION_GUIDANCE	29	Up	0.00147423665463858	0.24261244582359
C7_GSE16522_ANTI_CD3CD28_STIM_VS_UNSTIM_NAIVE_CD8_TCELL_DN	168	Down	0.00149737426915985	0.243993999023926
C2_FLORIO_NEOCORTEX_BASAL_RADIAL_GLIA_DN	163	Down	0.00150509579106045	0.243993999023926
C2_FURUKAWA_DUSP6_TARGETS_PCI35_DN	52	Down	0.00154427893861731	0.248491639878399
C2_REACTOME_AUTOPHAGY	94	Down	0.00159133335228651	0.253048928284584
C5_GO_NEGATIVE_REGULATION_OF_DNA_REPLICATION	33	Down	0.00159589850273848	0.253048928284584
C5_GO_NUCLEAR_TRANSCRIBED_MRNA_CATABOLIC_PROCESS	165	Up	0.00163460332490659	0.254692759581727
C7_GSE15750_DAY6_VS_DAY10_EFF_CD8_TCELL_UP	175	Down	0.00164080539874789	0.254692759581727
C5_GO_CAMP_RESPONSE_ELEMENT_BINDING_PROTEIN_BINDING	8	Down	0.0016569737394795	0.254692759581727
C5_GO_NEGATIVE_REGULATION_OF_DNA_RECOMBINATION	34	Down	0.00166289152924361	0.254692759581727
C2_KIM_LIVER_CANCER_POOR_SURVIVAL_UP	20	Down	0.00166488845281983	0.254692759581727
C2_WEST_ADRENOCORTICAL_TUMOR_UP	271	Down	0.00167810556722246	0.254919491166248
C2_BURTON_ADIPOGENESIS_PEAK_AT_24HR	38	Down	0.00170599934199561	0.25735710907063
C5_GO_RIBOSOMAL_SUBUNIT	146	Up	0.00173671194140774	0.259070134804845
C5_GO_RETROGRADE_VESICLE_MEDIATED_TRANSPORT_GOLGI_TO_ENDOPLASMIC_RETICULUM	75	Down	0.00174266689412248	0.259070134804845
C2_MEINHOLD_OVARIAN_CANCER_LOW_GRADE_DN	17	Down	0.00175313307629297	0.259070134804845
C2_WANG_METASTASIS_OF_BREAST_CANCER_ESR1_UP	19	Down	0.00177128573475644	0.259984054162934
C5_GO_PROTEIN_HETEROTETRAMERIZATION	45	Down	0.00181608304732869	0.263665225438709
C5_GO_PRE_MRNA_5_SPLICE_SITE_BINDING	10	Down	0.00182345828786585	0.263665225438709
C7_GSE26030_UNSTIM_VS_RESTIM_TH1_DAY15_POST_POLARIZATION_DN	180	Down	0.0018432695614159	0.263665225438709
C5_GO_CYTOSOLIC_SMALL_RIBOSOMAL_SUBUNIT	29	Up	0.00189442993874572	0.263665225438709
C2_ONO_AML1_TARGETS_UP	24	Down	0.00190066545259975	0.263665225438709
C5_GO_NEGATIVE_REGULATION_OF_INTERLEUKIN_12_PRODUCTION	13	Down	0.00190275993671994	0.263665225438709
C7_GSE13547_CTRL_VS_ANTI_IGM_STIM_ZFX_KO_BCELL_2H_UP	156	Down	0.00190967479496982	0.263665225438709
C7_GSE21670_UNTREATED_VS_TGFB_IL6_TREATED_CD4_TCELL_DN	131	Up	0.00191196207281628	0.263665225438709
C2_PICCALUGA_ANGIOIMMUNOBLASTIC_LYMPHOMA_UP	155	Up	0.00191294657164315	0.263665225438709
C7_GSE20727_CTRL_VS_ROS_INHIBITOR_TREATED_DC_UP	164	Down	0.00191849182802443	0.263665225438709
C5_GO_REGULATION_OF_NATURAL_KILLER_CELL_CHEMOTAXIS	4	Up	0.00192987942939533	0.263665225438709
C2_REACTOME_CHROMOSOME_MAINTENANCE	100	Down	0.00194468273868379	0.264027144577674
C2_PID_CD40_PATHWAY	28	Down	0.00199911969586256	0.268917203925974
C7_GSE9946_MATURE_STIMULATORY_VS_PROSTAGLANDINE2_TREATED_MATURE_DC_UP	108	Down	0.00201882599894937	0.268917203925974
C5_GO_REGULATION_OF_DEFENSE_RESPONSE_TO_VIRUS_BY_HOST	30	Down	0.00202915455224347	0.268917203925974
C7_GSE37416_CTRL_VS_24H_F_TULARENSIS_LVS_NEUTROPHIL_DN	175	Down	0.00203419065899138	0.268917203925974
C7_GSE2770_IL12_AND_TGFB_VS_IL4_TREATED_ACT_CD4_TCELL_6H_UP	161	Down	0.00204259718490935	0.268917203925974
C5_GO_PODOSOME	25	Down	0.00209673124970722	0.272883704516782
C2_REACTOME_REPRODUCTION	117	Down	0.00209919038784861	0.272883704516782
C5_GO_COMPLEMENT_ACTIVATION	30	Up	0.00212431422929584	0.272883704516782
C2_REACTOME_ERCC6_CSB_AND_EHMT2_G9A_POSITIVELY_REGULATE_RRNA_EXPRESSION	67	Down	0.00213172514323142	0.272883704516782
C5_GO_SPINDLE_ELONGATION	10	Down	0.00213553513639244	0.272883704516782
C2_REACTOME_PRE_NOTCH_EXPRESSION_AND_PROCESSING	98	Down	0.00214844918283244	0.272928430401574
C2_REACTOME_TOLL_LIKE_RECEPTOR_TLR1:TLR2_CASCADE	88	Down	0.00219288668203888	0.274131731320324
C7_GSE5542_UNTREATED_VS_IFNA_TREATED_EPITHELIAL_CELLS_6H_UP	166	Down	0.00220040977250911	0.274131731320324
C5_GO_NEGATIVE_REGULATION_OF_MEGAKARYOCYTE_DIFFERENTIATION	17	Down	0.00220470645956753	0.274131731320324
C2_BIOCARTA_RAS_PATHWAY	21	Down	0.00223115138677606	0.274131731320324
C2_REACTOME_TOLL_LIKE_RECEPTOR_4_TLR4_CASCADE	115	Down	0.00224102155842965	0.274131731320324
C2_BIOCARTA_GRANULOCYTES_PATHWAY	13	Down	0.00224699179406858	0.274131731320324
C5_GO_DNA_PACKAGING	153	Down	0.00230068604678989	0.274131731320324
C5_GO_CHROMATIN_SILENCING_AT_RDNA	37	Down	0.00230787242410159	0.274131731320324
C2_REACTOME_RRNA_PROCESSING_IN_THE_NUCLEUS_AND_CYTOSOL	148	Up	0.00230886014836906	0.274131731320324
C2_KEGG_ENDOCYTOSIS	147	Down	0.00230969966904198	0.274131731320324
C7_GSE36476_CTRL_VS_TSST_ACT_72H_MEMORY_CD4_TCELL_OLD_DN	181	Down	0.00231778907398913	0.274131731320324
C5_GO_RECYCLING_ENDOSOME_MEMBRANE	66	Down	0.00232439052601768	0.274131731320324
C7_GSE16385_MONOCYTE_VS_12H_IL4_TREATED_MACROPHAGE_DN	164	Down	0.00232852381965738	0.274131731320324
C2_REACTOME_RHO_GTPASES_ACTIVATE_PKNS	79	Down	0.00233750068266362	0.274131731320324
C2_REACTOME_BASE_EXCISION_REPAIR	85	Down	0.00234721272501865	0.274131731320324
C7_GSE17974_2.5H_VS_72H_IL4_AND_ANTI_IL12_ACT_CD4_TCELL_UP	165	Down	0.00237926338716849	0.274942133871449
C2_ZAMORA_NOS2_TARGETS_UP	43	Down	0.00237946513685183	0.274942133871449
C2_REACTOME_RHO_GTPASE_EFFECTORS	277	Down	0.00241055597113056	0.275058107152583
C2_REACTOME_PROCESSING_OF_DNA_DOUBLE_STRAND_BREAK_ENDS	90	Down	0.00241492668409163	0.275058107152583
C5_GO_POSITIVE_REGULATION_OF_I_KAPPAB_PHOSPHORYLATION	4	Down	0.002434938973594	0.275058107152583
C2_REACTOME_N_GLYCAN_ANTENNAE_ELONGATION	11	Down	0.00244193061878368	0.275058107152583
C2_REACTOME_G2_M_DNA_DAMAGE_CHECKPOINT	87	Down	0.00245596422439302	0.275058107152583
C5_GO_DELAYED_RECTIFIER_POTASSIUM_CHANNEL_ACTIVITY	17	Up	0.00245644122762054	0.275058107152583
C2_REACTOME_BASE_EXCISION_REPAIR_AP_SITE_FORMATION	58	Down	0.00247781477313151	0.27602856572685
C5_GO_VIRAL_GENE_EXPRESSION	151	Up	0.00252044879843347	0.279345455348828
C5_GO_PROTON_TRANSPORTING_ATP_SYNTHASE_COMPLEX_COUPLING_FACTOR_F_O_	11	Up	0.00255487691168824	0.280455591466239
C5_GO_PENTOSE_PHOSPHATE_SHUNT_NON_OXIDATIVE_BRANCH	5	Down	0.00256035545497755	0.280455591466239
C7_GSE21670_UNTREATED_VS_IL6_TREATED_CD4_TCELL_UP	161	Down	0.0025801668889426	0.280455591466239
C5_GO_UDP_N_ACETYLGLUCOSAMINE_BIOSYNTHETIC_PROCESS	10	Down	0.00258210736515434	0.280455591466239
C2_REACTOME_MEIOTIC_SYNAPSIS	72	Down	0.00262656871803793	0.280903130140668
C7_GSE38681_WT_VS_LYL1_KO_LYMPHOID_PRIMED_MULTIPOTENT_PROGENITOR_UP	154	Down	0.00262694961312026	0.280903130140668
C2_KANG_FLUOROURACIL_RESISTANCE_DN	10	Down	0.00262698591193832	0.280903130140668
C2_HOFFMANN_LARGE_TO_SMALL_PRE_BII_LYMPHOCYTE_UP	135	Down	0.00263795233387176	0.280903130140668
C5_GO_REGULATION_OF_ATTACHMENT_OF_SPINDLE_MICROTUBULES_TO_KINETOCHORE	11	Down	0.00268332224138045	0.284340531948817
C2_CROONQUIST_IL6_DEPRIVATION_DN	86	Down	0.00269775027409678	0.28448169516604
C7_GSE2405_0H_VS_24H_A_PHAGOCYTOPHILUM_STIM_NEUTROPHIL_UP	164	Up	0.00271789864981466	0.285221798888522
C5_GO_NADH_DEHYDROGENASE_COMPLEX_ASSEMBLY	55	Up	0.00278931494509374	0.289850469102754
C7_GSE5542_UNTREATED_VS_IFNG_TREATED_EPITHELIAL_CELLS_24H_UP	176	Down	0.00279746722134395	0.289850469102754
C2_KEGG_PANCREATIC_CANCER	64	Down	0.0028020346412364	0.289850469102754
C5_GO_RESPONSE_TO_INTERLEUKIN_7	38	Down	0.00281747400078043	0.289886118182274
C5_GO_FOREBRAIN_NEURON_DIFFERENTIATION	26	Up	0.00282906859340984	0.289886118182274
C5_GO_COLLAGEN_TRIMER	48	Up	0.00284789964491263	0.290445652518484
C2_REACTOME_TELOMERE_MAINTENANCE	76	Down	0.00286314198115655	0.290635669423662
C5_GO_RIBOSOME	175	Up	0.00291350206295022	0.291853699656276
C7_GSE41867_NAIVE_VS_DAY30_LCMV_ARMSTRONG_MEMORY_CD8_TCELL_DN	170	Down	0.00292571770222335	0.291853699656276
C2_PUIFFE_INVASION_INHIBITED_BY_ASCITES_UP	65	Down	0.00293539976497998	0.291853699656276
C2_KOBAYASHI_EGFR_SIGNALING_24HR_DN	221	Down	0.00293686747643656	0.291853699656276
C7_GSE35543_IN_VITRO_ITREG_VS_CONVERTED_EX_ITREG_UP	169	Down	0.00295651685670569	0.291853699656276
C5_GO_ARRESTIN_FAMILY_PROTEIN_BINDING	7	Down	0.00296535104926971	0.291853699656276
C7_GSE18281_SUBCAPSULAR_VS_CENTRAL_CORTICAL_REGION_OF_THYMUS_DN	163	Down	0.00298173712150128	0.291853699656276
C5_GO_REGULATION_OF_MACROAUTOPHAGY	146	Down	0.00298666571418139	0.291853699656276
C5_GO_GOLGI_VESICLE_TRANSPORT	304	Down	0.00299605832635224	0.291853699656276
C5_GO_RESPONSE_TO_INACTIVITY	11	Down	0.00301288285278431	0.292182384870685
C2_PID_TOLL_ENDOGENOUS_PATHWAY	22	Down	0.00306113680342271	0.294554850257333
C5_GO_VESICLE_COAT	50	Down	0.00306446605708959	0.294554850257333
C5_GO_PROTEIN_DNA_COMPLEX	154	Down	0.0031139548337399	0.297993131512475
C5_GO_DEOXYRIBONUCLEOTIDE_BINDING	4	Down	0.00314315140121759	0.299467885476533
C2_PID_LKB1_PATHWAY	41	Down	0.00318112121612505	0.301761992043164
C2_YANAGISAWA_LUNG_CANCER_RECURRENCE	7	Up	0.00320673534726832	0.302869182385695
C5_GO_PROTON_TRANSPORTING_ATP_SYNTHASE_COMPLEX	19	Up	0.00322387261007271	0.303169630773201
C2_REACTOME_MITOTIC_PROPHASE	129	Down	0.00327208667462094	0.305201821816293
C2_REACTOME_MITOTIC_PROMETAPHASE	167	Down	0.00327358212416316	0.305201821816293
C5_GO_AUTOPHAGY_OF_MITOCHONDRION	68	Down	0.00339257822353389	0.314944345084729
C7_GSE29164_CD8_TCELL_VS_CD8_TCELL_AND_IL12_TREATED_MELANOMA_DAY3_UP	184	Down	0.00342802604525439	0.316880892685367
C5_GO_POSTSYNAPTIC_SIGNAL_TRANSDUCTION	7	Down	0.00347487650977907	0.319850603482758
C7_GSE40274_IRF4_VS_FOXP3_AND_IRF4_TRANSDUCED_ACTIVATED_CD4_TCELL_UP	156	Down	0.00351426319644723	0.32152454963758
C5_GO_NEGATIVE_REGULATION_OF_DNA_DEPENDENT_DNA_REPLICATION	22	Down	0.00352652412757673	0.32152454963758
C5_GO_PROTECTION_FROM_NON_HOMOLOGOUS_END_JOINING_AT_TELOMERE	10	Down	0.00353746569826366	0.32152454963758
C5_GO_PRESYNAPTIC_MEMBRANE_ORGANIZATION	6	Up	0.00357263978383284	0.323226287244326
C5_GO_REGULATION_OF_ENTRY_OF_BACTERIUM_INTO_HOST_CELL	6	Down	0.00360074602132062	0.323226287244326
C2_REACTOME_ANTIGEN_PRESENTATION:_FOLDING_ASSEMBLY_AND_PEPTIDE_LOADING_OF_CLASS_I_MHC	21	Down	0.00361316211900795	0.323226287244326
C5_GO_REGULATION_OF_CHLORIDE_TRANSPORT	9	Up	0.0036157062928864	0.323226287244326
C2_REACTOME_TRANSCRIPTIONAL_REGULATION_OF_GRANULOPOIESIS	81	Down	0.00366925578233511	0.325448363629399
C5_GO_NEGATIVE_REGULATION_OF_CD8_POSITIVE_ALPHA_BETA_T_CELL_ACTIVATION	6	Down	0.00367052658883224	0.325448363629399
C2_REACTOME_CD209_DC_SIGN_SIGNALING	17	Down	0.00369131306119194	0.325960949708424
C5_GO_CHROMATIN_ASSEMBLY	122	Down	0.00370929124843611	0.326222404007197
C5_GO_DNA_REPLICATION_DEPENDENT_NUCLEOSOME_ORGANIZATION	30	Down	0.00372563229805641	0.326338348430159
C5_GO_TRANSCRIPTION_FACTOR_TFIIIC_COMPLEX	4	Down	0.00374096731401329	0.326365594226147
C7_GSE17974_CTRL_VS_ACT_IL4_AND_ANTI_IL12_12H_CD4_TCELL_UP	165	Down	0.00384023035268796	0.332947941540801
C5_GO_SELECTIVE_AUTOPHAGY	43	Down	0.00384707146005345	0.332947941540801
C1_MT	13	Up	0.00392426106938963	0.334536813692344
C5_GO_PHOTOTRANSDUCTION_VISIBLE_LIGHT	20	Up	0.00393793180067945	0.334536813692344
C2_AIGNER_ZEB1_TARGETS	20	Up	0.00394319757649649	0.334536813692344
C7_GSE45365_NK_CELL_VS_BCELL_UP	171	Down	0.00395377561643928	0.334536813692344
C2_ZHOU_CELL_CYCLE_GENES_IN_IR_RESPONSE_24HR	113	Down	0.00396820051395503	0.334536813692344
C5_GO_POSITIVE_REGULATION_OF_POTASSIUM_ION_TRANSPORT	30	Up	0.00397049268288055	0.334536813692344
C2_REACTOME_GOLGI_TO_ER_RETROGRADE_TRANSPORT	109	Down	0.0039751634636839	0.334536813692344
C2_REACTOME_MYOCLONIC_EPILEPSY_OF_LAFORA	8	Up	0.00398863116265328	0.334536813692344
C2_PID_PI3KCI_PATHWAY	46	Down	0.00403908650237064	0.337465677273067
C1_chr6p22	114	Down	0.00408829115108228	0.33932357864601
C7_GSE3720_UNSTIM_VS_PMA_STIM_VD2_GAMMADELTA_TCELL_DN	167	Down	0.0040925644526656	0.33932357864601
C2_REACTOME_HDACS_DEACETYLATE_HISTONES	83	Down	0.00413814352557774	0.341798067703898
C2_GAUSSMANN_MLL_AF4_FUSION_TARGETS_C_DN	15	Up	0.00416233551684865	0.341961049136415
C7_GSE37416_0H_VS_48H_F_TULARENSIS_LVS_NEUTROPHIL_DN	161	Down	0.00420093766905815	0.341961049136415
C5_GO_COPI_COATED_VESICLE_MEMBRANE	15	Down	0.0042016380214	0.341961049136415
C7_GSE16385_ROSIGLITAZONE_VS_UNTREATED_IFNG_TNF_STIM_MACROPHAGE_DN	162	Down	0.00420308429403963	0.341961049136415
C5_GO_DOUBLE_STRAND_BREAK_REPAIR	209	Down	0.00423537424021106	0.342594938674981
C2_PID_PDGFRB_PATHWAY	119	Down	0.00424241764505685	0.342594938674981
C2_REACTOME_NEGATIVE_EPIGENETIC_REGULATION_OF_RRNA_EXPRESSION	93	Down	0.00428392102586036	0.344560540843294
C2_REACTOME_PYRIMIDINE_SALVAGE	10	Down	0.00429848117518449	0.344560540843294
C5_GO_CHROMATIN_REMODELING_AT_CENTROMERE	42	Down	0.00432637448339565	0.345109633197996
C5_GO_COPI_COATED_VESICLE	20	Down	0.00433710490554034	0.345109633197996
C7_GSE37416_0H_VS_3H_F_TULARENSIS_LVS_NEUTROPHIL_DN	175	Down	0.0044046846000203	0.349207896227157
C5_GO_AUTOPHAGOSOME	76	Down	0.00442710841359987	0.349709367522291
C5_GO_NEGATIVE_REGULATION_OF_ANTIGEN_PROCESSING_AND_PRESENTATION	4	Down	0.00448377040164575	0.351811036946665
C5_GO_DNA_RECOMBINASE_MEDIATOR_COMPLEX	6	Down	0.00449787951054733	0.351811036946665
C2_REACTOME_MTOR_SIGNALLING	35	Down	0.00450230024725742	0.351811036946665
C2_MIKKELSEN_ES_ICP_WITH_H3K4ME3_AND_H3K27ME3	61	Up	0.00451953376352523	0.351891870770819
C7_GSE21063_CTRL_VS_ANTI_IGM_STIM_BCELL_NFATC1_KO_8H_UP	162	Down	0.00459473145966346	0.353156415391573
C5_GO_NEGATIVE_REGULATION_OF_MACROAUTOPHAGY	26	Down	0.00460462594963249	0.353156415391573
C7_GSE38681_WT_VS_LYL1_KO_LYMPHOID_PRIMED_MULTIPOTENT_PROGENITOR_DN	168	Down	0.00460745922584577	0.353156415391573
C7_GSE36476_CTRL_VS_TSST_ACT_40H_MEMORY_CD4_TCELL_OLD_DN	180	Down	0.00462966836300021	0.353156415391573
C2_CROONQUIST_NRAS_SIGNALING_DN	63	Down	0.00462968362597162	0.353156415391573
C7_GSE37416_0H_VS_24H_F_TULARENSIS_LVS_NEUTROPHIL_DN	162	Down	0.00464046173113634	0.353156415391573
C2_GOBERT_OLIGODENDROCYTE_DIFFERENTIATION_UP	478	Down	0.00464957578612484	0.353156415391573
C7_GSE18791_UNSTIM_VS_NEWCATSLE_VIRUS_DC_6H_UP	168	Down	0.00471033231627328	0.356524560649493
C7_GSE40666_STAT1_KO_VS_STAT4_KO_CD8_TCELL_WITH_IFNA_STIM_90MIN_UP	170	Down	0.00473525610276376	0.357166556667837
C2_REACTOME_TOLL_LIKE_RECEPTOR_9_TLR9_CASCADE	86	Down	0.00477941507390392	0.359249943427041
C2_SARRIO_EPITHELIAL_MESENCHYMAL_TRANSITION_UP	151	Down	0.00479723395693999	0.359345907746922
C2_REACTOME_HATS_ACETYLATE_HISTONES	126	Down	0.00482561555118697	0.359955219186027
C7_GSE14308_TH2_VS_INDUCED_TREG_DN	166	Down	0.00485350562669647	0.359955219186027
C2_REACTOME_PRC2_METHYLATES_HISTONES_AND_DNA	65	Down	0.00486590327840084	0.359955219186027
C5_GO_BETA_GALACTOSIDASE_ACTIVITY	5	Down	0.0048716491479396	0.359955219186027
C2_SABATES_COLORECTAL_ADENOMA_DN	149	Up	0.00489582894220239	0.360515566479534
C2_MIZUSHIMA_AUTOPHAGOSOME_FORMATION	21	Down	0.0049812548085486	0.362384032688548
C5_GO_RESPONSE_TO_PLATELET_DERIVED_GROWTH_FACTOR	18	Down	0.0049855138851866	0.362384032688548
C2_REACTOME_TRANSCRIPTIONAL_REGULATION_BY_SMALL_RNAS	94	Down	0.00498928825243338	0.362384032688548
C5_GO_LONG_CHAIN_FATTY_ACID_BIOSYNTHETIC_PROCESS	18	Up	0.00500434283111637	0.362384032688548
C2_SHEDDEN_LUNG_CANCER_POOR_SURVIVAL_A6	393	Down	0.00500813804941479	0.362384032688548
C5_GO_DETECTION_OF_VISIBLE_LIGHT	32	Up	0.00502129511758289	0.362384032688548
C5_GO_RAB_PROTEIN_SIGNAL_TRANSDUCTION	63	Down	0.00509309784615502	0.366348889112667
C2_REACTOME_HDMS_DEMETHYLATE_HISTONES	46	Down	0.00513191282847405	0.367922582088917
C2_PID_FOXM1_PATHWAY	34	Down	0.00515916866394401	0.368659937127815
C7_GSE9988_LPS_VS_VEHICLE_TREATED_MONOCYTE_UP	154	Down	0.00523723721844113	0.371923739328017
C2_KEGG_INSULIN_SIGNALING_PATHWAY	106	Down	0.00523908595656093	0.371923739328017
C5_GO_PROTEIN_LOCALIZATION_TO_CHROMOSOME_CENTROMERIC_REGION	18	Down	0.00529512061221615	0.374677215176454
C5_GO_MITOCHONDRIAL_RESPIRATORY_CHAIN_COMPLEX_III_ASSEMBLY	9	Up	0.0053287637647306	0.375833556042996
C2_REACTOME_POSITIVE_EPIGENETIC_REGULATION_OF_RRNA_EXPRESSION	93	Down	0.00536340448877226	0.376585343411392
C5_GO_MITOCHONDRIAL_PROTEIN_COMPLEX	219	Up	0.00539524203956109	0.376585343411392
C5_GO_REGULATION_OF_LYMPHOCYTE_CHEMOTAXIS	16	Up	0.00540018216623593	0.376585343411392
C2_REACTOME_RNA_POLYMERASE_I_TRANSCRIPTION	96	Down	0.00540876615312592	0.376585343411392
C5_GO_POSITIVE_REGULATION_OF_MUSCLE_HYPERTROPHY	24	Up	0.00555636919247183	0.383735644057419
C5_GO_TORC2_SIGNALING	7	Down	0.0055566307259314	0.383735644057419
C5_GO_CHROMOSOME_LOCALIZATION	56	Down	0.0055755119689211	0.383735644057419
C5_GO_EXORIBONUCLEASE_ACTIVITY	35	Down	0.00558294149858332	0.383735644057419
C2_BIOCARTA_EPHA4_PATHWAY	7	Down	0.00560542568704603	0.383735644057419
C5_GO_DENDRITIC_CELL_ANTIGEN_PROCESSING_AND_PRESENTATION	7	Down	0.00561745315151034	0.383735644057419
C2_SCHMIDT_POR_TARGETS_IN_LIMB_BUD_UP	23	Down	0.0056653410850458	0.385516992128781
C5_GO_GLUTATHIONE_DERIVATIVE_BIOSYNTHETIC_PROCESS	17	Up	0.00568461163507776	0.385516992128781
C2_SHAFFER_IRF4_TARGETS_IN_MYELOMA_VS_MATURE_B_LYMPHOCYTE	93	Down	0.00570558898636745	0.385516992128781
C1_chr15q26	58	Down	0.00574239254132902	0.385516992128781
C5_GO_PURINE_CONTAINING_COMPOUND_TRANSMEMBRANE_TRANSPORT	6	Down	0.0057624060919028	0.385516992128781
C7_GSE13484_12H_VS_3H_YF17D_VACCINE_STIM_PBMC_DN	170	Down	0.00577621887345161	0.385516992128781
C2_BASSO_CD40_SIGNALING_UP	89	Down	0.00579045214192189	0.385516992128781
C5_GO_MDA_5_SIGNALING_PATHWAY	8	Down	0.00584729619073722	0.385516992128781
C5_GO_POSITIVE_REGULATION_OF_CELLULAR_RESPONSE_TO_TRANSFORMING_GROWTH_FACTOR_BETA_STIMULUS	22	Down	0.00585920368145133	0.385516992128781
C5_GO_MON1_CCZ1_COMPLEX	5	Down	0.00586703050301412	0.385516992128781
C2_BIOCARTA_COMP_PATHWAY	7	Up	0.00588898279291608	0.385516992128781
C5_GO_POSITIVE_REGULATION_OF_SMALL_GTPASE_MEDIATED_SIGNAL_TRANSDUCTION	52	Down	0.00592072498642694	0.385516992128781
C2_REACTOME_MYD88_CASCADE_INITIATED_ON_PLASMA_MEMBRANE	78	Down	0.00592524228913195	0.385516992128781
C5_GO_CROSSOVER_JUNCTION_ENDODEOXYRIBONUCLEASE_ACTIVITY	6	Down	0.00598200457882644	0.385516992128781
C2_BIOCARTA_INTEGRIN_PATHWAY	30	Down	0.00598685730903486	0.385516992128781
C2_REACTOME_COMPLEX_I_BIOGENESIS	46	Up	0.0060034891591744	0.385516992128781
C2_WEIGEL_OXIDATIVE_STRESS_BY_HNE_AND_H2O2	34	Down	0.00600905098169925	0.385516992128781
C5_GO_SPINDLE_MIDZONE_ASSEMBLY	10	Down	0.00601243457434784	0.385516992128781
C5_GO_POSITIVE_REGULATION_OF_RHO_PROTEIN_SIGNAL_TRANSDUCTION	21	Down	0.00602102227775232	0.385516992128781
C2_DANG_MYC_TARGETS_DN	27	Down	0.00607842193835146	0.385516992128781
C7_GSE37416_CTRL_VS_12H_F_TULARENSIS_LVS_NEUTROPHIL_DN	163	Down	0.0060785955122688	0.385516992128781
C2_REACTOME_ASPARAGINE_N_LINKED_GLYCOSYLATION	253	Down	0.00609128702430933	0.385516992128781
C2_REACTOME_TRANSPORT_TO_THE_GOLGI_AND_SUBSEQUENT_MODIFICATION	151	Down	0.00610670252783095	0.385516992128781
C7_GSE16450_IMMATURE_VS_MATURE_NEURON_CELL_LINE_DN	165	Down	0.00613461387638471	0.385516992128781
C7_GSE40225_WT_VS_RIP_B7X_DIABETIC_MOUSE_PANCREATIC_CD8_TCELL_DN	179	Down	0.00617084457643467	0.385516992128781
C5_GO_AGGRESOME	32	Down	0.00618253708157391	0.385516992128781
C2_MARSON_BOUND_BY_E2F4_UNSTIMULATED	583	Down	0.00618923243536604	0.385516992128781
C5_GO_TELOMERE_ORGANIZATION	163	Down	0.00620483295014752	0.385516992128781
C7_GSE3982_CENT_MEMORY_CD4_TCELL_VS_NKCELL_DN	152	Down	0.00622112379972559	0.385516992128781
C2_REACTOME_CELL_CYCLE_CHECKPOINTS	254	Down	0.00622867561978545	0.385516992128781
C2_PID_CDC42_PATHWAY	65	Down	0.00623398212818081	0.385516992128781
C7_GSE7219_UNSTIM_VS_LPS_AND_ANTI_CD40_STIM_NIK_NFKB2_KO_DC_UP	168	Down	0.00625285247865611	0.385516992128781
C3_TTTNNANAGCYR_UNKNOWN	99	Down	0.00625301889366236	0.385516992128781
C3_SP1_Q6	210	Down	0.00625832652724748	0.385516992128781
C5_GO_PODOSOME_ASSEMBLY	16	Down	0.00627598703053683	0.385516992128781
C7_GSE8921_UNSTIM_0H_VS_TLR1_2_STIM_MONOCYTE_12H_UP	166	Down	0.00628242025565477	0.385516992128781
C5_GO_OXIDOREDUCTASE_ACTIVITY_ACTING_ON_DIPHENOLS_AND_RELATED_SUBSTANCES_AS_DONORS	8	Up	0.00631105593956314	0.385980670853744
C2_JOHANSSON_BRAIN_CANCER_EARLY_VS_LATE_UP	6	Down	0.00635020190188333	0.385980670853744
C2_REACTOME_APOBEC3G_MEDIATED_RESISTANCE_TO_HIV_1_INFECTION	5	Up	0.00637079370788252	0.385980670853744
C2_CREIGHTON_AKT1_SIGNALING_VIA_MTOR_DN	19	Down	0.00638843889791979	0.385980670853744
C5_GO_CHANNEL_INHIBITOR_ACTIVITY	27	Up	0.00639809794213049	0.385980670853744
C5_GO_MACROAUTOPHAGY	256	Down	0.0064015145865438	0.385980670853744
C2_REACTOME_SENESCENCE_ASSOCIATED_SECRETORY_PHENOTYPE_SASP	96	Down	0.00641435447121491	0.385980670853744
C2_PID_FOXO_PATHWAY	46	Down	0.00646095792154217	0.386734519553137
C7_GSE5589_LPS_VS_LPS_AND_IL6_STIM_IL10_KO_MACROPHAGE_45MIN_DN	160	Down	0.00646248817372319	0.386734519553137
C7_GSE17974_CTRL_VS_ACT_IL4_AND_ANTI_IL12_6H_CD4_TCELL_UP	164	Down	0.00653737697659427	0.389561020723001
C5_GO_NEGATIVE_REGULATION_OF_PRI_MIRNA_TRANSCRIPTION_BY_RNA_POLYMERASE_II	9	Down	0.00655640010099945	0.389561020723001
C5_GO_MITOTIC_RECOMBINATION	22	Down	0.00656351947634389	0.389561020723001
C5_GO_LYMPHOCYTE_CHEMOTAXIS	32	Up	0.00658977550434644	0.389764955550718
C7_GSE27241_WT_VS_RORGT_KO_TH17_POLARIZED_CD4_TCELL_UP	142	Down	0.00661151446831915	0.389764955550718
C2_REACTOME_DNA_REPAIR	299	Down	0.00662634200123845	0.389764955550718
C7_GSE3982_MEMORY_CD4_TCELL_VS_TH1_DN	179	Down	0.00667175947568384	0.389764955550718
C5_GO_ELECTRON_TRANSPORT_CHAIN	150	Up	0.00667306835135762	0.389764955550718
C2_POMEROY_MEDULLOBLASTOMA_DESMOPLASIC_VS_CLASSIC_DN	40	Up	0.00667796620170072	0.389764955550718
C5_GO_CILIARY_BASE	27	Down	0.00669255298165161	0.389764955550718
C2_FISCHER_G2_M_CELL_CYCLE	210	Down	0.0067527223877487	0.392217616120494
C5_GO_DNA_DEPENDENT_DNA_REPLICATION	134	Down	0.00681498056544259	0.394778194194959
C2_REACTOME_GLYCOLYSIS	61	Down	0.00686203459366378	0.396446748612123
C2_REACTOME_RHO_GTPASES_ACTIVATE_FORMINS	117	Down	0.00691412473466382	0.398396635573215
C5_GO_POSITIVE_REGULATION_OF_DEFENSE_RESPONSE_TO_VIRUS_BY_HOST	22	Down	0.00695327477329529	0.398586498099253
C2_REACTOME_LIPOPHAGY	7	Down	0.00696245507417799	0.398586498099253
C2_REACTOME_N_GLYCAN_ANTENNAE_ELONGATION_IN_THE_MEDIAL_TRANS_GOLGI	19	Down	0.00697246555621766	0.398586498099253
C2_REACTOME_NF_KB_ACTIVATION_THROUGH_FADD_RIP_1_PATHWAY_MEDIATED_BY_CASPASE_8_AND_10	12	Down	0.0070249304936295	0.400531666963553
C2_REACTOME_CELL_CYCLE_MITOTIC	474	Down	0.00704936723945974	0.400872786761214
C7_GSE34156_UNTREATED_VS_6H_TLR1_TLR2_LIGAND_TREATED_MONOCYTE_DN	155	Down	0.0070779528427453	0.401447440216595
C5_GO_NEGATIVE_REGULATION_OF_AXON_GUIDANCE	21	Up	0.00711909816678159	0.402318562682411
C5_GO_CENTROMERE_COMPLEX_ASSEMBLY	50	Down	0.00713833573103667	0.402318562682411
C7_GSE21063_WT_VS_NFATC1_KO_16H_ANTI_IGM_STIM_BCELL_DN	110	Down	0.00714887286265297	0.402318562682411
C2_BIOCARTA_MAPK_PATHWAY	76	Down	0.00718996297959703	0.403585441358621
C2_REACTOME_OVARIAN_TUMOR_DOMAIN_PROTEASES	34	Down	0.00723046002846226	0.403918439972214
C7_GSE22886_NAIVE_TCELL_VS_NKCELL_DN	180	Down	0.00726421793800443	0.403918439972214
C5_GO_EXONUCLEASE_ACTIVITY_ACTIVE_WITH_EITHER_RIBO_OR_DEOXYRIBONUCLEIC_ACIDS_AND_PRODUCING_5_PHOSPHOMONOESTERS	51	Down	0.00729588564540616	0.403918439972214
C5_GO_INTRAMOLECULAR_TRANSFERASE_ACTIVITY_PHOSPHOTRANSFERASES	7	Down	0.00731044405887773	0.403918439972214
C5_GO_MITOTIC_DNA_REPLICATION	11	Down	0.00731120229928468	0.403918439972214
C7_GSE40666_WT_VS_STAT1_KO_CD8_TCELL_WITH_IFNA_STIM_90MIN_DN	170	Down	0.00735175358967993	0.403918439972214
C5_GO_CELL_CYCLE_DNA_REPLICATION	60	Down	0.00737868891640986	0.403918439972214
C2_TANG_SENESCENCE_TP53_TARGETS_DN	51	Down	0.00737977778058127	0.403918439972214
C5_GO_REGULATION_OF_DNA_RECOMBINATION	83	Down	0.00738929604775231	0.403918439972214
C7_GSE23925_DARK_ZONE_VS_NAIVE_BCELL_DN	154	Down	0.00739913603760886	0.403918439972214
C2_KEGG_NEUROTROPHIN_SIGNALING_PATHWAY	105	Down	0.00741785556117698	0.403918439972214
C2_REACTOME_HDR_THROUGH_HOMOLOGOUS_RECOMBINATION_HRR	60	Down	0.00745227265463776	0.403918439972214
C2_REACTOME_METABOLISM_OF_PORPHYRINS	14	Down	0.00745330221123987	0.403918439972214
C5_GO_NEUROTROPHIN_RECEPTOR_BINDING	8	Down	0.00745621205307085	0.403918439972214
C7_GSE22886_IGG_IGA_MEMORY_BCELL_VS_BLOOD_PLASMA_CELL_DN	176	Down	0.00750146832991712	0.40420900673921
C5_GO_RESPONSE_TO_MUSCLE_INACTIVITY	9	Down	0.00751259631060103	0.40420900673921
C5_GO_COPII_VESICLE_COAT	13	Down	0.00754510146244522	0.40420900673921
C2_REACTOME_FACTORS_INVOLVED_IN_MEGAKARYOCYTE_DEVELOPMENT_AND_PLATELET_PRODUCTION	122	Down	0.00758477528391168	0.40420900673921
C2_SINGH_NFE2L2_TARGETS	14	Down	0.00758790447833771	0.40420900673921
C5_GO_RNA_POLYMERASE_III_GENERAL_TRANSCRIPTION_INITIATION_FACTOR_ACTIVITY	6	Down	0.00761588508152454	0.40420900673921
C7_GSE9988_LPS_VS_CTRL_TREATED_MONOCYTE_UP	151	Down	0.00762500231712628	0.40420900673921
C5_GO_RECOMBINATIONAL_REPAIR	116	Down	0.00764827854815835	0.40420900673921
C7_GSE5542_UNTREATED_VS_IFNA_TREATED_EPITHELIAL_CELLS_24H_UP	190	Down	0.00766229121585736	0.40420900673921
C5_GO_SPLICEOSOMAL_TRI_SNRNP_COMPLEX_ASSEMBLY	19	Down	0.00766241263888305	0.40420900673921
C2_REACTOME_DEUBIQUITINATION	241	Down	0.00768387982150932	0.40420900673921
C5_GO_PURINE_NUCLEOSIDE_TRIPHOSPHATE_CATABOLIC_PROCESS	6	Down	0.00768486487977229	0.40420900673921
C2_TERAO_AOX4_TARGETS_HG_UP	25	Down	0.00770505686794193	0.404292150585272
C2_PID_PLK1_PATHWAY	44	Down	0.00772693369519273	0.404463085929329
C5_GO_REGULATION_OF_ANTIGEN_PROCESSING_AND_PRESENTATION	12	Down	0.00777352582908483	0.405923801887523
C2_PID_P75_NTR_PATHWAY	56	Down	0.00780944660379213	0.406175655074607
C2_REACTOME_GLUCOSE_METABOLISM	76	Down	0.00781574477840013	0.406175655074607
C2_SCIAN_CELL_CYCLE_TARGETS_OF_TP53_AND_TP73_DN	21	Down	0.00785944056503294	0.40692565697403
C7_GSE6092_UNSTIM_VS_IFNG_STIM_ENDOTHELIAL_CELL_UP	163	Down	0.0079273309451963	0.40692565697403
C2_REACTOME_ESTROGEN_DEPENDENT_GENE_EXPRESSION	135	Down	0.00792803540885229	0.40692565697403
C2_REACTOME_BIOSYNTHESIS_OF_EPA_DERIVED_SPMS	5	Up	0.00796964045874438	0.40692565697403
C7_GSE2770_UNTREATED_VS_IL12_TREATED_ACT_CD4_TCELL_2H_DN	173	Down	0.00798188070298147	0.40692565697403
C5_GO_PRERIBOSOME_LARGE_SUBUNIT_PRECURSOR	14	Down	0.00799528226167714	0.40692565697403
C7_GSE40274_CTRL_VS_GATA1_TRANSDUCED_ACTIVATED_CD4_TCELL_DN	135	Down	0.00803364395028023	0.40692565697403
C2_REACTOME_TRANSPORT_OF_NUCLEOTIDE_SUGARS	9	Down	0.00803385617698157	0.40692565697403
C5_GO_NEGATIVE_REGULATION_OF_CALCIUM_ION_TRANSPORT_INTO_CYTOSOL	12	Up	0.00805793457738205	0.40692565697403
C2_REACTOME_TBC_RABGAPS	41	Down	0.00811150169245725	0.40692565697403
C5_GO_POSITIVE_REGULATION_OF_NATURAL_KILLER_CELL_CHEMOTAXIS	3	Up	0.00811635256789334	0.40692565697403
C7_GSE7768_OVA_WITH_LPS_VS_OVA_WITH_MPL_IMMUNIZED_MOUSE_WHOLE_SPLEEN_6H_UP	163	Down	0.00814254630679301	0.40692565697403
C2_FINETTI_BREAST_CANCER_KINOME_RED	15	Down	0.00814552630726939	0.40692565697403
C2_REACTOME_POST_TRANSCRIPTIONAL_SILENCING_BY_SMALL_RNAS	7	Up	0.00815270813554014	0.40692565697403
C5_GO_TELOMERE_MAINTENANCE_IN_RESPONSE_TO_DNA_DAMAGE	13	Down	0.00816865155949551	0.40692565697403
C2_REACTOME_REGULATION_OF_GLYCOLYSIS_BY_FRUCTOSE_2_6_BISPHOSPHATE_METABOLISM	9	Down	0.00816884671018775	0.40692565697403
C7_GSE30962_PRIMARY_VS_SECONDARY_ACUTE_LCMV_INF_CD8_TCELL_UP	175	Down	0.00821417516084318	0.40692565697403
C2_REACTOME_HOMOLOGOUS_DNA_PAIRING_AND_STRAND_EXCHANGE	39	Down	0.00822179370710016	0.40692565697403
C5_GO_CHAPERONE_COMPLEX	19	Down	0.00823123433306279	0.40692565697403
C2_WILCOX_RESPONSE_TO_PROGESTERONE_UP	130	Down	0.00823960588616019	0.40692565697403
C5_GO_SPINDLE_POLE_CENTROSOME	12	Down	0.00829252402467343	0.40692565697403
C5_GO_MICROTUBULE_CYTOSKELETON_ORGANIZATION_INVOLVED_IN_MITOSIS	110	Down	0.00829404284564837	0.40692565697403
C2_BIOCARTA_MONOCYTE_PATHWAY	11	Down	0.00831377727925408	0.40692565697403
C2_MCCLUNG_DELTA_FOSB_TARGETS_8WK	36	Down	0.00831591478034524	0.40692565697403
C7_GSE14769_UNSTIM_VS_120MIN_LPS_BMDM_DN	166	Down	0.00831762238158083	0.40692565697403
C5_GO_REGULATION_OF_CYTOKINESIS	71	Down	0.00833467955758641	0.40692565697403
C7_GSE35825_IFNA_VS_IFNG_STIM_MACROPHAGE_UP	140	Down	0.00834035904435961	0.40692565697403
C2_WIEMANN_TELOMERE_SHORTENING_AND_CHRONIC_LIVER_DAMAGE_UP	8	Down	0.00835468595545815	0.40692565697403
C3_GCGNNANTTCC_UNKNOWN	106	Down	0.00841970482777155	0.407993912888448
C2_KEGG_COLORECTAL_CANCER	57	Down	0.00844849825834084	0.407993912888448
C5_GO_ACTION_POTENTIAL	77	Up	0.00844885157858602	0.407993912888448
C2_REACTOME_TRAF6_MEDIATED_NF_KB_ACTIVATION	21	Down	0.00847503783842229	0.407993912888448
C2_REACTOME_SYNTHESIS_OF_DIPHTHAMIDE_EEF2	8	Down	0.00848244366092927	0.407993912888448
C2_COLLER_MYC_TARGETS_UP	17	Down	0.00850656916615407	0.407993912888448
C5_GO_CHROMOSOMAL_REGION	301	Down	0.00851791376576126	0.407993912888448
C2_BERTUCCI_MEDULLARY_VS_DUCTAL_BREAST_CANCER_UP	179	Down	0.0085602186531195	0.407993912888448
C5_GO_CELLULAR_RESPONSE_TO_GLUCOSE_STARVATION	37	Down	0.00856114550922056	0.407993912888448
C5_GO_CUL3_RING_UBIQUITIN_LIGASE_COMPLEX	33	Down	0.00856443512761278	0.407993912888448
C5_GO_POSITIVE_REGULATION_OF_PROTEIN_MODIFICATION_BY_SMALL_PROTEIN_CONJUGATION_OR_REMOVAL	109	Down	0.00861687595976774	0.409593865369879
C5_GO_ORGANELLE_DISASSEMBLY	87	Down	0.00866633314370856	0.410627166261079
C5_GO_CYTOPLASMIC_SIDE_OF_ROUGH_ENDOPLASMIC_RETICULUM_MEMBRANE	3	Up	0.00867641989199628	0.410627166261079
C7_GSE20727_DNFB_ALLERGEN_VS_ROS_INH_AND_DNFB_ALLERGEN_TREATED_DC_DN	170	Down	0.00877759063064965	0.41371318872264
C5_GO_PATTERN_RECOGNITION_RECEPTOR_SIGNALING_PATHWAY	154	Down	0.0087797164296431	0.41371318872264
C5_GO_FOREBRAIN_NEURON_DEVELOPMENT	18	Up	0.00881127467909981	0.413955462122312
C5_GO_ARP2_3_PROTEIN_COMPLEX	11	Down	0.00883033200735499	0.413955462122312
C5_GO_MITOCHONDRIAL_MEMBRANE_PART	185	Up	0.0088420261669545	0.413955462122312
C2_BIOCARTA_NFKB_PATHWAY	20	Down	0.00888890851301026	0.414799416581332
C2_REACTOME_SIGNALING_BY_NTRK1_TRKA	66	Down	0.00897587784128359	0.414799416581332
C2_BIOCARTA_AHSP_PATHWAY	10	Down	0.00900507733350304	0.414799416581332
C7_GSE19888_CTRL_VS_TCELL_MEMBRANES_ACT_MAST_CELL_PRETREAT_A3R_INH_DN	171	Down	0.00900593415048594	0.414799416581332
C5_GO_POSITIVE_REGULATION_OF_KILLING_OF_CELLS_OF_OTHER_ORGANISM	9	Down	0.00903341932401086	0.414799416581332
C5_GO_RESPONSE_TO_ATP	24	Up	0.00909626246870823	0.414799416581332
C2_SMIRNOV_CIRCULATING_ENDOTHELIOCYTES_IN_CANCER_DN	5	Up	0.00911540316499265	0.414799416581332
C2_REACTOME_FOXO_MEDIATED_TRANSCRIPTION_OF_CELL_DEATH_GENES	16	Down	0.00911893501258036	0.414799416581332
C7_GSE16755_CTRL_VS_IFNA_TREATED_MAC_DN	172	Down	0.00915403494572297	0.414799416581332
C2_WANG_THOC1_TARGETS_DN	10	Up	0.0091592393023707	0.414799416581332
C2_KEGG_GLYCOSAMINOGLYCAN_BIOSYNTHESIS_KERATAN_SULFATE	12	Down	0.00916137748938668	0.414799416581332
C7_GSE11386_NAIVE_VS_MEMORY_BCELL_UP	176	Down	0.00916727397535925	0.414799416581332
C2_FRASOR_RESPONSE_TO_SERM_OR_FULVESTRANT_DN	45	Down	0.00918456825365261	0.414799416581332
C5_GO_REGULATION_OF_ACTIN_CYTOSKELETON_REORGANIZATION	26	Up	0.00918572129089926	0.414799416581332
C5_GO_MITOTIC_SPINDLE_ORGANIZATION	93	Down	0.00918718970842544	0.414799416581332
C7_GSE9988_LOW_LPS_VS_CTRL_TREATED_MONOCYTE_UP	152	Down	0.00919460111837663	0.414799416581332
C7_GSE13547_CTRL_VS_ANTI_IGM_STIM_BCELL_12H_UP	170	Down	0.00922740742944414	0.414799416581332
C5_GO_CELL_MIGRATION_INVOLVED_IN_GASTRULATION	8	Up	0.00926604542573131	0.414799416581332
C2_REACTOME_RESOLUTION_OF_D_LOOP_STRUCTURES	29	Down	0.00927174168262966	0.414799416581332
C5_GO_VESICLE_TRANSPORT_ALONG_ACTIN_FILAMENT	3	Up	0.00928886351808744	0.414799416581332
C5_GO_PROTEIN_LOCALIZATION_TO_KINETOCHORE	14	Down	0.00931544043241474	0.414799416581332
C5_GO_TRANSLATIONAL_INITIATION	151	Up	0.00933284954190418	0.414799416581332
C5_GO_POSITIVE_REGULATION_OF_INTERFERON_BETA_PRODUCTION	27	Down	0.00935144704449296	0.414799416581332
C5_GO_MULTI_ORGANISM_MEMBRANE_FUSION	7	Up	0.00938160282911406	0.414799416581332
C5_GO_ENDOPLASMIC_RETICULUM_TO_GOLGI_VESICLE_MEDIATED_TRANSPORT	170	Down	0.00938833170933264	0.414799416581332
C7_GSE17301_CTRL_VS_48H_IFNA2_STIM_CD8_TCELL_DN	161	Down	0.0094052046127107	0.414799416581332
C2_KEGG_ENDOMETRIAL_CANCER	48	Down	0.00941008243617611	0.414799416581332
C5_GO_SPINDLE_ORGANIZATION	146	Down	0.00942326176709368	0.414799416581332
C5_GO_NSL_COMPLEX	5	Down	0.00942741701237189	0.414799416581332
C7_GSE30962_PRIMARY_VS_SECONDARY_CHRONIC_LCMV_INF_CD8_TCELL_UP	169	Down	0.00943384021561322	0.414799416581332
C2_PID_RAC1_PATHWAY	51	Down	0.00945485675855135	0.414799416581332
C7_GSE46606_IRF4MID_VS_WT_CD40L_IL2_IL5_DAY3_STIMULATED_BCELL_DN	182	Down	0.00947109103827007	0.414799416581332
C2_REACTOME_CHAPERONE_MEDIATED_AUTOPHAGY	14	Down	0.00951024201865782	0.415676030928177
C2_REACTOME_RRNA_PROCESSING	158	Up	0.00953065963680699	0.415731966446503
C7_GSE40666_UNTREATED_VS_IFNA_STIM_STAT4_KO_EFFECTOR_CD8_TCELL_90MIN_UP	180	Down	0.00958183764037585	0.417126771667103
C1_chr7q32	37	Down	0.00961881486196032	0.417899030492728
C5_GO_REGULATION_OF_UBIQUITIN_DEPENDENT_PROTEIN_CATABOLIC_PROCESS	124	Down	0.00967809785436816	0.419586440590097
C5_GO_POSITIVE_REGULATION_OF_INTERLEUKIN_12_PRODUCTION	24	Down	0.00969628472937573	0.419586440590097
C7_GSE26030_TH1_VS_TH17_RESTIMULATED_DAY5_POST_POLARIZATION_DN	178	Down	0.00975296490336099	0.420567229404705
C2_YAO_TEMPORAL_RESPONSE_TO_PROGESTERONE_CLUSTER_13	141	Up	0.009800804296596	0.420567229404705
C5_GO_AXIAL_MESODERM_DEVELOPMENT	6	Up	0.00985982676541197	0.420567229404705
C2_KEGG_AMINO_SUGAR_AND_NUCLEOTIDE_SUGAR_METABOLISM	40	Down	0.00986569524221535	0.420567229404705
C5_GO_NEGATIVE_REGULATION_OF_INTERLEUKIN_1_BETA_PRODUCTION	17	Down	0.00987144825496719	0.420567229404705
C7_GSE17974_CTRL_VS_ACT_IL4_AND_ANTI_IL12_0.5H_CD4_TCELL_DN	160	Down	0.00993766648918019	0.420567229404705
C5_GO_CYTOCHROME_COMPLEX	20	Up	0.00994977891321386	0.420567229404705
C2_BIOCARTA_LYMPHOCYTE_PATHWAY	9	Down	0.00995036887907067	0.420567229404705
C7_GSE22886_NAIVE_CD8_TCELL_VS_MEMORY_TCELL_UP	156	Down	0.00995461426903851	0.420567229404705
C7_GSE26290_WT_VS_PDK1_KO_ANTI_CD3_AND_IL2_STIM_CD8_TCELL_DN	160	Down	0.00995493588606088	0.420567229404705
C5_GO_REGULATION_OF_VERY_LOW_DENSITY_LIPOPROTEIN_PARTICLE_CLEARANCE	3	Up	0.00996124409273013	0.420567229404705
C7_GSE24634_TEFF_VS_TCONV_DAY7_IN_CULTURE_UP	187	Down	0.00996576124725674	0.420567229404705
C7_GSE22229_RENAL_TRANSPLANT_VS_HEALTHY_PBMC_UP	171	Down	0.0100904963399116	0.420567229404705
C5_GO_PHOTOTRANSDUCTION	31	Up	0.0101012279762617	0.420567229404705
C2_HUANG_FOXA2_TARGETS_DN	30	Up	0.0101050399911761	0.420567229404705
C2_WHITEFORD_PEDIATRIC_CANCER_MARKERS	101	Down	0.010114565390692	0.420567229404705
C2_REACTOME_MICROAUTOPHAGY	22	Down	0.0101229916522493	0.420567229404705
C5_GO_NEGATIVE_REGULATION_OF_CARBOHYDRATE_METABOLIC_PROCESS	36	Down	0.0101434212478851	0.420567229404705
C2_REACTOME_CELL_CYCLE	568	Down	0.0101550612841586	0.420567229404705
C2_ITO_PTTG1_TARGETS_DN	9	Down	0.0101618481874869	0.420567229404705
C5_GO_NEGATIVE_REGULATION_OF_DIGESTIVE_SYSTEM_PROCESS	10	Up	0.0101971294303104	0.420567229404705
C2_REACTOME_REGULATION_OF_PTEN_MRNA_TRANSLATION	9	Up	0.0101990930356388	0.420567229404705
TRM_core_signature_ALL	27	Down	0.0102106289082373	0.420567229404705
C5_GO_KETONE_BIOSYNTHETIC_PROCESS	28	Down	0.0102127163020753	0.420567229404705
C2_CHNG_MULTIPLE_MYELOMA_HYPERPLOID_DN	26	Down	0.0102280480535013	0.420567229404705
C5_GO_HEPARAN_SULFATE_PROTEOGLYCAN_BINDING	12	Up	0.010274663218998	0.420567229404705
C2_FOURNIER_ACINAR_DEVELOPMENT_LATE_UP	8	Up	0.0102754665410356	0.420567229404705
C2_REACTOME_ACTIVATION_OF_THE_MRNA_UPON_BINDING_OF_THE_CAP_BINDING_COMPLEX_AND_EIFS_AND_SUBSEQUENT_BINDING_TO_43S	41	Up	0.0103142894405734	0.420567229404705
C5_GO_AUTOPHAGOSOME_ORGANIZATION	85	Down	0.0103301260154391	0.420567229404705
C5_GO_MULTI_ORGANISM_MEMBRANE_ORGANIZATION	10	Up	0.0103481696864755	0.420567229404705
C2_REACTOME_OXIDATIVE_STRESS_INDUCED_SENESCENCE	112	Down	0.0103525232700896	0.420567229404705
C5_GO_COPII_COATED_ER_TO_GOLGI_TRANSPORT_VESICLE	76	Down	0.0103564491250504	0.420567229404705
C2_EGUCHI_CELL_CYCLE_RB1_TARGETS	20	Down	0.010357845036667	0.420567229404705
C5_GO_REGULATION_OF_NEUROTRANSMITTER_RECEPTOR_LOCALIZATION_TO_POSTSYNAPTIC_SPECIALIZATION_MEMBRANE	6	Down	0.0104036034425999	0.421637085044027
C2_KEGG_ACUTE_MYELOID_LEUKEMIA	52	Down	0.0104769573650579	0.423781136538648
C5_GO_PARASYMPATHETIC_NERVOUS_SYSTEM_DEVELOPMENT	12	Up	0.0104979164094182	0.423781136538648
C5_GO_POSITIVE_REGULATION_OF_PODOSOME_ASSEMBLY	8	Down	0.0105301407917387	0.423781136538648
C5_GO_RELAXATION_OF_MUSCLE	21	Up	0.0105353495433374	0.423781136538648
C7_GSE37533_PPARG2_FOXP3_VS_FOXP3_TRANSDUCED_CD4_TCELL_DN	175	Down	0.0105600241871016	0.423781136538648
C2_TOMLINS_PROSTATE_CANCER_DN	34	Up	0.0106083027649726	0.423781136538648
C5_GO_SOMATIC_DIVERSIFICATION_OF_IMMUNE_RECEPTORS_VIA_SOMATIC_MUTATION	10	Down	0.0106088359565277	0.423781136538648
C2_REACTOME_MITOTIC_SPINDLE_CHECKPOINT	95	Down	0.0106240825728672	0.423781136538648
C2_RASHI_RESPONSE_TO_IONIZING_RADIATION_2	101	Down	0.0106320820979406	0.423781136538648
C5_GO_POSITIVE_REGULATION_OF_MEIOTIC_NUCLEAR_DIVISION	6	Up	0.0107813912790624	0.428945353031269
C7_GSE32986_UNSTIM_VS_CURDLAN_LOWDOSE_STIM_DC_DN	182	Down	0.010881828795185	0.431805511487635
C2_REACTOME_NONHOMOLOGOUS_END_JOINING_NHEJ	64	Down	0.0108930359662673	0.431805511487635
C2_REACTOME_SIGNALING_BY_MODERATE_KINASE_ACTIVITY_BRAF_MUTANTS	39	Down	0.0109172349183519	0.431976492042545
C2_WHITFIELD_CELL_CYCLE_LITERATURE	41	Down	0.0109435442408323	0.432230202806547
C5_GO_HEMATOPOIETIC_STEM_CELL_MIGRATION	6	Up	0.0109665849221226	0.432354127519545
C5_GO_CELLULAR_RESPONSE_TO_ATP	15	Up	0.0110465980707077	0.433347905664805
C1_chr20q12	6	Up	0.011047341289641	0.433347905664805
C2_GRAHAM_NORMAL_QUIESCENT_VS_NORMAL_DIVIDING_DN	81	Down	0.0110543716175974	0.433347905664805
C2_REACTOME_DDX58_IFIH1_MEDIATED_INDUCTION_OF_INTERFERON_ALPHA_BETA	62	Down	0.0110841274095711	0.433347905664805
C5_GO_HEMOGLOBIN_COMPLEX	6	Down	0.0110971575068286	0.433347905664805
C7_GSE26495_PD1HIGH_VS_PD1LOW_CD8_TCELL_DN	137	Down	0.0111664453740334	0.433347905664805
C2_REACTOME_ERKS_ARE_INACTIVATED	12	Down	0.0111758395270283	0.433347905664805
C5_GO_LARGE_RIBOSOMAL_SUBUNIT	99	Up	0.011181325837306	0.433347905664805
C5_GO_CATION_CHANNEL_COMPLEX	121	Up	0.0111966609964378	0.433347905664805
C5_GO_GOLGI_TO_PLASMA_MEMBRANE_TRANSPORT	56	Down	0.0111981740861311	0.433347905664805
C2_MIKKELSEN_MCV6_HCP_WITH_H3K27ME3	187	Up	0.0112148373356159	0.433347905664805
C2_FOSTER_TOLERANT_MACROPHAGE_UP	125	Down	0.0112311775946824	0.433347905664805
C2_WANG_RESPONSE_TO_GSK3_INHIBITOR_SB216763_DN	323	Down	0.0112928494200745	0.433711279559481
C5_GO_ENERGY_COUPLED_PROTON_TRANSPORT_DOWN_ELECTROCHEMICAL_GRADIENT	20	Up	0.0113000802051325	0.433711279559481
C5_GO_REGULATION_OF_GLUCOCORTICOID_METABOLIC_PROCESS	4	Down	0.0113148610904241	0.433711279559481
C5_GO_RIBOSOMAL_SMALL_SUBUNIT_EXPORT_FROM_NUCLEUS	6	Up	0.0113398174503676	0.433711279559481
C2_ZHOU_CELL_CYCLE_GENES_IN_IR_RESPONSE_6HR	79	Down	0.0113723220988988	0.433711279559481
C5_GO_PYRIMIDINE_NUCLEOSIDE_BIOSYNTHETIC_PROCESS	14	Down	0.0113892519212672	0.433711279559481
C2_FARMER_BREAST_CANCER_CLUSTER_5	15	Down	0.0114032099625484	0.433711279559481
C2_REACTOME_PI_METABOLISM	73	Down	0.0114141998132566	0.433711279559481
C7_GSE22589_HEALTHY_VS_HIV_AND_SIV_INFECTED_DC_DN	175	Down	0.0114202850392682	0.433711279559481
C5_GO_POSITIVE_REGULATION_OF_SMOOTH_MUSCLE_CELL_APOPTOTIC_PROCESS	14	Down	0.0115033705090978	0.436104219143335
C6_KRAS.KIDNEY_UP.V1_UP	85	Up	0.0115334894827022	0.436484306677248
C7_GSE18791_CTRL_VS_NEWCASTLE_VIRUS_DC_10H_DN	159	Down	0.0115977819412913	0.437767821718403
C7_GSE18791_CTRL_VS_NEWCASTLE_VIRUS_DC_12H_DN	153	Down	0.0116523261108282	0.437767821718403
C5_GO_CELLULAR_RESPIRATION	155	Up	0.011653077909941	0.437767821718403
C5_GO_REGULATION_OF_DEFENSE_RESPONSE_TO_VIRUS	59	Down	0.0116788983627518	0.437767821718403
C5_GO_MEMBRANE_REPOLARIZATION_DURING_VENTRICULAR_CARDIAC_MUSCLE_CELL_ACTION_POTENTIAL	8	Up	0.0116803912137989	0.437767821718403
C5_GO_REGULATION_OF_POTASSIUM_ION_IMPORT	7	Up	0.0116888772060917	0.437767821718403
C5_GO_NEGATIVE_REGULATION_OF_INTERLEUKIN_1_PRODUCTION	22	Down	0.0117475882684297	0.437767821718403
C2_NAGASHIMA_NRG1_SIGNALING_UP	149	Down	0.0117553835840716	0.437767821718403
C7_GSE9988_LOW_LPS_VS_VEHICLE_TREATED_MONOCYTE_UP	154	Down	0.0118100494980943	0.437767821718403
C7_GSE9988_ANTI_TREM1_VS_LPS_MONOCYTE_DN	168	Down	0.0118184944402271	0.437767821718403
C2_BIOCARTA_SODD_PATHWAY	9	Down	0.0118299307607933	0.437767821718403
C2_REACTOME_M_PHASE	338	Down	0.0118800316591677	0.437767821718403
C7_GSE30971_WBP7_HET_VS_KO_MACROPHAGE_4H_LPS_STIM_UP	161	Down	0.0118867946402185	0.437767821718403
C5_GO_HISTONE_H3_K27_TRIMETHYLATION	7	Down	0.0119138120794962	0.437767821718403
C2_REACTOME_METABOLISM_OF_CARBOHYDRATES	228	Down	0.0119149415823285	0.437767821718403
C7_GSE17974_1.5H_VS_72H_IL4_AND_ANTI_IL12_ACT_CD4_TCELL_UP	168	Down	0.0119199281037704	0.437767821718403
C1_chr2q32	35	Up	0.0119373700769408	0.437767821718403
C2_BIOCARTA_CLASSIC_PATHWAY	6	Up	0.0119474416018003	0.437767821718403
C5_GO_TELOMERE_MAINTENANCE_VIA_RECOMBINATION	14	Down	0.0119588131518428	0.437767821718403
C5_GO_DNA_CATABOLIC_PROCESS_EXONUCLEOLYTIC	4	Down	0.0119704500345593	0.437767821718403
C5_GO_PURINE_DEOXYRIBONUCLEOSIDE_TRIPHOSPHATE_CATABOLIC_PROCESS	5	Down	0.012004263592489	0.438266584906955
C5_GO_TOLL_LIKE_RECEPTOR_3_SIGNALING_PATHWAY	17	Down	0.0121291730364321	0.440673182063457
C5_GO_ATTACHMENT_OF_SPINDLE_MICROTUBULES_TO_KINETOCHORE	30	Down	0.012129925849949	0.440673182063457
C2_REACTOME_MACROAUTOPHAGY	76	Down	0.012131039123231	0.440673182063457
C2_KEGG_COMPLEMENT_AND_COAGULATION_CASCADES	35	Up	0.0121816079709909	0.440761044941847
C2_REACTOME_ERYTHROPOIETIN_ACTIVATES_RAS	12	Down	0.0122309405761788	0.440761044941847
C7_GSE36527_CD69_NEG_VS_POS_TREG_CD62L_LOS_KLRG1_NEG_DN	177	Down	0.0122469662540023	0.440761044941847
C2_PALOMERO_GSI_SENSITIVITY_UP	7	Up	0.0122574814225937	0.440761044941847
C2_REACTOME_MET_RECEPTOR_ACTIVATION	4	Up	0.0122994331626196	0.440761044941847
C7_GSE9006_TYPE_1_DIABETES_AT_DX_VS_1MONTH_POST_DX_PBMC_UP	170	Down	0.0123048385009403	0.440761044941847
C2_REACTOME_PHASE_3_RAPID_REPOLARISATION	5	Up	0.0123198124939337	0.440761044941847
C2_KEGG_RENAL_CELL_CARCINOMA	62	Down	0.0123368647165388	0.440761044941847
C5_GO_SULFUR_COMPOUND_TRANSPORT	36	Down	0.0123393694007336	0.440761044941847
C7_GSE25123_CTRL_VS_ROSIGLITAZONE_STIM_PPARG_KO_MACROPHAGE_UP	167	Down	0.0123468593468522	0.440761044941847
C2_LIANG_HEMATOPOIESIS_STEM_CELL_NUMBER_QTL	16	Up	0.0123824460471053	0.440761044941847
H_HALLMARK_G2M_CHECKPOINT	185	Down	0.012401705829711	0.440761044941847
C2_CAFFAREL_RESPONSE_TO_THC_DN	29	Down	0.012415689220331	0.440761044941847
C7_GSE8868_SPLEEN_VS_INTESTINE_CD11B_POS_CD11C_NEG_DC_UP	168	Down	0.0124313529529378	0.440761044941847
C5_GO_NEGATIVE_REGULATION_OF_RYANODINE_SENSITIVE_CALCIUM_RELEASE_CHANNEL_ACTIVITY	8	Up	0.0124562131917263	0.440761044941847
C5_GO_N_ACETYLLACTOSAMINE_SYNTHASE_ACTIVITY	5	Down	0.0124679127617816	0.440761044941847
C2_ABE_INNER_EAR	24	Up	0.0124965582154088	0.440761044941847
C5_GO_INTERMEDIATE_FILAMENT_BUNDLE_ASSEMBLY	5	Up	0.0125153650898368	0.440761044941847
C2_REACTOME_FORMATION_OF_ATP_BY_CHEMIOSMOTIC_COUPLING	15	Up	0.0125288603167213	0.440761044941847
C2_GESERICK_TERT_TARGETS_DN	20	Down	0.0125668223253086	0.440761044941847
C2_ANDERSEN_LIVER_CANCER_KRT19_UP	24	Up	0.0125806164228695	0.440761044941847
C2_VANOEVELEN_MYOGENESIS_SIN3A_TARGETS	184	Down	0.0125974889308313	0.440761044941847
C2_LIAN_NEUTROPHIL_GRANULE_CONSTITUENTS	19	Down	0.0126001293057537	0.440761044941847
C2_WOOD_EBV_EBNA1_TARGETS_UP	89	Down	0.0126283057453037	0.441036472194906
C7_GSE10240_IL17_VS_IL17_AND_IL22_STIM_PRIMARY_BRONCHIAL_EPITHELIAL_CELLS_UP	176	Down	0.0126759630877233	0.441990282752187
C5_GO_HAPTOGLOBIN_HEMOGLOBIN_COMPLEX	6	Down	0.012718735975135	0.442325000638351
C5_GO_FIBROBLAST_MIGRATION	38	Down	0.0127382448542958	0.442325000638351
C2_LEE_LIVER_CANCER_MYC_UP	45	Up	0.0127466487317409	0.442325000638351
C2_ZHAN_MULTIPLE_MYELOMA_PR_UP	40	Down	0.0128083367321324	0.443756776446751
C2_REACTOME_SYNTHESIS_OF_UDP_N_ACETYL_GLUCOSAMINE	8	Down	0.0129589570469863	0.447258581154792
C5_GO_DORSAL_VENTRAL_NEURAL_TUBE_PATTERNING	18	Down	0.0129680767887646	0.447258581154792
C7_GSE9946_LISTERIA_INF_MATURE_VS_PROSTAGLANDINE2_TREATED_MATURE_DC_UP	114	Down	0.0129914577914052	0.447258581154792
C7_GSE17721_LPS_VS_PAM3CSK4_24H_BMDC_DN	162	Down	0.0129990280044316	0.447258581154792
C7_GSE9006_TYPE_1_DIABETES_AT_DX_VS_4MONTH_POST_DX_PBMC_DN	145	Up	0.0130554578380362	0.447258581154792
C7_GSE3920_UNTREATED_VS_IFNB_TREATED_ENDOTHELIAL_CELL_DN	165	Down	0.0131017626103961	0.447258581154792
C5_GO_GLUTATHIONE_TRANSFERASE_ACTIVITY	16	Up	0.0131380708232251	0.447258581154792
C5_GO_EOSINOPHIL_CHEMOTAXIS	8	Up	0.0131403096755861	0.447258581154792
C7_GSE7768_OVA_ALONE_VS_OVA_WITH_MPL_IMMUNIZED_MOUSE_WHOLE_SPLEEN_6H_DN	163	Down	0.0131479131510792	0.447258581154792
C2_REACTOME_MITOTIC_TELOPHASE_CYTOKINESIS	14	Down	0.0131796343897155	0.447258581154792
C7_GSE34205_HEALTHY_VS_FLU_INF_INFANT_PBMC_DN	167	Down	0.0131803712927316	0.447258581154792
C7_GSE34006_A2AR_KO_VS_A2AR_AGONIST_TREATED_TREG_UP	164	Down	0.0132127362967997	0.447258581154792
C2_PID_P38_ALPHA_BETA_PATHWAY	27	Down	0.0132368599947383	0.447258581154792
C7_GSE5589_LPS_VS_LPS_AND_IL10_STIM_IL6_KO_MACROPHAGE_180MIN_UP	173	Down	0.0132427251718042	0.447258581154792
C5_GO_VOLTAGE_GATED_CHLORIDE_CHANNEL_ACTIVITY	8	Down	0.0132531663502003	0.447258581154792
C7_GSE36826_WT_VS_IL1R_KO_SKIN_DN	173	Down	0.0132572694044912	0.447258581154792
C5_GO_CORTICAL_ENDOPLASMIC_RETICULUM	6	Down	0.0132650489434895	0.447258581154792
C2_ACOSTA_PROLIFERATION_INDEPENDENT_MYC_TARGETS_UP	69	Down	0.0132800158746417	0.447258581154792
C2_REACTOME_CREATION_OF_C4_AND_C2_ACTIVATORS	6	Up	0.013321457072968	0.44791978459727
C7_GSE36888_UNTREATED_VS_IL2_TREATED_STAT5_AB_KNOCKIN_TCELL_2H_UP	165	Down	0.0133411722181927	0.44791978459727
C5_GO_VOLTAGE_GATED_POTASSIUM_CHANNEL_ACTIVITY_INVOLVED_IN_CARDIAC_MUSCLE_CELL_ACTION_POTENTIAL_REPOLARIZATION	8	Up	0.0133987227770692	0.44791978459727
C7_GSE22432_UNTREATED_VS_TGFB1_TREATED_COMMON_DC_PROGENITOR_UP	160	Down	0.0134280369218897	0.44791978459727
C2_REACTOME_TRANSLATION	240	Up	0.0134395365999601	0.44791978459727
C2_TURASHVILI_BREAST_LOBULAR_CARCINOMA_VS_DUCTAL_NORMAL_DN	59	Up	0.0134451633771036	0.44791978459727
C3_ACAACTT_MIR382	59	Up	0.0134480374101095	0.44791978459727
C7_GSE25123_CTRL_VS_IL4_STIM_MACROPHAGE_UP	172	Down	0.0134646052268111	0.44791978459727
C5_GO_DYNACTIN_BINDING	9	Down	0.0135096501980146	0.44845403816374
C5_GO_SEQUENCE_SPECIFIC_MRNA_BINDING	8	Up	0.0135419041312137	0.44845403816374
C5_GO_T_HELPER_1_CELL_CYTOKINE_PRODUCTION	6	Up	0.013542597663095	0.44845403816374
C7_GSE7509_FCGRIIB_VS_TNFA_IL1B_IL6_PGE_STIM_DC_UP	174	Down	0.013571166878637	0.448716070174479
C7_GSE3982_BASOPHIL_VS_EFF_MEMORY_CD4_TCELL_DN	156	Down	0.0136094964628351	0.44884742978997
C5_GO_CELLULAR_RESPONSE_TO_ESTROGEN_STIMULUS	11	Down	0.0136164644032404	0.44884742978997
C5_GO_PHAGOPHORE_ASSEMBLY_SITE_MEMBRANE	15	Down	0.0137029422584121	0.450104903812278
C2_SIG_REGULATION_OF_THE_ACTIN_CYTOSKELETON_BY_RHO_GTPASES	26	Down	0.0137067106932552	0.450104903812278
C7_GSE41176_WT_VS_TAK1_KO_UNSTIM_BCELL_UP	143	Down	0.0137167723759945	0.450104903812278
C2_REACTOME_CONDENSATION_OF_PROMETAPHASE_CHROMOSOMES	8	Down	0.0137668914686291	0.451068149883908
C5_GO_COPI_VESICLE_COAT	12	Down	0.013942525961106	0.455840849711702
C2_VARELA_ZMPSTE24_TARGETS_UP	36	Down	0.0139581636948332	0.455840849711702
C2_VANHARANTA_UTERINE_FIBROID_UP	32	Up	0.0139755101002621	0.455840849711702
C5_GO_TOLL_LIKE_RECEPTOR_SIGNALING_PATHWAY	115	Down	0.0140186988691099	0.456063896204314
C2_BIOCARTA_GLEEVEC_PATHWAY	22	Down	0.0140243374609622	0.456063896204314
C7_GSE15930_STIM_VS_STIM_AND_IFNAB_48H_CD8_T_CELL_UP	168	Down	0.0140774975208593	0.456795381354712
C2_REACTOME_HDL_ASSEMBLY	6	Down	0.0140925563147354	0.456795381354712
C7_GSE17974_0H_VS_1H_IN_VITRO_ACT_CD4_TCELL_DN	171	Down	0.0141564542912388	0.456795381354712
C2_HERNANDEZ_MITOTIC_ARREST_BY_DOCETAXEL_1_UP	24	Up	0.0141763291434299	0.456795381354712
C7_GSE2770_TGFB_AND_IL4_VS_IL4_TREATED_ACT_CD4_TCELL_6H_DN	169	Down	0.0141765165068536	0.456795381354712
C2_MILI_PSEUDOPODIA_HAPTOTAXIS_DN	563	Down	0.0142092445446767	0.456795381354712
C7_GSE34205_HEALTHY_VS_RSV_INF_INFANT_PBMC_DN	167	Down	0.0142122492405354	0.456795381354712
C2_REACTOME_RUNX1_REGULATES_TRANSCRIPTION_OF_GENES_INVOLVED_IN_DIFFERENTIATION_OF_MYELOID_CELLS	5	Up	0.0142344674433043	0.456795381354712
C5_GO_POSITIVE_REGULATION_OF_POTASSIUM_ION_TRANSMEMBRANE_TRANSPORTER_ACTIVITY	14	Up	0.0142360849411748	0.456795381354712
C2_BIOCARTA_CCR5_PATHWAY	17	Up	0.0142622230453734	0.456959102086498
C5_GO_POSITIVE_REGULATION_OF_OXIDATIVE_PHOSPHORYLATION	6	Down	0.0142902249829064	0.457181969519406
C7_GSE37416_CTRL_VS_6H_F_TULARENSIS_LVS_NEUTROPHIL_DN	156	Down	0.0143136008910952	0.457256400231268
C5_GO_NEGATIVE_REGULATION_OF_COFACTOR_METABOLIC_PROCESS	5	Down	0.0143566630016699	0.457958576189832
C5_GO_LYMPH_VESSEL_DEVELOPMENT	17	Up	0.0144463702901617	0.459694879486436
C2_REACTOME_HSF1_DEPENDENT_TRANSACTIVATION	30	Down	0.0144534181599796	0.459694879486436
C2_BIOCARTA_FXR_PATHWAY	4	Down	0.014568433625475	0.461159956886381
C7_GSE22886_IGM_MEMORY_BCELL_VS_BLOOD_PLASMA_CELL_DN	173	Down	0.0145754447927228	0.461159956886381
C5_GO_NUCLEOTIDE_ACTIVATED_PROTEIN_KINASE_COMPLEX	10	Down	0.0146532792472844	0.461159956886381
C5_GO_PHOSPHATIDYLINOSITOL_3_KINASE_COMPLEX	23	Down	0.0146572005378351	0.461159956886381
C5_GO_REGULATION_OF_DOUBLE_STRAND_BREAK_REPAIR_VIA_HOMOLOGOUS_RECOMBINATION	41	Down	0.0147178301796794	0.461159956886381
C2_BIOCARTA_RAC1_PATHWAY	19	Down	0.0147570721604455	0.461159956886381
C5_GO_DNA_REPLICATION_INDEPENDENT_NUCLEOSOME_ORGANIZATION	50	Down	0.0147691887697636	0.461159956886381
C5_GO_CELLULAR_DEFENSE_RESPONSE	38	Down	0.0147693764362036	0.461159956886381
C2_BIOCARTA_AKAP95_PATHWAY	8	Down	0.0147920178957192	0.461159956886381
C5_GO_PYRIMIDINE_CONTAINING_COMPOUND_SALVAGE	11	Down	0.0148303106321782	0.461159956886381
C7_GSE20715_0H_VS_48H_OZONE_LUNG_DN	164	Down	0.0148463528836501	0.461159956886381
C2_LINDGREN_BLADDER_CANCER_CLUSTER_3_UP	286	Down	0.0148494205338213	0.461159956886381
C2_STREICHER_LSM1_TARGETS_DN	15	Down	0.0148650556798534	0.461159956886381
C1_chr8p12	16	Down	0.014873432056249	0.461159956886381
C5_GO_HISTONE_H2A_K119_MONOUBIQUITINATION	6	Down	0.0148740083435835	0.461159956886381
C5_GO_REGULATION_OF_SKELETAL_MUSCLE_CONTRACTION_BY_CALCIUM_ION_SIGNALING	4	Up	0.014876548766807	0.461159956886381
C2_KEGG_REGULATION_OF_ACTIN_CYTOSKELETON	165	Down	0.0148804509502916	0.461159956886381
C7_GSE12392_IFNAR_KO_VS_IFNB_KO_CD8_NEG_SPLEEN_DC_DN	147	Down	0.0148894215357674	0.461159956886381
C2_VECCHI_GASTRIC_CANCER_EARLY_DN	229	Up	0.0149028352315168	0.461159956886381
C5_GO_POSITIVE_REGULATION_OF_LYMPHOCYTE_CHEMOTAXIS	12	Up	0.0149519842744012	0.461474710720197
C2_SCHAEFFER_PROSTATE_DEVELOPMENT_AND_CANCER_BOX1_UP	14	Up	0.0149934438232516	0.461474710720197
C7_GSE9878_CTRL_VS_EBF_TRANSDUCED_PAX5_KO_PRO_BCELL_DN	175	Down	0.0150141606657819	0.461474710720197
C2_REACTOME_POTASSIUM_CHANNELS	49	Up	0.0150397778593273	0.461474710720197
C5_GO_POSITIVE_REGULATION_OF_EARLY_ENDOSOME_TO_LATE_ENDOSOME_TRANSPORT	5	Down	0.0150400918587342	0.461474710720197
C2_DORN_ADENOVIRUS_INFECTION_48HR_UP	11	Down	0.0150404684062928	0.461474710720197
C5_GO_VOLTAGE_GATED_POTASSIUM_CHANNEL_ACTIVITY	40	Up	0.0150833008055211	0.461959954411308
C7_GSE20198_IL12_VS_IFNA_TREATED_ACT_CD4_TCELL_DN	184	Down	0.0151233914430064	0.461959954411308
C7_GSE13547_CTRL_VS_ANTI_IGM_STIM_BCELL_2H_UP	175	Down	0.0151445100925038	0.461959954411308
C7_GSE17721_CPG_VS_GARDIQUIMOD_4H_BMDC_DN	170	Down	0.0151568860657719	0.461959954411308
C2_TAKEDA_TARGETS_OF_NUP98_HOXA9_FUSION_10D_DN	112	Up	0.015162613243809	0.461959954411308
C5_GO_SOLUTE_CATION_ANTIPORTER_ACTIVITY	24	Down	0.0152077249472854	0.46221040818256
C5_GO_LIGAND_GATED_ANION_CHANNEL_ACTIVITY	4	Up	0.0152145404428984	0.46221040818256
C2_SHAFFER_IRF4_TARGETS_IN_PLASMA_CELL_VS_MATURE_B_LYMPHOCYTE	58	Down	0.0152426584811128	0.46221040818256
C5_GO_SMALL_RIBOSOMAL_SUBUNIT	49	Up	0.0152559435928231	0.46221040818256
C2_MUELLER_COMMON_TARGETS_OF_AML_FUSIONS_UP	14	Down	0.0152794951146651	0.462279209437144
C2_KEGG_N_GLYCAN_BIOSYNTHESIS	40	Down	0.0153215408572496	0.462906581421464
C5_GO_K63_LINKED_POLYUBIQUITIN_MODIFICATION_DEPENDENT_PROTEIN_BINDING	20	Down	0.0155340689134198	0.468675804175304
C2_BIOCARTA_DREAM_PATHWAY	10	Down	0.0157052042451659	0.472914309549714
C7_GSE26030_TH1_VS_TH17_RESTIMULATED_DAY5_POST_POLARIZATION_UP	160	Up	0.0157755732378569	0.472914309549714
C5_GO_DNA_STRAND_ELONGATION_INVOLVED_IN_DNA_REPLICATION	14	Down	0.0157908618869462	0.472914309549714
C7_GSE9988_ANTI_TREM1_VS_LOW_LPS_MONOCYTE_DN	167	Down	0.0158001363299324	0.472914309549714
C2_BASAKI_YBX1_TARGETS_UP	240	Down	0.0158321405257874	0.472914309549714
C5_GO_SIGNAL_TRANSDUCTION_INVOLVED_IN_G2_DNA_DAMAGE_CHECKPOINT	13	Down	0.0158372441612432	0.472914309549714
C2_KEGG_T_CELL_RECEPTOR_SIGNALING_PATHWAY	96	Down	0.0158968239667164	0.472914309549714
C7_GSE4748_CTRL_VS_LPS_STIM_DC_3H_DN	156	Down	0.0159296676947545	0.472914309549714
C7_GSE6092_B_BURGDOFERI_VS_B_BURGDORFERI_AND_IFNG_STIM_ENDOTHELIAL_CELL_DN	166	Down	0.0159325711354529	0.472914309549714
C7_GSE20198_UNTREATED_VS_IFNA_TREATED_ACT_CD4_TCELL_UP	158	Down	0.0159461865680394	0.472914309549714
C2_REACTOME_ESR_MEDIATED_SIGNALING	195	Down	0.0159521621756493	0.472914309549714
C5_GO_REGULATION_OF_CELL_AGING	39	Down	0.0159630766979915	0.472914309549714
C5_GO_REGULATION_OF_EPIDERMAL_GROWTH_FACTOR_ACTIVATED_RECEPTOR_ACTIVITY	23	Down	0.0159907612837755	0.472914309549714
C7_GSE17721_CPG_VS_GARDIQUIMOD_6H_BMDC_DN	170	Down	0.0159920283578582	0.472914309549714
C5_GO_HUMORAL_IMMUNE_RESPONSE_MEDIATED_BY_CIRCULATING_IMMUNOGLOBULIN	27	Up	0.0160011056262505	0.472914309549714
C5_GO_RESPONSE_TO_GROWTH_HORMONE	28	Down	0.0160400366927398	0.473216741422369
C7_GSE9006_HEALTHY_VS_TYPE_1_DIABETES_PBMC_AT_DX_DN	161	Down	0.0160698021499745	0.473216741422369
C2_GRAHAM_CML_DIVIDING_VS_NORMAL_QUIESCENT_UP	160	Down	0.0161152165414982	0.473216741422369
C5_GO_INTRAMOLECULAR_TRANSFERASE_ACTIVITY	23	Down	0.0161688764899034	0.473216741422369
C5_GO_RESPONSE_TO_LAMINAR_FLUID_SHEAR_STRESS	12	Down	0.016234347405055	0.473216741422369
C2_KEGG_HEMATOPOIETIC_CELL_LINEAGE	70	Up	0.0162408455561453	0.473216741422369
C5_GO_CHROMOSOME_TELOMERIC_REGION	141	Down	0.0162514959051529	0.473216741422369
C2_REACTOME_TOLL_LIKE_RECEPTOR_CASCADES	136	Down	0.0162734669464292	0.473216741422369
C2_KEGG_DRUG_METABOLISM_OTHER_ENZYMES	24	Down	0.016308242997566	0.473216741422369
C2_REACTOME_GLUTATHIONE_CONJUGATION	27	Up	0.0163308320301632	0.473216741422369
C7_GSE3337_CTRL_VS_16H_IFNG_IN_CD8POS_DC_DN	165	Down	0.0163497936671164	0.473216741422369
C5_GO_POST_GOLGI_VESICLE_MEDIATED_TRANSPORT	93	Down	0.0163598374249417	0.473216741422369
C2_PID_NEPHRIN_NEPH1_PATHWAY	24	Down	0.0163794434796672	0.473216741422369
C2_REACTOME_VISUAL_PHOTOTRANSDUCTION	54	Up	0.0163927220964148	0.473216741422369
C2_TAKAO_RESPONSE_TO_UVB_RADIATION_UP	70	Up	0.016454473394458	0.473216741422369
C2_REACTOME_CARGO_CONCENTRATION_IN_THE_ER	28	Down	0.0164858879136157	0.473216741422369
C5_GO_DETECTION_OF_LIGHT_STIMULUS	39	Up	0.0165561314191496	0.473216741422369
C5_GO_REGULATION_OF_PHOSPHOLIPASE_ACTIVITY	46	Up	0.0165726696914359	0.473216741422369
C5_GO_REGULATION_OF_PROTEIN_LOCALIZATION_TO_NUCLEUS	93	Down	0.0166032310062979	0.473216741422369
C5_GO_SIGNALING_ADAPTOR_ACTIVITY	70	Down	0.016605231710184	0.473216741422369
C5_GO_REGULATION_OF_HEART_MORPHOGENESIS	20	Up	0.0166355227369793	0.473216741422369
C7_GSE37416_0H_VS_12H_F_TULARENSIS_LVS_NEUTROPHIL_DN	168	Down	0.0166482296332877	0.473216741422369
C5_GO_NUCLEOSIDE_SALVAGE	14	Down	0.0166487426032225	0.473216741422369
C5_GO_PURINE_NUCLEOTIDE_TRANSMEMBRANE_TRANSPORTER_ACTIVITY	13	Down	0.0166802822855373	0.473216741422369
C5_GO_CELL_TRAILING_EDGE	12	Down	0.0166925143914406	0.473216741422369
C5_GO_CONDENSED_NUCLEAR_CHROMOSOME_KINETOCHORE	12	Down	0.0166961666023511	0.473216741422369
C2_REACTOME_G2_M_CHECKPOINTS	147	Down	0.0167185864889144	0.473216741422369
C7_GSE40274_CTRL_VS_EOS_TRANSDUCED_ACTIVATED_CD4_TCELL_UP	165	Down	0.0167388386140715	0.473216741422369
C2_PANGAS_TUMOR_SUPPRESSION_BY_SMAD1_AND_SMAD5_DN	111	Down	0.0167692293007074	0.473216741422369
C5_GO_CELL_TIP	4	Down	0.0167694981009946	0.473216741422369
C5_GO_POTASSIUM_CHANNEL_ACTIVITY	58	Up	0.0167707332999589	0.473216741422369
C5_GO_SIGNAL_RECOGNITION_PARTICLE_ENDOPLASMIC_RETICULUM_TARGETING	8	Up	0.01677199694996	0.473216741422369
C7_GSE11057_NAIVE_CD4_VS_PBMC_CD4_TCELL_DN	178	Down	0.0167870223895902	0.473216741422369
C2_REACTOME_CELLULAR_SENESCENCE	175	Down	0.0168230921053902	0.473216741422369
C5_GO_PROTEIN_KINASE_C_SIGNALING	19	Down	0.0168299828959243	0.473216741422369
C5_GO_DERLIN_1_RETROTRANSLOCATION_COMPLEX	9	Down	0.0168310811132181	0.473216741422369
C5_GO_SMOOTHENED_SIGNALING_PATHWAY_INVOLVED_IN_DORSAL_VENTRAL_NEURAL_TUBE_PATTERNING	12	Down	0.0168317925644948	0.473216741422369
C5_GO_CARBOHYDRATE_DERIVATIVE_TRANSPORT	60	Down	0.0168645904477582	0.473216741422369
C2_SCHUHMACHER_MYC_TARGETS_UP	69	Down	0.0168768820293561	0.473216741422369
C7_GSE14415_TCONV_VS_FOXP3_KO_INDUCED_TREG_DN	172	Down	0.0169295352215156	0.473216741422369
C3_ELK1_02	224	Down	0.0169529072160189	0.473216741422369
C2_REACTOME_RUNX3_REGULATES_BCL2L11_BIM_TRANSCRIPTION	5	Down	0.0169936792563097	0.473216741422369
C2_HOLLERN_SOLID_NODULAR_BREAST_TUMOR_UP	8	Up	0.0170065210442039	0.473216741422369
C5_GO_GALACTOSIDASE_ACTIVITY	7	Down	0.017012673649513	0.473216741422369
C2_IIZUKA_LIVER_CANCER_PROGRESSION_L1_G1_DN	9	Down	0.017023539223178	0.473216741422369
C7_GSE2770_IL4_ACT_VS_ACT_CD4_TCELL_48H_DN	164	Down	0.0170304874013241	0.473216741422369
C2_NOJIMA_SFRP2_TARGETS_UP	23	Down	0.0170665632377934	0.473216741422369
C5_GO_POLYSOME	55	Up	0.0171322262234688	0.473216741422369
C5_GO_REGULATION_OF_HEART_RATE_BY_CARDIAC_CONDUCTION	22	Up	0.0171786120344118	0.473216741422369
C5_GO_REGULATION_OF_FEAR_RESPONSE	4	Up	0.0171852751368189	0.473216741422369
C7_GSE36826_NORMAL_VS_STAPH_AUREUS_INF_SKIN_UP	176	Down	0.0172368320133644	0.473216741422369
C2_PIEPOLI_LGI1_TARGETS_DN	7	Up	0.0172526950980188	0.473216741422369
C7_GSE25085_FETAL_LIVER_VS_ADULT_BM_SP4_THYMIC_IMPLANT_DN	178	Down	0.0173065877082942	0.473216741422369
C7_GSE24574_BCL6_LOW_TFH_VS_TCONV_CD4_TCELL_UP	140	Down	0.0173818372620439	0.473216741422369
C5_GO_SCHWANN_CELL_DIFFERENTIATION	30	Down	0.0174035236468416	0.473216741422369
C5_GO_CCR2_CHEMOKINE_RECEPTOR_BINDING	2	Up	0.0174340358788316	0.473216741422369
C7_GSE32986_GMCSF_VS_GMCSF_AND_CURDLAN_LOWDOSE_STIM_DC_UP	183	Down	0.0174870335387608	0.473216741422369
C5_GO_EYE_PHOTORECEPTOR_CELL_DEVELOPMENT	17	Up	0.0175306309576482	0.473216741422369
C7_GSE12845_NAIVE_VS_PRE_GC_TONSIL_BCELL_UP	160	Down	0.0175375101879885	0.473216741422369
C7_GSE23321_EFFECTOR_MEMORY_VS_NAIVE_CD8_TCELL_DN	164	Down	0.0175380324415626	0.473216741422369
C7_GSE24634_TREG_VS_TCONV_POST_DAY7_IL4_CONVERSION_DN	172	Up	0.0176049978917862	0.473216741422369
C7_GSE27786_CD4_TCELL_VS_NKCELL_DN	175	Down	0.017613920725739	0.473216741422369
C5_GO_ENDOCYTIC_VESICLE_LUMEN	16	Down	0.0176189866172149	0.473216741422369
C5_GO_NUCLEAR_PERICENTRIC_HETEROCHROMATIN	7	Up	0.0176670387638263	0.473216741422369
C2_REACTOME_BIOSYNTHESIS_OF_E_SERIES_18_S_RESOLVINS	4	Up	0.0176892243560476	0.473216741422369
C5_GO_NEGATIVE_REGULATION_OF_EPIDERMAL_GROWTH_FACTOR_ACTIVATED_RECEPTOR_ACTIVITY	12	Down	0.0176909989468953	0.473216741422369
C3_NMYC_01	211	Down	0.0177189929166038	0.473216741422369
C5_GO_ENDODEOXYRIBONUCLEASE_ACTIVITY_PRODUCING_3_PHOSPHOMONOESTERS	7	Down	0.0177339306932072	0.473216741422369
C7_GSE28726_NAIVE_CD4_TCELL_VS_NAIVE_NKTCELL_DN	147	Down	0.0177540447399482	0.473216741422369
C2_NIKOLSKY_BREAST_CANCER_20Q12_Q13_AMPLICON	99	Down	0.0177980730801986	0.473216741422369
C5_GO_GALACTOSE_CATABOLIC_PROCESS	9	Down	0.0177992513008631	0.473216741422369
C7_GSE24634_TREG_VS_TCONV_POST_DAY7_IL4_CONVERSION_UP	171	Down	0.0178091564871534	0.473216741422369
C7_GSE339_EX_VIVO_VS_IN_CULTURE_CD8POS_DC_DN	162	Down	0.0178116830635909	0.473216741422369
C5_GO_PURINE_DEOXYRIBONUCLEOTIDE_CATABOLIC_PROCESS	6	Down	0.0178137323542023	0.473216741422369
C2_NAKAMURA_BRONCHIAL_AND_BRONCHIOLAR_EPITHELIA	4	Down	0.0178484735031981	0.473216741422369
C5_GO_SPHINGOSINE_1_PHOSPHATE_RECEPTOR_ACTIVITY	7	Down	0.0178502297972086	0.473216741422369
C5_GO_NEUROTROPHIN_TRK_RECEPTOR_BINDING	6	Down	0.017864323387186	0.473216741422369
C2_HU_GENOTOXIC_DAMAGE_4HR	35	Down	0.0178946335267649	0.473216741422369
C7_GSE41867_DAY8_VS_DAY15_LCMV_CLONE13_EFFECTOR_CD8_TCELL_DN	174	Down	0.0179153431950618	0.473216741422369
C5_GO_UDP_N_ACETYLGLUCOSAMINE_METABOLIC_PROCESS	5	Down	0.0179159774831877	0.473216741422369
C5_GO_T_CELL_ANTIGEN_PROCESSING_AND_PRESENTATION	4	Down	0.0179704814308923	0.473216741422369
C5_GO_RS_DOMAIN_BINDING	6	Up	0.0179715402370174	0.473216741422369
C5_GO_REGULATION_OF_PROTEASOMAL_UBIQUITIN_DEPENDENT_PROTEIN_CATABOLIC_PROCESS	104	Down	0.0179924313814131	0.473216741422369
C2_KEGG_HUNTINGTONS_DISEASE	141	Up	0.0180456007076511	0.473216741422369
C2_RASHI_NFKB1_TARGETS	13	Down	0.0180673333892661	0.473216741422369
C5_GO_PHOTORECEPTOR_CELL_DEVELOPMENT	24	Up	0.018100758261228	0.473216741422369
C7_GSE37533_PPARG2_FOXP3_VS_FOXP3_TRANSDUCED_CD4_TCELL_PIOGLITAZONE_TREATED_DN	159	Down	0.0181134950818437	0.473216741422369
C2_REACTOME_SYNTHESIS_OF_LIPOXINS_LX	4	Up	0.0181495721554546	0.473216741422369
C7_GSE21360_NAIVE_VS_PRIMARY_MEMORY_CD8_TCELL_UP	153	Down	0.0181738997232423	0.473216741422369
C7_GSE22886_CTRL_VS_LPS_24H_DC_DN	168	Down	0.0181769904889799	0.473216741422369
C5_GO_GALACTOSE_METABOLIC_PROCESS	5	Down	0.018191015231165	0.473216741422369
C2_REACTOME_CELLULAR_RESPONSES_TO_EXTERNAL_STIMULI	443	Down	0.0182000189268594	0.473216741422369
C2_REACTOME_RUNX1_REGULATES_GENES_INVOLVED_IN_MEGAKARYOCYTE_DIFFERENTIATION_AND_PLATELET_FUNCTION	85	Down	0.0182120452460972	0.473216741422369
C2_BOQUEST_STEM_CELL_UP	181	Up	0.0182606930643456	0.473216741422369
C2_KEGG_PORPHYRIN_AND_CHLOROPHYLL_METABOLISM	21	Down	0.0182634746590899	0.473216741422369
C7_GSE13485_CTRL_VS_DAY1_YF17D_VACCINE_PBMC_UP	173	Down	0.0182807876662802	0.473216741422369
C5_GO_SPINDLE_ASSEMBLY	87	Down	0.0182876239912375	0.473216741422369
C5_GO_LIPID_KINASE_ACTIVITY	5	Down	0.0183077556909004	0.473216741422369
C5_GO_NUCLEAR_DNA_REPLICATION	50	Down	0.0183353875801685	0.473216741422369
C5_GO_DIAPHRAGM_DEVELOPMENT	6	Down	0.0183454892430145	0.473216741422369
C7_GSE42724_NAIVE_BCELL_VS_PLASMABLAST_UP	167	Down	0.0184003782725872	0.473216741422369
C2_REACTOME_UB_SPECIFIC_PROCESSING_PROTEASES	172	Down	0.0184629737094032	0.473216741422369
C5_GO_ATP_TRANSMEMBRANE_TRANSPORTER_ACTIVITY	8	Down	0.0184999028791708	0.473216741422369
C5_GO_POSITIVE_REGULATION_OF_INTERLEUKIN_12_BIOSYNTHETIC_PROCESS	4	Down	0.0185052719093661	0.473216741422369
C1_chr20q13	155	Down	0.0185237527817299	0.473216741422369
C5_GO_SEQUESTERING_OF_ACTIN_MONOMERS	6	Up	0.0185422723956011	0.473216741422369
C7_GSE3982_MAST_CELL_VS_BASOPHIL_UP	161	Down	0.0185511849252762	0.473216741422369
C2_GARGALOVIC_RESPONSE_TO_OXIDIZED_PHOSPHOLIPIDS_BLACK_DN	9	Down	0.0185635180882709	0.473216741422369
C7_GSE9946_IMMATURE_VS_PROSTAGLANDINE2_TREATED_MATURE_DC_UP	108	Down	0.0185635843222058	0.473216741422369
C2_REACTOME_RMTS_METHYLATE_HISTONE_ARGININES	68	Down	0.0185765802793913	0.473216741422369
C5_GO_POSITIVE_REGULATION_OF_LIPID_TRANSPORT	40	Up	0.0185851494215787	0.473216741422369
C5_GO_PURINE_NUCLEOBASE_TRANSMEMBRANE_TRANSPORTER_ACTIVITY	3	Down	0.0186313269507827	0.473216741422369
C5_GO_MEMBRANE_TO_MEMBRANE_DOCKING	5	Down	0.0186394105977544	0.473216741422369
C5_GO_DNA_CONFORMATION_CHANGE	240	Down	0.0186444445625076	0.473216741422369
C2_CHIARADONNA_NEOPLASTIC_TRANSFORMATION_CDC25_UP	90	Up	0.0186457128326041	0.473216741422369
C2_PID_MAPK_TRK_PATHWAY	30	Down	0.0186494752865746	0.473216741422369
C2_WHITFIELD_CELL_CYCLE_G2_M	169	Down	0.0186663740189273	0.473216741422369
C7_GSE13738_RESTING_VS_TCR_ACTIVATED_CD4_TCELL_DN	188	Down	0.018673628863218	0.473216741422369
C3_TTCNRGNNNNTTC_HSF_Q6	114	Down	0.0186932972724011	0.473216741422369
C7_GSE7459_UNTREATED_VS_IL6_TREATED_ACT_CD4_TCELL_UP	109	Down	0.0187028213337393	0.473216741422369
C5_GO_ALDITOL_CATABOLIC_PROCESS	6	Down	0.0187585151947771	0.473216741422369
C5_GO_NON_RECOMBINATIONAL_REPAIR	85	Down	0.0187733829614885	0.473216741422369
C5_GO_RESPONSE_TO_STIMULUS_INVOLVED_IN_REGULATION_OF_MUSCLE_ADAPTATION	11	Down	0.0187758886832766	0.473216741422369
C5_GO_ECTOPIC_GERM_CELL_PROGRAMMED_CELL_DEATH	6	Up	0.0187849648718082	0.473216741422369
C7_GSE10463_CD40L_AND_VA347_VS_CD40L_IN_DC_UP	147	Down	0.0187851665443099	0.473216741422369
C2_REACTOME_SIGNALING_BY_ERYTHROPOIETIN	23	Down	0.0188125986023745	0.473216741422369
C2_REACTOME_ER_TO_GOLGI_ANTEROGRADE_TRANSPORT	127	Down	0.0188426631781838	0.473216741422369
C5_GO_ENTRY_OF_BACTERIUM_INTO_HOST_CELL	13	Down	0.0189039033092105	0.473216741422369
C5_GO_HISTONE_H4_K20_TRIMETHYLATION	5	Up	0.0189046022852642	0.473216741422369
C5_GO_DEATH_INDUCING_SIGNALING_COMPLEX_ASSEMBLY	8	Down	0.0189097510354012	0.473216741422369
C5_GO_METAPHASE_PLATE_CONGRESSION	46	Down	0.018990733142562	0.473216741422369
C7_GSE41176_WT_VS_TAK1_KO_ANTI_IGM_STIM_BCELL_24H_UP	181	Down	0.0189965950533476	0.473216741422369
C5_GO_NUCLEAR_TRANSCRIBED_MRNA_CATABOLIC_PROCESS_DEADENYLATION_INDEPENDENT_DECAY	7	Down	0.0190066109872048	0.473216741422369
C5_GO_POSITIVE_REGULATION_OF_UBIQUITIN_PROTEIN_TRANSFERASE_ACTIVITY	27	Down	0.019008784440201	0.473216741422369
C7_GSE21670_IL6_VS_TGFB_AND_IL6_TREATED_STAT3_KO_CD4_TCELL_UP	179	Down	0.019043423810273	0.473216741422369
C7_GSE42724_MEMORY_VS_B1_BCELL_DN	168	Down	0.0190616989348585	0.473216741422369
C2_DELACROIX_RAR_TARGETS_UP	39	Up	0.019062505099915	0.473216741422369
C5_GO_MEIOSIS_II_CELL_CYCLE_PROCESS	8	Down	0.0190933022363664	0.473216741422369
C5_GO_DNA_RECOMBINATION	230	Down	0.0191018471896773	0.473216741422369
C5_GO_VITAMIN_BIOSYNTHETIC_PROCESS	20	Up	0.0191335565633154	0.473216741422369
C2_REACTOME_REGULATION_OF_CHOLESTEROL_BIOSYNTHESIS_BY_SREBP_SREBF	53	Down	0.019168048107927	0.473216741422369
C7_GSE2405_0H_VS_9H_A_PHAGOCYTOPHILUM_STIM_NEUTROPHIL_DN	165	Up	0.0191714169328443	0.473216741422369
C2_MATZUK_MEIOTIC_AND_DNA_REPAIR	32	Down	0.0191940224155884	0.473216741422369
C5_GO_SPANNING_COMPONENT_OF_MEMBRANE	7	Up	0.019201895596811	0.473216741422369
C2_JEON_SMAD6_TARGETS_UP	20	Down	0.0192185274862787	0.473216741422369
C2_SIG_CHEMOTAXIS	37	Down	0.0192674449647635	0.473216741422369
C5_GO_NEGATIVE_REGULATION_OF_TRANSLATIONAL_INITIATION	16	Up	0.0192921354106407	0.473216741422369
C5_GO_NUCLEOTIDE_SUGAR_BIOSYNTHETIC_PROCESS	20	Down	0.0192960597971307	0.473216741422369
C7_GSE37416_0H_VS_6H_F_TULARENSIS_LVS_NEUTROPHIL_DN	173	Down	0.0193532212516092	0.473216741422369
C5_GO_TOLL_LIKE_RECEPTOR_2_SIGNALING_PATHWAY	14	Down	0.0193807840063584	0.473216741422369
C2_REACTOME_POST_TRANSLATIONAL_PROTEIN_MODIFICATION	1120	Down	0.0194122787219541	0.473216741422369
C5_GO_CONDENSED_NUCLEAR_CHROMOSOME_CENTROMERIC_REGION	20	Down	0.0194175560372429	0.473216741422369
C5_GO_REGULATION_OF_PROTEIN_MODIFICATION_BY_SMALL_PROTEIN_CONJUGATION_OR_REMOVAL	189	Down	0.0194244504861348	0.473216741422369
C5_GO_MATERNAL_PROCESS_INVOLVED_IN_PARTURITION	7	Up	0.0194659338163541	0.473216741422369
C5_GO_VENTRICULAR_CARDIAC_MUSCLE_CELL_MEMBRANE_REPOLARIZATION	15	Up	0.0194840034452859	0.473216741422369
C5_GO_CYTOPLASMIC_TRANSLATIONAL_ELONGATION	10	Down	0.0195020840126561	0.473216741422369
C7_GSE40274_CTRL_VS_FOXP3_AND_EOS_TRANSDUCED_ACTIVATED_CD4_TCELL_DN	116	Down	0.0195325528620221	0.473216741422369
C7_GSE11924_TFH_VS_TH1_CD4_TCELL_UP	177	Down	0.0195381225273923	0.473216741422369
C5_GO_ER_ASSOCIATED_MISFOLDED_PROTEIN_CATABOLIC_PROCESS	9	Down	0.0195615736478026	0.473216741422369
C5_GO_MITOPHAGY	20	Down	0.0195727249775812	0.473216741422369
C5_GO_RRNA_METHYLATION	22	Down	0.0196031624555726	0.473216741422369
C2_GARGALOVIC_RESPONSE_TO_OXIDIZED_PHOSPHOLIPIDS_BLUE_UP	116	Down	0.0196619998759383	0.473216741422369
C7_GSE8515_IL1_VS_IL6_4H_STIM_MAC_UP	161	Down	0.0196920971278816	0.473216741422369
C5_GO_MITOCHONDRIAL_RESPIRATORY_CHAIN_COMPLEX_IV_ASSEMBLY	16	Up	0.0196928496251594	0.473216741422369
C7_GSE20727_CTRL_VS_ROS_INHIBITOR_TREATED_DC_DN	171	Down	0.019733555648049	0.473216741422369
C2_KEGG_CARDIAC_MUSCLE_CONTRACTION	46	Up	0.019748879087774	0.473216741422369
C2_TIEN_INTESTINE_PROBIOTICS_6HR_UP	40	Up	0.0197694519523984	0.473216741422369
C2_TORCHIA_TARGETS_OF_EWSR1_FLI1_FUSION_TOP20_DN	16	Up	0.0197702524501401	0.473216741422369
C2_PID_PI3KCI_AKT_PATHWAY	30	Down	0.0197799240450995	0.473216741422369
C7_GSE13411_PLASMA_CELL_VS_MEMORY_BCELL_UP	149	Down	0.0197957387716591	0.473216741422369
C5_GO_ADP_TRANSPORT	5	Down	0.0198012522811926	0.473216741422369
C5_GO_ADP_TRANSMEMBRANE_TRANSPORTER_ACTIVITY	5	Down	0.0198012522811926	0.473216741422369
C7_GSE21360_SECONDARY_VS_TERTIARY_MEMORY_CD8_TCELL_UP	179	Down	0.0198144919979827	0.473216741422369
C7_GSE24026_PD1_LIGATION_VS_CTRL_IN_ACT_TCELL_LINE_DN	180	Down	0.0198387734496327	0.473216741422369
C5_GO_PROTEIN_PALMITOYLATION	27	Down	0.0198408736934264	0.473216741422369
C5_GO_POSTSYNAPTIC_ACTIN_CYTOSKELETON_ORGANIZATION	5	Down	0.0198453460127873	0.473216741422369
C2_SHIN_B_CELL_LYMPHOMA_CLUSTER_2	26	Down	0.0199160258921522	0.474198313617431
C2_NABA_PROTEOGLYCANS	15	Down	0.0199938001493447	0.474198313617431
C5_GO_NEGATIVE_REGULATION_OF_MYELOID_CELL_DIFFERENTIATION	71	Down	0.0200063337459175	0.474198313617431
C2_REACTOME_GLYCOGEN_STORAGE_DISEASES	11	Up	0.0200140983506884	0.474198313617431
C2_HOOI_ST7_TARGETS_DN	87	Up	0.0200454745741761	0.474198313617431
C2_BIOCARTA_TSP1_PATHWAY	7	Down	0.0200465300564067	0.474198313617431
C2_BIOCARTA_G2_PATHWAY	21	Down	0.020058662604334	0.474198313617431
C7_GSE22886_DC_VS_MONOCYTE_DN	173	Down	0.02006171560348	0.474198313617431
C5_GO_TROPOMYOSIN_BINDING	9	Up	0.0200829741991455	0.474198313617431
C5_GO_CELL_AGING	89	Down	0.0201210034612351	0.474437079941347
C2_KEGG_RIG_I_LIKE_RECEPTOR_SIGNALING_PATHWAY	52	Down	0.0201367669155237	0.474437079941347
C2_REACTOME_ENERGY_DEPENDENT_REGULATION_OF_MTOR_BY_LKB1_AMPK	25	Down	0.0202003550829051	0.475185555310725
C5_GO_SULFURIC_ESTER_HYDROLASE_ACTIVITY	12	Down	0.0202122843579206	0.475185555310725
C2_BURTON_ADIPOGENESIS_PEAK_AT_2HR	40	Down	0.0203752425399289	0.477445124915735
C7_GSE24671_BAKIMULC_VS_SENDAI_VIRUS_INFECTED_MOUSE_SPLENOCYTES_UP	162	Down	0.0204042842646876	0.477445124915735
C7_GSE16385_MONOCYTE_VS_12H_ROSIGLITAZONE_IL4_TREATED_MACROPHAGE_DN	173	Down	0.0204074041604784	0.477445124915735
C2_ONO_FOXP3_TARGETS_UP	22	Down	0.0204299069869161	0.477445124915735
C5_GO_PINOSOME	7	Up	0.0204312431071674	0.477445124915735
C7_GSE2770_TGFB_AND_IL4_ACT_VS_ACT_CD4_TCELL_2H_UP	165	Up	0.0204443439294665	0.477445124915735
C5_GO_CYTOLYSIS	20	Down	0.0204726352687843	0.477445124915735
C5_GO_LYMPHATIC_ENDOTHELIAL_CELL_DIFFERENTIATION	7	Up	0.0204867244925758	0.477445124915735
C7_GSE42021_TCONV_PLN_VS_CD24INT_TCONV_THYMUS_DN	145	Down	0.0205111536004836	0.477445124915735
C5_GO_CELLULAR_RESPONSE_TO_LAMINAR_FLUID_SHEAR_STRESS	6	Down	0.0205311422221569	0.477445124915735
C5_GO_POSITIVE_REGULATION_OF_MEMBRANE_POTENTIAL	14	Down	0.0205510052695166	0.477445124915735
C6_PRC2_EED_UP.V1_DN	156	Down	0.020572141827608	0.477445124915735
C2_RICKMAN_TUMOR_DIFFERENTIATED_WELL_VS_MODERATELY_UP	88	Up	0.0206579697337211	0.478443834573143
C2_NOUSHMEHR_GBM_SILENCED_BY_METHYLATION	32	Up	0.0206815645029168	0.478443834573143
C7_GSE22886_NAIVE_BCELL_VS_BLOOD_PLASMA_CELL_DN	171	Down	0.0207018283634251	0.478443834573143
C2_KANNAN_TP53_TARGETS_UP	44	Down	0.0207032732356836	0.478443834573143
C2_REACTOME_CELLULAR_RESPONSE_TO_HEAT_STRESS	84	Down	0.0207274293457522	0.478493036852045
C2_HARRIS_BRAIN_CANCER_PROGENITORS	22	Up	0.0208192145491945	0.47997374841481
C7_GSE8678_IL7R_LOW_VS_HIGH_EFF_CD8_TCELL_UP	167	Down	0.0208357613936918	0.47997374841481
C2_YAO_TEMPORAL_RESPONSE_TO_PROGESTERONE_CLUSTER_11	81	Down	0.0208742302745949	0.480350534168459
C2_REACTOME_ACTIVATION_OF_HOX_GENES_DURING_DIFFERENTIATION	102	Down	0.0209254575913556	0.480809318722982
C5_GO_VESICLE_TARGETING	80	Down	0.0209417665531269	0.480809318722982
C5_GO_NEGATIVE_REGULATION_OF_EXTRINSIC_APOPTOTIC_SIGNALING_PATHWAY_VIA_DEATH_DOMAIN_RECEPTORS	30	Down	0.0209605682838772	0.480809318722982
C2_PID_MTOR_4PATHWAY	62	Down	0.021004322091515	0.481304735014746
C7_GSE25123_ROSIGLITAZONE_VS_IL4_AND_ROSIGLITAZONE_STIM_MACROPHAGE_DAY10_UP	162	Down	0.0210759422696897	0.481880666823602
C2_REACTOME_INTRA_GOLGI_AND_RETROGRADE_GOLGI_TO_ER_TRAFFIC	168	Down	0.0211115955410843	0.481880666823602
C5_GO_REGULATION_OF_SODIUM_PROTON_ANTIPORTER_ACTIVITY	4	Down	0.0211260505590795	0.481880666823602
C7_GSE22886_DAY1_VS_DAY7_MONOCYTE_IN_CULTURE_UP	167	Down	0.0211653532985188	0.481880666823602
C5_GO_TRANSCRIPTION_FACTOR_AP_1_COMPLEX	5	Down	0.0211762675813132	0.481880666823602
C2_ISHIDA_E2F_TARGETS	50	Down	0.0211788673697434	0.481880666823602
C5_GO_VERY_LOW_DENSITY_LIPOPROTEIN_PARTICLE_CLEARANCE	5	Up	0.0212086248625431	0.481880666823602
C2_BROWNE_HCMV_INFECTION_14HR_UP	131	Down	0.0212290241357985	0.481880666823602
C2_CHARAFE_BREAST_CANCER_BASAL_VS_MESENCHYMAL_DN	39	Down	0.0212379630881943	0.481880666823602
C2_ODONNELL_TARGETS_OF_MYC_AND_TFRC_DN	36	Down	0.0212523194968928	0.481880666823602
C5_GO_SPINDLE_ASSEMBLY_INVOLVED_IN_MEIOSIS	5	Down	0.0212734686499947	0.481880666823602
C5_GO_ISOPENTENYL_DIPHOSPHATE_BIOSYNTHETIC_PROCESS	4	Down	0.0213729522947555	0.483629836144764
C2_REACTOME_BIOSYNTHESIS_OF_MARESINS	4	Up	0.021438127940956	0.484599847306334
C5_GO_INNER_ACROSOMAL_MEMBRANE	2	Up	0.0214712526222017	0.484844096374312
C5_GO_FACIAL_NERVE_MORPHOGENESIS	9	Up	0.0215277536581887	0.485615153392349
C2_GROSS_HYPOXIA_VIA_HIF1A_ONLY	8	Down	0.0216792862021603	0.487828188580314
C5_GO_SPINDLE_MIDZONE	31	Down	0.0216873492560019	0.487828188580314
C2_THUM_SYSTOLIC_HEART_FAILURE_DN	151	Up	0.0217019510683351	0.487828188580314
C7_GSE2706_UNSTIM_VS_2H_LPS_AND_R848_DC_DN	161	Down	0.0217368470033657	0.487828188580314
C5_GO_MEIOTIC_CHROMOSOME_SEGREGATION	65	Down	0.0217415324000596	0.487828188580314
C5_GO_PALMITOYLTRANSFERASE_ACTIVITY	34	Down	0.0217606000430108	0.487828188580314
C5_GO_NEUROMUSCULAR_JUNCTION_DEVELOPMENT	33	Down	0.0218040127588018	0.488297493978817
C2_BYSTRYKH_HEMATOPOIESIS_STEM_CELL_AND_BRAIN_QTL_TRANS	120	Down	0.0218314278947573	0.48840793837056
C5_GO_NUCLEAR_CHROMOSOME_SEGREGATION	211	Down	0.0218566091224685	0.488467190149849
C7_GSE17721_POLYIC_VS_GARDIQUIMOD_4H_BMDC_DN	178	Down	0.0218919868176292	0.488467190149849
C5_GO_POSITIVE_REGULATION_OF_INTERFERON_ALPHA_PRODUCTION	18	Down	0.021901642159254	0.488467190149849
C7_GSE17721_POLYIC_VS_PAM3CSK4_24H_BMDC_UP	162	Down	0.0219240211018783	0.488467190149849
C7_GSE40666_STAT1_KO_VS_STAT4_KO_CD8_TCELL_UP	175	Down	0.0219537062165746	0.488627418178946
C7_GSE17974_0H_VS_24H_IN_VITRO_ACT_CD4_TCELL_DN	172	Down	0.0219786812629763	0.488682592707917
C5_GO_TOR_COMPLEX	14	Down	0.0220332188971625	0.489394288448937
C2_DAZARD_UV_RESPONSE_CLUSTER_G5	9	Down	0.0220944730758198	0.490061218072553
C5_GO_RESPONSE_TO_MORPHINE	22	Down	0.0221336030059326	0.490061218072553
C2_LEE_EARLY_T_LYMPHOCYTE_UP	89	Down	0.0221505445278295	0.490061218072553
C2_REACTOME_ATTENUATION_PHASE	22	Down	0.0221534832273281	0.490061218072553
C7_GSE19888_ADENOSINE_A3R_ACT_VS_TCELL_MEMBRANES_ACT_IN_MAST_CELL_DN	149	Down	0.0222228976663959	0.49015241291871
C5_GO_CHROMOSOME_SEGREGATION	256	Down	0.0222264220156482	0.49015241291871
C5_GO_POSITIVE_REGULATION_OF_GLIAL_CELL_MIGRATION	8	Up	0.0222374354581237	0.49015241291871
C7_GSE43700_UNTREATED_VS_IL10_TREATED_PBMC_DN	159	Down	0.0222478607530198	0.49015241291871
C2_KEGG_MTOR_SIGNALING_PATHWAY	44	Down	0.0223409714375816	0.490678647679038
C5_GO_VOLUNTARY_MUSCULOSKELETAL_MOVEMENT	6	Down	0.0223486977672663	0.490678647679038
C2_BIOCARTA_TNFR2_PATHWAY	17	Down	0.02235576767693	0.490678647679038
C7_GSE7218_IGM_VS_IGG_SIGNAL_THGOUGH_ANTIGEN_BCELL_UP	170	Down	0.0223620982922363	0.490678647679038
C5_GO_DNA_LIGATION	15	Down	0.0224314754035937	0.49170427870057
C5_GO_POSITIVE_REGULATION_OF_FATTY_ACID_TRANSPORT	9	Up	0.0224822268910018	0.491739963778438
C5_GO_GOLGI_ASSOCIATED_VESICLE	141	Down	0.0224886309272862	0.491739963778438
C2_YAMASHITA_LIVER_CANCER_WITH_EPCAM_UP	38	Up	0.0225010138560865	0.491739963778438
C5_GO_NEGATIVE_REGULATION_OF_TUMOR_NECROSIS_FACTOR_SUPERFAMILY_CYTOKINE_PRODUCTION	42	Down	0.0226036872081966	0.492910292395091
C7_GSE40068_BCL6_POS_VS_NEG_CXCR5_POS_TFH_UP	172	Down	0.0226151750141759	0.492910292395091
C2_HASLINGER_B_CLL_WITH_6Q21_DELETION	19	Down	0.0226291170347699	0.492910292395091
C5_GO_PARTURITION	12	Up	0.0226453285370483	0.492910292395091
C5_GO_REGULATION_OF_EXTENT_OF_CELL_GROWTH	81	Up	0.0227372232458579	0.493946951921068
C2_KEGG_SPHINGOLIPID_METABOLISM	33	Down	0.0227601566957898	0.493946951921068
C2_ROETH_TERT_TARGETS_DN	9	Up	0.0227692059393724	0.493946951921068
C2_REACTOME_HSF1_ACTIVATION	24	Down	0.0227839085681034	0.493946951921068
C2_HIRSCH_CELLULAR_TRANSFORMATION_SIGNATURE_UP	209	Down	0.0228331869114754	0.494521754015931
C7_GSE9988_LPS_VS_CTRL_TREATED_MONOCYTE_DN	181	Down	0.0229260065624337	0.496037490593374
C2_REACTOME_SIGNALING_BY_NUCLEAR_RECEPTORS	225	Down	0.023032175916833	0.49738149518304
C2_REACTOME_SCAVENGING_OF_HEME_FROM_PLASMA	10	Down	0.0230339172376807	0.49738149518304
C5_GO_PROTEIN_K11_LINKED_DEUBIQUITINATION	7	Down	0.0230810321441887	0.497747871819901
C5_GO_ACTIN_MEDIATED_CELL_CONTRACTION	70	Up	0.0231088216410326	0.497747871819901
C5_GO_NEGATIVE_REGULATION_OF_COMPLEMENT_ACTIVATION	6	Up	0.023119624484016	0.497747871819901
C7_GSE21927_SPLEEN_C57BL6_VS_EL4_TUMOR_BALBC_MONOCYTES_DN	172	Down	0.0232156080549087	0.499319459184932
C5_GO_REGULATION_OF_PROTEIN_LOCALIZATION_TO_NUCLEOLUS	4	Down	0.0232557346024748	0.499687757437744
C7_GSE6259_FLT3L_INDUCED_DEC205_POS_DC_VS_CD8_TCELL_DN	154	Down	0.0232872866849839	0.499871273377377
C2_REACTOME_NUCLEOTIDE_SALVAGE	20	Down	0.0233262124664564	0.499888070834497
C5_GO_REGULATION_OF_MEMBRANE_TUBULATION	4	Down	0.0233390450194092	0.499888070834497
C5_GO_AUTOPHAGOSOME_MATURATION	33	Down	0.0233731823226708	0.499888070834497
C2_KEGG_VIRAL_MYOCARDITIS	53	Down	0.0233997966306219	0.499888070834497
C2_SCHLOSSER_SERUM_RESPONSE_UP	103	Down	0.0234222969398447	0.499888070834497
C2_HASLINGER_B_CLL_WITH_13Q14_DELETION	20	Up	0.0234400642510972	0.499888070834497
C2_BIOCARTA_RELA_PATHWAY	14	Down	0.0234763176146828	0.499888070834497
C7_GSE36888_STAT5_AB_KNOCKIN_VS_WT_TCELL_IL2_TREATED_6H_DN	182	Down	0.0234922808189701	0.499888070834497
C5_GO_SPHINGOSINE_1_PHOSPHATE_RECEPTOR_SIGNALING_PATHWAY	9	Down	0.0234962983347011	0.499888070834497
C5_GO_MITOTIC_SPINDLE_MIDZONE_ASSEMBLY	7	Down	0.0235323794917142	0.499888070834497
C2_REACTOME_TRANSLOCATION_OF_SLC2A4_GLUT4_TO_THE_PLASMA_MEMBRANE	54	Down	0.0235412004080325	0.499888070834497
C2_CHEN_ETV5_TARGETS_TESTIS	18	Down	0.0236144681328144	0.499978872341642
C7_GSE43955_TH0_VS_TGFB_IL6_IL23_TH17_ACT_CD4_TCELL_60H_DN	181	Down	0.0236232869572017	0.499978872341642
C2_MARTENS_BOUND_BY_PML_RARA_FUSION	397	Down	0.0236300910082273	0.499978872341642
C5_GO_SUMO_TRANSFERASE_ACTIVITY	17	Down	0.0236576141593973	0.499978872341642
C2_NABA_ECM_AFFILIATED	79	Up	0.0236605570486216	0.499978872341642
C5_GO_MONOSACCHARIDE_BIOSYNTHETIC_PROCESS	73	Down	0.023691056321951	0.500136847892849
C5_GO_PEPTIDYL_DIPHTHAMIDE_BIOSYNTHETIC_PROCESS_FROM_PEPTIDYL_HISTIDINE	7	Down	0.0237276721751658	0.500423517146726
C2_BIOCARTA_WNT_PATHWAY	22	Down	0.0238038755764373	0.500839262523071
C5_GO_ADHERENS_JUNCTION_MAINTENANCE	5	Up	0.023821085230425	0.500839262523071
C2_REACTOME_CONSTITUTIVE_SIGNALING_BY_AKT1_E17K_IN_CANCER	25	Down	0.0238341342489095	0.500839262523071
C7_GSE9988_ANTI_TREM1_AND_LPS_VS_CTRL_TREATED_MONOCYTES_UP	153	Down	0.0238396076715396	0.500839262523071
C5_GO_NEGATIVE_REGULATION_OF_GLYCOLYTIC_PROCESS	10	Down	0.0239584080708226	0.502845505093216
C5_GO_XENOPHAGY	9	Down	0.0239813995892175	0.502845505093216
C2_LOPES_METHYLATED_IN_COLON_CANCER_UP	18	Down	0.0240529153711935	0.50324691178749
C5_GO_STEROL_BIOSYNTHETIC_PROCESS	65	Down	0.0240629860639238	0.50324691178749
C5_GO_RNA_POLYMERASE_III_TYPE_1_PROMOTER_DNA_BINDING	5	Down	0.0240930555677393	0.50324691178749
C7_GSE24634_NAIVE_CD4_TCELL_VS_DAY5_IL4_CONV_TREG_DN	184	Down	0.0240932094213041	0.50324691178749
C5_GO_RESPONSE_TO_MITOCHONDRIAL_DEPOLARISATION	17	Down	0.0241238889847559	0.503403689160281
C7_GSE2197_IMMUNOSUPPRESSIVE_DNA_VS_UNTREATED_IN_DC_UP	167	Down	0.0242846008485885	0.504731519989579
C2_RUNNE_GENDER_EFFECT_UP	7	Up	0.0243899711846528	0.504731519989579
C7_GSE33292_WT_VS_TCF1_KO_DN3_THYMOCYTE_DN	181	Down	0.0243955197857128	0.504731519989579
C2_BIOCARTA_AMI_PATHWAY	9	Up	0.0244066404124718	0.504731519989579
C2_REACTOME_VESICLE_MEDIATED_TRANSPORT	546	Down	0.0244335212261154	0.504731519989579
C5_GO_XY_BODY	10	Up	0.0244438569596475	0.504731519989579
C5_GO_CELL_PROLIFERATION_INVOLVED_IN_HEART_MORPHOGENESIS	10	Up	0.024455116210229	0.504731519989579
C7_GSE42088_2H_VS_24H_LEISHMANIA_INF_DC_DN	141	Down	0.024513154612345	0.504731519989579
C2_SANSOM_APC_MYC_TARGETS	208	Down	0.0245136849547374	0.504731519989579
H_HALLMARK_TNFA_SIGNALING_VIA_NFKB	175	Down	0.0245241315616214	0.504731519989579
C5_GO_REGULATION_OF_AUTOPHAGY	272	Down	0.0245466853050296	0.504731519989579
C2_SCHUHMACHER_MYC_TARGETS_DN	7	Down	0.0245537503282252	0.504731519989579
C2_REACTOME_SYNTHESIS_OF_15_EICOSATETRAENOIC_ACID_DERIVATIVES	5	Up	0.0245632209543834	0.504731519989579
C7_GSE17974_0H_VS_24H_IN_VITRO_ACT_CD4_TCELL_UP	160	Down	0.0245865383643112	0.504731519989579
C5_GO_POSITIVE_REGULATION_OF_SEQUESTERING_OF_CALCIUM_ION	11	Up	0.0245870099792517	0.504731519989579
C5_GO_POSITIVE_REGULATION_OF_PROTEIN_LOCALIZATION_TO_NUCLEUS	62	Down	0.0245963303627367	0.504731519989579
C7_GSE17721_CTRL_VS_GARDIQUIMOD_6H_BMDC_UP	165	Down	0.0246048170980678	0.504731519989579
C7_GSE25123_WT_VS_PPARG_KO_MACROPHAGE_IL4_AND_ROSIGLITAZONE_STIM_UP	148	Down	0.0246057487303302	0.504731519989579
C5_GO_REGULATION_OF_HUMORAL_IMMUNE_RESPONSE	36	Up	0.0247176525330998	0.506548647147667
C5_GO_COATED_VESICLE	222	Down	0.0247581889603395	0.506767618586819
C5_GO_NEGATIVE_REGULATION_OF_NATURAL_KILLER_CELL_MEDIATED_IMMUNITY	13	Down	0.0247831413401132	0.506767618586819
C5_GO_PHARYNGEAL_ARCH_ARTERY_MORPHOGENESIS	6	Up	0.0247983233695985	0.506767618586819
C5_GO_ACTIN_FILAMENT_BASED_MOVEMENT	87	Up	0.0248478975169368	0.50728704226534
C5_GO_RECYCLING_ENDOSOME	142	Down	0.0248704460715641	0.50728704226534
C5_GO_KINETOCHORE	115	Down	0.0249023088221403	0.5073094311292
C2_GARGALOVIC_RESPONSE_TO_OXIDIZED_PHOSPHOLIPIDS_YELLOW_UP	28	Down	0.0249362165528243	0.5073094311292
C7_GSE32034_LY6C_HIGH_VS_LOW_MONOCYTE_DN	157	Down	0.0249416044029824	0.5073094311292
C7_GSE36888_UNTREATED_VS_IL2_TREATED_TCELL_17H_DN	166	Down	0.0250051376485825	0.508125916875731
C2_REACTOME_MUCOPOLYSACCHARIDOSES	10	Down	0.0251764559767554	0.509991379617227
C2_REACTOME_SIGNALLING_TO_ERKS	26	Down	0.0251923400835314	0.509991379617227
H_HALLMARK_E2F_TARGETS	187	Down	0.025204469037282	0.509991379617227
C5_GO_ALDEHYDE_BIOSYNTHETIC_PROCESS	10	Down	0.0252082320559571	0.509991379617227
C5_GO_RECEPTOR_METABOLIC_PROCESS	144	Down	0.0252143231463841	0.509991379617227
C2_SASSON_RESPONSE_TO_GONADOTROPHINS_UP	72	Down	0.0252528699332475	0.510295900985987
C2_BIOCARTA_MCALPAIN_PATHWAY	13	Down	0.0254188672315335	0.51181049142706
C7_GSE31622_WT_VS_KLF3_KO_BCELL_DN	152	Down	0.0254549116560638	0.51181049142706
C2_REACTOME_KERATAN_SULFATE_KERATIN_METABOLISM	27	Down	0.0254957872757175	0.51181049142706
C2_PID_EPO_PATHWAY	30	Down	0.0255061848354112	0.51181049142706
C2_REACTOME_INCRETIN_SYNTHESIS_SECRETION_AND_INACTIVATION	13	Up	0.0255400984686006	0.51181049142706
C7_GSE29617_CTRL_VS_DAY7_TIV_FLU_VACCINE_PBMC_2008_UP	160	Down	0.0255548615442618	0.51181049142706
C2_NAKAMURA_ADIPOGENESIS_EARLY_UP	45	Down	0.0255811432386183	0.51181049142706
C2_REACTOME_GLUCONEOGENESIS	26	Down	0.0255927808426581	0.51181049142706
C2_TRAYNOR_RETT_SYNDROM_DN	10	Up	0.025606906463061	0.51181049142706
C3_GTCAACC_MIR3805P	19	Up	0.0256087441762595	0.51181049142706
C5_GO_CONDENSED_CHROMOSOME_OUTER_KINETOCHORE	9	Down	0.0256254243814249	0.51181049142706
C7_GSE37533_PPARG1_FOXP3_VS_FOXP3_TRANSDUCED_CD4_TCELL_DN	176	Down	0.0256450920425769	0.51181049142706
C7_GSE32986_GMCSF_VS_GMCSF_AND_CURDLAN_LOWDOSE_STIM_DC_DN	171	Up	0.0256858993104726	0.51181049142706
C5_GO_CATALYTIC_ACTIVITY_ACTING_ON_A_RRNA	17	Down	0.0256887135931554	0.51181049142706
C2_REACTOME_TRIF_TICAM1_MEDIATED_TLR4_SIGNALING	90	Down	0.0256900942933132	0.51181049142706
C5_GO_AEROBIC_RESPIRATION	73	Up	0.0257047942801143	0.51181049142706
C5_GO_REGULATION_OF_NEURON_PROJECTION_REGENERATION	23	Up	0.0257418995658282	0.512025513376521
C7_GSE14415_INDUCED_VS_NATURAL_TREG_DN	169	Down	0.0257627347107	0.512025513376521
C7_GSE22935_UNSTIM_VS_12H_MBOVIS_BCG_STIM_MACROPHAGE_UP	184	Down	0.0258047575197163	0.512236092278543
C7_GSE12845_IGD_POS_BLOOD_VS_PRE_GC_TONSIL_BCELL_DN	183	Down	0.0258204907722232	0.512236092278543
C2_REACTOME_COMPETING_ENDOGENOUS_RNAS_CERNAS_REGULATE_PTEN_TRANSLATION	8	Up	0.0258757951744751	0.512864870962702
C7_GSE26351_UNSTIM_VS_WNT_PATHWAY_STIM_HEMATOPOIETIC_PROGENITORS_DN	171	Down	0.0259448815127574	0.513316117916205
C7_GSE9988_ANTI_TREM1_AND_LPS_VS_VEHICLE_TREATED_MONOCYTES_UP	153	Down	0.025968399998247	0.513316117916205
C2_REACTOME_TNFR1_INDUCED_PROAPOPTOTIC_SIGNALING	12	Down	0.0259822950145438	0.513316117916205
C2_FIGUEROA_AML_METHYLATION_CLUSTER_6_DN	15	Down	0.0259930824337258	0.513316117916205
C7_GSE2405_S_AUREUS_VS_A_PHAGOCYTOPHILUM_NEUTROPHIL_DN	177	Down	0.0260536477299431	0.514027473597854
C2_REACTOME_HEME_BIOSYNTHESIS	10	Down	0.0260764294022389	0.514027473597854
C2_KORKOLA_EMBRYONIC_CARCINOMA_VS_SEMINOMA_UP	14	Up	0.0261011102361943	0.514047522811286
C5_GO_MEIOTIC_DNA_DOUBLE_STRAND_BREAK_PROCESSING	3	Down	0.0261326204952711	0.514201915777876
C7_GSE9988_ANTI_TREM1_VS_VEHICLE_TREATED_MONOCYTES_DN	181	Down	0.0261793847871859	0.514655905639854
C5_GO_CLEAVAGE_FURROW	46	Down	0.0262614794647117	0.515696625292973
C5_GO_PURINE_NUCLEOTIDE_TRANSPORT	14	Down	0.0262798031671188	0.515696625292973
C7_GSE2770_TGFB_AND_IL4_VS_IL12_TREATED_ACT_CD4_TCELL_2H_DN	170	Down	0.0263293529063311	0.516202647278187
C5_GO_DNA_INTEGRITY_CHECKPOINT	141	Down	0.026364335349222	0.516422413698062
C2_LE_EGR2_TARGETS_UP	89	Down	0.0264379656425178	0.516835209087092
C5_GO_POSITIVE_REGULATION_OF_CELL_CYCLE_PHASE_TRANSITION	79	Down	0.026447380293532	0.516835209087092
C5_GO_CELLULAR_POTASSIUM_ION_HOMEOSTASIS	10	Up	0.0264567855501011	0.516835209087092
C5_GO_RETINOIC_ACID_RECEPTOR_SIGNALING_PATHWAY	21	Down	0.026491944447655	0.517057061308543
C7_GSE5589_UNSTIM_VS_45MIN_LPS_AND_IL10_STIM_MACROPHAGE_UP	168	Down	0.0265187284386106	0.517115204552906
C5_GO_PROTEIN_LOCALIZATION_TO_CYTOSKELETON	46	Down	0.026563834586165	0.517334538177361
C5_GO_NEGATIVE_REGULATION_OF_TUMOR_NECROSIS_FACTOR_BIOSYNTHETIC_PROCESS	6	Down	0.0265776064358484	0.517334538177361
C2_KEGG_ALLOGRAFT_REJECTION	28	Down	0.0266438579353718	0.517973914582192
C1_chr4q22	23	Up	0.0266700656321147	0.517973914582192
C5_GO_NUCLEAR_CHROMOSOME_TELOMERIC_REGION	112	Down	0.0267117420830886	0.517973914582192
C5_GO_REGULATION_OF_PODOSOME_ASSEMBLY	12	Down	0.026732566707802	0.517973914582192
C7_GSE9988_LOW_LPS_VS_ANTI_TREM1_AND_LPS_MONOCYTE_UP	166	Down	0.0267538328593778	0.517973914582192
C2_REACTOME_REGULATION_OF_RUNX1_EXPRESSION_AND_ACTIVITY	16	Up	0.0268084742401099	0.517973914582192
C7_GSE45739_NRAS_KO_VS_WT_UNSTIM_CD4_TCELL_UP	167	Down	0.0268115966361581	0.517973914582192
C2_REACTOME_RHO_GTPASES_ACTIVATE_WASPS_AND_WAVES	33	Down	0.0268168106838846	0.517973914582192
C2_KEGG_AMINOACYL_TRNA_BIOSYNTHESIS	36	Down	0.0268250542698967	0.517973914582192
C2_TANG_SENESCENCE_TP53_TARGETS_UP	20	Up	0.0268793731809107	0.518402251674396
C1_chr9q13	3	Up	0.0268949655957761	0.518402251674396
C5_GO_REGULATION_OF_PROTEIN_LIPIDATION	5	Up	0.0269375916367358	0.51876356660001
C2_DOUGLAS_BMI1_TARGETS_DN	276	Down	0.0271625385686466	0.522591048371973
C2_REACTOME_SIGNALING_BY_RHO_GTPASES	383	Down	0.0271888265086742	0.522591048371973
C2_SCHEIDEREIT_IKK_INTERACTING_PROTEINS	49	Down	0.0272169909260197	0.522591048371973
C5_GO_REGULATION_OF_APOPTOTIC_CELL_CLEARANCE	5	Up	0.02724006459027	0.522591048371973
C5_GO_CELL_CELL_ADHESION_INVOLVED_IN_GASTRULATION	10	Down	0.027256624674559	0.522591048371973
C2_MACLACHLAN_BRCA1_TARGETS_UP	19	Down	0.0273071949272179	0.523098937745991
C7_GSE41867_NAIVE_VS_EFFECTOR_CD8_TCELL_UP	173	Down	0.027351659155835	0.523489067702382
C7_GSE24142_EARLY_THYMIC_PROGENITOR_VS_DN2_THYMOCYTE_UP	172	Up	0.0274005122632715	0.523632984380911
C5_GO_MYOFILAMENT	17	Up	0.0274423066260576	0.523632984380911
C2_ZHAN_MULTIPLE_MYELOMA_PR_DN	43	Up	0.0274441344157358	0.523632984380911
C2_REACTOME_CD28_CO_STIMULATION	32	Down	0.0274972822387773	0.523632984380911
C7_GSE5589_WT_VS_IL6_KO_LPS_AND_IL10_STIM_MACROPHAGE_45MIN_UP	181	Down	0.0274983839858757	0.523632984380911
C5_GO_HEART_FORMATION	15	Up	0.0275076849851433	0.523632984380911
C7_GSE36392_MAC_VS_NEUTROPHIL_IL25_TREATED_LUNG_UP	162	Down	0.0275279136474244	0.523632984380911
C5_GO_FC_RECEPTOR_MEDIATED_STIMULATORY_SIGNALING_PATHWAY	78	Down	0.0275700291391553	0.523975278206361
C2_KASLER_HDAC7_TARGETS_1_DN	15	Up	0.0276925510760237	0.525843782364041
C5_GO_BIOLOGICAL_PHASE	5	Up	0.0277628140695988	0.526036242406297
C2_JOHNSTONE_PARVB_TARGETS_1_DN	53	Up	0.0277708546223888	0.526036242406297
C2_TURJANSKI_MAPK8_AND_MAPK9_TARGETS	7	Down	0.0277753335193124	0.526036242406297
C7_GSE3982_MAC_VS_NEUTROPHIL_DN	145	Down	0.0278307171301432	0.526626017611586
C5_GO_MITOCHONDRIAL_ELECTRON_TRANSPORT_UBIQUINOL_TO_CYTOCHROME_C	11	Up	0.0278778459602759	0.526904812662009
C5_GO_RNA_PHOSPHODIESTER_BOND_HYDROLYSIS_EXONUCLEOLYTIC	38	Down	0.0279483032596518	0.526904812662009
C7_GSE9006_HEALTHY_VS_TYPE_1_DIABETES_PBMC_4MONTH_POST_DX_UP	178	Down	0.0279545800908379	0.526904812662009
C7_GSE28726_NAIVE_VS_ACTIVATED_NKTCELL_UP	147	Down	0.0280027949148247	0.526904812662009
C7_GSE7764_IL15_TREATED_VS_CTRL_NK_CELL_24H_UP	165	Down	0.0280034698077725	0.526904812662009
C2_BIOCARTA_NEUTROPHIL_PATHWAY	8	Down	0.0280088909032221	0.526904812662009
C5_GO_OPSONIZATION	3	Down	0.0280326470378354	0.526904812662009
C7_GSE16385_UNTREATED_VS_12H_IFNG_TNF_TREATED_MACROPHAGE_UP	119	Down	0.0280542325664437	0.526904812662009
C5_GO_POSITIVE_REGULATION_OF_ASTROCYTE_ACTIVATION	3	Up	0.028086418108473	0.526904812662009
C5_GO_REGULATION_OF_REACTIVE_OXYGEN_SPECIES_BIOSYNTHETIC_PROCESS	67	Down	0.0280880068619715	0.526904812662009
C7_GSE14000_TRANSLATED_RNA_VS_MRNA_DC_DN	149	Up	0.0281639319077381	0.527737999546432
C5_GO_ASPARTATE_TRANSMEMBRANE_TRANSPORT	7	Down	0.0281852413950219	0.527737999546432
C7_GSE21678_WT_VS_FOXO1_FOXO3_KO_TREG_DN	150	Down	0.0282238654009254	0.527737999546432
C2_REACTOME_REELIN_SIGNALLING_PATHWAY	5	Down	0.0282295979134076	0.527737999546432
C5_GO_EPHRIN_RECEPTOR_BINDING	25	Down	0.0282771686314266	0.5281727722962
C2_LINDGREN_BLADDER_CANCER_CLUSTER_2A_UP	6	Up	0.0283145781580522	0.528300427697
C2_YAMANAKA_GLIOBLASTOMA_SURVIVAL_UP	7	Down	0.0283591836518211	0.528300427697
C5_GO_OXIDOREDUCTASE_ACTIVITY_ACTING_ON_THE_CH_CH_GROUP_OF_DONORS_QUINONE_OR_RELATED_COMPOUND_AS_ACCEPTOR	5	Up	0.0283681679103011	0.528300427697
C2_REACTOME_RUNX3_REGULATES_WNT_SIGNALING	8	Down	0.0283823720728601	0.528300427697
C5_GO_GLYCEROPHOSPHODIESTER_PHOSPHODIESTERASE_ACTIVITY	2	Down	0.0284056023362379	0.528300427697
C5_GO_COPII_COATED_VESICLE_CARGO_LOADING	12	Down	0.0284951917478695	0.529513302257458
C2_LU_TUMOR_VASCULATURE_UP	21	Up	0.0285716861504875	0.529993379519446
C2_MYLLYKANGAS_AMPLIFICATION_HOT_SPOT_22	9	Down	0.0286358215978136	0.529993379519446
C2_NAKAMURA_LUNG_CANCER	5	Down	0.0286610734259041	0.529993379519446
C5_GO_CILIARY_TIP	38	Down	0.0286652372487446	0.529993379519446
C2_PID_SMAD2_3PATHWAY	16	Down	0.0286807235709258	0.529993379519446
C7_GSE37534_UNTREATED_VS_GW1929_TREATED_CD4_TCELL_PPARG1_AND_FOXP3_TRASDUCED_DN	168	Down	0.0287063943777122	0.529993379519446
C1_chr8p22	13	Up	0.0287180672618292	0.529993379519446
C5_GO_FEMALE_MEIOSIS_CHROMOSOME_SEGREGATION	5	Down	0.0287311954807906	0.529993379519446
C2_REACTOME_RAF_ACTIVATION	26	Down	0.0287406067796302	0.529993379519446
C5_GO_REGULATION_OF_KILLING_OF_CELLS_OF_OTHER_ORGANISM	10	Down	0.0287729548862614	0.530139863438725
C2_KEGG_NON_SMALL_CELL_LUNG_CANCER	48	Down	0.0288862322859677	0.53127623773723
C5_GO_LIPOXYGENASE_PATHWAY	11	Up	0.0288900414102043	0.53127623773723
C2_ACEVEDO_LIVER_CANCER_WITH_H3K9ME3_DN	93	Down	0.0289080013352394	0.53127623773723
C7_GSE40274_CTRL_VS_IRF4_TRANSDUCED_ACTIVATED_CD4_TCELL_DN	145	Down	0.0289632700839727	0.531842025388114
C7_GSE17186_BLOOD_VS_CORD_BLOOD_CD21LOW_TRANSITIONAL_BCELL_UP	178	Down	0.0290285387510259	0.532204105175082
C5_GO_HISTONE_EXCHANGE	51	Down	0.0290319875078245	0.532204105175082
C5_GO_MOLECULAR_ADAPTOR_ACTIVITY	170	Down	0.0291875204750108	0.533710546351508
C5_GO_RELEASE_OF_SEQUESTERED_CALCIUM_ION_INTO_CYTOSOL_BY_ENDOPLASMIC_RETICULUM	22	Up	0.02920764169216	0.533710546351508
C5_GO_MUTLALPHA_COMPLEX_BINDING	5	Down	0.0292167019022518	0.533710546351508
C5_GO_AGGREPHAGY	8	Down	0.0292754951577294	0.533710546351508
C5_GO_POSITIVE_REGULATION_OF_PHOSPHOLIPASE_ACTIVITY	39	Up	0.0292765188899005	0.533710546351508
C2_CAFFAREL_RESPONSE_TO_THC_24HR_3_DN	11	Down	0.029296818118711	0.533710546351508
C5_GO_REGULATION_OF_PHOSPHOLIPASE_A2_ACTIVITY	7	Up	0.0293304930160326	0.533710546351508
C5_GO_POSITIVE_REGULATION_OF_NUCLEOBASE_CONTAINING_COMPOUND_TRANSPORT	7	Up	0.0293344829018447	0.533710546351508
C7_GSE9946_MATURE_STIMULATORY_VS_LISTERIA_INF_MATURE_DC_UP	122	Down	0.0293352848291535	0.533710546351508
C2_PID_LIS1_PATHWAY	24	Down	0.0295377271738098	0.536513199401542
C2_PID_P38_MK2_PATHWAY	17	Down	0.0295663250908753	0.536513199401542
C2_GINESTIER_BREAST_CANCER_ZNF217_AMPLIFIED_DN	270	Down	0.0295808324313355	0.536513199401542
C2_GYORFFY_DOXORUBICIN_RESISTANCE	26	Up	0.0296438582759581	0.536513199401542
C7_GSE7348_UNSTIM_VS_TOLERIZED_AND_LPS_STIM_MACROPHAGE_DN	147	Down	0.0296589224253301	0.536513199401542
C7_GSE25677_MPL_VS_R848_STIM_BCELL_UP	160	Up	0.0297283713838579	0.536513199401542
C5_GO_CHLORIDE_CHANNEL_INHIBITOR_ACTIVITY	9	Up	0.0297365243374411	0.536513199401542
C7_GSE35825_UNTREATED_VS_IFNA_STIM_MACROPHAGE_DN	146	Down	0.0297780617347796	0.536513199401542
C7_GSE2128_C57BL6_VS_NOD_CD4CD8_DP_THYMOCYTE_UP	167	Down	0.0297837406083104	0.536513199401542
C5_GO_REGULATION_OF_PROTEIN_TARGETING_TO_MEMBRANE	31	Down	0.0297887520597094	0.536513199401542
C7_GSE15930_STIM_VS_STIM_AND_IL12_48H_CD8_T_CELL_UP	170	Down	0.0297935975483864	0.536513199401542
C5_GO_MATURATION_OF_5_8S_RRNA	22	Down	0.0298065100263309	0.536513199401542
C5_GO_GLUCOCORTICOID_METABOLIC_PROCESS	11	Down	0.0298225183532501	0.536513199401542
C2_BIOCARTA_GATA3_PATHWAY	13	Down	0.0298775064375384	0.536513199401542
C5_GO_SODIUM_CHANNEL_ACTIVITY	20	Up	0.0299069790090341	0.536513199401542
C5_GO_CARBOHYDRATE_DERIVATIVE_TRANSMEMBRANE_TRANSPORTER_ACTIVITY	36	Down	0.0299206816420854	0.536513199401542
C5_GO_REGULATION_OF_RECEPTOR_BIOSYNTHETIC_PROCESS	17	Down	0.0299287471517398	0.536513199401542
C5_GO_CELLULAR_RESPONSE_TO_SALT	4	Down	0.0299338948430083	0.536513199401542
C2_PID_ERBB1_INTERNALIZATION_PATHWAY	36	Down	0.0299717405906354	0.536518483922622
C7_GSE8685_IL2_STARVED_VS_IL21_ACT_IL2_STARVED_CD4_TCELL_DN	170	Down	0.0299835860370144	0.536518483922622
C5_GO_REGULATION_OF_STEROID_HORMONE_BIOSYNTHETIC_PROCESS	6	Down	0.0300555299898289	0.537363191744076
C2_REACTOME_CHK1_CHK2_CDS1_MEDIATED_INACTIVATION_OF_CYCLIN_B:CDK1_COMPLEX	11	Down	0.0300867979674689	0.5374798620455
C5_GO_IMMUNE_RESPONSE_REGULATING_SIGNALING_PATHWAY	440	Down	0.0301233122313843	0.537689984882794
C2_LI_CISPLATIN_RESISTANCE_DN	19	Up	0.0301956999971543	0.537876782282106
C5_GO_RESPONSE_TO_HYDROGEN_PEROXIDE	123	Down	0.0301966479859823	0.537876782282106
C7_GSE6259_33D1_POS_VS_DEC205_POS_FLT3L_INDUCED_SPLENIC_DC_DN	170	Down	0.0302080594017479	0.537876782282106
C5_GO_ARTERY_MORPHOGENESIS	41	Up	0.0302609250458608	0.538376801614442
C7_GSE36527_CD69_NEG_VS_POS_TREG_CD62L_LOS_KLRG1_NEG_UP	157	Down	0.0304128874483848	0.53992605031447
C2_SHAFFER_IRF4_TARGETS_IN_ACTIVATED_B_LYMPHOCYTE	75	Down	0.0304409933701153	0.53992605031447
C2_REACTOME_RESOLUTION_OF_D_LOOP_STRUCTURES_THROUGH_SYNTHESIS_DEPENDENT_STRAND_ANNEALING_SDSA	24	Down	0.0304419021793949	0.53992605031447
C2_MOHANKUMAR_HOXA1_TARGETS_UP	336	Down	0.0304474249245144	0.53992605031447
C1_chr16q21	28	Down	0.0304942858647848	0.540088331836381
C7_GSE21546_ELK1_KO_VS_SAP1A_KO_AND_ELK1_KO_ANTI_CD3_STIM_DP_THYMOCYTES_DN	158	Down	0.0305063013010744	0.540088331836381
C5_GO_SIGNAL_RECOGNITION_PARTICLE	10	Up	0.0305791968095484	0.54093802304057
C2_BIOCARTA_41BB_PATHWAY	18	Down	0.0307223648544931	0.542725337123318
C2_HAMAI_APOPTOSIS_VIA_TRAIL_UP	572	Up	0.0307302013838642	0.542725337123318
C2_KEGG_VEGF_SIGNALING_PATHWAY	56	Down	0.0308593172943145	0.544139243035904
C5_GO_ACTIN_POLYMERIZATION_DEPENDENT_CELL_MOTILITY	6	Down	0.0308603575666452	0.544139243035904
C7_GSE22886_NAIVE_BCELL_VS_NEUTROPHIL_DN	168	Down	0.0308948844297318	0.544216753412179
C5_GO_POSITIVE_REGULATION_OF_CYTOKINESIS	29	Down	0.030979505971029	0.544216753412179
C7_GSE9006_TYPE_1_VS_TYPE_2_DIABETES_PBMC_AT_DX_UP	165	Down	0.0309968913247193	0.544216753412179
C5_GO_ANCHORED_COMPONENT_OF_SYNAPTIC_VESICLE_MEMBRANE	11	Down	0.0310523087806355	0.544216753412179
C7_GSE23568_CTRL_TRANSDUCED_VS_WT_CD8_TCELL_DN	167	Down	0.0310683662114441	0.544216753412179
C5_GO_DEOXYRIBONUCLEOSIDE_TRIPHOSPHATE_CATABOLIC_PROCESS	8	Down	0.0310719591199394	0.544216753412179
C2_ZHANG_RESPONSE_TO_IKK_INHIBITOR_AND_TNF_DN	83	Down	0.0310846427249052	0.544216753412179
C5_GO_POSITIVE_REGULATION_OF_PROTEIN_TARGETING_TO_MEMBRANE	26	Down	0.0310967448098478	0.544216753412179
C5_GO_NEGATIVE_REGULATION_OF_CGMP_MEDIATED_SIGNALING	2	Down	0.0311589477778269	0.544216753412179
C5_GO_NEGATIVE_REGULATION_OF_PLATELET_DERIVED_GROWTH_FACTOR_RECEPTOR_SIGNALING_PATHWAY	10	Up	0.0311608726486067	0.544216753412179
C5_GO_POSITIVE_REGULATION_OF_NEUROTROPHIN_TRK_RECEPTOR_SIGNALING_PATHWAY	6	Up	0.0311691829070727	0.544216753412179
C5_GO_THIOESTERASE_BINDING	11	Down	0.0311839104067679	0.544216753412179
C5_GO_PRI_MIRNA_TRANSCRIPTION_BY_RNA_POLYMERASE_II	34	Down	0.0312036175647549	0.544216753412179
C7_GSE2197_CPG_DNA_VS_UNTREATED_IN_DC_UP	161	Down	0.0312154893316565	0.544216753412179
C5_GO_NEGATIVE_REGULATION_OF_CYTOKINE_PRODUCTION	207	Down	0.0312446113588618	0.544240761062619
C2_REACTOME_SIGNALING_BY_NOTCH	202	Down	0.0312669737055724	0.544240761062619
C5_GO_NEURONAL_ACTION_POTENTIAL_PROPAGATION	6	Up	0.0313474971981744	0.544700752700847
C2_BERENJENO_TRANSFORMED_BY_RHOA_UP	454	Down	0.031373346164314	0.544700752700847
C5_GO_CHRONIC_INFLAMMATORY_RESPONSE	11	Down	0.0313987838294337	0.544700752700847
C3_CTCAGGG_MIR125B_MIR125A	271	Down	0.0314124336355414	0.544700752700847
C7_GSE22443_NAIVE_VS_ACT_AND_IL12_TREATED_CD8_TCELL_UP	176	Down	0.031443529639614	0.544700752700847
C2_REACTOME_MHC_CLASS_II_ANTIGEN_PRESENTATION	96	Down	0.0314648345724498	0.544700752700847
C5_GO_MESENCHYMAL_CELL_PROLIFERATION	30	Up	0.0314689243953212	0.544700752700847
C2_BIOCARTA_CELLCYCLE_PATHWAY	22	Down	0.0315542045743027	0.544887280730095
C5_GO_Y_FORM_DNA_BINDING	4	Down	0.0315833562617325	0.544887280730095
C2_FUJII_YBX1_TARGETS_DN	169	Down	0.0316215567313504	0.544887280730095
C2_MOLENAAR_TARGETS_OF_CCND1_AND_CDK4_DN	49	Down	0.0316412273080093	0.544887280730095
C6_ATM_DN.V1_DN	83	Up	0.0316531079918231	0.544887280730095
C2_STEGMEIER_PREMITOTIC_CELL_CYCLE_REGULATORS	8	Down	0.0316742372719945	0.544887280730095
C7_GSE369_IFNG_KO_VS_WT_LIVER_DN	163	Down	0.0317156361235964	0.544887280730095
C7_GSE19198_CTRL_VS_IL21_TREATED_TCELL_24H_UP	162	Down	0.031758545889207	0.544887280730095
C1_chr5q13	40	Down	0.0318065218798346	0.544887280730095
C5_GO_NEGATIVE_REGULATION_OF_PROTEOLYSIS_INVOLVED_IN_CELLULAR_PROTEIN_CATABOLIC_PROCESS	55	Down	0.0318198965123367	0.544887280730095
C5_GO_REGULATION_OF_CD8_POSITIVE_ALPHA_BETA_T_CELL_ACTIVATION	13	Down	0.0318248553626646	0.544887280730095
C5_GO_POSITIVE_REGULATION_OF_CELLULAR_PROTEIN_LOCALIZATION	258	Down	0.0318277416432268	0.544887280730095
C5_GO_TYPE_B_PANCREATIC_CELL_PROLIFERATION	12	Down	0.0318363105594989	0.544887280730095
C2_BILANGES_SERUM_RESPONSE_TRANSLATION	18	Up	0.0318563943953942	0.544887280730095
C5_GO_PROGRAMMED_CELL_DEATH_INVOLVED_IN_CELL_DEVELOPMENT	10	Up	0.0318614904956416	0.544887280730095
C5_GO_PYRIMIDINE_RIBONUCLEOTIDE_SALVAGE	4	Down	0.0318810354834945	0.544887280730095
C2_COLDREN_GEFITINIB_RESISTANCE_DN	157	Up	0.0319165995551051	0.545066267402161
C2_REACTOME_GALACTOSE_CATABOLISM	5	Down	0.0319457824997737	0.545136082672887
C5_GO_FRUCTOSE_6_PHOSPHATE_METABOLIC_PROCESS	8	Down	0.0321978420068936	0.547996239085066
C2_RICKMAN_HEAD_AND_NECK_CANCER_E	37	Up	0.0322507717685024	0.547996239085066
C5_GO_SUPERCOILED_DNA_BINDING	5	Up	0.032342594609731	0.547996239085066
C5_GO_AZUROPHIL_GRANULE	131	Down	0.0323606431407981	0.547996239085066
C5_GO_ALTERNATIVE_MRNA_SPLICING_VIA_SPLICEOSOME	60	Up	0.0323823526709244	0.547996239085066
C5_GO_PEPTIDE_METABOLIC_PROCESS	82	Up	0.0324009341607926	0.547996239085066
C2_REACTOME_GAMMA_CARBOXYLATION_HYPUSINE_FORMATION_AND_ARYLSULFATASE_ACTIVATION	30	Down	0.0324033190717325	0.547996239085066
C7_GSE7509_UNSTIM_VS_TNFA_IL1B_IL6_PGE_STIM_DC_UP	178	Down	0.0324099813434958	0.547996239085066
C2_KOBAYASHI_EGFR_SIGNALING_6HR_DN	11	Down	0.0324615867202295	0.547996239085066
C2_REACTOME_FATTY_ACIDS_BOUND_TO_GPR40_FFAR1_REGULATE_INSULIN_SECRETION	6	Up	0.0325067228145354	0.547996239085066
C5_GO_PHOTORECEPTOR_OUTER_SEGMENT	50	Up	0.0325181320469917	0.547996239085066
C2_WONG_MITOCHONDRIA_GENE_MODULE	185	Up	0.0325205732536113	0.547996239085066
C5_GO_PARANODE_REGION_OF_AXON	7	Up	0.0325311716790007	0.547996239085066
C5_GO_VACUOLAR_PART	452	Down	0.0325540735255701	0.547996239085066
H_HALLMARK_PI3K_AKT_MTOR_SIGNALING	93	Down	0.0325963709656369	0.547996239085066
C5_GO_REGULATION_OF_POTASSIUM_ION_TRANSPORT	57	Up	0.0326034379085116	0.547996239085066
C2_REACTOME_NETRIN_MEDIATED_REPULSION_SIGNALS	4	Up	0.0326123269816558	0.547996239085066
C5_GO_GERMINAL_CENTER_FORMATION	14	Down	0.0326133310277834	0.547996239085066
C7_GSE22886_TCELL_VS_BCELL_NAIVE_UP	174	Down	0.0326165255768673	0.547996239085066
C2_FLECHNER_BIOPSY_KIDNEY_TRANSPLANT_REJECTED_VS_OK_UP	74	Up	0.0326291872453119	0.547996239085066
C2_REACTOME_ACTIVATION_OF_ATR_IN_RESPONSE_TO_REPLICATION_STRESS	35	Down	0.0326431493521187	0.547996239085066
C5_GO_PROTEIN_TARGETING_TO_MEMBRANE	150	Up	0.0327073523565859	0.548243633370584
C7_GSE18791_CTRL_VS_NEWCASTLE_VIRUS_DC_4H_DN	153	Down	0.0327083620516631	0.548243633370584
C2_BIOCARTA_TOLL_PATHWAY	25	Down	0.0327407935188972	0.548364115351583
C2_NAKAYAMA_SOFT_TISSUE_TUMORS_PCA2_DN	44	Up	0.0327690452887595	0.548414461331065
C2_REACTOME_SIGNALLING_TO_RAS	15	Down	0.0328255503000266	0.548684143090807
C5_GO_CILIARY_NEUROTROPHIC_FACTOR_RECEPTOR_ACTIVITY	4	Up	0.0328356758282949	0.548684143090807
C2_REACTOME_CS_DS_DEGRADATION	9	Down	0.0329191354946286	0.549482473410843
C5_GO_REGULATION_OF_MEGAKARYOCYTE_DIFFERENTIATION	73	Down	0.0329340413562085	0.549482473410843
C5_GO_3_5_EXONUCLEASE_ACTIVITY	47	Down	0.0329837396764008	0.549889314651155
C5_GO_C_X3_C_CHEMOKINE_BINDING	5	Down	0.033027395961704	0.550194879199461
C5_GO_LIGAND_GATED_ION_CHANNEL_ACTIVITY	66	Up	0.0330927434316143	0.550861046409929
C7_GSE17186_NAIVE_VS_CD21HIGH_TRANSITIONAL_BCELL_DN	180	Down	0.03325302200871	0.553105204513941
C5_GO_ALPHA_GLUCOSIDASE_ACTIVITY	5	Down	0.0332973348261472	0.553418519072989
C2_GUTIERREZ_MULTIPLE_MYELOMA_UP	31	Down	0.0334257224498963	0.554421135879811
C2_REACTOME_INITIAL_TRIGGERING_OF_COMPLEMENT	9	Up	0.0335010685707153	0.554421135879811
C5_GO_PROTEIN_LOCALIZATION_TO_JUXTAPARANODE_REGION_OF_AXON	4	Up	0.0335075982527104	0.554421135879811
C2_REACTOME_CHOLESTEROL_BIOSYNTHESIS	23	Down	0.0335088572153754	0.554421135879811
C5_GO_REGULATION_OF_PROTEIN_DEUBIQUITINATION	11	Down	0.0335304986695449	0.554421135879811
C5_GO_RRNA_BINDING	43	Up	0.0336022364585771	0.554421135879811
C5_GO_LYMPHANGIOGENESIS	10	Up	0.033664957964356	0.554421135879811
C5_GO_REGULATION_OF_TRANSLATIONAL_ELONGATION	16	Down	0.033671580919258	0.554421135879811
C5_GO_NUCLEOSOME_ORGANIZATION	136	Down	0.0336945253607326	0.554421135879811
C2_REACTOME_ENOS_ACTIVATION	10	Down	0.0337020485366059	0.554421135879811
C5_GO_GOLGI_TO_PLASMA_MEMBRANE_PROTEIN_TRANSPORT	34	Down	0.0337025320564501	0.554421135879811
C5_GO_AZUROPHIL_GRANULE_LUMEN	76	Down	0.0337156498526542	0.554421135879811
C5_GO_HISTONE_H3_K36_DEMETHYLATION	9	Down	0.0337520256045499	0.554421135879811
C5_GO_HISTONE_DEMETHYLASE_ACTIVITY_H3_K36_SPECIFIC_	9	Down	0.0337520256045499	0.554421135879811
C5_GO_AT_DNA_BINDING	6	Up	0.0337659242643707	0.554421135879811
C5_GO_ANTIGEN_PROCESSING_AND_PRESENTATION_OF_PEPTIDE_OR_POLYSACCHARIDE_ANTIGEN_VIA_MHC_CLASS_II	85	Down	0.0337660158711499	0.554421135879811
C7_GSE17186_MEMORY_VS_NAIVE_BCELL_UP	169	Down	0.0338282452855128	0.554901675959768
C5_GO_REGULATION_OF_RESPONSE_TO_BIOTIC_STIMULUS	105	Down	0.0338463711571465	0.554901675959768
C2_KESHELAVA_MULTIPLE_DRUG_RESISTANCE	70	Down	0.0339090242211758	0.555153466812206
C5_GO_POSTSYNAPTIC_SPECIALIZATION_INTRACELLULAR_COMPONENT	20	Down	0.0339128412493577	0.555153466812206
C5_GO_PROCESS_UTILIZING_AUTOPHAGIC_MECHANISM	418	Down	0.0340066786906928	0.556270392468313
C7_GSE37533_PPARG1_FOXP3_VS_FOXP3_TRANSDUCED_CD4_TCELL_PIOGLITAZONE_TREATED_DN	168	Down	0.0340422533434048	0.556433310292537
C5_GO_POSITIVE_REGULATION_OF_DENDRITIC_CELL_CYTOKINE_PRODUCTION	6	Down	0.0340994775651026	0.55690408140365
C7_GSE3565_DUSP1_VS_WT_SPLENOCYTES_POST_LPS_INJECTION_UP	141	Up	0.0341483821015678	0.55690408140365
C7_GSE14000_UNSTIM_VS_4H_LPS_DC_UP	165	Down	0.0341931021266021	0.55690408140365
C5_GO_PROTEIN_N_LINKED_GLYCOSYLATION	64	Down	0.0341991669708661	0.55690408140365
C7_GSE23308_CTRL_VS_CORTICOSTERONE_TREATED_MACROPHAGE_MINERALCORTICOID_REC_KO_UP	177	Down	0.0342063713690804	0.55690408140365
C5_GO_ENDONUCLEOLYTIC_CLEAVAGE_IN_5_ETS_OF_TRICISTRONIC_RRNA_TRANSCRIPT_SSU_RRNA_5_8S_RRNA_LSU_RRNA_	2	Down	0.0342514932068936	0.55690408140365
C5_GO_RESPONSE_TO_REACTIVE_OXYGEN_SPECIES	188	Down	0.0342535544764787	0.55690408140365
C2_REACTOME_AMYLOID_FIBER_FORMATION	86	Down	0.0343062719101142	0.55690408140365
C5_GO_DNA_REPLICATION_ORIGIN_BINDING	17	Down	0.034336502175044	0.55690408140365
C2_REACTOME_SYNTHESIS_SECRETION_AND_INACTIVATION_OF_GLUCOSE_DEPENDENT_INSULINOTROPIC_POLYPEPTIDE_GIP	7	Up	0.0343570616117849	0.55690408140365
C5_GO_ATP_TRANSPORT	9	Down	0.034378468497425	0.55690408140365
C5_GO_RECEPTOR_BIOSYNTHETIC_PROCESS	19	Down	0.0343786941565297	0.55690408140365
C2_IGARASHI_ATF4_TARGETS_UP	3	Down	0.034463112438798	0.557393924840278
C5_GO_HAPTOGLOBIN_BINDING	5	Down	0.0344725739065924	0.557393924840278
C7_GSE6269_HEALTHY_VS_STAPH_PNEUMO_INF_PBMC_UP	166	Down	0.0345088116577202	0.557393924840278
C7_GSE17721_POLYIC_VS_GARDIQUIMOD_0.5H_BMDC_DN	162	Down	0.0345115697145962	0.557393924840278
C7_GSE3982_MEMORY_CD4_TCELL_VS_TH2_DN	175	Down	0.0345803163422874	0.55808931047809
C5_GO_NEGATIVE_REGULATION_OF_ANDROGEN_RECEPTOR_SIGNALING_PATHWAY	10	Up	0.0346179485178112	0.558281882444255
C5_GO_DE_NOVO_NAD_BIOSYNTHETIC_PROCESS	8	Up	0.0346489612105574	0.558367495828589
C7_GSE36009_WT_VS_NLRP10_KO_DC_LPS_STIM_UP	175	Down	0.0347683392867524	0.559671688207932
C7_GSE25123_CTRL_VS_ROSIGLITAZONE_STIM_MACROPHAGE_UP	170	Down	0.0348226781826507	0.559671688207932
C2_REACTOME_THE_ACTIVATION_OF_ARYLSULFATASES	9	Down	0.0348244825700571	0.559671688207932
C5_GO_POSITIVE_REGULATION_OF_CELL_CYCLE_G1_S_PHASE_TRANSITION	37	Down	0.0348624240723507	0.559671688207932
C2_BIOCARTA_UCALPAIN_PATHWAY	12	Down	0.034866741591739	0.559671688207932
C7_GSE37532_TREG_VS_TCONV_PPARG_KO_CD4_TCELL_FROM_LN_DN	169	Down	0.0349111904080909	0.559671688207932
C5_GO_RESPONSE_TO_EPIDERMAL_GROWTH_FACTOR	38	Down	0.0350027228069706	0.559671688207932
C2_MARSON_FOXP3_TARGETS_DN	47	Down	0.0350198404359904	0.559671688207932
C5_GO_CARBOHYDRATE_METABOLIC_PROCESS	435	Down	0.0350286852122003	0.559671688207932
C2_BIOCARTA_TALL1_PATHWAY	13	Down	0.0350423853588808	0.559671688207932
C5_GO_BLASTOCYST_GROWTH	15	Down	0.0350659278383506	0.559671688207932
C5_GO_TPR_DOMAIN_BINDING	8	Down	0.0350928155826532	0.559671688207932
C5_GO_CARBOXYLIC_ESTER_HYDROLASE_ACTIVITY	87	Down	0.035110139903002	0.559671688207932
C2_SANA_TNF_SIGNALING_UP	66	Down	0.0351191233803045	0.559671688207932
C2_REACTOME_COPI_MEDIATED_ANTEROGRADE_TRANSPORT	80	Down	0.0351323158427249	0.559671688207932
C5_GO_ASTROCYTE_CELL_MIGRATION	4	Up	0.0351421158548828	0.559671688207932
C2_REACTOME_JNK_C_JUN_KINASES_PHOSPHORYLATION_AND_ACTIVATION_MEDIATED_BY_ACTIVATED_HUMAN_TAK1	21	Down	0.0351720004209807	0.559737263842465
C5_GO_MHC_CLASS_I_PROTEIN_BINDING	13	Down	0.0352788972743816	0.560535234019158
C5_GO_NEGATIVE_REGULATION_OF_TOR_SIGNALING	40	Down	0.0352802605486816	0.560535234019158
C2_SMIRNOV_CIRCULATING_ENDOTHELIOCYTES_IN_CANCER_UP	141	Down	0.0353450175431575	0.560535234019158
C2_YIH_RESPONSE_TO_ARSENITE_C3	26	Down	0.035371174887966	0.560535234019158
C2_REACTOME_OAS_ANTIVIRAL_RESPONSE	9	Down	0.0353735830022835	0.560535234019158
C5_GO_PEPTIDYL_ASPARTIC_ACID_MODIFICATION	5	Down	0.0354190699350477	0.560535234019158
C5_GO_ENDOSOME	715	Down	0.0354196915374968	0.560535234019158
C2_SHEPARD_BMYB_TARGETS	56	Down	0.0354441818342476	0.560535234019158
C5_GO_PROTEIN_KINASE_COMPLEX	92	Down	0.0354630386861771	0.560535234019158
C5_GO_CHONDROITIN_SULFATE_CATABOLIC_PROCESS	9	Down	0.0354801798451569	0.560535234019158
C2_MARIADASON_RESPONSE_TO_BUTYRATE_SULINDAC_4	15	Up	0.0355628547219001	0.561113186081324
C5_GO_DNA_METHYLATION_ON_CYTOSINE	3	Up	0.0355684232027797	0.561113186081324
C2_KENNY_CTNNB1_TARGETS_DN	44	Up	0.0356636832157286	0.561825794146751
C2_SASSON_RESPONSE_TO_FORSKOLIN_UP	75	Down	0.0356653210941569	0.561825794146751
C2_GAZDA_DIAMOND_BLACKFAN_ANEMIA_ERYTHROID_DN	374	Down	0.0357231806940859	0.561849816503347
C5_GO_INTERFERON_BETA_SECRETION	5	Down	0.0357338150380697	0.561849816503347
C7_GSE40274_CTRL_VS_XBP1_TRANSDUCED_ACTIVATED_CD4_TCELL_DN	141	Down	0.0357572240588687	0.561849816503347
C5_GO_REGULATION_OF_DENDRITIC_CELL_CHEMOTAXIS	7	Down	0.0357703031912778	0.561849816503347
C5_GO_REGULATION_OF_LONG_CHAIN_FATTY_ACID_IMPORT_INTO_CELL	5	Down	0.035892080149972	0.56330323592516
C5_GO_CHROMAFFIN_GRANULE	7	Up	0.0359693989564579	0.56330323592516
C2_REACTOME_GLYCOSPHINGOLIPID_METABOLISM	37	Down	0.0359759973112558	0.56330323592516
C7_GSE42021_TCONV_PLN_VS_CD24HI_TCONV_THYMUS_UP	173	Down	0.0360753771023468	0.56330323592516
C5_GO_L_LACTATE_DEHYDROGENASE_ACTIVITY	4	Down	0.0360962860495374	0.56330323592516
C2_PID_MET_PATHWAY	72	Down	0.0361263694005812	0.56330323592516
C5_GO_NEGATIVE_REGULATION_OF_TORC1_SIGNALING	14	Down	0.0361381117115092	0.56330323592516
C2_REACTOME_SIGNALING_BY_BRAF_AND_RAF_FUSIONS	58	Down	0.0361816492102036	0.56330323592516
C2_LUI_THYROID_CANCER_PAX8_PPARG_DN	38	Up	0.0361881570704328	0.56330323592516
C2_CHEOK_RESPONSE_TO_MERCAPTOPURINE_AND_LD_MTX_UP	10	Up	0.0362206255861147	0.56330323592516
C5_GO_TOR_SIGNALING	100	Down	0.0362550839490174	0.56330323592516
C7_GSE36392_TYPE_2_MYELOID_VS_EOSINOPHIL_IL25_TREATED_LUNG_DN	162	Down	0.0362610027762237	0.56330323592516
C3_SP1_Q6_01	199	Down	0.0362770027688377	0.56330323592516
C5_GO_CAMP_DEPENDENT_PROTEIN_KINASE_ACTIVITY	5	Down	0.0362846440445487	0.56330323592516
C5_GO_REGULATION_OF_T_CIRCLE_FORMATION	5	Down	0.0363132323610732	0.56330323592516
C2_REACTOME_THE_CITRIC_ACID_TCA_CYCLE_AND_RESPIRATORY_ELECTRON_TRANSPORT	145	Up	0.0363158449798772	0.56330323592516
C5_GO_NEGATIVE_REGULATION_OF_CELL_KILLING	18	Down	0.0363513253125287	0.56330323592516
C2_WAGSCHAL_EHMT2_TARGETS_UP	6	Up	0.0364306609245409	0.56330323592516
H_HALLMARK_ANGIOGENESIS	25	Up	0.0364431464266281	0.56330323592516
C7_GSE2770_IL12_VS_IL4_TREATED_ACT_CD4_TCELL_2H_DN	112	Down	0.0364514791459632	0.56330323592516
C5_GO_ARGININE_TRANSPORT	8	Down	0.0364759935808665	0.56330323592516
C2_SMID_BREAST_CANCER_LUMINAL_A_UP	50	Up	0.036492243682793	0.56330323592516
C7_GSE41176_WT_VS_TAK1_KO_ANTI_IGM_STIM_BCELL_24H_DN	175	Down	0.0364971306227884	0.56330323592516
C5_GO_G0_TO_G1_TRANSITION	36	Down	0.0365049401437173	0.56330323592516
C5_GO_UBIQUITIN_LIKE_PROTEIN_LIGASE_BINDING	265	Down	0.0365912124702786	0.56330323592516
C5_GO_POSITIVE_REGULATION_OF_LIPID_LOCALIZATION	53	Up	0.0366075564113945	0.56330323592516
C5_GO_TELOMERE_CAPPING	52	Down	0.0366447949122868	0.56330323592516
C5_GO_FUSION_OF_SPERM_TO_EGG_PLASMA_MEMBRANE_INVOLVED_IN_SINGLE_FERTILIZATION	6	Up	0.0366448808150039	0.56330323592516
C5_GO_MICROTUBULE_NUCLEATION	22	Down	0.0366790313929874	0.56330323592516
C2_NAKAYAMA_SOFT_TISSUE_TUMORS_PCA2_UP	66	Down	0.0367451757401242	0.56330323592516
C5_GO_TACHYKININ_RECEPTOR_SIGNALING_PATHWAY	5	Down	0.0367617017692226	0.56330323592516
C2_HENDRICKS_SMARCA4_TARGETS_DN	37	Up	0.0367968000794697	0.56330323592516
C2_REACTOME_INTERLEUKIN_15_SIGNALING	14	Down	0.0368740878653467	0.56330323592516
C5_GO_POSITIVE_REGULATION_BY_HOST_OF_VIRAL_PROCESS	12	Up	0.0368746022462759	0.56330323592516
C7_GSE27291_6H_VS_7D_STIM_GAMMADELTA_TCELL_UP	148	Down	0.0368752434797538	0.56330323592516
C7_GSE13229_MATURE_VS_INTMATURE_NKCELL_DN	163	Down	0.0368877764405247	0.56330323592516
C5_GO_POSITIVE_REGULATION_OF_TRANSPORTER_ACTIVITY	74	Up	0.0368967304846546	0.56330323592516
C5_GO_SOLUTE_PROTON_ANTIPORTER_ACTIVITY	16	Down	0.0368995508612007	0.56330323592516
C2_JISON_SICKLE_CELL_DISEASE_DN	156	Up	0.0369285136912387	0.56330323592516
C5_GO_TRANSPORTER_COMPLEX	185	Up	0.0369348423262206	0.56330323592516
C7_GSE37534_PIOGLITAZONE_VS_ROSIGLITAZONE_TREATED_CD4_TCELL_PPARG1_FOXP3_TRANSDUCED_UP	165	Down	0.0369507204214081	0.56330323592516
C2_KEGG_ARACHIDONIC_ACID_METABOLISM	31	Up	0.0369932866155403	0.56330323592516
C5_GO_PROTEIN_LOCALIZATION_TO_MICROTUBULE_ORGANIZING_CENTER	29	Down	0.0370985484779015	0.56330323592516
C2_LINDGREN_BLADDER_CANCER_CLUSTER_1_DN	322	Down	0.0371649853756651	0.56330323592516
C5_GO_CILIARY_NEUROTROPHIC_FACTOR_MEDIATED_SIGNALING_PATHWAY	5	Up	0.0372324048785431	0.56330323592516
C7_GSE557_CIITA_KO_VS_I_AB_KO_DC_DN	169	Down	0.0372451700255973	0.56330323592516
C7_GSE17974_CTRL_VS_ACT_IL4_AND_ANTI_IL12_12H_CD4_TCELL_DN	170	Down	0.0372462867492655	0.56330323592516
C5_GO_ANGIOTENSIN_RECEPTOR_BINDING	7	Down	0.0372573022041972	0.56330323592516
C5_GO_REGULATION_OF_INORGANIC_ANION_TRANSMEMBRANE_TRANSPORT	6	Up	0.0373205825469597	0.56330323592516
C5_GO_LYMPH_VESSEL_MORPHOGENESIS	13	Up	0.0373255290700712	0.56330323592516
C5_GO_CRANIAL_NERVE_STRUCTURAL_ORGANIZATION	9	Up	0.0373261131591133	0.56330323592516
C7_GSE37301_PRO_BCELL_VS_GRANULOCYTE_MONOCYTE_PROGENITOR_DN	161	Down	0.0373365941502528	0.56330323592516
C5_GO_POSITIVE_REGULATION_OF_PROTEIN_DEUBIQUITINATION	6	Down	0.0373844698739264	0.56330323592516
C5_GO_SCHWANN_CELL_DEVELOPMENT	22	Down	0.0373909970828612	0.56330323592516
C7_GSE23114_WT_VS_SLE2C1_MOUSE_SPLEEN_B1A_BCELL_DN	152	Down	0.0374585807486389	0.56330323592516
C7_GSE15330_GRANULOCYTE_MONOCYTE_PROGENITOR_VS_PRO_BCELL_UP	166	Down	0.037500228521633	0.56330323592516
C7_GSE2770_UNTREATED_VS_TGFB_AND_IL4_TREATED_ACT_CD4_TCELL_2H_DN	171	Down	0.0375529359952906	0.56330323592516
C2_REACTOME_ACTIVATED_TAK1_MEDIATES_P38_MAPK_ACTIVATION	22	Down	0.0375577603205399	0.56330323592516
C2_CAIRO_PML_TARGETS_BOUND_BY_MYC_DN	9	Down	0.0375754342270369	0.56330323592516
C2_REACTOME_ATTACHMENT_OF_GPI_ANCHOR_TO_UPAR	7	Down	0.0376211217264534	0.56330323592516
C2_NIKOLSKY_BREAST_CANCER_15Q26_AMPLICON	14	Down	0.0376227911740806	0.56330323592516
C5_GO_REGULATION_OF_I_KAPPAB_PHOSPHORYLATION	5	Down	0.0376551053919235	0.56330323592516
C7_GSE25088_WT_VS_STAT6_KO_MACROPHAGE_IL4_STIM_UP	175	Down	0.0376744500544378	0.56330323592516
C2_REACTOME_TRANSCRIPTIONAL_REGULATION_BY_E2F6	29	Down	0.0376851098174558	0.56330323592516
C5_GO_SUBSTRATE_DEPENDENT_CELL_MIGRATION	25	Up	0.0376876367216238	0.56330323592516
C2_DORN_ADENOVIRUS_INFECTION_12HR_DN	29	Down	0.0376939901634397	0.56330323592516
C7_GSE11057_PBMC_VS_MEM_CD4_TCELL_UP	169	Up	0.0377123442657814	0.56330323592516
C5_GO_MODULATION_OF_PROGRAMMED_CELL_DEATH_IN_OTHER_ORGANISM	6	Down	0.0377375164201349	0.56330323592516
C5_GO_POSITIVE_REGULATION_OF_TRANSLATIONAL_INITIATION	22	Down	0.0377592357360508	0.56330323592516
C2_KEGG_PROXIMAL_TUBULE_BICARBONATE_RECLAMATION	17	Up	0.0377732489668239	0.56330323592516
C2_REACTOME_MITOCHONDRIAL_TRNA_AMINOACYLATION	19	Down	0.0377864916384522	0.56330323592516
C7_GSE43863_NAIVE_VS_TFH_CD4_EFF_TCELL_D6_LCMV_UP	155	Down	0.0377914125283187	0.56330323592516
C5_GO_PROSTATIC_BUD_FORMATION	6	Up	0.0377966324175538	0.56330323592516
C5_GO_REGULATION_OF_RYANODINE_SENSITIVE_CALCIUM_RELEASE_CHANNEL_ACTIVITY	18	Up	0.0378074924823996	0.56330323592516
C5_GO_AUTOPHAGOSOME_MEMBRANE	26	Down	0.0378076747216721	0.56330323592516
C5_GO_PROTEASOME_CORE_COMPLEX_BETA_SUBUNIT_COMPLEX	5	Up	0.0378739101731515	0.56390332466852
C7_GSE9509_10MIN_VS_30MIN_LPS_STIM_IL10_KO_MACROPHAGE_UP	177	Up	0.0379266604285258	0.564217753961616
C5_GO_REGULATION_OF_T_CELL_CHEMOTAXIS	11	Up	0.0379639153075183	0.564217753961616
C5_GO_PHARYNGEAL_SYSTEM_DEVELOPMENT	14	Up	0.0379729483170779	0.564217753961616
C5_GO_REGULATION_OF_DNA_DAMAGE_CHECKPOINT	15	Down	0.0380069069203956	0.564336321962921
C5_GO_MHC_CLASS_I_RECEPTOR_ACTIVITY	5	Down	0.038034260236655	0.564356717978727
C5_GO_FOUR_WAY_JUNCTION_DNA_BINDING	15	Down	0.0381451292662451	0.564836775267411
C5_GO_CONDENSED_CHROMOSOME_CENTROMERIC_REGION	97	Down	0.0381550686291195	0.564836775267411
C7_GSE3982_MAST_CELL_VS_TH1_DN	170	Down	0.0381785504301928	0.564836775267411
C5_GO_KICSTOR_COMPLEX	4	Down	0.0381848524199424	0.564836775267411
C5_GO_CELL_DIVISION_SITE	58	Down	0.0382152805375479	0.564836775267411
C5_GO_LEUKOTRIENE_BIOSYNTHETIC_PROCESS	5	Up	0.03824895811809	0.564836775267411
C5_GO_TOXIC_SUBSTANCE_BINDING	3	Up	0.0382578396888303	0.564836775267411
C7_GSE21670_STAT3_KO_VS_WT_CD4_TCELL_TGFB_IL6_TREATED_UP	177	Down	0.0382746275005123	0.564836775267411
C7_GSE46468_LUNG_INNATE_LYMPHOID_CELL_VS_SPLEEN_CD4_TCELL_DN	168	Down	0.0383588734432893	0.56490795382969
C5_GO_VOLTAGE_GATED_ANION_CHANNEL_ACTIVITY	14	Down	0.0383637285970072	0.56490795382969
C7_GSE43863_NAIVE_VS_TH1_EFF_CD4_TCELL_D6_LCMV_UP	151	Down	0.0384124800714669	0.56490795382969
C5_GO_CHEMOKINE_SECRETION	14	Up	0.0384602309795701	0.56490795382969
C5_GO_MYOSIN_LIGHT_CHAIN_BINDING	3	Up	0.0384608589135312	0.56490795382969
C2_WALLACE_JAK2_TARGETS_UP	20	Down	0.0384701049377134	0.56490795382969
C2_PID_PS1_PATHWAY	40	Down	0.038538110835149	0.56490795382969
C5_GO_REGULATION_OF_TORC1_SIGNALING	27	Down	0.0385699907782775	0.56490795382969
C5_GO_AEROBIC_ELECTRON_TRANSPORT_CHAIN	15	Up	0.0385790001780755	0.56490795382969
C7_GSE22443_NAIVE_VS_ACT_AND_IL12_TREATED_CD8_TCELL_DN	151	Down	0.0386143595043697	0.56490795382969
C5_GO_NEGATIVE_REGULATION_OF_AMYLOID_PRECURSOR_PROTEIN_CATABOLIC_PROCESS	13	Up	0.0386237368033637	0.56490795382969
C5_GO_POSITIVE_REGULATION_OF_UBIQUITIN_DEPENDENT_PROTEIN_CATABOLIC_PROCESS	80	Down	0.0386268772323101	0.56490795382969
C5_GO_INTERFERON_ALPHA_PRODUCTION	24	Down	0.0386323712155979	0.56490795382969
C5_GO_VOLTAGE_GATED_POTASSIUM_CHANNEL_ACTIVITY_INVOLVED_IN_VENTRICULAR_CARDIAC_MUSCLE_CELL_ACTION_POTENTIAL_REPOLARIZATION	6	Up	0.0386435215849984	0.56490795382969
C5_GO_90S_PRERIBOSOME	24	Down	0.0387519162740748	0.565679875911852
C5_GO_URONIC_ACID_METABOLIC_PROCESS	2	Down	0.0387993839686306	0.565679875911852
C5_GO_NEGATIVE_REGULATION_OF_APOPTOTIC_SIGNALING_PATHWAY	172	Down	0.0388059090044469	0.565679875911852
C5_GO_ERYTHROCYTE_DEVELOPMENT	22	Down	0.0388260867531768	0.565679875911852
C5_GO_REGULATION_OF_T_HELPER_1_CELL_CYTOKINE_PRODUCTION	5	Up	0.0388265292539968	0.565679875911852
C7_GSE36888_UNTREATED_VS_IL2_TREATED_TCELL_6H_UP	166	Down	0.0389176514718338	0.566125235553754
C3_PPARG_01	27	Up	0.0389331597118729	0.566125235553754
C2_LIU_TARGETS_OF_VMYB_VS_CMYB_DN	35	Down	0.0389352806664507	0.566125235553754
C5_GO_MITOTIC_SISTER_CHROMATID_SEGREGATION	132	Down	0.0390571207185246	0.566716836102462
C2_REACTOME_RUNX1_REGULATES_EXPRESSION_OF_COMPONENTS_OF_TIGHT_JUNCTIONS	2	Up	0.0390620864527386	0.566716836102462
C2_PID_P73PATHWAY	70	Down	0.0390833965430814	0.566716836102462
C5_GO_ANTIGEN_PROCESSING_AND_PRESENTATION	177	Down	0.0391131439752316	0.566716836102462
C2_BIOCARTA_GABA_PATHWAY	4	Down	0.0392636720559269	0.566716836102462
C5_GO_CARBOHYDRATE_CATABOLIC_PROCESS	152	Down	0.0392712379283019	0.566716836102462
C7_GSE17974_0H_VS_2H_IN_VITRO_ACT_CD4_TCELL_DN	171	Down	0.0392835119329087	0.566716836102462
C5_GO_PRESYNAPTIC_MEMBRANE_ASSEMBLY	4	Up	0.039304883901967	0.566716836102462
C5_GO_INTEGRIN_BIOSYNTHETIC_PROCESS	4	Up	0.0393323788656589	0.566716836102462
C7_GSE45365_WT_VS_IFNAR_KO_CD11B_DC_DN	141	Down	0.0393668124979297	0.566716836102462
C5_GO_NEGATIVE_REGULATION_OF_INTERLEUKIN_1_BETA_SECRETION	8	Down	0.0393677524485778	0.566716836102462
C5_GO_NEGATIVE_REGULATION_OF_OXIDATIVE_STRESS_INDUCED_INTRINSIC_APOPTOTIC_SIGNALING_PATHWAY	17	Down	0.0394167378435317	0.566716836102462
C5_GO_NEGATIVE_REGULATION_OF_GLUCOCORTICOID_METABOLIC_PROCESS	3	Down	0.0394257591048582	0.566716836102462
C5_GO_REGULATION_OF_GLUCOCORTICOID_BIOSYNTHETIC_PROCESS	3	Down	0.0394257591048582	0.566716836102462
C5_GO_EXPORT_ACROSS_PLASMA_MEMBRANE	23	Up	0.0394392419981627	0.566716836102462
C2_KEGG_PROSTATE_CANCER	78	Down	0.0394474502989571	0.566716836102462
C2_REACTOME_TCF_DEPENDENT_SIGNALING_IN_RESPONSE_TO_WNT	183	Down	0.0394751100095934	0.566716836102462
C5_GO_REGULATION_OF_ANION_CHANNEL_ACTIVITY	8	Up	0.0395017343864731	0.566716836102462
C7_GSE24574_BCL6_HIGH_VS_LOW_TFH_CD4_TCELL_DN	182	Down	0.0395018723019247	0.566716836102462
C5_GO_POSITIVE_REGULATION_OF_DNA_BIOSYNTHETIC_PROCESS	59	Down	0.0395046287590734	0.566716836102462
C2_LI_WILMS_TUMOR_VS_FETAL_KIDNEY_1_DN	146	Down	0.0395300984086224	0.566716836102462
C5_GO_CELLULAR_RESPONSE_TO_STARVATION	119	Down	0.0395499113166383	0.566716836102462
C5_GO_VESICLE_CARGO_LOADING	16	Down	0.0397051080558642	0.568565631046498
C2_MORI_PLASMA_CELL_UP	41	Down	0.0398322057017831	0.569601192306195
C5_GO_REGULATION_OF_DNA_REPLICATION	90	Down	0.0399141111401178	0.569601192306195
C5_GO_REGULATION_OF_SKELETAL_MUSCLE_CONTRACTION_BY_REGULATION_OF_RELEASE_OF_SEQUESTERED_CALCIUM_ION	3	Up	0.0399158660934334	0.569601192306195
C5_GO_POSTSYNAPSE_ASSEMBLY	18	Up	0.0399329869994891	0.569601192306195
C5_GO_PERIPHERAL_NERVOUS_SYSTEM_MYELIN_MAINTENANCE	6	Down	0.0399496978408791	0.569601192306195
C5_GO_CIRCADIAN_SLEEP_WAKE_CYCLE	11	Down	0.0399525542748955	0.569601192306195
C5_GO_INTERLEUKIN_12_BIOSYNTHETIC_PROCESS	6	Down	0.0399609730274198	0.569601192306195
C5_GO_UBIQUITIN_LIGASE_COMPLEX	238	Down	0.0399887003659849	0.56962264790183
C5_GO_T_CELL_CHEMOTAXIS	18	Up	0.0400505431142466	0.570129716953328
C2_FAELT_B_CLL_WITH_VH3_21_UP	37	Down	0.0400881925072504	0.570291948811395
C5_GO_REGULATION_OF_SYNAPSE_ASSEMBLY	66	Up	0.0401407617882973	0.570387653288552
C5_GO_DISORDERED_DOMAIN_SPECIFIC_BINDING	28	Down	0.0401606919464316	0.570387653288552
C5_GO_ORGANELLE_FISSION	370	Down	0.0401736919178513	0.570387653288552
C7_GSE24634_TREG_VS_TCONV_POST_DAY3_IL4_CONVERSION_UP	169	Down	0.0402216941105901	0.570696186260188
C7_GSE18791_CTRL_VS_NEWCASTLE_VIRUS_DC_1H_DN	125	Down	0.0402815838043283	0.571172875314245
C2_REACTOME_KINESINS	44	Down	0.0403280144376511	0.571458224154661
C5_GO_POSITIVE_REGULATION_OF_ION_TRANSPORT	177	Up	0.0403902601160644	0.571528283482808
C7_GSE28737_WT_VS_BCL6_HET_FOLLICULAR_BCELL_UP	149	Down	0.0404106190545244	0.571528283482808
C5_GO_RESPONSE_TO_ESTROGEN	51	Down	0.0404457260009233	0.571528283482808
C5_GO_HYDROLASE_ACTIVITY_HYDROLYZING_O_GLYCOSYL_COMPOUNDS	69	Down	0.040462912689203	0.571528283482808
C5_GO_SEH1_ASSOCIATED_COMPLEX	15	Down	0.0404709006354432	0.571528283482808
C5_GO_CELLULAR_RESPONSE_TO_ALDEHYDE	5	Up	0.0404908174874576	0.571528283482808
C7_GSE37301_HEMATOPOIETIC_STEM_CELL_VS_LYMPHOID_PRIMED_MPP_DN	140	Down	0.0405186745203556	0.57155010818551
C7_GSE17721_LPS_VS_CPG_24H_BMDC_DN	159	Down	0.0406428683577913	0.572929934676379
C2_REACTOME_SYNTHESIS_OF_PIPS_AT_THE_LATE_ENDOSOME_MEMBRANE	9	Down	0.0406840949668916	0.573139166644479
C5_GO_ER_TO_GOLGI_TRANSPORT_VESICLE_MEMBRANE	49	Down	0.0407835810471496	0.57416832863722
C2_AMIT_EGF_RESPONSE_480_HELA	135	Down	0.0408680880967831	0.574985413035245
C5_GO_REGULATION_OF_GENE_SILENCING	127	Down	0.0408979668914644	0.575033355846785
C5_GO_PROTEIN_AUTO_ADP_RIBOSYLATION	11	Up	0.0409359063424504	0.575194497721249
C5_GO_DORSAL_ROOT_GANGLION_DEVELOPMENT	3	Up	0.0409941424100863	0.575632394705623
C2_ZERBINI_RESPONSE_TO_SULINDAC_UP	9	Down	0.0410358801923789	0.575632394705623
C7_GSE6259_BCELL_VS_CD4_TCELL_UP	143	Down	0.0410611947596192	0.575632394705623
C5_GO_BRAINSTEM_DEVELOPMENT	4	Down	0.0412049573675021	0.575632394705623
C2_PID_CIRCADIAN_PATHWAY	15	Down	0.0412148816829313	0.575632394705623
C5_GO_SPINDLE_LOCALIZATION	31	Down	0.0412192555982604	0.575632394705623
C5_GO_POSITIVE_REGULATION_OF_CALCIUM_ION_TRANSPORT_INTO_CYTOSOL	33	Up	0.0412372091208321	0.575632394705623
C2_KEGG_ERBB_SIGNALING_PATHWAY	72	Down	0.0412376147117408	0.575632394705623
C2_SIG_PIP3_SIGNALING_IN_CARDIAC_MYOCTES	55	Down	0.0412577603526709	0.575632394705623
C5_GO_NUCLEAR_BODY_ORGANIZATION	13	Down	0.0412934903633465	0.575632394705623
C5_GO_DEOXYRIBONUCLEASE_ACTIVITY	47	Down	0.041327905800868	0.575632394705623
C5_GO_REGULATION_OF_FIBROBLAST_MIGRATION	30	Down	0.0413408298691318	0.575632394705623
C5_GO_FORMATION_OF_EXTRACHROMOSOMAL_CIRCULAR_DNA	13	Down	0.0413469881870532	0.575632394705623
C5_GO_REGULATION_OF_POSTTRANSCRIPTIONAL_GENE_SILENCING	97	Down	0.0413738879641206	0.575632394705623
C5_GO_ANTIPORTER_ACTIVITY	64	Down	0.0413778090581602	0.575632394705623
C5_GO_CELLULAR_RESPONSE_TO_VIRUS	39	Down	0.0413910509842187	0.575632394705623
C7_GSE14415_NATURAL_TREG_VS_TCONV_DN	159	Down	0.0414765187559598	0.576116038777566
C5_GO_EOSINOPHIL_MIGRATION	11	Up	0.0414919557244688	0.576116038777566
C5_GO_DEFINITIVE_ERYTHROCYTE_DIFFERENTIATION	2	Down	0.0415053906314455	0.576116038777566
C3_GGGNRMNNYCAT_UNKNOWN	65	Down	0.0417224390057922	0.577049782735785
C5_GO_NEUROPILIN_BINDING	15	Up	0.0417599715349969	0.577049782735785
C5_GO_RESPONSE_TO_FUNGICIDE	11	Down	0.0417914036580057	0.577049782735785
C2_REACTOME_SYNTHESIS_SECRETION_AND_DEACYLATION_OF_GHRELIN	13	Up	0.0418195331099659	0.577049782735785
C7_GSE19888_ADENOSINE_A3R_INH_PRETREAT_AND_ACT_BY_A3R_VS_TCELL_MEMBRANES_ACT_MAST_CELL_DN	167	Down	0.0418604243572613	0.577049782735785
C2_BIOCARTA_LAIR_PATHWAY	13	Down	0.0418736073496994	0.577049782735785
C7_GSE29618_MONOCYTE_VS_PDC_DN	165	Up	0.0418750833707747	0.577049782735785
C2_RAMJAUN_APOPTOSIS_BY_TGFB1_VIA_MAPK1_UP	5	Down	0.0418912606441448	0.577049782735785
C2_FISCHER_G1_S_CELL_CYCLE	178	Down	0.0418939344369646	0.577049782735785
C5_GO_TOLL_SIGNALING_PATHWAY	5	Down	0.0419041776477801	0.577049782735785
C5_GO_IONOTROPIC_GLUTAMATE_RECEPTOR_SIGNALING_PATHWAY	16	Up	0.0420607465999365	0.577049782735785
C5_GO_GALACTOSE_CATABOLIC_PROCESS_VIA_UDP_GALACTOSE	5	Down	0.0420983375747186	0.577049782735785
C5_GO_IMMUNE_RESPONSE_REGULATING_CELL_SURFACE_RECEPTOR_SIGNALING_PATHWAY	309	Down	0.0421233740818636	0.577049782735785
C5_GO_NEGATIVE_REGULATION_OF_MACROPHAGE_DIFFERENTIATION	5	Up	0.0421307714574559	0.577049782735785
C5_GO_MRNA_CIS_SPLICING_VIA_SPLICEOSOME	37	Up	0.0421686724593758	0.577049782735785
C5_GO_NEUTROPHIL_CLEARANCE	5	Up	0.0421697200233311	0.577049782735785
C5_GO_CHYLOMICRON	7	Up	0.0422061594311995	0.577049782735785
C7_GSE3691_IFN_PRODUCING_KILLER_DC_VS_PLASMACYTOID_DC_SPLEEN_UP	167	Down	0.0422792035330992	0.577049782735785
C2_VISALA_RESPONSE_TO_HEAT_SHOCK_AND_AGING_UP	14	Down	0.0422795233349398	0.577049782735785
C5_GO_REGULATION_OF_ISOTYPE_SWITCHING_TO_IGE_ISOTYPES	6	Down	0.0422827613073004	0.577049782735785
C7_GSE3982_DC_VS_NEUTROPHIL_LPS_STIM_DN	130	Down	0.0422897423232518	0.577049782735785
C7_GSE33162_HDAC3_KO_VS_HDAC3_KO_MACROPHAGE_UP	151	Down	0.0423701820488326	0.577049782735785
C5_GO_PORE_COMPLEX_ASSEMBLY	15	Down	0.0423759751744755	0.577049782735785
C5_GO_POSITIVE_REGULATION_OF_BLOOD_VESSEL_ENDOTHELIAL_CELL_MIGRATION	48	Down	0.0424327835183826	0.577049782735785
C2_SENGUPTA_NASOPHARYNGEAL_CARCINOMA_UP	265	Down	0.042455022834767	0.577049782735785
C5_GO_INTERLEUKIN_12_RECEPTOR_BINDING	5	Down	0.0424562747447176	0.577049782735785
C5_GO_SINGLE_STRANDED_DNA_3_5_EXODEOXYRIBONUCLEASE_ACTIVITY	5	Down	0.0424562747447176	0.577049782735785
C7_GSE21360_SECONDARY_VS_QUATERNARY_MEMORY_CD8_TCELL_DN	150	Down	0.042479256287437	0.577049782735785
C5_GO_CELLULAR_RESPONSE_TO_GLUCAGON_STIMULUS	14	Down	0.0424893250979985	0.577049782735785
C5_GO_EXTRINSIC_COMPONENT_OF_ORGANELLE_MEMBRANE	37	Down	0.0425269717569176	0.577049782735785
C7_GSE25088_ROSIGLITAZONE_VS_IL4_AND_ROSIGLITAZONE_STIM_MACROPHAGE_DAY10_DN	161	Down	0.0425362655735373	0.577049782735785
C5_GO_PROTEIN_LOCALIZATION_TO_PHAGOPHORE_ASSEMBLY_SITE	12	Down	0.0425438540376135	0.577049782735785
C2_SHIPP_DLBCL_VS_FOLLICULAR_LYMPHOMA_DN	36	Up	0.0425513029639712	0.577049782735785
C2_REACTOME_COPII_MEDIATED_VESICLE_TRANSPORT	60	Down	0.0425803963337952	0.577049782735785
C7_GSE5503_MLN_DC_VS_SPLEEN_DC_ACTIVATED_ALLOGENIC_TCELL_DN	168	Down	0.0426111597971192	0.577049782735785
C5_GO_LIPID_DROPLET	62	Down	0.0426647938375765	0.577049782735785
C2_AFFAR_YY1_TARGETS_DN	185	Down	0.0426677059962504	0.577049782735785
C5_GO_PHAGOCYTIC_VESICLE_MEMBRANE	58	Down	0.0426715070801196	0.577049782735785
C5_GO_NEGATIVE_REGULATION_OF_CELL_AGING	20	Down	0.0426815355379299	0.577049782735785
C5_GO_REGULATION_OF_FEVER_GENERATION	4	Up	0.042708212034384	0.577049782735785
C5_GO_AUTOPHAGY_OF_NUCLEUS	5	Down	0.0427247722883922	0.577049782735785
C5_GO_REGULATION_OF_SKELETAL_MUSCLE_CELL_DIFFERENTIATION	12	Up	0.0427325418654141	0.577049782735785
C5_GO_TORC1_SIGNALING	35	Down	0.0427756686518613	0.577049782735785
C3_MYCMAX_01	203	Down	0.0427981590048009	0.577049782735785
C6_MYC_UP.V1_UP	129	Down	0.0428051313053532	0.577049782735785
C5_GO_ANAPHASE_PROMOTING_COMPLEX_BINDING	8	Down	0.0428250716047698	0.577049782735785
C5_GO_CELLULAR_RESPONSE_TO_HYDROGEN_PEROXIDE	81	Down	0.0428514690977191	0.577049782735785
C5_GO_SENSORY_PERCEPTION_OF_TASTE	22	Up	0.0429595826723149	0.577049782735785
C2_REACTOME_DISEASES_ASSOCIATED_WITH_N_GLYCOSYLATION_OF_PROTEINS	15	Down	0.0430836309062527	0.577049782735785
C2_REACTOME_TRANSPORT_AND_SYNTHESIS_OF_PAPS	6	Down	0.0430876350123538	0.577049782735785
C5_GO_3_PHOSPHOADENOSINE_5_PHOSPHOSULFATE_BIOSYNTHETIC_PROCESS	6	Down	0.0430876350123538	0.577049782735785
C5_GO_CAMP_RESPONSE_ELEMENT_BINDING	10	Down	0.0431043274282052	0.577049782735785
C2_REACTOME_AKT_PHOSPHORYLATES_TARGETS_IN_THE_NUCLEUS	9	Down	0.0431187209225342	0.577049782735785
C7_GSE43863_LY6C_INT_CXCR5POS_VS_LY6C_LOW_CXCR5NEG_EFFECTOR_CD4_TCELL_DN	157	Down	0.0431249776733074	0.577049782735785
C5_GO_VENTRICULAR_CARDIAC_MUSCLE_CELL_ACTION_POTENTIAL	22	Up	0.0431442408423837	0.577049782735785
C5_GO_BRANCHIOMOTOR_NEURON_AXON_GUIDANCE	5	Up	0.0431666262332097	0.577049782735785
C2_BIOCARTA_SM_PATHWAY	11	Up	0.0431681760658685	0.577049782735785
C2_XU_HGF_TARGETS_REPRESSED_BY_AKT1_UP	9	Up	0.0431768871063598	0.577049782735785
C2_SASAI_TARGETS_OF_CXCR6_AND_PTCH1_UP	8	Up	0.0432320759331285	0.577049782735785
C2_GARGALOVIC_RESPONSE_TO_OXIDIZED_PHOSPHOLIPIDS_GREEN_UP	23	Down	0.0432332483960416	0.577049782735785
C2_RICKMAN_METASTASIS_DN	216	Down	0.0432509768556969	0.577049782735785
C7_GSE13485_DAY3_VS_DAY21_YF17D_VACCINE_PBMC_UP	170	Down	0.043255908589654	0.577049782735785
C2_REACTOME_CELLULAR_RESPONSES_TO_STRESS	369	Down	0.0432835097214812	0.577049782735785
C5_GO_CRANIAL_GANGLION_DEVELOPMENT	5	Up	0.0432992690051273	0.577049782735785
C2_MEISSNER_BRAIN_HCP_WITH_H3K27ME3	84	Up	0.0432993208055669	0.577049782735785
C5_GO_POSITIVE_REGULATION_OF_DENDRITIC_CELL_ANTIGEN_PROCESSING_AND_PRESENTATION	5	Down	0.0433524224582646	0.577403233023227
C5_GO_NEGATIVE_REGULATION_OF_GASTRIC_ACID_SECRETION	3	Up	0.0434586728671324	0.578348807140753
C5_GO_LUNG_SACCULE_DEVELOPMENT	3	Down	0.0434847183516685	0.578348807140753
C5_GO_BLOOD_VESSEL_ENDOTHELIAL_CELL_MIGRATION	94	Down	0.0435032891804995	0.578348807140753
C7_GSE40274_CTRL_VS_SATB1_TRANSDUCED_ACTIVATED_CD4_TCELL_DN	144	Down	0.0435937856638919	0.578419145067113
C5_GO_CELL_CYCLE_CHECKPOINT	190	Down	0.0436041354609793	0.578419145067113
C2_GAUSSMANN_MLL_AF4_FUSION_TARGETS_F_DN	22	Up	0.0436103045862959	0.578419145067113
C5_GO_ACTIVATION_OF_PHOSPHOLIPASE_C_ACTIVITY	19	Up	0.0436522368365655	0.578419145067113
C5_GO_RESPONSE_TO_FRUCTOSE	5	Up	0.0436791916724813	0.578419145067113
C5_GO_REGULATION_OF_SMOOTHENED_SIGNALING_PATHWAY_INVOLVED_IN_DORSAL_VENTRAL_NEURAL_TUBE_PATTERNING	7	Down	0.0437199569271277	0.578419145067113
C5_GO_NUCLEOBASE_CONTAINING_COMPOUND_TRANSMEMBRANE_TRANSPORTER_ACTIVITY	37	Down	0.0437320103851401	0.578419145067113
C2_HAN_JNK_SINGALING_UP	25	Up	0.0437417876625149	0.578419145067113
C2_REACTOME_RAB_REGULATION_OF_TRAFFICKING	106	Down	0.0437578658581526	0.578419145067113
C2_TIAN_TNF_SIGNALING_VIA_NFKB	25	Down	0.0437748503655266	0.578419145067113
C2_RAMPON_ENRICHED_LEARNING_ENVIRONMENT_LATE_UP	16	Down	0.0438531560213658	0.578728025687621
C2_REACTOME_ACTIVATION_OF_BH3_ONLY_PROTEINS	28	Down	0.0438562990570709	0.578728025687621
C5_GO_CELLULAR_SENESCENCE	53	Down	0.0438781502696456	0.578728025687621
C2_KEGG_ARRHYTHMOGENIC_RIGHT_VENTRICULAR_CARDIOMYOPATHY_ARVC	55	Down	0.0439683729341148	0.579435275875292
C2_PID_ERBB2_ERBB3_PATHWAY	40	Down	0.043985120375563	0.579435275875292
C2_PHONG_TNF_RESPONSE_VIA_P38_PARTIAL	127	Down	0.0440629417672908	0.579766737613348
C7_GSE32901_TH1_VS_TH17_ENRICHED_CD4_TCELL_DN	130	Down	0.0440656639477673	0.579766737613348
C5_GO_AP_TYPE_MEMBRANE_COAT_ADAPTOR_COMPLEX	41	Down	0.0441255583592771	0.579766737613348
C7_GSE18791_CTRL_VS_NEWCASTLE_VIRUS_DC_6H_DN	170	Down	0.0441361059982885	0.579766737613348
C5_GO_CELLULAR_RESPONSE_TO_EXOGENOUS_DSRNA	13	Down	0.0441583263260068	0.579766737613348
C5_GO_PHOSPHATIDYLINOSITOL_3_KINASE_REGULATOR_ACTIVITY	15	Down	0.0441768886073598	0.579766737613348
C5_GO_5_DEOXYRIBOSE_5_PHOSPHATE_LYASE_ACTIVITY	3	Down	0.0442105564199965	0.579766737613348
C7_GSE36009_UNSTIM_VS_LPS_STIM_NLRP10_KO_DC_UP	183	Down	0.0442237943297573	0.579766737613348
C5_GO_POSITIVE_REGULATION_OF_HISTONE_H3_K4_METHYLATION	13	Up	0.0442635251758788	0.579937610009418
C5_GO_REGULATION_OF_ARACHIDONIC_ACID_SECRETION	3	Up	0.0443075149279228	0.580164042663814
C5_GO_CARDIAC_ATRIUM_DEVELOPMENT	20	Up	0.0443638732083809	0.580218199300244
C2_TERAMOTO_OPN_TARGETS_CLUSTER_5	6	Up	0.0444146818226348	0.580218199300244
C2_GUILLAUMOND_KLF10_TARGETS_UP	31	Down	0.0444612684343667	0.580218199300244
C5_GO_RACEMASE_AND_EPIMERASE_ACTIVITY_ACTING_ON_CARBOHYDRATES_AND_DERIVATIVES	10	Down	0.0444999314143993	0.580218199300244
C2_PID_ARF_3PATHWAY	18	Down	0.0445365491587149	0.580218199300244
C5_GO_SIGNAL_TRANSDUCTION_IN_ABSENCE_OF_LIGAND	54	Down	0.0445737895971437	0.580218199300244
C2_REACTOME_SPHINGOLIPID_METABOLISM	74	Down	0.0445787903547069	0.580218199300244
C5_GO_PRIMARY_AMINO_COMPOUND_BIOSYNTHETIC_PROCESS	2	Up	0.0445982707594058	0.580218199300244
C5_GO_GENERAL_TRANSCRIPTION_INITIATION_FACTOR_ACTIVITY	15	Down	0.0446116680649529	0.580218199300244
C7_GSE11961_MEMORY_BCELL_DAY40_VS_GERMINAL_CENTER_BCELL_DAY40_UP	146	Down	0.0446435904821193	0.580218199300244
C5_GO_DYNACTIN_COMPLEX	8	Down	0.0446531781934345	0.580218199300244
C7_GSE17186_BLOOD_VS_CORD_BLOOD_CD21HIGH_TRANSITIONAL_BCELL_UP	182	Down	0.0446632677045032	0.580218199300244
C5_GO_MONOSACCHARIDE_CATABOLIC_PROCESS	37	Down	0.0446738930140245	0.580218199300244
C5_GO_INTRONIC_TRANSCRIPTION_REGULATORY_REGION_DNA_BINDING	9	Down	0.0447176397994915	0.580218199300244
C5_GO_NUCLEOTIDE_SUGAR_METABOLIC_PROCESS	16	Down	0.0447259828226958	0.580218199300244
C2_ASGHARZADEH_NEUROBLASTOMA_POOR_SURVIVAL_DN	33	Up	0.0447580032427936	0.580218199300244
C2_SA_G1_AND_S_PHASES	12	Down	0.0447696602351879	0.580218199300244
C5_GO_CORECEPTOR_ACTIVITY	34	Up	0.0448149842087394	0.580218199300244
C7_GSE29618_BCELL_VS_PDC_UP	170	Down	0.0448191381681079	0.580218199300244
C2_KEGG_CHRONIC_MYELOID_LEUKEMIA	65	Down	0.0448990288929074	0.580906256486377
C5_GO_NEGATIVE_REGULATION_OF_RHO_PROTEIN_SIGNAL_TRANSDUCTION	15	Down	0.0449287570978494	0.580944875259871
C2_PODAR_RESPONSE_TO_ADAPHOSTIN_DN	15	Down	0.0451260011806248	0.582031751789294
C2_BIOCARTA_PTDINS_PATHWAY	23	Down	0.0451954914977618	0.582031751789294
C7_GSE9988_ANTI_TREM1_VS_ANTI_TREM1_AND_LPS_MONOCYTE_DN	151	Down	0.0452129990664719	0.582031751789294
C5_GO_NEGATIVE_REGULATION_OF_CHEMOKINE_MEDIATED_SIGNALING_PATHWAY	5	Up	0.0452891954078933	0.582031751789294
C5_GO_REGULATION_OF_PHOSPHOLIPASE_C_ACTIVITY	30	Up	0.0452904501921976	0.582031751789294
C5_GO_NEGATIVE_REGULATION_OF_INTERLEUKIN_8_PRODUCTION	14	Down	0.0453097228741038	0.582031751789294
C5_GO_EXONUCLEASE_ACTIVITY	71	Down	0.0453134423395305	0.582031751789294
C5_GO_U6_SNRNA_BINDING	8	Down	0.0453702992067893	0.582031751789294
C2_HOFMANN_MYELODYSPLASTIC_SYNDROM_RISK_DN	16	Down	0.0454214879057137	0.582031751789294
C6_RB_DN.V1_UP	118	Down	0.0454343928377958	0.582031751789294
C2_REACTOME_REGULATION_OF_HSF1_MEDIATED_HEAT_SHOCK_RESPONSE	67	Down	0.045436332343514	0.582031751789294
C2_GARGALOVIC_RESPONSE_TO_OXIDIZED_PHOSPHOLIPIDS_BROWN_UP	14	Down	0.0454605533626718	0.582031751789294
C5_GO_REGULATION_OF_PROTEIN_CATABOLIC_PROCESS	302	Down	0.0454962207174887	0.582031751789294
C7_GSE3982_EFF_MEMORY_CD4_TCELL_VS_NKCELL_DN	154	Down	0.0455211971996858	0.582031751789294
C2_REACTOME_MAPK_TARGETS_NUCLEAR_EVENTS_MEDIATED_BY_MAP_KINASES	29	Down	0.0455251468871624	0.582031751789294
C5_GO_MAINTENANCE_OF_PROTEIN_LOCALIZATION_IN_ENDOPLASMIC_RETICULUM	9	Down	0.0455331382799186	0.582031751789294
C5_GO_SCHWANN_CELL_PROLIFERATION	7	Down	0.0455456933496717	0.582031751789294
C5_GO_GRANULOCYTE_MACROPHAGE_COLONY_STIMULATING_FACTOR_PRODUCTION	10	Up	0.0455535104314851	0.582031751789294
C7_GSE17721_LPS_VS_GARDIQUIMOD_2H_BMDC_DN	170	Down	0.0455630367621961	0.582031751789294
C5_GO_INTERLEUKIN_3_MEDIATED_SIGNALING_PATHWAY	5	Up	0.0455796681210538	0.582031751789294
C7_GSE9650_EXHAUSTED_VS_MEMORY_CD8_TCELL_UP	151	Down	0.0455837564971647	0.582031751789294
C5_GO_REGULATION_OF_TYPE_B_PANCREATIC_CELL_PROLIFERATION	7	Down	0.0456270147434795	0.582031751789294
C7_GSE27786_CD8_TCELL_VS_NKTCELL_DN	181	Down	0.0456290601342894	0.582031751789294
C5_GO_HOLLIDAY_JUNCTION_RESOLVASE_COMPLEX	4	Down	0.0456743622794366	0.582267706453169
C7_GSE15659_NAIVE_CD4_TCELL_VS_NONSUPPRESSIVE_TCELL_DN	143	Down	0.0457253208218434	0.582479843466755
C5_GO_LIGAND_GATED_SODIUM_CHANNEL_ACTIVITY	4	Up	0.0457446307118853	0.582479843466755
C5_GO_NEGATIVE_REGULATION_OF_RESPONSE_TO_BIOTIC_STIMULUS	32	Down	0.0458955351919568	0.583994250460495
C5_GO_NUCLEOTIDE_TRANSMEMBRANE_TRANSPORTER_ACTIVITY	16	Down	0.0459509395039995	0.583994250460495
C2_BUCKANOVICH_T_LYMPHOCYTE_HOMING_ON_TUMOR_UP	15	Up	0.0460226572571628	0.583994250460495
C7_GSE24634_TEFF_VS_TCONV_DAY10_IN_CULTURE_UP	171	Down	0.0460236664951582	0.583994250460495
C5_GO_RESPONSE_TO_UV	118	Down	0.0460391205847718	0.583994250460495
C7_GSE41867_LCMV_ARMSTRONG_VS_CLONE13_DAY6_EFFECTOR_CD8_TCELL_DN	175	Down	0.0460972520538439	0.583994250460495
H_HALLMARK_MITOTIC_SPINDLE	183	Down	0.0461111341112135	0.583994250460495
C5_GO_VOLTAGE_GATED_CALCIUM_CHANNEL_ACTIVITY_INVOLVED_IN_REGULATION_OF_PRESYNAPTIC_CYTOSOLIC_CALCIUM_LEVELS	5	Down	0.0461653248012235	0.583994250460495
C6_CAMP_UP.V1_UP	172	Down	0.0461798835828448	0.583994250460495
C2_VALK_AML_CLUSTER_12	24	Down	0.0461877216312529	0.583994250460495
C2_NIKOLSKY_BREAST_CANCER_14Q22_AMPLICON	13	Down	0.0462019680928802	0.583994250460495
C5_GO_ARP2_3_COMPLEX_BINDING	7	Up	0.0462055717056998	0.583994250460495
C7_GSE5099_UNSTIM_VS_MCSF_TREATED_MONOCYTE_DAY3_DN	167	Down	0.0462372696048719	0.583994250460495
C5_GO_CELLULAR_RESPONSE_TO_IONIZING_RADIATION	61	Down	0.0462399351282996	0.583994250460495
C5_GO_CELLULAR_CARBOHYDRATE_METABOLIC_PROCESS	202	Down	0.046279081994781	0.584149040193276
C7_GSE21546_SAP1A_KO_VS_SAP1A_KO_AND_ELK1_KO_DP_THYMOCYTES_DN	167	Down	0.0464062518919588	0.58529376492699
C5_GO_INTRAMOLECULAR_OXIDOREDUCTASE_ACTIVITY_INTERCONVERTING_ALDOSES_AND_KETOSES	6	Down	0.0464377986746627	0.58529376492699
C5_GO_PORPHYRIN_CONTAINING_COMPOUND_METABOLIC_PROCESS	6	Down	0.0464506030812563	0.58529376492699
C2_REN_BOUND_BY_E2F	57	Down	0.0465031537125628	0.585616236578552
C7_GSE19825_NAIVE_VS_IL2RAHIGH_DAY3_EFF_CD8_TCELL_DN	178	Down	0.0465881799173937	0.585839549590864
C2_GALLUZZI_PERMEABILIZE_MITOCHONDRIA	38	Down	0.0466885328901411	0.585839549590864
C2_FAELT_B_CLL_WITH_VH_REARRANGEMENTS_DN	45	Up	0.0467314128249738	0.585839549590864
C2_MANALO_HYPOXIA_DN	261	Down	0.0467722675729898	0.585839549590864
C7_GSE40274_CTRL_VS_FOXP3_AND_LEF1_TRANSDUCED_ACTIVATED_CD4_TCELL_UP	148	Down	0.0467790189091266	0.585839549590864
C7_GSE20727_CTRL_VS_ROS_INH_AND_DNFB_ALLERGEN_TREATED_DC_DN	172	Down	0.0468300158436048	0.585839549590864
C5_GO_DEOXYRIBONUCLEASE_I_ACTIVITY	4	Down	0.0468335352704222	0.585839549590864
C7_GSE6269_FLU_VS_E_COLI_INF_PBMC_UP	148	Down	0.0468978760255378	0.585839549590864
C5_GO_REGULATION_OF_CELLULAR_PROTEIN_LOCALIZATION	419	Down	0.0469218435989862	0.585839549590864
C2_LY_AGING_MIDDLE_DN	15	Down	0.0469264165952846	0.585839549590864
C5_GO_PRESYNAPSE_ORGANIZATION	24	Up	0.0469433279869707	0.585839549590864
C7_GSE5589_LPS_VS_LPS_AND_IL10_STIM_MACROPHAGE_180MIN_UP	168	Down	0.0470049492760017	0.585839549590864
C5_GO_NEUROTRANSMITTER_RECEPTOR_ACTIVITY	36	Up	0.0470221478017732	0.585839549590864
C5_GO_SISTER_CHROMATID_SEGREGATION	159	Down	0.0470285450640619	0.585839549590864
C7_GSE19923_WT_VS_HEB_AND_E2A_KO_DP_THYMOCYTE_UP	169	Down	0.0470411432306494	0.585839549590864
C2_GARGALOVIC_RESPONSE_TO_OXIDIZED_PHOSPHOLIPIDS_TURQUOISE_DN	49	Down	0.0470502225556048	0.585839549590864
C2_STARK_HYPPOCAMPUS_22Q11_DELETION_DN	16	Down	0.0470596000766292	0.585839549590864
C5_GO_DNA_REPLICATION_INITIATION	35	Down	0.0470984129936444	0.585839549590864
C5_GO_REGULATION_OF_GERMINAL_CENTER_FORMATION	9	Down	0.0471233973579002	0.585839549590864
C5_GO_SPERM_ANNULUS	5	Up	0.0471269611099148	0.585839549590864
C7_GSE12001_MIR223_KO_VS_WT_NEUTROPHIL_UP	155	Down	0.0471645423043433	0.585839549590864
C2_GARGALOVIC_RESPONSE_TO_OXIDIZED_PHOSPHOLIPIDS_PURPLE_DN	9	Up	0.0471860857195782	0.585839549590864
C7_GSE17721_CTRL_VS_GARDIQUIMOD_8H_BMDC_UP	172	Down	0.04719178240573	0.585839549590864
C5_GO_GLYCOLYTIC_PROCESS_THROUGH_FRUCTOSE_6_PHOSPHATE	23	Down	0.0472137661120737	0.585839549590864
C5_GO_LSM1_7_PAT1_COMPLEX	2	Up	0.0472265828575622	0.585839549590864
C5_GO_OXIDOREDUCTASE_ACTIVITY_ACTING_ON_A_HEME_GROUP_OF_DONORS	19	Up	0.0472599433349919	0.585839549590864
C5_GO_LACTATION	34	Down	0.0472855806990949	0.585839549590864
C2_BIOCARTA_PITX2_PATHWAY	15	Down	0.0473126383694496	0.585839549590864
C7_GSE10240_IL22_VS_IL22_AND_IL17_STIM_PRIMARY_BRONCHIAL_EPITHELIAL_CELLS_UP	168	Down	0.0474141263708845	0.585839549590864
C5_GO_AUDITORY_RECEPTOR_CELL_FATE_COMMITMENT	5	Up	0.0474273208638135	0.585839549590864
C5_GO_CONDENSED_CHROMOSOME	184	Down	0.04744338047781	0.585839549590864
C2_CHASSOT_SKIN_WOUND	10	Down	0.0474701776709375	0.585839549590864
C5_GO_ANTIGEN_PROCESSING_AND_PRESENTATION_OF_ENDOGENOUS_ANTIGEN	15	Down	0.0475027814051588	0.585839549590864
C5_GO_PROTEOGLYCAN_BINDING	29	Up	0.0475065734030965	0.585839549590864
C5_GO_REGULATION_OF_MICROTUBULE_NUCLEATION	5	Down	0.047542166251615	0.585839549590864
C5_GO_CLATHRIN_COAT	42	Down	0.0475471636467983	0.585839549590864
C5_GO_SRP_DEPENDENT_COTRANSLATIONAL_PROTEIN_TARGETING_TO_MEMBRANE_TRANSLOCATION	9	Up	0.0475531673771336	0.585839549590864
C5_GO_GOLGI_VESICLE_BUDDING	70	Down	0.0476525327810782	0.585839549590864
C7_GSE32986_UNSTIM_VS_CURDLAN_HIGHDOSE_STIM_DC_UP	184	Down	0.0476544116834249	0.585839549590864
C7_GSE11057_NAIVE_VS_CENT_MEMORY_CD4_TCELL_DN	176	Down	0.047716176327875	0.585839549590864
C5_GO_REGULATION_OF_MEMBRANE_REPOLARIZATION_DURING_VENTRICULAR_CARDIAC_MUSCLE_CELL_ACTION_POTENTIAL	3	Up	0.0477500579084864	0.585839549590864
C5_GO_CARDIAC_MUSCLE_CELL_MEMBRANE_REPOLARIZATION	22	Up	0.047758994004191	0.585839549590864
C7_GSE39556_CD8A_DC_VS_NK_CELL_MOUSE_3H_POST_POLYIC_INJ_UP	185	Down	0.0477836534779502	0.585839549590864
C2_BIOCARTA_GSK3_PATHWAY	18	Down	0.0477869557585637	0.585839549590864
C2_ZHOU_PANCREATIC_ENDOCRINE_PROGENITOR	5	Up	0.0477869891576103	0.585839549590864
C5_GO_REGULATION_OF_SKELETAL_MUSCLE_TISSUE_GROWTH	3	Down	0.0477970596734124	0.585839549590864
C5_GO_NEGATIVE_REGULATION_OF_INTERLEUKIN_1_MEDIATED_SIGNALING_PATHWAY	5	Down	0.0478447482926608	0.585839549590864
C7_GSE2706_UNSTIM_VS_2H_LPS_DC_DN	156	Down	0.0479251997263796	0.585839549590864
C7_GSE17186_BLOOD_VS_CORD_BLOOD_NAIVE_BCELL_DN	170	Down	0.04792737407544	0.585839549590864
C5_GO_REGULATION_OF_MDA_5_SIGNALING_PATHWAY	5	Down	0.0479604425931519	0.585839549590864
C7_GSE43260_BTLA_POS_VS_NEG_INTRATUMORAL_CD8_TCELL_DN	168	Down	0.0479683232574305	0.585839549590864
C7_GSE18791_CTRL_VS_NEWCASTLE_VIRUS_DC_14H_DN	117	Down	0.0479812278761577	0.585839549590864
C5_GO_POSITIVE_REGULATION_OF_FIBROBLAST_MIGRATION	11	Down	0.0479849839304939	0.585839549590864
C5_GO_S_ACYLTRANSFERASE_ACTIVITY	28	Down	0.0479961802570721	0.585839549590864
C5_GO_INTRINSIC_COMPONENT_OF_GOLGI_MEMBRANE	55	Down	0.0480211485898479	0.585839549590864
C5_GO_L_GLUTAMATE_IMPORT	10	Up	0.0480487083849226	0.585839549590864
C2_LUCAS_HNF4A_TARGETS_UP	48	Down	0.0480580986682742	0.585839549590864
C5_GO_CRANIAL_NERVE_MORPHOGENESIS	19	Up	0.0483547520972995	0.588915215830236
C5_GO_NEURAL_TUBE_PATTERNING	28	Down	0.0483646248235115	0.588915215830236
C2_YAGUE_PRETUMOR_DRUG_RESISTANCE_UP	5	Up	0.0484912852499316	0.589987357965687
C2_MIKKELSEN_MEF_HCP_WITH_H3K27ME3	242	Up	0.0485267020858414	0.589987357965687
C2_TORCHIA_TARGETS_OF_EWSR1_FLI1_FUSION_UP	208	Down	0.0485341531411261	0.589987357965687
C2_SABATES_COLORECTAL_ADENOMA_SIZE_DN	8	Up	0.0485928727658065	0.590370791438264
C5_GO_DETOXIFICATION_OF_NITROGEN_COMPOUND	3	Up	0.0486593088070688	0.590640177457087
C5_GO_POSITIVE_REGULATION_OF_NF_KAPPAB_TRANSCRIPTION_FACTOR_ACTIVITY	132	Down	0.048669424925111	0.590640177457087
C2_REACTOME_SIGNALING_BY_CYTOSOLIC_FGFR1_FUSION_MUTANTS	18	Down	0.0487331889294251	0.591083787333278
C5_GO_GENE_SILENCING_BY_RNA	175	Down	0.0487947120296199	0.591499737399238
C5_GO_NEGATIVE_REGULATION_OF_AXON_EXTENSION	33	Up	0.0489367603677141	0.592890822904547
C5_GO_PROTEIN_MODIFICATION_BY_SMALL_PROTEIN_REMOVAL	238	Down	0.0490329858944179	0.593725503112842
C5_GO_TRNA_AMINOACYLATION_FOR_MITOCHONDRIAL_PROTEIN_TRANSLATION	7	Down	0.0490619132392099	0.593744814092121
C5_GO_KINESIN_COMPLEX	42	Down	0.0490920546361743	0.593778787784863
C7_GSE9988_ANTI_TREM1_AND_LPS_VS_VEHICLE_TREATED_MONOCYTES_DN	171	Down	0.0491590877624805	0.593943725301868
C7_GSE12198_LOW_IL2_STIM_NK_CELL_VS_HIGH_IL2_STIM_NK_CELL_DN	140	Down	0.0491842905027997	0.593943725301868
C7_GSE13411_NAIVE_VS_IGM_MEMORY_BCELL_DN	170	Down	0.0492051418220181	0.593943725301868
C2_BIOCARTA_ION_PATHWAY	5	Up	0.0492486683138905	0.593943725301868
C2_REACTOME_METABOLISM_OF_AMINO_ACIDS_AND_DERIVATIVES	276	Up	0.049252125947693	0.593943725301868
C5_GO_GLYCINE_BINDING	9	Up	0.0492999166447242	0.593943725301868
C2_REACTOME_INTRINSIC_PATHWAY_FOR_APOPTOSIS	47	Down	0.0493203285248152	0.593943725301868
C2_SIG_INSULIN_RECEPTOR_PATHWAY_IN_CARDIAC_MYOCYTES	42	Down	0.0493480588052599	0.593943725301868
C5_GO_STRUCTURAL_MOLECULE_ACTIVITY	510	Up	0.0493936002594725	0.593943725301868
C1_chr10p14	17	Up	0.0494033551215518	0.593943725301868
C2_HILLION_HMGA1B_TARGETS	59	Up	0.0494064499203828	0.593943725301868
C5_GO_NEGATIVE_REGULATION_OF_DNA_METABOLIC_PROCESS	83	Down	0.0494895129380254	0.594399715053062
C7_GSE25087_TREG_VS_TCONV_ADULT_DN	151	Up	0.0495221279902144	0.594399715053062
C5_GO_PROSTAGLANDIN_TRANSPORT	11	Up	0.0495264689152531	0.594399715053062
C5_GO_NUCLEOBASE_TRANSMEMBRANE_TRANSPORTER_ACTIVITY	5	Down	0.0495603405817051	0.594477790423181
C2_KEGG_SMALL_CELL_LUNG_CANCER	75	Down	0.0496448142822499	0.595162417579092
C2_REACTOME_HORMONE_LIGAND_BINDING_RECEPTORS	4	Up	0.0499031909890393	0.597929960206785
C5_GO_SEPTIN_CYTOSKELETON	12	Up	0.0499556797568384	0.598228903725359
C5_GO_TESTOSTERONE_BIOSYNTHETIC_PROCESS	2	Down	0.0500320439216889	0.59880068811312
C3_RGTTAMWNATT_HNF1_01	40	Up	0.0500775222172402	0.59880068811312
C5_GO_CULLIN_FAMILY_PROTEIN_BINDING	16	Up	0.0500958495091372	0.59880068811312
C2_ZHAN_EARLY_DIFFERENTIATION_GENES_UP	6	Down	0.0501136883022443	0.59880068811312
C7_GSE3337_CTRL_VS_4H_IFNG_IN_CD8POS_DC_DN	159	Down	0.0502677424772774	0.599556269191176
C5_GO_REGULATION_OF_CELLULAR_PROTEIN_CATABOLIC_PROCESS	200	Down	0.0502750852418557	0.599556269191176
C2_REACTOME_KERATAN_SULFATE_BIOSYNTHESIS	21	Down	0.0502929035663994	0.599556269191176
C5_GO_KERATAN_SULFATE_BIOSYNTHETIC_PROCESS	21	Down	0.0502929035663994	0.599556269191176
C5_GO_INHIBITORY_EXTRACELLULAR_LIGAND_GATED_ION_CHANNEL_ACTIVITY	3	Up	0.0503149232949184	0.599556269191176
C5_GO_LIPOXIN_BIOSYNTHETIC_PROCESS	3	Up	0.0503542093371281	0.599695443766685
C5_GO_SMOOTHENED_SIGNALING_PATHWAY_INVOLVED_IN_VENTRAL_SPINAL_CORD_PATTERNING	5	Down	0.0504373058767627	0.600355942773104
C5_GO_NEUROFILAMENT	5	Up	0.0505204202525404	0.601015930528989
C5_GO_CEREBELLAR_CORTEX_DEVELOPMENT	35	Down	0.0506051672347791	0.601694607466396
C5_GO_NEURAL_CREST_FORMATION	8	Down	0.0506549397868644	0.601749580158062
C5_GO_INTERLEUKIN_7_MEDIATED_SIGNALING_PATHWAY	28	Down	0.0506924761155272	0.601749580158062
C7_GSE2706_R848_VS_R848_AND_LPS_2H_STIM_DC_UP	133	Down	0.050692893784894	0.601749580158062
C7_GSE32901_NAIVE_VS_TH17_ENRICHED_CD4_TCELL_UP	124	Down	0.0507406892324557	0.601902513289513
C7_GSE36888_UNTREATED_VS_IL2_TREATED_STAT5_AB_KNOCKIN_TCELL_17H_UP	153	Down	0.0507739972441605	0.601902513289513
C5_GO_PEPTIDYL_HISTIDINE_MODIFICATION	10	Down	0.0507889014804436	0.601902513289513
C5_GO_REGULATION_OF_HYDROGEN_PEROXIDE_BIOSYNTHETIC_PROCESS	5	Down	0.0508388223686262	0.602157954954658
C7_GSE9960_GRAM_NEG_VS_GRAM_POS_SEPSIS_PBMC_UP	156	Down	0.0508828403010899	0.602157954954658
C7_GSE21033_CTRL_VS_POLYIC_STIM_DC_3H_DN	170	Down	0.0509203627463665	0.602157954954658
C2_ZHAN_MULTIPLE_MYELOMA_HP_DN	42	Up	0.0509213351402526	0.602157954954658
C7_GSE2706_R848_VS_LPS_8H_STIM_DC_DN	146	Down	0.0509724434223797	0.602328909097535
C7_GSE27241_CTRL_VS_DIGOXIN_TREATED_CD4_TCELL_IN_TH17_POLARIZING_CONDITIONS_UP	144	Down	0.0510712622309003	0.602328909097535
C5_GO_NEURAL_CREST_CELL_MIGRATION_INVOLVED_IN_AUTONOMIC_NERVOUS_SYSTEM_DEVELOPMENT	4	Up	0.0511602626581861	0.602328909097535
C2_CROONQUIST_NRAS_VS_STROMAL_STIMULATION_DN	77	Down	0.0511647140664121	0.602328909097535
C2_BIOCARTA_ARAP_PATHWAY	16	Down	0.0511695268923994	0.602328909097535
C2_STEIN_ESR1_TARGETS	70	Down	0.051220221049876	0.602328909097535
C2_RODWELL_AGING_KIDNEY_NO_BLOOD_UP	165	Up	0.0512369450333331	0.602328909097535
C2_REACTOME_G1_S_SPECIFIC_TRANSCRIPTION	27	Down	0.0512672129010279	0.602328909097535
C7_GSE5542_IFNA_VS_IFNA_AND_IFNG_TREATED_EPITHELIAL_CELLS_6H_UP	156	Down	0.0512746601931479	0.602328909097535
C7_GSE22601_DOUBLE_POSITIVE_VS_CD8_SINGLE_POSITIVE_THYMOCYTE_UP	180	Down	0.0512967287135614	0.602328909097535
C2_KUMAMOTO_RESPONSE_TO_NUTLIN_3A_DN	9	Down	0.0513241343938487	0.602328909097535
C5_GO_OXIDOREDUCTASE_ACTIVITY_ACTING_ON_NAD_P_H	87	Up	0.0513453698332115	0.602328909097535
C7_GSE44649_WT_VS_MIR155_KO_NAIVE_CD8_TCELL_DN	166	Down	0.0513498103497497	0.602328909097535
C7_GSE17721_CTRL_VS_LPS_0.5H_BMDC_DN	148	Down	0.051378830622721	0.602328909097535
C2_REACTOME_G2_M_DNA_REPLICATION_CHECKPOINT	5	Down	0.051396234802826	0.602328909097535
C5_GO_REGULATION_OF_MACROPHAGE_APOPTOTIC_PROCESS	9	Down	0.0514083266391845	0.602328909097535
C7_GSE9988_ANTI_TREM1_AND_LPS_VS_CTRL_TREATED_MONOCYTES_DN	181	Down	0.0514115931637061	0.602328909097535
C5_GO_REGULATION_OF_STEROID_BIOSYNTHETIC_PROCESS	69	Down	0.0514348905020452	0.602328909097535
C2_REACTOME_TP53_REGULATES_TRANSCRIPTION_OF_DNA_REPAIR_GENES	53	Down	0.0514801132481774	0.602533674617542
C5_GO_ARMADILLO_REPEAT_DOMAIN_BINDING	10	Down	0.0515285838021421	0.602776212134589
C5_GO_REGULATION_OF_AUTOPHAGY_OF_MITOCHONDRION	37	Down	0.0515657928781439	0.602886823838493
C2_NIKOLSKY_BREAST_CANCER_20P13_AMPLICON	2	Down	0.0516158233021206	0.603147138026878
C7_GSE24634_TREG_VS_TCONV_POST_DAY10_IL4_CONVERSION_DN	182	Up	0.0516908218903683	0.603698776303478
C5_GO_MITOTIC_NUCLEAR_DIVISION	241	Down	0.0517492145886055	0.604055985227446
C5_GO_POSITIVE_REGULATION_OF_AXON_GUIDANCE	7	Up	0.0518510565118019	0.604789614127481
C7_GSE37301_CD4_TCELL_VS_GRANULOCYTE_MONOCYTE_PROGENITOR_DN	162	Down	0.0518677462191915	0.604789614127481
C7_GSE43956_WT_VS_SGK1_KO_TH17_DIFFERENTIATED_CD4_TCELL_UP	122	Down	0.0519138321619347	0.605002240372161
C5_GO_PROTEIN_INSERTION_INTO_MITOCHONDRIAL_MEMBRANE_INVOLVED_IN_APOPTOTIC_SIGNALING_PATHWAY	27	Down	0.051977656816323	0.605146828947024
C5_GO_PRERIBOSOME	50	Down	0.0519819538192306	0.605146828947024
C2_REACTOME_VLDLR_INTERNALISATION_AND_DEGRADATION	11	Down	0.0520791384193726	0.605953467532957
C2_SHEPARD_CRUSH_AND_BURN_MUTANT_UP	152	Down	0.0521461256990939	0.606408077388339
C5_GO_VACUOLE	628	Down	0.0522202327565493	0.606605221804118
C1_chr2p24	19	Down	0.0522204079253562	0.606605221804118
C7_GSE13522_CTRL_VS_T_CRUZI_Y_STRAIN_INF_SKIN_IFNG_KO_UP	143	Down	0.0522955017672217	0.606605221804118
C7_GSE32034_UNTREATED_VS_ROSIGLIZATONE_TREATED_LY6C_HIGH_MONOCYTE_UP	158	Down	0.0523177442692417	0.606605221804118
C2_REACTOME_REGULATION_OF_ACTIN_DYNAMICS_FOR_PHAGOCYTIC_CUP_FORMATION	57	Down	0.0523702178968215	0.606605221804118
C2_HERNANDEZ_MITOTIC_ARREST_BY_DOCETAXEL_1_DN	31	Down	0.0524746241793059	0.606605221804118
C5_GO_CYTOLYTIC_GRANULE	4	Down	0.0524875662611005	0.606605221804118
C7_GSE32986_UNSTIM_VS_GMCSF_AND_CURDLAN_LOWDOSE_STIM_DC_UP	179	Down	0.0525051582063047	0.606605221804118
C5_GO_VESICLE_TARGETING_TO_FROM_OR_WITHIN_GOLGI	65	Down	0.0525231711073182	0.606605221804118
C5_GO_HYDROLASE_ACTIVITY_ACTING_ON_GLYCOSYL_BONDS	91	Down	0.0525369359922305	0.606605221804118
C5_GO_EPITHELIAL_CELL_FATE_COMMITMENT	11	Up	0.0525492903993465	0.606605221804118
C1_chr2q12	21	Up	0.0525520026281775	0.606605221804118
C5_GO_AMP_METABOLIC_PROCESS	7	Up	0.0525670696969932	0.606605221804118
C5_GO_RESPONSE_TO_GLUCAGON	23	Down	0.0525797829320277	0.606605221804118
C5_GO_POSITIVE_REGULATION_OF_PROTEIN_LOCALIZATION_TO_MEMBRANE	97	Down	0.052581946906834	0.606605221804118
C5_GO_REGULATION_OF_MESENCHYMAL_CELL_PROLIFERATION	27	Up	0.0526563461325047	0.606821115507133
C5_GO_FC_RECEPTOR_SIGNALING_PATHWAY	160	Down	0.0526565300709362	0.606821115507133
C7_GSE43863_TH1_VS_TFH_MEMORY_CD4_TCELL_UP	172	Down	0.0527373650528563	0.607430424731281
C5_GO_NK_T_CELL_ACTIVATION	11	Down	0.0527908428457876	0.607628510811123
C7_GSE17721_LPS_VS_GARDIQUIMOD_6H_BMDC_DN	171	Down	0.052810506302601	0.607628510811123
C7_GSE21670_STAT3_KO_VS_WT_CD4_TCELL_UP	152	Down	0.0528570113466197	0.607841639747284
C5_GO_REGULATION_OF_HEART_RATE	60	Up	0.0530589803501597	0.609218129020048
C7_GSE17721_POLYIC_VS_PAM3CSK4_16H_BMDC_UP	164	Down	0.0531091396616105	0.609218129020048
C2_REACTOME_APOPTOSIS_INDUCED_DNA_FRAGMENTATION	12	Down	0.0531552211885245	0.609218129020048
C5_GO_LEUKOTRIENE_SIGNALING_PATHWAY	3	Down	0.0532408335420809	0.609218129020048
C5_GO_PROTEIN_IMPORT_INTO_PEROXISOME_MEMBRANE	5	Down	0.0532491970808717	0.609218129020048
C5_GO_RNA_POLYMERASE_I_CORE_BINDING	5	Down	0.0533203481099398	0.609218129020048
C7_GSE36078_UNTREATED_VS_AD5_INF_IL1R_KO_MOUSE_LUNG_DC_UP	167	Down	0.0533334385103236	0.609218129020048
C2_NUTT_GBM_VS_AO_GLIOMA_UP	41	Down	0.0533795266287508	0.609218129020048
C2_CHUANG_OXIDATIVE_STRESS_RESPONSE_DN	11	Down	0.0533961871756843	0.609218129020048
C2_FIGUEROA_AML_METHYLATION_CLUSTER_3_DN	28	Down	0.0533988075092974	0.609218129020048
C2_REACTOME_BIOSYNTHESIS_OF_THE_N_GLYCAN_PRECURSOR_DOLICHOL_LIPID_LINKED_OLIGOSACCHARIDE_LLO_AND_TRANSFER_TO_A_NASCENT_PROTEIN	67	Down	0.0534157337450443	0.609218129020048
C5_GO_CYTOPLASMIC_UBIQUITIN_LIGASE_COMPLEX	11	Up	0.0534325874149524	0.609218129020048
C2_CAIRO_HEPATOBLASTOMA_CLASSES_UP	521	Down	0.0534373947908592	0.609218129020048
C7_GSE40443_INDUCED_VS_TOTAL_TREG_UP	176	Down	0.0534612702579732	0.609218129020048
C5_GO_LATE_ENDOSOME_TO_LYSOSOME_TRANSPORT	7	Down	0.0534902957108814	0.609218129020048
C2_ODONNELL_TFRC_TARGETS_DN	98	Down	0.0535057250725135	0.609218129020048
C2_XU_AKT1_TARGETS_6HR	22	Down	0.053548174530709	0.609218129020048
C5_GO_CYTOPLASMIC_PATTERN_RECOGNITION_RECEPTOR_SIGNALING_PATHWAY	53	Down	0.0535649553667801	0.609218129020048
C5_GO_T_HELPER_17_CELL_LINEAGE_COMMITMENT	10	Down	0.0535763728173412	0.609218129020048
C5_GO_REGULATION_OF_AUTOPHAGOSOME_MATURATION	10	Down	0.0535818645546158	0.609218129020048
C5_GO_NEGATIVE_REGULATION_OF_MACROPHAGE_APOPTOTIC_PROCESS	5	Down	0.0536216396135643	0.609218129020048
C5_GO_PROTEIN_PHOSPHATASE_1_BINDING	16	Up	0.0536283493432613	0.609218129020048
C7_GSE19923_WT_VS_E2A_KO_DP_THYMOCYTE_DN	153	Down	0.0536696183212814	0.609218129020048
C2_SHIN_B_CELL_LYMPHOMA_CLUSTER_7	21	Down	0.053698483520761	0.609218129020048
C3_AGCGCAG_MIR191	9	Up	0.0537489019088597	0.609218129020048
C5_GO_SUPEROXIDE_GENERATING_NADPH_OXIDASE_ACTIVATOR_ACTIVITY	9	Up	0.0537489019088597	0.609218129020048
C5_GO_MRNA_5_UTR_BINDING	16	Up	0.0537979849519865	0.609218129020048
C5_GO_RECEPTOR_ACTIVATOR_ACTIVITY	6	Down	0.0538417418234113	0.609218129020048
C5_GO_ANAGEN	4	Up	0.0538524956615236	0.609218129020048
C5_GO_LUNG_GROWTH	4	Down	0.0538614547539224	0.609218129020048
C7_GSE35825_UNTREATED_VS_IFNA_STIM_MACROPHAGE_UP	167	Down	0.0538616746626805	0.609218129020048
C5_GO_POSITIVE_REGULATION_OF_AUTOPHAGY_OF_MITOCHONDRION	18	Down	0.0538741438036879	0.609218129020048
C5_GO_CELLULAR_CARBOHYDRATE_CATABOLIC_PROCESS	36	Down	0.0539215104577	0.609321508094436
C7_GSE39382_IL3_VS_IL3_IL33_TREATED_MAST_CELL_DN	162	Down	0.0539885776416928	0.609321508094436
C5_GO_CD4_POSITIVE_ALPHA_BETA_T_CELL_LINEAGE_COMMITMENT	14	Down	0.0539901887502756	0.609321508094436
C2_BIOCARTA_ERK5_PATHWAY	12	Down	0.0540000852769601	0.609321508094436
C7_GSE22935_24H_VS_48H_MBOVIS_BCG_STIM_MYD88_KO_MACROPHAGE_DN	136	Up	0.0540235337932092	0.609321508094436
C5_GO_REGULATION_OF_RHODOPSIN_MEDIATED_SIGNALING_PATHWAY	13	Up	0.0540928112190156	0.609786267831176
C5_GO_DNA_INTEGRATION	8	Down	0.0541564492085613	0.610187005268453
C7_GSE16385_UNTREATED_VS_12H_ROSIGLITAZONE_TREATED_MACROPHAGE_DN	118	Down	0.0542309193070579	0.610383684911587
C2_DAZARD_UV_RESPONSE_CLUSTER_G3	10	Down	0.0542442940404636	0.610383684911587
C5_GO_MRNA_CLEAVAGE	15	Up	0.0542626712913799	0.610383684911587
C2_REACTOME_SIGNALING_BY_NTRKS	83	Down	0.0542993775450225	0.610383684911587
C7_GSE3982_BCELL_VS_TH2_DN	159	Down	0.0543143977781199	0.610383684911587
C2_REACTOME_METALLOPROTEASE_DUBS	34	Down	0.0543607918144065	0.610589183342478
C5_GO_CHAPERONE_COFACTOR_DEPENDENT_PROTEIN_REFOLDING	23	Down	0.0544096807502318	0.610822478003765
C1_chr11p11	41	Down	0.0544657167003255	0.611135725145233
C2_REACTOME_AURKA_ACTIVATION_BY_TPX2	64	Down	0.0545939613495329	0.61225845245013
C7_GSE9650_NAIVE_VS_MEMORY_CD8_TCELL_DN	175	Down	0.0546850417737273	0.612445954778825
C5_GO_INTRINSIC_COMPONENT_OF_ORGANELLE_MEMBRANE	311	Down	0.0546920295102283	0.612445954778825
C7_GSE2770_TGFB_AND_IL4_VS_IL12_TREATED_ACT_CD4_TCELL_48H_DN	177	Down	0.0547023893420206	0.612445954778825
C2_KEGG_GLYCOSAMINOGLYCAN_DEGRADATION	17	Down	0.054741541167582	0.612445954778825
C7_GSE21033_CTRL_VS_POLYIC_STIM_DC_12H_DN	173	Down	0.0547516477549362	0.612445954778825
C2_REACTOME_GENE_SILENCING_BY_RNA	115	Down	0.0548105421498369	0.612789195636082
C7_GSE2770_IL12_VS_IL4_TREATED_ACT_CD4_TCELL_6H_UP	150	Down	0.0548659509180065	0.612990617249901
C5_GO_OOCYTE_MATURATION	19	Down	0.054884995191781	0.612990617249901
C5_GO_NEGATIVE_REGULATION_OF_ERBB_SIGNALING_PATHWAY	43	Down	0.0550551760688965	0.614515637252712
C5_GO_SODIUM_DICARBOXYLATE_SYMPORTER_ACTIVITY	6	Up	0.0550781174667878	0.614515637252712
C5_GO_RESPONSE_TO_HERBICIDE	9	Down	0.0551335234001534	0.61461616973865
C5_GO_PROTEIN_QUALITY_CONTROL_FOR_MISFOLDED_OR_INCOMPLETELY_SYNTHESIZED_PROTEINS	23	Down	0.0551437147180697	0.61461616973865
C5_GO_RELAXATION_OF_CARDIAC_MUSCLE	14	Up	0.0551763375513245	0.614664400321755
C2_PID_ILK_PATHWAY	42	Down	0.0552502926973191	0.614729508125431
C2_BIOCARTA_ECM_PATHWAY	17	Down	0.0552639397106236	0.614729508125431
C5_GO_POSITIVE_REGULATION_OF_HAIR_FOLLICLE_MATURATION	3	Up	0.055301225481536	0.614729508125431
C5_GO_TRANSMITTER_GATED_CHANNEL_ACTIVITY	22	Up	0.0553220489820321	0.614729508125431
C7_GSE25123_IL4_VS_IL4_AND_ROSIGLITAZONE_STIM_PPARG_KO_MACROPHAGE_DAY10_UP	128	Down	0.0553236748324457	0.614729508125431
C7_GSE30153_LUPUS_VS_HEALTHY_DONOR_BCELL_UP	150	Down	0.0553650172295208	0.614874370795951
C2_REACTOME_BINDING_OF_TCF_LEF:CTNNB1_TO_TARGET_GENE_PROMOTERS	8	Down	0.0554058090034233	0.615012973419195
C5_GO_FEVER_GENERATION	6	Up	0.0554632692881314	0.615231056337495
C2_REACTOME_SCAVENGING_BY_CLASS_F_RECEPTORS	3	Down	0.0554820991283502	0.615231056337495
C7_GSE16451_CTRL_VS_WEST_EQUINE_ENC_VIRUS_IMMATURE_NEURON_CELL_LINE_DN	172	Down	0.055532735355613	0.615478372515296
C5_GO_MEIOTIC_CELL_CYCLE_PROCESS	135	Down	0.0555679800784312	0.615547016774061
C2_REACTOME_METAL_SEQUESTRATION_BY_ANTIMICROBIAL_PROTEINS	4	Down	0.0555956012940527	0.615547016774061
C5_GO_POSITIVE_REGULATION_OF_MUSCLE_CELL_APOPTOTIC_PROCESS	25	Down	0.0556499314873412	0.615777905973771
C5_GO_NEGATIVE_REGULATION_OF_AXONOGENESIS	52	Up	0.0557000671909971	0.615777905973771
C7_GSE2770_IL4_ACT_VS_ACT_CD4_TCELL_6H_DN	171	Down	0.0557014954305786	0.615777905973771
C5_GO_FACIAL_NERVE_STRUCTURAL_ORGANIZATION	7	Up	0.0557820335003319	0.616238052466389
C2_YAMASHITA_LIVER_CANCER_WITH_EPCAM_DN	6	Up	0.0558805554709598	0.616238052466389
C5_GO_REGULATION_OF_MITOPHAGY	15	Down	0.055938400160062	0.616238052466389
C2_ABDULRAHMAN_KIDNEY_CANCER_VHL_DN	12	Down	0.0559446414996321	0.616238052466389
C2_NAM_FXYD5_TARGETS_DN	17	Up	0.055968341948924	0.616238052466389
C2_REACTOME_PKMTS_METHYLATE_HISTONE_LYSINES	64	Down	0.0559778288210086	0.616238052466389
C7_GSE21063_WT_VS_NFATC1_KO_8H_ANTI_IGM_STIM_BCELL_UP	180	Down	0.0560190916966761	0.616238052466389
C7_GSE12198_LOW_IL2_STIM_NK_CELL_VS_HIGH_IL2_STIM_NK_CELL_UP	166	Down	0.0560437649805047	0.616238052466389
C5_GO_CONDENSIN_COMPLEX	6	Down	0.0560751825466964	0.616238052466389
C7_GSE9509_10MIN_VS_30MIN_LPS_AND_IL10_STIM_IL10_KO_MACROPHAGE_DN	138	Down	0.0561035134457437	0.616238052466389
C5_GO_GLUTATHIONE_PEROXIDASE_ACTIVITY	14	Up	0.0561322883319314	0.616238052466389
C5_GO_POSITIVE_REGULATION_OF_REACTIVE_OXYGEN_SPECIES_BIOSYNTHETIC_PROCESS	37	Down	0.0561448691163415	0.616238052466389
C5_GO_SIGNAL_TRANSDUCTION_INVOLVED_IN_CELL_CYCLE_CHECKPOINT	66	Down	0.0561465512398627	0.616238052466389
C3_TGACGTCA_ATF3_Q6	178	Down	0.0561558887302128	0.616238052466389
C2_REACTOME_PROTEIN_UBIQUITINATION	72	Down	0.0561686389487387	0.616238052466389
C5_GO_NEGATIVE_REGULATION_OF_INTERLEUKIN_6_PRODUCTION	35	Down	0.0562085149523411	0.616256755693791
C5_GO_VACUOLAR_LUMEN	133	Down	0.0562577228746601	0.616256755693791
C7_GSE6674_UNSTIM_VS_ANTI_IGM_AND_CPG_STIM_BCELL_UP	179	Down	0.0562716894452427	0.616256755693791
C2_IRITANI_MAD1_TARGETS_DN	34	Down	0.0563165039567556	0.616256755693791
C5_GO_REGULATION_OF_CHEMOKINE_MEDIATED_SIGNALING_PATHWAY	8	Up	0.0563423621397025	0.616256755693791
C7_GSE33424_CD161_INT_VS_NEG_CD8_TCELL_UP	173	Down	0.0563633572174514	0.616256755693791
C7_GSE41867_NAIVE_VS_DAY8_LCMV_EFFECTOR_CD8_TCELL_UP	169	Down	0.0563689257268132	0.616256755693791
C3_CREB_Q3	210	Down	0.056411913935247	0.616352245040307
C5_GO_POSITIVE_REGULATION_OF_PHENOTYPIC_SWITCHING	2	Down	0.0564344066374429	0.616352245040307
C2_GAVIN_PDE3B_TARGETS	22	Up	0.0565267207015483	0.616527047398178
C5_GO_G2_DNA_DAMAGE_CHECKPOINT	28	Down	0.0565814203061761	0.616527047398178
C2_REACTOME_TRAF6_MEDIATED_IRF7_ACTIVATION	17	Down	0.0565988374575506	0.616527047398178
C2_YAO_TEMPORAL_RESPONSE_TO_PROGESTERONE_CLUSTER_12	68	Up	0.0566513637569468	0.616527047398178
C7_GSE21546_WT_VS_SAP1A_KO_AND_ELK1_KO_DP_THYMOCYTES_UP	164	Down	0.05666024073255	0.616527047398178
C5_GO_MAINTENANCE_OF_DNA_REPEAT_ELEMENTS	5	Down	0.0566718506246501	0.616527047398178
C5_GO_REGULATION_OF_PROTON_TRANSPORT	12	Down	0.0568262638026004	0.616527047398178
C2_REACTOME_REGULATION_OF_LOCALIZATION_OF_FOXO_TRANSCRIPTION_FACTORS	11	Down	0.0568383134489671	0.616527047398178
C2_LAMB_CCND1_TARGETS	15	Down	0.0568406907600182	0.616527047398178
C5_GO_DENDRITIC_TRANSPORT	9	Up	0.056858624596359	0.616527047398178
[truncated: 19,724 more rows]
