# Supplementary material for: Osteopontin associates with brain TRM-cell transcriptome and compartmentalization in donors with and without multiple sclerosis
Source: iScience. 2022 Dec 9;26(1):105785. doi: 10.1016/j.isci.2022.105785 (PMC9804143; doi:10.1016/j.isci.2022.105785)
Supplement: Data S6. Gene set enrichment analysis results of matched blood and brain samples, related to Figures S10B and S10C [file mmc7.zip › DataS6_GSEA_Circulating_vs_Brain/tab.camera.v7.0_WM_CD4_TRM_vs_B_CD4_TEM.txt]

geneset	NGenes	Direction	PValue	FDR
C2_KEGG_RIBOSOME	62	Down	3.59805479072963e-18	7.81605442190198e-14
C2_REACTOME_EUKARYOTIC_TRANSLATION_INITIATION	89	Down	4.05095972818021e-16	4.34460003814326e-12
C2_REACTOME_NONSENSE_MEDIATED_DECAY_NMD_INDEPENDENT_OF_THE_EXON_JUNCTION_COMPLEX_EJC	71	Down	6.00000005267678e-16	4.34460003814326e-12
C2_REACTOME_SRP_DEPENDENT_COTRANSLATIONAL_PROTEIN_TARGETING_TO_MEMBRANE	86	Down	2.62658825681615e-15	1.42643441757043e-11
C5_GO_CYTOSOLIC_RIBOSOME	79	Down	2.11666271366938e-13	9.19605282580801e-10
C2_REACTOME_SELENOAMINO_ACID_METABOLISM	87	Down	2.54984937940513e-13	9.23172967813626e-10
C5_GO_COTRANSLATIONAL_PROTEIN_TARGETING_TO_MEMBRANE	77	Down	4.46490506368995e-13	1.3855876099791e-09
C5_GO_CYTOSOLIC_LARGE_RIBOSOMAL_SUBUNIT	46	Down	6.52894605035148e-13	1.77285368814731e-09
C5_GO_ESTABLISHMENT_OF_PROTEIN_LOCALIZATION_TO_ENDOPLASMIC_RETICULUM	86	Down	1.54315620680616e-11	3.65862749424489e-08
C2_REACTOME_NONSENSE_MEDIATED_DECAY_NMD	89	Down	1.68421833735897e-11	3.65862749424489e-08
C2_REACTOME_ACTIVATION_OF_THE_MRNA_UPON_BINDING_OF_THE_CAP_BINDING_COMPLEX_AND_EIFS_AND_SUBSEQUENT_BINDING_TO_43S	41	Down	2.0615432921931e-10	4.07117317602825e-07
C2_CHNG_MULTIPLE_MYELOMA_HYPERPLOID_UP	41	Down	2.449931403653e-10	4.43498832346284e-07
C2_REACTOME_REGULATION_OF_EXPRESSION_OF_SLITS_AND_ROBOS	125	Down	2.6949602563101e-10	4.50327858829417e-07
C5_GO_NUCLEAR_TRANSCRIBED_MRNA_CATABOLIC_PROCESS_NONSENSE_MEDIATED_DECAY	95	Down	9.79234949385313e-10	1.51942291467837e-06
C5_GO_PROTEIN_LOCALIZATION_TO_ENDOPLASMIC_RETICULUM	104	Down	3.14127291519093e-09	4.54919143577951e-06
C7_GSE2405_0H_VS_9H_A_PHAGOCYTOPHILUM_STIM_NEUTROPHIL_DN	165	Down	3.9319420330096e-09	5.33834854894172e-06
TRM_core_signature_DOWN	14	Down	9.98090814080346e-09	1.27538392672161e-05
C2_ROSTY_CERVICAL_CANCER_PROLIFERATION_CLUSTER	129	Down	1.6896268310368e-08	2.03909798058957e-05
C2_BILANGES_SERUM_AND_RAPAMYCIN_SENSITIVE_GENES	40	Down	2.16005630426401e-08	2.46962647881721e-05
C7_GSE2405_0H_VS_24H_A_PHAGOCYTOPHILUM_STIM_NEUTROPHIL_UP	164	Down	2.34410571422095e-08	2.54605042150109e-05
C5_GO_TRANSLATIONAL_INITIATION	151	Down	4.63107458681054e-08	4.79051586901359e-05
C5_GO_PROTEIN_TARGETING_TO_MEMBRANE	150	Down	5.10565335018862e-08	5.0413685330067e-05
C2_REACTOME_SIGNALING_BY_ROBO_RECEPTORS	164	Down	7.64342550459395e-08	7.21904922766497e-05
C2_SOTIRIOU_BREAST_CANCER_GRADE_1_VS_3_UP	138	Down	9.93742205116667e-08	8.99460913406223e-05
C2_PID_TOLL_ENDOGENOUS_PATHWAY	22	Down	1.52607856755923e-07	0.000132604018892357
C5_GO_STRUCTURAL_CONSTITUENT_OF_RIBOSOME	123	Down	1.7330243615451e-07	0.000144794185407093
C7_GSE15750_DAY6_VS_DAY10_TRAF6KO_EFF_CD8_TCELL_UP	181	Down	2.28066448486637e-07	0.000183492128165748
C5_GO_CYTOSOLIC_SMALL_RIBOSOMAL_SUBUNIT	29	Down	2.43045476695879e-07	0.000188559888938021
C2_FLORIO_NEOCORTEX_BASAL_RADIAL_GLIA_DN	163	Down	2.71814632021915e-07	0.000203607905221106
C2_HSIAO_HOUSEKEEPING_GENES	346	Down	5.11148833031261e-07	0.000370122869997936
C2_REACTOME_RRNA_PROCESSING_IN_THE_NUCLEUS_AND_CYTOSOL	148	Down	6.23393575877973e-07	0.000436838020928943
C2_LEE_EARLY_T_LYMPHOCYTE_UP	89	Down	7.53462552568329e-07	0.000511483344670057
C5_GO_POLYSOMAL_RIBOSOME	24	Down	8.51942107234584e-07	0.000560810254407784
C2_POMEROY_MEDULLOBLASTOMA_PROGNOSIS_DN	33	Down	1.62382063359467e-06	0.00103328964295015
C2_REACTOME_INFLUENZA_INFECTION	124	Down	1.66483163021936e-06	0.00103328964295015
C7_GSE29618_MONOCYTE_VS_PDC_UP	177	Down	2.05708651482711e-06	0.00124128028782192
C5_GO_RIBOSOMAL_SUBUNIT	146	Down	2.86390441683973e-06	0.00168142150397323
C7_GSE22886_NAIVE_BCELL_VS_NEUTROPHIL_DN	168	Down	3.46494291317792e-06	0.00198076197113063
C7_GSE45365_HEALTHY_VS_MCMV_INFECTION_CD11B_DC_DN	130	Down	4.16770277801258e-06	0.00232141044735301
C2_REACTOME_RRNA_PROCESSING	158	Down	4.68647468257914e-06	0.00249805402252869
C7_GSE14415_INDUCED_VS_NATURAL_TREG_DN	169	Down	4.7148282890796e-06	0.00249805402252869
C2_WHITEFORD_PEDIATRIC_CANCER_MARKERS	101	Down	4.85908900351166e-06	0.00251319024817343
C2_CROONQUIST_IL6_DEPRIVATION_DN	86	Down	5.41467058431273e-06	0.00273541602565175
C2_CROONQUIST_NRAS_SIGNALING_DN	63	Down	7.33844602005033e-06	0.00362302415667167
C5_GO_CYTOPLASMIC_TRANSLATION	80	Down	7.75718932357325e-06	0.00374465385946626
C7_GSE13547_CTRL_VS_ANTI_IGM_STIM_BCELL_12H_UP	170	Down	9.52786568720002e-06	0.00449943100702274
C2_REACTOME_DISEASES_OF_IMMUNE_SYSTEM	24	Down	1.0722755807496e-05	0.00495596647672842
C2_KANG_DOXORUBICIN_RESISTANCE_UP	48	Down	1.12863340328117e-05	0.00510777154572436
C2_GAVIN_FOXP3_TARGETS_CLUSTER_P6	79	Down	1.33504274914701e-05	0.0059185987019838
C5_GO_CYTOSOLIC_PART	194	Down	1.4021552483795e-05	0.00609180369210957
C5_GO_TRANSLATION_PREINITIATION_COMPLEX	14	Down	1.44440215098682e-05	0.00615230351487973
C7_GSE45365_WT_VS_IFNAR_KO_BCELL_MCMV_INFECTION_DN	143	Down	1.52151196272125e-05	0.00632137370039425
C2_CHIANG_LIVER_CANCER_SUBCLASS_PROLIFERATION_UP	154	Down	1.55888681474604e-05	0.00632137370039425
C7_GSE15750_DAY6_VS_DAY10_EFF_CD8_TCELL_UP	175	Down	1.59023488397663e-05	0.00632137370039425
C2_ZHAN_MULTIPLE_MYELOMA_PR_UP	40	Down	1.60049511357402e-05	0.00632137370039425
C2_JAATINEN_HEMATOPOIETIC_STEM_CELL_DN	196	Down	1.7423103328493e-05	0.00675860845722951
C2_GRAHAM_NORMAL_QUIESCENT_VS_NORMAL_DIVIDING_DN	81	Down	1.8086283350015e-05	0.0068927777756557
C2_MCLACHLAN_DENTAL_CARIES_UP	197	Down	1.94486011858642e-05	0.00728417178552635
C7_GSE30962_PRIMARY_VS_SECONDARY_ACUTE_LCMV_INF_CD8_TCELL_UP	175	Down	2.09630784786101e-05	0.00771832125069231
C2_CHEMNITZ_RESPONSE_TO_PROSTAGLANDIN_E2_UP	121	Down	2.5884140174588e-05	0.00937135295020957
C7_GSE29618_MONOCYTE_VS_MDC_DAY7_FLU_VACCINE_UP	181	Down	2.75435116777493e-05	0.00980865088812702
C1_MT	13	Up	3.10326505402691e-05	0.0108729398013914
C5_GO_FORMATION_OF_CYTOPLASMIC_TRANSLATION_INITIATION_COMPLEX	11	Down	3.53400123729738e-05	0.0120587459598881
C5_GO_LARGE_RIBOSOMAL_SUBUNIT	99	Down	3.56655236360958e-05	0.0120587459598881
C2_DAVIES_MULTIPLE_MYELOMA_VS_MGUS_DN	24	Down	3.60824235783606e-05	0.0120587459598881
C7_GSE10325_LUPUS_CD4_TCELL_VS_LUPUS_MYELOID_DN	178	Down	3.90772447694958e-05	0.01286174224436
C2_HOFFMANN_LARGE_TO_SMALL_PRE_BII_LYMPHOCYTE_UP	135	Down	4.15074295029619e-05	0.0133273422246015
C7_GSE34205_HEALTHY_VS_RSV_INF_INFANT_PBMC_DN	167	Down	4.17188818889151e-05	0.0133273422246015
C2_REACTOME_TRANSLATION	240	Down	4.32684429094493e-05	0.0136220345698836
C5_GO_TOLL_LIKE_RECEPTOR_BINDING	11	Down	4.46576985228177e-05	0.0138585597858738
C2_POOLA_INVASIVE_BREAST_CANCER_UP	225	Down	5.08999266917928e-05	0.0155732268665608
C2_KONG_E2F3_TARGETS	85	Down	5.8904792087988e-05	0.017704304190303
C2_WIELAND_UP_BY_HBV_INFECTION	89	Down	5.95214246464371e-05	0.017704304190303
C2_WONG_EMBRYONIC_STEM_CELL_CORE	291	Down	6.03102016334035e-05	0.017704304190303
C5_GO_EUKARYOTIC_48S_PREINITIATION_COMPLEX	12	Down	6.44905350981445e-05	0.0186790385858266
C7_GSE41978_ID2_KO_VS_ID2_KO_AND_BIM_KO_KLRG1_LOW_EFFECTOR_CD8_TCELL_DN	160	Down	6.92274043193485e-05	0.0197871961056475
C5_GO_MHC_PROTEIN_COMPLEX	16	Down	8.27308534763937e-05	0.0233397705203597
C5_GO_ESTABLISHMENT_OF_PROTEIN_LOCALIZATION_TO_MEMBRANE	260	Down	8.46218316982778e-05	0.0235671801279704
C5_GO_TERTIARY_GRANULE_LUMEN	47	Down	8.63432167684319e-05	0.0237421987070968
C2_DELACROIX_RAR_TARGETS_UP	39	Up	8.93353383456065e-05	0.0242578944360201
C2_FINETTI_BREAST_CANCER_KINOME_RED	15	Down	9.44605362894434e-05	0.0250835486199957
C2_KIM_LRRC3B_TARGETS	25	Down	9.46854019628804e-05	0.0250835486199957
C7_GSE11057_PBMC_VS_MEM_CD4_TCELL_UP	169	Down	9.86599991263942e-05	0.0258040263366602
C2_GRAHAM_CML_DIVIDING_VS_NORMAL_QUIESCENT_UP	160	Down	9.97807951148304e-05	0.0258040263366602
C7_GSE29618_MONOCYTE_VS_MDC_UP	180	Down	0.000102556698992881	0.0262098726143806
C2_REACTOME_ANTIGEN_PROCESSING_CROSS_PRESENTATION	81	Down	0.000113618386385934	0.0286992117146704
C5_GO_MYD88_DEPENDENT_TOLL_LIKE_RECEPTOR_SIGNALING_PATHWAY	33	Down	0.000118620740759728	0.0296183718565929
C7_GSE41978_KLRG1_HIGH_VS_LOW_EFFECTOR_CD8_TCELL_DN	153	Down	0.000121496210074711	0.0299916155846927
C5_GO_EUKARYOTIC_TRANSLATION_INITIATION_FACTOR_3_COMPLEX	13	Down	0.000128565859508027	0.031380181641493
C5_GO_RIBOSOME_ASSEMBLY	45	Down	0.000137411198546494	0.0325579799808516
C7_GSE39110_DAY3_VS_DAY6_POST_IMMUNIZATION_CD8_TCELL_DN	179	Down	0.000137470406071773	0.0325579799808516
C7_GSE29618_MONOCYTE_VS_PDC_DAY7_FLU_VACCINE_UP	179	Down	0.000137887683940448	0.0325579799808516
C2_REACTOME_IRAK4_DEFICIENCY_TLR2_4	11	Down	0.000146195685345186	0.0338625773845685
C5_GO_PATTERN_RECOGNITION_RECEPTOR_ACTIVITY	15	Down	0.000146530510249479	0.0338625773845685
C7_GSE29618_PDC_VS_MDC_DN	179	Down	0.000168439869604861	0.0385159924992252
C5_GO_VIRAL_GENE_EXPRESSION	151	Down	0.000177951294357515	0.0402670413263364
C5_GO_CONDENSED_CHROMOSOME_OUTER_KINETOCHORE	9	Down	0.000198100701006636	0.044226597693495
C5_GO_MACROPHAGE_ACTIVATION	61	Down	0.000199521547390439	0.044226597693495
C5_GO_RIBOSOMAL_LARGE_SUBUNIT_ASSEMBLY	21	Down	0.000207312486139666	0.0454893852162824
C2_MORI_PRE_BI_LYMPHOCYTE_UP	65	Down	0.00021050142844245	0.0457272253005535
C5_GO_REGULATION_OF_ATTACHMENT_OF_SPINDLE_MICROTUBULES_TO_KINETOCHORE	11	Down	0.000213857107106661	0.0459962172047327
C2_HOLLEMAN_ASPARAGINASE_RESISTANCE_B_ALL_UP	19	Down	0.000240103191040168	0.0507292938105839
C7_GSE36476_CTRL_VS_TSST_ACT_40H_MEMORY_CD4_TCELL_YOUNG_DN	176	Down	0.000240533870206239	0.0507292938105839
C2_TANG_SENESCENCE_TP53_TARGETS_DN	51	Down	0.000243348128548802	0.050829340350631
C2_BIOCARTA_BLYMPHOCYTE_PATHWAY	12	Down	0.000249864560781595	0.0513574137315894
C2_REICHERT_MITOSIS_LIN9_TARGETS	25	Down	0.000250604698041176	0.0513574137315894
C2_KEGG_AUTOIMMUNE_THYROID_DISEASE	32	Down	0.000253023749930683	0.0513685506518153
C5_GO_NUCLEOTIDE_SUGAR_TRANSMEMBRANE_TRANSPORT	13	Up	0.000291467418775799	0.0577689291553906
C2_MARTINELLI_IMMATURE_NEUTROPHIL_DN	13	Down	0.00029155397709485	0.0577689291553906
C2_REACTOME_REGULATION_OF_TLR_BY_ENDOGENOUS_LIGAND	12	Down	0.000292527837181465	0.0577689291553906
C5_GO_RIBOSOME	175	Down	0.000295687392380886	0.0578668218440539
C7_GSE22886_NAIVE_CD8_TCELL_VS_MONOCYTE_DN	181	Down	0.000306751664837931	0.0594961287078069
C5_GO_SMALL_RIBOSOMAL_SUBUNIT	49	Down	0.000315413081508939	0.0606346758373335
C5_GO_NEGATIVE_REGULATION_OF_EPIDERMAL_GROWTH_FACTOR_ACTIVATED_RECEPTOR_ACTIVITY	12	Up	0.00034031819225632	0.0646409468489716
C2_BIOCARTA_MHC_PATHWAY	9	Down	0.000342204524588304	0.0646409468489716
C5_GO_MHC_CLASS_II_PROTEIN_COMPLEX	9	Down	0.000350475482324498	0.0656325767459919
C2_REACTOME_EPHB_MEDIATED_FORWARD_SIGNALING	38	Down	0.000405112226816192	0.075215836778873
C5_GO_ATTACHMENT_OF_SPINDLE_MICROTUBULES_TO_KINETOCHORE	30	Down	0.000410008158380857	0.0754797222415877
C5_GO_MACROPHAGE_ACTIVATION_INVOLVED_IN_IMMUNE_RESPONSE	8	Down	0.000443923596206086	0.080439342934357
C2_REACTOME_METABOLISM_OF_AMINO_ACIDS_AND_DERIVATIVES	276	Down	0.000444354884321817	0.080439342934357
C5_GO_CYTOKINE_SECRETION	162	Down	0.000471922575904194	0.0838270040953134
C2_REACTOME_APC_C:CDH1_MEDIATED_DEGRADATION_OF_CDC20_AND_OTHER_APC_C:CDH1_TARGETED_PROTEINS_IN_LATE_MITOSIS_EARLY_G1	58	Down	0.000482363116980937	0.0838270040953134
C2_DUTERTRE_ESTRADIOL_RESPONSE_24HR_UP	285	Down	0.000483835655074585	0.0838270040953134
C2_KOBAYASHI_EGFR_SIGNALING_24HR_DN	221	Down	0.000485467434393457	0.0838270040953134
C5_GO_NEGATIVE_REGULATION_OF_INTERLEUKIN_10_PRODUCTION	13	Down	0.00048906343409115	0.0838270040953134
C5_GO_LIPOPOLYSACCHARIDE_RECEPTOR_ACTIVITY	5	Down	0.000490005328123371	0.0838270040953134
C5_GO_NEGATIVE_REGULATION_OF_CELL_KILLING	18	Down	0.000490080998025356	0.0838270040953134
C5_GO_EUKARYOTIC_TRANSLATION_INITIATION_FACTOR_3_COMPLEX_EIF3M	6	Down	0.000499173742002022	0.0847152437305463
C2_WHITFIELD_CELL_CYCLE_LITERATURE	41	Down	0.000504460503200747	0.0849488024110839
C7_GSE10325_LUPUS_BCELL_VS_LUPUS_MYELOID_DN	177	Down	0.000509954271356586	0.0852133587436856
C5_GO_HAPTOGLOBIN_HEMOGLOBIN_COMPLEX	6	Down	0.000522926700926301	0.0867140207955881
C5_GO_REGULATION_OF_NEUTROPHIL_ACTIVATION	11	Down	0.000531592196416239	0.0874831612329542
C2_REACTOME_CELL_EXTRACELLULAR_MATRIX_INTERACTIONS	15	Down	0.000543814673998854	0.0888217004757676
C7_GSE36476_CTRL_VS_TSST_ACT_40H_MEMORY_CD4_TCELL_OLD_DN	180	Down	0.000552028987680567	0.0894904902939176
C7_GSE29618_PDC_VS_MDC_DAY7_FLU_VACCINE_DN	175	Down	0.000558665477117169	0.0898954826623427
C2_ODONNELL_TARGETS_OF_MYC_AND_TFRC_DN	36	Down	0.000566417125367008	0.090472641281967
C5_GO_POSITIVE_REGULATION_OF_SUPEROXIDE_ANION_GENERATION	15	Down	0.000572766020398633	0.0908189508110913
TRM_core_signature_ALL	27	Down	0.000584965565655297	0.0920812100197827
C7_GSE36476_CTRL_VS_TSST_ACT_72H_MEMORY_CD4_TCELL_OLD_DN	181	Down	0.000599672809355656	0.0932270654226694
C2_KEGG_ANTIGEN_PROCESSING_AND_PRESENTATION	52	Down	0.000601394918036457	0.0932270654226694
C2_BILANGES_SERUM_RESPONSE_TRANSLATION	18	Down	0.000605119745182359	0.0932270654226694
C5_GO_PEPTIDE_ANTIGEN_BINDING	16	Down	0.000633330443111075	0.0968861775753654
C2_REACTOME_ASSEMBLY_OF_THE_PRE_REPLICATIVE_COMPLEX	54	Down	0.000669704061263201	0.101734135124619
C7_GSE6269_HEALTHY_VS_STAPH_PNEUMO_INF_PBMC_DN	143	Down	0.000703303696404913	0.105736478913259
C5_GO_DIET_INDUCED_THERMOGENESIS	6	Up	0.000705786007569054	0.105736478913259
C2_BIOCARTA_EPHA4_PATHWAY	7	Down	0.000724238562330104	0.107757769106143
C7_GSE22886_NAIVE_CD4_TCELL_VS_MONOCYTE_DN	183	Down	0.000773301410792431	0.114275010521388
C2_PID_PLK1_PATHWAY	44	Down	0.000802747184234209	0.116703629126554
C5_GO_METAPHASE_PLATE_CONGRESSION	46	Down	0.000805378280421589	0.116703629126554
C2_KEGG_VIRAL_MYOCARDITIS	53	Down	0.00080585298388727	0.116703629126554
C7_GSE36476_CTRL_VS_TSST_ACT_72H_MEMORY_CD4_TCELL_YOUNG_DN	186	Down	0.000817482714058666	0.117603821175473
C7_GSE14415_NATURAL_TREG_VS_TCONV_DN	159	Down	0.000849573266238957	0.120925714653811
C7_GSE34156_TLR1_TLR2_LIGAND_VS_NOD2_AND_TLR1_TLR2_LIGAND_24H_TREATED_MONOCYTE_UP	163	Down	0.000851707146436177	0.120925714653811
C7_GSE3920_IFNB_VS_IFNG_TREATED_ENDOTHELIAL_CELL_UP	155	Down	0.000862646948477559	0.12168363416739
C5_GO_NUCLEOTIDE_SUGAR_TRANSMEMBRANE_TRANSPORTER_ACTIVITY	13	Up	0.000868556882355947	0.121726846163989
C7_GSE20727_DNFB_ALLERGEN_VS_ROS_INH_AND_DNFB_ALLERGEN_TREATED_DC_DN	170	Down	0.000888042051520446	0.123659855674222
C2_RICKMAN_TUMOR_DIFFERENTIATED_WELL_VS_MODERATELY_UP	88	Up	0.000929634705647441	0.127726989760749
C7_GSE6269_FLU_VS_STAPH_AUREUS_INF_PBMC_DN	151	Down	0.000931689171494501	0.127726989760749
C7_GSE39556_CD8A_DC_VS_NK_CELL_MOUSE_3H_POST_POLYIC_INJ_UP	185	Down	0.000934888890666995	0.127726989760749
C7_GSE45365_WT_VS_IFNAR_KO_BCELL_DN	135	Down	0.000946209113242934	0.128465628543602
C2_SASAKI_ADULT_T_CELL_LEUKEMIA	148	Down	0.000954561879047433	0.128794706202158
C7_GSE45365_WT_VS_IFNAR_KO_CD11B_DC_MCMV_INFECTION_DN	117	Down	0.000971631838255913	0.130288632237242
C2_SHIPP_DLBCL_VS_FOLLICULAR_LYMPHOMA_UP	42	Down	0.00103150950062892	0.137469207866024
C7_GSE14415_TCONV_VS_FOXP3_KO_INDUCED_TREG_DN	172	Down	0.00104288074686538	0.137831312097056
C2_REACTOME_DECTIN_2_FAMILY	12	Down	0.00104691647083802	0.137831312097056
C7_GSE22886_NAIVE_TCELL_VS_NEUTROPHIL_DN	145	Down	0.00106325807008161	0.138058801430107
C5_GO_TERTIARY_GRANULE	141	Down	0.00106708773113931	0.138058801430107
C2_REACTOME_REGULATION_OF_MITOTIC_CELL_CYCLE	71	Down	0.00106771065876067	0.138058801430107
C2_ISHIDA_E2F_TARGETS	50	Down	0.0010828444885205	0.13838518405423
C2_KEGG_PROTEASOME	33	Down	0.00108297570727888	0.13838518405423
C2_TIEN_INTESTINE_PROBIOTICS_6HR_UP	40	Down	0.00114304129529809	0.144388316951507
C2_KAUFFMANN_MELANOMA_RELAPSE_UP	55	Down	0.00115204276747474	0.144388316951507
C7_GSE10325_CD4_TCELL_VS_MYELOID_DN	176	Down	0.00115525803970577	0.144388316951507
C5_GO_REGULATION_OF_SUPEROXIDE_ANION_GENERATION	17	Down	0.00116152830815385	0.144388316951507
C2_SARRIO_EPITHELIAL_MESENCHYMAL_TRANSITION_UP	151	Down	0.00116318903772562	0.144388316951507
C2_DACOSTA_LOW_DOSE_UV_RESPONSE_VIA_ERCC3_XPCS_DN	7	Down	0.00118876312019683	0.146724438977476
C2_CAIRO_PML_TARGETS_BOUND_BY_MYC_UP	17	Down	0.00119969784791558	0.146811883733101
C7_GSE42088_2H_VS_24H_LEISHMANIA_INF_DC_UP	180	Down	0.00120775977835873	0.146811883733101
C2_REACTOME_POLO_LIKE_KINASE_MEDIATED_EVENTS	16	Down	0.00120974668269691	0.146811883733101
C2_VERHAAK_AML_WITH_NPM1_MUTATED_UP	153	Down	0.00123321044991953	0.148102544187631
C2_PID_ARF6_DOWNSTREAM_PATHWAY	15	Down	0.00123466978474005	0.148102544187631
C5_GO_RNA_POLYMERASE_II_ACTIVATING_TRANSCRIPTION_FACTOR_BINDING	31	Up	0.00124721132971109	0.148102544187631
C5_GO_LUMENAL_SIDE_OF_MEMBRANE	23	Down	0.00125236438854775	0.148102544187631
C5_GO_POSITIVE_REGULATION_OF_AUTOPHAGOSOME_MATURATION	6	Up	0.00125447075130158	0.148102544187631
C5_GO_RIBOSOMAL_LARGE_SUBUNIT_BIOGENESIS	52	Down	0.00132257234478652	0.155298589436744
C5_GO_ANTIGEN_PROCESSING_AND_PRESENTATION_OF_EXOGENOUS_PEPTIDE_ANTIGEN_VIA_MHC_CLASS_I	61	Down	0.00136588038782131	0.157297003102562
C5_GO_HAPTOGLOBIN_BINDING	5	Down	0.00136620542725746	0.157297003102562
C2_BURTON_ADIPOGENESIS_PEAK_AT_24HR	38	Down	0.00137060234134321	0.157297003102562
C7_GSE22886_NAIVE_CD8_TCELL_VS_NEUTROPHIL_DN	139	Down	0.0013728889432147	0.157297003102562
C7_GSE34156_UNTREATED_VS_6H_TLR1_TLR2_LIGAND_TREATED_MONOCYTE_UP	165	Down	0.00137579664822938	0.157297003102562
C7_GSE42088_UNINF_VS_LEISHMANIA_INF_DC_4H_DN	161	Down	0.00143484175831075	0.163188835161175
C2_KEGG_ALLOGRAFT_REJECTION	28	Down	0.00144836982826404	0.163450864259049
C2_HADDAD_T_LYMPHOCYTE_AND_NK_PROGENITOR_DN	49	Down	0.00145219430106323	0.163450864259049
C2_NAGASHIMA_EGF_SIGNALING_UP	47	Up	0.00149915262232985	0.16786645574676
C7_GSE29615_CTRL_VS_DAY3_LAIV_IFLU_VACCINE_PBMC_DN	133	Up	0.00151246077729887	0.167966111907765
C2_REACTOME_FCGR_ACTIVATION	12	Down	0.00151797831702926	0.167966111907765
C2_KEGG_LEISHMANIA_INFECTION	58	Down	0.0015294247293471	0.167966111907765
C5_GO_NEGATIVE_REGULATION_OF_LEUKOCYTE_PROLIFERATION	58	Down	0.00153097132798129	0.167966111907765
C7_GSE37301_HEMATOPOIETIC_STEM_CELL_VS_CD4_TCELL_UP	168	Down	0.00155021952430655	0.168589424582062
C5_GO_REGULATION_OF_SUPEROXIDE_METABOLIC_PROCESS	26	Down	0.00155217441957429	0.168589424582062
C5_GO_CONDENSED_NUCLEAR_CHROMOSOME_KINETOCHORE	12	Down	0.00156110343341971	0.168715671065554
C5_GO_POSITIVE_REGULATION_OF_CYTOKINESIS	29	Down	0.00158014213913363	0.169303454023097
C5_GO_C_X3_C_CHEMOKINE_BINDING	5	Down	0.00158212959382629	0.169303454023097
C2_IIZUKA_LIVER_CANCER_PROGRESSION_L0_L1_DN	16	Down	0.00160908137783496	0.171343503777985
C2_REACTOME_INFECTIOUS_DISEASE	308	Down	0.00166517236692778	0.176451411350108
C5_GO_OXYGEN_TRANSPORT	8	Down	0.00169360706632994	0.17859333156255
C2_GAL_LEUKEMIC_STEM_CELL_DN	189	Down	0.00175712763425226	0.184396539124936
C2_PID_ALPHA_SYNUCLEIN_PATHWAY	28	Down	0.00177820944628931	0.185163972350244
C2_KAMIKUBO_MYELOID_CEBPA_NETWORK	28	Down	0.00178148829448976	0.185163972350244
C2_REACTOME_NEUTROPHIL_DEGRANULATION	410	Down	0.00180923799907837	0.187152747876093
C7_GSE33162_HDAC3_KO_VS_HDAC3_KO_4H_LPS_STIM_MACROPHAGE_UP	167	Up	0.00185651633230045	0.191133195670913
C7_GSE42088_UNINF_VS_LEISHMANIA_INF_DC_2H_DN	170	Down	0.00190731065056091	0.195052169554806
C5_GO_CYTOPLASMIC_TRANSLATIONAL_INITIATION	26	Down	0.0019205097971131	0.195052169554806
C2_BURTON_ADIPOGENESIS_3	90	Down	0.00192201702161397	0.195052169554806
C2_ODONNELL_TFRC_TARGETS_DN	98	Down	0.00193141349221316	0.195052169554806
C5_GO_ANAPHASE_PROMOTING_COMPLEX_DEPENDENT_CATABOLIC_PROCESS	67	Down	0.00194829021417811	0.195052169554806
C5_GO_SPECIFIC_GRANULE_LUMEN	51	Down	0.0019484565112274	0.195052169554806
C2_VALK_AML_CLUSTER_1	25	Up	0.00199893386140789	0.198658239962624
C2_BENPORATH_PROLIFERATION	137	Down	0.00200276916410324	0.198658239962624
C2_HORTON_SREBF_TARGETS	22	Up	0.00206238337502319	0.203641609343767
C2_ZHOU_CELL_CYCLE_GENES_IN_IR_RESPONSE_6HR	79	Down	0.00207745370787454	0.204201479168139
C2_GUTIERREZ_WALDENSTROEMS_MACROGLOBULINEMIA_1_UP	9	Up	0.00210745145119921	0.206216972407209
C2_REACTOME_CHK1_CHK2_CDS1_MEDIATED_INACTIVATION_OF_CYCLIN_B:CDK1_COMPLEX	11	Down	0.00213145232491131	0.207499713493427
C5_GO_NEGATIVE_REGULATION_OF_T_CELL_MEDIATED_CYTOTOXICITY	6	Down	0.00216391166220811	0.207499713493427
C2_ZHOU_CELL_CYCLE_GENES_IN_IR_RESPONSE_24HR	113	Down	0.00216436279013218	0.207499713493427
C2_REACTOME_DNA_REPLICATION_PRE_INITIATION	71	Down	0.00217197828468279	0.207499713493427
C7_GSE13547_2H_VS_12_H_ANTI_IGM_STIM_BCELL_DN	176	Down	0.00217276978900643	0.207499713493427
C2_KIM_ALL_DISORDERS_DURATION_CORR_UP	6	Up	0.0021778729768679	0.207499713493427
C5_GO_POSITIVE_REGULATION_OF_NEUTROPHIL_ACTIVATION	4	Down	0.00219973344559895	0.208667290998891
C7_GSE14415_INDUCED_TREG_VS_TCONV_UP	163	Down	0.0022611322862885	0.213559028934979
C5_GO_CHROMOSOME_LOCALIZATION	56	Down	0.00231393157761035	0.217261193790156
C2_FLOTHO_PEDIATRIC_ALL_THERAPY_RESPONSE_UP	43	Down	0.00233023838628358	0.217261193790156
C5_GO_CENTROMERE_COMPLEX_ASSEMBLY	50	Down	0.0023303345833037	0.217261193790156
C2_LUI_THYROID_CANCER_CLUSTER_3	21	Down	0.00235037936698911	0.217635398786731
C5_GO_PROTEIN_LOCALIZATION_TO_CHROMOSOME_CENTROMERIC_REGION	18	Down	0.00236850793544956	0.217635398786731
C2_DANG_MYC_TARGETS_UP	110	Down	0.00237190369794393	0.217635398786731
C5_GO_ANTIGEN_PROCESSING_AND_PRESENTATION_OF_PEPTIDE_ANTIGEN_VIA_MHC_CLASS_I	76	Down	0.00238134690753702	0.217635398786731
C7_GSE6269_E_COLI_VS_STREP_PNEUMO_INF_PBMC_DN	135	Down	0.00238444160158551	0.217635398786731
C5_GO_RESPONSE_TO_DIETARY_EXCESS	14	Up	0.0023947743739247	0.217663948639189
C5_GO_REGULATION_OF_NEUTROPHIL_DEGRANULATION	8	Down	0.0024153104958781	0.218615791258167
C2_REACTOME_AXON_GUIDANCE	424	Down	0.00250295184284214	0.224831013144875
C2_ZHOU_TNF_SIGNALING_4HR	45	Down	0.00251218839906153	0.224831013144875
C7_GSE22886_NEUTROPHIL_VS_DC_UP	126	Down	0.00251502721512704	0.224831013144875
C7_GSE5542_UNTREATED_VS_IFNA_AND_IFNG_TREATED_EPITHELIAL_CELLS_6H_UP	169	Down	0.00253309920091926	0.225518499760529
C5_GO_RESPONSE_TO_BACTERIAL_LIPOPROTEIN	7	Down	0.00257094699628796	0.227724962234546
C5_GO_TOLL_LIKE_RECEPTOR_2_SIGNALING_PATHWAY	14	Down	0.00257884917873675	0.227724962234546
C2_CHEOK_RESPONSE_TO_HD_MTX_UP	18	Down	0.00261906730163873	0.230340076896754
C2_TARTE_PLASMA_CELL_VS_PLASMABLAST_DN	283	Down	0.00263310328773817	0.230640736772324
C7_GSE7400_CTRL_VS_CSF3_IN_VIVO_TREATED_PBMC_DN	156	Down	0.00267862061185913	0.23368544398159
C2_SHEPARD_BMYB_TARGETS	56	Down	0.00269984875204317	0.234566267932523
C5_GO_REGULATION_OF_GUANYL_NUCLEOTIDE_EXCHANGE_FACTOR_ACTIVITY	6	Down	0.00271031318192991	0.234566267932523
C7_GSE5542_UNTREATED_VS_IFNG_TREATED_EPITHELIAL_CELLS_6H_UP	162	Down	0.00272193948438796	0.23462481205017
C5_GO_ANTIGEN_PROCESSING_AND_PRESENTATION_OF_PEPTIDE_ANTIGEN	151	Down	0.00273259114526966	0.23462481205017
C2_YAGUE_PRETUMOR_DRUG_RESISTANCE_UP	5	Up	0.00276048316399992	0.23608651878571
C2_REACTOME_ACTIVATION_OF_APC_C_AND_APC_C:CDC20_MEDIATED_DEGRADATION_OF_MITOTIC_PROTEINS	61	Down	0.00277816263451279	0.236666772194201
C2_NEBEN_AML_WITH_FLT3_OR_NRAS_DN	12	Down	0.00285231195794355	0.241731198718056
C5_GO_LIPOPOLYSACCHARIDE_MEDIATED_SIGNALING_PATHWAY	47	Down	0.00285986825348895	0.241731198718056
C2_KEGG_GLYCOLYSIS_GLUCONEOGENESIS	44	Down	0.0029215139479862	0.245984680201954
C2_BOYAULT_LIVER_CANCER_SUBCLASS_G23_UP	49	Down	0.0029871719086882	0.250541835414802
C7_GSE11057_CD4_EFF_MEM_VS_PBMC_DN	176	Down	0.00303076949053631	0.252995941305918
C2_BIOCARTA_GRANULOCYTES_PATHWAY	13	Down	0.00303972474708119	0.252995941305918
C2_MOLENAAR_TARGETS_OF_CCND1_AND_CDK4_DN	49	Down	0.00306737308303252	0.25432269268212
C7_GSE18893_TCONV_VS_TREG_24H_TNF_STIM_UP	180	Down	0.00317269459474577	0.262054922743964
C2_LI_WILMS_TUMOR_VS_FETAL_KIDNEY_1_DN	146	Down	0.0032156091728466	0.264593477506617
C2_HAHTOLA_SEZARY_SYNDROM_UP	88	Down	0.00323630025260264	0.265049702120699
C2_MORI_LARGE_PRE_BII_LYMPHOCYTE_UP	74	Down	0.00324851837426636	0.265049702120699
C2_REACTOME_NEGATIVE_REGULATION_OF_NOTCH4_SIGNALING	42	Down	0.00325775769765808	0.265049702120699
C5_GO_LIPOPOLYSACCHARIDE_RECEPTOR_COMPLEX	4	Down	0.00328612094567822	0.266359721279731
C2_LY_AGING_MIDDLE_DN	15	Down	0.00336362933733901	0.271628699237975
C2_WANG_RESPONSE_TO_FORSKOLIN_DN	8	Up	0.00339372244225549	0.273043824493023
C5_GO_DEFENSE_RESPONSE_TO_BACTERIUM	129	Down	0.00346498355325344	0.276865780224168
C2_CROSBY_E2F4_TARGETS	5	Down	0.00346671694613883	0.276865780224168
C2_PID_AMB2_NEUTROPHILS_PATHWAY	33	Down	0.00348509088598598	0.27731366049917
C7_GSE22886_DC_VS_MONOCYTE_DN	173	Down	0.00349837597900433	0.277354822598216
C5_GO_ENDONUCLEOLYTIC_CLEAVAGE_INVOLVED_IN_RRNA_PROCESSING	7	Down	0.00352979920414387	0.277903935207354
C7_GSE32901_NAIVE_VS_TH17_NEG_CD4_TCELL_UP	167	Down	0.00353088828049669	0.277903935207354
C5_GO_ASPARTATE_TRANSMEMBRANE_TRANSPORT	7	Down	0.00357074035945103	0.278422031786399
C7_GSE21927_SPLENIC_VS_TUMOR_MONOCYTES_FROM_C26GM_TUMOROUS_MICE_BALBC_DN	182	Up	0.00357396828534848	0.278422031786399
C7_GSE24634_IL4_VS_CTRL_TREATED_NAIVE_CD4_TCELL_DAY7_UP	172	Down	0.00357592168984051	0.278422031786399
C7_GSE27786_NKTCELL_VS_NEUTROPHIL_UP	174	Up	0.00360362796795307	0.279577179813731
C5_GO_PROTON_TRANSPORTING_ATP_SYNTHASE_COMPLEX_CATALYTIC_CORE_F_1_	5	Down	0.00366368938073568	0.28322535379972
C5_GO_MYELOID_LEUKOCYTE_MEDIATED_IMMUNITY	468	Down	0.00371057703486637	0.285832854356036
C5_GO_FC_RECEPTOR_MEDIATED_STIMULATORY_SIGNALING_PATHWAY	78	Down	0.00378858210455736	0.29081049136855
C5_GO_PROTEASOMAL_UBIQUITIN_INDEPENDENT_PROTEIN_CATABOLIC_PROCESS	16	Down	0.00381263417658058	0.290959199591838
C2_NAKAYAMA_SOFT_TISSUE_TUMORS_PCA1_UP	60	Down	0.00383394139512262	0.290959199591838
C2_REACTOME_DOWNSTREAM_TCR_SIGNALING	78	Down	0.00383932531116084	0.290959199591838
C5_GO_SPINDLE_ELONGATION	10	Down	0.00384409567200007	0.290959199591838
C7_GSE15767_MED_VS_SCS_MAC_LN_UP	168	Down	0.00387910121695329	0.29258929074957
C2_LIAN_NEUTROPHIL_GRANULE_CONSTITUENTS	19	Down	0.00391733918203622	0.293727509307692
C5_GO_REGULATION_OF_INFLAMMATORY_RESPONSE_TO_ANTIGENIC_STIMULUS	15	Down	0.00393610066539247	0.293727509307692
C5_GO_CHROMATIN_REMODELING_AT_CENTROMERE	42	Down	0.00395175086758414	0.293727509307692
C2_REACTOME_CROSS_PRESENTATION_OF_SOLUBLE_EXOGENOUS_ANTIGENS_ENDOSOMES	37	Down	0.00395414160083357	0.293727509307692
C2_DORN_ADENOVIRUS_INFECTION_12HR_UP	21	Up	0.00396394118435651	0.293727509307692
C5_GO_NEGATIVE_REGULATION_OF_CARDIAC_MUSCLE_ADAPTATION	6	Up	0.00397532052370582	0.293727509307692
C5_GO_SPINDLE_MIDZONE_ASSEMBLY	10	Down	0.00399364472331784	0.294081167202148
C7_GSE27291_0H_VS_7D_STIM_GAMMADELTA_TCELL_DN	162	Up	0.00401898131657434	0.294947064661974
C5_GO_DNA_REPLICATION_DEPENDENT_NUCLEOSOME_ORGANIZATION	30	Down	0.00404429845825594	0.295658313017084
C2_KEGG_GRAFT_VERSUS_HOST_DISEASE	28	Down	0.0040558936279101	0.295658313017084
C5_GO_POSITIVE_REGULATION_OF_PLATELET_ACTIVATION	5	Down	0.00411675308253625	0.296720448698149
C5_GO_MHC_CLASS_II_RECEPTOR_ACTIVITY	4	Down	0.00412943465100173	0.296720448698149
C2_REACTOME_ORC1_REMOVAL_FROM_CHROMATIN	57	Down	0.00413195690294599	0.296720448698149
C2_YAO_TEMPORAL_RESPONSE_TO_PROGESTERONE_CLUSTER_2	36	Up	0.00415261884809099	0.296720448698149
C2_BROWNE_HCMV_INFECTION_30MIN_UP	37	Up	0.00417119784190134	0.296720448698149
C2_SHEDDEN_LUNG_CANCER_POOR_SURVIVAL_A6	393	Down	0.00417208116590978	0.296720448698149
C2_LI_AMPLIFIED_IN_LUNG_CANCER	142	Down	0.00417889898284172	0.296720448698149
C5_GO_POSTSYNAPTIC_CYTOSKELETON_ORGANIZATION	7	Down	0.00417973840176926	0.296720448698149
C2_REACTOME_SEMA3A_PAK_DEPENDENT_AXON_REPULSION	16	Down	0.00432515486988218	0.306043450288113
C5_GO_ATP_DEPENDENT_5_3_DNA_HELICASE_ACTIVITY	6	Down	0.00442931978977356	0.312396473354711
C5_GO_ACTIVATION_OF_INNATE_IMMUNE_RESPONSE	240	Down	0.00445217178420786	0.312991998926691
C5_GO_VIRAL_TRANSLATIONAL_TERMINATION_REINITIATION	4	Down	0.00448681021207005	0.314409607215476
C7_GSE24634_TEFF_VS_TCONV_DAY7_IN_CULTURE_UP	187	Down	0.00456338030373291	0.316956815449771
C2_REACTOME_GLUCONEOGENESIS	26	Down	0.00457133644945101	0.316956815449771
C7_GSE10325_BCELL_VS_MYELOID_DN	173	Down	0.00458446289537712	0.316956815449771
C2_HILLION_HMGA1_TARGETS	58	Down	0.0045884175731429	0.316956815449771
C7_GSE22886_NAIVE_TCELL_VS_DC_UP	173	Down	0.00459611457288025	0.316956815449771
C7_GSE16450_IMMATURE_VS_MATURE_NEURON_CELL_LINE_DN	165	Down	0.00461267576408811	0.317092264630652
C5_GO_NEGATIVE_REGULATION_OF_B_CELL_PROLIFERATION	13	Down	0.00463112577342601	0.31735629393102
C5_GO_NEGATIVE_REGULATION_OF_COFACTOR_METABOLIC_PROCESS	5	Down	0.00466009224136711	0.318337055846596
C7_GSE13547_CTRL_VS_ANTI_IGM_STIM_ZFX_KO_BCELL_2H_UP	156	Down	0.00469896586737031	0.318899082433454
C5_GO_AUTOPHAGOSOME_MATURATION	33	Up	0.00469963539278302	0.318899082433454
C2_MEDINA_SMARCA4_TARGETS	28	Up	0.00471236042264598	0.318899082433454
C7_GSE22886_NAIVE_TCELL_VS_MONOCYTE_DN	182	Down	0.0047413656756647	0.319865486249889
C5_GO_ESTROUS_CYCLE	11	Up	0.00481662160093471	0.323597424568674
C5_GO_MYELOID_LEUKOCYTE_ACTIVATION	536	Down	0.00482647726189985	0.323597424568674
C5_GO_MITOTIC_SPINDLE_MIDZONE_ASSEMBLY	7	Down	0.00487825607422611	0.326062636001273
C2_REACTOME_UBIQUINOL_BIOSYNTHESIS	7	Down	0.00499277449260734	0.331647317949347
C2_REACTOME_ACTIVATION_OF_NF_KAPPAB_IN_B_CELLS	54	Down	0.00501147600045041	0.331647317949347
C5_GO_ANTIGEN_PROCESSING_AND_PRESENTATION	177	Down	0.00503414010399508	0.331647317949347
C7_KAECH_DAY8_EFF_VS_DAY15_EFF_CD8_TCELL_UP	180	Down	0.00503770333905739	0.331647317949347
C2_REACTOME_SWITCHING_OF_ORIGINS_TO_A_POST_REPLICATIVE_STATE	74	Down	0.00503920117804654	0.331647317949347
C2_NATSUME_RESPONSE_TO_INTERFERON_BETA_DN	44	Down	0.00505341169457413	0.331647317949347
C2_MORI_IMMATURE_B_LYMPHOCYTE_DN	78	Down	0.00508707347327486	0.332415286323179
C2_ALTEMEIER_RESPONSE_TO_LPS_WITH_MECHANICAL_VENTILATION	99	Down	0.00509571837893562	0.332415286323179
C5_GO_TOLL_LIKE_RECEPTOR_SIGNALING_PATHWAY	115	Down	0.00516828046152202	0.335162179656348
C5_GO_OXYGEN_CARRIER_ACTIVITY	7	Down	0.00516868435229373	0.335162179656348
C5_GO_CHROMOSOME_PASSENGER_COMPLEX	5	Down	0.00526756876037077	0.340334015687584
C7_GSE12963_ENV_NEF_VS_ENV_NEF_AND_VPR_DEFICIENT_HIV1_INF_CD4_TCELL_DN	128	Down	0.00528107529454064	0.340334015687584
C5_GO_MITOTIC_METAPHASE_PLATE_CONGRESSION	35	Down	0.00530510681196193	0.340334015687584
C2_BOYAULT_LIVER_CANCER_SUBCLASS_G5_DN	25	Down	0.00531110948386921	0.340334015687584
C2_YAMASHITA_LIVER_CANCER_WITH_EPCAM_UP	38	Down	0.00535584786682793	0.341851598712089
C7_GSE24671_BAKIMULC_VS_SENDAI_VIRUS_INFECTED_MOUSE_SPLENOCYTES_UP	162	Down	0.00536807653161501	0.341851598712089
C7_GSE29614_CTRL_VS_DAY7_TIV_FLU_VACCINE_PBMC_DN	162	Down	0.00538200279701396	0.341851598712089
C5_GO_NUCLEAR_TRANSCRIBED_MRNA_CATABOLIC_PROCESS	165	Down	0.00541592915814081	0.343003583388609
C5_GO_SPINDLE_MIDZONE	31	Down	0.00543488094341576	0.343203252133199
C7_KAECH_DAY8_EFF_VS_MEMORY_CD8_TCELL_UP	187	Down	0.00549677038546185	0.346105342270689
C5_GO_PERICENTRIOLAR_MATERIAL	20	Up	0.00554374875319059	0.347945033347646
C2_REACTOME_FOXO_MEDIATED_TRANSCRIPTION_OF_CELL_DEATH_GENES	16	Up	0.00555802267512006	0.347945033347646
C5_GO_REGULATION_OF_LEUKOCYTE_DEGRANULATION	39	Down	0.00564099650049136	0.35212461775912
C2_REACTOME_AUF1_HNRNP_D0_BINDS_AND_DESTABILIZES_MRNA	43	Down	0.00567526568421334	0.353248700453199
C2_REACTOME_DECTIN_1_MEDIATED_NONCANONICAL_NF_KB_SIGNALING	48	Down	0.00571300716140203	0.353881807875477
C2_CAIRO_HEPATOBLASTOMA_CLASSES_UP	521	Down	0.00571801843963967	0.353881807875477
C7_GSE45365_HEALTHY_VS_MCMV_INFECTION_CD11B_DC_IFNAR_KO_DN	136	Down	0.00575734315867232	0.354508949758322
C5_GO_IMMUNE_RESPONSE_REGULATING_SIGNALING_PATHWAY	440	Down	0.00576332854521576	0.354508949758322
C7_GSE26495_PD1HIGH_VS_PD1LOW_CD8_TCELL_DN	137	Down	0.005777110353747	0.354508949758322
C2_YU_MYC_TARGETS_UP	42	Down	0.00579591973669012	0.354661308282026
C5_GO_REGULATION_OF_MACROPHAGE_ACTIVATION	41	Down	0.0058401541308973	0.356364236476073
C7_GSE34156_NOD2_LIGAND_VS_TLR1_TLR2_LIGAND_6H_TREATED_MONOCYTE_DN	160	Down	0.00588488476585096	0.358087820080057
C2_KAMMINGA_EZH2_TARGETS	39	Down	0.00596102049809926	0.361707397430755
C2_KEGG_TYPE_I_DIABETES_MELLITUS	31	Down	0.00598846859715534	0.362360733526477
C5_GO_INNATE_IMMUNE_RESPONSE_ACTIVATING_CELL_SURFACE_RECEPTOR_SIGNALING_PATHWAY	80	Down	0.00607285284098253	0.366012249794574
C3_ATAAGCT_MIR21	96	Up	0.006093138995862	0.366012249794574
C7_GSE40274_CTRL_VS_FOXP3_AND_XBP1_TRANSDUCED_ACTIVATED_CD4_TCELL_UP	144	Down	0.00609936170996805	0.366012249794574
C2_REACTOME_REGULATION_OF_APOPTOSIS	41	Down	0.0061655260961127	0.368963425305389
C5_GO_FICOLIN_1_RICH_GRANULE	108	Down	0.00618547635390389	0.369140392406193
C2_PECE_MAMMARY_STEM_CELL_UP	99	Down	0.00625784551094288	0.371557445989697
C2_REACTOME_BINDING_AND_UPTAKE_OF_LIGANDS_BY_SCAVENGER_RECEPTORS	29	Down	0.00627226655498501	0.371557445989697
C5_GO_INTERLEUKIN_3_MEDIATED_SIGNALING_PATHWAY	5	Down	0.00627729055278823	0.371557445989697
C5_GO_NEGATIVE_REGULATION_OF_INNATE_IMMUNE_RESPONSE	41	Down	0.00640950434624596	0.378352344873644
C7_GSE13547_CTRL_VS_ANTI_IGM_STIM_BCELL_2H_UP	175	Down	0.00644012435074985	0.378693813601553
C5_GO_SISTER_CHROMATID_SEGREGATION	159	Down	0.00646493849082624	0.378693813601553
C5_GO_REGULATION_OF_NUCLEAR_TRANSCRIBED_MRNA_POLY_A_TAIL_SHORTENING	14	Up	0.00649603004604649	0.378693813601553
C6_CSR_LATE_UP.V1_UP	135	Down	0.00650286974074762	0.378693813601553
C5_GO_ENDOPEPTIDASE_ACTIVATOR_ACTIVITY	6	Down	0.00651365906217587	0.378693813601553
C7_GSE1460_INTRATHYMIC_T_PROGENITOR_VS_NAIVE_CD4_TCELL_ADULT_BLOOD_UP	182	Down	0.00652318851041969	0.378693813601553
C2_MONTERO_THYROID_CANCER_POOR_SURVIVAL_UP	11	Down	0.00653731897530647	0.378693813601553
C5_GO_NEGATIVE_REGULATION_OF_LEUKOCYTE_MEDIATED_IMMUNITY	40	Down	0.00656861470176665	0.379494726506588
C5_GO_PHAGOCYTOSIS_RECOGNITION	8	Down	0.00658840751565845	0.379628584781561
C2_LUI_THYROID_CANCER_PAX8_PPARG_DN	38	Down	0.00666211245713782	0.381404430516866
C2_PID_AURORA_B_PATHWAY	33	Down	0.0066714603605405	0.381404430516866
C5_GO_CELLULAR_RESPONSE_TO_GONADOTROPIN_STIMULUS	14	Up	0.00667189999523127	0.381404430516866
C5_GO_REGULATION_OF_CHROMOSOME_SEGREGATION	88	Down	0.00669635399558117	0.381797632141758
C3_AGCGCAG_MIR191	9	Up	0.00677452140109667	0.385243268052416
C5_GO_NUCLEAR_NUCLEOSOME	29	Down	0.00682780580947168	0.385448637507934
C5_GO_LIPOPEPTIDE_BINDING	7	Down	0.00683101076241864	0.385448637507934
C5_GO_MITOTIC_SISTER_CHROMATID_SEGREGATION	132	Down	0.00683136424253347	0.385448637507934
C7_GSE35543_IN_VITRO_ITREG_VS_CONVERTED_EX_ITREG_UP	169	Down	0.00686687764858537	0.385929485562814
C5_GO_INTRONIC_TRANSCRIPTION_REGULATORY_REGION_DNA_BINDING	9	Up	0.00688552297519444	0.385929485562814
C5_GO_VERY_LONG_CHAIN_FATTY_ACID_CATABOLIC_PROCESS	5	Down	0.00689318420100225	0.385929485562814
C5_GO_TOLERANCE_INDUCTION_DEPENDENT_UPON_IMMUNE_RESPONSE	4	Down	0.00692658955994286	0.386802840644316
C2_BIOCARTA_MONOCYTE_PATHWAY	11	Down	0.0070184995828916	0.389840456017084
C3_ACTGTAG_MIR139	106	Up	0.00703374296962577	0.389840456017084
C7_GSE22886_NAIVE_CD4_TCELL_VS_NEUTROPHIL_DN	143	Down	0.00703482294152267	0.389840456017084
C5_GO_PROMOTER_SPECIFIC_CHROMATIN_BINDING	34	Up	0.00708230985442408	0.391473325617441
C5_GO_STRUCTURAL_CONSTITUENT_OF_SYNAPSE	12	Down	0.00712799395349632	0.392998509268529
C1_chr3q26	44	Up	0.0071681309455589	0.39305873189275
C5_GO_REGULATION_OF_MYELOID_LEUKOCYTE_MEDIATED_IMMUNITY	46	Down	0.00717501014361012	0.39305873189275
C5_GO_PENTOSE_PHOSPHATE_SHUNT	14	Down	0.00718336862134244	0.39305873189275
C5_GO_FC_RECEPTOR_SIGNALING_PATHWAY	160	Down	0.00726632745896299	0.396599073846867
C2_REACTOME_DNA_REPLICATION	110	Down	0.00728585320661197	0.396668143376521
C5_GO_IGG_BINDING	7	Down	0.00731044405887773	0.397011940727502
C5_GO_FICOLIN_1_RICH_GRANULE_MEMBRANE	50	Down	0.00733731346371197	0.39706196452559
C2_REACTOME_DEGRADATION_OF_DVL	44	Down	0.00734792200613575	0.39706196452559
C7_GSE20366_EX_VIVO_VS_HOMEOSTATIC_CONVERSION_TREG_DN	159	Down	0.00741303414838469	0.399586453611317
C5_GO_NEGATIVE_REGULATION_OF_LYMPHOCYTE_MEDIATED_IMMUNITY	32	Down	0.0074409746373363	0.399869156849774
C2_THUM_SYSTOLIC_HEART_FAILURE_DN	151	Up	0.00745509407191264	0.399869156849774
C2_REACTOME_FBXL7_DOWN_REGULATES_AURKA_DURING_MITOTIC_ENTRY_AND_IN_EARLY_MITOSIS	42	Down	0.00751033664337619	0.400883952611085
C5_GO_NEGATIVE_REGULATION_OF_PROTEIN_BINDING	73	Down	0.00751156235839999	0.400883952611085
C5_GO_COMPLEMENT_RECEPTOR_MEDIATED_SIGNALING_PATHWAY	10	Down	0.00752937682020543	0.400883952611085
C2_GABRIELY_MIR21_TARGETS	257	Up	0.00756209221151469	0.401641391468787
C7_GSE25146_UNSTIM_VS_HELIOBACTER_PYLORI_LPS_STIM_AGS_CELL_DN	160	Up	0.00759787384792467	0.40254164280264
C5_GO_FOREBRAIN_RADIAL_GLIAL_CELL_DIFFERENTIATION	6	Down	0.00762910716214997	0.40254164280264
C2_LEE_EARLY_T_LYMPHOCYTE_DN	50	Down	0.00763463411290741	0.40254164280264
C5_GO_HISTONE_H4_K5_ACETYLATION	16	Up	0.00765428354871221	0.402600487962894
C7_GSE16385_IFNG_TNF_VS_UNSTIM_MACROPHAGE_ROSIGLITAZONE_TREATED_DN	182	Up	0.00767796442977458	0.402870582869549
C5_GO_DEOXYRIBONUCLEOTIDE_BINDING	4	Down	0.00770899348391304	0.403244418251829
C7_GSE25123_CTRL_VS_ROSIGLITAZONE_STIM_PPARG_KO_MACROPHAGE_UP	167	Down	0.00772221507124988	0.403244418251829
C2_FISCHER_G2_M_CELL_CYCLE	210	Down	0.00781603234662951	0.406692095416891
C7_GSE21774_CD62L_POS_CD56_DIM_VS_CD62L_NEG_CD56_DIM_NK_CELL_DN	137	Down	0.00782689123576262	0.406692095416891
C1_chr16q11	6	Down	0.00787473247875227	0.406692095416891
C7_GSE13738_RESTING_VS_TCR_ACTIVATED_CD4_TCELL_UP	157	Up	0.00788445831776106	0.406692095416891
C2_VALK_AML_CLUSTER_5	26	Down	0.00789013317652269	0.406692095416891
C5_GO_NEGATIVE_REGULATION_OF_TRANSCRIPTION_REGULATORY_REGION_DNA_BINDING	12	Up	0.00790893756850076	0.406692095416891
C5_GO_MRNA_SPLICE_SITE_SELECTION	33	Up	0.00792959444609263	0.406692095416891
C5_GO_REGULATION_OF_AUTOPHAGOSOME_MATURATION	10	Up	0.00793801263438577	0.406692095416891
C2_SMID_BREAST_CANCER_LUMINAL_A_DN	15	Down	0.0079747743969149	0.406864759023968
C7_GSE14350_TREG_VS_TEFF_IN_IL2RB_KO_UP	183	Up	0.00797884211868574	0.406864759023968
C5_GO_PROTEIN_INSERTION_INTO_MITOCHONDRIAL_MEMBRANE	38	Down	0.00800648506139072	0.407135452637051
C7_GSE22886_DAY0_VS_DAY1_MONOCYTE_IN_CULTURE_UP	177	Down	0.00803162216795586	0.407135452637051
C7_GSE37301_MULTIPOTENT_PROGENITOR_VS_LYMPHOID_PRIMED_MPP_UP	152	Up	0.00806396051904994	0.407135452637051
C2_NIKOLSKY_BREAST_CANCER_19Q13.1_AMPLICON	21	Up	0.00807399210517532	0.407135452637051
C2_EPPERT_HSC_R	102	Up	0.00807786125703489	0.407135452637051
C5_GO_PROTEIN_ADP_RIBOSYLATION	27	Up	0.00825858740416612	0.415186777548077
C5_GO_PROTEIN_TARGETING	337	Down	0.00829630911610262	0.415186777548077
C2_LUI_THYROID_CANCER_CLUSTER_1	45	Up	0.00832561892364847	0.415186777548077
C7_GSE13547_2H_VS_12_H_ANTI_IGM_STIM_BCELL_UP	164	Down	0.00832634230788343	0.415186777548077
C5_GO_PROTEIN_KINASE_C_BINDING	35	Down	0.008333169222067	0.415186777548077
C2_BIOCARTA_LYM_PATHWAY	13	Down	0.00840615584935204	0.416546722699457
C5_GO_PROTEASOME_CORE_COMPLEX	13	Down	0.00840995994801367	0.416546722699457
C5_GO_MHC_CLASS_I_PROTEIN_BINDING	13	Down	0.00842138148401221	0.416546722699457
C2_DAZARD_UV_RESPONSE_CLUSTER_G1	50	Down	0.00843716604464214	0.416546722699457
C5_GO_MHC_PROTEIN_BINDING	22	Down	0.00847537886650008	0.417484478723313
C5_GO_VENTRICULAR_SYSTEM_DEVELOPMENT	20	Up	0.00858445085168222	0.418606302805947
C2_REACTOME_INTERLEUKIN_1_SIGNALING	87	Down	0.00858522502988751	0.418606302805947
C7_GSE11057_CD4_CENT_MEM_VS_PBMC_DN	167	Down	0.00858611924425958	0.418606302805947
C5_GO_COMPLEMENT_BINDING	10	Down	0.00860786296157921	0.418606302805947
C7_GSE21063_CTRL_VS_ANTI_IGM_STIM_BCELL_NFATC1_KO_3H_DN	170	Up	0.00861281427116991	0.418606302805947
C5_GO_REGULATION_OF_RECEPTOR_BINDING	17	Down	0.00861377421876621	0.418606302805947
C5_GO_SERINE_TYPE_CARBOXYPEPTIDASE_ACTIVITY	5	Down	0.00864672144679832	0.419269486582143
C3_ATGCAGT_MIR217	92	Up	0.00876305250679751	0.423062320216755
C7_GSE21927_SPLEEN_C57BL6_VS_EL4_TUMOR_BALBC_MONOCYTES_UP	185	Up	0.00876389283697187	0.423062320216755
C5_GO_HISTONE_METHYLTRANSFERASE_ACTIVITY_H3_K36_SPECIFIC_	8	Up	0.0087895113916968	0.423358217210265
C5_GO_NEGATIVE_REGULATION_OF_CYTOKINE_SECRETION	48	Down	0.00882307503807697	0.424034643920677
C5_GO_PROTEIN_LOCALIZATION_TO_KINETOCHORE	14	Down	0.00888458397445007	0.425993995561342
C5_GO_PLATELET_DERIVED_GROWTH_FACTOR_RECEPTOR_ALPHA_SIGNALING_PATHWAY	4	Up	0.0089226749519132	0.425993995561342
C5_GO_REGULATION_OF_PLATELET_DERIVED_GROWTH_FACTOR_RECEPTOR_ALPHA_SIGNALING_PATHWAY	4	Up	0.0089226749519132	0.425993995561342
C2_BROWNE_HCMV_INFECTION_4HR_UP	36	Up	0.00899081817224366	0.428306015692213
C5_GO_NUCLEAR_CHROMOSOME_SEGREGATION	211	Down	0.00901895829170433	0.428706413502611
C5_GO_REGULATION_OF_SYSTEMIC_ARTERIAL_BLOOD_PRESSURE_BY_NOREPINEPHRINE_EPINEPHRINE	4	Up	0.00907434040715229	0.430397154289453
H_HALLMARK_MYC_TARGETS_V1	167	Down	0.00919293101164512	0.435071983368119
C5_GO_PROTEIN_INSERTION_INTO_MEMBRANE	46	Down	0.00921913150271658	0.435363464420679
C5_GO_PYRIMIDINE_NUCLEOSIDE_BIOSYNTHETIC_PROCESS	14	Down	0.00927451911895005	0.436438798652116
C2_REACTOME_REGULATION_OF_RUNX2_EXPRESSION_AND_ACTIVITY	54	Down	0.00929788750314682	0.436438798652116
C7_GSE25123_WT_VS_PPARG_KO_MACROPHAGE_DN	169	Down	0.00930217574809785	0.436438798652116
C2_LUI_THYROID_CANCER_CLUSTER_4	12	Down	0.00934984216286152	0.43772978729276
C2_GRAHAM_CML_QUIESCENT_VS_NORMAL_QUIESCENT_UP	81	Down	0.00939641725819911	0.438098113406222
C5_GO_SPINDLE_POLE_CENTROSOME	12	Down	0.00939804450800071	0.438098113406222
C5_GO_NEGATIVE_REGULATION_OF_CAMP_MEDIATED_SIGNALING	13	Up	0.00946870589947877	0.440192273992984
C2_ICHIBA_GRAFT_VERSUS_HOST_DISEASE_35D_UP	109	Down	0.00948349602857416	0.440192273992984
C7_GSE29618_BCELL_VS_MONOCYTE_DN	182	Down	0.00955594957078443	0.441949854842696
C5_GO_CHRONIC_INFLAMMATORY_RESPONSE	11	Down	0.00956205090346947	0.441949854842696
C5_GO_RIBOSOMAL_SMALL_SUBUNIT_ASSEMBLY	12	Down	0.00960426714236102	0.441971506439991
C5_GO_G_PROTEIN_COUPLED_PURINERGIC_NUCLEOTIDE_RECEPTOR_SIGNALING_PATHWAY	10	Down	0.00962355671620474	0.441971506439991
C5_GO_G_PROTEIN_COUPLED_NUCLEOTIDE_RECEPTOR_ACTIVITY	10	Down	0.00962355671620474	0.441971506439991
C5_GO_S_ACYLTRANSFERASE_ACTIVITY	28	Down	0.00968451376835435	0.443832684788948
C5_GO_REGULATION_OF_CARDIAC_MUSCLE_ADAPTATION	8	Up	0.00972309938597546	0.444662922024305
C2_ZAIDI_OSTEOBLAST_TRANSCRIPTION_FACTORS	10	Up	0.00975948024064069	0.445190979441758
C2_KEGG_INTESTINAL_IMMUNE_NETWORK_FOR_IGA_PRODUCTION	36	Down	0.00977563399133261	0.445190979441758
C2_REACTOME_CDK_MEDIATED_PHOSPHORYLATION_AND_REMOVAL_OF_CDC6	57	Down	0.00991315335516066	0.450509268481496
C7_GSE20727_CTRL_VS_DNFB_ALLERGEN_TREATED_DC_UP	171	Down	0.00996138800423777	0.451434741182191
C2_WUNDER_INFLAMMATORY_RESPONSE_AND_CHOLESTEROL_UP	40	Down	0.00997508059510434	0.451434741182191
C5_GO_PINOSOME	7	Up	0.0101162086089475	0.456165668843166
C5_GO_REGULATION_OF_ARACHIDONIC_ACID_SECRETION	3	Down	0.0101408641515257	0.456165668843166
C5_GO_REGULATION_OF_BMP_SIGNALING_PATHWAY	48	Up	0.0101426146504281	0.456165668843166
C5_GO_MITOTIC_SPINDLE_ASSEMBLY	46	Down	0.0101873257361397	0.457088375824903
C2_NADLER_OBESITY_UP	48	Down	0.0102126960102599	0.457088375824903
C7_GSE40274_CTRL_VS_FOXP3_TRANSDUCED_ACTIVATED_CD4_TCELL_UP	176	Down	0.0102262556116053	0.457088375824903
C5_GO_REGULATION_OF_POSTSYNAPTIC_MEMBRANE_ORGANIZATION	8	Up	0.0102636180940606	0.457816377530344
C2_REACTOME_G2_M_DNA_REPLICATION_CHECKPOINT	5	Down	0.0104908560823445	0.466489608578609
C3_TTTGCAC_MIR19A_MIR19B	409	Up	0.0105149947410047	0.466489608578609
C2_REACTOME_CHAPERONE_MEDIATED_AUTOPHAGY	14	Down	0.010555413626889	0.466489608578609
C5_GO_NADPLUS_ADP_RIBOSYLTRANSFERASE_ACTIVITY	18	Up	0.0105622761612935	0.466489608578609
C2_CHIANG_LIVER_CANCER_SUBCLASS_UNANNOTATED_DN	164	Down	0.0105663140152794	0.466489608578609
C2_REACTOME_DEGRADATION_OF_BETA_CATENIN_BY_THE_DESTRUCTION_COMPLEX	71	Down	0.0105869068282122	0.466489608578609
C2_REACTOME_IRAK1_RECRUITS_IKK_COMPLEX	13	Down	0.0106131032038978	0.466697248781929
C5_GO_PURINE_NUCLEOBASE_TRANSMEMBRANE_TRANSPORTER_ACTIVITY	3	Down	0.010635729777236	0.466747389799792
C2_BACOLOD_RESISTANCE_TO_ALKYLATING_AGENTS_UP	16	Up	0.0106676100013671	0.467027217989277
C2_REACTOME_G2_M_CHECKPOINTS	147	Down	0.010685104605288	0.467027217989277
C5_GO_REGULATION_OF_MAST_CELL_ACTIVATION_INVOLVED_IN_IMMUNE_RESPONSE	26	Down	0.0107471097896747	0.468794108355628
C5_GO_HOPS_COMPLEX	10	Up	0.0107748739497189	0.468941405153592
C2_REACTOME_METABOLISM_OF_ANGIOTENSINOGEN_TO_ANGIOTENSINS	11	Down	0.0107936612151543	0.468941405153592
C2_KEGG_ASTHMA	18	Down	0.0108300976979787	0.469036574040855
C2_MCLACHLAN_DENTAL_CARIES_DN	63	Up	0.0108390351318192	0.469036574040855
C5_GO_PHAGOCYTOSIS	205	Down	0.0108790177890582	0.469830821931831
C2_JI_RESPONSE_TO_FSH_UP	59	Up	0.0109860153237363	0.473303937987866
C2_PID_EPHRINB_REV_PATHWAY	28	Down	0.0110030147163777	0.473303937987866
C5_GO_MEIOSIS_II_CELL_CYCLE_PROCESS	8	Down	0.0111309467659561	0.477385727522227
C5_GO_ACTOMYOSIN_CONTRACTILE_RING_ORGANIZATION	7	Down	0.0111523499032516	0.477385727522227
C5_GO_COMPLEMENT_COMPONENT_C3B_BINDING	5	Down	0.0111695589082305	0.477385727522227
C5_GO_DETECTION_OF_EXTERNAL_BIOTIC_STIMULUS	14	Down	0.0112229088732573	0.477385727522227
C5_GO_SKELETAL_MUSCLE_SATELLITE_CELL_ACTIVATION	3	Down	0.0112240484167681	0.477385727522227
C2_HUMMERICH_MALIGNANT_SKIN_TUMOR_UP	12	Down	0.0112297613940919	0.477385727522227
C2_FRASOR_RESPONSE_TO_SERM_OR_FULVESTRANT_DN	45	Down	0.0112566926256307	0.477566458926756
C5_GO_LEUKOCYTE_ADHESION_TO_VASCULAR_ENDOTHELIAL_CELL	30	Down	0.0112945415753803	0.477566458926756
C2_FIGUEROA_AML_METHYLATION_CLUSTER_6_DN	15	Down	0.011299965929584	0.477566458926756
C2_LIAN_LIPA_TARGETS_3M	46	Down	0.0114363609354304	0.482210695595262
C5_GO_PATTERN_RECOGNITION_RECEPTOR_SIGNALING_PATHWAY	154	Down	0.0114542521257264	0.482210695595262
C5_GO_TOLERANCE_INDUCTION	22	Down	0.0115096293645382	0.482923104218522
C2_SHEN_SMARCA2_TARGETS_UP	391	Up	0.0115214382963617	0.482923104218522
C5_GO_POSITIVE_REGULATION_OF_CYTOKINE_SECRETION	92	Down	0.0115485308903581	0.482923104218522
C5_GO_GAS_TRANSPORT	9	Down	0.0115847286689125	0.482923104218522
C7_GSE6269_HEALTHY_VS_E_COLI_INF_PBMC_UP	158	Up	0.0115902236154104	0.482923104218522
C5_GO_FUNGIFORM_PAPILLA_DEVELOPMENT	5	Up	0.0116045601621355	0.482923104218522
C2_REACTOME_FCGAMMA_RECEPTOR_FCGR_DEPENDENT_PHAGOCYTOSIS	80	Down	0.0116689081502352	0.483081391211045
C7_GSE3982_NEUTROPHIL_VS_NKCELL_UP	164	Down	0.0116856775506159	0.483081391211045
C2_GROSS_HIF1A_TARGETS_DN	21	Down	0.0116990409407179	0.483081391211045
C7_GSE21360_PRIMARY_VS_QUATERNARY_MEMORY_CD8_TCELL_DN	187	Up	0.0117032865074742	0.483081391211045
C5_GO_CHROMAFFIN_GRANULE	7	Up	0.0117407237765661	0.483081391211045
C2_REACTOME_GENE_AND_PROTEIN_EXPRESSION_BY_JAK_STAT_SIGNALING_AFTER_INTERLEUKIN_12_STIMULATION	33	Down	0.0117579174971816	0.483081391211045
C5_GO_RNA_POLYMERASE_II_INTRONIC_TRANSCRIPTION_REGULATORY_REGION_SEQUENCE_SPECIFIC_DNA_BINDING	7	Up	0.0117640314850915	0.483081391211045
C3_HNF3_Q6	122	Up	0.0118358838263414	0.485114913886064
C5_GO_CELLULAR_RESPONSE_TO_FRUCTOSE_STIMULUS	3	Up	0.0119255955739399	0.487156181237968
C2_BILANGES_RAPAMYCIN_SENSITIVE_VIA_TSC1_AND_TSC2	55	Down	0.0119305385268425	0.487156181237968
C2_DIRMEIER_LMP1_RESPONSE_LATE_DN	22	Down	0.0120053728368584	0.4890024127875
C2_LUI_TARGETS_OF_PAX8_PPARG_FUSION	26	Down	0.0120207746825266	0.4890024127875
C2_FARMER_BREAST_CANCER_CLUSTER_2	27	Down	0.0121190940636503	0.492080524008738
C5_GO_IMMUNOGLOBULIN_RECEPTOR_BINDING	6	Down	0.0122125442691621	0.494838983111878
C5_GO_CYCLIC_NUCLEOTIDE_CATABOLIC_PROCESS	11	Up	0.0122325891419729	0.494838983111878
C2_REACTOME_CELL_CYCLE_CHECKPOINTS	254	Down	0.0122912182809838	0.496286495758014
C5_GO_NEGATIVE_REGULATION_OF_PHAGOCYTOSIS	17	Down	0.0125048353431264	0.502763050675926
C2_ALONSO_METASTASIS_DN	17	Up	0.0125059997849025	0.502763050675926
C7_GSE10239_NAIVE_VS_MEMORY_CD8_TCELL_UP	182	Up	0.0125639080372371	0.502763050675926
C5_GO_CELL_ACTIVATION_INVOLVED_IN_IMMUNE_RESPONSE	587	Down	0.0125948164158616	0.502763050675926
C2_BENPORATH_MYC_TARGETS_WITH_EBOX	190	Down	0.012595362958218	0.502763050675926
C2_REACTOME_SUMO_IS_CONJUGATED_TO_E1_UBA2:SAE1	5	Down	0.0126107497435211	0.502763050675926
C5_GO_PROTEIN_PALMITOYLATION	27	Down	0.0126464205841797	0.502763050675926
C1_chr2p21	31	Up	0.012674165986564	0.502763050675926
C7_GSE37605_FOXP3_FUSION_GFP_VS_IRES_GFP_TREG_C57BL6_DN	147	Up	0.0126795299702272	0.502763050675926
C2_KATSANOU_ELAVL1_TARGETS_DN	109	Down	0.0127079285296069	0.502763050675926
C5_GO_NEGATIVE_REGULATION_OF_INTERLEUKIN_12_PRODUCTION	13	Down	0.0127164643430321	0.502763050675926
C2_REACTOME_PREGNENOLONE_BIOSYNTHESIS	10	Up	0.0127293503600681	0.502763050675926
C5_GO_REGULATION_OF_T_CELL_MEDIATED_CYTOTOXICITY	27	Down	0.0127635125439754	0.503197428299052
C5_GO_CALCIUM_CHANNEL_INHIBITOR_ACTIVITY	7	Up	0.0128116979343841	0.504182090993886
C2_WHITE_NEUROBLASTOMA_WITH_1P36.3_DELETION	14	Down	0.0128765164905168	0.504258924847883
C2_REACTOME_TCR_SIGNALING	99	Down	0.0128938269485113	0.504258924847883
C2_GOERING_BLOOD_HDL_CHOLESTEROL_QTL_CIS	11	Down	0.0129264630761089	0.504258924847883
C2_GOBERT_OLIGODENDROCYTE_DIFFERENTIATION_UP	478	Down	0.0129562538547339	0.504258924847883
C5_GO_CHOLINERGIC_SYNAPSE	6	Down	0.012973418509568	0.504258924847883
C2_ZHANG_PROLIFERATING_VS_QUIESCENT	44	Down	0.0129764819714068	0.504258924847883
C2_BIOCARTA_SUMO_PATHWAY	6	Down	0.0129840389631991	0.504258924847883
C7_GSE40666_UNTREATED_VS_IFNA_STIM_EFFECTOR_CD8_TCELL_90MIN_UP	174	Down	0.013012951629367	0.504258924847883
C3_E4BP4_01	176	Up	0.0130229794435167	0.504258924847883
C2_GOLUB_ALL_VS_AML_DN	19	Down	0.0130457816951853	0.504258924847883
C5_GO_NEGATIVE_REGULATION_OF_GUANYL_NUCLEOTIDE_EXCHANGE_FACTOR_ACTIVITY	4	Down	0.0131718020502242	0.507246670201266
C5_GO_ANTIGEN_BINDING	37	Down	0.0131738253124814	0.507246670201266
C2_GESERICK_TERT_TARGETS_DN	20	Up	0.0132049017480224	0.507246670201266
C5_GO_AMYLOID_FIBRIL_FORMATION	12	Up	0.0132164809342133	0.507246670201266
C5_GO_POSITIVE_REGULATION_OF_MYELOID_LEUKOCYTE_MEDIATED_IMMUNITY	27	Down	0.0133531237048196	0.509443795236481
C5_GO_LUNG_ALVEOLUS_DEVELOPMENT	28	Up	0.0133970327646352	0.509443795236481
C5_GO_REGULATION_OF_CELLULAR_RESPONSE_TO_VASCULAR_ENDOTHELIAL_GROWTH_FACTOR_STIMULUS	10	Up	0.0134106489935365	0.509443795236481
C5_GO_REGULATION_OF_HISTONE_H3_K4_METHYLATION	22	Up	0.0134274865205454	0.509443795236481
C7_GSE32986_GMCSF_AND_CURDLAN_LOWDOSE_VS_GMCSF_AND_CURDLAN_HIGHDOSE_STIM_DC_DN	137	Down	0.0134278362588335	0.509443795236481
C5_GO_ACTIVATION_OF_IMMUNE_RESPONSE	453	Down	0.0134338995850018	0.509443795236481
C5_GO_POSITIVE_REGULATION_OF_MACROPHAGE_ACTIVATION	21	Down	0.013490086019983	0.509443795236481
C2_STEIN_ESRRA_TARGETS_RESPONSIVE_TO_ESTROGEN_DN	37	Down	0.0134951152534438	0.509443795236481
C2_HOFFMANN_IMMATURE_TO_MATURE_B_LYMPHOCYTE_DN	35	Down	0.0134971328232938	0.509443795236481
C2_KUROKAWA_LIVER_CANCER_EARLY_RECURRENCE_DN	6	Down	0.0135271671348937	0.509443795236481
C5_GO_METAPHASE_ANAPHASE_TRANSITION_OF_CELL_CYCLE	51	Down	0.0135316977328845	0.509443795236481
C2_FURUKAWA_DUSP6_TARGETS_PCI35_DN	52	Down	0.0135679508608063	0.509924907524732
C7_GSE45365_HEALTHY_VS_MCMV_INFECTION_CD11B_DC_UP	153	Up	0.0136562011805942	0.51155221044198
C5_GO_PHOSPHATIDYLCHOLINE_STEROL_O_ACYLTRANSFERASE_ACTIVATOR_ACTIVITY	4	Up	0.0136583474684136	0.51155221044198
C5_GO_REGULATION_OF_PLATELET_DERIVED_GROWTH_FACTOR_RECEPTOR_SIGNALING_PATHWAY	18	Up	0.0137076567251295	0.512515364956952
C5_GO_CHROMOSOME_SEGREGATION	256	Down	0.0137521412727122	0.513295128637675
C5_GO_RESPONSE_TO_GONADOTROPIN	22	Up	0.0137863420906666	0.513689038139882
C5_GO_LARGE_RIBOSOMAL_SUBUNIT_RRNA_BINDING	5	Down	0.0138684110887223	0.515862147397798
C7_GSE24634_TREG_VS_TCONV_POST_DAY7_IL4_CONVERSION_UP	171	Down	0.0139219852649184	0.516461558066873
C2_REACTOME_FCERI_MEDIATED_NF_KB_ACTIVATION	68	Down	0.0139320753591671	0.516461558066873
C5_GO_REACTIVE_NITROGEN_SPECIES_METABOLIC_PROCESS	5	Down	0.0139903282067265	0.517737478082999
C5_GO_REGULATION_OF_CHROMOSOME_SEPARATION	55	Down	0.0140428948492009	0.518340950125638
C7_GSE26928_CENTR_MEMORY_VS_CXCR5_POS_CD4_TCELL_DN	129	Up	0.014054358036367	0.518340950125638
C5_GO_QUINONE_BIOSYNTHETIC_PROCESS	14	Down	0.0141460022958052	0.520704064057527
C5_GO_REGULATION_OF_MEMBRANE_REPOLARIZATION_DURING_CARDIAC_MUSCLE_CELL_ACTION_POTENTIAL	4	Down	0.014166372133591	0.520704064057527
C2_BROWN_MYELOID_CELL_DEVELOPMENT_UP	129	Down	0.0142174993614378	0.520870991709392
C7_GSE1460_CD4_THYMOCYTE_VS_NAIVE_CD4_TCELL_CORD_BLOOD_DN	148	Down	0.0142423466331007	0.520870991709392
C2_VERNOCHET_ADIPOGENESIS	10	Down	0.0142428471700676	0.520870991709392
C5_GO_CELLULAR_RESPONSE_TO_SALT_STRESS	6	Down	0.0143319056877888	0.522353631819236
C2_REACTOME_REGULATION_OF_RUNX1_EXPRESSION_AND_ACTIVITY	16	Up	0.0143343847455795	0.522353631819236
C5_GO_CYTOKINETIC_PROCESS	34	Down	0.0143555272382306	0.522353631819236
C2_VILIMAS_NOTCH1_TARGETS_DN	22	Down	0.0144017627316983	0.523159685318866
C2_NAKAYAMA_SOFT_TISSUE_TUMORS_PCA2_UP	66	Down	0.0144580670582446	0.524328198174035
C5_GO_PH_ELEVATION	6	Up	0.0145372254538367	0.525795958425969
C5_GO_INTERLEUKIN_12_PRODUCTION	42	Down	0.0145469489027302	0.525795958425969
C2_HESS_TARGETS_OF_HOXA9_AND_MEIS1_DN	71	Down	0.0146002237774036	0.526844952020829
C7_GSE3920_IFNA_VS_IFNG_TREATED_ENDOTHELIAL_CELL_UP	154	Up	0.0146746861212494	0.527743509253923
C5_GO_RESPONSE_TO_TUMOR_CELL	17	Down	0.0146929221183139	0.527743509253923
C5_GO_NEGATIVE_REGULATION_OF_DNA_RECOMBINATION	34	Down	0.0146980077843126	0.527743509253923
C7_GSE27241_WT_VS_RORGT_KO_TH17_POLARIZED_CD4_TCELL_UP	142	Down	0.0147383596996988	0.528319121710491
C5_GO_RESPONSE_TO_AMYLOID_BETA	32	Down	0.0147871728965548	0.52919564552201
C2_AFFAR_YY1_TARGETS_DN	185	Down	0.0149592584097887	0.534473635585263
C7_GSE34156_UNTREATED_VS_24H_NOD2_LIGAND_TREATED_MONOCYTE_DN	167	Down	0.0150225401903533	0.535853268563292
C5_GO_PROTEIN_O_LINKED_GLYCOSYLATION_VIA_THREONINE	5	Up	0.0150960912037553	0.53709419027908
C5_GO_ENDONUCLEOLYTIC_CLEAVAGE_IN_ITS1_TO_SEPARATE_SSU_RRNA_FROM_5_8S_RRNA_AND_LSU_RRNA_FROM_TRICISTRONIC_RRNA_TRANSCRIPT_SSU_RRNA_5_8S_RRNA_LSU_RRNA_	5	Down	0.0151067785416617	0.53709419027908
C5_GO_NUCLEOBASE_TRANSMEMBRANE_TRANSPORTER_ACTIVITY	5	Down	0.0151495945582998	0.537736344101219
C5_GO_INFLAMMATORY_RESPONSE_TO_ANTIGENIC_STIMULUS	33	Down	0.0152216508544876	0.539286051201401
C5_GO_NEGATIVE_REGULATION_OF_VIRAL_TRANSCRIPTION	18	Up	0.0152429054659881	0.539286051201401
C3_TTTGTAG_MIR520D	263	Up	0.0153084819638058	0.540725453170329
C2_WANG_IMMORTALIZED_BY_HOXA9_AND_MEIS1_DN	19	Down	0.0153581409904849	0.541598858338156
C2_ANDERSEN_CHOLANGIOCARCINOMA_CLASS1	34	Up	0.0154334036961973	0.542012156622173
C7_GSE7568_IL4_VS_IL4_AND_DEXAMETHASONE_TREATED_MACROPHAGE_UP	170	Down	0.015449852072381	0.542012156622173
C5_GO_BETA_N_ACETYLGLUCOSAMINYLGLYCOPEPTIDE_BETA_1_4_GALACTOSYLTRANSFERASE_ACTIVITY	5	Down	0.0154823265112419	0.542012156622173
C1_chr9q32	29	Down	0.0154847560555457	0.542012156622173
C5_GO_TYPE_I_INTERFERON_BIOSYNTHETIC_PROCESS	10	Down	0.0155055327517157	0.542012156622173
C5_GO_IMMUNE_RESPONSE_REGULATING_CELL_SURFACE_RECEPTOR_SIGNALING_PATHWAY	309	Down	0.0155324190230133	0.542012156622173
C2_DAUER_STAT3_TARGETS_DN	40	Up	0.0155445184171437	0.542012156622173
C2_REACTOME_DOWNSTREAM_SIGNALING_EVENTS_OF_B_CELL_RECEPTOR_BCR	67	Down	0.0155789707742671	0.542342920079173
C5_GO_NEGATIVE_REGULATION_OF_DEFENSE_RESPONSE	145	Down	0.0157338730459112	0.546218573118451
C5_GO_POSITIVE_REGULATION_OF_T_HELPER_2_CELL_CYTOKINE_PRODUCTION	6	Up	0.0157562918770807	0.546218573118451
C5_GO_HISTONE_ACETYLTRANSFERASE_ACTIVITY_H4_K5_SPECIFIC_	10	Up	0.0157837831434954	0.546218573118451
C5_GO_POSITIVE_REGULATION_OF_CELL_CELL_ADHESION_MEDIATED_BY_CADHERIN	5	Up	0.0157908789724434	0.546218573118451
C5_GO_HEXOSE_CATABOLIC_PROCESS	31	Down	0.0158241516897403	0.546499280057597
C5_GO_MEIOTIC_SISTER_CHROMATID_COHESION_CENTROMERIC	4	Down	0.0158857460497902	0.547363080991224
C2_PID_P53_REGULATION_PATHWAY	55	Up	0.015899558261081	0.547363080991224
C2_BIOCARTA_REELIN_PATHWAY	7	Down	0.0159684735280591	0.54832883064418
C5_GO_MYD88_INDEPENDENT_TOLL_LIKE_RECEPTOR_SIGNALING_PATHWAY	30	Down	0.0159780946369178	0.54832883064418
C5_GO_MUSCLE_ALPHA_ACTININ_BINDING	11	Up	0.016080967843809	0.549077914612008
C7_GSE13547_2H_VS_12_H_ANTI_IGM_STIM_ZFX_KO_BCELL_DN	163	Down	0.0160896157201843	0.549077914612008
C2_TSUDA_ALVEOLAR_SOFT_PART_SARCOMA	9	Down	0.0161298961068143	0.549077914612008
C5_GO_SCF_UBIQUITIN_LIGASE_COMPLEX	54	Up	0.0161458886913652	0.549077914612008
C3_ATGTTTC_MIR494	129	Up	0.0161467746976201	0.549077914612008
C5_GO_NEGATIVE_REGULATION_OF_RECEPTOR_BINDING	8	Down	0.016151580694981	0.549077914612008
C5_GO_HEMATOPOIETIC_STEM_CELL_DIFFERENTIATION	60	Down	0.0161999921207023	0.549107050318035
C2_PID_UPA_UPAR_PATHWAY	31	Down	0.0162029931065626	0.549107050318035
C2_RICKMAN_METASTASIS_DN	216	Down	0.0162472728824699	0.549731928895453
C2_REACTOME_PD_1_SIGNALING	18	Down	0.0162950024374228	0.549731928895453
C6_RELA_DN.V1_DN	81	Down	0.0163153423409689	0.549731928895453
C2_REACTOME_PI5P_REGULATES_TP53_ACETYLATION	8	Up	0.0163382323996874	0.549731928895453
C7_GSE32986_UNSTIM_VS_GMCSF_AND_CURDLAN_HIGHDOSE_STIM_DC_DN	181	Up	0.0163706115205954	0.549731928895453
C2_KEGG_CELL_ADHESION_MOLECULES_CAMS	89	Down	0.0164081150400737	0.549731928895453
C7_GSE40655_FOXO1_KO_VS_WT_NTREG_UP	174	Up	0.0164203555005093	0.549731928895453
C7_GSE18791_UNSTIM_VS_NEWCATSLE_VIRUS_DC_2H_DN	119	Up	0.0164400471294452	0.549731928895453
C5_GO_REGULATION_OF_MAST_CELL_ACTIVATION	35	Down	0.0164614173592134	0.549731928895453
C5_GO_3_BETA_HYDROXY_DELTA5_STEROID_DEHYDROGENASE_ACTIVITY	3	Down	0.0164948104560989	0.549731928895453
C2_REACTOME_RUNX1_INTERACTS_WITH_CO_FACTORS_WHOSE_PRECISE_EFFECT_ON_RUNX1_TARGETS_IS_NOT_KNOWN	29	Up	0.0165696290867417	0.549731928895453
C5_GO_ADENOSINE_DEAMINASE_ACTIVITY	10	Up	0.0166370084076096	0.549731928895453
C5_GO_LIPOPROTEIN_PARTICLE_RECEPTOR_BINDING	18	Up	0.0166412377035867	0.549731928895453
C7_GSE2405_0H_VS_12H_A_PHAGOCYTOPHILUM_STIM_NEUTROPHIL_DN	158	Down	0.0166548768851172	0.549731928895453
C5_GO_NEGATIVE_REGULATION_OF_T_CELL_PROLIFERATION	44	Down	0.0166707871398033	0.549731928895453
C5_GO_ANTIGEN_PROCESSING_AND_PRESENTATION_OF_PEPTIDE_ANTIGEN_VIA_MHC_CLASS_IB	7	Down	0.0167094316447841	0.549731928895453
C2_LAIHO_COLORECTAL_CANCER_SERRATED_DN	70	Up	0.0167342666688036	0.549731928895453
C2_ZHOU_PANCREATIC_BETA_CELL	2	Up	0.0167463795530825	0.549731928895453
C7_GSE12845_IGD_POS_BLOOD_VS_PRE_GC_TONSIL_BCELL_DN	183	Down	0.0167597682494589	0.549731928895453
C2_BASAKI_YBX1_TARGETS_UP	240	Down	0.0167881114341079	0.549731928895453
C5_GO_POSITIVE_REGULATION_OF_MITOCHONDRIAL_TRANSLATION	14	Up	0.0167914208936626	0.549731928895453
C7_GSE25088_WT_VS_STAT6_KO_MACROPHAGE_IL4_STIM_DN	170	Down	0.0168056821421802	0.549731928895453
C7_GSE1460_DP_THYMOCYTE_VS_NAIVE_CD4_TCELL_ADULT_BLOOD_UP	186	Down	0.0168176821880595	0.549731928895453
C2_FLECHNER_BIOPSY_KIDNEY_TRANSPLANT_REJECTED_VS_OK_UP	74	Down	0.016828786664617	0.549731928895453
C2_PARK_APL_PATHOGENESIS_DN	38	Down	0.0168875794768725	0.550823141808915
C3_HNF3ALPHA_Q6	148	Up	0.0169129050125004	0.550823141808915
C5_GO_REGULATION_OF_AMYLOID_FIBRIL_FORMATION	6	Up	0.0169942271057042	0.552643106911996
C5_GO_ANTIGEN_PROCESSING_AND_PRESENTATION_OF_ENDOGENOUS_ANTIGEN	15	Down	0.0171050661587193	0.553508697279953
C7_GSE3982_DC_VS_NEUTROPHIL_LPS_STIM_DN	130	Down	0.0171069447496549	0.553508697279953
C7_GSE21546_UNSTIM_VS_ANTI_CD3_STIM_DP_THYMOCYTES_UP	156	Up	0.0171143593138128	0.553508697279953
C2_VECCHI_GASTRIC_CANCER_EARLY_UP	352	Down	0.0171227659426474	0.553508697279953
C5_GO_RESPONSE_TO_INTERLEUKIN_4	29	Down	0.0171518483686933	0.553624965992755
C5_GO_LEUKOCYTE_TETHERING_OR_ROLLING	21	Down	0.0172664893198624	0.55649843842043
C5_GO_NEGATIVE_REGULATION_OF_SUBSTRATE_ADHESION_DEPENDENT_CELL_SPREADING	11	Down	0.0173737517392603	0.558354844040072
C2_WHITFIELD_CELL_CYCLE_G2_M	169	Down	0.0173903078410265	0.558354844040072
C5_GO_BHLH_TRANSCRIPTION_FACTOR_BINDING	21	Up	0.0174011982421916	0.558354844040072
C2_REACTOME_THE_ROLE_OF_GTSE1_IN_G2_M_PROGRESSION_AFTER_G2_CHECKPOINT	56	Down	0.0175718159933988	0.559983292101165
C2_CASTELLANO_HRAS_TARGETS_DN	3	Up	0.0177059864029994	0.559983292101165
C5_GO_ANTIGEN_PROCESSING_AND_PRESENTATION_VIA_MHC_CLASS_IB	12	Down	0.0177140688793299	0.559983292101165
C5_GO_OXYGEN_BINDING	17	Down	0.0177196966087484	0.559983292101165
C2_JAZAG_TGFB1_SIGNALING_VIA_SMAD4_UP	72	Down	0.017724140755889	0.559983292101165
C7_GSE9650_EFFECTOR_VS_MEMORY_CD8_TCELL_UP	178	Down	0.0177703407556597	0.559983292101165
C2_PALOMERO_GSI_SENSITIVITY_UP	7	Up	0.0177932892314762	0.559983292101165
C7_GSE28726_NAIVE_VS_ACTIVATED_CD4_TCELL_UP	168	Down	0.0177988560155455	0.559983292101165
C5_GO_INTERLEUKIN_1_BINDING	7	Down	0.0178113893959218	0.559983292101165
C2_IRITANI_MAD1_TARGETS_DN	34	Down	0.0178585125230956	0.559983292101165
C7_GSE41867_NAIVE_VS_DAY6_LCMV_EFFECTOR_CD8_TCELL_UP	175	Down	0.0178728296096467	0.559983292101165
C5_GO_REGULATION_OF_TRANSFORMING_GROWTH_FACTOR_BETA_ACTIVATION	6	Down	0.0179037589542475	0.559983292101165
C2_REACTOME_REGULATION_OF_ACTIN_DYNAMICS_FOR_PHAGOCYTIC_CUP_FORMATION	57	Down	0.0179260400697005	0.559983292101165
C2_AMIT_SERUM_RESPONSE_60_MCF10A	50	Up	0.0179832129586638	0.559983292101165
C2_REACTOME_VIF_MEDIATED_DEGRADATION_OF_APOBEC3G	42	Down	0.0179914659866249	0.559983292101165
C2_REACTOME_INTERLEUKIN_12_FAMILY_SIGNALING	50	Down	0.0179915089596002	0.559983292101165
C7_GSE36826_WT_VS_IL1R_KO_SKIN_STAPH_AUREUS_INF_UP	173	Down	0.0180176048568797	0.559983292101165
C5_GO_MICROTUBULE_MOTOR_ACTIVITY	68	Down	0.0180268686955302	0.559983292101165
C2_RUTELLA_RESPONSE_TO_CSF2RB_AND_IL4_DN	277	Down	0.018027524210351	0.559983292101165
C2_BIOCARTA_COMP_PATHWAY	7	Up	0.0180429304656096	0.559983292101165
C5_GO_INTERLEUKIN_8_SECRETION	23	Down	0.01804544802659	0.559983292101165
C5_GO_POLYPEPTIDE_N_ACETYLGALACTOSAMINYLTRANSFERASE_ACTIVITY	13	Up	0.0180561023295057	0.559983292101165
C7_GSE10500_ARTHRITIC_SYNOVIAL_FLUID_VS_HEALTHY_MACROPHAGE_UP	134	Down	0.0181027715784141	0.559983292101165
C2_REACTOME_RECYCLING_OF_BILE_ACIDS_AND_SALTS	9	Up	0.0181043375876515	0.559983292101165
C5_GO_POSITIVE_REGULATION_OF_MEIOTIC_NUCLEAR_DIVISION	6	Up	0.018119171266651	0.559983292101165
C5_GO_CGMP_CATABOLIC_PROCESS	4	Up	0.0181248989025442	0.559983292101165
C5_GO_DETECTION_OF_MOLECULE_OF_BACTERIAL_ORIGIN	9	Down	0.0181479647212273	0.559983292101165
C5_GO_PERIPHERAL_NERVOUS_SYSTEM_NEURON_DIFFERENTIATION	5	Down	0.018216201034267	0.560230973027552
C7_GSE2770_IL12_AND_TGFB_VS_IL4_TREATED_ACT_CD4_TCELL_48H_DN	135	Down	0.0182275485363378	0.560230973027552
C5_GO_HEMOGLOBIN_COMPLEX	6	Down	0.0182477850040593	0.560230973027552
C2_REACTOME_DEFECTIVE_CFTR_CAUSES_CYSTIC_FIBROSIS	47	Down	0.0182748163598522	0.560230973027552
C5_GO_POSITIVE_REGULATION_OF_CAMP_DEPENDENT_PROTEIN_KINASE_ACTIVITY	4	Up	0.0182911271760802	0.560230973027552
C5_GO_REGULATION_OF_ANGIOTENSIN_LEVELS_IN_BLOOD	6	Down	0.0183512507857967	0.560230973027552
C5_GO_NEGATIVE_REGULATION_OF_INTERLEUKIN_6_PRODUCTION	35	Down	0.018385450600339	0.560230973027552
C5_GO_REGULATION_OF_CYTOKINESIS	71	Down	0.0183857091489668	0.560230973027552
C5_GO_PHOSPHATIDYLINOSITOL_3_PHOSPHATE_BIOSYNTHETIC_PROCESS	13	Up	0.0183880994231296	0.560230973027552
C2_LI_DCP2_BOUND_MRNA	66	Down	0.0184261652659294	0.560461803633073
C3_TTTGCAG_MIR518A2	172	Up	0.0184736169334178	0.560461803633073
C2_LIAN_LIPA_TARGETS_6M	56	Down	0.0185322785739738	0.560461803633073
C3_RNCTGNYNRNCTGNY_UNKNOWN	57	Up	0.0185405434284554	0.560461803633073
C3_TGAATGT_MIR181A_MIR181B_MIR181C_MIR181D	395	Up	0.0185639888852756	0.560461803633073
C7_GSE23502_WT_VS_HDC_KO_MYELOID_DERIVED_SUPPRESSOR_CELL_COLON_TUMOR_UP	173	Down	0.0185710108912195	0.560461803633073
C2_BOHN_PRIMARY_IMMUNODEFICIENCY_SYNDROM_UP	42	Down	0.0186104304530758	0.560461803633073
C2_REACTOME_INITIAL_TRIGGERING_OF_COMPLEMENT	9	Up	0.0186198630140558	0.560461803633073
C5_GO_PROTEIN_ADP_RIBOSYLASE_ACTIVITY	14	Up	0.0186352162606433	0.560461803633073
C5_GO_CARBOHYDRATE_KINASE_ACTIVITY	21	Down	0.018708474822768	0.560461803633073
C5_GO_CHLORIDE_CHANNEL_REGULATOR_ACTIVITY	13	Up	0.018715770200475	0.560461803633073
C7_GSE21063_WT_VS_NFATC1_KO_8H_ANTI_IGM_STIM_BCELL_UP	180	Down	0.0187795311375432	0.560461803633073
C7_GSE40666_UNTREATED_VS_IFNA_STIM_STAT4_KO_EFFECTOR_CD8_TCELL_90MIN_UP	180	Down	0.0188060779053067	0.560461803633073
C7_GSE42021_TREG_VS_TCONV_PLN_DN	173	Up	0.0188151827708098	0.560461803633073
C5_GO_ACUTE_INFLAMMATORY_RESPONSE_TO_ANTIGENIC_STIMULUS	17	Down	0.0188235163580828	0.560461803633073
C2_WEST_ADRENOCORTICAL_TUMOR_MARKERS_DN	7	Up	0.0188239231161479	0.560461803633073
C2_REACTOME_INNATE_IMMUNE_SYSTEM	808	Down	0.0188883876345678	0.560461803633073
C2_REACTOME_CREATION_OF_C4_AND_C2_ACTIVATORS	6	Up	0.0189206621797174	0.560461803633073
C5_GO_CALCIUM_MEDIATED_SIGNALING_USING_INTRACELLULAR_CALCIUM_SOURCE	14	Down	0.0189344952295299	0.560461803633073
C2_FINETTI_BREAST_CANCER_KINOME_GREEN	15	Down	0.0189441231901138	0.560461803633073
C2_LE_EGR2_TARGETS_UP	89	Down	0.0189567182019243	0.560461803633073
C5_GO_ALTERNATIVE_MRNA_SPLICING_VIA_SPLICEOSOME	60	Up	0.0189632843378129	0.560461803633073
C5_GO_PYRIMIDINE_CONTAINING_COMPOUND_SALVAGE	11	Down	0.0189914189081223	0.560530696930898
C5_GO_GLUCOSE_CATABOLIC_PROCESS	10	Down	0.0190263132375681	0.560798646485335
C7_GSE5542_UNTREATED_VS_IFNA_AND_IFNG_TREATED_EPITHELIAL_CELLS_6H_DN	170	Up	0.0191139844346012	0.560914104577504
C7_GSE36888_UNTREATED_VS_IL2_TREATED_STAT5_AB_KNOCKIN_TCELL_17H_UP	153	Down	0.0191215088362707	0.560914104577504
C3_ATGTACA_MIR493	251	Up	0.0191727973718316	0.560914104577504
C2_HOWLIN_CITED1_TARGETS_2_UP	13	Up	0.0191961126942245	0.560914104577504
C5_GO_CDP_CHOLINE_PATHWAY	5	Up	0.0191994589278181	0.560914104577504
C7_GSE11386_NAIVE_VS_MEMORY_BCELL_UP	176	Down	0.0192353602258023	0.560914104577504
C2_NADERI_BREAST_CANCER_PROGNOSIS_UP	39	Down	0.0192913157562579	0.560914104577504
C5_GO_PROTEIN_AUTO_ADP_RIBOSYLATION	11	Up	0.0192915755253612	0.560914104577504
C5_GO_REGULATION_OF_T_HELPER_2_CELL_DIFFERENTIATION	10	Up	0.0192995424865568	0.560914104577504
C5_GO_PEPTIDYL_CYSTEINE_MODIFICATION	37	Down	0.0193092145491534	0.560914104577504
C2_RHODES_CANCER_META_SIGNATURE	58	Down	0.0193240869557622	0.560914104577504
C2_GRADE_COLON_AND_RECTAL_CANCER_UP	257	Down	0.0193400849021107	0.560914104577504
C5_GO_BENZENE_CONTAINING_COMPOUND_METABOLIC_PROCESS	11	Up	0.0193852655397758	0.561474831094067
C6_JAK2_DN.V1_DN	111	Up	0.019453473008965	0.562274508939885
C2_DIAZ_CHRONIC_MEYLOGENOUS_LEUKEMIA_DN	93	Down	0.019468231836112	0.562274508939885
C2_KEGG_RENIN_ANGIOTENSIN_SYSTEM	10	Down	0.0194905264112569	0.562274508939885
C6_RPS14_DN.V1_DN	145	Down	0.0196261078032473	0.564502995831246
C7_GSE2770_TGFB_AND_IL4_VS_IL12_TREATED_ACT_CD4_TCELL_2H_DN	170	Up	0.0196365636847055	0.564502995831246
C2_REACTOME_N_GLYCAN_TRIMMING_AND_ELONGATION_IN_THE_CIS_GOLGI	5	Up	0.0196526460791809	0.564502995831246
C5_GO_5_3_DNA_HELICASE_ACTIVITY	8	Down	0.0196717197368804	0.564502995831246
C2_BUSA_SAM68_TARGETS_DN	6	Up	0.0197560591519934	0.566175294140834
C2_REACTOME_REGULATION_OF_MRNA_STABILITY_BY_PROTEINS_THAT_BIND_AU_RICH_ELEMENTS	74	Down	0.0198101728096079	0.566978107961939
C5_GO_TOLL_LIKE_RECEPTOR_4_SIGNALING_PATHWAY	26	Down	0.0198941481771181	0.568632343225706
C7_GSE23568_CTRL_VS_ID3_TRANSDUCED_CD8_TCELL_DN	170	Down	0.0199350840850162	0.568657456299284
C7_GSE32986_UNSTIM_VS_GMCSF_STIM_DC_UP	179	Up	0.0199556371407469	0.568657456299284
C7_GSE33292_WT_VS_TCF1_KO_DN3_THYMOCYTE_DN	181	Down	0.0199735597825509	0.568657456299284
C3_E4F1_Q6	229	Up	0.0200261906810989	0.568705634984535
C2_KOBAYASHI_EGFR_SIGNALING_6HR_DN	11	Up	0.0200590459770942	0.568705634984535
C5_GO_PEPTIDYL_L_CYSTEINE_S_PALMITOYLATION	18	Down	0.0200901207569401	0.568705634984535
C2_REACTOME_DEGRADATION_OF_AXIN	43	Down	0.0201019692582394	0.568705634984535
C7_GSE17721_POLYIC_VS_PAM3CSK4_2H_BMDC_UP	169	Up	0.0201086113237599	0.568705634984535
C5_GO_STRESS_GRANULE_DISASSEMBLY	5	Up	0.0201323313217837	0.568705634984535
C5_GO_POSITIVE_REGULATION_OF_NLRP3_INFLAMMASOME_COMPLEX_ASSEMBLY	6	Down	0.0203696185253947	0.573522340713711
C2_PEDERSEN_METASTASIS_BY_ERBB2_ISOFORM_1	39	Up	0.0203748127468326	0.573522340713711
C3_OCT1_04	159	Up	0.0204083843339658	0.573522340713711
C2_KIM_ALL_DISORDERS_DURATION_CORR_DN	114	Down	0.0204084504613404	0.573522340713711
C5_GO_REGULATION_OF_ENDOPLASMIC_RETICULUM_TUBULAR_NETWORK_ORGANIZATION	5	Up	0.020475207760719	0.57435810148795
C7_GSE28408_LY6G_POS_VS_NEG_DC_UP	174	Up	0.0205065348911956	0.57435810148795
C5_GO_SYNAPTIC_VESICLE_PRIMING	13	Up	0.0205175107837154	0.57435810148795
C2_REACTOME_HEDGEHOG_LIGAND_BIOGENESIS	49	Down	0.0205973290327875	0.574810175139191
C2_KEGG_PATHOGENIC_ESCHERICHIA_COLI_INFECTION	41	Down	0.0206491348360469	0.574810175139191
C2_SENESE_HDAC2_TARGETS_DN	84	Up	0.0206697395901851	0.574810175139191
C5_GO_HISTONE_EXCHANGE	51	Down	0.0206767669419931	0.574810175139191
C5_GO_REGULATION_OF_TYPE_2_IMMUNE_RESPONSE	24	Up	0.0206959269329407	0.574810175139191
C5_GO_SMALL_PROTEIN_ACTIVATING_ENZYME_BINDING	5	Down	0.0207066115982097	0.574810175139191
C7_GSE9006_TYPE_1_DIABETES_AT_DX_VS_1MONTH_POST_DX_PBMC_UP	170	Down	0.0207188863017993	0.574810175139191
C2_OHASHI_AURKB_TARGETS	6	Down	0.020773916469126	0.575601769717889
C1_chr4q28	18	Up	0.0208142770555675	0.575615193924605
C7_GSE7509_UNSTIM_VS_FCGRIIB_STIM_MONOCYTE_DN	162	Up	0.020827396880023	0.575615193924605
C5_GO_HISTONE_H2A_UBIQUITINATION	21	Up	0.0209387771354578	0.577958139407305
C2_AMUNDSON_DNA_DAMAGE_RESPONSE_TP53	15	Up	0.0209774222158541	0.578290028927663
C2_MORI_MATURE_B_LYMPHOCYTE_DN	62	Down	0.0210742890107314	0.580000120172655
C3_GGGATGC_MIR3245P	40	Up	0.0210928552656814	0.580000120172655
C7_GSE24634_TEFF_VS_TCONV_DAY10_IN_CULTURE_UP	171	Down	0.0212546813166345	0.583711052138119
C5_GO_PHAGOCYTIC_VESICLE_MEMBRANE	58	Down	0.0213140685731129	0.584193722267575
C5_GO_NEGATIVE_REGULATION_OF_HUMORAL_IMMUNE_RESPONSE	9	Down	0.0213549247810397	0.584193722267575
C7_GSE4748_CYANOBACTERIUM_LPSLIKE_VS_LPS_AND_CYANOBACTERIUM_LPSLIKE_STIM_DC_3H_DN	127	Down	0.0213866511492877	0.584193722267575
C5_GO_NEGATIVE_REGULATION_OF_NATURAL_KILLER_CELL_MEDIATED_IMMUNITY	13	Down	0.0213955579745788	0.584193722267575
C2_RAHMAN_TP53_TARGETS_PHOSPHORYLATED	20	Down	0.0214067211216218	0.584193722267575
C7_GSE27291_0H_VS_7D_STIM_GAMMADELTA_TCELL_UP	152	Up	0.0215266668872598	0.586427402867687
H_HALLMARK_G2M_CHECKPOINT	185	Down	0.0215952534700822	0.586427402867687
C5_GO_ATRIAL_SEPTUM_DEVELOPMENT	12	Up	0.0215968983402224	0.586427402867687
C3_AAAGACA_MIR511	160	Up	0.02160940358617	0.586427402867687
C5_GO_LEUKOCYTE_MEDIATED_IMMUNITY	638	Down	0.0216310695293859	0.586427402867687
C2_REACTOME_PHOSPHORYLATION_OF_CD3_AND_TCR_ZETA_CHAINS	17	Down	0.0216614659218799	0.586427402867687
C2_WELCH_GATA1_TARGETS	19	Down	0.0217454474357712	0.586427402867687
H_HALLMARK_E2F_TARGETS	187	Down	0.021788317066268	0.586427402867687
C2_PID_MYC_ACTIV_PATHWAY	68	Down	0.0218242945000877	0.586427402867687
C3_CREBP1_01	145	Up	0.0218253413431705	0.586427402867687
C5_GO_MAINTENANCE_OF_CENTROSOME_LOCATION	5	Up	0.0218279584621869	0.586427402867687
C5_GO_ENDOPLASMIC_RETICULUM_PALMITOYLTRANSFERASE_COMPLEX	8	Up	0.0218399666505523	0.586427402867687
C5_GO_REGULATION_OF_NUCLEAR_TRANSCRIBED_MRNA_CATABOLIC_PROCESS_DEADENYLATION_DEPENDENT_DECAY	15	Up	0.0218474124542489	0.586427402867687
C3_GCAAGAC_MIR431	30	Up	0.0218665099812561	0.586427402867687
C7_GSE23321_CENTRAL_MEMORY_VS_NAIVE_CD8_TCELL_UP	173	Down	0.021944914127778	0.587307933895057
C5_GO_MULTINUCLEAR_OSTEOCLAST_DIFFERENTIATION	5	Down	0.0219759508400827	0.587307933895057
C2_HORIUCHI_WTAP_TARGETS_DN	276	Down	0.0219894347434611	0.587307933895057
C5_GO_BASAL_CORTEX	4	Up	0.0220074878327384	0.587307933895057
C5_GO_REGULATION_OF_INNATE_IMMUNE_RESPONSE	338	Down	0.0220594917767352	0.587877279224404
C2_REACTOME_CYCLIN_A:CDK2_ASSOCIATED_EVENTS_AT_S_PHASE_ENTRY	72	Down	0.0220829470997152	0.587877279224404
C2_BERENJENO_TRANSFORMED_BY_RHOA_UP	454	Down	0.0221756357785547	0.58900491179522
C5_GO_MEMBRANE_TO_MEMBRANE_DOCKING	5	Down	0.0221808652796897	0.58900491179522
C2_SHIN_B_CELL_LYMPHOMA_CLUSTER_8	34	Down	0.0222188785075019	0.58900491179522
C2_ZHAN_V1_LATE_DIFFERENTIATION_GENES_DN	11	Up	0.022263538070509	0.58900491179522
C2_REACTOME_AKT_PHOSPHORYLATES_TARGETS_IN_THE_NUCLEUS	9	Up	0.0222752447046885	0.58900491179522
C2_CHEOK_RESPONSE_TO_MERCAPTOPURINE_DN	17	Down	0.0222879914144304	0.58900491179522
C5_GO_CONDENSED_NUCLEAR_CHROMOSOME_CENTROMERIC_REGION	20	Down	0.0223459067398271	0.589817900497284
C2_REACTOME_SIGNALING_BY_THE_B_CELL_RECEPTOR_BCR	94	Down	0.0223958271746113	0.590418147711265
C2_REACTOME_MITOTIC_G1_G1_S_PHASES	131	Down	0.0224660283430204	0.591550949933857
C2_REACTOME_POST_CHAPERONIN_TUBULIN_FOLDING_PATHWAY	16	Up	0.022496167361117	0.591627413541821
C3_GGTGTGT_MIR329	85	Up	0.022553626347915	0.592050729732788
C5_GO_NEGATIVE_REGULATION_OF_MEGAKARYOCYTE_DIFFERENTIATION	17	Down	0.0225797243525289	0.592050729732788
C5_GO_NEGATIVE_REGULATION_OF_CYTOKINE_PRODUCTION	207	Down	0.0226004524973866	0.592050729732788
C5_GO_NEGATIVE_REGULATION_OF_INFLAMMATORY_RESPONSE_TO_ANTIGENIC_STIMULUS	7	Down	0.0226212818523323	0.592050729732788
C5_GO_CARBOHYDRATE_PHOSPHATASE_ACTIVITY	7	Down	0.022710671087338	0.593674979579112
C5_GO_DETECTION_OF_BIOTIC_STIMULUS	16	Down	0.0227618697268385	0.594298192399175
C2_REACTOME_C_TYPE_LECTIN_RECEPTORS_CLRS	108	Down	0.0228746539715722	0.595916832407068
C5_GO_COFACTOR_CATABOLIC_PROCESS	46	Down	0.0229086617873766	0.595916832407068
C2_LEE_LIVER_CANCER_SURVIVAL_DN	151	Down	0.0229167368848146	0.595916832407068
C5_GO_DNA_REPLICATION_INDEPENDENT_NUCLEOSOME_ORGANIZATION	50	Down	0.0229335944341163	0.595916832407068
C1_chr3p11	4	Up	0.0229640128942128	0.595994327480269
C2_DORN_ADENOVIRUS_INFECTION_32HR_DN	33	Up	0.0229977692916178	0.596158165061831
C3_GTCAACC_MIR3805P	19	Up	0.0230872155728149	0.597763508806029
C2_FERRANDO_TAL1_NEIGHBORS	15	Down	0.023116778690964	0.597816408933109
C3_ATACTGT_MIR144	170	Up	0.0231469937539639	0.597886022969509
C5_GO_VESICLE_FUSION_TO_PLASMA_MEMBRANE	18	Up	0.0232062252342346	0.598704074540711
C5_GO_MEDIUM_CHAIN_FATTY_ACID_BIOSYNTHETIC_PROCESS	6	Down	0.0232786780602582	0.599860881972703
C2_REACTOME_TFAP2A_ACTS_AS_A_TRANSCRIPTIONAL_REPRESSOR_DURING_RETINOIC_ACID_INDUCED_CELL_DIFFERENTIATION	5	Down	0.0233632798949649	0.600740547178461
C2_OKAWA_NEUROBLASTOMA_1P36_31_DELETION	16	Down	0.0233681242169958	0.600740547178461
C2_CAIRO_HEPATOBLASTOMA_POOR_SURVIVAL	11	Down	0.0234375793189564	0.601813871803416
C5_GO_CYTOKINE_BINDING	99	Down	0.0235233365880294	0.603178099838997
C2_SCHAEFFER_PROSTATE_DEVELOPMENT_AND_CANCER_BOX6_UP	4	Up	0.0235462426305515	0.603178099838997
C5_GO_REGULATION_OF_MYD88_INDEPENDENT_TOLL_LIKE_RECEPTOR_SIGNALING_PATHWAY	7	Down	0.0235818974715642	0.603379927885499
C5_GO_TONGUE_MORPHOGENESIS	4	Up	0.0236659914695617	0.604108499052043
C5_GO_FUNGIFORM_PAPILLA_MORPHOGENESIS	4	Up	0.0236659914695617	0.604108499052043
C7_GSE40225_WT_VS_RIP_B7X_DIABETIC_MOUSE_PANCREATIC_CD8_TCELL_UP	171	Up	0.0237727584272328	0.604385255695673
C2_BOYAULT_LIVER_CANCER_SUBCLASS_G1_DN	31	Up	0.0237849064753684	0.604385255695673
C2_DORN_ADENOVIRUS_INFECTION_48HR_DN	34	Up	0.0237945101450576	0.604385255695673
C7_GSE36888_STAT5_AB_KNOCKIN_VS_WT_TCELL_IL2_TREATED_17H_DN	185	Down	0.0238067961809749	0.604385255695673
C5_GO_DETECTION_OF_OTHER_ORGANISM	11	Down	0.0238738265349957	0.604385255695673
C2_PLASARI_TGFB1_SIGNALING_VIA_NFIC_10HR_DN	22	Up	0.0238975304829614	0.604385255695673
C2_HOLLEMAN_VINCRISTINE_RESISTANCE_B_ALL_UP	33	Up	0.0239143494081538	0.604385255695673
C5_GO_GROWTH_HORMONE_RECEPTOR_SIGNALING_PATHWAY_VIA_JAK_STAT	8	Down	0.0239469404761081	0.604385255695673
C2_REACTOME_INTERLEUKIN_12_SIGNALING	41	Down	0.0239653886438178	0.604385255695673
C7_GSE10325_CD4_TCELL_VS_BCELL_DN	163	Down	0.0240016878998203	0.604385255695673
C2_REACTOME_RHO_GTPASES_ACTIVATE_WASPS_AND_WAVES	33	Down	0.0240032730131875	0.604385255695673
C7_GSE14908_RESTING_VS_HDM_STIM_CD4_TCELL_ATOPIC_PATIENT_DN	179	Up	0.0240107018213583	0.604385255695673
C3_GTTTGTT_MIR495	203	Up	0.0240547863333719	0.604794124444257
C5_GO_ERYTHROCYTE_DEVELOPMENT	22	Down	0.0241679003888548	0.606935607106466
C7_GSE42021_CD24INT_VS_CD24LOW_TREG_THYMUS_DN	153	Up	0.0241964852266764	0.606951788197566
C2_BIOCARTA_EIF_PATHWAY	13	Down	0.0242530428994639	0.607507641122283
C2_GREENBAUM_E2A_TARGETS_UP	33	Down	0.0242745768307389	0.607507641122283
C5_GO_NEGATIVE_REGULATION_OF_CD8_POSITIVE_ALPHA_BETA_T_CELL_ACTIVATION	6	Down	0.0243413922366414	0.608478784299841
C5_GO_IMMUNE_RESPONSE_INHIBITING_SIGNAL_TRANSDUCTION	5	Down	0.0243920785390683	0.609044967935841
C5_GO_SNARE_COMPLEX_ASSEMBLY	16	Up	0.0244530702211501	0.609429159517402
C2_REACTOME_TRANSCRIPTIONAL_REGULATION_BY_RUNX2	88	Down	0.0244635744187807	0.609429159517402
C2_ROETH_TERT_TARGETS_DN	9	Up	0.0245707750152209	0.610696832340306
C7_GSE28726_NAIVE_CD4_TCELL_VS_NAIVE_VA24NEG_NKTCELL_UP	175	Down	0.0246174744863015	0.610696832340306
C5_GO_POSITIVE_REGULATION_OF_LYMPHOCYTE_MIGRATION	26	Up	0.0246207631045205	0.610696832340306
C2_REACTOME_PHOSPHORYLATION_OF_EMI1	6	Down	0.024641469725132	0.610696832340306
C2_REACTOME_PEPTIDE_LIGAND_BINDING_RECEPTORS	84	Down	0.024655025639297	0.610696832340306
C5_GO_REGULATION_OF_VESICLE_TARGETING_TO_FROM_OR_WITHIN_GOLGI	4	Up	0.0247538505259692	0.612446349630558
C2_SHIPP_DLBCL_VS_FOLLICULAR_LYMPHOMA_DN	36	Up	0.0248328121721397	0.613075404952045
C5_GO_NEGATIVE_REGULATION_OF_CELLULAR_RESPONSE_TO_DRUG	13	Down	0.0248473237569874	0.613075404952045
C7_GSE22886_NAIVE_BCELL_VS_MONOCYTE_DN	184	Down	0.0249360592225585	0.613075404952045
C2_REACTOME_GP1B_IX_V_ACTIVATION_SIGNALLING	9	Down	0.024962535900003	0.613075404952045
C2_ZHENG_GLIOBLASTOMA_PLASTICITY_UP	190	Down	0.0249707319316152	0.613075404952045
C2_MALONEY_RESPONSE_TO_17AAG_DN	63	Down	0.0249852010546744	0.613075404952045
C2_ANDERSEN_LIVER_CANCER_KRT19_UP	24	Down	0.0250017940408643	0.613075404952045
C5_GO_RADIAL_GLIAL_CELL_DIFFERENTIATION	8	Down	0.0250050549550022	0.613075404952045
C5_GO_POSITIVE_REGULATION_OF_POSTSYNAPTIC_MEMBRANE_ORGANIZATION	3	Up	0.0250349697217454	0.613116851483061
C5_GO_REGULATION_OF_DNA_DAMAGE_RESPONSE_SIGNAL_TRANSDUCTION_BY_P53_CLASS_MEDIATOR	26	Up	0.0250968445381853	0.613940038179053
C2_GRAHAM_CML_DIVIDING_VS_NORMAL_DIVIDING_UP	9	Down	0.0251451653740039	0.614003252181131
C5_GO_INTERLEUKIN_1_BETA_SECRETION	38	Down	0.0251559588657739	0.614003252181131
C5_GO_MONOSACCHARIDE_CATABOLIC_PROCESS	37	Down	0.0252797829450625	0.616333024596625
C5_GO_PLATELET_DENSE_GRANULE	14	Up	0.0253436830428822	0.6171982362562
C2_REACTOME_IMMUNOREGULATORY_INTERACTIONS_BETWEEN_A_LYMPHOID_AND_A_NON_LYMPHOID_CELL	90	Down	0.0254227424022496	0.618430272344982
C5_GO_TETRAPYRROLE_BINDING	88	Down	0.0254675537961328	0.61882737261006
C5_GO_NSL_COMPLEX	5	Up	0.0255274453473269	0.619589603664785
C2_BILANGES_RAPAMYCIN_SENSITIVE_GENES	26	Down	0.0256114996670726	0.620935945611403
C7_GSE20727_H2O2_VS_ROS_INHIBITOR_TREATED_DC_UP	173	Up	0.0256779532060347	0.62134418600464
C2_PRAMOONJAGO_SOX4_TARGETS_DN	39	Down	0.0256855443093572	0.62134418600464
C2_RODRIGUES_THYROID_CARCINOMA_DN	70	Up	0.0257316564220465	0.621767266358304
C5_GO_CELL_RECOGNITION	89	Down	0.0257880123816813	0.621971479816455
C2_MIKKELSEN_ES_LCP_WITH_H3K4ME3_AND_H3K27ME3	3	Down	0.0257973716022016	0.621971479816455
C2_REACTOME_CITRIC_ACID_CYCLE_TCA_CYCLE	20	Down	0.0258886386356519	0.623276398918743
C2_KANG_DOXORUBICIN_RESISTANCE_DN	18	Up	0.025948418402894	0.623276398918743
C5_GO_ANTIMICROBIAL_HUMORAL_RESPONSE	53	Down	0.0259765203276215	0.623276398918743
C2_TESAR_ALK_TARGETS_HUMAN_ES_5D_UP	2	Up	0.0259949554582876	0.623276398918743
C2_TESAR_ALK_TARGETS_EPISC_4D_UP	2	Up	0.0259949554582876	0.623276398918743
C5_GO_NEGATIVE_REGULATION_OF_MAST_CELL_DEGRANULATION	4	Down	0.0260437014887032	0.623756700594376
C2_GENTLES_LEUKEMIC_STEM_CELL_DN	13	Down	0.0261073214103104	0.62430886023105
C2_SUZUKI_AMPLIFIED_IN_ORAL_CANCER	11	Up	0.0261594364093782	0.62430886023105
C5_GO_MAP_KINASE_ACTIVITY	11	Down	0.0261934534718631	0.62430886023105
C5_GO_REGULATION_OF_TOLL_LIKE_RECEPTOR_SIGNALING_PATHWAY	55	Down	0.0262183140376229	0.62430886023105
C7_GSE29618_BCELL_VS_MONOCYTE_DAY7_FLU_VACCINE_DN	182	Down	0.0262265791490915	0.62430886023105
C2_TAKEDA_TARGETS_OF_NUP98_HOXA9_FUSION_8D_DN	164	Down	0.0262573878886921	0.62430886023105
C2_REACTOME_COSTIMULATION_BY_THE_CD28_FAMILY	61	Down	0.0262991246557592	0.62430886023105
C2_REACTOME_MITOTIC_SPINDLE_CHECKPOINT	95	Down	0.0263106150371547	0.62430886023105
C7_GSE3982_DC_VS_TH2_UP	158	Down	0.0263254115900954	0.62430886023105
C2_REACTOME_TOLL_LIKE_RECEPTOR_CASCADES	136	Down	0.0263938280991067	0.624437574082123
C7_GSE5542_IFNG_VS_IFNA_AND_IFNG_TREATED_EPITHELIAL_CELLS_24H_DN	158	Up	0.0263940138713379	0.624437574082123
C7_GSE29618_MONOCYTE_VS_MDC_DAY7_FLU_VACCINE_DN	175	Down	0.0264170754767514	0.624437574082123
C5_GO_SERINE_TYPE_EXOPEPTIDASE_ACTIVITY	8	Down	0.026458281417306	0.624446973003688
C2_ROETH_TERT_TARGETS_UP	12	Up	0.0264749648822168	0.624446973003688
C5_GO_REGULATION_OF_HYDROGEN_PEROXIDE_BIOSYNTHETIC_PROCESS	5	Down	0.0265548357206748	0.625214411986352
C2_REACTOME_METABOLISM_OF_POLYAMINES	46	Down	0.0265650647821849	0.625214411986352
C5_GO_CELL_CHEMOTAXIS	202	Down	0.0266275784661854	0.625914653702591
C5_GO_ANTIMICROBIAL_HUMORAL_IMMUNE_RESPONSE_MEDIATED_BY_ANTIMICROBIAL_PEPTIDE	32	Down	0.0266908751291135	0.625914653702591
C5_GO_CHROMOSOME_CONDENSATION	30	Down	0.0267333372044824	0.625914653702591
C5_GO_RESPONSE_TO_FOLLICLE_STIMULATING_HORMONE	13	Up	0.0267380190216054	0.625914653702591
C7_GSE1112_HY_CD8AB_VS_HY_CD8AA_THYMOCYTE_RTOC_CULTURE_UP	144	Down	0.0267388849899187	0.625914653702591
C5_GO_TRANSLATION_INITIATION_FACTOR_ACTIVITY	41	Down	0.0268229525331912	0.627206671559218
C2_CHARAFE_BREAST_CANCER_BASAL_VS_MESENCHYMAL_DN	39	Down	0.0268823909357274	0.627920621824523
C5_GO_POSITIVE_REGULATION_OF_CHROMATIN_SILENCING	13	Up	0.0269812173173301	0.629552077104579
C2_BIOCARTA_SPRY_PATHWAY	14	Up	0.0270868421619793	0.630880589330485
C2_BIOCARTA_AHSP_PATHWAY	10	Down	0.0270962385418838	0.630880589330485
C5_GO_CELL_CELL_ADHESION_MEDIATED_BY_CADHERIN	23	Up	0.0271593346245335	0.631672618895868
C2_SCHMIDT_POR_TARGETS_IN_LIMB_BUD_UP	23	Up	0.0272075273979008	0.632116703384598
C2_SCIAN_CELL_CYCLE_TARGETS_OF_TP53_AND_TP73_DN	21	Down	0.0273488648307117	0.634721571279435
C5_GO_SUPEROXIDE_ANION_GENERATION	24	Down	0.027413692552787	0.635115216185041
C2_TURASHVILI_BREAST_NORMAL_DUCTAL_VS_LOBULAR_UP	57	Up	0.0274243001786847	0.635115216185041
C2_MATZUK_LUTEAL_GENES	5	Up	0.0275815867179278	0.637312124228408
C5_GO_MULTI_ORGANISM_MEMBRANE_FUSION	7	Up	0.0276006976085373	0.637312124228408
C2_KREPPEL_CD99_TARGETS_DN	7	Up	0.0276082707349581	0.637312124228408
C2_REACTOME_ACTIVATION_OF_GENE_EXPRESSION_BY_SREBF_SREBP	41	Up	0.0276365152613893	0.637312124228408
C5_GO_RRNA_BINDING	43	Down	0.0276936174751202	0.637951699270453
C2_REACTOME_ACTIVATION_OF_CASPASES_THROUGH_APOPTOSOME_MEDIATED_CLEAVAGE	6	Up	0.0277855633254578	0.639391728939534
C5_GO_AXONEMAL_DYNEIN_COMPLEX	13	Down	0.0278393284684525	0.639798358735458
C5_GO_B_CELL_PROLIFERATION	69	Down	0.0278681378676454	0.639798358735458
C2_REACTOME_TRANSLOCATION_OF_ZAP_70_TO_IMMUNOLOGICAL_SYNAPSE	14	Down	0.0278915916642489	0.639798358735458
C5_GO_R2TP_COMPLEX	4	Down	0.0279715229027195	0.640955054868961
C5_GO_OXYSTEROL_BINDING	4	Down	0.0281053402561817	0.641110231965929
C2_REACTOME_THE_RETINOID_CYCLE_IN_CONES_DAYLIGHT_VISION	2	Up	0.0281318451210808	0.641110231965929
C5_GO_PROTEIN_INSERTION_INTO_MITOCHONDRIAL_MEMBRANE_INVOLVED_IN_APOPTOTIC_SIGNALING_PATHWAY	27	Down	0.0281435276360603	0.641110231965929
C3_CATGTAA_MIR496	136	Up	0.0281498074976154	0.641110231965929
C5_GO_MHC_CLASS_IB_PROTEIN_BINDING	4	Down	0.0281621211754227	0.641110231965929
C2_JOHANSSON_BRAIN_CANCER_EARLY_VS_LATE_UP	6	Down	0.0282055749457215	0.641110231965929
C7_GSE3982_DC_VS_NKCELL_UP	164	Down	0.0282064480193906	0.641110231965929
C5_GO_TRANSFORMING_GROWTH_FACTOR_BETA_RECEPTOR_ACTIVITY_TYPE_II	4	Up	0.0282345307571751	0.641110231965929
C7_GSE2770_UNTREATED_VS_IL4_TREATED_ACT_CD4_TCELL_48H_DN	175	Down	0.0282439116140217	0.641110231965929
C5_GO_POLYOL_CATABOLIC_PROCESS	20	Down	0.0283616375764879	0.643110493814245
C7_GSE5542_UNTREATED_VS_IFNA_TREATED_EPITHELIAL_CELLS_24H_DN	162	Down	0.0284222974755708	0.643589337660921
C2_ODONNELL_METASTASIS_DN	15	Down	0.0284607204665834	0.643589337660921
C2_REACTOME_ANTIMICROBIAL_PEPTIDES	28	Down	0.0284801078570092	0.643589337660921
C7_GSE26928_EFF_MEM_VS_CENTR_MEM_CD4_TCELL_DN	126	Up	0.0285012633075453	0.643589337660921
C2_ZAMORA_NOS2_TARGETS_UP	43	Down	0.0285877471429326	0.644263581235139
C7_GSE4142_NAIVE_BCELL_VS_PLASMA_CELL_UP	181	Up	0.0285904383515478	0.644263581235139
C2_PID_SMAD2_3NUCLEAR_PATHWAY	70	Up	0.0286723747609697	0.644335847356204
C5_GO_HYDROGEN_PEROXIDE_CATABOLIC_PROCESS	22	Down	0.0287144477771793	0.644335847356204
C2_FERREIRA_EWINGS_SARCOMA_UNSTABLE_VS_STABLE_UP	134	Down	0.0287677880941286	0.644335847356204
C2_PID_GMCSF_PATHWAY	32	Down	0.028776120640263	0.644335847356204
C5_GO_REGULATION_OF_ACUTE_INFLAMMATORY_RESPONSE_TO_ANTIGENIC_STIMULUS	10	Down	0.0287794353840445	0.644335847356204
C5_GO_LOW_DENSITY_LIPOPROTEIN_PARTICLE_RECEPTOR_BINDING	14	Up	0.0288083558887678	0.644335847356204
C2_RIZ_ERYTHROID_DIFFERENTIATION_HEMGN	12	Up	0.0288224641034104	0.644335847356204
C5_GO_INTERLEUKIN_12_SECRETION	7	Down	0.0288629528450911	0.644335847356204
C2_BIOCARTA_LAIR_PATHWAY	13	Down	0.028864009339745	0.644335847356204
C5_GO_ATP_DEPENDENT_MICROTUBULE_MOTOR_ACTIVITY	38	Down	0.0288902598777767	0.644335847356204
C5_GO_T_HELPER_1_CELL_CYTOKINE_PRODUCTION	6	Up	0.0289419961138143	0.644827673415782
C5_GO_ADENYL_NUCLEOTIDE_EXCHANGE_FACTOR_ACTIVITY	7	Down	0.0290642321186595	0.646537785676916
C7_GSE29618_PRE_VS_DAY7_POST_LAIV_FLU_VACCINE_MDC_DN	162	Up	0.0290782772456082	0.646537785676916
C2_EGUCHI_CELL_CYCLE_RB1_TARGETS	20	Down	0.0291299295353597	0.647023987010858
C3_TCCAGAG_MIR518C	115	Up	0.0291966336350066	0.647843179216802
C5_GO_INTERLEUKIN_7_MEDIATED_SIGNALING_PATHWAY	28	Down	0.0292635583709651	0.648665590298445
C5_GO_NEGATIVE_REGULATION_OF_HIGH_VOLTAGE_GATED_CALCIUM_CHANNEL_ACTIVITY	4	Down	0.0294795118139967	0.651227416442729
C5_GO_INHIBITORY_EXTRACELLULAR_LIGAND_GATED_ION_CHANNEL_ACTIVITY	3	Up	0.02955346669151	0.651227416442729
C5_GO_REGULATION_OF_CAMP_MEDIATED_SIGNALING	28	Up	0.029557030551587	0.651227416442729
C5_GO_Y_FORM_DNA_BINDING	4	Down	0.0295656006843524	0.651227416442729
C2_LIANG_HEMATOPOIESIS_STEM_CELL_NUMBER_QTL	16	Up	0.0295764397927741	0.651227416442729
C5_GO_REGULATION_OF_NEUTROPHIL_MIGRATION	28	Down	0.0295846729013187	0.651227416442729
C5_GO_AP_2_ADAPTOR_COMPLEX_BINDING	7	Up	0.0295908087337282	0.651227416442729
C2_REACTOME_NEGATIVE_REGULATION_OF_ACTIVITY_OF_TFAP2_AP_2_FAMILY_TRANSCRIPTION_FACTORS	7	Down	0.0296189608914706	0.651227416442729
C5_GO_REGULATION_OF_ENDOTHELIAL_CELL_DEVELOPMENT	10	Up	0.0298125853467359	0.654742166509524
C5_GO_NEGATIVE_REGULATION_OF_MEMBRANE_POTENTIAL	9	Up	0.0298460914880346	0.654742166509524
C2_REACTOME_DEGRADATION_OF_GLI1_BY_THE_PROTEASOME	46	Down	0.0298692393781217	0.654742166509524
C7_GSE5503_LIVER_DC_VS_MLN_DC_ACTIVATED_ALLOGENIC_TCELL_DN	174	Up	0.0299342795298485	0.655270158047402
C2_REACTOME_PYRIMIDINE_SALVAGE	10	Down	0.0299833652250152	0.655270158047402
C5_GO_CELLULAR_RESPONSE_TO_FOLLICLE_STIMULATING_HORMONE_STIMULUS	8	Up	0.0299838207015199	0.655270158047402
C5_GO_PROTEASOME_CORE_COMPLEX_ALPHA_SUBUNIT_COMPLEX	7	Down	0.0300521621852157	0.655621884420969
C5_GO_SPHINGOMYELIN_METABOLIC_PROCESS	4	Up	0.0300976271719087	0.655621884420969
C2_SIG_REGULATION_OF_THE_ACTIN_CYTOSKELETON_BY_RHO_GTPASES	26	Down	0.0301300147494204	0.655621884420969
C2_ROZANOV_MMP14_TARGETS_SUBSET	24	Up	0.0301385886796978	0.655621884420969
C5_GO_NEGATIVE_REGULATION_OF_TRANSFORMING_GROWTH_FACTOR_BETA_PRODUCTION	8	Down	0.0301508199851102	0.655621884420969
C3_GTACTGT_MIR101	207	Up	0.0303868056561185	0.657184452574185
C5_GO_PROTEIN_COMPLEX_INVOLVED_IN_CELL_ADHESION	31	Down	0.0303952934889147	0.657184452574185
C1_chr13q34	26	Up	0.030415112979094	0.657184452574185
C5_GO_CELLULAR_COMPONENT_ASSEMBLY_INVOLVED_IN_MORPHOGENESIS	71	Up	0.0304271088767697	0.657184452574185
C2_HOLLEMAN_ASPARAGINASE_RESISTANCE_ALL_UP	18	Down	0.0305400467037685	0.657184452574185
C5_GO_VESICLE_LUMEN	264	Down	0.0305986803685621	0.657184452574185
C7_GSE21360_NAIVE_VS_QUATERNARY_MEMORY_CD8_TCELL_UP	178	Up	0.0306150220555528	0.657184452574185
C2_REACTOME_IONOTROPIC_ACTIVITY_OF_KAINATE_RECEPTORS	7	Down	0.0306354654695559	0.657184452574185
C5_GO_PODOSOME	25	Down	0.0306537797068129	0.657184452574185
C2_KEGG_PENTOSE_PHOSPHATE_PATHWAY	23	Down	0.0306795978740282	0.657184452574185
C2_JOHNSTONE_PARVB_TARGETS_1_DN	53	Up	0.0307042531616787	0.657184452574185
C2_APPIERTO_RESPONSE_TO_FENRETINIDE_UP	30	Up	0.0307290074779761	0.657184452574185
C5_GO_DNA_TOPOISOMERASE_BINDING	3	Up	0.0307741077342761	0.657184452574185
C5_GO_IMMUNOLOGICAL_SYNAPSE_FORMATION	11	Down	0.0307742373009594	0.657184452574185
C7_GSE27786_CD8_TCELL_VS_ERYTHROBLAST_DN	133	Up	0.0307817509801527	0.657184452574185
C2_PID_ALK2_PATHWAY	8	Up	0.0307880784573913	0.657184452574185
C5_GO_G_PROTEIN_COUPLED_PURINERGIC_RECEPTOR_SIGNALING_PATHWAY	17	Down	0.030800360625428	0.657184452574185
C2_WU_APOPTOSIS_BY_CDKN1A_VIA_TP53	48	Down	0.0308022407167985	0.657184452574185
C2_SENESE_HDAC1_AND_HDAC2_TARGETS_DN	164	Up	0.0308181489570482	0.657184452574185
C7_GSE2770_UNTREATED_VS_ACT_CD4_TCELL_48H_DN	159	Up	0.0308277382117155	0.657184452574185
C5_GO_NEGATIVE_REGULATION_OF_METAPHASE_ANAPHASE_TRANSITION_OF_CELL_CYCLE	34	Down	0.0309373557196251	0.657898796303941
C5_GO_CHROMOSOME_SEPARATION	78	Down	0.0309736853199552	0.657898796303941
C5_GO_L_LACTATE_DEHYDROGENASE_ACTIVITY	4	Down	0.0309783167037276	0.657898796303941
C2_LIU_CDX2_TARGETS_DN	2	Down	0.0309823904902146	0.657898796303941
C7_GSE18804_BRAIN_VS_COLON_TUMORAL_MACROPHAGE_DN	146	Down	0.0310152034289465	0.657952406334966
C5_GO_DYNEIN_LIGHT_CHAIN_BINDING	18	Down	0.0311747493104596	0.660691784654746
C2_REACTOME_DAP12_INTERACTIONS	35	Down	0.031303330974848	0.662770232716008
C5_GO_CHITIN_BINDING	5	Down	0.0313811031431969	0.663471991711974
C2_OHASHI_AURKA_TARGETS	7	Down	0.0314395995680436	0.663471991711974
C2_SA_PTEN_PATHWAY	17	Up	0.0315106506670968	0.663471991711974
C2_YANG_BREAST_CANCER_ESR1_UP	28	Up	0.0315445109024073	0.663471991711974
C2_REACTOME_REGULATION_OF_RUNX3_EXPRESSION_AND_ACTIVITY	44	Down	0.031545306606407	0.663471991711974
C7_GSE25123_WT_VS_PPARG_KO_MACROPHAGE_IL4_AND_ROSIGLITAZONE_STIM_DN	170	Up	0.0315600729532466	0.663471991711974
C5_GO_NEGATIVE_REGULATION_OF_TOLL_LIKE_RECEPTOR_SIGNALING_PATHWAY	30	Down	0.0316314572808088	0.663471991711974
C5_GO_CIRCADIAN_SLEEP_WAKE_CYCLE_REM_SLEEP	3	Up	0.0316514432759717	0.663471991711974
C7_GSE41176_UNSTIM_VS_ANTI_IGM_STIM_TAK1_KO_BCELL_24H_DN	149	Down	0.0316598575331662	0.663471991711974
C7_GSE3982_EFF_MEMORY_CD4_TCELL_VS_TH1_UP	153	Up	0.0316947776614262	0.663471991711974
C3_GTCGATC_MIR3695P	3	Up	0.0317244067126366	0.663471991711974
C1_chrXp21	6	Down	0.0317669704455838	0.663471991711974
C5_GO_MYELOID_CELL_DEVELOPMENT	51	Down	0.0317850527567216	0.663471991711974
C5_GO_POSITIVE_REGULATION_OF_GLUTAMATE_SECRETION	5	Up	0.0318229570602767	0.663471991711974
C5_GO_CHROMATIN_SILENCING_AT_RDNA	37	Down	0.031833590337976	0.663471991711974
C7_GSE24634_TEFF_VS_TCONV_DAY3_IN_CULTURE_DN	175	Down	0.0318538561950572	0.663471991711974
C5_GO_EXTERNAL_SIDE_OF_PLASMA_MEMBRANE	225	Down	0.0318556961448966	0.663471991711974
C5_GO_REGULATION_OF_RECEPTOR_CLUSTERING	6	Up	0.031901656062698	0.663792791810335
C2_NGO_MALIGNANT_GLIOMA_1P_LOH	15	Down	0.0320165297843018	0.665545527755395
C3_SYATTGTG_UNKNOWN	160	Up	0.0320947597914014	0.666533907216648
C2_CHEN_LVAD_SUPPORT_OF_FAILING_HEART_UP	80	Up	0.0321459823491939	0.666960052121814
C2_REACTOME_JNK_C_JUN_KINASES_PHOSPHORYLATION_AND_ACTIVATION_MEDIATED_BY_ACTIVATED_HUMAN_TAK1	21	Down	0.0322311693872311	0.668021126609667
C7_GSE21063_CTRL_VS_ANTI_IGM_STIM_BCELL_NFATC1_KO_8H_UP	162	Up	0.0322586273449128	0.668021126609667
C5_GO_ACUTE_INFLAMMATORY_RESPONSE	75	Down	0.0324448017787216	0.670650860360133
C2_STEGER_ADIPOGENESIS_DN	18	Up	0.0324496839303707	0.670650860360133
C5_GO_AEROBIC_ELECTRON_TRANSPORT_CHAIN	15	Down	0.0325165439339086	0.670650860360133
C3_CTTGTAT_MIR381	167	Up	0.0325688432389516	0.670650860360133
C2_SMIRNOV_CIRCULATING_ENDOTHELIOCYTES_IN_CANCER_UP	141	Down	0.0325820922658905	0.670650860360133
C2_BURTON_ADIPOGENESIS_11	42	Up	0.0326162239812856	0.670650860360133
C5_GO_B_CELL_LINEAGE_COMMITMENT	4	Up	0.0326181878705611	0.670650860360133
C2_NICK_RESPONSE_TO_PROC_TREATMENT_DN	23	Up	0.0326666457647764	0.670650860360133
C2_REACTOME_MAP2K_AND_MAPK_ACTIVATION	36	Down	0.0326872810936371	0.670650860360133
C5_GO_UBIQUITIN_PROTEIN_TRANSFERASE_REGULATOR_ACTIVITY	14	Down	0.0326943452157336	0.670650860360133
C5_GO_ENDOCYTIC_VESICLE_MEMBRANE	121	Down	0.0327856985770573	0.671890311499448
C5_GO_MITOTIC_SPINDLE_ORGANIZATION	93	Down	0.0328696070546401	0.672974999102684
C5_GO_RESPONSE_TO_INTERLEUKIN_12	44	Down	0.032975887579815	0.674260359775941
C3_GTTATAT_MIR410	76	Up	0.0330600150052214	0.674260359775941
C2_REACTOME_TNFR2_NON_CANONICAL_NF_KB_PATHWAY	81	Down	0.0330712136079599	0.674260359775941
C7_GSE41867_LCMV_ARMSTRONG_VS_CLONE13_DAY6_EFFECTOR_CD8_TCELL_UP	170	Down	0.0330737192068993	0.674260359775941
C5_GO_EPITHELIAL_TO_MESENCHYMAL_TRANSITION_INVOLVED_IN_ENDOCARDIAL_CUSHION_FORMATION	11	Up	0.033087581987808	0.674260359775941
C2_REACTOME_POST_TRANSCRIPTIONAL_SILENCING_BY_SMALL_RNAS	7	Up	0.0332131119529386	0.675424889950364
C5_GO_REGULATION_OF_VENTRICULAR_CARDIAC_MUSCLE_CELL_ACTION_POTENTIAL	11	Down	0.0332369818870048	0.675424889950364
C5_GO_NEGATIVE_REGULATION_OF_SIGNALING_RECEPTOR_ACTIVITY	28	Up	0.0332380061389743	0.675424889950364
C5_GO_WALKING_BEHAVIOR	19	Down	0.0332941757946335	0.67543408200323
C7_GSE36888_UNTREATED_VS_IL2_TREATED_TCELL_6H_UP	166	Down	0.0333080738378367	0.67543408200323
C7_GSE15330_WT_VS_IKAROS_KO_LYMPHOID_MULTIPOTENT_PROGENITOR_DN	159	Up	0.0333714253691206	0.67543408200323
C5_GO_REGULATION_OF_ENDOTHELIAL_CELL_DIFFERENTIATION	25	Up	0.0334162168958872	0.67543408200323
C2_INAMURA_LUNG_CANCER_SCC_UP	8	Down	0.0334207905048605	0.67543408200323
C5_GO_OPIOID_RECEPTOR_ACTIVITY	5	Up	0.0334250167174641	0.67543408200323
C1_chr4p12	8	Up	0.033466529696386	0.675644446649249
C5_GO_CELLULAR_RESPONSE_TO_FATTY_ACID	37	Down	0.0335270797009581	0.676238395862501
C2_STEINER_ERYTHROCYTE_MEMBRANE_GENES	12	Down	0.0336141595292077	0.676256322899056
C2_LIN_NPAS4_TARGETS_DN	47	Up	0.0336142325283763	0.676256322899056
C7_GSE24210_IL35_TREATED_VS_UNTREATED_TCONV_CD4_TCELL_UP	160	Up	0.0336213611716145	0.676256322899056
C2_HUMMERICH_BENIGN_SKIN_TUMOR_UP	10	Down	0.0336834988842731	0.676309949477366
C2_SIMBULAN_PARP1_TARGETS_UP	22	Up	0.0337496343800202	0.676309949477366
C2_REACTOME_REGULATION_OF_PTEN_STABILITY_AND_ACTIVITY	55	Down	0.0337837164958473	0.676309949477366
C5_GO_NEGATIVE_REGULATION_OF_NUCLEAR_DIVISION	47	Down	0.0338017977283358	0.676309949477366
C5_GO_CLATHRIN_COMPLEX	8	Up	0.0338091850869457	0.676309949477366
C2_REACTOME_G1_S_SPECIFIC_TRANSCRIPTION	27	Down	0.0338522778381803	0.676309949477366
C5_GO_FORMATION_OF_QUADRUPLE_SL_U4_U5_U6_SNRNP	7	Down	0.0339027311575231	0.676309949477366
C2_PID_PDGFRB_PATHWAY	119	Down	0.0339255163379919	0.676309949477366
C5_GO_REGULATION_OF_PLATELET_ACTIVATION	25	Down	0.033950001690285	0.676309949477366
C5_GO_APICAL_CORTEX	5	Up	0.0339507407088302	0.676309949477366
C7_GSE4984_UNTREATED_VS_GALECTIN1_TREATED_DC_UP	162	Down	0.0340024750348448	0.676309949477366
C5_GO_HYALURONIC_ACID_BINDING	13	Down	0.034012567551569	0.676309949477366
C5_GO_THREONINE_TYPE_PEPTIDASE_ACTIVITY	13	Down	0.0340287609804705	0.676309949477366
C7_GSE2405_S_AUREUS_VS_UNTREATED_NEUTROPHIL_DN	172	Down	0.0340813901694218	0.676736781216041
C2_MOOTHA_GLUCONEOGENESIS	27	Down	0.0341452754440203	0.676816573607949
C5_GO_REGULATION_OF_SISTER_CHROMATID_SEGREGATION	71	Down	0.034147721984731	0.676816573607949
C7_GSE12845_NAIVE_VS_PRE_GC_TONSIL_BCELL_DN	175	Down	0.0342126474363381	0.676979028938637
C5_GO_CHOLESTEROL_STORAGE	16	Down	0.0342182467327083	0.676979028938637
C5_GO_REGULATION_OF_T_CELL_ACTIVATION_VIA_T_CELL_RECEPTOR_CONTACT_WITH_ANTIGEN_BOUND_TO_MHC_MOLECULE_ON_ANTIGEN_PRESENTING_CELL	4	Down	0.034282888093259	0.677038559660309
C2_REACTOME_REGULATION_OF_MECP2_EXPRESSION_AND_ACTIVITY	26	Up	0.034308951930341	0.677038559660309
C2_LY_AGING_OLD_DN	53	Down	0.0343640225259247	0.677038559660309
C5_GO_REGULATION_OF_IMMUNE_RESPONSE	751	Down	0.0343748546351914	0.677038559660309
C3_TCTCTCC_MIR185	83	Up	0.0343770902410036	0.677038559660309
C5_GO_VESICLE_FUSION_WITH_GOLGI_APPARATUS	8	Up	0.0344821558838735	0.677728943338942
C2_GINESTIER_BREAST_CANCER_ZNF217_AMPLIFIED_UP	62	Up	0.0344861755275168	0.677728943338942
C5_GO_POSITIVE_REGULATION_OF_BLOOD_PRESSURE_BY_EPINEPHRINE_NOREPINEPHRINE	3	Up	0.0345058985644421	0.677728943338942
C5_GO_APOLIPOPROTEIN_BINDING	11	Down	0.0345537334535202	0.677728943338942
C5_GO_LYSINE_N_METHYLTRANSFERASE_ACTIVITY	54	Up	0.0346225084493801	0.677728943338942
C2_WU_HBX_TARGETS_1_UP	14	Down	0.034640502986846	0.677728943338942
C2_GUTIERREZ_MULTIPLE_MYELOMA_UP	31	Down	0.0346646642205077	0.677728943338942
C2_REACTOME_SIGNALING_BY_MODERATE_KINASE_ACTIVITY_BRAF_MUTANTS	39	Down	0.034689547755417	0.677728943338942
C5_GO_HEMOGLOBIN_BINDING	4	Down	0.0347256877621077	0.677728943338942
C5_GO_NEGATIVE_REGULATION_OF_CELL_CHEMOTAXIS_TO_FIBROBLAST_GROWTH_FACTOR	2	Down	0.0347695259709546	0.677728943338942
C2_GAZDA_DIAMOND_BLACKFAN_ANEMIA_MYELOID_DN	32	Down	0.0347698904407212	0.677728943338942
C5_GO_REGULATION_OF_B_CELL_PROLIFERATION	51	Down	0.0347865291084528	0.677728943338942
C5_GO_PHOSPHATIDYLINOSITOL_BISPHOSPHATE_KINASE_ACTIVITY	5	Up	0.0348463383993683	0.678285850402758
C7_GSE43863_TH1_VS_TFH_EFFECTOR_CD4_TCELL_DN	176	Up	0.0349088915958276	0.678895122771855
C5_GO_SUPEROXIDE_METABOLIC_PROCESS	51	Down	0.0350044778018375	0.680145144265937
C7_GSE29164_DAY3_VS_DAY7_CD8_TCELL_AND_IL12_TREATED_MELANOMA_DN	131	Down	0.0350718690858739	0.680845587267594
C5_GO_POSITIVE_REGULATION_OF_PROTEIN_COMPLEX_DISASSEMBLY	27	Up	0.0352382153265721	0.682941044805526
C5_GO_PHOTOPERIODISM	22	Up	0.035242687990931	0.682941044805526
C2_REACTOME_TRANSPORT_OF_CONNEXONS_TO_THE_PLASMA_MEMBRANE	9	Up	0.0352795137205833	0.683045344520705
C3_CTTTGCA_MIR527	191	Up	0.035318275770768	0.683186914130358
C5_GO_REGULATION_OF_BLOOD_VOLUME_BY_RENIN_ANGIOTENSIN	5	Down	0.035407872927979	0.683942928635427
C2_REACTOME_ERYTHROCYTES_TAKE_UP_OXYGEN_AND_RELEASE_CARBON_DIOXIDE	7	Down	0.0354218020471869	0.683942928635427
C5_GO_POLY_N_ACETYLLACTOSAMINE_BIOSYNTHETIC_PROCESS	6	Down	0.0354518131769779	0.683942928635427
C3_CHX10_01	144	Up	0.0355794170303058	0.685214777871635
C5_GO_DOUBLE_STRANDED_RNA_ADENOSINE_DEAMINASE_ACTIVITY	4	Up	0.0355880498736774	0.685214777871635
C5_GO_RNA_STEM_LOOP_BINDING	14	Up	0.0356695466807337	0.685214777871635
C5_GO_POSITIVE_REGULATION_OF_NEURON_MATURATION	5	Up	0.0357168934193178	0.685214777871635
C7_GSE6674_CPG_VS_CPG_AND_ANTI_IGM_STIM_BCELL_UP	170	Down	0.035747847866313	0.685214777871635
C7_GSE22025_UNTREATED_VS_PROGESTERONE_TREATED_CD4_TCELL_UP	139	Down	0.0357693333439546	0.685214777871635
C7_GSE45365_HEALTHY_VS_MCMV_INFECTION_CD8_TCELL_IFNAR_KO_UP	126	Up	0.0357714402443142	0.685214777871635
C5_GO_MATURATION_OF_SSU_RRNA_FROM_TRICISTRONIC_RRNA_TRANSCRIPT_SSU_RRNA_5_8S_RRNA_LSU_RRNA_	27	Down	0.0358579591203099	0.685214777871635
C5_GO_POSITIVE_REGULATION_OF_LYMPHOCYTE_CHEMOTAXIS	12	Up	0.0359029738557541	0.685214777871635
C5_GO_RIBONUCLEOPROTEIN_COMPLEX_DISASSEMBLY	12	Up	0.035913609206694	0.685214777871635
C5_GO_IMMATURE_T_CELL_PROLIFERATION	7	Down	0.0359171637134177	0.685214777871635
C5_GO_MHC_CLASS_I_PROTEIN_COMPLEX	7	Down	0.0359741508252796	0.685214777871635
C2_FOURNIER_ACINAR_DEVELOPMENT_LATE_UP	8	Up	0.0360393979089311	0.685214777871635
C7_GSE10239_NAIVE_VS_DAY4.5_EFF_CD8_TCELL_DN	185	Down	0.0360705177775373	0.685214777871635
C5_GO_CARDIAC_ATRIUM_DEVELOPMENT	20	Up	0.0361275890458995	0.685214777871635
C5_GO_REGULATION_OF_METANEPHRIC_GLOMERULUS_DEVELOPMENT	4	Up	0.0361858606019826	0.685214777871635
C7_GSE37605_C57BL6_VS_NOD_FOXP3_FUSION_GFP_TCONV_DN	168	Up	0.0361900772983706	0.685214777871635
C2_SEITZ_NEOPLASTIC_TRANSFORMATION_BY_8P_DELETION_DN	20	Up	0.0362050942959897	0.685214777871635
C2_HESS_TARGETS_OF_HOXA9_AND_MEIS1_UP	58	Down	0.0362531987876227	0.685214777871635
C1_chr11q25	12	Down	0.0362768129707124	0.685214777871635
C2_BIOCARTA_PEPI_PATHWAY	5	Down	0.0363475636794731	0.685214777871635
C7_GSE22886_NAIVE_BCELL_VS_NEUTROPHIL_UP	171	Down	0.0363477913787546	0.685214777871635
C7_GSE5679_CTRL_VS_PPARG_LIGAND_ROSIGLITAZONE_TREATED_DC_UP	178	Down	0.0363704339543432	0.685214777871635
C5_GO_ENDOCYTIC_VESICLE_LUMEN	16	Down	0.036447750624011	0.685214777871635
C5_GO_REGULATION_OF_CELLULAR_PH_REDUCTION	3	Up	0.0364937688438225	0.685214777871635
C5_GO_RESPONSE_TO_HYPEROXIA	17	Up	0.0364948581023185	0.685214777871635
C5_GO_ENTRAINMENT_OF_CIRCADIAN_CLOCK	23	Up	0.0365087175560197	0.685214777871635
C2_REACTOME_CONSTITUTIVE_SIGNALING_BY_AKT1_E17K_IN_CANCER	25	Up	0.0366038707127622	0.685214777871635
C5_GO_RESPONSE_TO_CGMP	3	Up	0.0366211867276641	0.685214777871635
C2_REACTOME_CD28_DEPENDENT_VAV1_PATHWAY	12	Down	0.0366431428425407	0.685214777871635
C7_GSE23114_PERITONEAL_CAVITY_B1A_BCELL_VS_SPLEEN_BCELL_IN_SLE2C1_MOUSE_UP	150	Down	0.0366509498594209	0.685214777871635
C5_GO_CALCIUM_DEPENDENT_PROTEIN_KINASE_ACTIVITY	8	Up	0.0366509902804871	0.685214777871635
C5_GO_IMMUNE_RESPONSE_TO_TUMOR_CELL	14	Down	0.0366615712118757	0.685214777871635
C5_GO_CELL_SUBSTRATE_JUNCTION	351	Down	0.0367029972920922	0.685214777871635
C7_GSE18791_UNSTIM_VS_NEWCATSLE_VIRUS_DC_1H_DN	141	Up	0.0367124392059643	0.685214777871635
C2_REACTOME_REGULATION_OF_CHOLESTEROL_BIOSYNTHESIS_BY_SREBP_SREBF	53	Up	0.0367435024354764	0.685214777871635
C2_REACTOME_DEFECTIVE_CSF2RB_CAUSES_PULMONARY_SURFACTANT_METABOLISM_DYSFUNCTION_5_SMDP5	2	Down	0.0367605696411084	0.685214777871635
C2_REACTOME_ENDOSOMAL_VACUOLAR_PATHWAY	10	Down	0.0367647217661018	0.685214777871635
C5_GO_GLYCEROL_BIOSYNTHETIC_PROCESS	4	Down	0.0368312056817466	0.685214777871635
C2_REACTOME_ACTIVATED_NTRK2_SIGNALS_THROUGH_CDK5	5	Down	0.0368369034849549	0.685214777871635
C2_REACTOME_PHOSPHOLIPASE_C_MEDIATED_CASCADE_FGFR2	10	Up	0.0368407273190747	0.685214777871635
C2_TERAMOTO_OPN_TARGETS_CLUSTER_1	11	Up	0.0368815731066737	0.685214777871635
C5_GO_PRESYNAPTIC_DENSE_CORE_VESICLE_EXOCYTOSIS	3	Up	0.0368847114596583	0.685214777871635
C3_TAXCREB_01	104	Up	0.0369693587693495	0.685214777871635
C5_GO_MRNA_CIS_SPLICING_VIA_SPLICEOSOME	37	Up	0.0369861526093101	0.685214777871635
C5_GO_ADRENERGIC_RECEPTOR_SIGNALING_PATHWAY	17	Up	0.037045426888126	0.685214777871635
C5_GO_REGULATION_OF_LIPOPOLYSACCHARIDE_MEDIATED_SIGNALING_PATHWAY	18	Down	0.0371429925482089	0.685214777871635
C2_RAY_TARGETS_OF_P210_BCR_ABL_FUSION_UP	13	Up	0.0371436362772812	0.685214777871635
C5_GO_PHOTORECEPTOR_OUTER_SEGMENT_MEMBRANE	12	Up	0.0371693272759537	0.685214777871635
C7_GSE40274_CTRL_VS_EOS_TRANSDUCED_ACTIVATED_CD4_TCELL_UP	165	Down	0.037178172621011	0.685214777871635
C6_TBK1.DF_DN	245	Up	0.0372354332567834	0.685214777871635
C5_GO_IMMATURE_T_CELL_PROLIFERATION_IN_THYMUS	5	Down	0.0373084256052114	0.685214777871635
C5_GO_INTERLEUKIN_1_MEDIATED_SIGNALING_PATHWAY	87	Down	0.0373129877808258	0.685214777871635
C5_GO_RESPONSE_TO_INTERLEUKIN_7	38	Down	0.037320057681747	0.685214777871635
C5_GO_POSITIVE_REGULATION_OF_CYTOPLASMIC_TRANSLATION	8	Down	0.0373535771496723	0.685214777871635
C2_FIGUEROA_AML_METHYLATION_CLUSTER_2_DN	7	Down	0.0373602426418783	0.685214777871635
C5_GO_EXTRACELLULAR_MATRIX_ASSEMBLY	17	Up	0.0373761330421864	0.685214777871635
C7_GSE9006_HEALTHY_VS_TYPE_1_DIABETES_PBMC_AT_DX_DN	161	Down	0.0373991465246241	0.685214777871635
C5_GO_POSITIVE_REGULATION_OF_LEUKOCYTE_DEGRANULATION	20	Down	0.0374012856243565	0.685214777871635
C5_GO_KINESIN_COMPLEX	42	Down	0.0374103358907959	0.685214777871635
C2_LE_NEURONAL_DIFFERENTIATION_DN	15	Down	0.0375134780082108	0.686525090793904
C7_GSE19941_LPS_VS_LPS_AND_IL10_STIM_IL10_KO_MACROPHAGE_UP	178	Down	0.0375946484243985	0.686643546008931
C7_GSE24634_NAIVE_CD4_TCELL_VS_DAY7_IL4_CONV_TREG_UP	174	Up	0.0376013569828481	0.686643546008931
C2_SESTO_RESPONSE_TO_UV_C3	18	Up	0.0376338157030301	0.686643546008931
C2_KIM_LIVER_CANCER_POOR_SURVIVAL_DN	25	Down	0.0376463869307479	0.686643546008931
C5_GO_NEGATIVE_REGULATION_OF_PEPTIDE_SECRETION	92	Down	0.0377171748381782	0.686813015539674
C5_GO_NEGATIVE_REGULATION_OF_VASCULAR_SMOOTH_MUSCLE_CELL_DIFFERENTIATION	8	Up	0.0377344915451115	0.686813015539674
C2_FARMER_BREAST_CANCER_CLUSTER_1	36	Up	0.037757243598879	0.686813015539674
C1_chr6p25	33	Up	0.0378817425728051	0.686813015539674
C2_REACTOME_HISTIDINE_CATABOLISM	5	Down	0.03789169840357	0.686813015539674
C5_GO_HISTIDINE_CATABOLIC_PROCESS	5	Down	0.03789169840357	0.686813015539674
C2_REACTOME_ADRENOCEPTORS	3	Up	0.0379086132501067	0.686813015539674
C5_GO_NOREPINEPHRINE_BINDING	3	Up	0.0379086132501067	0.686813015539674
C7_GSE13411_SWITCHED_MEMORY_BCELL_VS_PLASMA_CELL_DN	129	Down	0.0379709018579746	0.687368250883986
C5_GO_HISTONE_H3_K36_METHYLATION	12	Up	0.0380432142829787	0.68810386666873
C5_GO_ENTRAINMENT_OF_CIRCADIAN_CLOCK_BY_PHOTOPERIOD	19	Up	0.0381077185619563	0.688265052766012
C3_ATTACAT_MIR3803P	78	Up	0.0381154931859095	0.688265052766012
C5_GO_NEURON_PROJECTION_ORGANIZATION	63	Down	0.0381473814404116	0.688268743380449
C1_chr4p15	32	Up	0.0381997734115934	0.688488216024509
C5_GO_REGULATION_OF_SYSTEMIC_ARTERIAL_BLOOD_PRESSURE_BY_RENIN_ANGIOTENSIN	15	Down	0.0382276072312676	0.688488216024509
C5_GO_INTERFERON_ALPHA_BIOSYNTHETIC_PROCESS	5	Down	0.0383207526727989	0.688488216024509
C7_GSE6269_FLU_VS_STREP_PNEUMO_INF_PBMC_DN	127	Down	0.0383830287142987	0.688488216024509
C2_KEGG_HEMATOPOIETIC_CELL_LINEAGE	70	Down	0.0384022828235547	0.688488216024509
C3_AACTGGA_MIR145	190	Up	0.0384090069671662	0.688488216024509
C5_GO_REGULATION_OF_FILOPODIUM_ASSEMBLY	35	Down	0.038409884177923	0.688488216024509
C5_GO_INTERFERON_ALPHA_PRODUCTION	24	Down	0.0384447865277255	0.688488216024509
C5_GO_MICROTUBULE_ASSOCIATED_COMPLEX	119	Down	0.0385588996333911	0.688488216024509
C5_GO_ATP_BIOSYNTHETIC_PROCESS	38	Down	0.0385641967408692	0.688488216024509
C2_REACTOME_EPH_EPHRIN_SIGNALING	79	Down	0.0385955838508721	0.688488216024509
C5_GO_ALDITOL_METABOLIC_PROCESS	9	Down	0.0386001668012133	0.688488216024509
C5_GO_REGULATION_OF_INTERLEUKIN_18_PRODUCTION	6	Down	0.0386270844379708	0.688488216024509
C1_chr1p21	28	Up	0.0386997409925426	0.688488216024509
C2_BIOCARTA_CLASSIC_PATHWAY	6	Up	0.0387257965043285	0.688488216024509
C5_GO_NEGATIVE_REGULATION_OF_TYPE_2_IMMUNE_RESPONSE	10	Up	0.0387262987996409	0.688488216024509
C1_chr7q11	86	Up	0.0388278764997543	0.688488216024509
C5_GO_ROUGH_ENDOPLASMIC_RETICULUM	61	Down	0.0388369552649653	0.688488216024509
C5_GO_NEGATIVE_REGULATION_OF_MACROPHAGE_ACTIVATION	10	Down	0.0388685548246553	0.688488216024509
C5_GO_NEGATIVE_REGULATION_OF_MUSCLE_CELL_APOPTOTIC_PROCESS	23	Up	0.038943502993975	0.688488216024509
C5_GO_C4_DICARBOXYLATE_TRANSPORT	18	Down	0.0389606548614545	0.688488216024509
C5_GO_MITOTIC_CYTOKINESIS	65	Down	0.0389841712422306	0.688488216024509
C2_REACTOME_MITOTIC_METAPHASE_AND_ANAPHASE	165	Down	0.0390329389600482	0.688488216024509
C2_KYNG_WERNER_SYNDROM_AND_NORMAL_AGING_UP	69	Up	0.0390355858276119	0.688488216024509
C3_ACACTAC_MIR1423P	118	Up	0.039044500747439	0.688488216024509
C7_GSE22886_NAIVE_TCELL_VS_NKCELL_UP	164	Down	0.039100202983802	0.688488216024509
C2_REACTOME_DISEASES_ASSOCIATED_WITH_SURFACTANT_METABOLISM	3	Down	0.039123036488139	0.688488216024509
C5_GO_ERYTHROCYTE_MATURATION	11	Down	0.0391251306131234	0.688488216024509
C7_GSE5589_WT_VS_IL6_KO_LPS_AND_IL10_STIM_MACROPHAGE_45MIN_DN	180	Up	0.0391592478828245	0.688488216024509
C5_GO_REGULATION_OF_CARBOHYDRATE_METABOLIC_PROCESS_BY_REGULATION_OF_TRANSCRIPTION_FROM_RNA_POLYMERASE_II_PROMOTER	9	Up	0.0392084512020169	0.688488216024509
C5_GO_PROTEIN_CATABOLIC_PROCESS_IN_THE_VACUOLE	12	Up	0.0392202385831276	0.688488216024509
C5_GO_RNA_CATABOLIC_PROCESS	318	Down	0.0392225736432859	0.688488216024509
C5_GO_KINETOCHORE_ORGANIZATION	17	Down	0.0392308305938992	0.688488216024509
C2_BIOCARTA_CCR5_PATHWAY	17	Up	0.039322115482604	0.688488216024509
C5_GO_MYELIN_SHEATH_ADAXONAL_REGION	6	Up	0.0393225808214076	0.688488216024509
C7_GSE3982_NKCELL_VS_TH2_DN	179	Down	0.0393413684645417	0.688488216024509
C5_GO_NEGATIVE_REGULATION_OF_DNA_DAMAGE_RESPONSE_SIGNAL_TRANSDUCTION_BY_P53_CLASS_MEDIATOR	11	Up	0.0393416617179091	0.688488216024509
C2_TURASHVILI_BREAST_NORMAL_DUCTAL_VS_LOBULAR_DN	6	Up	0.0393838002542403	0.688488216024509
C2_FUJII_YBX1_TARGETS_DN	169	Down	0.0393956107590326	0.688488216024509
C5_GO_PROTEIN_LOCALIZATION_TO_MEMBRANE	479	Down	0.0395046488801834	0.689838816418186
C5_GO_ATP_DEPENDENT_MICROTUBULE_MOTOR_ACTIVITY_MINUS_END_DIRECTED	14	Down	0.03958491773626	0.690424025672491
C2_HSIAO_LIVER_SPECIFIC_GENES	138	Down	0.0396048453571181	0.690424025672491
C3_RGAANNTTC_HSF1_01	337	Up	0.0396602018000121	0.690424025672491
C5_GO_T_CELL_ACTIVATION_VIA_T_CELL_RECEPTOR_CONTACT_WITH_ANTIGEN_BOUND_TO_MHC_MOLECULE_ON_ANTIGEN_PRESENTING_CELL	7	Down	0.039666272141547	0.690424025672491
C5_GO_LEUKOCYTE_PROLIFERATION	218	Down	0.0397303296654586	0.690424025672491
C5_GO_REGULATION_OF_CELL_KILLING	70	Down	0.0397367911063356	0.690424025672491
C5_GO_RHOMBOMERE_DEVELOPMENT	4	Up	0.0397606433787362	0.690424025672491
C5_GO_NEGATIVE_REGULATION_OF_RESPONSE_TO_BIOTIC_STIMULUS	32	Down	0.039872819144623	0.691818889998917
C5_GO_TOLL_SIGNALING_PATHWAY	5	Down	0.0399294578564715	0.692248693548388
C2_DAZARD_RESPONSE_TO_UV_SCC_DN	100	Up	0.0400120833343138	0.692679574090901
C5_GO_NUCLEOSIDE_KINASE_ACTIVITY	9	Down	0.0400291107926461	0.692679574090901
C5_GO_INTERFERON_BETA_BIOSYNTHETIC_PROCESS	7	Down	0.0400499721520127	0.692679574090901
C5_GO_HISTONE_LYSINE_N_METHYLTRANSFERASE_ACTIVITY	39	Up	0.0400871051195594	0.692724376954095
C2_REACTOME_ABC_TRANSPORTER_DISORDERS	59	Down	0.0401163405702827	0.692724376954095
C2_GYORFFY_DOXORUBICIN_RESISTANCE	26	Up	0.040302587952566	0.695387703013177
C5_GO_POSITIVE_REGULATION_OF_ATTACHMENT_OF_SPINDLE_MICROTUBULES_TO_KINETOCHORE	4	Down	0.0404034212524852	0.696108299575541
C5_GO_POSITIVE_REGULATION_OF_GLUCONEOGENESIS	12	Up	0.0404084410884665	0.696108299575541
C7_GSE36891_UNSTIM_VS_POLYIC_TLR3_STIM_PERITONEAL_MACROPHAGE_UP	112	Up	0.0404660256688982	0.696368336095932
C7_GSE3982_MAC_VS_CENT_MEMORY_CD4_TCELL_UP	182	Down	0.0405184500748989	0.696368336095932
C5_GO_NEGATIVE_REGULATION_OF_TUBULIN_DEACETYLATION	3	Down	0.040599220188437	0.696368336095932
C5_GO_POSITIVE_REGULATION_OF_THYMOCYTE_APOPTOTIC_PROCESS	5	Up	0.0406101782796172	0.696368336095932
C5_GO_CHROMAFFIN_GRANULE_MEMBRANE	6	Up	0.0406138523486678	0.696368336095932
C5_GO_MYELIN_ASSEMBLY	18	Up	0.0406176530295206	0.696368336095932
C5_GO_MITOCHONDRIAL_RNA_CATABOLIC_PROCESS	5	Up	0.0406479330741446	0.696368336095932
C5_GO_MULTICELLULAR_ORGANISMAL_RESPONSE_TO_STRESS	47	Up	0.0407051287455613	0.696687346399434
C7_GSE4748_CTRL_VS_LPS_STIM_DC_3H_UP	158	Up	0.0407764929967305	0.696687346399434
C7_GSE22886_NAIVE_CD4_TCELL_VS_NKCELL_DN	185	Up	0.0407893489115606	0.696687346399434
C7_GSE39820_CTRL_VS_IL1B_IL6_IL23A_CD4_TCELL_UP	174	Up	0.0407994827207634	0.696687346399434
C5_GO_ANTIGEN_PROCESSING_AND_PRESENTATION_OF_PEPTIDE_OR_POLYSACCHARIDE_ANTIGEN_VIA_MHC_CLASS_II	85	Down	0.0408585910826985	0.696687346399434
C2_LINDGREN_BLADDER_CANCER_CLUSTER_1_DN	322	Down	0.0408589826134916	0.696687346399434
C5_GO_REGULATION_OF_CGMP_MEDIATED_SIGNALING	6	Up	0.040952302693885	0.697050321198525
C2_SWEET_KRAS_ONCOGENIC_SIGNATURE	74	Down	0.0409742026769014	0.697050321198525
C2_REACTOME_COMPETING_ENDOGENOUS_RNAS_CERNAS_REGULATE_PTEN_TRANSLATION	8	Up	0.0409765345564847	0.697050321198525
C5_GO_POSITIVE_REGULATION_OF_DEFENSE_RESPONSE	368	Down	0.0410452242680078	0.697299736561308
C5_GO_NEGATIVE_REGULATION_OF_ADENYLATE_CYCLASE_ACTIVATING_G_PROTEIN_COUPLED_RECEPTOR_SIGNALING_PATHWAY	5	Up	0.0410906084777082	0.697299736561308
C2_JAEGER_METASTASIS_UP	33	Down	0.0410913362562971	0.697299736561308
C2_MASRI_RESISTANCE_TO_TAMOXIFEN_AND_AROMATASE_INHIBITORS_UP	10	Up	0.0411441078850419	0.697299736561308
C5_GO_DYNEIN_COMPLEX	39	Down	0.0411516946219029	0.697299736561308
C5_GO_PEROXISOME_PROLIFERATOR_ACTIVATED_RECEPTOR_BINDING	7	Up	0.0413696229934938	0.700446079725383
C5_GO_UV_DAMAGE_EXCISION_REPAIR	10	Up	0.041413112178592	0.700636320759777
C2_GAURNIER_PSMD4_TARGETS	51	Down	0.0415455011961625	0.700824985227232
C5_GO_CONNEXIN_BINDING	3	Down	0.0415591839538918	0.700824985227232
C5_GO_LIGAND_GATED_ANION_CHANNEL_ACTIVITY	4	Up	0.041571100571819	0.700824985227232
C2_KEGG_GLYCEROLIPID_METABOLISM	38	Down	0.0416076070459645	0.700824985227232
C2_TUOMISTO_TUMOR_SUPPRESSION_BY_COL13A1_DN	8	Up	0.0416585226434004	0.700824985227232
C5_GO_FEAR_RESPONSE	25	Up	0.0416877110351027	0.700824985227232
C5_GO_RESPONSE_TO_LIPOTEICHOIC_ACID	9	Down	0.041704780695539	0.700824985227232
C5_GO_BETA_GALACTOSIDASE_ACTIVITY	5	Down	0.0417107761562344	0.700824985227232
C5_GO_THYROID_HORMONE_RECEPTOR_BINDING	25	Up	0.0417273956900284	0.700824985227232
C5_GO_FEMALE_MEIOTIC_NUCLEAR_DIVISION	22	Down	0.041779803964878	0.700824985227232
C1_chr12q21	38	Up	0.0417835115960888	0.700824985227232
C7_GSE22886_NAIVE_CD4_TCELL_VS_12H_ACT_TH1_UP	173	Up	0.0418114063828428	0.700824985227232
C5_GO_STRUCTURAL_MOLECULE_ACTIVITY_CONFERRING_ELASTICITY	9	Up	0.0418935295851325	0.701660094971343
C5_GO_ASYMMETRIC_CELL_DIVISION	15	Up	0.0420920953537776	0.703717117930373
C5_GO_NPBAF_COMPLEX	10	Up	0.0421123257430969	0.703717117930373
C5_GO_FUCOSYLTRANSFERASE_ACTIVITY	10	Down	0.042130269802863	0.703717117930373
C2_MANALO_HYPOXIA_DN	261	Down	0.0421760470982493	0.703717117930373
C5_GO_CELLULAR_RESPONSE_TO_BIOTIC_STIMULUS	173	Down	0.0421783219419668	0.703717117930373
C1_chr17q24	28	Up	0.0422819145449422	0.704904090299139
C7_GSE22601_DOUBLE_POSITIVE_VS_CD4_SINGLE_POSITIVE_THYMOCYTE_DN	177	Down	0.0425140143657152	0.707068510414435
C2_TUOMISTO_TUMOR_SUPPRESSION_BY_COL13A1_UP	10	Down	0.0426534687578908	0.707068510414435
C1_chr1p31	64	Up	0.0426739698467224	0.707068510414435
C5_GO_PRESYNAPTIC_ENDOCYTIC_ZONE	7	Up	0.0426819389469973	0.707068510414435
C7_GSE14415_ACT_VS_CTRL_NATURAL_TREG_DN	153	Up	0.0426903174818954	0.707068510414435
C2_REACTOME_CYTOSOLIC_IRON_SULFUR_CLUSTER_ASSEMBLY	12	Down	0.0427078903526969	0.707068510414435
C2_REACTOME_PLATELET_ADHESION_TO_EXPOSED_COLLAGEN	11	Down	0.0427266007990207	0.707068510414435
C2_REACTOME_REGULATION_OF_FOXO_TRANSCRIPTIONAL_ACTIVITY_BY_ACETYLATION	10	Up	0.0427669439361641	0.707068510414435
C5_GO_NEGATIVE_T_CELL_SELECTION	11	Down	0.04279561390885	0.707068510414435
C2_SMID_BREAST_CANCER_RELAPSE_IN_LIVER_UP	4	Down	0.0428189226748631	0.707068510414435
C2_HELLER_SILENCED_BY_METHYLATION_UP	215	Down	0.0428199183721359	0.707068510414435
C5_GO_MEMBRANE_INVAGINATION	57	Down	0.0428372160379724	0.707068510414435
C2_LE_SKI_TARGETS_DN	5	Up	0.0428431019894462	0.707068510414435
C5_GO_MITOCHONDRIAL_RESPIRATORY_CHAIN_COMPLEX_III_ASSEMBLY	9	Up	0.0428674321325697	0.707068510414435
C5_GO_OPSONIN_BINDING	8	Down	0.0429895421126307	0.707112564443926
C5_GO_LOCOMOTORY_EXPLORATION_BEHAVIOR	7	Up	0.043068035203326	0.707112564443926
C5_GO_ATTACHMENT_OF_MITOTIC_SPINDLE_MICROTUBULES_TO_KINETOCHORE	12	Down	0.0431037606316355	0.707112564443926
C5_GO_HYDROLASE_ACTIVITY_HYDROLYZING_N_GLYCOSYL_COMPOUNDS	21	Down	0.0431556232370435	0.707112564443926
C5_GO_OUTER_MITOCHONDRIAL_MEMBRANE_PROTEIN_COMPLEX	12	Up	0.0431700395898338	0.707112564443926
C2_NAKAMURA_BRONCHIAL_AND_BRONCHIOLAR_EPITHELIA	4	Down	0.0431748285215849	0.707112564443926
C2_RHODES_UNDIFFERENTIATED_CANCER	60	Down	0.0432247073817141	0.707112564443926
C2_JAZAERI_BREAST_CANCER_BRCA1_VS_BRCA2_DN	36	Up	0.0432493629744835	0.707112564443926
C2_TAKEDA_TARGETS_OF_NUP98_HOXA9_FUSION_3D_UP	142	Up	0.0433182289339168	0.707112564443926
C2_REACTOME_SIGNALING_BY_NOTCH4	67	Down	0.0433713297399821	0.707112564443926
C2_REACTOME_PROGRAMMED_CELL_DEATH	150	Down	0.0434082952582786	0.707112564443926
C5_GO_REGULATION_OF_CELL_CELL_ADHESION_MEDIATED_BY_CADHERIN	8	Up	0.0434186276011481	0.707112564443926
C7_GSE7509_UNSTIM_VS_IFNA_STIM_IMMATURE_DC_UP	154	Down	0.0435370642237211	0.707112564443926
C2_REACTOME_TRANSCRIPTIONAL_REGULATION_BY_THE_AP_2_TFAP2_FAMILY_OF_TRANSCRIPTION_FACTORS	29	Down	0.04354603075083	0.707112564443926
H_HALLMARK_REACTIVE_OXYGEN_SPECIES_PATHWAY	42	Down	0.043562300520218	0.707112564443926
C2_CHEN_LUNG_CANCER_SURVIVAL	22	Down	0.0435925286013347	0.707112564443926
C5_GO_REGULATION_OF_PHAGOCYTOSIS	70	Down	0.0435966665331244	0.707112564443926
C5_GO_IRES_DEPENDENT_VIRAL_TRANSLATIONAL_INITIATION	8	Down	0.043616280591156	0.707112564443926
C2_VERHAAK_GLIOBLASTOMA_MESENCHYMAL	199	Down	0.0436374279089347	0.707112564443926
C5_GO_PYRIMIDINE_NUCLEOBASE_METABOLIC_PROCESS	6	Down	0.0436678353970198	0.707112564443926
C6_MEK_UP.V1_DN	167	Up	0.0437315782789679	0.707112564443926
C5_GO_REGULATION_OF_WATER_LOSS_VIA_SKIN	18	Down	0.0437328794811945	0.707112564443926
C5_GO_SPECTRIN_BINDING	23	Down	0.043769027105049	0.707112564443926
C5_GO_POSITIVE_REGULATION_OF_GRANULOCYTE_CHEMOTAXIS	19	Down	0.0437783460475875	0.707112564443926
C7_GSE12845_IGD_NEG_BLOOD_VS_NAIVE_TONSIL_BCELL_DN	162	Up	0.0437786666398362	0.707112564443926
C5_GO_POSITIVE_REGULATION_OF_T_CELL_CYTOKINE_PRODUCTION	17	Up	0.0437998910878838	0.707112564443926
C7_GSE2405_HEAT_KILLED_LYSATE_VS_LIVE_A_PHAGOCYTOPHILUM_STIM_NEUTROPHIL_9H_UP	167	Down	0.0438039956139047	0.707112564443926
C2_ITO_PTTG1_TARGETS_DN	9	Down	0.0438161923281893	0.707112564443926
C5_GO_CELL_CELL_RECOGNITION	45	Down	0.0438471172636973	0.707112564443926
C5_GO_POSTSYNAPTIC_CYTOSKELETON	7	Down	0.043865954721335	0.707112564443926
C5_GO_REGULATION_OF_GLUCONEOGENESIS_BY_REGULATION_OF_TRANSCRIPTION_FROM_RNA_POLYMERASE_II_PROMOTER	6	Up	0.0439054194964803	0.707112564443926
C2_BURTON_ADIPOGENESIS_9	70	Up	0.0439117455892306	0.707112564443926
C5_GO_PEPTIDYL_LYSINE_MONOMETHYLATION	9	Up	0.0439982005426882	0.707777440985539
C5_GO_RELAXATION_OF_CARDIAC_MUSCLE	14	Up	0.0440330054236991	0.707777440985539
C5_GO_POSITIVE_REGULATION_OF_IMMUNE_SYSTEM_PROCESS	799	Down	0.0440986135268416	0.707777440985539
C5_GO_REGULATION_OF_LEUKOCYTE_PROLIFERATION	169	Down	0.0441589008383357	0.707777440985539
C2_HOFFMANN_PRE_BI_TO_LARGE_PRE_BII_LYMPHOCYTE_DN	54	Up	0.0441707257529597	0.707777440985539
C2_MARSHALL_VIRAL_INFECTION_RESPONSE_DN	25	Down	0.0442121477834015	0.707777440985539
C2_GUTIERREZ_WALDENSTROEMS_MACROGLOBULINEMIA_2	10	Down	0.0442187352191503	0.707777440985539
C7_GSE14769_UNSTIM_VS_20MIN_LPS_BMDM_DN	152	Up	0.0442506153144117	0.707777440985539
C5_GO_POSITIVE_REGULATION_OF_VASCULAR_ENDOTHELIAL_GROWTH_FACTOR_SIGNALING_PATHWAY	3	Up	0.0442898727724568	0.707777440985539
C7_GSE3982_MEMORY_CD4_TCELL_VS_TH2_UP	167	Up	0.0442950927416088	0.707777440985539
C2_REACTOME_NICOTINAMIDE_SALVAGING	15	Up	0.044311435793414	0.707777440985539
H_HALLMARK_CHOLESTEROL_HOMEOSTASIS	67	Up	0.0444144420582499	0.708901487752655
C5_GO_PYRIMIDINE_NUCLEOSIDE_MONOPHOSPHATE_BIOSYNTHETIC_PROCESS	15	Down	0.0444763518370238	0.709368422140725
C5_GO_NEGATIVE_REGULATION_OF_PROTEIN_DEPHOSPHORYLATION	46	Down	0.0445618097482257	0.710060094727198
C2_REACTOME_SCF_SKP2_MEDIATED_DEGRADATION_OF_P27_P21	48	Down	0.0446145045483055	0.710060094727198
C5_GO_REGULATION_OF_CELL_PROJECTION_SIZE	6	Down	0.0446494962676612	0.710060094727198
C3_GTGCAAA_MIR507	97	Up	0.0446504667586131	0.710060094727198
C5_GO_DENSE_CORE_GRANULE	9	Up	0.0447076494139598	0.710449354952048
C5_GO_PHOSPHATIDYLINOSITOL_PHOSPHATE_4_PHOSPHATASE_ACTIVITY	7	Up	0.0448307356883805	0.711699535092651
C5_GO_CYCLIN_DEPENDENT_PROTEIN_SERINE_THREONINE_KINASE_INHIBITOR_ACTIVITY	11	Up	0.0448518465930967	0.711699535092651
C2_GARGALOVIC_RESPONSE_TO_OXIDIZED_PHOSPHOLIPIDS_SALMON_DN	14	Down	0.0448872804178846	0.711741892348692
C6_RB_P130_DN.V1_UP	90	Down	0.0449449021747614	0.712135747587411
C2_ZHAN_EARLY_DIFFERENTIATION_GENES_DN	37	Down	0.0450678471158411	0.713072699071493
C7_GSE17721_PAM3CSK4_VS_CPG_0.5H_BMDC_UP	163	Up	0.0451134581581708	0.713072699071493
C2_REACTOME_UNWINDING_OF_DNA	11	Down	0.0451219745418628	0.713072699071493
C5_GO_CENTROMERIC_SISTER_CHROMATID_COHESION	11	Down	0.0451400317381094	0.713072699071493
C5_GO_REGULATION_OF_ESTABLISHMENT_OR_MAINTENANCE_OF_CELL_POLARITY	23	Up	0.0451865673661942	0.713072699071493
C5_GO_INFLAMMATORY_RESPONSE	507	Down	0.0452009900391956	0.713072699071493
C5_GO_RENAL_FILTRATION	14	Up	0.0452701008226916	0.713165626737012
C7_GSE13411_NAIVE_BCELL_VS_PLASMA_CELL_DN	135	Down	0.0452725405915545	0.713165626737012
C7_GSE11864_UNTREATED_VS_CSF1_IN_MAC_UP	158	Down	0.0453058187510342	0.713172681687475
C5_GO_IMMUNE_RESPONSE_INHIBITING_CELL_SURFACE_RECEPTOR_SIGNALING_PATHWAY	3	Down	0.0454219787097005	0.714432240515696
C2_REACTOME_CONDENSATION_OF_PROMETAPHASE_CHROMOSOMES	8	Down	0.0454781602666821	0.714432240515696
C2_CHAUHAN_RESPONSE_TO_METHOXYESTRADIOL_DN	85	Down	0.0454844997759613	0.714432240515696
C7_GSE27241_WT_VS_RORGT_KO_TH17_POLARIZED_CD4_TCELL_TREATED_WITH_DIGOXIN_UP	160	Up	0.0455882585179017	0.715356196243223
C2_BURTON_ADIPOGENESIS_1	26	Up	0.0456124355879803	0.715356196243223
C5_GO_NUCLEAR_ENVELOPE_LUMEN	5	Down	0.0456421160978275	0.715356196243223
C5_GO_POSITIVE_REGULATION_OF_HISTONE_H3_K4_METHYLATION	13	Up	0.0456962128753904	0.715687694514857
C5_GO_MAMMARY_GLAND_EPITHELIAL_CELL_DIFFERENTIATION	11	Up	0.0457576112767216	0.715687993810888
C2_DUNNE_TARGETS_OF_AML1_MTG8_FUSION_UP	44	Down	0.0457669702547864	0.715687993810888
C5_GO_CHROMOSOME_MOVEMENT_TOWARDS_SPINDLE_POLE	5	Down	0.0457950702664058	0.715687993810888
C5_GO_RESPONSE_TO_INCREASED_OXYGEN_LEVELS	23	Up	0.0458991800407535	0.716518276431834
C2_BIOCARTA_HSP27_PATHWAY	10	Up	0.0459141665880915	0.716518276431834
C5_GO_REGULATION_OF_MRNA_SPLICING_VIA_SPLICEOSOME	75	Up	0.0460298301087261	0.716625789889362
C5_GO_ELASTIN_CATABOLIC_PROCESS	2	Down	0.0460589830751255	0.716625789889362
C2_WANG_RESPONSE_TO_GSK3_INHIBITOR_SB216763_DN	323	Down	0.0460834935486132	0.716625789889362
C5_GO_NUCLEOSIDE_SALVAGE	14	Down	0.0460922358131083	0.716625789889362
C2_PASTURAL_RIZ1_TARGETS_UP	10	Down	0.0460978151763316	0.716625789889362
C3_AATGGAG_MIR136	58	Up	0.0461189915879633	0.716625789889362
C2_KARLSSON_TGFB1_TARGETS_UP	103	Down	0.046164325225556	0.716817467387243
C2_MARSHALL_VIRAL_INFECTION_RESPONSE_UP	8	Down	0.0462283066771871	0.716942479154714
C2_DAVICIONI_RHABDOMYOSARCOMA_PAX_FOXO1_FUSION_DN	10	Up	0.0462383838924529	0.716942479154714
C5_GO_SEX_DETERMINATION	12	Up	0.0462825476379298	0.71696552290329
C2_REACTOME_IKK_COMPLEX_RECRUITMENT_MEDIATED_BY_RIP1	21	Down	0.0463058798800035	0.71696552290329
C2_MARTINELLI_IMMATURE_NEUTROPHIL_UP	7	Down	0.0463467545158405	0.717087285147866
C5_GO_NEGATIVE_REGULATION_OF_T_CELL_MEDIATED_IMMUNITY	16	Down	0.0465344420581437	0.719478779237763
C5_GO_SPECIFIC_GRANULE	139	Down	0.0465749543647944	0.71959298269305
C5_GO_DIPEPTIDE_TRANSMEMBRANE_TRANSPORT	4	Up	0.0466346677249869	0.719620507168896
C5_GO_ACTIN_POLYMERIZATION_DEPENDENT_CELL_MOTILITY	6	Down	0.0466880212079216	0.719620507168896
C7_GSE6875_TCONV_VS_TREG_DN	141	Down	0.046709328060841	0.719620507168896
C5_GO_DETECTION_OF_LIGHT_STIMULUS_INVOLVED_IN_SENSORY_PERCEPTION	8	Down	0.0467396948131826	0.719620507168896
C5_GO_TOLERANCE_INDUCTION_TO_SELF_ANTIGEN	5	Down	0.046743136800408	0.719620507168896
C5_GO_PHOSPHATIDYLINOSITOL_3_5_BISPHOSPHATE_BINDING	21	Up	0.0467754986015965	0.719620507168896
C7_GSE12845_IGD_NEG_BLOOD_VS_NAIVE_TONSIL_BCELL_UP	173	Down	0.0468184280157523	0.71973122953058
C5_GO_HISTONE_KINASE_ACTIVITY	16	Down	0.0468549926467516	0.71973122953058
C5_GO_PROTEIN_LOCALIZATION_TO_CHROMOSOME	76	Down	0.0468820922425895	0.71973122953058
C5_GO_DISACCHARIDE_BIOSYNTHETIC_PROCESS	3	Down	0.0469940257773775	0.720940128504218
C2_PHONG_TNF_RESPONSE_VIA_P38_COMPLETE	201	Up	0.0470422067122501	0.720962702373121
C7_GSE19374_UNINF_VS_LISTERIA_INFECTED_MACROPHAGE_UP	124	Up	0.0470618750616897	0.720962702373121
C5_GO_NBAF_COMPLEX	12	Up	0.0471821749378414	0.722106481881685
C5_GO_RESPONSE_TO_FUNGUS	28	Down	0.0472581247542123	0.722106481881685
C5_GO_CDC73_PAF1_COMPLEX	7	Up	0.0472912926203679	0.722106481881685
C2_RICKMAN_HEAD_AND_NECK_CANCER_C	44	Down	0.0473156713520429	0.722106481881685
C3_ACACTGG_MIR199A_MIR199B	131	Up	0.0473437629738723	0.722106481881685
C5_GO_REGULATION_OF_CORE_PROMOTER_BINDING	6	Up	0.0473478190848337	0.722106481881685
C5_GO_PRODUCTION_OF_MOLECULAR_MEDIATOR_INVOLVED_IN_INFLAMMATORY_RESPONSE	51	Down	0.0473692278544125	0.722106481881685
C5_GO_REGULATION_OF_INSULIN_LIKE_GROWTH_FACTOR_RECEPTOR_SIGNALING_PATHWAY	11	Up	0.0474597871522941	0.722743192666161
C5_GO_POSTSYNAPTIC_ACTIN_CYTOSKELETON_ORGANIZATION	5	Down	0.0474775369854353	0.722743192666161
C7_GSE14000_4H_VS_16H_LPS_DC_DN	171	Up	0.0476159582412157	0.723349874514504
C2_PETROVA_PROX1_TARGETS_UP	22	Down	0.0476216044167336	0.723349874514504
C2_SABATES_COLORECTAL_ADENOMA_SIZE_UP	16	Up	0.0476625876839754	0.723349874514504
C2_KEGG_EPITHELIAL_CELL_SIGNALING_IN_HELICOBACTER_PYLORI_INFECTION	58	Down	0.0476982400645116	0.723349874514504
C5_GO_INOSITOL_PHOSPHATE_PHOSPHATASE_ACTIVITY	12	Down	0.0477118383671082	0.723349874514504
C2_RODWELL_AGING_KIDNEY_NO_BLOOD_DN	117	Up	0.0477171831781653	0.723349874514504
C5_GO_REGULATION_OF_CORTISOL_SECRETION	3	Up	0.0478064646911549	0.724197930603876
C5_GO_AUTOCRINE_SIGNALING	3	Down	0.0478629274669989	0.724547995376737
C5_GO_REGULATION_OF_POTASSIUM_ION_EXPORT_ACROSS_PLASMA_MEMBRANE	6	Down	0.0480220247127058	0.726308935778762
C2_MOSERLE_IFNA_RESPONSE	28	Up	0.0480518531204832	0.726308935778762
C5_GO_G_QUADRUPLEX_RNA_BINDING	4	Up	0.0481069510478917	0.726308935778762
C5_GO_REGULATION_OF_HISTONE_METHYLATION	54	Up	0.0481662487011517	0.726308935778762
C5_GO_NON_MEMBRANE_SPANNING_PROTEIN_TYROSINE_PHOSPHATASE_ACTIVITY	7	Up	0.0481849814721038	0.726308935778762
C5_GO_5_DEOXYRIBOSE_5_PHOSPHATE_LYASE_ACTIVITY	3	Down	0.0481934117886538	0.726308935778762
C5_GO_NEPHRON_TUBULE_FORMATION	6	Up	0.0482132985956348	0.726308935778762
C7_GSE3720_UNSTIM_VS_LPS_STIM_VD2_GAMMADELTA_TCELL_UP	151	Down	0.0482775237371196	0.726434834419317
C2_BIOCARTA_GHRELIN_PATHWAY	7	Up	0.0482885375363207	0.726434834419317
C3_FOXJ2_02	176	Up	0.0483428080274131	0.726706390343862
C5_GO_MEIOTIC_CHROMOSOME_SEGREGATION	65	Down	0.0483746783790445	0.726706390343862
C5_GO_FILOPODIUM_ASSEMBLY	46	Down	0.0484113246245156	0.726706390343862
C5_GO_NEGATIVE_REGULATION_OF_ERBB_SIGNALING_PATHWAY	43	Up	0.0484428263532792	0.726706390343862
C7_GSE43863_TH1_VS_LY6C_LOW_CXCR5NEG_EFFECTOR_CD4_TCELL_UP	173	Down	0.0485163239719856	0.726706390343862
C5_GO_CARBOHYDRATE_PHOSPHORYLATION	24	Down	0.0485812525601104	0.726706390343862
C2_GOLDRATH_IMMUNE_MEMORY	57	Up	0.0486229334444973	0.726706390343862
C7_GSE3982_EFF_MEMORY_CD4_TCELL_VS_TH2_UP	151	Up	0.0486465404245113	0.726706390343862
C7_GSE36888_UNTREATED_VS_IL2_TREATED_TCELL_17H_DN	166	Down	0.0486835567036615	0.726706390343862
C7_GSE11057_EFF_MEM_VS_CENT_MEM_CD4_TCELL_UP	163	Up	0.0486925452544875	0.726706390343862
C2_GUENTHER_GROWTH_SPHERICAL_VS_ADHERENT_DN	24	Down	0.0487016058783226	0.726706390343862
C2_SAFFORD_T_LYMPHOCYTE_ANERGY	67	Up	0.0487080285568597	0.726706390343862
C2_MYLLYKANGAS_AMPLIFICATION_HOT_SPOT_7	5	Up	0.0487622213481952	0.727015603532494
C5_GO_POSITIVE_REGULATION_OF_IMMUNE_RESPONSE	590	Down	0.0488581095294141	0.727945619552444
C5_GO_DNA_CATABOLIC_PROCESS_EXONUCLEOLYTIC	4	Down	0.0489361155249807	0.727955166751658
C2_KEGG_ADIPOCYTOKINE_SIGNALING_PATHWAY	53	Down	0.0489596081647347	0.727955166751658
C5_GO_CD4_POSITIVE_ALPHA_BETA_T_CELL_CYTOKINE_PRODUCTION	18	Up	0.0489712723400244	0.727955166751658
C2_FERRANDO_HOX11_NEIGHBORS	15	Down	0.0490267993460133	0.727955166751658
C2_ROSS_AML_WITH_AML1_ETO_FUSION	64	Down	0.0490522920447555	0.727955166751658
C5_GO_LACTATE_TRANSPORT	3	Up	0.0490616535764656	0.727955166751658
C5_GO_LEUKOCYTE_ACTIVATION_INVOLVED_IN_INFLAMMATORY_RESPONSE	27	Down	0.0491554669653452	0.727955166751658
C5_GO_NEGATIVE_REGULATION_OF_T_HELPER_CELL_DIFFERENTIATION	14	Up	0.049179686462848	0.727955166751658
C5_GO_NEGATIVE_REGULATION_OF_LIPID_METABOLIC_PROCESS	51	Up	0.049188258984648	0.727955166751658
C5_GO_SECRETORY_GRANULE_MEMBRANE	243	Down	0.0491938583432967	0.727955166751658
C5_GO_TOXIN_TRANSMEMBRANE_TRANSPORTER_ACTIVITY	4	Down	0.0493010692148606	0.728782395238338
C5_GO_C21_STEROID_HORMONE_BIOSYNTHETIC_PROCESS	16	Up	0.0493168586751533	0.728782395238338
C5_GO_UBIQUITIN_PROTEIN_TRANSFERASE_INHIBITOR_ACTIVITY	4	Down	0.049351012116398	0.728791323048616
C2_REACTOME_CLASS_A_1_RHODOPSIN_LIKE_RECEPTORS	142	Down	0.0493910002000845	0.728886343306003
C7_GSE6269_HEALTHY_VS_STAPH_PNEUMO_INF_PBMC_UP	166	Up	0.0494898819909527	0.728951670480581
C5_GO_POSITIVE_REGULATION_OF_GLUTAMATE_RECEPTOR_SIGNALING_PATHWAY	7	Up	0.0495022652438911	0.728951670480581
C5_GO_NEGATIVE_REGULATION_OF_AMYLOID_PRECURSOR_PROTEIN_BIOSYNTHETIC_PROCESS	5	Up	0.0495157149321703	0.728951670480581
C5_GO_MITOCHONDRIAL_OUTER_MEMBRANE_TRANSLOCASE_COMPLEX	6	Up	0.049529653621937	0.728951670480581
C5_GO_EPINEPHRINE_BINDING	4	Up	0.0495846405799774	0.729266856681685
C7_GSE3720_UNSTIM_VS_PMA_STIM_VD2_GAMMADELTA_TCELL_UP	153	Down	0.0496348217953441	0.729510983667293
C5_GO_MITOTIC_NUCLEAR_DIVISION	241	Down	0.0496751027051418	0.729609368535358
C5_GO_STAT_FAMILY_PROTEIN_BINDING	5	Up	0.0497690399070823	0.72962471468953
C2_RODRIGUES_THYROID_CARCINOMA_ANAPLASTIC_DN	448	Up	0.0497822103346577	0.72962471468953
C5_GO_NEGATIVE_REGULATION_OF_CYSTEINE_TYPE_ENDOPEPTIDASE_ACTIVITY_INVOLVED_IN_APOPTOTIC_SIGNALING_PATHWAY	6	Down	0.0498413300665401	0.72962471468953
C7_GSE14000_TRANSLATED_RNA_VS_MRNA_4H_LPS_DC_UP	167	Up	0.0498421765934794	0.72962471468953
C2_REACTOME_CRMPS_IN_SEMA3A_SIGNALING	14	Down	0.0498501942843275	0.72962471468953
C2_NAKAMURA_CANCER_MICROENVIRONMENT_DN	41	Down	0.0499582929878676	0.72962471468953
C5_GO_NEGATIVE_REGULATION_OF_COMPLEMENT_ACTIVATION	6	Down	0.0500045956636182	0.72962471468953
C7_GSE24634_NAIVE_CD4_TCELL_VS_DAY5_IL4_CONV_TREG_UP	171	Up	0.0500070566647092	0.72962471468953
C5_GO_TRNA_CATABOLIC_PROCESS	7	Up	0.0500338030328807	0.72962471468953
C5_GO_TERTIARY_GRANULE_MEMBRANE	64	Down	0.0500535001248393	0.72962471468953
C2_REACTOME_ASSEMBLY_OF_ACTIVE_LPL_AND_LIPC_LIPASE_COMPLEXES	12	Down	0.050101158802495	0.72962471468953
C5_GO_CELL_TRAILING_EDGE	12	Down	0.0501152562482054	0.72962471468953
C3_HOX13_01	31	Up	0.0501219928986996	0.72962471468953
C7_GSE7831_UNSTIM_VS_INFLUENZA_STIM_PDC_4H_UP	151	Down	0.0501463747655235	0.72962471468953
C5_GO_TPR_DOMAIN_BINDING	8	Down	0.0501898245288325	0.729673958717298
C5_GO_INTERLEUKIN_8_PRODUCTION	56	Down	0.0502169391098081	0.729673958717298
C2_WOOD_EBV_EBNA1_TARGETS_DN	41	Up	0.0502540572938995	0.729725191574451
C7_GSE11057_EFF_MEM_VS_CENT_MEM_CD4_TCELL_DN	159	Down	0.0504302946767695	0.730188044840496
C7_GSE24634_IL4_VS_CTRL_TREATED_NAIVE_CD4_TCELL_DAY5_UP	176	Down	0.0504699999983686	0.730188044840496
C2_REACTOME_PHOSPHOLIPASE_C_MEDIATED_CASCADE_FGFR4	8	Up	0.0505368490446528	0.730188044840496
C5_GO_COMPLEMENT_RECEPTOR_ACTIVITY	5	Down	0.0506566731192117	0.730188044840496
C5_GO_CALCIUM_INDEPENDENT_PHOSPHOLIPASE_A2_ACTIVITY	6	Down	0.0506690359324986	0.730188044840496
C7_GSE25088_WT_VS_STAT6_KO_MACROPHAGE_DN	163	Down	0.0506765473893735	0.730188044840496
C7_GSE37605_TREG_VS_TCONV_NOD_FOXP3_FUSION_GFP_UP	105	Up	0.0506989642836316	0.730188044840496
H_HALLMARK_INFLAMMATORY_RESPONSE	160	Down	0.0507080312332046	0.730188044840496
C2_GARGALOVIC_RESPONSE_TO_OXIDIZED_PHOSPHOLIPIDS_GREY_DN	54	Up	0.0507342383044538	0.730188044840496
C2_REACTOME_STABILIZATION_OF_P53	45	Down	0.0507511017472116	0.730188044840496
C5_GO_PROTEIN_METHYLATION	148	Up	0.0507804539560609	0.730188044840496
C2_REACTOME_CLEC7A_DECTIN_1_SIGNALING	86	Down	0.0507831627590298	0.730188044840496
C5_GO_POSITIVE_REGULATION_OF_CYTOKINE_BIOSYNTHETIC_PROCESS	50	Down	0.0508115765097087	0.730188044840496
C5_GO_RESPONSE_TO_INDOLE_3_METHANOL	5	Up	0.0508236223404511	0.730188044840496
C2_REACTOME_DISEASES_OF_CARBOHYDRATE_METABOLISM	26	Down	0.0508246541706615	0.730188044840496
C1_chr5q12	22	Down	0.0508399079280971	0.730188044840496
C5_GO_LYSOZYME_ACTIVITY	3	Down	0.0508573637086807	0.730188044840496
C5_GO_POSITIVE_REGULATION_OF_BMP_SIGNALING_PATHWAY	19	Up	0.0509089996068827	0.730446630422928
C7_GSE26488_WT_VS_HDAC7_KO_DOUBLE_POSITIVE_THYMOCYTE_UP	149	Up	0.0509473011881529	0.730513679016663
C5_GO_REGULATION_OF_PEPTIDE_SECRETION	337	Down	0.0510074347207248	0.730893472584634
C2_ZHENG_IL22_SIGNALING_UP	37	Down	0.0510431504523282	0.730923109608389
C2_SHEPARD_CRUSH_AND_BURN_MUTANT_DN	139	Down	0.0511403139194944	0.731832041681935
C2_WOTTON_RUNX_TARGETS_UP	16	Down	0.0512918184965406	0.732082320200195
C7_GSE3400_UNTREATED_VS_IFNB_TREATED_MEF_UP	170	Up	0.0513696162509244	0.732082320200195
C1_chr20q13	155	Down	0.0514209419927789	0.732082320200195
C7_GSE39820_CTRL_VS_TGFBETA1_IL6_IL23A_CD4_TCELL_UP	181	Up	0.0514591841053348	0.732082320200195
C2_WONG_MITOCHONDRIA_GENE_MODULE	185	Down	0.0514812529070699	0.732082320200195
C7_GSE7509_DC_VS_MONOCYTE_WITH_FCGRIIB_STIM_UP	175	Up	0.0515058402639235	0.732082320200195
C5_GO_ACTIVIN_ACTIVATED_RECEPTOR_ACTIVITY	7	Up	0.0515605029600617	0.732082320200195
C5_GO_EPHRIN_RECEPTOR_SIGNALING_PATHWAY	75	Down	0.0515669637337786	0.732082320200195
C5_GO_PUTRESCINE_BIOSYNTHETIC_PROCESS	4	Up	0.0515908960794051	0.732082320200195
C5_GO_LIPOPROTEIN_PARTICLE_RECEPTOR_ACTIVITY	12	Down	0.0516044704157533	0.732082320200195
C2_DACOSTA_UV_RESPONSE_VIA_ERCC3_XPCS_DN	76	Up	0.0516265334346878	0.732082320200195
C5_GO_SCLEROTOME_DEVELOPMENT	3	Down	0.0516350347327995	0.732082320200195
C2_MARIADASON_RESPONSE_TO_BUTYRATE_SULINDAC_4	15	Down	0.051642346691396	0.732082320200195
C5_GO_POSITIVE_REGULATION_OF_INFLAMMATORY_RESPONSE_TO_ANTIGENIC_STIMULUS	8	Down	0.0516440431544908	0.732082320200195
C5_GO_REGULATION_OF_RNA_SPLICING	103	Up	0.0516720410180489	0.732082320200195
C7_GSE5679_CTRL_VS_RARA_AGONIST_AM580_TREATED_DC_UP	176	Down	0.0517605584664708	0.732082320200195
C2_GAJATE_RESPONSE_TO_TRABECTEDIN_UP	54	Up	0.0517954130668633	0.732082320200195
C5_GO_PYRIMIDINE_DIMER_REPAIR	7	Up	0.0518057695249847	0.732082320200195
C2_HAHTOLA_MYCOSIS_FUNGOIDES_DN	13	Down	0.0518235621713823	0.732082320200195
C5_GO_GALACTOSYLTRANSFERASE_ACTIVITY	24	Down	0.0518318191993693	0.732082320200195
C5_GO_POSITIVE_REGULATION_OF_GLYCOGEN_STARCH_SYNTHASE_ACTIVITY	3	Up	0.0518763108785422	0.732118163319387
C7_GSE18281_SUBCAPSULAR_VS_CENTRAL_CORTICAL_REGION_OF_THYMUS_DN	163	Down	0.0519537630451216	0.732118163319387
C7_GSE24634_TEFF_VS_TCONV_DAY5_IN_CULTURE_UP	179	Down	0.0519894225665336	0.732118163319387
C3_TAGAACC_MIR182	32	Up	0.0520354152273197	0.732118163319387
C5_GO_REGULATION_OF_FIBROBLAST_GROWTH_FACTOR_RECEPTOR_SIGNALING_PATHWAY	20	Up	0.0520363460063206	0.732118163319387
C2_ENGELMANN_CANCER_PROGENITORS_DN	43	Up	0.0520579507253105	0.732118163319387
C7_GSE21360_NAIVE_VS_PRIMARY_MEMORY_CD8_TCELL_UP	153	Down	0.0520705473556167	0.732118163319387
C5_GO_CO_RECEPTOR_BINDING	7	Down	0.0521039764531498	0.732118163319387
C5_GO_DEVELOPMENTAL_INDUCTION	14	Up	0.0521705603873027	0.732248340394486
C2_REACTOME_HEDGEHOG_ON_STATE	66	Down	0.0521892501039305	0.732248340394486
C7_GSE19888_CTRL_VS_A3R_INHIBITOR_TREATED_MAST_CELL_UP	170	Down	0.052222283754255	0.732248340394486
C2_SMIRNOV_RESPONSE_TO_IR_6HR_UP	151	Up	0.0522480747415851	0.732248340394486
C2_DISTECHE_ESCAPED_FROM_X_INACTIVATION	10	Up	0.0523095491801876	0.732485305949887
C5_GO_SPECTRIN	7	Down	0.0523448791775855	0.732485305949887
C2_PEDERSEN_METASTASIS_BY_ERBB2_ISOFORM_5	8	Up	0.0524663908575389	0.732485305949887
C5_GO_ASPARTIC_ENDOPEPTIDASE_ACTIVITY_INTRAMEMBRANE_CLEAVING	5	Up	0.0524717571535713	0.732485305949887
C2_REACTOME_SCAVENGING_BY_CLASS_F_RECEPTORS	3	Down	0.0524734600584017	0.732485305949887
C5_GO_ORGANELLE_MEMBRANE_FUSION	80	Up	0.0524798393254591	0.732485305949887
C5_GO_MYELOID_LEUKOCYTE_MIGRATION	136	Down	0.0525177351884228	0.732485305949887
C5_GO_NEGATIVE_REGULATION_OF_TOLL_LIKE_RECEPTOR_2_SIGNALING_PATHWAY	4	Down	0.0525665313234278	0.732485305949887
C2_BIOCARTA_RANMS_PATHWAY	10	Down	0.0525684570260035	0.732485305949887
C5_GO_OSTEOCLAST_FUSION	4	Down	0.0526104436987901	0.732600428505652
C7_GSE8921_UNSTIM_0H_VS_TLR1_2_STIM_MONOCYTE_12H_UP	166	Down	0.0526621678368939	0.732850910903809
C3_CACGTTT_MIR302A	25	Up	0.0527293658059102	0.733128433058009
C5_GO_TRNA_SPECIFIC_ADENOSINE_DEAMINASE_ACTIVITY	6	Up	0.0527496082893555	0.733128433058009
C2_REACTOME_NRCAM_INTERACTIONS	6	Down	0.0528993838687016	0.734739971726218
C5_GO_ISOPRENOID_CATABOLIC_PROCESS	3	Down	0.0529430114237873	0.734876062082385
C5_GO_FIBROBLAST_GROWTH_FACTOR_RECEPTOR_SIGNALING_PATHWAY	75	Up	0.05308170944332	0.736050392991011
C1_chr2q22	11	Down	0.0530953812004288	0.736050392991011
C5_GO_LONG_CHAIN_FATTY_ACID_CATABOLIC_PROCESS	5	Down	0.0531860183199369	0.736287931484074
C7_GSE36476_CTRL_VS_TSST_ACT_16H_MEMORY_CD4_TCELL_YOUNG_DN	169	Down	0.0531920560376579	0.736287931484074
C7_GSE36476_CTRL_VS_TSST_ACT_16H_MEMORY_CD4_TCELL_OLD_DN	171	Down	0.0532141993476958	0.736287931484074
C5_GO_REGULATION_OF_MEMBRANE_REPOLARIZATION_DURING_VENTRICULAR_CARDIAC_MUSCLE_CELL_ACTION_POTENTIAL	3	Down	0.0532717224468733	0.736614657360553
C5_GO_CD4_RECEPTOR_BINDING	6	Down	0.0534012046972831	0.737935349643181
C2_FORTSCHEGGER_PHF8_TARGETS_UP	219	Up	0.0534743316769168	0.738297826001473
C7_GSE30962_PRIMARY_VS_SECONDARY_CHRONIC_LCMV_INF_CD8_TCELL_UP	169	Down	0.0534954093875762	0.738297826001473
C5_GO_SPERM_ANNULUS	5	Up	0.0535739729765919	0.738912644425718
C7_GSE27291_6H_VS_7D_STIM_GAMMADELTA_TCELL_UP	148	Down	0.0537581597814167	0.740111651533299
C5_GO_NEGATIVE_REGULATION_OF_CHROMOSOME_SEGREGATION	40	Down	0.0537991250573936	0.740111651533299
C7_GSE46606_IRF4_KO_VS_WT_CD40L_IL2_IL5_1DAY_STIMULATED_BCELL_DN	151	Down	0.0538448623862544	0.740111651533299
C1_chr2q24	31	Up	0.0538879383360632	0.740111651533299
C2_BIOCARTA_LYMPHOCYTE_PATHWAY	9	Down	0.0539181841058961	0.740111651533299
C2_MELLMAN_TUT1_TARGETS_UP	18	Down	0.0539497224709742	0.740111651533299
C5_GO_POSITIVE_REGULATION_OF_CELL_DIVISION	64	Down	0.0540037502969034	0.740111651533299
C5_GO_REGULATION_OF_INTERLEUKIN_2_SECRETION	5	Down	0.0540042489903567	0.740111651533299
C2_PID_RAC1_PATHWAY	51	Down	0.0540409999499635	0.740111651533299
C2_RHEIN_ALL_GLUCOCORTICOID_THERAPY_DN	333	Down	0.0540802320701891	0.740111651533299
C2_STAMBOLSKY_TARGETS_OF_MUTATED_TP53_DN	43	Up	0.0540906690186434	0.740111651533299
C5_GO_NLRP3_INFLAMMASOME_COMPLEX_ASSEMBLY	11	Down	0.0540965986872716	0.740111651533299
C5_GO_REGULATION_OF_FEAR_RESPONSE	4	Up	0.054103820956354	0.740111651533299
C5_GO_POSITIVE_REGULATION_OF_SYNAPTIC_TRANSMISSION_GLUTAMATERGIC	18	Up	0.0541889731800802	0.740809983883501
C5_GO_REGULATION_OF_SYNAPTIC_VESICLE_PRIMING	6	Up	0.0542926055624121	0.741367979096172
C7_GSE40274_CTRL_VS_FOXP3_AND_HELIOS_TRANSDUCED_ACTIVATED_CD4_TCELL_UP	177	Up	0.0542980460683151	0.741367979096172
C2_BIOCARTA_ETC_PATHWAY	9	Down	0.0543580476822897	0.741721023745213
C2_MOOTHA_TCA	14	Down	0.0544093661106049	0.74195521658548
C5_GO_POSITIVE_REGULATION_OF_FILOPODIUM_ASSEMBLY	23	Down	0.0544479268090574	0.742015253496332
C3_GATA1_04	157	Up	0.0545331712202353	0.74218170032235
C2_WILENSKY_RESPONSE_TO_DARAPLADIB	29	Down	0.0545451840526938	0.74218170032235
C2_ZWANG_EGF_PERSISTENTLY_UP	30	Up	0.0545626375461397	0.74218170032235
C5_GO_DNA_CYTOSINE_DEAMINATION	6	Up	0.0546511581142708	0.742901132949584
C5_GO_POSITIVE_REGULATION_OF_WOUND_HEALING	35	Down	0.0547221015957677	0.742901132949584
C7_GSE7509_UNSTIM_VS_FCGRIIB_STIM_DC_UP	144	Down	0.0547608660277434	0.742901132949584
C2_FLECHNER_PBL_KIDNEY_TRANSPLANT_REJECTED_VS_OK_DN	42	Down	0.0547827855934848	0.742901132949584
C5_GO_PARANODAL_JUNCTION_ASSEMBLY	7	Up	0.0548597781759478	0.742901132949584
C2_TIEN_INTESTINE_PROBIOTICS_2HR_UP	26	Down	0.0548856749749927	0.742901132949584
C1_chrXq28	67	Down	0.0548857048804373	0.742901132949584
C3_GTAAACC_MIR2995P	41	Up	0.0548891183714994	0.742901132949584
C5_GO_REGULATION_OF_LYMPHOCYTE_CHEMOTAXIS	16	Up	0.0549591020697597	0.743325792100632
C5_GO_PROGRAMMED_NECROTIC_CELL_DEATH	36	Down	0.0549889309904578	0.743325792100632
C6_NOTCH_DN.V1_DN	113	Down	0.055201701521874	0.745737911790838
C5_GO_RESPONSE_TO_LAMINAR_FLUID_SHEAR_STRESS	12	Down	0.0552526712763844	0.745962571868799
C5_GO_REGULATION_OF_SYSTEMIC_ARTERIAL_BLOOD_PRESSURE_BY_HORMONE	23	Down	0.0553972761947044	0.746728544256025
C5_GO_TRANSCRIPTIONAL_REPRESSOR_COMPLEX	67	Up	0.055406315357316	0.746728544256025
C5_GO_SECRETORY_GRANULE	619	Down	0.0554340121078224	0.746728544256025
C1_chr2q35	56	Down	0.0554945473048225	0.746728544256025
C2_PID_FOXM1_PATHWAY	34	Down	0.0555194894158815	0.746728544256025
C2_LEE_TARGETS_OF_PTCH1_AND_SUFU_DN	54	Up	0.0555200742668292	0.746728544256025
C2_REACTOME_TOLL_LIKE_RECEPTOR_TLR1:TLR2_CASCADE	88	Down	0.0555500311889581	0.746728544256025
C5_GO_MEIOTIC_CELL_CYCLE_PHASE_TRANSITION	4	Down	0.0556692391609849	0.74786820178978
C2_ZIRN_TRETINOIN_RESPONSE_UP	15	Up	0.0557339755167545	0.748275123702384
C7_GSE21774_CD62L_POS_CD56_BRIGHT_VS_CD62L_NEG_CD56_DIM_NK_CELL_UP	155	Down	0.0557805214585504	0.748385902871714
C2_MYLLYKANGAS_AMPLIFICATION_HOT_SPOT_17	15	Down	0.0558111293399704	0.748385902871714
C2_BOGNI_TREATMENT_RELATED_MYELOID_LEUKEMIA_UP	24	Down	0.055859095034138	0.748567008899802
C7_GSE17721_0.5H_VS_24H_POLYIC_BMDC_DN	171	Up	0.055897937012856	0.748625700203619
C6_ATF2_UP.V1_DN	131	Up	0.056063223780712	0.750376716074188
C2_REACTOME_REGULATION_OF_PTEN_MRNA_TRANSLATION	9	Up	0.056111283282189	0.750557516464896
H_HALLMARK_APOPTOSIS	144	Up	0.0562295683382479	0.751676869545699
C5_GO_POSITIVE_REGULATION_OF_REACTIVE_OXYGEN_SPECIES_METABOLIC_PROCESS	38	Down	0.0562838725231136	0.751873860409187
C5_GO_SINGLE_STRANDED_DNA_EXODEOXYRIBONUCLEASE_ACTIVITY	7	Down	0.0563623729921339	0.751873860409187
C2_REACTOME_S_PHASE	144	Down	0.0563753480985652	0.751873860409187
C5_GO_INTERLEUKIN_10_PRODUCTION	40	Down	0.0564471490470473	0.751873860409187
C5_GO_DEUTEROSOME	4	Down	0.0564566716511162	0.751873860409187
C2_MARKEY_RB1_ACUTE_LOF_DN	181	Down	0.0564816997386978	0.751873860409187
C2_ZHAN_MULTIPLE_MYELOMA_SPIKED	15	Up	0.0564865874965609	0.751873860409187
C7_GSE37605_C57BL6_VS_NOD_FOXP3_FUSION_GFP_TCONV_UP	154	Down	0.0565612177447078	0.752406205185724
C2_CHEN_HOXA5_TARGETS_9HR_UP	199	Up	0.0566255037385848	0.752472127527052
C2_NIKOLSKY_BREAST_CANCER_16P13_AMPLICON	74	Down	0.0566354522168545	0.752472127527052
C7_GSE9006_HEALTHY_VS_TYPE_1_DIABETES_PBMC_1MONTH_POST_DX_UP	172	Down	0.0567043022405505	0.752732455862627
C5_GO_RAGE_RECEPTOR_BINDING	9	Down	0.0567243488582204	0.752732455862627
C5_GO_POSITIVE_REGULATION_OF_NEUTROPHIL_MIGRATION	22	Down	0.0567665601884497	0.752799392678884
C5_GO_POSITIVE_REGULATION_OF_VESICLE_FUSION	6	Up	0.0567987020485518	0.752799392678884
C7_GSE3982_MEMORY_CD4_TCELL_VS_TH1_DN	179	Down	0.0568408694986674	0.752825040272431
C5_GO_SIDE_OF_MEMBRANE	369	Down	0.0568699484917856	0.752825040272431
C1_chr7p21	24	Up	0.056917104582383	0.752990415860601
C5_GO_POSITIVE_REGULATION_OF_MACROPHAGE_CYTOKINE_PRODUCTION	7	Down	0.0570107458009275	0.753770195394735
C5_GO_SIN3_COMPLEX	13	Up	0.0571481793921192	0.754351126069568
C1_chr6q15	20	Up	0.0571828812494249	0.754351126069568
C5_GO_CLEAVAGE_FURROW_FORMATION	6	Down	0.0572090841981853	0.754351126069568
C2_REACTOME_INTERLEUKIN_1_FAMILY_SIGNALING	116	Down	0.0572140920072006	0.754351126069568
C2_PID_P38_MK2_PATHWAY	17	Down	0.0572352332299497	0.754351126069568
C2_KUMAMOTO_RESPONSE_TO_NUTLIN_3A_DN	9	Down	0.0572630394921842	0.754351126069568
C5_GO_ALPHA_2A_ADRENERGIC_RECEPTOR_BINDING	3	Up	0.0574386147615694	0.756205471797316
C3_ACGCACA_MIR210	5	Up	0.0574839320833355	0.75634370481302
C2_YAO_TEMPORAL_RESPONSE_TO_PROGESTERONE_CLUSTER_15	29	Down	0.0576319092444297	0.757619772175952
C7_GSE11884_WT_VS_FURIN_KO_NAIVE_CD4_TCELL_UP	114	Down	0.0576506690331377	0.757619772175952
C5_GO_KILLING_OF_CELLS_OF_OTHER_ORGANISM	26	Down	0.0577689157552028	0.758616240862945
C5_GO_RIBOSOME_BIOGENESIS	221	Down	0.0578207180470364	0.758616240862945
C2_GALI_TP53_TARGETS_APOPTOTIC_UP	8	Down	0.0578312615600532	0.758616240862945
C7_GSE44732_UNSTIM_VS_IL27_STIM_IMATURE_DC_DN	162	Down	0.0580148920558109	0.7593462629714
C7_GSE6269_FLU_VS_E_COLI_INF_PBMC_DN	94	Down	0.0580256620386768	0.7593462629714
C5_GO_CELL_ADHESION_MOLECULE_PRODUCTION	5	Up	0.0580504855400997	0.7593462629714
C2_SEITZ_NEOPLASTIC_TRANSFORMATION_BY_8P_DELETION_UP	53	Up	0.0580529562709215	0.7593462629714
C2_REACTOME_TFAP2_AP_2_FAMILY_REGULATES_TRANSCRIPTION_OF_GROWTH_FACTORS_AND_THEIR_RECEPTORS	10	Down	0.0581401356031373	0.7593462629714
C5_GO_TETRAHYDROFOLATE_INTERCONVERSION	8	Down	0.0581621097428773	0.7593462629714
C5_GO_AMINOACYL_TRNA_EDITING_ACTIVITY	9	Up	0.0581972952039663	0.7593462629714
C5_GO_AMINOACYL_TRNA_METABOLISM_INVOLVED_IN_TRANSLATIONAL_FIDELITY	9	Up	0.0581972952039663	0.7593462629714
C5_GO_LIPOPOLYSACCHARIDE_BINDING	21	Down	0.0583046762801561	0.7593462629714
C5_GO_RESPONSE_TO_BMP	93	Up	0.0583188803054991	0.7593462629714
C2_REACTOME_SHC1_EVENTS_IN_ERBB2_SIGNALING	16	Down	0.0583454762316067	0.7593462629714
C5_GO_MODULATION_BY_HOST_OF_VIRAL_GENOME_REPLICATION	14	Up	0.0583593886537196	0.7593462629714
C5_GO_PURINERGIC_NUCLEOTIDE_RECEPTOR_SIGNALING_PATHWAY	16	Down	0.0584045648458907	0.7593462629714
C5_GO_POSITIVE_REGULATION_OF_T_CELL_RECEPTOR_SIGNALING_PATHWAY	13	Down	0.0584139688573486	0.7593462629714
C2_REACTOME_SMAC_XIAP_REGULATED_APOPTOTIC_RESPONSE	8	Up	0.0584678775670252	0.7593462629714
C2_JOHNSTONE_PARVB_TARGETS_2_DN	295	Up	0.0584964335487055	0.7593462629714
C5_GO_MACROPHAGE_COLONY_STIMULATING_FACTOR_SIGNALING_PATHWAY	5	Up	0.0585104807668943	0.7593462629714
C7_GSE16385_UNTREATED_VS_12H_ROSIGLITAZONE_IFNG_TNF_TREATED_MACROPHAGE_UP	142	Up	0.0585464386524629	0.7593462629714
C3_TATTATA_MIR374	218	Up	0.0585510744591951	0.7593462629714
C2_PEDERSEN_TARGETS_OF_611CTF_ISOFORM_OF_ERBB2	61	Down	0.058635536444739	0.759362020962119
C7_GSE25123_IL4_VS_IL4_AND_ROSIGLITAZONE_STIM_MACROPHAGE_DAY10_UP	163	Down	0.0586838690721353	0.759362020962119
C2_BURTON_ADIPOGENESIS_PEAK_AT_2HR	40	Up	0.0586945742060832	0.759362020962119
C5_GO_NEGATIVE_REGULATION_OF_HUMORAL_IMMUNE_RESPONSE_MEDIATED_BY_CIRCULATING_IMMUNOGLOBULIN	4	Down	0.0587205678210223	0.759362020962119
C7_GSE10325_LUPUS_CD4_TCELL_VS_LUPUS_BCELL_DN	162	Down	0.058753207041348	0.759362020962119
C3_HLF_01	199	Up	0.0587869563378774	0.759362020962119
C5_GO_FLOTILLIN_COMPLEX	6	Up	0.0588441321828847	0.759362020962119
C2_DARWICHE_SQUAMOUS_CELL_CARCINOMA_UP	114	Down	0.058887756151909	0.759362020962119
C2_ONO_AML1_TARGETS_UP	24	Down	0.058894658917877	0.759362020962119
C7_GSE22432_PDC_VS_TGFB1_TREATEDCOMMON_DC_PROGENITOR_DN	174	Up	0.0589162731335156	0.759362020962119
C2_BIOCARTA_SLRP_PATHWAY	2	Up	0.058994535593659	0.759362020962119
C5_GO_HEMATOPOIETIC_PROGENITOR_CELL_DIFFERENTIATION	127	Down	0.0590135590337325	0.759362020962119
C5_GO_NONRIBOSOMAL_PEPTIDE_BIOSYNTHETIC_PROCESS	16	Up	0.0590165339305848	0.759362020962119
C5_GO_NEGATIVE_REGULATION_OF_SINGLE_STRANDED_VIRAL_RNA_REPLICATION_VIA_DOUBLE_STRANDED_DNA_INTERMEDIATE	11	Up	0.059041681784515	0.759362020962119
C5_GO_NUCLEAR_TRANSCRIBED_MRNA_POLY_A_TAIL_SHORTENING	32	Up	0.0590945155554513	0.759462550033439
C3_HSF1_01	199	Up	0.059144839133431	0.759462550033439
C5_GO_L_ASPARTATE_TRANSMEMBRANE_TRANSPORTER_ACTIVITY	5	Down	0.0591543817454577	0.759462550033439
C2_TSAI_RESPONSE_TO_RADIATION_THERAPY	26	Up	0.0592484238180349	0.760220620554738
C5_GO_INOSITOL_PHOSPHATE_CATABOLIC_PROCESS	14	Down	0.0592864311037865	0.760259234278368
C5_GO_HISTONE_METHYLTRANSFERASE_ACTIVITY_H4_K20_SPECIFIC_	5	Up	0.059422239981576	0.761369889581564
C5_GO_T_HELPER_2_CELL_CYTOKINE_PRODUCTION	12	Up	0.0594431401155611	0.761369889581564
C5_GO_POSITIVE_REGULATION_OF_T_CELL_MIGRATION	23	Up	0.0595169488506914	0.761729309932901
C5_GO_PROTEIN_HETEROTETRAMERIZATION	45	Down	0.0595729551653893	0.761729309932901
C5_GO_N_FORMYL_PEPTIDE_RECEPTOR_ACTIVITY	3	Down	0.0595763981759425	0.761729309932901
C5_GO_ADENYLATE_CYCLASE_ACTIVATOR_ACTIVITY	5	Up	0.0596476705818868	0.76204222745463
C7_GSE2770_UNTREATED_VS_TGFB_AND_IL12_TREATED_ACT_CD4_TCELL_6H_UP	172	Up	0.0596729217431511	0.76204222745463
H_HALLMARK_ALLOGRAFT_REJECTION	165	Down	0.0597616452697902	0.76204222745463
C5_GO_PODOSOME_ASSEMBLY	16	Down	0.0597727454260809	0.76204222745463
C2_LI_WILMS_TUMOR_ANAPLASTIC_UP	14	Down	0.0598444976920476	0.76204222745463
C5_GO_ZONULA_ADHERENS	7	Up	0.0598486989979425	0.76204222745463
C2_REACTOME_FATTY_ACIDS_BOUND_TO_GPR40_FFAR1_REGULATE_INSULIN_SECRETION	6	Up	0.059905399922212	0.76204222745463
C7_GSE25123_CTRL_VS_IL4_AND_ROSIGLITAZONE_STIM_PPARG_KO_MACROPHAGE_DN	166	Up	0.0599889953051413	0.76204222745463
C5_GO_NEUTROPHIL_DIFFERENTIATION	7	Down	0.0600166427933968	0.76204222745463
C2_DALESSIO_TSA_RESPONSE	17	Up	0.0600201489353761	0.76204222745463
C5_GO_HFE_TRANSFERRIN_RECEPTOR_COMPLEX	6	Down	0.0600242923373129	0.76204222745463
C5_GO_CYCLIN_DEPENDENT_PROTEIN_SERINE_THREONINE_KINASE_REGULATOR_ACTIVITY	42	Up	0.0600508879429388	0.76204222745463
C2_KIM_MYC_AMPLIFICATION_TARGETS_UP	147	Down	0.0601059668727252	0.76204222745463
C7_GSE21063_3H_VS_16H_ANTI_IGM_STIM_BCELL_DN	182	Up	0.0601379587822029	0.76204222745463
C2_REACTOME_TAK1_ACTIVATES_NFKB_BY_PHOSPHORYLATION_AND_ACTIVATION_OF_IKKS_COMPLEX	28	Down	0.0601551360546699	0.76204222745463
C5_GO_HISTONE_METHYLTRANSFERASE_COMPLEX	80	Up	0.0601867461369301	0.76204222745463
C5_GO_RESPONSE_TO_GRANULOCYTE_MACROPHAGE_COLONY_STIMULATING_FACTOR	7	Up	0.0602362870394938	0.76204222745463
C5_GO_NEGATIVE_REGULATION_OF_CD4_POSITIVE_ALPHA_BETA_T_CELL_DIFFERENTIATION	17	Up	0.0602947935597578	0.76204222745463
C5_GO_SMALL_SUBUNIT_PROCESSOME	25	Down	0.0603185701802705	0.76204222745463
C7_GSE37416_0H_VS_48H_F_TULARENSIS_LVS_NEUTROPHIL_UP	175	Down	0.0603581412641249	0.76204222745463
C5_GO_CLATHRIN_COAT_OF_COATED_PIT	18	Up	0.0603852871745614	0.76204222745463
C2_REACTOME_ANTIGEN_PRESENTATION:_FOLDING_ASSEMBLY_AND_PEPTIDE_LOADING_OF_CLASS_I_MHC	21	Down	0.0604174510604015	0.76204222745463
C5_GO_ADHERENS_JUNCTION_ORGANIZATION	108	Up	0.0604544272176512	0.76204222745463
C2_PID_ERBB1_DOWNSTREAM_PATHWAY	98	Down	0.0604977191030818	0.76204222745463
C2_IIZUKA_LIVER_CANCER_PROGRESSION_G1_G2_UP	9	Down	0.0605594799566577	0.76204222745463
C2_GAUSSMANN_MLL_AF4_FUSION_TARGETS_B_UP	21	Up	0.0605696158867088	0.76204222745463
C2_PID_ERBB4_PATHWAY	29	Down	0.0605906955422387	0.76204222745463
C7_GSE29164_UNTREATED_VS_CD8_TCELL_TREATED_MELANOMA_DAY3_UP	175	Up	0.0605941418327084	0.76204222745463
C5_GO_COPII_COATED_ER_TO_GOLGI_TRANSPORT_VESICLE	76	Down	0.0606443342989664	0.76204222745463
C2_REACTOME_NUCLEOTIDE_SALVAGE	20	Down	0.0606564282194542	0.76204222745463
C5_GO_CHLORIDE_CHANNEL_INHIBITOR_ACTIVITY	9	Up	0.0606883512174428	0.76204222745463
C5_GO_REGULATION_OF_CYTOPLASMIC_TRANSPORT	21	Down	0.0607743361455512	0.762284505336026
C3_HFH3_01	135	Up	0.0608315903633643	0.762284505336026
C5_GO_OUTFLOW_TRACT_MORPHOGENESIS	51	Up	0.0608850478225027	0.762284505336026
C1_chr5q13	40	Down	0.0608879058287189	0.762284505336026
C5_GO_REGULATION_OF_INTEGRIN_ACTIVATION	10	Down	0.0609091869519928	0.762284505336026
C5_GO_POSITIVE_REGULATION_OF_KILLING_OF_CELLS_OF_OTHER_ORGANISM	9	Down	0.0609208921341823	0.762284505336026
C5_GO_REGULATION_OF_SYSTEMIC_ARTERIAL_BLOOD_PRESSURE_BY_ENDOTHELIN	5	Down	0.0609532838819996	0.762284505336026
C5_GO_NEGATIVE_REGULATION_OF_CYTOPLASMIC_TRANSLATION	6	Up	0.0609905305861136	0.762311447596171
C2_BANDRES_RESPONSE_TO_CARMUSTIN_WITHOUT_MGMT_24HR_DN	9	Up	0.061108753154423	0.763128105571436
C5_GO_POSITIVE_REGULATION_OF_TYPE_2_IMMUNE_RESPONSE	13	Up	0.0611320921602005	0.763128105571436
C2_REACTOME_HOST_INTERACTIONS_OF_HIV_FACTORS	114	Down	0.0611826818228293	0.763128105571436
C5_GO_LYMPHOCYTE_CHEMOTAXIS	32	Up	0.0611963890763449	0.763128105571436
C7_GSE22025_PROGESTERONE_VS_TGFB1_AND_PROGESTERONE_TREATED_CD4_TCELL_UP	176	Up	0.0612762192430811	0.763685204026076
C5_GO_N_METHYLTRANSFERASE_ACTIVITY	83	Up	0.0613435072393302	0.764003844497017
C2_RODRIGUES_THYROID_CARCINOMA_POORLY_DIFFERENTIATED_DN	675	Up	0.0613721267157987	0.764003844497017
C2_BARRIER_COLON_CANCER_RECURRENCE_UP	36	Up	0.0615053136516429	0.76522332672087
C5_GO_HEAD_MORPHOGENESIS	29	Down	0.0615597982433362	0.765400279075634
C7_GSE28237_EARLY_VS_LATE_GC_BCELL_UP	126	Up	0.0615900054239381	0.765400279075634
C7_GSE11367_CTRL_VS_IL17_TREATED_SMOOTH_MUSCLE_CELL_DN	87	Down	0.0616311385373827	0.765473540564645
C2_HUANG_GATA2_TARGETS_UP	124	Down	0.0617067914652873	0.765975217714535
C5_GO_POSITIVE_REGULATION_OF_CORTICOSTEROID_HORMONE_SECRETION	3	Up	0.0618030783980418	0.766732308418425
C7_GSE15659_RESTING_TREG_VS_NONSUPPRESSIVE_TCELL_UP	114	Up	0.0619625953499281	0.768272522138407
C7_GSE15330_LYMPHOID_MULTIPOTENT_VS_GRANULOCYTE_MONOCYTE_PROGENITOR_IKAROS_KO_UP	173	Up	0.0620115971333099	0.768427859240323
C5_GO_NEUTROPHIL_MIGRATION	77	Down	0.0620458714315484	0.768427859240323
C7_GSE3982_BCELL_VS_NKCELL_UP	169	Down	0.0622147109886766	0.769880543431615
C5_GO_PROTEASOME_ACCESSORY_COMPLEX	20	Down	0.0623309251000171	0.769880543431615
C5_GO_RESPONSE_TO_ANTICOAGULANT	2	Up	0.0623403708463937	0.769880543431615
C5_GO_RESPONSE_TO_HEPARIN	2	Up	0.0623403708463937	0.769880543431615
C5_GO_CELLULAR_RESPONSE_TO_HEPARIN	2	Up	0.0623403708463937	0.769880543431615
C7_GSE45365_NK_CELL_VS_CD11B_DC_DN	173	Down	0.0624338087739132	0.770043019002103
C2_RAO_BOUND_BY_SALL4_ISOFORM_A	109	Up	0.0624550799573045	0.770043019002103
C5_GO_ELASTIN_METABOLIC_PROCESS	6	Down	0.0625419467844774	0.770043019002103
C5_GO_REGULATION_OF_RESPONSE_TO_BIOTIC_STIMULUS	105	Down	0.062600282956596	0.770043019002103
C5_GO_AUDITORY_RECEPTOR_CELL_DEVELOPMENT	12	Up	0.062604776208885	0.770043019002103
C7_GSE411_100MIN_VS_400MIN_IL6_STIM_MACROPHAGE_DN	174	Down	0.0626225021551751	0.770043019002103
C2_REACTOME_THE_ROLE_OF_NEF_IN_HIV_1_REPLICATION_AND_DISEASE_PATHOGENESIS	27	Down	0.0626727999734404	0.770043019002103
C7_GSE32423_CTRL_VS_IL7_MEMORY_CD8_TCELL_DN	131	Down	0.0627087626764678	0.770043019002103
C2_REACTOME_SUMO_IS_TRANSFERRED_FROM_E1_TO_E2_UBE2I_UBC9	7	Down	0.0627573099060325	0.770043019002103
C7_GSE30971_CTRL_VS_LPS_STIM_MACROPHAGE_WBP7_KO_2H_UP	158	Down	0.0627894931268939	0.770043019002103
C7_GSE32901_NAIVE_VS_TH17_NEG_CD4_TCELL_DN	91	Down	0.0627905743262501	0.770043019002103
C7_GSE25085_FETAL_LIVER_VS_ADULT_BM_SP4_THYMIC_IMPLANT_DN	178	Down	0.0628137399011479	0.770043019002103
C2_REACTOME_GAP_JUNCTION_ASSEMBLY	12	Up	0.062814354816173	0.770043019002103
C5_GO_REGULATION_OF_AXON_DIAMETER	3	Down	0.062859225330654	0.770158461284714
C7_GSE17301_CTRL_VS_48H_IFNA2_STIM_CD8_TCELL_UP	179	Up	0.0631101309004892	0.770859306765495
C7_GSE32986_CURDLAN_HIGHDOSE_VS_GMCSF_AND_CURDLAN_HIGHDOSE_STIM_DC_UP	170	Up	0.063207169310252	0.770859306765495
C7_GSE15659_TREG_VS_TCONV_UP	107	Up	0.0632278480497612	0.770859306765495
C5_GO_POSITIVE_REGULATION_OF_LEUKOCYTE_PROLIFERATION	110	Down	0.0632394073813083	0.770859306765495
C7_GSE41176_WT_VS_TAK1_KO_UNSTIM_BCELL_UP	143	Down	0.0632491678959888	0.770859306765495
C2_REACTOME_ERYTHROPOIETIN_ACTIVATES_STAT5	6	Down	0.0632676410305716	0.770859306765495
C5_GO_ALCOHOL_CATABOLIC_PROCESS	37	Down	0.0632926506565552	0.770859306765495
C5_GO_REGULATION_OF_CELLULAR_AMINO_ACID_METABOLIC_PROCESS	45	Down	0.0633177935163474	0.770859306765495
C2_RICKMAN_TUMOR_DIFFERENTIATED_WELL_VS_POORLY_UP	202	Up	0.0633500680040236	0.770859306765495
C2_RUAN_RESPONSE_TO_TROGLITAZONE_DN	12	Down	0.0633665457245898	0.770859306765495
C2_LIM_MAMMARY_LUMINAL_PROGENITOR_UP	37	Down	0.0633752892469872	0.770859306765495
C5_GO_POSITIVE_REGULATION_OF_INFLAMMATORY_RESPONSE	99	Down	0.0634003769495313	0.770859306765495
C5_GO_ATPASE_COMPLEX	86	Up	0.0634077725395779	0.770859306765495
C2_MONNIER_POSTRADIATION_TUMOR_ESCAPE_DN	320	Up	0.0634803790230984	0.770859306765495
C2_REACTOME_BMAL1:CLOCK_NPAS2_ACTIVATES_CIRCADIAN_GENE_EXPRESSION	23	Up	0.0635112674832311	0.770859306765495
C7_GSE2770_UNTREATED_VS_IL12_TREATED_ACT_CD4_TCELL_2H_UP	175	Down	0.0635115157842712	0.770859306765495
C7_GSE17186_MEMORY_VS_CD21HIGH_TRANSITIONAL_BCELL_UP	154	Down	0.0635756404165057	0.770859306765495
C2_CROONQUIST_NRAS_VS_STROMAL_STIMULATION_DN	77	Down	0.0635863528950934	0.770859306765495
C2_PID_LIS1_PATHWAY	24	Down	0.0636053428941716	0.770859306765495
C5_GO_SNARE_BINDING	82	Up	0.0636349513866134	0.770859306765495
C2_LOPEZ_MESOTELIOMA_SURVIVAL_TIME_UP	13	Down	0.0636627950048687	0.770859306765495
C7_GSE40666_WT_VS_STAT1_KO_CD8_TCELL_WITH_IFNA_STIM_90MIN_DN	170	Down	0.0637827622588511	0.770859306765495
C2_MARSON_BOUND_BY_E2F4_UNSTIMULATED	583	Down	0.06378476174736	0.770859306765495
C5_GO_HORMONE_ACTIVITY	41	Down	0.0638191320205822	0.770859306765495
C5_GO_NUCLEOSIDE_TRIPHOSPHATE_BIOSYNTHETIC_PROCESS	62	Down	0.0638756903437792	0.770859306765495
C5_GO_NEGATIVE_REGULATION_OF_BMP_SIGNALING_PATHWAY	25	Up	0.0638921451073627	0.770859306765495
C2_REACTOME_SCAVENGING_OF_HEME_FROM_PLASMA	10	Down	0.0639009569874956	0.770859306765495
C5_GO_EXTRACELLULAR_MEMBRANE_BOUNDED_ORGANELLE	3	Down	0.063954220594563	0.770859306765495
C2_PHONG_TNF_TARGETS_UP	49	Up	0.0639672380023252	0.770859306765495
C2_VALK_AML_WITH_T_8_21_TRANSLOCATION	4	Up	0.0640106011196992	0.770859306765495
C2_CAIRO_LIVER_DEVELOPMENT_DN	152	Down	0.0640480179592377	0.770859306765495
C5_GO_MITOCHONDRIAL_ALPHA_KETOGLUTARATE_DEHYDROGENASE_COMPLEX	4	Up	0.0640519748060451	0.770859306765495
C5_GO_NEURON_DEATH_IN_RESPONSE_TO_HYDROGEN_PEROXIDE	5	Down	0.0642426396040966	0.772593159486203
C2_MARIADASON_RESPONSE_TO_BUTYRATE_SULINDAC_6	43	Up	0.0642671748465483	0.772593159486203
C7_GSE9509_LPS_VS_LPS_AND_IL10_STIM_IL10_KO_MACROPHAGE_20MIN_DN	176	Down	0.0644726773347846	0.774634939017437
C7_GSE17721_PAM3CSK4_VS_GADIQUIMOD_6H_BMDC_DN	163	Up	0.0645435714451408	0.775058044501268
C2_MARTIN_NFKB_TARGETS_DN	8	Up	0.0647094078191055	0.776620146991397
C2_ANDERSEN_CHOLANGIOCARCINOMA_CLASS2	110	Down	0.0647633161763376	0.776837944394578
C5_GO_RECEPTOR_MEDIATED_ENDOCYTOSIS_INVOLVED_IN_CHOLESTEROL_TRANSPORT	3	Up	0.0648099995900127	0.776930859831315
C3_FOXJ2_01	129	Up	0.0648425930522568	0.776930859831315
C2_BASAKI_YBX1_TARGETS_DN	321	Up	0.06496951915293	0.778022527320341
C5_GO_SEROTONIN_SECRETION	6	Down	0.0651123627376407	0.778948471188519
C5_GO_IMMUNOLOGICAL_SYNAPSE	33	Down	0.0651185574588386	0.778948471188519
C7_GSE3565_CTRL_VS_LPS_INJECTED_DUSP1_KO_SPLENOCYTES_UP	166	Up	0.0651616483002315	0.779034940025277
C5_GO_ICOSANOID_METABOLIC_PROCESS	55	Down	0.0651980043191036	0.779040840387176
C5_GO_NUCLEOTIDE_RECEPTOR_ACTIVITY	15	Down	0.0652444156344576	0.779166817387203
C2_REACTOME_REGULATION_OF_PTEN_GENE_TRANSCRIPTION	55	Up	0.0653219047571512	0.779603266358567
C5_GO_POSITIVE_REGULATION_OF_HORMONE_METABOLIC_PROCESS	12	Up	0.0653924330480084	0.779603266358567
C5_GO_NEGATIVE_REGULATION_OF_RELAXATION_OF_MUSCLE	2	Up	0.0654047148772424	0.779603266358567
C3_ACCTGTTG_UNKNOWN	121	Up	0.0654502866112495	0.779603266358567
C5_GO_NEGATIVE_REGULATION_OF_CARBOHYDRATE_METABOLIC_PROCESS	36	Down	0.06546668716632	0.779603266358567
C2_BURTON_ADIPOGENESIS_PEAK_AT_8HR	32	Down	0.0654962924598069	0.779603266358567
C2_SUBTIL_PROGESTIN_TARGETS	28	Up	0.065574028948684	0.779871027454476
C2_HILLION_HMGA1B_TARGETS	59	Down	0.0656757172639047	0.779871027454476
C5_GO_HISTONE_METHYLATION	113	Up	0.065693867900061	0.779871027454476
C2_GOLDRATH_ANTIGEN_RESPONSE	319	Down	0.0657090900927326	0.779871027454476
C2_WHITEHURST_PACLITAXEL_SENSITIVITY	26	Down	0.0657107133578293	0.779871027454476
C5_GO_RRNA_TRANSPORT	6	Down	0.0657341919287918	0.779871027454476
C7_GSE39556_UNTREATED_VS_3H_POLYIC_INJ_MOUSE_NK_CELL_UP	170	Down	0.0659201717462902	0.780399781116155
C2_THILLAINADESAN_ZNF217_TARGETS_DN	8	Up	0.0659949661108982	0.780399781116155
C7_GSE3982_EOSINOPHIL_VS_NEUTROPHIL_DN	150	Down	0.0660005567708231	0.780399781116155
C5_GO_REGULATION_OF_INFLAMMATORY_RESPONSE	243	Down	0.0660479064474471	0.780399781116155
C5_GO_GABA_RECEPTOR_BINDING	13	Down	0.0660924580294862	0.780399781116155
C5_GO_EUKARYOTIC_TRANSLATION_INITIATION_FACTOR_2_COMPLEX	5	Down	0.0660925882159522	0.780399781116155
C2_CALVET_IRINOTECAN_SENSITIVE_VS_REVERTED_DN	4	Up	0.066180864940616	0.780399781116155
C2_APPIERTO_RESPONSE_TO_FENRETINIDE_DN	46	Down	0.0663560432214738	0.780399781116155
C2_MEISSNER_NPC_HCP_WITH_H3K27ME3	24	Up	0.0664021372471058	0.780399781116155
C2_ABRAMSON_INTERACT_WITH_AIRE	42	Up	0.0664287946509454	0.780399781116155
C5_GO_SIN3_TYPE_COMPLEX	16	Up	0.0665153024692981	0.780399781116155
C2_MOOTHA_VOXPHOS	66	Down	0.0666585951426302	0.780399781116155
C7_GSE23321_CD8_STEM_CELL_MEMORY_VS_NAIVE_CD8_TCELL_DN	178	Up	0.0666745926035996	0.780399781116155
C7_GSE13411_SWITCHED_MEMORY_BCELL_VS_PLASMA_CELL_UP	178	Up	0.0667065135107917	0.780399781116155
C7_GSE45881_CXCR6HI_VS_CXCR1LO_COLONIC_LAMINA_PROPRIA_DN	169	Down	0.0667161918318575	0.780399781116155
C5_GO_REGULATION_OF_SYNAPSE_STRUCTURAL_PLASTICITY	2	Up	0.0667533206125493	0.780399781116155
C7_GSE2124_CTRL_VS_LYMPHOTOXIN_BETA_TREATED_MLN_UP	113	Down	0.0667570159798457	0.780399781116155
C2_BIOCARTA_CTLA4_PATHWAY	19	Down	0.0668122280508041	0.780399781116155
C5_GO_PYRIMIDINE_CONTAINING_COMPOUND_METABOLIC_PROCESS	22	Down	0.0668398993875807	0.780399781116155
C5_GO_N_ACETYLLACTOSAMINIDE_BETA_1_3_N_ACETYLGLUCOSAMINYLTRANSFERASE_ACTIVITY	5	Down	0.0669192132580973	0.780399781116155
C2_MOOTHA_GLYCOLYSIS	18	Down	0.0669527960284202	0.780399781116155
C3_CGTSACG_PAX3_B	125	Up	0.0669818333132046	0.780399781116155
C2_WHITFIELD_CELL_CYCLE_S	138	Up	0.0670226823476353	0.780399781116155
C7_GSE28130_ACTIVATED_VS_INDUCEED_TREG_DN	131	Down	0.0670570569801382	0.780399781116155
C5_GO_REGULATION_OF_COAGULATION	56	Down	0.0670873948628018	0.780399781116155
C5_GO_PRE_MRNA_INTRONIC_BINDING	5	Up	0.0671391632439409	0.780399781116155
C1_chr3p13	10	Down	0.0671520184040444	0.780399781116155
C1_chr6q26	6	Down	0.0672012750896847	0.780399781116155
C5_GO_PEPTIDYL_LYSINE_METHYLATION	107	Up	0.0672060784223493	0.780399781116155
C5_GO_COLUMNAR_CUBOIDAL_EPITHELIAL_CELL_DEVELOPMENT	38	Up	0.0672170903180062	0.780399781116155
C2_HUANG_DASATINIB_RESISTANCE_DN	58	Up	0.067232558733564	0.780399781116155
C2_REACTOME_TOLL_LIKE_RECEPTOR_4_TLR4_CASCADE	115	Down	0.0672340435603217	0.780399781116155
C3_ATGTTAA_MIR302C	191	Up	0.0672700652329844	0.780399781116155
C5_GO_NEGATIVE_REGULATION_OF_DENDRITIC_CELL_DIFFERENTIATION	5	Down	0.0672829292149559	0.780399781116155
C5_GO_REGULATION_OF_GTP_BINDING	10	Down	0.0673243859335144	0.780399781116155
C5_GO_CELL_CORTEX_REGION	31	Up	0.0673448919715304	0.780399781116155
C3_AAGCAAT_MIR137	162	Up	0.0673646146245682	0.780399781116155
C7_GSE17721_POLYIC_VS_CPG_1H_BMDC_UP	162	Up	0.0673928273109055	0.780399781116155
C5_GO_NEGATIVE_REGULATION_OF_B_CELL_ACTIVATION	24	Down	0.0675050813845344	0.780399781116155
C2_CHOW_RASSF1_TARGETS_DN	25	Down	0.0675833463938636	0.780399781116155
C5_GO_MAINTENANCE_OF_PRESYNAPTIC_ACTIVE_ZONE_STRUCTURE	2	Down	0.0676135583998836	0.780399781116155
C5_GO_POSITIVE_REGULATION_OF_NITRIC_OXIDE_BIOSYNTHETIC_PROCESS	28	Down	0.0676498118073916	0.780399781116155
C1_chrXq13	44	Down	0.0676615568570754	0.780399781116155
C2_REACTOME_TICAM1_RIP1_MEDIATED_IKK_COMPLEX_RECRUITMENT	18	Down	0.0677468866575365	0.780399781116155
C7_GSE22886_NAIVE_CD8_TCELL_VS_NEUTROPHIL_UP	176	Up	0.0677636930020818	0.780399781116155
C7_GSE22935_UNSTIM_VS_48H_MBOVIS_BCG_STIM_MACROPHAGE_UP	134	Up	0.0677979295626036	0.780399781116155
C5_GO_ODONTOGENESIS_OF_DENTIN_CONTAINING_TOOTH	51	Up	0.0678055632178575	0.780399781116155
C5_GO_APOLIPOPROTEIN_A_I_MEDIATED_SIGNALING_PATHWAY	5	Down	0.0678605288130937	0.780399781116155
C2_POMEROY_MEDULLOBLASTOMA_DESMOPLASIC_VS_CLASSIC_UP	49	Down	0.0679388549981115	0.780399781116155
C5_GO_UNSATURATED_FATTY_ACID_METABOLIC_PROCESS	53	Down	0.068055034630782	0.780399781116155
C5_GO_REGULATION_OF_SNARE_COMPLEX_ASSEMBLY	8	Up	0.0680986061770853	0.780399781116155
C2_TANG_SENESCENCE_TP53_TARGETS_UP	20	Up	0.0681242048752247	0.780399781116155
C5_GO_NEGATIVE_REGULATION_OF_ACUTE_INFLAMMATORY_RESPONSE_TO_ANTIGENIC_STIMULUS	3	Down	0.0681637081042589	0.780399781116155
C5_GO_NEGATIVE_REGULATION_OF_MAST_CELL_ACTIVATION	9	Down	0.0681766646719031	0.780399781116155
C3_AP3_Q6	169	Up	0.0681965795060346	0.780399781116155
C5_GO_PROTEIN_MATURATION_BY_4FE_4S_CLUSTER_TRANSFER	4	Up	0.0682477126411106	0.780399781116155
C2_LIEN_BREAST_CARCINOMA_METAPLASTIC_VS_DUCTAL_UP	54	Down	0.0682852691154551	0.780399781116155
C5_GO_MEMBRANE_FUSION	117	Up	0.0683034688990586	0.780399781116155
C2_REACTOME_CELLULAR_RESPONSE_TO_HYPOXIA	60	Down	0.0683617748299504	0.780399781116155
C5_GO_INTERLEUKIN_1_SECRETION	42	Down	0.068397925926032	0.780399781116155
C2_SASAI_RESISTANCE_TO_NEOPLASTIC_TRANSFROMATION	39	Up	0.068440969470421	0.780399781116155
C2_REACTOME_FC_EPSILON_RECEPTOR_FCERI_SIGNALING	115	Down	0.0684524009560973	0.780399781116155
C3_CCAATNNSNNNGCG_UNKNOWN	48	Up	0.0684737930694573	0.780399781116155
C7_GSE7852_LN_VS_THYMUS_TCONV_DN	174	Down	0.0684844838506167	0.780399781116155
C5_GO_GLUTATHIONE_DISULFIDE_OXIDOREDUCTASE_ACTIVITY	7	Down	0.0685248881583817	0.780399781116155
C2_SANA_TNF_SIGNALING_DN	62	Down	0.0685462760748285	0.780399781116155
C5_GO_DEAMINASE_ACTIVITY	25	Up	0.0685671141969229	0.780399781116155
C2_REACTOME_SIGNALING_BY_BMP	21	Up	0.0685881055970516	0.780399781116155
C5_GO_GLYCOSPHINGOLIPID_BINDING	8	Down	0.0685912274157842	0.780399781116155
C3_OCT1_07	108	Up	0.0685996691888883	0.780399781116155
C7_GSE15330_WT_VS_IKAROS_KO_GRANULOCYTE_MONOCYTE_PROGENITOR_UP	172	Up	0.0686208018804375	0.780399781116155
C5_GO_HISTONE_ACETYLTRANSFERASE_BINDING	26	Up	0.0687289843915303	0.780399781116155
C5_GO_EYE_PHOTORECEPTOR_CELL_DIFFERENTIATION	25	Up	0.0687797325031964	0.780399781116155
C5_GO_RESPONSE_TO_MAGNESIUM_ION	16	Up	0.0688158618956218	0.780399781116155
C2_SESTO_RESPONSE_TO_UV_C7	57	Down	0.0689249980646221	0.780399781116155
C7_GSE36009_UNSTIM_VS_LPS_STIM_DC_DN	182	Up	0.0689454929730565	0.780399781116155
C5_GO_REGULATION_OF_GLUTAMATE_SECRETION	7	Up	0.0689746774622334	0.780399781116155
C5_GO_CARBOHYDRATE_DERIVATIVE_TRANSMEMBRANE_TRANSPORTER_ACTIVITY	36	Up	0.0690343491224271	0.780399781116155
C3_EN1_01	77	Up	0.0690674677821822	0.780399781116155
C5_GO_REGULATION_OF_PROSTAGLANDIN_BIOSYNTHETIC_PROCESS	4	Up	0.0690913797820921	0.780399781116155
C7_GSE29614_CTRL_VS_TIV_FLU_VACCINE_PBMC_2007_DN	132	Down	0.0691076176936744	0.780399781116155
C5_GO_MICROTUBULE_ANCHORING_AT_CENTROSOME	9	Up	0.0691119125926897	0.780399781116155
C5_GO_MUSCLE_HYPERPLASIA	4	Down	0.0691244225584932	0.780399781116155
C2_REACTOME_RAF_ACTIVATION	26	Down	0.069145675227729	0.780399781116155
C5_GO_SIGNAL_PEPTIDE_PROCESSING	10	Down	0.0691495364557362	0.780399781116155
C7_GSE9988_ANTI_TREM1_VS_LPS_MONOCYTE_DN	168	Down	0.0691523766783555	0.780399781116155
C2_REACTOME_COLLAGEN_BIOSYNTHESIS_AND_MODIFYING_ENZYMES	47	Up	0.0691648439746337	0.780399781116155
C7_GSE39110_UNTREATED_VS_IL2_TREATED_CD8_TCELL_DAY3_POST_IMMUNIZATION_DN	180	Down	0.069179911269047	0.780399781116155
C2_REACTOME_PHYSIOLOGICAL_FACTORS	7	Up	0.0692621678710825	0.780399781116155
C5_GO_HISTONE_H3_K27_DEMETHYLATION	5	Up	0.0692928987239168	0.780399781116155
C5_GO_HISTONE_DEMETHYLASE_ACTIVITY_H3_K27_SPECIFIC_	5	Up	0.0692928987239168	0.780399781116155
C2_NUTT_GBM_VS_AO_GLIOMA_UP	41	Down	0.0693344034210811	0.780399781116155
C7_GSE3720_UNSTIM_VS_PMA_STIM_VD1_GAMMADELTA_TCELL_UP	158	Down	0.0694224986624703	0.780399781116155
C2_REACTOME_CDC6_ASSOCIATION_WITH_THE_ORC:ORIGIN_COMPLEX	10	Down	0.0694962365702689	0.780399781116155
C2_REACTOME_SIGNALLING_TO_ERKS	26	Down	0.0695129694184072	0.780399781116155
C5_GO_COLLAGEN_TRIMER	48	Up	0.0695697743155453	0.780399781116155
C7_GSE17186_NAIVE_VS_CD21LOW_TRANSITIONAL_BCELL_CORD_BLOOD_DN	171	Down	0.0696117774836085	0.780399781116155
C2_CHYLA_CBFA2T3_TARGETS_DN	179	Down	0.0696444484201627	0.780399781116155
C5_GO_RNA_POLYMERASE_II_ACTIVITY	9	Up	0.0696593128595062	0.780399781116155
C2_FERNANDEZ_BOUND_BY_MYC	149	Down	0.0696711475857828	0.780399781116155
C1_chr13q22	15	Down	0.0697067670090784	0.780399781116155
C5_GO_AUDITORY_RECEPTOR_CELL_MORPHOGENESIS	8	Up	0.069716116017581	0.780399781116155
C2_PILON_KLF1_TARGETS_UP	357	Up	0.0697320586263002	0.780399781116155
C2_STARK_HYPPOCAMPUS_22Q11_DELETION_UP	42	Up	0.0697430437706417	0.780399781116155
C5_GO_SPHERICAL_HIGH_DENSITY_LIPOPROTEIN_PARTICLE	5	Up	0.0698351629869061	0.780399781116155
C5_GO_REGULATION_OF_HUMORAL_IMMUNE_RESPONSE_MEDIATED_BY_CIRCULATING_IMMUNOGLOBULIN	7	Down	0.0698649581476973	0.780399781116155
C7_GSE35435_RESTING_VS_IL4_TREATED_MACROPHAGE_UP	164	Up	0.0698697238056522	0.780399781116155
C2_KYNG_WERNER_SYNDROM_AND_NORMAL_AGING_DN	164	Down	0.0698929751919402	0.780399781116155
C7_GSE17721_LPS_VS_GARDIQUIMOD_6H_BMDC_UP	164	Up	0.0699140176327335	0.780399781116155
C2_MATZUK_EARLY_ANTRAL_FOLLICLE	11	Up	0.0699166894155601	0.780399781116155
C1_chr6q16	15	Up	0.0699910486282236	0.780399781116155
C2_HATADA_METHYLATED_IN_LUNG_CANCER_DN	11	Down	0.0699947117793869	0.780399781116155
C7_GSE24574_BCL6_LOW_TFH_VS_TCONV_CD4_TCELL_DN	177	Down	0.0700026954462628	0.780399781116155
C5_GO_DENDRITIC_CELL_ANTIGEN_PROCESSING_AND_PRESENTATION	7	Down	0.0700308555973434	0.780399781116155
C7_GSE33292_DN3_THYMOCYTE_VS_TCELL_LYMPHOMA_FROM_TCF1_KO_DN	149	Down	0.0701157053117001	0.780399781116155
C3_TEF_Q6	177	Up	0.0701906096880417	0.780399781116155
C5_GO_IMMUNE_EFFECTOR_PROCESS	932	Down	0.0701954939533221	0.780399781116155
C3_ATACCTC_MIR202	146	Up	0.070328927928286	0.780399781116155
C5_GO_POSITIVE_REGULATION_OF_HORMONE_BIOSYNTHETIC_PROCESS	8	Up	0.0703734431360885	0.780399781116155
C5_GO_POSITIVE_REGULATION_OF_METANEPHRIC_GLOMERULUS_DEVELOPMENT	3	Up	0.07037832468041	0.780399781116155
C7_GSE24634_IL4_VS_CTRL_TREATED_NAIVE_CD4_TCELL_DAY10_UP	157	Down	0.0704020325999413	0.780399781116155
C5_GO_MICROTUBULE_ANCHORING_AT_MICROTUBULE_ORGANIZING_CENTER	11	Up	0.0704120387740717	0.780399781116155
C2_KESHELAVA_MULTIPLE_DRUG_RESISTANCE	70	Down	0.0704235382318889	0.780399781116155
C7_GSE19888_ADENOSINE_A3R_INH_PRETREAT_AND_ACT_BY_A3R_VS_A3R_INH_AND_TCELL_MEMBRANES_ACT_MAST_CELL_DN	174	Up	0.0704608126608314	0.780399781116155
C3_VDR_Q3	173	Up	0.0704842042995566	0.780399781116155
C5_GO_POSITIVE_REGULATION_OF_LEUKOCYTE_ADHESION_TO_VASCULAR_ENDOTHELIAL_CELL	10	Down	0.0705311183117816	0.780399781116155
C7_GSE3982_BCELL_VS_TH2_DN	159	Down	0.0705341021714455	0.780399781116155
C2_MATZUK_MATERNAL_EFFECT	2	Up	0.070584433812977	0.780399781116155
C2_REACTOME_O2_CO2_EXCHANGE_IN_ERYTHROCYTES	10	Down	0.0706208020018238	0.780399781116155
C2_ZHAN_MULTIPLE_MYELOMA_DN	35	Down	0.0706212915583171	0.780399781116155
C2_REACTOME_DNA_DAMAGE_REVERSAL	8	Up	0.0706222212079887	0.780399781116155
C5_GO_TETHERING_COMPLEX	51	Up	0.070625811262807	0.780399781116155
C2_REACTOME_RHO_GTPASES_ACTIVATE_FORMINS	117	Down	0.070672976008692	0.780399781116155
C2_ALCALAY_AML_BY_NPM1_LOCALIZATION_DN	171	Down	0.0706760974210469	0.780399781116155
C5_GO_POTASSIUM_TRANSPORTING_ATPASE_ACTIVITY	8	Up	0.0706923198625963	0.780399781116155
C5_GO_LOW_DENSITY_LIPOPROTEIN_PARTICLE_RECEPTOR_BIOSYNTHETIC_PROCESS	8	Down	0.0707001121232979	0.780399781116155
C2_FONTAINE_PAPILLARY_THYROID_CARCINOMA_DN	56	Down	0.0707611847545337	0.780399781116155
C2_WINNEPENNINCKX_MELANOMA_METASTASIS_UP	139	Down	0.0708481620697869	0.780399781116155
C7_GSE9650_NAIVE_VS_EFF_CD8_TCELL_DN	179	Down	0.0708528251883172	0.780399781116155
C5_GO_PHOSPHORYLATED_CARBOHYDRATE_DEPHOSPHORYLATION	13	Down	0.0708689220473817	0.780399781116155
C7_GSE4748_CTRL_VS_LPS_AND_CYANOBACTERIUM_LPSLIKE_STIM_DC_3H_UP	163	Up	0.070889219422098	0.780399781116155
C2_ROYLANCE_BREAST_CANCER_16Q_COPY_NUMBER_DN	17	Down	0.0709283254310721	0.780399781116155
C5_GO_DENDRITIC_SPINE_MORPHOGENESIS	40	Down	0.0709654248486623	0.780399781116155
C5_GO_CELLULAR_DEFENSE_RESPONSE	38	Down	0.0709957690645574	0.780399781116155
C5_GO_ANTIGEN_PROCESSING_AND_PRESENTATION_OF_ENDOGENOUS_PEPTIDE_ANTIGEN_VIA_MHC_CLASS_I_VIA_ER_PATHWAY	5	Down	0.0710002967607395	0.780399781116155
C7_GSE24574_BCL6_HIGH_VS_LOW_TFH_CD4_TCELL_DN	182	Down	0.0710238165661575	0.780399781116155
C5_GO_POST_EMBRYONIC_DEVELOPMENT	70	Up	0.0711715400636706	0.781627585845863
C5_GO_INTERLEUKIN_1_RECEPTOR_ACTIVITY	6	Down	0.0713157372610839	0.782815442406531
C3_WGGAATGY_TEF1_Q6	275	Up	0.0714159596637881	0.783133668041552
C5_GO_REGULATION_OF_GRANULOCYTE_CHEMOTAXIS	33	Down	0.0714460283063557	0.783133668041552
C5_GO_CARGO_RECEPTOR_ACTIVITY	64	Down	0.0714581057284371	0.783133668041552
C5_GO_NEGATIVE_REGULATION_OF_CHROMATIN_BINDING	7	Up	0.0715385272658412	0.783133668041552
C5_GO_PERICYTE_CELL_DIFFERENTIATION	6	Up	0.0715446405889316	0.783133668041552
C5_GO_PROTEASOME_ACTIVATING_ATPASE_ACTIVITY	5	Down	0.0716039557491285	0.783133668041552
C5_GO_NURF_COMPLEX	7	Up	0.0716315185577394	0.783133668041552
C5_GO_SNRNA_TRANSCRIPTION_BY_RNA_POLYMERASE_III	5	Up	0.0716948662721458	0.783133668041552
C2_REACTOME_FOXO_MEDIATED_TRANSCRIPTION_OF_CELL_CYCLE_GENES	15	Up	0.0717391322093832	0.783133668041552
C5_GO_POSITIVE_REGULATION_OF_TROPHOBLAST_CELL_MIGRATION	3	Up	0.0717510076384287	0.783133668041552
C5_GO_REGULATION_OF_CELLULAR_AMINE_METABOLIC_PROCESS	56	Down	0.0717592624374689	0.783133668041552
C5_GO_REGULATION_OF_INTERLEUKIN_12_SECRETION	6	Down	0.0718017267152941	0.783133668041552
C7_GSE42021_CD24HI_VS_CD24INT_TREG_THYMUS_UP	170	Up	0.071813389805219	0.783133668041552
C5_GO_POSITIVE_REGULATION_OF_TUMOR_NECROSIS_FACTOR_SUPERFAMILY_CYTOKINE_PRODUCTION	60	Down	0.0719807014308589	0.784168748606896
C5_GO_NATURAL_KILLER_CELL_CHEMOTAXIS	6	Up	0.0720411267275342	0.784168748606896
C7_GSE11864_UNTREATED_VS_CSF1_IFNG_IN_MAC_UP	164	Down	0.072083274980674	0.784168748606896
C2_BOYAULT_LIVER_CANCER_SUBCLASS_G1_UP	99	Up	0.0721108753255548	0.784168748606896
C7_GSE37605_FOXP3_FUSION_GFP_VS_IRES_GFP_TREG_C57BL6_UP	154	Up	0.0721200477589633	0.784168748606896
C5_GO_POSITIVE_REGULATION_OF_ANTIGEN_RECEPTOR_MEDIATED_SIGNALING_PATHWAY	22	Down	0.0721419613441516	0.784168748606896
C2_BIOCARTA_CTL_PATHWAY	13	Down	0.0721609965688526	0.784168748606896
[truncated: 19,724 more rows]
