# Supplementary material for: Osteopontin associates with brain TRM-cell transcriptome and compartmentalization in donors with and without multiple sclerosis
Source: iScience. 2022 Dec 9;26(1):105785. doi: 10.1016/j.isci.2022.105785 (PMC9804143; doi:10.1016/j.isci.2022.105785)
Supplement: Data S6. Gene set enrichment analysis results of matched blood and brain samples, related to Figures S10B and S10C [file mmc7.zip › DataS6_GSEA_Circulating_vs_Brain/tab.camera.v7.0_WM_CD4_TRM_vs_B_CD4_TEMRA.txt]

geneset	NGenes	Direction	PValue	FDR
C2_KEGG_RIBOSOME	62	Down	1.94393555835111e-12	4.22281121340612e-08
C2_REACTOME_NONSENSE_MEDIATED_DECAY_NMD_INDEPENDENT_OF_THE_EXON_JUNCTION_COMPLEX_EJC	71	Down	1.42183898078246e-11	1.14122786344881e-07
C2_REACTOME_EUKARYOTIC_TRANSLATION_INITIATION	89	Down	1.57606389096646e-11	1.14122786344881e-07
C5_GO_COTRANSLATIONAL_PROTEIN_TARGETING_TO_MEMBRANE	77	Down	8.71419014119759e-10	4.73245881093088e-06
C5_GO_CYTOSOLIC_RIBOSOME	79	Down	1.68184166846424e-09	7.30692931280974e-06
C2_REACTOME_SRP_DEPENDENT_COTRANSLATIONAL_PROTEIN_TARGETING_TO_MEMBRANE	86	Down	4.07049081842008e-09	1.47372120080899e-05
C5_GO_CYTOSOLIC_LARGE_RIBOSOMAL_SUBUNIT	46	Down	6.19014955278667e-09	1.9209802676455e-05
C2_REACTOME_NONSENSE_MEDIATED_DECAY_NMD	89	Down	1.70827543784558e-08	4.63860841703995e-05
C5_GO_ESTABLISHMENT_OF_PROTEIN_LOCALIZATION_TO_ENDOPLASMIC_RETICULUM	86	Down	2.57781404668823e-08	6.22198383735649e-05
TRM_core_signature_DOWN	14	Down	3.8802213446661e-08	8.42900482701817e-05
C5_GO_TRANSLATIONAL_INITIATION	151	Down	6.07267623766369e-08	0.000111919450419958
C2_CHNG_MULTIPLE_MYELOMA_HYPERPLOID_UP	41	Down	6.18254110868434e-08	0.000111919450419958
C2_REACTOME_ACTIVATION_OF_THE_MRNA_UPON_BINDING_OF_THE_CAP_BINDING_COMPLEX_AND_EIFS_AND_SUBSEQUENT_BINDING_TO_43S	41	Down	1.03742199844107e-07	0.000173353215939503
C2_REACTOME_SELENOAMINO_ACID_METABOLISM	87	Down	1.25612245402122e-07	0.000194905343347878
C5_GO_NUCLEAR_TRANSCRIBED_MRNA_CATABOLIC_PROCESS_NONSENSE_MEDIATED_DECAY	95	Down	2.03545546965715e-07	0.000294774661115748
C5_GO_PROTEIN_LOCALIZATION_TO_ENDOPLASMIC_RETICULUM	104	Down	1.55355262993636e-06	0.00210923898625672
C2_BILANGES_SERUM_AND_RAPAMYCIN_SENSITIVE_GENES	40	Down	1.99673284547973e-06	0.00255147221190331
C2_REACTOME_RRNA_PROCESSING_IN_THE_NUCLEUS_AND_CYTOSOL	148	Down	3.41692355384404e-06	0.00412073282741394
C5_GO_CYTOPLASMIC_TRANSLATION	80	Down	3.60419480370414e-06	0.00412073282741394
C2_REACTOME_REGULATION_OF_EXPRESSION_OF_SLITS_AND_ROBOS	125	Down	7.90080350980871e-06	0.00858145773217874
C5_GO_STRUCTURAL_CONSTITUENT_OF_RIBOSOME	123	Down	8.9901602836833e-06	0.0092996786591644
C7_GSE5542_UNTREATED_VS_IFNG_TREATED_EPITHELIAL_CELLS_6H_UP	162	Down	1.0215851708143e-05	0.0100528480843846
C5_GO_RIBOSOMAL_SUBUNIT	146	Down	1.06438109810268e-05	0.0100528480843846
C2_REACTOME_RRNA_PROCESSING	158	Down	1.19555327689519e-05	0.0108212515974976
C5_GO_PROTEIN_TARGETING_TO_MEMBRANE	150	Down	1.47594619171674e-05	0.0124258231781908
C5_GO_POLYSOMAL_RIBOSOME	24	Down	1.48723197823947e-05	0.0124258231781908
C5_GO_CYTOSOLIC_SMALL_RIBOSOMAL_SUBUNIT	29	Down	2.06796749563328e-05	0.0166379473732006
C2_REACTOME_INFLUENZA_INFECTION	124	Down	2.35464125125796e-05	0.0182678113932416
C5_GO_VIRAL_GENE_EXPRESSION	151	Down	2.89441066493556e-05	0.0216811320256535
C7_GSE11057_EFF_MEM_VS_CENT_MEM_CD4_TCELL_UP	163	Up	4.41047536600548e-05	0.0319362521252456
C7_GSE26495_NAIVE_VS_PD1HIGH_CD8_TCELL_UP	161	Down	5.14594276249537e-05	0.0358867224057139
C7_GSE2405_0H_VS_9H_A_PHAGOCYTOPHILUM_STIM_NEUTROPHIL_DN	165	Down	5.28644808259837e-05	0.0358867224057139
C5_GO_TRANSLATION_PREINITIATION_COMPLEX	14	Down	5.87416207209893e-05	0.0386680068764258
C5_GO_RIBOSOMAL_LARGE_SUBUNIT_ASSEMBLY	21	Down	6.28186699474004e-05	0.0401355872725699
C2_REACTOME_SIGNALING_BY_ROBO_RECEPTORS	164	Down	8.37178010737072e-05	0.0519600512206898
C5_GO_RIBOSOME	175	Down	8.92929742714334e-05	0.0538808688916208
C2_FARMER_BREAST_CANCER_CLUSTER_1	36	Up	0.000106556185888836	0.0625600007044104
C5_GO_EUKARYOTIC_48S_PREINITIATION_COMPLEX	12	Down	0.000119812819866361	0.0684919443672883
C2_REACTOME_TRANSLATION	240	Down	0.000145341172740373	0.0793449451206253
C7_GSE36891_UNSTIM_VS_POLYIC_TLR3_STIM_PERITONEAL_MACROPHAGE_UP	112	Up	0.000146103107527736	0.0793449451206253
C5_GO_SMALL_RIBOSOMAL_SUBUNIT	49	Down	0.000170559423545536	0.090367374577553
C5_GO_LARGE_RIBOSOMAL_SUBUNIT	99	Down	0.000186128612688573	0.0962683774627112
C7_GSE11057_EFF_MEM_VS_CENT_MEM_CD4_TCELL_DN	159	Down	0.000229994088607427	0.116189804344631
C7_GSE11057_NAIVE_VS_EFF_MEMORY_CD4_TCELL_UP	169	Down	0.000240499526278729	0.117315041635081
C5_GO_ENDONUCLEOLYTIC_CLEAVAGE_INVOLVED_IN_RRNA_PROCESSING	7	Down	0.000243022458849083	0.117315041635081
C5_GO_FORMATION_OF_CYTOPLASMIC_TRANSLATION_INITIATION_COMPLEX	11	Down	0.000266626891685856	0.125911651480258
C5_GO_TOLL_LIKE_RECEPTOR_BINDING	11	Down	0.000283058869937266	0.130827400673345
C5_GO_RIBOSOME_ASSEMBLY	45	Down	0.000320880494462004	0.145218478774961
C7_GSE26495_PD1HIGH_VS_PD1LOW_CD8_TCELL_DN	137	Down	0.000342854544300715	0.151996515629478
C7_GSE11057_NAIVE_VS_EFF_MEMORY_CD4_TCELL_DN	170	Up	0.000367876990380579	0.159827837240747
C5_GO_FORMATION_OF_QUADRUPLE_SL_U4_U5_U6_SNRNP	7	Down	0.000376593316440225	0.16040660025551
C5_GO_CYTOSOLIC_PART	194	Down	0.000397139395726516	0.165904982564752
C2_WOOD_EBV_EBNA1_TARGETS_DN	41	Up	0.000413064511063043	0.169301893845707
C7_GSE11057_NAIVE_VS_MEMORY_CD4_TCELL_UP	158	Down	0.000448243490870688	0.180318395410814
C2_ROZANOV_MMP14_TARGETS_SUBSET	24	Up	0.000490720337587667	0.193816688971216
C2_POMEROY_MEDULLOBLASTOMA_PROGNOSIS_DN	33	Down	0.000577179740738851	0.223894205501251
C2_DAUER_STAT3_TARGETS_DN	40	Up	0.000595610212766755	0.226990186876004
C5_GO_CYTOPLASMIC_TRANSLATIONAL_INITIATION	26	Down	0.000649025058317967	0.243082264514503
C5_GO_EUKARYOTIC_TRANSLATION_INITIATION_FACTOR_3_COMPLEX	13	Down	0.000697139759830873	0.254952563030482
C5_GO_NUCLEAR_TRANSCRIBED_MRNA_CATABOLIC_PROCESS	165	Down	0.000707942701695823	0.254952563030482
C5_GO_REGULATION_OF_CELL_CELL_ADHESION_MEDIATED_BY_INTEGRIN	11	Up	0.000715928110521541	0.254952563030482
C2_REACTOME_UBIQUINOL_BIOSYNTHESIS	7	Down	0.000735787252019911	0.257798491542395
C5_GO_MULTI_ORGANISM_MEMBRANE_FUSION	7	Up	0.000764443659220261	0.263587454114948
C2_REACTOME_DECTIN_2_FAMILY	12	Down	0.000818723882309605	0.275383690650262
C7_GSE22886_NAIVE_TCELL_VS_DC_UP	173	Down	0.000845506161868674	0.275383690650262
C5_GO_IGG_BINDING	7	Down	0.000848351568903005	0.275383690650262
C2_NAGASHIMA_EGF_SIGNALING_UP	47	Up	0.000861259821353403	0.275383690650262
C2_REACTOME_RHO_GTPASES_ACTIVATE_IQGAPS	22	Up	0.000862039817898902	0.275383690650262
C5_GO_LYMPHOCYTE_CHEMOTAXIS	32	Up	0.000897138303046521	0.275614036531893
C2_JI_RESPONSE_TO_FSH_UP	59	Up	0.000901574214577371	0.275614036531893
C5_GO_POSITIVE_REGULATION_OF_CELL_CELL_ADHESION_MEDIATED_BY_INTEGRIN	6	Up	0.000906153005337161	0.275614036531893
C2_REACTOME_PREGNENOLONE_BIOSYNTHESIS	10	Up	0.000922760340368846	0.275614036531893
C7_GSE11057_NAIVE_VS_CENT_MEMORY_CD4_TCELL_UP	155	Down	0.000926199174461548	0.275614036531893
C2_WANG_IMMORTALIZED_BY_HOXA9_AND_MEIS1_DN	19	Down	0.000993622161099563	0.291681813588727
C7_GSE11057_NAIVE_VS_MEMORY_CD4_TCELL_DN	182	Up	0.00103990433189177	0.301197890689132
C5_GO_ASYMMETRIC_CELL_DIVISION	15	Up	0.00109786850723228	0.313802599771142
C5_GO_NEGATIVE_REGULATION_OF_CARDIAC_MUSCLE_ADAPTATION	6	Up	0.00120951118628575	0.338402923514462
C7_GSE5542_UNTREATED_VS_IFNA_TREATED_EPITHELIAL_CELLS_24H_DN	162	Down	0.00121509128730507	0.338402923514462
C7_GSE22886_NAIVE_BCELL_VS_NEUTROPHIL_UP	171	Down	0.00123510789267924	0.339623401932545
C6_CSR_LATE_UP.V1_DN	111	Up	0.00127588848265553	0.346451568859077
C5_GO_THYMOCYTE_MIGRATION	6	Up	0.00137023779881163	0.363968913779674
H_HALLMARK_CHOLESTEROL_HOMEOSTASIS	67	Up	0.00137391018413356	0.363968913779674
C2_HORTON_SREBF_TARGETS	22	Up	0.00143891063538487	0.37659585219838
C2_MATZUK_LUTEAL_GENES	5	Up	0.00147557193287234	0.381593441640307
C7_GSE22886_NAIVE_CD8_TCELL_VS_MEMORY_TCELL_UP	156	Down	0.00156065666961268	0.398848762752898
C5_GO_CYCLIN_DEPENDENT_PROTEIN_SERINE_THREONINE_KINASE_REGULATOR_ACTIVITY	42	Up	0.00157903752593099	0.39885386250929
C5_GO_MODULATION_BY_HOST_OF_VIRAL_PROCESS	21	Up	0.00161473764655008	0.399163297706591
C5_GO_RESPONSE_TO_MAGNESIUM_ION	16	Up	0.00161701285265295	0.399163297706591
TRM_core_signature_UP	13	Up	0.00164088975119622	0.399208688978066
C2_REACTOME_POST_CHAPERONIN_TUBULIN_FOLDING_PATHWAY	16	Up	0.00166575120360723	0.399208688978066
C5_GO_RRNA_BINDING	43	Down	0.00167898016917563	0.399208688978066
C2_NIKOLSKY_BREAST_CANCER_19Q13.1_AMPLICON	21	Up	0.0016907056753663	0.399208688978066
C5_GO_CELLULAR_RESPONSE_TO_GONADOTROPIN_STIMULUS	14	Up	0.00176852514255558	0.407913035147635
C5_GO_MON1_CCZ1_COMPLEX	5	Down	0.00178347188481758	0.407913035147635
C5_GO_POSITIVE_REGULATION_OF_HORMONE_METABOLIC_PROCESS	12	Up	0.00178390362008126	0.407913035147635
C2_GAJATE_RESPONSE_TO_TRABECTEDIN_UP	54	Up	0.00186828202362735	0.422757191658927
C2_REACTOME_GAP_JUNCTION_ASSEMBLY	12	Up	0.00192190260840975	0.43040711713902
C5_GO_BLOOD_COAGULATION_INTRINSIC_PATHWAY	8	Down	0.00196731897990805	0.435749272223897
C2_PEDERSEN_METASTASIS_BY_ERBB2_ISOFORM_1	39	Up	0.00199820939096178	0.435749272223897
C5_GO_POSITIVE_REGULATION_OF_LYMPHOCYTE_MIGRATION	26	Up	0.00200593505604151	0.435749272223897
C1_MT	13	Up	0.00205078754632393	0.43808444908767
C5_GO_PENTOSE_PHOSPHATE_SHUNT	14	Down	0.00206629927481872	0.43808444908767
C5_GO_POSITIVE_REGULATION_OF_T_CELL_CYTOKINE_PRODUCTION	17	Up	0.00207718539133775	0.43808444908767
C2_ROETH_TERT_TARGETS_UP	12	Up	0.00216153308866904	0.447888331646374
C5_GO_MATURATION_OF_SSU_RRNA	34	Down	0.0021649070028481	0.447888331646374
C5_GO_RIBOSOMAL_LARGE_SUBUNIT_BIOGENESIS	52	Down	0.00225991555171524	0.462039974975963
C2_REACTOME_TRANSPORT_OF_CONNEXONS_TO_THE_PLASMA_MEMBRANE	9	Up	0.00227584943711403	0.462039974975963
C7_GSE2405_0H_VS_24H_A_PHAGOCYTOPHILUM_STIM_NEUTROPHIL_UP	164	Down	0.00233152493273169	0.468960334386394
C5_GO_TRANSLATION_ELONGATION_FACTOR_ACTIVITY	15	Down	0.00237652166650509	0.469622637337576
C5_GO_REGULATION_OF_AMYLOID_FIBRIL_FORMATION	6	Up	0.00237805506178398	0.469622637337576
C5_GO_PLATELET_DENSE_GRANULE	14	Up	0.00241710687287161	0.473034347742252
C2_WONG_EMBRYONIC_STEM_CELL_CORE	291	Down	0.0025157640900852	0.486875044480673
C5_GO_NEGATIVE_REGULATION_OF_PHAGOCYTOSIS	17	Down	0.00253265571174866	0.486875044480673
C2_REACTOME_FCGR_ACTIVATION	12	Down	0.00256534490589708	0.488833222726335
C5_GO_QUINONE_BIOSYNTHETIC_PROCESS	14	Down	0.00258857242197589	0.488970075848542
C2_HOFFMANN_PRE_BI_TO_LARGE_PRE_BII_LYMPHOCYTE_DN	54	Up	0.00264051744087142	0.494482416965947
C2_REACTOME_SYNTHESIS_OF_DIPHTHAMIDE_EEF2	8	Down	0.00266459110026032	0.494725747614999
C2_BIOCARTA_CLASSIC_PATHWAY	6	Up	0.00279068975123751	0.513747063272308
C5_GO_POSITIVE_REGULATION_BY_HOST_OF_VIRAL_PROCESS	12	Up	0.00292380240200333	0.533729072090069
C5_GO_REGULATION_OF_CARDIAC_MUSCLE_ADAPTATION	8	Up	0.00298930589449015	0.537212461362185
C5_GO_POSITIVE_REGULATION_OF_T_CELL_MIGRATION	23	Up	0.0030425547284965	0.537212461362185
C5_GO_POSITIVE_REGULATION_OF_LYMPHOCYTE_CHEMOTAXIS	12	Up	0.0030509672708313	0.537212461362185
C5_GO_ENDONUCLEOLYTIC_CLEAVAGE_IN_ITS1_TO_SEPARATE_SSU_RRNA_FROM_5_8S_RRNA_AND_LSU_RRNA_FROM_TRICISTRONIC_RRNA_TRANSCRIPT_SSU_RRNA_5_8S_RRNA_LSU_RRNA_	5	Down	0.00305145740891818	0.537212461362185
C7_GSE26495_NAIVE_VS_PD1LOW_CD8_TCELL_UP	159	Down	0.00306653524876449	0.537212461362185
C2_GROSS_HYPOXIA_VIA_ELK3_AND_HIF1A_UP	117	Up	0.00317238793105716	0.543809124356135
C5_GO_NEGATIVE_REGULATION_OF_GRANULOCYTE_DIFFERENTIATION	6	Up	0.00317911517331882	0.543809124356135
C2_HAN_JNK_SINGALING_UP	25	Up	0.003188903241946	0.543809124356135
C5_GO_RESPONSE_TO_GRANULOCYTE_MACROPHAGE_COLONY_STIMULATING_FACTOR	7	Up	0.00323581817825216	0.543809124356135
C2_HUANG_FOXA2_TARGETS_DN	30	Up	0.003237871103857	0.543809124356135
C2_WANG_RESPONSE_TO_FORSKOLIN_DN	8	Up	0.00325439332349572	0.543809124356135
C2_ROETH_TERT_TARGETS_DN	9	Up	0.00329240599286967	0.54596133880235
C2_AMIT_SERUM_RESPONSE_60_MCF10A	50	Up	0.00334280736049117	0.550119729484468
C5_GO_SECRETORY_GRANULE_LOCALIZATION	11	Up	0.00342041326858748	0.558658928071622
C5_GO_AMYLOID_FIBRIL_FORMATION	12	Up	0.00355045185717144	0.574897861906782
C2_PHONG_TNF_TARGETS_UP	49	Up	0.0035727667153439	0.574897861906782
C7_GSE4984_LPS_VS_VEHICLE_CTRL_TREATED_DC_DN	178	Up	0.00375007809177637	0.596012823504484
C2_SCHMIDT_POR_TARGETS_IN_LIMB_BUD_UP	23	Up	0.00379095426494595	0.596012823504484
C2_AMIT_EGF_RESPONSE_480_MCF10A	32	Up	0.00380473618004243	0.596012823504484
C5_GO_C21_STEROID_HORMONE_BIOSYNTHETIC_PROCESS	16	Up	0.00390616520255853	0.596012823504484
C5_GO_INNATE_IMMUNE_RESPONSE_ACTIVATING_CELL_SURFACE_RECEPTOR_SIGNALING_PATHWAY	80	Down	0.00393959938160747	0.596012823504484
C2_WEST_ADRENOCORTICAL_TUMOR_MARKERS_DN	7	Up	0.00395709303588819	0.596012823504484
C5_GO_REGULATION_OF_ERBB_SIGNALING_PATHWAY	78	Up	0.00396620277481157	0.596012823504484
C7_GSE10325_CD4_TCELL_VS_BCELL_DN	163	Down	0.00397514052690404	0.596012823504484
C5_GO_DNA_REPLICATION_DEPENDENT_NUCLEOSOME_ORGANIZATION	30	Down	0.00400214390470869	0.596012823504484
C2_KEGG_LEISHMANIA_INFECTION	58	Down	0.00400292363170595	0.596012823504484
C5_GO_MYD88_DEPENDENT_TOLL_LIKE_RECEPTOR_SIGNALING_PATHWAY	33	Down	0.00402800359411303	0.596012823504484
C2_BYSTRYKH_HEMATOPOIESIS_STEM_CELL_IL3RA	5	Up	0.00403323137021402	0.596012823504484
C5_GO_ASPARTATE_TRANSMEMBRANE_TRANSPORT	7	Down	0.00416841240288112	0.608016901057928
C2_KOBAYASHI_EGFR_SIGNALING_6HR_DN	11	Up	0.00417044230804361	0.608016901057928
C2_BOQUEST_STEM_CELL_CULTURED_VS_FRESH_DN	16	Up	0.00431122125422433	0.624351062036768
C5_GO_ADENYL_NUCLEOTIDE_EXCHANGE_FACTOR_ACTIVITY	7	Down	0.00436626613811672	0.626853970164885
C2_REACTOME_GAP_JUNCTION_TRAFFICKING_AND_REGULATION	23	Up	0.00442360370857173	0.626853970164885
C5_GO_UMP_BIOSYNTHETIC_PROCESS	9	Down	0.00443920008885701	0.626853970164885
C5_GO_POSITIVE_REGULATION_OF_T_HELPER_2_CELL_CYTOKINE_PRODUCTION	6	Up	0.00444393092139172	0.626853970164885
C5_GO_CLATHRIN_HEAVY_CHAIN_BINDING	7	Up	0.00450083636010301	0.627308651348635
C5_GO_VOLUME_SENSITIVE_ANION_CHANNEL_ACTIVITY	8	Down	0.0045618532574693	0.627308651348635
C5_GO_SPLICEOSOMAL_TRI_SNRNP_COMPLEX_ASSEMBLY	19	Down	0.00458036725870739	0.627308651348635
C2_BIOCARTA_COMP_PATHWAY	7	Up	0.00462670448288301	0.627308651348635
C7_GSE2770_TGFB_AND_IL4_VS_IL12_TREATED_ACT_CD4_TCELL_2H_DN	170	Up	0.00467432747167414	0.627308651348635
C1_chr16q12	24	Up	0.00470590943818733	0.627308651348635
C2_SEITZ_NEOPLASTIC_TRANSFORMATION_BY_8P_DELETION_UP	53	Up	0.00471052448624571	0.627308651348635
C2_LIU_SMARCA4_TARGETS	43	Up	0.00471538019106903	0.627308651348635
C2_AMUNDSON_DNA_DAMAGE_RESPONSE_TP53	15	Up	0.00475671673552702	0.627308651348635
C5_GO_MITOCHONDRIAL_OUTER_MEMBRANE_TRANSLOCASE_COMPLEX	6	Up	0.00476362546278048	0.627308651348635
C5_GO_VERY_LONG_CHAIN_FATTY_ACID_CATABOLIC_PROCESS	5	Down	0.00476480815138447	0.627308651348635
C1_chr15q26	58	Down	0.00479408976874792	0.627361518352477
C5_GO_POSITIVE_REGULATION_OF_INTERLEUKIN_5_PRODUCTION	11	Up	0.0048381415237584	0.629335019883855
C5_GO_UBIQUITIN_DEPENDENT_ENDOCYTOSIS	4	Up	0.00488838986673109	0.632086268303568
C2_MARTINELLI_IMMATURE_NEUTROPHIL_DN	13	Down	0.00492441405835318	0.63297660703909
C2_WACKER_HYPOXIA_TARGETS_OF_VHL	11	Up	0.00502985559229383	0.642726782537641
C7_GSE10325_LUPUS_CD4_TCELL_VS_LUPUS_BCELL_DN	162	Down	0.00509538344610522	0.647292483039437
C2_AMIT_EGF_RESPONSE_240_MCF10A	17	Up	0.00513060397719023	0.647977384863391
C2_SERVITJA_ISLET_HNF1A_TARGETS_UP	105	Up	0.00517453069666206	0.649747574124797
C2_YAMASHITA_LIVER_CANCER_WITH_EPCAM_UP	38	Down	0.00530754517325878	0.662619562061498
C7_GSE7852_LN_VS_FAT_TCONV_DN	175	Up	0.0053450066092769	0.663483306133269
C2_XU_HGF_TARGETS_REPRESSED_BY_AKT1_UP	9	Up	0.00557294419762819	0.680277595832804
C5_GO_T_HELPER_2_CELL_CYTOKINE_PRODUCTION	12	Up	0.00559013713183604	0.680277595832804
C2_LUI_THYROID_CANCER_CLUSTER_3	21	Down	0.00559380623574361	0.680277595832804
C7_GSE4984_LPS_VS_VEHICLE_CTRL_TREATED_DC_UP	160	Down	0.00567186356669957	0.680277595832804
C5_GO_MACROPHAGE_PROLIFERATION	3	Up	0.00568056513056906	0.680277595832804
C5_GO_MICROGLIAL_CELL_PROLIFERATION	3	Up	0.00568056513056906	0.680277595832804
C5_GO_LACTATE_TRANSPORT	3	Up	0.00569951307101093	0.680277595832804
C5_GO_PYRIMIDINE_NUCLEOSIDE_BIOSYNTHETIC_PROCESS	14	Down	0.00581316562807544	0.690051349391709
C5_GO_NEGATIVE_REGULATION_OF_MEGAKARYOCYTE_DIFFERENTIATION	17	Down	0.0060267050084614	0.704161896848155
C5_GO_EXTRINSIC_COMPONENT_OF_PRESYNAPTIC_MEMBRANE	4	Up	0.00603500322259342	0.704161896848155
C2_HOLLERN_EMT_BREAST_TUMOR_UP	108	Up	0.00609705471272167	0.704161896848155
C5_GO_ACTIN_CORTICAL_PATCH	11	Up	0.0061897903560463	0.704161896848155
C5_GO_L_LYSINE_TRANSMEMBRANE_TRANSPORTER_ACTIVITY	3	Up	0.00619369663492786	0.704161896848155
C5_GO_DEOXYRIBONUCLEOTIDE_BINDING	4	Down	0.00622579944701235	0.704161896848155
C5_GO_MHC_CLASS_II_PROTEIN_COMPLEX	9	Down	0.00627987462499456	0.704161896848155
C3_GKCGCNNNNNNNTGAYG_UNKNOWN	52	Down	0.00628256850815608	0.704161896848155
C1_chr11q25	12	Down	0.00629249620492875	0.704161896848155
C5_GO_REGULATION_OF_LYMPHOCYTE_MIGRATION	46	Up	0.00631465216753848	0.704161896848155
C5_GO_RECEPTOR_MEDIATED_ENDOCYTOSIS_INVOLVED_IN_CHOLESTEROL_TRANSPORT	3	Up	0.00633676045170254	0.704161896848155
C5_GO_CELLULAR_RESPONSE_TO_KETONE	69	Up	0.00639407223576794	0.704161896848155
C5_GO_RETROGRADE_NEURONAL_DENSE_CORE_VESICLE_TRANSPORT	5	Up	0.00646429337136577	0.704161896848155
C2_REACTOME_CTLA4_INHIBITORY_SIGNALING	20	Down	0.00651628563932081	0.704161896848155
C5_GO_NEGATIVE_REGULATION_OF_EPIDERMAL_GROWTH_FACTOR_ACTIVATED_RECEPTOR_ACTIVITY	12	Up	0.00657791248464961	0.704161896848155
C2_BRUNO_HEMATOPOIESIS	55	Up	0.006592574216728	0.704161896848155
C5_GO_REGULATION_OF_T_CELL_MIGRATION	35	Up	0.00659555992590468	0.704161896848155
C2_JAZAG_TGFB1_SIGNALING_DN	29	Down	0.00661281070496628	0.704161896848155
C5_GO_SMALL_RIBOSOMAL_SUBUNIT_RRNA_BINDING	9	Down	0.00665758029722119	0.704161896848155
C5_GO_PYRIMIDINE_NUCLEOTIDE_SALVAGE	5	Down	0.00668081144826878	0.704161896848155
C5_GO_ESTABLISHMENT_OF_PROTEIN_LOCALIZATION_TO_MEMBRANE	260	Down	0.00672341380776442	0.704161896848155
C5_GO_POSITIVE_REGULATION_OF_SUPEROXIDE_ANION_GENERATION	15	Down	0.00673737404431228	0.704161896848155
C2_LY_AGING_MIDDLE_UP	8	Up	0.00676982066593911	0.704161896848155
C5_GO_MEDIUM_CHAIN_FATTY_ACID_BIOSYNTHETIC_PROCESS	6	Down	0.00678021588427035	0.704161896848155
C2_BILANGES_SERUM_RESPONSE_TRANSLATION	18	Down	0.00679924275982928	0.704161896848155
C2_MELLMAN_TUT1_TARGETS_UP	18	Down	0.00680447902560187	0.704161896848155
C5_GO_SPERM_ANNULUS	5	Up	0.00680725490669395	0.704161896848155
C2_CHEOK_RESPONSE_TO_HD_MTX_UP	18	Down	0.00693656896114911	0.710560326191971
C7_GSE32986_UNSTIM_VS_CURDLAN_LOWDOSE_STIM_DC_DN	182	Up	0.00697640893743782	0.710560326191971
C5_GO_REGULATION_OF_OSTEOCLAST_DIFFERENTIATION	49	Up	0.00701052868585917	0.710560326191971
C5_GO_PLATELET_DERIVED_GROWTH_FACTOR_RECEPTOR_ALPHA_SIGNALING_PATHWAY	4	Up	0.00706122565426059	0.710560326191971
C5_GO_REGULATION_OF_PLATELET_DERIVED_GROWTH_FACTOR_RECEPTOR_ALPHA_SIGNALING_PATHWAY	4	Up	0.00706122565426059	0.710560326191971
C2_BIOCARTA_DSP_PATHWAY	7	Up	0.00706536990551332	0.710560326191971
C2_NAGASHIMA_NRG1_SIGNALING_UP	149	Up	0.00714377825786526	0.712646727423013
C7_GSE42088_UNINF_VS_LEISHMANIA_INF_DC_4H_DN	161	Down	0.00715172796474782	0.712646727423013
C7_GSE5542_UNTREATED_VS_IFNA_AND_IFNG_TREATED_EPITHELIAL_CELLS_6H_UP	169	Down	0.00727030426548373	0.716133530784062
C2_LEE_SP4_THYMOCYTE	14	Up	0.00731117786915568	0.716133530784062
C2_ZIRN_TRETINOIN_RESPONSE_UP	15	Up	0.00731407052961836	0.716133530784062
C2_REACTOME_COPI_INDEPENDENT_GOLGI_TO_ER_RETROGRADE_TRAFFIC	40	Up	0.00732882154323606	0.716133530784062
C5_GO_NEGATIVE_REGULATION_OF_DNA_RECOMBINATION	34	Down	0.00735155261082013	0.716133530784062
C5_GO_REGULATION_OF_EPIDERMAL_GROWTH_FACTOR_ACTIVATED_RECEPTOR_ACTIVITY	23	Up	0.00740581159307014	0.717158211022411
C2_REACTOME_CONSTITUTIVE_SIGNALING_BY_AKT1_E17K_IN_CANCER	25	Up	0.00747676283633658	0.717158211022411
C2_SIMBULAN_PARP1_TARGETS_UP	22	Up	0.00748216284985537	0.717158211022411
C5_GO_CELLULAR_RESPONSE_TO_FOLLICLE_STIMULATING_HORMONE_STIMULUS	8	Up	0.00749412668149369	0.717158211022411
C5_GO_NEGATIVE_REGULATION_OF_EPITHELIAL_CELL_PROLIFERATION_INVOLVED_IN_PROSTATE_GLAND_DEVELOPMENT	6	Up	0.00758291970707906	0.722472652617888
C2_CAIRO_HEPATOBLASTOMA_CLASSES_UP	521	Down	0.00763831064737098	0.724572149313711
C2_REACTOME_CREATION_OF_C4_AND_C2_ACTIVATORS	6	Up	0.00772223931614577	0.726908220652844
C5_GO_POSITIVE_REGULATION_OF_HORMONE_BIOSYNTHETIC_PROCESS	8	Up	0.0077298623104915	0.726908220652844
C5_GO_EXOCYTIC_INSERTION_OF_NEUROTRANSMITTER_RECEPTOR_TO_PLASMA_MEMBRANE	5	Up	0.00780759605782885	0.731053487776794
C5_GO_POSITIVE_REGULATION_OF_ERBB_SIGNALING_PATHWAY	29	Up	0.00784972928459069	0.731844074030745
C5_GO_RIBONUCLEOPROTEIN_COMPLEX_SUBUNIT_ORGANIZATION	215	Down	0.0079639152433616	0.738821234765125
C7_GSE17974_2H_VS_72H_UNTREATED_IN_VITRO_CD4_TCELL_DN	172	Up	0.00799258804814273	0.738821234765125
C5_GO_LAMELLIPODIUM_MEMBRANE	19	Up	0.00805969846787836	0.741867922956448
C2_KORKOLA_TERATOMA_UP	17	Up	0.0081196537918971	0.744233077305404
C2_LUI_THYROID_CANCER_CLUSTER_4	12	Down	0.00817253766603214	0.745932923189984
C5_GO_REGULATION_OF_NEUROTRANSMITTER_UPTAKE	13	Up	0.00832096952393909	0.756303016604723
C5_GO_MULTI_ORGANISM_MEMBRANE_ORGANIZATION	10	Up	0.00839816718060485	0.760139106934497
C5_GO_MITOTIC_SPINDLE_ASSEMBLY	46	Down	0.00856139558823304	0.771483747113093
C2_PICCALUGA_ANGIOIMMUNOBLASTIC_LYMPHOMA_UP	155	Up	0.00859453421725215	0.771483747113093
C3_CCAATNNSNNNGCG_UNKNOWN	48	Up	0.00876517510255183	0.783563369352812
C5_GO_CD4_POSITIVE_ALPHA_BETA_T_CELL_CYTOKINE_PRODUCTION	18	Up	0.00893335644830151	0.785397044334259
C2_REACTOME_REGULATION_OF_FOXO_TRANSCRIPTIONAL_ACTIVITY_BY_ACETYLATION	10	Up	0.00897242879650063	0.785397044334259
C2_WANG_METHYLATED_IN_BREAST_CANCER	29	Up	0.00898818879583821	0.785397044334259
C2_REACTOME_COSTIMULATION_BY_THE_CD28_FAMILY	61	Down	0.00899780841991135	0.785397044334259
C5_GO_GROWTH_HORMONE_RECEPTOR_SIGNALING_PATHWAY_VIA_JAK_STAT	8	Down	0.00902563032311344	0.785397044334259
C2_HAHTOLA_CTCL_CUTANEOUS	21	Up	0.00903641651160927	0.785397044334259
C2_REACTOME_CHOLESTEROL_BIOSYNTHESIS	23	Up	0.00903877277924618	0.785397044334259
C2_REACTOME_RECYCLING_OF_BILE_ACIDS_AND_SALTS	9	Up	0.00909436107429084	0.786724940313845
C2_REACTOME_ACTIVATION_OF_RAC1_DOWNSTREAM_OF_NMDARS	6	Up	0.0091264873617405	0.786724940313845
C5_GO_T_CELL_CHEMOTAXIS	18	Up	0.00919319977595527	0.786922216203541
C1_chr1p11	7	Up	0.00920122648417344	0.786922216203541
C3_GTAAACC_MIR2995P	41	Up	0.00932592463953644	0.788466617424127
C2_AGARWAL_AKT_PATHWAY_TARGETS	7	Up	0.00932745345648398	0.788466617424127
C2_REACTOME_HSP90_CHAPERONE_CYCLE_FOR_STEROID_HORMONE_RECEPTORS_SHR	41	Up	0.00943525807558771	0.788466617424127
C2_SHIPP_DLBCL_VS_FOLLICULAR_LYMPHOMA_DN	36	Up	0.00943772758978799	0.788466617424127
C2_REACTOME_INITIAL_TRIGGERING_OF_COMPLEMENT	9	Up	0.0094781293706793	0.788466617424127
C2_BIOCARTA_ASBCELL_PATHWAY	13	Up	0.00953234494305915	0.788466617424127
C5_GO_MATURATION_OF_SSU_RRNA_FROM_TRICISTRONIC_RRNA_TRANSCRIPT_SSU_RRNA_5_8S_RRNA_LSU_RRNA_	27	Down	0.00955856951954226	0.788466617424127
C5_GO_PEPTIDYL_DIPHTHAMIDE_BIOSYNTHETIC_PROCESS_FROM_PEPTIDYL_HISTIDINE	7	Down	0.00957707642423992	0.788466617424127
C7_GSE22886_DC_VS_MONOCYTE_DN	173	Down	0.00967839195842839	0.788466617424127
C7_GSE5542_UNTREATED_VS_IFNG_TREATED_EPITHELIAL_CELLS_6H_DN	182	Up	0.00969647454173477	0.788466617424127
C2_BERENJENO_TRANSFORMED_BY_RHOA_REVERSIBLY_DN	24	Up	0.00970008622980651	0.788466617424127
C5_GO_LARGE_RIBOSOMAL_SUBUNIT_RRNA_BINDING	5	Down	0.00973804995045888	0.788466617424127
C2_REACTOME_INTERLEUKIN_21_SIGNALING	10	Down	0.00975822549899802	0.788466617424127
C5_GO_RIBOSOMAL_SMALL_SUBUNIT_BIOGENESIS	45	Down	0.00976070367665551	0.788466617424127
C2_REACTOME_C_TYPE_LECTIN_RECEPTORS_CLRS	108	Down	0.00976373061212035	0.788466617424127
C2_JU_AGING_TERC_TARGETS_UP	9	Up	0.00982537143643762	0.790505717458275
C5_GO_NUCLEAR_NUCLEOSOME	29	Down	0.00988427826559831	0.791770439130892
C2_BAFNA_MUC4_TARGETS_UP	7	Up	0.00992019479096055	0.791770439130892
C3_GAGCCAG_MIR149	114	Up	0.00996165527591359	0.791770439130892
C5_GO_NEURAL_PLATE_MORPHOGENESIS	5	Down	0.0100410090471846	0.791770439130892
C5_GO_REGULATION_OF_BILE_ACID_BIOSYNTHETIC_PROCESS	6	Up	0.010052868746553	0.791770439130892
C2_HARRIS_HYPOXIA	66	Up	0.0100683707733319	0.791770439130892
C2_HAHTOLA_MYCOSIS_FUNGOIDES_DN	13	Down	0.010142701618072	0.791770439130892
C5_GO_L_GLUTAMATE_IMPORT	10	Up	0.0101515518434609	0.791770439130892
C2_SCHAEFFER_PROSTATE_DEVELOPMENT_12HR_UP	69	Up	0.0101871486720867	0.791770439130892
C5_GO_CYCLIN_DEPENDENT_PROTEIN_SERINE_THREONINE_KINASE_INHIBITOR_ACTIVITY	11	Up	0.0102860289868415	0.791770439130892
C7_GSE41978_ID2_KO_VS_ID2_KO_AND_BIM_KO_KLRG1_LOW_EFFECTOR_CD8_TCELL_DN	160	Down	0.0102942515317282	0.791770439130892
C5_GO_NEGATIVE_REGULATION_OF_ACTIN_NUCLEATION	7	Up	0.0103348407354862	0.791770439130892
C5_GO_ADENOSINE_DEAMINASE_ACTIVITY	10	Up	0.0104011702335597	0.791770439130892
C7_GSE4984_UNTREATED_VS_GALECTIN1_TREATED_DC_DN	143	Down	0.0104123942680237	0.791770439130892
C5_GO_DENSE_CORE_GRANULE_TRANSPORT	8	Up	0.0104351139582141	0.791770439130892
C5_GO_POSITIVE_REGULATION_OF_CHROMATIN_SILENCING	13	Up	0.0105349305910662	0.791770439130892
C2_GESERICK_TERT_TARGETS_DN	20	Up	0.0106283021578406	0.791770439130892
C5_GO_NEGATIVE_REGULATION_OF_BONE_MINERALIZATION	10	Up	0.0106725300340741	0.791770439130892
C2_HERNANDEZ_ABERRANT_MITOSIS_BY_DOCETACEL_2NM_DN	16	Up	0.0106875136838971	0.791770439130892
C5_GO_REGULATION_OF_CELLULAR_PH_REDUCTION	3	Up	0.0106971497876342	0.791770439130892
C5_GO_REGULATION_OF_INTRACELLULAR_LIPID_TRANSPORT	6	Up	0.010711320007292	0.791770439130892
C7_GSE37301_MULTIPOTENT_PROGENITOR_VS_LYMPHOID_PRIMED_MPP_DN	162	Up	0.0107252859746319	0.791770439130892
H_HALLMARK_HYPOXIA	165	Up	0.0107316584041892	0.791770439130892
C5_GO_POLYPEPTIDE_N_ACETYLGALACTOSAMINYLTRANSFERASE_ACTIVITY	13	Up	0.010763883369268	0.791770439130892
C5_GO_TOLL_LIKE_RECEPTOR_7_SIGNALING_PATHWAY	5	Down	0.0107768201136693	0.791770439130892
C5_GO_POSITIVE_REGULATION_OF_MACROPHAGE_MIGRATION	14	Up	0.0108175964738072	0.791770439130892
C5_GO_NUCLEOID	41	Down	0.010896755003424	0.791770439130892
C5_GO_PYRIMIDINE_NUCLEOSIDE_MONOPHOSPHATE_BIOSYNTHETIC_PROCESS	15	Down	0.0109662371237904	0.791770439130892
C5_GO_REGULATION_OF_BILE_ACID_METABOLIC_PROCESS	8	Up	0.0110200689483962	0.791770439130892
C5_GO_PRESYNAPTIC_MEMBRANE	87	Up	0.0110206456537298	0.791770439130892
C2_SEITZ_NEOPLASTIC_TRANSFORMATION_BY_8P_DELETION_DN	20	Up	0.0110467178613421	0.791770439130892
C5_GO_RESPONSE_TO_GONADOTROPIN	22	Up	0.0110644948326727	0.791770439130892
C5_GO_REGULATION_OF_TRANSLATIONAL_FIDELITY	13	Up	0.01109793567549	0.791770439130892
C5_GO_MACROPHAGE_ACTIVATION_INVOLVED_IN_IMMUNE_RESPONSE	8	Down	0.0111596178947387	0.791770439130892
C7_GSE7219_UNSTIM_VS_LPS_AND_ANTI_CD40_STIM_NIK_NFKB2_KO_DC_UP	168	Down	0.0112113857069069	0.791770439130892
C7_GSE9509_10MIN_VS_30MIN_LPS_STIM_IL10_KO_MACROPHAGE_DN	141	Down	0.0112172433379989	0.791770439130892
C5_GO_DNA_TOPOISOMERASE_BINDING	3	Up	0.011226726423267	0.791770439130892
C2_LI_INDUCED_T_TO_NATURAL_KILLER_UP	249	Up	0.0112404172181832	0.791770439130892
C5_GO_REGULATION_OF_T_CELL_CHEMOTAXIS	11	Up	0.0113793095516045	0.791770439130892
C2_LIANG_SILENCED_BY_METHYLATION_2	38	Up	0.0114064374023592	0.791770439130892
C5_GO_REGULATION_OF_DEFENSE_RESPONSE_TO_BACTERIUM	10	Down	0.0114204421866977	0.791770439130892
C2_REACTOME_VITAMIN_B2_RIBOFLAVIN_METABOLISM	5	Up	0.0114488511496917	0.791770439130892
C5_GO_RIBOFLAVIN_METABOLIC_PROCESS	5	Up	0.0114488511496917	0.791770439130892
C5_GO_POLYAMINE_TRANSPORT	7	Up	0.0114536908846049	0.791770439130892
C5_GO_NEGATIVE_REGULATION_OF_B_CELL_PROLIFERATION	13	Down	0.0114812727674	0.791770439130892
C5_GO_INTERLEUKIN_6_RECEPTOR_BINDING	7	Up	0.0115451386934732	0.793655214678225
C2_SAFFORD_T_LYMPHOCYTE_ANERGY	67	Up	0.0116928843999779	0.801276112999113
C2_BERNARD_PPAPDC1B_TARGETS_UP	34	Up	0.0117958825429473	0.805578041807978
C5_GO_GOLGI_CIS_CISTERNA	13	Up	0.0118298299192904	0.805578041807978
C5_GO_LYMPHOCYTE_MIGRATION	69	Up	0.0119309417356026	0.807673637141685
C2_KUROKAWA_LIVER_CANCER_EARLY_RECURRENCE_DN	6	Down	0.0119434943403022	0.807673637141685
C2_HOLLEMAN_ASPARAGINASE_RESISTANCE_B_ALL_UP	19	Down	0.0119721452451145	0.807673637141685
C2_REACTOME_ACTIVATION_OF_AMPK_DOWNSTREAM_OF_NMDARS	16	Up	0.012079916018914	0.812421101172966
C5_GO_RESPONSE_TO_NICOTINE	28	Up	0.0121402352515693	0.813957809783459
C2_FINETTI_BREAST_CANCER_KINOME_GREEN	15	Down	0.0124104143350811	0.828131188872596
C5_GO_NLRP3_INFLAMMASOME_COMPLEX	7	Up	0.0124278767929138	0.828131188872596
C7_GSE42088_UNINF_VS_LEISHMANIA_INF_DC_2H_DN	170	Down	0.0124740683961996	0.828667240888817
C7_GSE19923_E2A_KO_VS_HEB_AND_E2A_KO_DP_THYMOCYTE_UP	165	Up	0.0125618190694648	0.831274103192547
C5_GO_EUKARYOTIC_TRANSLATION_INITIATION_FACTOR_3_COMPLEX_EIF3M	6	Down	0.0126729084799849	0.831274103192547
C5_GO_CELLULAR_RESPONSE_TO_DEXAMETHASONE_STIMULUS	22	Up	0.0127140810274032	0.831274103192547
C5_GO_REGULATION_OF_GLUCONEOGENESIS_BY_REGULATION_OF_TRANSCRIPTION_FROM_RNA_POLYMERASE_II_PROMOTER	6	Up	0.0127354368490626	0.831274103192547
C5_GO_STRIATUM_DEVELOPMENT	13	Up	0.0127398461890774	0.831274103192547
C2_REACTOME_MITOCHONDRIAL_CALCIUM_ION_TRANSPORT	21	Down	0.0127429119533728	0.831274103192547
C5_GO_TRNA_GUANINE_METHYLTRANSFERASE_ACTIVITY	13	Down	0.0128823280346815	0.837852730231692
C5_GO_REGULATION_OF_T_HELPER_2_CELL_DIFFERENTIATION	10	Up	0.013008466353263	0.843531088334126
C5_GO_NEUROTRANSMITTER_UPTAKE	28	Up	0.0131170727068963	0.848042173844965
C2_REACTOME_RECYCLING_PATHWAY_OF_L1	36	Up	0.0132206181486033	0.849989510942781
C5_GO_PROTEIN_HETEROTRIMERIZATION	10	Up	0.0132254502001869	0.849989510942781
C5_GO_PROTEIN_LOCALIZATION_TO_CHROMOSOME	76	Down	0.01332070715351	0.85176792616275
C5_GO_PLATELET_DENSE_GRANULE_LUMEN	7	Up	0.0133317389766023	0.85176792616275
C5_GO_POSITIVE_REGULATION_OF_PROTEIN_LOCALIZATION_TO_CENTROSOME	7	Up	0.0134020662422628	0.85176792616275
C5_GO_NEGATIVE_REGULATION_OF_EMBRYONIC_DEVELOPMENT	16	Up	0.013409963207092	0.85176792616275
C5_GO_INTERLEUKIN_3_MEDIATED_SIGNALING_PATHWAY	5	Down	0.0134695736266524	0.853059906390001
C5_GO_TRANSLATION_FACTOR_ACTIVITY_RNA_BINDING	66	Down	0.0135164857265873	0.853542498368188
C5_GO_AMINO_ACID_IMPORT	17	Up	0.0136767063872562	0.858698073661282
C5_GO_LONG_CHAIN_FATTY_ACID_CATABOLIC_PROCESS	5	Down	0.0137105856562757	0.858698073661282
C5_GO_POSITIVE_REGULATION_OF_TYPE_2_IMMUNE_RESPONSE	13	Up	0.0137671986707473	0.858698073661282
C5_GO_TRANSFERASE_ACTIVITY_TRANSFERRING_ACYL_GROUPS_ACYL_GROUPS_CONVERTED_INTO_ALKYL_ON_TRANSFER	4	Up	0.0137824371765568	0.858698073661282
C7_GSE7852_LN_VS_FAT_TREG_DN	171	Up	0.013842541764647	0.858698073661282
C1_chr12q21	38	Up	0.0138570936461736	0.858698073661282
C5_GO_HISTONE_LYSINE_N_METHYLTRANSFERASE_ACTIVITY	39	Up	0.0138748342243295	0.858698073661282
C1_chrXp21	6	Down	0.0139470240173293	0.860530596463506
C2_REACTOME_INFECTIOUS_DISEASE	308	Down	0.0139836717097831	0.860530596463506
C7_GSE29618_MONOCYTE_VS_PDC_UP	177	Down	0.0140506512958108	0.862209881635306
C2_LINDGREN_BLADDER_CANCER_HIGH_RECURRENCE	42	Up	0.0142269422307666	0.869478284928948
C5_GO_REGULATION_OF_SUPEROXIDE_ANION_GENERATION	17	Down	0.0142491492627494	0.869478284928948
C2_RAMJAUN_APOPTOSIS_BY_TGFB1_VIA_MAPK1_DN	8	Up	0.0142961374407286	0.869901942927024
C2_HOLLERN_PAPILLARY_BREAST_TUMOR	10	Down	0.0144832412268082	0.877054669800116
C7_GSE40666_STAT1_KO_VS_STAT4_KO_CD8_TCELL_UP	175	Down	0.0145338359524897	0.877054669800116
C2_DEBOSSCHER_NFKB_TARGETS_REPRESSED_BY_GLUCOCORTICOIDS	14	Up	0.0145479450210495	0.877054669800116
C2_DALESSIO_TSA_RESPONSE	17	Up	0.0145751846336989	0.877054669800116
C5_GO_MHC_PROTEIN_COMPLEX	16	Down	0.0146848507674675	0.880165847739655
C5_GO_RESPONSE_TO_INDOLE_3_METHANOL	5	Up	0.014707922604129	0.880165847739655
C5_GO_REGULATION_OF_LIPID_BIOSYNTHETIC_PROCESS	141	Up	0.0147722827589874	0.881521449568274
C5_GO_REGULATION_OF_LYMPHOCYTE_CHEMOTAXIS	16	Up	0.0148117354459522	0.881521449568274
C2_SASAI_RESISTANCE_TO_NEOPLASTIC_TRANSFROMATION	39	Up	0.014943348503746	0.883336542472773
C2_RIZ_ERYTHROID_DIFFERENTIATION	67	Down	0.0149481621436974	0.883336542472773
C5_GO_POSITIVE_REGULATION_OF_LEUKOCYTE_MIGRATION	90	Up	0.0150608643008696	0.883336542472773
C2_BOYLAN_MULTIPLE_MYELOMA_D_CLUSTER_DN	31	Up	0.0150637644162498	0.883336542472773
C5_GO_REGULATION_OF_GLYCOGEN_STARCH_SYNTHASE_ACTIVITY	6	Up	0.0150813015048972	0.883336542472773
C2_LEE_LIVER_CANCER_HEPATOBLAST	12	Up	0.0151034779522149	0.883336542472773
C2_KEGG_P53_SIGNALING_PATHWAY	64	Up	0.0151616063629755	0.883336542472773
C5_GO_EUKARYOTIC_TRANSLATION_INITIATION_FACTOR_2_COMPLEX	5	Down	0.0151952036347276	0.883336542472773
C2_HOELZEL_NF1_TARGETS_UP	97	Up	0.0152616705969075	0.883336542472773
C5_GO_MITOCHONDRIAL_CALCIUM_ION_TRANSMEMBRANE_TRANSPORT	22	Down	0.0152779001812811	0.883336542472773
C2_STANELLE_E2F1_TARGETS	24	Up	0.0153168057121561	0.883336542472773
C5_GO_TYPE_2_IMMUNE_RESPONSE	30	Up	0.015336060943494	0.883336542472773
C5_GO_NUCLEAR_STRESS_GRANULE	4	Down	0.0153936865700851	0.883336542472773
C7_GSE42021_CD24INT_VS_CD24LOW_TREG_THYMUS_DN	153	Up	0.0154898403158656	0.883336542472773
C2_CEBALLOS_TARGETS_OF_TP53_AND_MYC_UP	20	Down	0.0155084008996076	0.883336542472773
C2_LUI_THYROID_CANCER_CLUSTER_1	45	Up	0.0155111990041151	0.883336542472773
C5_GO_RNA_CATABOLIC_PROCESS	318	Down	0.0155335155929015	0.883336542472773
C2_PID_NFAT_TFPATHWAY	38	Up	0.0156174064061421	0.884046908997943
C2_WELCH_GATA1_TARGETS	19	Down	0.0156274001314372	0.884046908997943
C5_GO_BASEMENT_MEMBRANE	66	Up	0.0157317938757424	0.887317341854752
C2_SMID_BREAST_CANCER_RELAPSE_IN_LIVER_UP	4	Down	0.0157669057660514	0.887317341854752
C5_GO_BASE_EXCISION_REPAIR_GAP_FILLING	4	Down	0.0158324836341001	0.888705534841231
C2_REACTOME_FORMATION_OF_FIBRIN_CLOT_CLOTTING_CASCADE	19	Down	0.0158913531226726	0.888987503259995
C2_REACTOME_DISEASES_OF_CARBOHYDRATE_METABOLISM	26	Down	0.0160805364462583	0.888987503259995
C5_GO_SNRNA_TRANSCRIPTION_BY_RNA_POLYMERASE_III	5	Up	0.0160850457024001	0.888987503259995
C2_REACTOME_AMINO_ACID_TRANSPORT_ACROSS_THE_PLASMA_MEMBRANE	22	Up	0.0160875234679252	0.888987503259995
C5_GO_RIBONUCLEOPROTEIN_COMPLEX_BIOGENESIS	372	Down	0.0161087079914487	0.888987503259995
C2_MCDOWELL_ACUTE_LUNG_INJURY_UP	39	Up	0.0161261569482196	0.888987503259995
C5_GO_TRANSLOCON_COMPLEX	5	Up	0.0161302915076502	0.888987503259995
C5_GO_COLLAGEN_TRIMER	48	Up	0.0162282296564989	0.888987503259995
C2_MARTIN_NFKB_TARGETS_DN	8	Up	0.0162446709681032	0.888987503259995
C5_GO_TUBE_LUMEN_CAVITATION	5	Down	0.016246744869227	0.888987503259995
C2_BURTON_ADIPOGENESIS_PEAK_AT_2HR	40	Up	0.0164102996572963	0.89568075240062
C2_REACTOME_ACTIVATION_OF_NMDA_RECEPTORS_AND_POSTSYNAPTIC_EVENTS	64	Up	0.0165928373644663	0.903373950045869
C2_REACTOME_ANCHORING_FIBRIL_FORMATION	10	Up	0.0166430445461493	0.903842141690001
C5_GO_POSITIVE_REGULATION_OF_CYTOPLASMIC_TRANSLATION	8	Down	0.016840678112064	0.911168041709025
C2_ONGUSAHA_TP53_TARGETS	26	Up	0.0168895683003976	0.911168041709025
C5_GO_LOCOMOTORY_EXPLORATION_BEHAVIOR	7	Up	0.0169779164649135	0.911168041709025
C2_BROWNE_HCMV_INFECTION_2HR_UP	28	Up	0.0169937586849011	0.911168041709025
C5_GO_MATURATION_OF_5_8S_RRNA	22	Down	0.017002893976398	0.911168041709025
C5_GO_S100_PROTEIN_BINDING	12	Up	0.0170296103178136	0.911168041709025
C7_GSE37605_FOXP3_FUSION_GFP_VS_IRES_GFP_TREG_C57BL6_DN	147	Up	0.017149114401389	0.91318006061736
C5_GO_TRANSLATION_INITIATION_FACTOR_ACTIVITY	41	Down	0.0171512896345755	0.91318006061736
C2_WONG_ADULT_TISSUE_STEM_MODULE	522	Up	0.0172013983386979	0.913608743548985
C5_GO_NEGATIVE_REGULATION_OF_DNA_DAMAGE_RESPONSE_SIGNAL_TRANSDUCTION_BY_P53_CLASS_MEDIATOR	11	Up	0.0172787583709287	0.915479190467524
C2_DAZARD_UV_RESPONSE_CLUSTER_G4	14	Up	0.0175000537700853	0.924948097439328
C5_GO_RESPONSE_TO_ERYTHROPOIETIN	5	Up	0.0175742553194973	0.925449599090188
C2_HERNANDEZ_MITOTIC_ARREST_BY_DOCETAXEL_1_UP	24	Up	0.0176142747309511	0.925449599090188
C2_DELACROIX_RAR_TARGETS_UP	39	Up	0.017683077017299	0.925449599090188
C5_GO_POSITIVE_REGULATION_OF_INTERLEUKIN_18_PRODUCTION	3	Down	0.0177059864029994	0.925449599090188
C5_GO_HISTONE_H3_K9_MODIFICATION	42	Up	0.0177760009933699	0.925449599090188
C5_GO_RESPONSE_TO_WATER	11	Up	0.0177927270377914	0.925449599090188
C5_GO_ASYMMETRIC_STEM_CELL_DIVISION	8	Up	0.0178984983821497	0.925449599090188
C2_WILLIAMS_ESR1_TARGETS_UP	22	Up	0.0180826936130375	0.925449599090188
C2_KEGG_GLYCOSPHINGOLIPID_BIOSYNTHESIS_GANGLIO_SERIES	13	Up	0.0181141953542268	0.925449599090188
C5_GO_INNER_CELL_MASS_CELL_PROLIFERATION	12	Up	0.0182441060548699	0.925449599090188
C5_GO_POSITIVE_REGULATION_OF_RIG_I_SIGNALING_PATHWAY	6	Up	0.0182449182599536	0.925449599090188
C5_GO_CELLULAR_RESPONSE_TO_HYPEROXIA	7	Up	0.0182744576949979	0.925449599090188
C5_GO_MIDBRAIN_HINDBRAIN_BOUNDARY_DEVELOPMENT	4	Down	0.0183765233359266	0.925449599090188
C5_GO_EXTRACELLULAR_MATRIX_ASSEMBLY	17	Up	0.0183792199623692	0.925449599090188
C2_REACTOME_UREA_CYCLE	7	Down	0.0183885333406367	0.925449599090188
C5_GO_ALPHA_ACTININ_BINDING	19	Up	0.0184488235899517	0.925449599090188
C7_GSE10325_LUPUS_CD4_TCELL_VS_LUPUS_MYELOID_DN	178	Down	0.0184541555463013	0.925449599090188
C5_GO_RNA_POLYMERASE_II_ACTIVITY	9	Up	0.0185330602594584	0.925449599090188
C2_REACTOME_MISCELLANEOUS_TRANSPORT_AND_BINDING_EVENTS	19	Down	0.0185475209547909	0.925449599090188
C5_GO_NEGATIVE_REGULATION_OF_CENTRIOLE_REPLICATION	8	Up	0.0186348113207209	0.925449599090188
C5_GO_REGULATION_OF_ATTACHMENT_OF_SPINDLE_MICROTUBULES_TO_KINETOCHORE	11	Down	0.0186742106503636	0.925449599090188
C2_ZHAN_MULTIPLE_MYELOMA_SPIKED	15	Up	0.018727223763703	0.925449599090188
C5_GO_IMMUNOGLOBULIN_RECEPTOR_BINDING	6	Down	0.0187320981002918	0.925449599090188
C5_GO_REGULATION_OF_RECEPTOR_CLUSTERING	6	Up	0.0187526419147184	0.925449599090188
C2_WILCOX_RESPONSE_TO_PROGESTERONE_DN	48	Up	0.0187657032319496	0.925449599090188
C5_GO_RESPONSE_TO_INTERLEUKIN_4	29	Down	0.0188116973238165	0.925449599090188
C5_GO_PYRIMIDINE_RIBONUCLEOTIDE_SALVAGE	4	Down	0.0188342452924655	0.925449599090188
C5_GO_FANCONI_ANAEMIA_NUCLEAR_COMPLEX	12	Up	0.0188508543021415	0.925449599090188
C2_NIKOLSKY_BREAST_CANCER_15Q26_AMPLICON	14	Down	0.0188690794162845	0.925449599090188
C5_GO_DEAMINASE_ACTIVITY	25	Up	0.0188852300952569	0.925449599090188
C7_GSE3720_UNSTIM_VS_LPS_STIM_VD2_GAMMADELTA_TCELL_UP	151	Down	0.0189455482303879	0.925449599090188
C5_GO_NEGATIVE_REGULATION_OF_GUANYL_NUCLEOTIDE_EXCHANGE_FACTOR_ACTIVITY	4	Down	0.0189914658989766	0.925449599090188
C5_GO_VESICLE_UNCOATING	6	Down	0.0190096215530902	0.925449599090188
C2_BOYAULT_LIVER_CANCER_SUBCLASS_G56_UP	9	Up	0.0190208788460063	0.925449599090188
C2_NAKAMURA_ADIPOGENESIS_LATE_DN	29	Up	0.0190543046456846	0.925449599090188
C2_XU_RESPONSE_TO_TRETINOIN_AND_NSC682994_DN	13	Down	0.0190544215123941	0.925449599090188
C2_SARTIPY_NORMAL_AT_INSULIN_RESISTANCE_UP	22	Up	0.0191475245889334	0.925449599090188
C5_GO_MODULATION_BY_HOST_OF_VIRAL_GENOME_REPLICATION	14	Up	0.0192303778656623	0.925449599090188
C3_YGTCCTTGR_UNKNOWN	71	Up	0.019297505465682	0.925449599090188
C5_GO_REGULATION_OF_CD40_SIGNALING_PATHWAY	5	Up	0.0193251559371051	0.925449599090188
C7_GSE41978_KLRG1_HIGH_VS_LOW_EFFECTOR_CD8_TCELL_DN	153	Down	0.019439345758853	0.925449599090188
C2_IIZUKA_LIVER_CANCER_EARLY_RECURRENCE	10	Up	0.0195599618720233	0.925449599090188
C7_GSE5542_UNTREATED_VS_IFNA_TREATED_EPITHELIAL_CELLS_24H_UP	190	Up	0.0195896554264994	0.925449599090188
C5_GO_ELASTIN_CATABOLIC_PROCESS	2	Down	0.01959381617688	0.925449599090188
C5_GO_PROTEASOME_CORE_COMPLEX_ALPHA_SUBUNIT_COMPLEX	7	Down	0.019651233151256	0.925449599090188
C5_GO_NEGATIVE_REGULATION_OF_CD8_POSITIVE_ALPHA_BETA_T_CELL_ACTIVATION	6	Down	0.0197008109643011	0.925449599090188
C5_GO_PROTEASOMAL_UBIQUITIN_INDEPENDENT_PROTEIN_CATABOLIC_PROCESS	16	Down	0.0197126251146462	0.925449599090188
C2_REACTOME_G_PROTEIN_MEDIATED_EVENTS	42	Up	0.0197193857011081	0.925449599090188
C7_GSE5542_UNTREATED_VS_IFNG_TREATED_EPITHELIAL_CELLS_24H_DN	169	Down	0.0197258456783687	0.925449599090188
C5_GO_STEROID_BIOSYNTHETIC_PROCESS	137	Up	0.0197705645881373	0.925449599090188
C5_GO_POSITIVE_REGULATION_OF_GLUCONEOGENESIS	12	Up	0.0197718124678515	0.925449599090188
C5_GO_ESTABLISHMENT_OF_PROTEIN_LOCALIZATION_TO_CHROMOSOME	25	Down	0.0197746953497672	0.925449599090188
C5_GO_ESTABLISHMENT_OF_PROTEIN_LOCALIZATION_TO_TELOMERE	17	Down	0.0197751896030237	0.925449599090188
C5_GO_TOLL_LIKE_RECEPTOR_3_SIGNALING_PATHWAY	17	Down	0.0198100659935063	0.925449599090188
C7_GSE3565_CTRL_VS_LPS_INJECTED_DUSP1_KO_SPLENOCYTES_UP	166	Up	0.0199536333289794	0.928339511904021
C5_GO_REGULATION_OF_NUCLEOBASE_CONTAINING_COMPOUND_TRANSPORT	14	Down	0.0200910920833131	0.928339511904021
C2_REACTOME_BINDING_OF_TCF_LEF:CTNNB1_TO_TARGET_GENE_PROMOTERS	8	Down	0.0201684990660839	0.928339511904021
C5_GO_REGULATION_OF_POSTSYNAPTIC_MEMBRANE_ORGANIZATION	8	Up	0.020173870847612	0.928339511904021
C5_GO_PUTRESCINE_BIOSYNTHETIC_PROCESS	4	Up	0.0202056975008079	0.928339511904021
C5_GO_REGULATION_OF_PEROXISOME_PROLIFERATOR_ACTIVATED_RECEPTOR_SIGNALING_PATHWAY	10	Up	0.0203909526044392	0.928339511904021
C6_EGFR_UP.V1_UP	153	Up	0.0204454185195097	0.928339511904021
C5_GO_MACROPHAGE_MIGRATION	32	Up	0.0204472187887208	0.928339511904021
C5_GO_RESPONSE_TO_CORTICOTROPIN_RELEASING_HORMONE	3	Up	0.0205001964674154	0.928339511904021
C2_WENG_POR_TARGETS_GLOBAL_UP	12	Up	0.0205274371842359	0.928339511904021
C2_KOMMAGANI_TP63_GAMMA_TARGETS	9	Up	0.0205702558147435	0.928339511904021
C2_KEGG_PENTOSE_PHOSPHATE_PATHWAY	23	Down	0.0206080795360842	0.928339511904021
C5_GO_HYDROLASE_ACTIVITY_HYDROLYZING_N_GLYCOSYL_COMPOUNDS	21	Down	0.0206230614981491	0.928339511904021
C7_GSE21063_WT_VS_NFATC1_KO_16H_ANTI_IGM_STIM_BCELL_DN	110	Down	0.0206458332890465	0.928339511904021
C5_GO_NEUROFILAMENT_CYTOSKELETON_ORGANIZATION	6	Down	0.0206554129129756	0.928339511904021
C7_GSE37301_HEMATOPOIETIC_STEM_CELL_VS_CD4_TCELL_UP	168	Down	0.0206562383434049	0.928339511904021
C2_BIOCARTA_IL22BP_PATHWAY	9	Down	0.0206653348221761	0.928339511904021
C2_HADDAD_T_LYMPHOCYTE_AND_NK_PROGENITOR_DN	49	Down	0.0207149777954819	0.928339511904021
C2_BIOCARTA_CYTOKINE_PATHWAY	15	Up	0.0207208235904317	0.928339511904021
C5_GO_MEMBRANE_DEPOLARIZATION_DURING_SA_NODE_CELL_ACTION_POTENTIAL	3	Up	0.0207610318783474	0.928339511904021
C5_GO_TYPE_B_PANCREATIC_CELL_PROLIFERATION	12	Up	0.0207693689999242	0.928339511904021
C2_SESTO_RESPONSE_TO_UV_C3	18	Up	0.0209522280404659	0.934589835160246
C5_GO_POSITIVE_REGULATION_OF_POSTSYNAPTIC_MEMBRANE_ORGANIZATION	3	Up	0.0211319942637316	0.940008412479416
C2_KIM_WT1_TARGETS_12HR_UP	131	Up	0.0212795570446814	0.940008412479416
C5_GO_HORMONE_BIOSYNTHETIC_PROCESS	55	Up	0.021442954852871	0.940008412479416
C2_BIOCARTA_MPR_PATHWAY	15	Up	0.0214707874441854	0.940008412479416
C6_IL15_UP.V1_UP	131	Up	0.0214905113033558	0.940008412479416
C5_GO_REGULATION_OF_MEMBRANE_TUBULATION	4	Down	0.0215116573429735	0.940008412479416
C5_GO_REGULATION_OF_STEROID_BIOSYNTHETIC_PROCESS	69	Up	0.021539680252619	0.940008412479416
C5_GO_ENDOPLASMIC_RETICULUM_CALCIUM_ION_HOMEOSTASIS	21	Up	0.0215895253718806	0.940008412479416
C5_GO_SYNAPTIC_VESICLE_UNCOATING	4	Down	0.0216059310408123	0.940008412479416
C2_GRAHAM_NORMAL_QUIESCENT_VS_NORMAL_DIVIDING_UP	56	Up	0.0216122252507759	0.940008412479416
C5_GO_TELENCEPHALON_DEVELOPMENT	171	Up	0.0216485763309521	0.940008412479416
C1_chr2p15	17	Up	0.0216633525200014	0.940008412479416
C7_GSE1448_CTRL_VS_ANTI_VBETA5_DP_THYMOCYTE_UP	165	Up	0.0217575845083709	0.940008412479416
C2_GERHOLD_RESPONSE_TO_TZD_DN	11	Up	0.0217852220115306	0.940008412479416
C5_GO_ACTIN_DEPENDENT_ATPASE_ACTIVITY	9	Up	0.0218068130600785	0.940008412479416
C2_BACOLOD_RESISTANCE_TO_ALKYLATING_AGENTS_UP	16	Up	0.0219017676351686	0.940008412479416
C2_ZWANG_EGF_PERSISTENTLY_UP	30	Up	0.0219537609797896	0.940008412479416
C2_REACTOME_PTK6_EXPRESSION	5	Up	0.0219759508400827	0.940008412479416
C5_GO_HINDGUT_DEVELOPMENT	6	Down	0.0219818025072825	0.940008412479416
C2_REACTOME_ACTIVATION_OF_CASPASES_THROUGH_APOPTOSOME_MEDIATED_CLEAVAGE	6	Up	0.0220020472450414	0.940008412479416
C2_MENSE_HYPOXIA_UP	86	Up	0.022061720899673	0.940008412479416
C7_GSE3720_UNSTIM_VS_PMA_STIM_VD2_GAMMADELTA_TCELL_UP	153	Down	0.0220858566447022	0.940008412479416
C1_chr5q12	22	Down	0.0221336030059326	0.940008412479416
C2_REACTOME_SYNTHESIS_OF_ACTIVE_UBIQUITIN:_ROLES_OF_E1_AND_E2_ENZYMES	27	Down	0.0221582732706335	0.940008412479416
C2_BIOCARTA_CELLCYCLE_PATHWAY	22	Up	0.0221932902651453	0.940008412479416
C5_GO_NEGATIVE_REGULATION_OF_MUSCLE_ADAPTATION	10	Up	0.0222414863905015	0.940008412479416
C5_GO_POSITIVE_REGULATION_OF_MACROPHAGE_CHEMOTAXIS	11	Up	0.0223227303840012	0.940008412479416
C2_KERLEY_RESPONSE_TO_CISPLATIN_UP	36	Up	0.0223493793121199	0.940008412479416
C7_GSE40666_UNTREATED_VS_IFNA_STIM_STAT1_KO_CD8_TCELL_90MIN_DN	166	Down	0.0223508118179325	0.940008412479416
C2_BIOCARTA_SPRY_PATHWAY	14	Up	0.0224250422565968	0.940008412479416
C2_BIOCARTA_NKT_PATHWAY	22	Up	0.0224317658041223	0.940008412479416
C5_GO_TRNA_SPECIFIC_ADENOSINE_DEAMINASE_ACTIVITY	6	Up	0.0224584249908768	0.940008412479416
C5_GO_POSITIVE_REGULATION_OF_VASCULAR_ASSOCIATED_SMOOTH_MUSCLE_CELL_MIGRATION	14	Up	0.0226079176396451	0.944445759396173
C5_GO_POSITIVE_REGULATION_OF_INTERLEUKIN_13_PRODUCTION	13	Up	0.0226801688091432	0.945645502957809
C5_GO_PROTEIN_LOCALIZATION_TO_CHROMATIN	27	Down	0.0227641432488267	0.946188860900629
C3_GTCAACC_MIR3805P	19	Up	0.0227803146089872	0.946188860900629
C7_GSE22886_DAY0_VS_DAY1_MONOCYTE_IN_CULTURE_UP	177	Down	0.0229043188651898	0.94952389066511
C5_GO_NAADP_SENSITIVE_CALCIUM_RELEASE_CHANNEL_ACTIVITY	4	Up	0.0230333873493722	0.953055758838882
C2_REACTOME_RAF_ACTIVATION	26	Down	0.0230800410639032	0.953170593215152
C5_GO_CELL_CORTEX_PART	129	Up	0.0232052451714533	0.955544622011099
C2_VANOEVELEN_MYOGENESIS_SIN3A_TARGETS	184	Down	0.0232255011012227	0.955544622011099
C5_GO_RESPONSE_TO_EPINEPHRINE	10	Up	0.0233890916665092	0.958906682760921
C7_GSE5589_LPS_VS_LPS_AND_IL10_STIM_IL6_KO_MACROPHAGE_45MIN_UP	178	Up	0.0233955043899686	0.958906682760921
C5_GO_REGULATION_OF_TRANSCRIPTION_BY_RNA_POLYMERASE_I	25	Down	0.0234601072859545	0.959208433069846
C2_GROSS_HYPOXIA_VIA_HIF1A_DN	85	Up	0.0234911792290733	0.959208433069846
C2_ZHONG_RESPONSE_TO_AZACITIDINE_AND_TSA_UP	150	Up	0.0235811610803527	0.961076101591934
C2_BOYLAN_MULTIPLE_MYELOMA_C_UP	36	Down	0.0236523680513351	0.96124177243432
C5_GO_POSITIVE_REGULATION_OF_THYMOCYTE_APOPTOTIC_PROCESS	5	Up	0.0237257335653199	0.96124177243432
C5_GO_POSITIVE_REGULATION_OF_SYNAPTIC_TRANSMISSION_GABAERGIC	7	Up	0.0238441869743146	0.96124177243432
C5_GO_REGULATION_OF_L_GLUTAMATE_IMPORT_ACROSS_PLASMA_MEMBRANE	5	Up	0.0238688855914556	0.96124177243432
C1_chr2p16	28	Down	0.023900702431723	0.96124177243432
C5_GO_RETROGRADE_AXONAL_TRANSPORT	14	Up	0.0239132420466017	0.96124177243432
C5_GO_CELLULAR_RESPONSE_TO_ALKALOID	23	Up	0.023962178070392	0.96124177243432
H_HALLMARK_ANDROGEN_RESPONSE	87	Up	0.0239999639108482	0.96124177243432
C5_GO_ARGININE_TRANSMEMBRANE_TRANSPORTER_ACTIVITY	4	Up	0.0240284137310288	0.96124177243432
C7_GSE26495_PD1HIGH_VS_PD1LOW_CD8_TCELL_UP	141	Up	0.0240675911488868	0.96124177243432
C5_GO_SUBPALLIUM_DEVELOPMENT	14	Up	0.0240719755192317	0.96124177243432
C7_GSE37605_C57BL6_VS_NOD_FOXP3_FUSION_GFP_TREG_UP	70	Up	0.0241399657002641	0.962188027351994
C2_REACTOME_BASIGIN_INTERACTIONS	21	Up	0.0242056832872215	0.963040399355885
C2_PID_P38_ALPHA_BETA_PATHWAY	27	Down	0.0243501280817912	0.96538225166528
C5_GO_NEUTROPHIL_CLEARANCE	5	Up	0.0244286646638478	0.96538225166528
C5_GO_PROTEIN_ACTIVATION_CASCADE	12	Down	0.0244392865745437	0.96538225166528
C5_GO_NEGATIVE_REGULATION_OF_MYELOID_LEUKOCYTE_DIFFERENTIATION	33	Up	0.0244423071590436	0.96538225166528
C5_GO_NEGATIVE_REGULATION_OF_CHONDROCYTE_DIFFERENTIATION	8	Up	0.0244917027379588	0.965414008747929
C5_GO_OOCYTE_DIFFERENTIATION	34	Up	0.0245615530959354	0.965414008747929
C2_REACTOME_BETA_OXIDATION_OF_VERY_LONG_CHAIN_FATTY_ACIDS	10	Down	0.0245764372709849	0.965414008747929
C3_AGCGCAG_MIR191	9	Up	0.0246426965684696	0.966269490174849
C7_GSE29618_MONOCYTE_VS_MDC_DAY7_FLU_VACCINE_UP	181	Down	0.0247610517250491	0.96641987373493
C2_HOFFMANN_IMMATURE_TO_MATURE_B_LYMPHOCYTE_DN	35	Down	0.0248150878522227	0.96641987373493
C7_GSE2706_R848_VS_R848_AND_LPS_2H_STIM_DC_DN	130	Up	0.0248480786056394	0.96641987373493
C2_DER_IFN_BETA_RESPONSE_UP	91	Up	0.0248755866092362	0.96641987373493
C5_GO_MONOCARBOXYLIC_ACID_TRANSMEMBRANE_TRANSPORTER_ACTIVITY	25	Up	0.0249277712689271	0.96641987373493
C5_GO_CARBON_SULFUR_LYASE_ACTIVITY	8	Up	0.02494361086989	0.96641987373493
C2_REACTOME_COLLAGEN_BIOSYNTHESIS_AND_MODIFYING_ENZYMES	47	Up	0.0249649603258285	0.96641987373493
C5_GO_NEGATIVE_REGULATION_OF_LIPID_METABOLIC_PROCESS	51	Up	0.0250024383850771	0.96641987373493
C5_GO_MITOCHONDRIAL_DNA_REPLICATION	12	Down	0.0251013687574918	0.967241213625531
C2_DORN_ADENOVIRUS_INFECTION_48HR_UP	11	Down	0.0251127396991576	0.967241213625531
C6_P53_DN.V1_UP	130	Up	0.0252709048813211	0.9716103836052
C3_HNF3ALPHA_Q6	148	Up	0.0254206185080606	0.975639745319081
C2_REACTOME_INACTIVATION_OF_CDC42_AND_RAC1	8	Up	0.0255013427268178	0.9770117602375
C5_GO_NEGATIVE_REGULATION_OF_TUBULIN_DEACETYLATION	3	Down	0.0255538922699319	0.977301411584034
C5_GO_CHONDROBLAST_DIFFERENTIATION	3	Up	0.0256035324935266	0.977442968129607
C2_FONTAINE_THYROID_TUMOR_UNCERTAIN_MALIGNANCY_DN	19	Down	0.0257461908948559	0.977442968129607
C5_GO_TELOMERIC_LOOP_DISASSEMBLY	9	Down	0.0259060903007876	0.977442968129607
C5_GO_REGULATION_OF_SMOOTHENED_SIGNALING_PATHWAY_INVOLVED_IN_DORSAL_VENTRAL_NEURAL_TUBE_PATTERNING	7	Up	0.0259165545163614	0.977442968129607
C5_GO_VIRAL_LATENCY	11	Down	0.0259167630175177	0.977442968129607
C5_GO_TRIGLYCERIDE_RICH_LIPOPROTEIN_PARTICLE_CLEARANCE	6	Up	0.0259207058516955	0.977442968129607
C5_GO_PURINERGIC_RECEPTOR_ACTIVITY	17	Up	0.025961188859026	0.977442968129607
C5_GO_REGULATION_OF_G_PROTEIN_COUPLED_RECEPTOR_SIGNALING_PATHWAY	101	Up	0.0260219274103127	0.977442968129607
C5_GO_VASCULAR_ASSOCIATED_SMOOTH_MUSCLE_CELL_MIGRATION	18	Up	0.0260618158068782	0.977442968129607
C5_GO_PROTEIN_LOCALIZATION_TO_CHROMOSOME_TELOMERIC_REGION	27	Down	0.0261019696077665	0.977442968129607
C5_GO_POLYSOME	55	Down	0.0261276716129194	0.977442968129607
C2_BIOCARTA_STEM_PATHWAY	9	Up	0.026227387892118	0.977442968129607
C5_GO_ESTABLISHMENT_OF_GOLGI_LOCALIZATION	7	Down	0.0262301435290743	0.977442968129607
C5_GO_REGULATION_OF_T_CELL_CYTOKINE_PRODUCTION	28	Up	0.0262788181465821	0.977442968129607
C2_BALLIF_DEVELOPMENTAL_DISABILITY_P16_P12_DELETION	9	Down	0.0262876164339179	0.977442968129607
C7_GSE19923_WT_VS_HEB_AND_E2A_KO_DP_THYMOCYTE_DN	176	Up	0.0262979653747627	0.977442968129607
C5_GO_NEGATIVE_REGULATION_OF_TRANSCRIPTION_REGULATORY_REGION_DNA_BINDING	12	Up	0.0263225215833826	0.977442968129607
C2_CHIARADONNA_NEOPLASTIC_TRANSFORMATION_KRAS_CDC25_DN	41	Up	0.0263903655963521	0.9782899519617
C5_GO_HISTONE_H4_K20_METHYLATION	9	Up	0.0264722118676551	0.979652228962643
C2_CHIARADONNA_NEOPLASTIC_TRANSFORMATION_KRAS_DN	110	Up	0.0265993705336335	0.982518144950562
C2_CHEN_LVAD_SUPPORT_OF_FAILING_HEART_UP	80	Up	0.0266557509486388	0.982518144950562
C2_STAMBOLSKY_TARGETS_OF_MUTATED_TP53_DN	43	Up	0.0266853429784483	0.982518144950562
C5_GO_HISTONE_THREONINE_PHOSPHORYLATION	7	Down	0.0267822069117848	0.982753176933617
C5_GO_HISTONE_THREONINE_KINASE_ACTIVITY	7	Down	0.0267822069117848	0.982753176933617
C5_GO_GABA_RECEPTOR_BINDING	13	Down	0.0268646678632737	0.984116661035236
C2_WANG_LSD1_TARGETS_UP	21	Up	0.026976996316708	0.986567829945871
C2_BURTON_ADIPOGENESIS_11	42	Up	0.027089897656445	0.98707453444718
C2_ZHANG_RESPONSE_TO_CANTHARIDIN_DN	57	Down	0.027119767027888	0.98707453444718
C2_REACTOME_CHYLOMICRON_CLEARANCE	4	Up	0.02734588378851	0.98707453444718
C7_GSE11057_NAIVE_VS_CENT_MEMORY_CD4_TCELL_DN	176	Up	0.0273819289078281	0.98707453444718
C5_GO_REGULATION_OF_METANEPHRIC_GLOMERULUS_DEVELOPMENT	4	Up	0.0274417315741311	0.98707453444718
C5_GO_REGULATION_OF_STEROID_METABOLIC_PROCESS	90	Up	0.0274507990365442	0.98707453444718
C2_COLIN_PILOCYTIC_ASTROCYTOMA_VS_GLIOBLASTOMA_DN	25	Up	0.0274747455231035	0.98707453444718
C5_GO_THROMBIN_ACTIVATED_RECEPTOR_SIGNALING_PATHWAY	9	Down	0.0274845401500341	0.98707453444718
C5_GO_SMOOTH_ENDOPLASMIC_RETICULUM_MEMBRANE	3	Up	0.0276587282320338	0.98707453444718
C5_GO_EXTRINSIC_COMPONENT_OF_EXTERNAL_SIDE_OF_PLASMA_MEMBRANE	4	Up	0.02766480822538	0.98707453444718
C2_COULOUARN_TEMPORAL_TGFB1_SIGNATURE_UP	85	Up	0.0277916411458173	0.98707453444718
C2_BIOCARTA_GCR_PATHWAY	17	Up	0.0278759662166256	0.98707453444718
C5_GO_MACROMOLECULE_TRANSMEMBRANE_TRANSPORTER_ACTIVITY	14	Up	0.0279597939454796	0.98707453444718
C2_MIKKELSEN_MEF_LCP_WITH_H3K4ME3	95	Up	0.0279994914223703	0.98707453444718
C5_GO_POSITIVE_REGULATION_OF_HOMOTYPIC_CELL_CELL_ADHESION	5	Up	0.0280778449734612	0.98707453444718
C2_REACTOME_PROCESSING_OF_SMDT1	15	Down	0.0280933906339563	0.98707453444718
C7_GSE7852_THYMUS_VS_FAT_TCONV_DN	180	Up	0.0282208636357926	0.98707453444718
C3_ATF6_01	94	Up	0.0282252824134778	0.98707453444718
C2_KOBAYASHI_EGFR_SIGNALING_24HR_UP	77	Up	0.0282641470862968	0.98707453444718
C5_GO_LACTATE_TRANSMEMBRANE_TRANSPORTER_ACTIVITY	2	Up	0.0283017498025333	0.98707453444718
C7_GSE7852_THYMUS_VS_FAT_TREG_DN	160	Up	0.0283194151707114	0.98707453444718
C5_GO_LYSOZYME_ACTIVITY	3	Down	0.0283867678664482	0.98707453444718
C2_WINTER_HYPOXIA_METAGENE	193	Up	0.0285799969846141	0.98707453444718
C5_GO_NEGATIVE_REGULATION_OF_INTERLEUKIN_10_PRODUCTION	13	Down	0.0286146111768942	0.98707453444718
C2_RICKMAN_TUMOR_DIFFERENTIATED_WELL_VS_MODERATELY_UP	88	Up	0.0286222551750102	0.98707453444718
C5_GO_PEPTIDE_BIOSYNTHETIC_PROCESS	526	Down	0.0287595854385864	0.98707453444718
C2_ZHAN_MULTIPLE_MYELOMA_LB_DN	33	Up	0.0288029095370671	0.98707453444718
C5_GO_TOLL_LIKE_RECEPTOR_2_SIGNALING_PATHWAY	14	Down	0.0288757848204932	0.98707453444718
H_HALLMARK_EPITHELIAL_MESENCHYMAL_TRANSITION	145	Up	0.0289098346479334	0.98707453444718
C7_GSE28408_LY6G_POS_VS_NEG_DC_UP	174	Up	0.029076655553407	0.98707453444718
C5_GO_RIBOSOME_BIOGENESIS	221	Down	0.029079106369947	0.98707453444718
C6_BCAT_GDS748_UP	39	Up	0.029085143771125	0.98707453444718
C5_GO_CYCLOSPORIN_A_BINDING	15	Up	0.0291004309437857	0.98707453444718
C5_GO_FLOTILLIN_COMPLEX	6	Up	0.0291523426309295	0.98707453444718
C7_GSE7509_DC_VS_MONOCYTE_UP	173	Up	0.0291577558316833	0.98707453444718
C5_GO_RECEPTOR_SERINE_THREONINE_KINASE_BINDING	10	Up	0.0291607381021687	0.98707453444718
C2_REACTOME_PROTEIN_FOLDING	80	Up	0.0291663043853771	0.98707453444718
C5_GO_SEMICIRCULAR_CANAL_MORPHOGENESIS	4	Up	0.0292865998971431	0.98707453444718
C2_SUZUKI_AMPLIFIED_IN_ORAL_CANCER	11	Up	0.0292999421403476	0.98707453444718
C5_GO_PROTEIN_HETEROTETRAMERIZATION	45	Down	0.0293470640767895	0.98707453444718
C2_RICKMAN_HEAD_AND_NECK_CANCER_F	31	Up	0.0293660866313416	0.98707453444718
C2_BERENJENO_ROCK_SIGNALING_NOT_VIA_RHOA_DN	42	Up	0.02938158618177	0.98707453444718
C5_GO_PEPTIDYL_ARGININE_N_METHYLATION	10	Down	0.0293942401537114	0.98707453444718
C5_GO_PROTEIN_ARGININE_N_METHYLTRANSFERASE_ACTIVITY	10	Down	0.0293942401537114	0.98707453444718
C2_REACTOME_DEGRADATION_OF_THE_EXTRACELLULAR_MATRIX	91	Up	0.0294381409198426	0.98707453444718
C5_GO_NEGATIVE_REGULATION_OF_GLUCOSE_IMPORT	12	Up	0.0294508107289205	0.98707453444718
C2_TSUDA_ALVEOLAR_SOFT_PART_SARCOMA	9	Down	0.0294553670719082	0.98707453444718
C5_GO_CHORIONIC_TROPHOBLAST_CELL_DIFFERENTIATION	5	Up	0.0294836170345255	0.98707453444718
C2_REACTOME_COLLAGEN_DEGRADATION	43	Up	0.0294855310308237	0.98707453444718
C2_GAUSSMANN_MLL_AF4_FUSION_TARGETS_B_UP	21	Up	0.0295451004595714	0.98707453444718
C5_GO_REGULATION_OF_TYPE_2_IMMUNE_RESPONSE	24	Up	0.0295458050300935	0.98707453444718
C5_GO_PROTEIN_LIPOYLATION	7	Down	0.0295827694881682	0.98707453444718
C5_GO_PYRIMIDINE_CONTAINING_COMPOUND_SALVAGE	11	Down	0.0296043376798056	0.98707453444718
C5_GO_NEGATIVE_REGULATION_OF_G_PROTEIN_COUPLED_RECEPTOR_SIGNALING_PATHWAY	34	Up	0.0297418024370848	0.98707453444718
C2_AUNG_GASTRIC_CANCER	40	Down	0.0298735401857718	0.98707453444718
C2_WENG_POR_TARGETS_LIVER_UP	31	Up	0.0298829964551062	0.98707453444718
C5_GO_T_CELL_MIGRATION	50	Up	0.0298996232005264	0.98707453444718
C2_JECHLINGER_EPITHELIAL_TO_MESENCHYMAL_TRANSITION_DN	47	Up	0.0301023717637689	0.98707453444718
C2_REACTOME_CREB1_PHOSPHORYLATION_THROUGH_THE_ACTIVATION_OF_CAMKII_CAMKK_CAMKIV_CASCASDE	7	Up	0.0302523550418752	0.98707453444718
C5_GO_CELLULAR_RESPONSE_TO_GROWTH_HORMONE_STIMULUS	17	Down	0.0303075917823093	0.98707453444718
C3_CHX10_01	144	Up	0.0303600470975156	0.98707453444718
C5_GO_LONG_TERM_SYNAPTIC_POTENTIATION	56	Up	0.0304039583993389	0.98707453444718
C5_GO_MEIOTIC_SPINDLE	6	Up	0.0304065111656389	0.98707453444718
C2_BIOCARTA_CACAM_PATHWAY	7	Up	0.0304207428349765	0.98707453444718
C2_GRAHAM_CML_DIVIDING_VS_NORMAL_DIVIDING_DN	8	Down	0.0304872176323497	0.98707453444718
C5_GO_WHITE_FAT_CELL_DIFFERENTIATION	9	Up	0.0305469046124	0.98707453444718
C5_GO_NON_MEMBRANE_SPANNING_PROTEIN_TYROSINE_KINASE_ACTIVITY	41	Down	0.0305856121610861	0.98707453444718
C2_TSAI_DNAJB4_TARGETS_UP	10	Up	0.0305928557818829	0.98707453444718
C7_GSE29615_CTRL_VS_DAY3_LAIV_IFLU_VACCINE_PBMC_UP	141	Down	0.0306416575818786	0.98707453444718
C5_GO_PROTEIN_K29_LINKED_DEUBIQUITINATION	4	Up	0.0306489721654248	0.98707453444718
C2_SMIRNOV_RESPONSE_TO_IR_2HR_UP	44	Up	0.0306648799241035	0.98707453444718
C2_YORDY_RECIPROCAL_REGULATION_BY_ETS1_AND_SP100_UP	17	Up	0.030716056744975	0.98707453444718
C5_GO_REGULATION_OF_VASCULAR_SMOOTH_MUSCLE_CELL_DEDIFFERENTIATION	2	Up	0.0307350631886206	0.98707453444718
C5_GO_T_HELPER_2_CELL_DIFFERENTIATION	13	Up	0.0308677716649641	0.98707453444718
C5_GO_CENTROMERE_COMPLEX_ASSEMBLY	50	Down	0.0308870190840128	0.98707453444718
C2_WHITFIELD_CELL_CYCLE_S	138	Up	0.0309354500644123	0.98707453444718
C2_LE_SKI_TARGETS_DN	5	Up	0.0309445228861914	0.98707453444718
C5_GO_PEPTIDE_TRANSMEMBRANE_TRANSPORTER_ACTIVITY	19	Up	0.0309997729058417	0.98707453444718
C5_GO_PROTEIN_KINASE_C_ACTIVATING_G_PROTEIN_COUPLED_RECEPTOR_SIGNALING_PATHWAY	19	Up	0.0310722348488322	0.98707453444718
C2_KIM_MYCN_AMPLIFICATION_TARGETS_DN	89	Up	0.0311107826391699	0.98707453444718
C5_GO_REGULATION_OF_CHROMATIN_ASSEMBLY_OR_DISASSEMBLY	9	Up	0.0311367719819465	0.98707453444718
C5_GO_RESPONSE_TO_HYPEROXIA	17	Up	0.0311989963689924	0.98707453444718
C5_GO_REGULATION_OF_OOGENESIS	6	Up	0.0312102549176799	0.98707453444718
C5_GO_LIPOPROTEIN_PARTICLE_RECEPTOR_BINDING	18	Up	0.0312674134883743	0.98707453444718
C5_GO_TRANSLATION_REGULATOR_ACTIVITY	105	Down	0.0313407738985999	0.98707453444718
C5_GO_DE_NOVO_PYRIMIDINE_NUCLEOBASE_BIOSYNTHETIC_PROCESS	6	Down	0.0313612498604825	0.98707453444718
C2_BIOCARTA_BBCELL_PATHWAY	9	Up	0.0314575680471682	0.98707453444718
C5_GO_EXTRINSIC_COMPONENT_OF_SYNAPTIC_MEMBRANE	10	Up	0.0315375463949464	0.98707453444718
C7_GSE30962_PRIMARY_VS_SECONDARY_CHRONIC_LCMV_INF_CD8_TCELL_UP	169	Down	0.0315450453520322	0.98707453444718
C5_GO_MACROPHAGE_COLONY_STIMULATING_FACTOR_SIGNALING_PATHWAY	5	Up	0.0315480794167749	0.98707453444718
C5_GO_CHROMATIN_SILENCING_COMPLEX	6	Up	0.0315912240920208	0.98707453444718
C5_GO_HISTONE_METHYLTRANSFERASE_ACTIVITY_H4_K20_SPECIFIC_	5	Up	0.0316140668687729	0.98707453444718
C2_RADAEVA_RESPONSE_TO_IFNA1_DN	9	Up	0.0316953621524637	0.98707453444718
C5_GO_REGULATION_OF_GRANULOCYTE_DIFFERENTIATION	11	Up	0.0317418764185933	0.98707453444718
C7_GSE11884_WT_VS_FURIN_KO_NAIVE_CD4_TCELL_UP	114	Down	0.0317435034561087	0.98707453444718
C2_MARKS_HDAC_TARGETS_UP	23	Up	0.0317764255394674	0.98707453444718
C2_YAGUE_PRETUMOR_DRUG_RESISTANCE_UP	5	Up	0.0318025255678751	0.98707453444718
C5_GO_BETA_GALACTOSIDASE_ACTIVITY	5	Down	0.0318280666914854	0.98707453444718
C7_GSE17721_POLYIC_VS_GARDIQUIMOD_0.5H_BMDC_DN	162	Down	0.0318387331179636	0.98707453444718
C5_GO_INOSITOL_PHOSPHATE_CATABOLIC_PROCESS	14	Down	0.0319890698317553	0.98707453444718
C7_GSE21546_UNSTIM_VS_ANTI_CD3_STIM_DP_THYMOCYTES_UP	156	Up	0.0320455251643791	0.98707453444718
C5_GO_TRANSLOCATION_OF_MOLECULES_INTO_HOST	8	Down	0.0320612368091141	0.98707453444718
C5_GO_PROTEASOME_CORE_COMPLEX	13	Down	0.0320672943208882	0.98707453444718
C2_VILIMAS_NOTCH1_TARGETS_DN	22	Down	0.0321049479843507	0.98707453444718
C5_GO_APICAL_CORTEX	5	Up	0.032115330877552	0.98707453444718
C7_GSE15324_ELF4_KO_VS_WT_NAIVE_CD8_TCELL_DN	116	Up	0.03219659758137	0.98707453444718
C5_GO_NEGATIVE_REGULATION_OF_HUMORAL_IMMUNE_RESPONSE_MEDIATED_BY_CIRCULATING_IMMUNOGLOBULIN	4	Down	0.0322449048166863	0.98707453444718
C2_REACTOME_CA_DEPENDENT_EVENTS	28	Up	0.0322624308115719	0.98707453444718
C5_GO_NEUROMUSCULAR_SYNAPTIC_TRANSMISSION	15	Up	0.0322671355609088	0.98707453444718
C2_SA_REG_CASCADE_OF_CYCLIN_EXPR	9	Up	0.032311756350939	0.98707453444718
C5_GO_CUL3_RING_UBIQUITIN_LIGASE_COMPLEX	33	Down	0.0323730794277975	0.98707453444718
C5_GO_RESPONSE_TO_WATER_DEPRIVATION	6	Up	0.0323745617173649	0.98707453444718
C5_GO_INTERLEUKIN_21_MEDIATED_SIGNALING_PATHWAY	8	Down	0.0323834544870528	0.98707453444718
C2_LIANG_SILENCED_BY_METHYLATION_UP	19	Up	0.0324141559990029	0.98707453444718
C5_GO_POSITIVE_REGULATION_OF_PROTEIN_LOCALIZATION_TO_SYNAPSE	7	Down	0.0324179643363358	0.98707453444718
C5_GO_PROTEIN_PHOSPHATASE_1_BINDING	16	Down	0.0324425294996601	0.98707453444718
C2_KAMIKUBO_MYELOID_CEBPA_NETWORK	28	Down	0.032499498704007	0.98707453444718
C3_SRF_Q6	183	Up	0.0324995803395455	0.98707453444718
C7_GSE17721_POLYIC_VS_PAM3CSK4_1H_BMDC_UP	165	Up	0.032499973672511	0.98707453444718
C3_RNCTGNYNRNCTGNY_UNKNOWN	57	Up	0.0325703638122052	0.98707453444718
C7_GSE40666_STAT1_KO_VS_STAT4_KO_CD8_TCELL_DN	85	Up	0.0326493062447987	0.98707453444718
C5_GO_HISTONE_H3_K9_METHYLATION	32	Up	0.0326977588551189	0.98707453444718
C2_BIOCARTA_SAM68_PATHWAY	5	Up	0.0327174528283867	0.98707453444718
C2_REACTOME_SUMOYLATION_OF_DNA_REPLICATION_PROTEINS	43	Down	0.0327927707278089	0.98707453444718
C2_RAY_ALZHEIMERS_DISEASE	6	Up	0.0328582323729061	0.98707453444718
C5_GO_TOLL_LIKE_RECEPTOR_SIGNALING_PATHWAY	115	Down	0.0328638485027578	0.98707453444718
C5_GO_CARDIOLIPIN_METABOLIC_PROCESS	8	Down	0.032912975128728	0.98707453444718
C7_GSE20198_UNTREATED_VS_IL12_IL18_TREATED_ACT_CD4_TCELL_UP	145	Down	0.0330101459743024	0.98707453444718
C5_GO_PEPTIDYL_ARGININE_METHYLATION_TO_ASYMMETRICAL_DIMETHYL_ARGININE	5	Down	0.033032670821515	0.98707453444718
C5_GO_CHROMAFFIN_GRANULE	7	Up	0.0330801768693954	0.98707453444718
C2_REACTOME_CYTOCHROME_C_MEDIATED_APOPTOTIC_RESPONSE	12	Up	0.0331048257663157	0.98707453444718
C5_GO_ENDOCRINE_SYSTEM_DEVELOPMENT	70	Up	0.0331058630258365	0.98707453444718
C2_MCLACHLAN_DENTAL_CARIES_DN	63	Up	0.0332333755855053	0.98707453444718
C2_GENTILE_UV_LOW_DOSE_UP	18	Up	0.0332951165350599	0.98707453444718
C2_KYNG_DNA_DAMAGE_BY_4NQO_OR_GAMMA_RADIATION	13	Up	0.0333957039789205	0.98707453444718
C5_GO_REGULATION_OF_GOLGI_TO_PLASMA_MEMBRANE_PROTEIN_TRANSPORT	6	Down	0.0335030350022632	0.98707453444718
C7_GSE3565_DUSP1_VS_WT_SPLENOCYTES_UP	156	Up	0.0335556922105314	0.98707453444718
C5_GO_FOREBRAIN_RADIAL_GLIAL_CELL_DIFFERENTIATION	6	Down	0.0335613030355957	0.98707453444718
C5_GO_NEGATIVE_REGULATION_OF_ADENYLATE_CYCLASE_ACTIVATING_G_PROTEIN_COUPLED_RECEPTOR_SIGNALING_PATHWAY	5	Up	0.0336494680274175	0.98707453444718
C5_GO_CRANIAL_NERVE_DEVELOPMENT	28	Up	0.0336517140247135	0.98707453444718
C7_GSE26290_WT_VS_PDK1_KO_ANTI_CD3_AND_IL2_STIM_CD8_TCELL_DN	160	Down	0.0336580453021906	0.98707453444718
C5_GO_NEGATIVE_REGULATION_OF_HOMOTYPIC_CELL_CELL_ADHESION	11	Up	0.0337168323492276	0.98707453444718
C5_GO_ADRENERGIC_RECEPTOR_SIGNALING_PATHWAY	17	Up	0.0337457645787289	0.98707453444718
C5_GO_AMINOACYL_TRNA_EDITING_ACTIVITY	9	Up	0.0337638285555783	0.98707453444718
C5_GO_AMINOACYL_TRNA_METABOLISM_INVOLVED_IN_TRANSLATIONAL_FIDELITY	9	Up	0.0337638285555783	0.98707453444718
C2_HEDENFALK_BREAST_CANCER_BRACX_UP	14	Down	0.033840575884977	0.98707453444718
C5_GO_LIPOPROTEIN_METABOLIC_PROCESS	21	Up	0.0338664703394233	0.98707453444718
C5_GO_ESTABLISHMENT_OF_VIRAL_LATENCY	9	Down	0.0340125070775345	0.98707453444718
C2_RODRIGUES_THYROID_CARCINOMA_DN	70	Up	0.0340177428969019	0.98707453444718
C5_GO_POSITIVE_REGULATION_OF_MICROTUBULE_BINDING	4	Down	0.0340207465161869	0.98707453444718
C5_GO_LOW_DENSITY_LIPOPROTEIN_PARTICLE_RECEPTOR_BINDING	14	Up	0.0340328445542611	0.98707453444718
C5_GO_REGULATION_OF_PROSTAGLANDIN_BIOSYNTHETIC_PROCESS	4	Up	0.0340693868952563	0.98707453444718
C2_BIOCARTA_PLCD_PATHWAY	4	Down	0.0340876423567467	0.98707453444718
C5_GO_REGULATION_OF_T_HELPER_2_CELL_CYTOKINE_PRODUCTION	9	Up	0.0341155918141279	0.98707453444718
C2_CHIARADONNA_NEOPLASTIC_TRANSFORMATION_CDC25_UP	90	Up	0.0341481383256371	0.98707453444718
C2_PID_GMCSF_PATHWAY	32	Down	0.0341579234103227	0.98707453444718
C5_GO_REGULATION_OF_STEROL_TRANSPORT	34	Up	0.0341700920550985	0.98707453444718
C2_FIGUEROA_AML_METHYLATION_CLUSTER_6_DN	15	Down	0.0342819728593075	0.98707453444718
C5_GO_NEGATIVE_REGULATION_OF_CYCLIN_DEPENDENT_PROTEIN_KINASE_ACTIVITY	26	Up	0.0342870697738013	0.98707453444718
C5_GO_PHOSPHATIDYLINOSITOL_PHOSPHATE_BINDING	125	Up	0.0342872841879561	0.98707453444718
C2_REACTOME_ERYTHROCYTES_TAKE_UP_OXYGEN_AND_RELEASE_CARBON_DIOXIDE	7	Down	0.0343433563789198	0.98707453444718
C2_BURTON_ADIPOGENESIS_1	26	Up	0.0343987935817818	0.98707453444718
C5_GO_NEGATIVE_REGULATION_OF_HELICASE_ACTIVITY	4	Up	0.0343992668087482	0.98707453444718
C5_GO_IMMUNE_RESPONSE_INHIBITING_CELL_SURFACE_RECEPTOR_SIGNALING_PATHWAY	3	Down	0.0344844998324969	0.98707453444718
C2_REACTOME_METABOLISM_OF_RNA	544	Down	0.0344883106221705	0.98707453444718
C2_REACTOME_GLUTATHIONE_CONJUGATION	27	Up	0.0346276366174375	0.988955397661204
C5_GO_MATURATION_OF_5_8S_RRNA_FROM_TRICISTRONIC_RRNA_TRANSCRIPT_SSU_RRNA_5_8S_RRNA_LSU_RRNA_	16	Down	0.0346727416836553	0.988955397661204
C2_HOLLERN_SQUAMOUS_BREAST_TUMOR	72	Down	0.0346906050277511	0.988955397661204
C2_MARCINIAK_ER_STRESS_RESPONSE_VIA_CHOP	16	Up	0.0348577439436822	0.992417787272095
C5_GO_CYTOKINE_ACTIVITY	121	Up	0.0349819788712634	0.993549303477057
C2_GALI_TP53_TARGETS_APOPTOTIC_UP	8	Down	0.0349889617990125	0.993549303477057
C1_chr11q23	85	Up	0.0351096313416992	0.993873702571214
C2_REACTOME_PD_1_SIGNALING	18	Down	0.0351173486665999	0.993873702571214
C2_REACTOME_DCC_MEDIATED_ATTRACTIVE_SIGNALING	12	Down	0.0352941951704024	0.993873702571214
C5_GO_TRANSLATION_REGULATOR_ACTIVITY_NUCLEIC_ACID_BINDING	81	Down	0.0352977888607046	0.993873702571214
C7_GSE21546_UNSTIM_VS_ANTI_CD3_STIM_SAP1A_KO_DP_THYMOCYTES_UP	162	Up	0.0353979201053137	0.993873702571214
C5_GO_U6_SNRNA_BINDING	8	Down	0.0354277913707243	0.993873702571214
C5_GO_REGULATION_OF_ASPARTIC_TYPE_PEPTIDASE_ACTIVITY	9	Down	0.0354924970991543	0.993873702571214
C5_GO_ACTININ_BINDING	25	Up	0.0354936837831231	0.993873702571214
C5_GO_CILIARY_ROOTLET	9	Up	0.035517142552385	0.993873702571214
C7_GSE46242_TH1_VS_ANERGIC_TH1_CD4_TCELL_UP	153	Down	0.0355822536543063	0.993873702571214
C2_REACTOME_STAT5_ACTIVATION	7	Down	0.0357513908040807	0.993873702571214
C5_GO_RIBONUCLEOPROTEIN_COMPLEX	695	Down	0.0357838118222732	0.993873702571214
C5_GO_CILIARY_NEUROTROPHIC_FACTOR_MEDIATED_SIGNALING_PATHWAY	5	Up	0.0357846209276085	0.993873702571214
C1_chr13q21	6	Down	0.0358097985335166	0.993873702571214
C2_REACTOME_FCERI_MEDIATED_NF_KB_ACTIVATION	68	Down	0.0358687336382406	0.993873702571214
C5_GO_NUCLEOTIDE_EXCISION_REPAIR_COMPLEX	12	Down	0.0358958851139699	0.993873702571214
C5_GO_POSITIVE_REGULATION_OF_ASTROCYTE_ACTIVATION	3	Up	0.035899215209281	0.993873702571214
C5_GO_T_HELPER_1_CELL_CYTOKINE_PRODUCTION	6	Up	0.0359074963079459	0.993873702571214
C2_CROMER_TUMORIGENESIS_UP	38	Up	0.0359188072080015	0.993873702571214
C2_REACTOME_NUCLEOTIDE_LIKE_PURINERGIC_RECEPTORS	9	Up	0.0359217564009325	0.993873702571214
C5_GO_ESTABLISHMENT_OR_MAINTENANCE_OF_CYTOSKELETON_POLARITY	14	Up	0.0359813436881662	0.993873702571214
C5_GO_POSITIVE_REGULATION_OF_LIPOPROTEIN_PARTICLE_CLEARANCE	4	Up	0.036026038721515	0.993873702571214
C5_GO_AMIDE_BIOSYNTHETIC_PROCESS	630	Down	0.0360526850631182	0.993873702571214
C5_GO_O_ACETYLTRANSFERASE_ACTIVITY	5	Up	0.0361932903077792	0.995402943964293
C5_GO_HISTONE_PHOSPHORYLATION	33	Down	0.0362939891389326	0.995402943964293
C5_GO_NEGATIVE_REGULATION_OF_CELLULAR_EXTRAVASATION	5	Up	0.0363704665897389	0.995402943964293
C2_MYLLYKANGAS_AMPLIFICATION_HOT_SPOT_15	10	Down	0.0364104715224365	0.995402943964293
C5_GO_BLASTOCYST_GROWTH	15	Up	0.0364192012735735	0.995402943964293
C5_GO_CYTOLYTIC_GRANULE	4	Down	0.0364944132416809	0.995402943964293
C5_GO_REGULATION_OF_SUPEROXIDE_METABOLIC_PROCESS	26	Down	0.0365051611554547	0.995402943964293
C5_GO_PROTEIN_CATABOLIC_PROCESS_IN_THE_VACUOLE	12	Up	0.0365134916889978	0.995402943964293
C2_BIOCARTA_GATA3_PATHWAY	13	Up	0.0365473579510493	0.995402943964293
C5_GO_ASYMMETRIC_NEUROBLAST_DIVISION	6	Up	0.0365663835236158	0.995402943964293
C5_GO_DNA_REPLICATION_INITIATION	35	Down	0.036635566438597	0.995782572095781
C5_GO_INTRAMOLECULAR_TRANSFERASE_ACTIVITY_PHOSPHOTRANSFERASES	7	Down	0.0366736917757271	0.995782572095781
C5_GO_SUPEROXIDE_GENERATING_NADPH_OXIDASE_ACTIVATOR_ACTIVITY	9	Up	0.0367766334924281	0.995782572095781
C5_GO_RECEPTOR_BIOSYNTHETIC_PROCESS	19	Up	0.0369317842887321	0.995782572095781
C2_REACTOME_ACTIVATION_OF_TRKA_RECEPTORS	3	Up	0.0369376097606056	0.995782572095781
C2_REACTOME_NGF_INDEPENDANT_TRKA_ACTIVATION	3	Up	0.0369376097606056	0.995782572095781
C7_GSE32986_GMCSF_VS_GMCSF_AND_CURDLAN_LOWDOSE_STIM_DC_UP	183	Up	0.0369468035551535	0.995782572095781
C5_GO_SA_NODE_CELL_TO_ATRIAL_CARDIAC_MUSCLE_CELL_COMMUNICATION	5	Up	0.0369470493536436	0.995782572095781
C2_REACTOME_INTERLEUKIN_1_SIGNALING	87	Down	0.0370461297419769	0.996967058845123
C2_REACTOME_CAMK_IV_MEDIATED_PHOSPHORYLATION_OF_CREB	8	Up	0.0370984278146288	0.996967058845123
C7_GSE25123_WT_VS_PPARG_KO_MACROPHAGE_ROSIGLITAZONE_STIM_UP	181	Up	0.0371286816096167	0.996967058845123
C5_GO_NEGATIVE_REGULATION_OF_EXTRINSIC_APOPTOTIC_SIGNALING_PATHWAY	79	Up	0.0371793456664313	0.997094970261589
C7_GSE1460_INTRATHYMIC_T_PROGENITOR_VS_THYMIC_STROMAL_CELL_UP	160	Down	0.0372459734382996	0.997650161529202
C7_GSE13887_RESTING_VS_ACT_CD4_TCELL_UP	76	Up	0.0373570913464717	0.998499005107716
C2_REACTOME_DAG_AND_IP3_SIGNALING	32	Up	0.0375303869850322	0.998499005107716
C2_SAGIV_CD24_TARGETS_UP	22	Up	0.0375995498822509	0.998499005107716
C5_GO_CARBOHYDRATE_PHOSPHORYLATION	24	Down	0.0376176571094617	0.998499005107716
C2_MAINA_VHL_TARGETS_DN	12	Up	0.0377573964498277	0.998499005107716
C5_GO_MONOCYTE_AGGREGATION	3	Up	0.0377773907471034	0.998499005107716
C5_GO_NEGATIVE_REGULATION_OF_LEUKOCYTE_PROLIFERATION	58	Down	0.0377838326639017	0.998499005107716
C2_PEDERSEN_METASTASIS_BY_ERBB2_ISOFORM_5	8	Up	0.0377852213281992	0.998499005107716
C5_GO_CELL_CORTEX	235	Up	0.0378540551125001	0.998499005107716
C2_MARSON_FOXP3_TARGETS_STIMULATED_DN	9	Up	0.0378738846950764	0.998499005107716
C2_HARRIS_BRAIN_CANCER_PROGENITORS	22	Up	0.0379300273682111	0.998499005107716
C5_GO_HOMOTYPIC_CELL_CELL_ADHESION	61	Up	0.0379455828392078	0.998499005107716
C5_GO_NEGATIVE_REGULATION_OF_VASCULAR_PERMEABILITY	8	Up	0.0381233548482282	0.998499005107716
C5_GO_CELLULAR_RESPONSE_TO_MAGNESIUM_ION	6	Up	0.0382072264431237	0.998499005107716
C3_HNF3_Q6	122	Up	0.0382148930367416	0.998499005107716
C5_GO_POSITIVE_REGULATION_OF_SYNAPTIC_TRANSMISSION	109	Up	0.0383573309585154	0.998499005107716
C5_GO_RNA_PHOSPHODIESTER_BOND_HYDROLYSIS_ENDONUCLEOLYTIC	58	Down	0.0383725488335746	0.998499005107716
C5_GO_REGULATION_OF_VENTRICULAR_CARDIAC_MUSCLE_CELL_MEMBRANE_DEPOLARIZATION	4	Up	0.0385145995429313	0.998499005107716
C5_GO_RENAL_WATER_TRANSPORT	3	Up	0.0385705557419245	0.998499005107716
C5_GO_REGULATION_OF_LEUKOCYTE_MIGRATION	132	Up	0.0385806143460044	0.998499005107716
C6_HINATA_NFKB_IMMU_INF	15	Up	0.0386556071847652	0.998499005107716
C7_GSE22886_NAIVE_BCELL_VS_NEUTROPHIL_DN	168	Down	0.0387213712442296	0.998499005107716
C5_GO_INTERLEUKIN_4_MEDIATED_SIGNALING_PATHWAY	6	Down	0.0388302250266042	0.998499005107716
C5_GO_PHOSPHATIDYLINOSITOL_4_5_BISPHOSPHATE_BINDING	47	Up	0.0388994579632121	0.998499005107716
C5_GO_HISTONE_KINASE_ACTIVITY	16	Down	0.0389516680895907	0.998499005107716
C2_BRACHAT_RESPONSE_TO_CAMPTOTHECIN_UP	23	Up	0.0390432765156441	0.998499005107716
C5_GO_SELENIUM_COMPOUND_METABOLIC_PROCESS	5	Up	0.0390815370777361	0.998499005107716
C5_GO_IMMUNOGLOBULIN_BINDING	12	Down	0.0391286132177954	0.998499005107716
C5_GO_POSITIVE_REGULATION_OF_NUCLEOBASE_CONTAINING_COMPOUND_TRANSPORT	7	Down	0.0391833719947231	0.998499005107716
C5_GO_POSITIVE_REGULATION_OF_NEUTROPHIL_ACTIVATION	4	Down	0.0392293568845173	0.998499005107716
C7_GSE29618_MONOCYTE_VS_MDC_UP	180	Down	0.0392352795410195	0.998499005107716
C5_GO_CHROMATIN_REMODELING_AT_CENTROMERE	42	Down	0.0392521744022986	0.998499005107716
C7_GSE14000_UNSTIM_VS_4H_LPS_DC_DN	170	Up	0.0393370943630469	0.998499005107716
C5_GO_CHEMOKINE_ACTIVITY	21	Up	0.0393799076215976	0.998499005107716
C7_GSE14415_NATURAL_TREG_VS_TCONV_UP	146	Up	0.0394178467379501	0.998499005107716
C7_GSE3565_DUSP1_VS_WT_SPLENOCYTES_POST_LPS_INJECTION_UP	141	Down	0.0394363865850283	0.998499005107716
C5_GO_PROTEIN_COFACTOR_LINKAGE	11	Down	0.0394664256915834	0.998499005107716
C5_GO_ESTABLISHMENT_OF_MEIOTIC_SPINDLE_LOCALIZATION	2	Up	0.0395525626034946	0.998499005107716
C2_IIZUKA_LIVER_CANCER_PROGRESSION_L0_L1_DN	16	Down	0.0396065651830092	0.998499005107716
C2_BOYAULT_LIVER_CANCER_SUBCLASS_G1_DN	31	Up	0.0396225212536216	0.998499005107716
C5_GO_SMALL_SUBUNIT_PROCESSOME	25	Down	0.0397514369972205	0.998499005107716
C2_YAO_TEMPORAL_RESPONSE_TO_PROGESTERONE_CLUSTER_4	9	Up	0.0397569682298331	0.998499005107716
C2_JAATINEN_HEMATOPOIETIC_STEM_CELL_DN	196	Down	0.0398119014049714	0.998499005107716
C2_BARRIER_COLON_CANCER_RECURRENCE_UP	36	Up	0.0398963867690448	0.998499005107716
C2_MARTIN_NFKB_TARGETS_UP	34	Up	0.0399153118768589	0.998499005107716
C5_GO_POSITIVE_REGULATION_OF_METANEPHRIC_GLOMERULUS_DEVELOPMENT	3	Up	0.0400695742239434	0.998499005107716
C5_GO_COMPLEMENT_RECEPTOR_MEDIATED_SIGNALING_PATHWAY	10	Down	0.0400871475644465	0.998499005107716
C2_MASRI_RESISTANCE_TO_TAMOXIFEN_AND_AROMATASE_INHIBITORS_DN	11	Up	0.0402466627452494	0.998499005107716
C3_AGCYRWTTC_UNKNOWN	81	Up	0.040252058948728	0.998499005107716
C7_GSE7219_WT_VS_NIK_NFKB2_KO_DC_DN	170	Down	0.040272122728548	0.998499005107716
C5_GO_INSULIN_RECEPTOR_COMPLEX	4	Down	0.0405513711158563	0.998499005107716
C5_GO_NEGATIVE_REGULATION_OF_ARP2_3_COMPLEX_MEDIATED_ACTIN_NUCLEATION	5	Up	0.040635344838088	0.998499005107716
C7_GSE17974_0H_VS_0.5H_IN_VITRO_ACT_CD4_TCELL_DN	143	Up	0.0406551358222946	0.998499005107716
C2_CHEMNITZ_RESPONSE_TO_PROSTAGLANDIN_E2_UP	121	Down	0.0407176812016072	0.998499005107716
C5_GO_T_CELL_CYTOKINE_PRODUCTION	36	Up	0.0407210257482976	0.998499005107716
C2_BIOCARTA_AHSP_PATHWAY	10	Down	0.040819763268002	0.998499005107716
C7_GSE37605_C57BL6_VS_NOD_FOXP3_IRES_GFP_TREG_DN	154	Up	0.0409243622018323	0.998499005107716
C5_GO_REGULATION_OF_CHEMOKINE_MEDIATED_SIGNALING_PATHWAY	8	Up	0.0410111498961048	0.998499005107716
C5_GO_REGULATION_OF_ASTROCYTE_ACTIVATION	6	Up	0.0412062593836433	0.998499005107716
C5_GO_G_RICH_STRAND_TELOMERIC_DNA_BINDING	11	Down	0.0412068658659473	0.998499005107716
C2_INGA_TP53_TARGETS	15	Up	0.0412465709353142	0.998499005107716
C5_GO_BASIC_AMINO_ACID_TRANSMEMBRANE_TRANSPORTER_ACTIVITY	9	Up	0.0412780574420883	0.998499005107716
C2_SA_FAS_SIGNALING	8	Up	0.0412889655663244	0.998499005107716
C5_GO_PRESYNAPTIC_ENDOCYTIC_ZONE	7	Up	0.0414017418196989	0.998499005107716
C7_GSE41176_UNSTIM_VS_ANTI_IGM_STIM_BCELL_24H_UP	132	Up	0.0414065278112856	0.998499005107716
C5_GO_CATECHOLAMINE_BIOSYNTHETIC_PROCESS	11	Up	0.0414331246066247	0.998499005107716
C2_REACTOME_PENTOSE_PHOSPHATE_PATHWAY	13	Down	0.0414733224976597	0.998499005107716
C2_MATZUK_EMBRYONIC_GERM_CELL	13	Up	0.0417192663312181	0.998499005107716
C2_YIH_RESPONSE_TO_ARSENITE_C4	15	Down	0.0417599715349969	0.998499005107716
C5_GO_LAMELLIPODIUM	152	Up	0.0417772316120716	0.998499005107716
C5_GO_RIBONUCLEOSIDE_MONOPHOSPHATE_BIOSYNTHETIC_PROCESS	28	Down	0.0417917858652947	0.998499005107716
C7_GSE7219_UNSTIM_VS_LPS_AND_ANTI_CD40_STIM_DC_DN	169	Up	0.0419243424708852	0.998499005107716
C2_HSIAO_HOUSEKEEPING_GENES	346	Down	0.0419514948090876	0.998499005107716
C7_GSE19941_UNSTIM_VS_LPS_AND_IL10_STIM_IL10_KO_NFKBP50_KO_MACROPHAGE_DN	156	Up	0.0420512304777881	0.998499005107716
C5_GO_REGULATION_OF_GUANYL_NUCLEOTIDE_EXCHANGE_FACTOR_ACTIVITY	6	Down	0.0420879604805101	0.998499005107716
C2_NATSUME_RESPONSE_TO_INTERFERON_BETA_UP	56	Up	0.0420958639975813	0.998499005107716
C5_GO_ATRIAL_SEPTUM_DEVELOPMENT	12	Up	0.0421117327596478	0.998499005107716
C5_GO_ORGANIC_HYDROXY_COMPOUND_BIOSYNTHETIC_PROCESS	193	Up	0.0421970104024986	0.998499005107716
C2_REACTOME_PROTON_COUPLED_MONOCARBOXYLATE_TRANSPORT	4	Up	0.0422385622114742	0.998499005107716
C5_GO_SYNAPTIC_MEMBRANE	256	Up	0.0423064410905693	0.998499005107716
C5_GO_POSITIVE_REGULATION_OF_SMOOTH_MUSCLE_CELL_MIGRATION	29	Up	0.0423090129061217	0.998499005107716
C2_NAKAMURA_CANCER_MICROENVIRONMENT_UP	16	Up	0.0423273254879419	0.998499005107716
C2_SCHAEFFER_PROSTATE_DEVELOPMENT_AND_CANCER_BOX4_DN	27	Up	0.0424009087241497	0.998499005107716
C5_GO_EPIDERMAL_GROWTH_FACTOR_RECEPTOR_SIGNALING_PATHWAY	97	Up	0.0424357637019845	0.998499005107716
C2_REACTOME_CYTOSOLIC_IRON_SULFUR_CLUSTER_ASSEMBLY	12	Down	0.0424538614036653	0.998499005107716
C5_GO_CORTICAL_ACTIN_CYTOSKELETON	58	Up	0.042594072431191	0.998499005107716
C5_GO_FICOLIN_1_RICH_GRANULE_MEMBRANE	50	Down	0.0426757264541339	0.998499005107716
C2_REACTOME_PHENYLALANINE_METABOLISM	6	Up	0.0426806131066042	0.998499005107716
C5_GO_POSITIVE_REGULATION_BY_HOST_OF_VIRAL_GENOME_REPLICATION	6	Up	0.0426925377701238	0.998499005107716
C3_E4F1_Q6	229	Up	0.0427000179158668	0.998499005107716
C5_GO_LYSINE_N_METHYLTRANSFERASE_ACTIVITY	54	Up	0.0427883047543497	0.998499005107716
C2_SMIRNOV_RESPONSE_TO_IR_6HR_UP	151	Up	0.0428405473733277	0.998499005107716
C2_SCHLESINGER_METHYLATED_DE_NOVO_IN_CANCER	57	Up	0.042903083476093	0.998499005107716
C5_GO_RESPONSE_TO_DEXAMETHASONE	30	Up	0.0429473369387364	0.998499005107716
C5_GO_REGULATION_OF_TYPE_B_PANCREATIC_CELL_PROLIFERATION	7	Up	0.0429850527185547	0.998499005107716
C5_GO_BMP_RECEPTOR_BINDING	5	Up	0.043080592701405	0.998499005107716
C5_GO_LYS63_SPECIFIC_DEUBIQUITINASE_ACTIVITY	12	Up	0.0432571614061991	0.998499005107716
C5_GO_IMMUNOGLOBULIN_SECRETION	17	Up	0.0432983211960501	0.998499005107716
C2_REACTOME_BETA_OXIDATION_OF_LAUROYL_COA_TO_DECANOYL_COA_COA	5	Down	0.0433125522034014	0.998499005107716
C7_GSE22886_NAIVE_BCELL_VS_DC_UP	154	Down	0.0433248305884337	0.998499005107716
C2_FERRANDO_HOX11_NEIGHBORS	15	Down	0.0433658018365961	0.998499005107716
C5_GO_C_X3_C_CHEMOKINE_BINDING	5	Down	0.0434588947634814	0.998499005107716
C7_GSE26488_CTRL_VS_PEPTIDE_INJECTION_OT2_THYMOCYTE_UP	113	Up	0.0434890683028926	0.998499005107716
C2_REACTOME_2_LTR_CIRCLE_FORMATION	7	Down	0.0435352431932385	0.998499005107716
C5_GO_NEGATIVE_REGULATION_OF_INTRINSIC_APOPTOTIC_SIGNALING_PATHWAY_IN_RESPONSE_TO_DNA_DAMAGE	25	Up	0.0436179902861072	0.998499005107716
C2_RODRIGUES_THYROID_CARCINOMA_ANAPLASTIC_DN	448	Up	0.0436263322393222	0.998499005107716
C5_GO_HISTONE_DEPHOSPHORYLATION	3	Up	0.0436325586273519	0.998499005107716
C2_FOURNIER_ACINAR_DEVELOPMENT_LATE_UP	8	Up	0.0436527731193902	0.998499005107716
C5_GO_DENDRITIC_SPINE_MORPHOGENESIS	40	Down	0.0437557080250932	0.998499005107716
C2_KEGG_FATTY_ACID_METABOLISM	35	Down	0.0438208170713872	0.998499005107716
C7_GSE11961_PLASMA_CELL_DAY7_VS_GERMINAL_CENTER_BCELL_DAY40_UP	153	Down	0.0438572540088267	0.998499005107716
C5_GO_NEGATIVE_REGULATION_OF_PLATELET_AGGREGATION	9	Up	0.0439587934243322	0.998499005107716
C5_GO_CHEMOATTRACTANT_ACTIVITY	17	Up	0.044035168523065	0.998499005107716
C2_CROONQUIST_NRAS_SIGNALING_UP	34	Up	0.0440466543432426	0.998499005107716
C2_PRAMOONJAGO_SOX4_TARGETS_DN	39	Down	0.0440541880840298	0.998499005107716
C5_GO_REGULATION_OF_CYTOPLASMIC_TRANSLATION	23	Down	0.0440564788997362	0.998499005107716
C2_MACAEVA_PBMC_RESPONSE_TO_IR	89	Up	0.0440569917833686	0.998499005107716
C5_GO_RECEPTOR_MEDIATED_VIRION_ATTACHMENT_TO_HOST_CELL	3	Up	0.0440610637255548	0.998499005107716
C2_REACTOME_METABOLISM_OF_STEROID_HORMONES	21	Up	0.044109070883761	0.998499005107716
C2_ALCALAY_AML_BY_NPM1_LOCALIZATION_UP	106	Up	0.0441334276113688	0.998499005107716
C5_GO_HISTONE_METHYLTRANSFERASE_ACTIVITY_H3_K36_SPECIFIC_	8	Up	0.0441611155049209	0.998499005107716
C2_OUELLET_OVARIAN_CANCER_INVASIVE_VS_LMP_DN	11	Up	0.0442002274568311	0.998499005107716
C5_GO_MUSCLE_HYPERTROPHY_IN_RESPONSE_TO_STRESS	19	Up	0.0442107267536071	0.998499005107716
C5_GO_REGULATION_OF_CHONDROCYTE_DIFFERENTIATION	28	Up	0.0442185757545298	0.998499005107716
C2_BIOCARTA_BARD1_PATHWAY	8	Up	0.0443193429117011	0.998499005107716
C5_GO_REGULATION_OF_CYTOPLASMIC_MRNA_PROCESSING_BODY_ASSEMBLY	10	Down	0.0443778950279545	0.998499005107716
C2_REACTOME_INTERLEUKIN_9_SIGNALING	8	Down	0.044382767700084	0.998499005107716
C5_GO_RESPONSE_TO_INTERLEUKIN_9	8	Down	0.044382767700084	0.998499005107716
C5_GO_MOLYBDOPTERIN_COFACTOR_BINDING	3	Down	0.0444577128363855	0.998499005107716
C5_GO_EOSINOPHIL_CHEMOTAXIS	8	Up	0.0445681943077289	0.998499005107716
C5_GO_TELOMERIC_D_LOOP_DISASSEMBLY	7	Down	0.0447963824095411	0.998499005107716
C6_CRX_DN.V1_DN	90	Up	0.0448091813459086	0.998499005107716
C5_GO_EXTRACELLULAR_MATRIX_COMPONENT	37	Up	0.0448505901687278	0.998499005107716
C2_REACTOME_ABACAVIR_METABOLISM	3	Up	0.0448573706203207	0.998499005107716
C2_GENTILE_UV_HIGH_DOSE_UP	17	Up	0.0449022999383287	0.998499005107716
C2_REACTOME_PLATELET_SENSITIZATION_BY_LDL	15	Down	0.0449060450208434	0.998499005107716
C5_GO_ERYTHROCYTE_DEVELOPMENT	22	Down	0.0449884342108019	0.998499005107716
C2_HAHTOLA_MYCOSIS_FUNGOIDES_CD4_UP	54	Up	0.0449973045233538	0.998499005107716
C2_REACTOME_COLLAGEN_FORMATION	65	Up	0.0450045094186459	0.998499005107716
C2_REACTOME_RHO_GTPASES_ACTIVATE_CIT	17	Up	0.0450364308115313	0.998499005107716
C2_REACTOME_DISEASES_OF_IMMUNE_SYSTEM	24	Down	0.0451807302685649	0.998499005107716
C7_GSE12366_NAIVE_VS_MEMORY_BCELL_DN	158	Up	0.0451866673484665	0.998499005107716
C2_IYENGAR_RESPONSE_TO_ADIPOCYTE_FACTORS	7	Up	0.0452158589708044	0.998499005107716
C7_GSE29618_MONOCYTE_VS_PDC_DAY7_FLU_VACCINE_UP	179	Down	0.0452512866031121	0.998499005107716
C5_GO_CHANNEL_INHIBITOR_ACTIVITY	27	Up	0.0452857540350192	0.998499005107716
C7_GSE21670_UNTREATED_VS_TGFB_TREATED_STAT3_KO_CD4_TCELL_DN	185	Up	0.0453763869699294	0.998499005107716
C5_GO_IRON_IMPORT_INTO_CELL	5	Up	0.0453996671575053	0.998499005107716
C5_GO_REGULATION_OF_CARTILAGE_DEVELOPMENT	42	Up	0.0454065201643805	0.998499005107716
C6_ESC_J1_UP_LATE.V1_UP	120	Up	0.0457006041389631	0.998499005107716
C5_GO_RESPONSE_TO_ISCHEMIA	32	Up	0.0457180211094942	0.998499005107716
C5_GO_RESPONSE_TO_CORTICOSTERONE	16	Up	0.0457615208047091	0.998499005107716
C7_GSE360_HIGH_VS_LOW_DOSE_B_MALAYI_DC_DN	141	Up	0.0458115640585348	0.998499005107716
C2_REACTOME_SUMOYLATION_OF_IMMUNE_RESPONSE_PROTEINS	10	Down	0.045885225853569	0.998499005107716
C2_HADDAD_T_LYMPHOCYTE_AND_NK_PROGENITOR_UP	69	Up	0.0459371716068459	0.998499005107716
C5_GO_REGULATION_OF_EXTRINSIC_APOPTOTIC_SIGNALING_PATHWAY	126	Up	0.0459636308240064	0.998499005107716
C2_QI_HYPOXIA	110	Up	0.0459676410823657	0.998499005107716
C5_GO_PEPTIDE_HORMONE_PROCESSING	18	Down	0.0460765956758961	0.998499005107716
C5_GO_ALPHA_N_ACETYLNEURAMINATE_ALPHA_2_8_SIALYLTRANSFERASE_ACTIVITY	3	Up	0.0461566936052004	0.998499005107716
C2_DONATO_CELL_CYCLE_TRETINOIN	6	Up	0.0461632217915723	0.998499005107716
C5_GO_POSITIVE_REGULATION_OF_POTASSIUM_ION_TRANSMEMBRANE_TRANSPORTER_ACTIVITY	14	Up	0.0462896327332501	0.998499005107716
C2_GNATENKO_PLATELET_SIGNATURE	40	Up	0.0463962415240525	0.998499005107716
C5_GO_POSITIVE_REGULATION_OF_PEROXISOME_PROLIFERATOR_ACTIVATED_RECEPTOR_SIGNALING_PATHWAY	7	Up	0.0464410780201822	0.998499005107716
C5_GO_NEGATIVE_REGULATION_OF_INTERLEUKIN_2_PRODUCTION	19	Up	0.0464440754338775	0.998499005107716
C5_GO_POSITIVE_REGULATION_OF_CELL_ADHESION_MEDIATED_BY_INTEGRIN	16	Up	0.0464705539426727	0.998499005107716
C5_GO_SOMATIC_DIVERSIFICATION_OF_IMMUNE_RECEPTORS_VIA_SOMATIC_MUTATION	10	Down	0.0464913419748874	0.998499005107716
C3_TCTCTCC_MIR185	83	Up	0.0465148186695522	0.998499005107716
C5_GO_AUTOPHAGY_OF_PEROXISOME	4	Up	0.0465949796185841	0.998499005107716
C2_PID_TOLL_ENDOGENOUS_PATHWAY	22	Down	0.0467193733977842	0.998499005107716
C5_GO_PROGESTERONE_BIOSYNTHETIC_PROCESS	3	Up	0.0467627260795816	0.998499005107716
C5_GO_PROTEOGLYCAN_BINDING	29	Up	0.0468355230314487	0.998499005107716
C5_GO_RESPONSE_TO_STEROL	24	Up	0.0468595260037314	0.998499005107716
C5_GO_POSITIVE_CHEMOTAXIS	37	Up	0.0468655945180509	0.998499005107716
C2_YANG_BCL3_TARGETS_DN	4	Down	0.0468733942888913	0.998499005107716
C7_GSE15767_MED_VS_SCS_MAC_LN_UP	168	Down	0.0468793481273848	0.998499005107716
C2_REACTOME_CASPASE_ACTIVATION_VIA_EXTRINSIC_APOPTOTIC_SIGNALLING_PATHWAY	23	Up	0.046967393497189	0.998499005107716
C5_GO_REGULATION_OF_ARACHIDONIC_ACID_SECRETION	3	Down	0.0469847553444015	0.998499005107716
C7_GSE13522_WT_VS_IFNAR_KO_SKIN_DN	163	Up	0.0470097370761622	0.998499005107716
C5_GO_REGULATION_OF_PLATELET_DERIVED_GROWTH_FACTOR_RECEPTOR_SIGNALING_PATHWAY	18	Up	0.0470759162022694	0.998499005107716
C2_QI_PLASMACYTOMA_UP	206	Up	0.047120080429733	0.998499005107716
C5_GO_MITOCHONDRIAL_FUSION	22	Down	0.0474113738272907	0.998499005107716
C7_GSE45739_UNSTIM_VS_ACD3_ACD28_STIM_NRAS_KO_CD4_TCELL_DN	171	Down	0.0474310043047255	0.998499005107716
C2_BECKER_TAMOXIFEN_RESISTANCE_UP	39	Up	0.0474520700230165	0.998499005107716
C5_GO_POSITIVE_REGULATION_OF_GLOMERULAR_MESANGIAL_CELL_PROLIFERATION	5	Up	0.0475062519781742	0.998499005107716
C2_THUM_SYSTOLIC_HEART_FAILURE_DN	151	Up	0.04757573906467	0.998499005107716
C2_PID_SYNDECAN_1_PATHWAY	34	Up	0.0476992745914695	0.998499005107716
C2_MOSERLE_IFNA_RESPONSE	28	Up	0.0477075543684898	0.998499005107716
C2_REACTOME_AKT_PHOSPHORYLATES_TARGETS_IN_THE_CYTOSOL	14	Up	0.0478281643697328	0.998499005107716
C2_GUTIERREZ_WALDENSTROEMS_MACROGLOBULINEMIA_2	10	Down	0.0478435543997133	0.998499005107716
C2_MATZUK_FERTILIZATION	7	Up	0.0478875397236999	0.998499005107716
C5_GO_ELASTIC_FIBER_ASSEMBLY	6	Up	0.047890483526549	0.998499005107716
C2_TURASHVILI_BREAST_DUCTAL_CARCINOMA_VS_DUCTAL_NORMAL_DN	139	Up	0.0479385342332844	0.998499005107716
C2_NGUYEN_NOTCH1_TARGETS_UP	21	Up	0.0480034106180053	0.998499005107716
C5_GO_HISTONE_H3_K36_METHYLATION	12	Up	0.0480057309344934	0.998499005107716
C2_STEGER_ADIPOGENESIS_DN	18	Up	0.0480717200392335	0.998499005107716
C5_GO_POSITIVE_REGULATION_OF_T_HELPER_2_CELL_DIFFERENTIATION	7	Up	0.048136313801761	0.998499005107716
C2_YAO_TEMPORAL_RESPONSE_TO_PROGESTERONE_CLUSTER_2	36	Up	0.0481458710187236	0.998499005107716
C5_GO_POSITIVE_REGULATION_OF_SYNAPTIC_TRANSMISSION_GLUTAMATERGIC	18	Up	0.0481512748316596	0.998499005107716
C7_GSE16450_CTRL_VS_IFNA_12H_STIM_IMMATURE_NEURON_CELL_LINE_DN	143	Up	0.0481701547220659	0.998499005107716
C5_GO_VIRION_BINDING	5	Up	0.048287093891195	0.998499005107716
C1_chr10p14	17	Up	0.048294597763299	0.998499005107716
C2_REACTOME_DOWNREGULATION_OF_ERBB2:ERBB3_SIGNALING	12	Down	0.0482965868411369	0.998499005107716
C5_GO_FOREBRAIN_DEVELOPMENT	252	Up	0.0483166960042697	0.998499005107716
C5_GO_RNA_5_END_PROCESSING	18	Down	0.0484196804285711	0.998499005107716
C5_GO_DISACCHARIDE_BIOSYNTHETIC_PROCESS	3	Down	0.0484686919745305	0.998499005107716
C2_REACTOME_REGULATION_OF_CYTOSKELETAL_REMODELING_AND_CELL_SPREADING_BY_IPP_COMPLEX_COMPONENTS	7	Down	0.0485206919362104	0.998499005107716
C5_GO_SPERMIDINE_METABOLIC_PROCESS	3	Up	0.0486306762173751	0.998499005107716
C5_GO_CELL_CELL_ADHESION_MEDIATED_BY_INTEGRIN	15	Up	0.0487706588428256	0.998499005107716
C5_GO_MHC_CLASS_II_RECEPTOR_ACTIVITY	4	Down	0.048828723265749	0.998499005107716
C5_GO_AP_2_ADAPTOR_COMPLEX_BINDING	7	Up	0.0488337400894772	0.998499005107716
C2_MARSON_FOXP3_TARGETS_UP	59	Up	0.0490045724067639	0.998499005107716
C7_GSE21360_NAIVE_VS_SECONDARY_MEMORY_CD8_TCELL_DN	162	Up	0.0490428768114269	0.998499005107716
C7_GSE7460_CTRL_VS_TGFB_TREATED_ACT_TCONV_UP	160	Up	0.0490605669329617	0.998499005107716
C5_GO_POSITIVE_REGULATION_OF_TRANSCRIPTION_BY_RNA_POLYMERASE_I	18	Down	0.0491329899998875	0.998499005107716
C2_CROONQUIST_NRAS_SIGNALING_DN	63	Down	0.0491751157514713	0.998499005107716
C7_GSE13547_WT_VS_ZFX_KO_BCELL_ANTI_IGM_STIM_12H_UP	80	Up	0.0493200153002954	0.998499005107716
C5_GO_REGULATION_OF_OSSIFICATION	125	Up	0.0493778573903417	0.998499005107716
C5_GO_B_CELL_CHEMOTAXIS	7	Up	0.04938410089485	0.998499005107716
C2_BIOCARTA_MALATEX_PATHWAY	8	Up	0.0493917196508096	0.998499005107716
C5_GO_NUCLEASE_ACTIVITY	161	Down	0.049438850335215	0.998499005107716
C2_MARSHALL_VIRAL_INFECTION_RESPONSE_DN	25	Down	0.0494473939370446	0.998499005107716
C5_GO_MATERNAL_PROCESS_INVOLVED_IN_PARTURITION	7	Down	0.0495209444362332	0.998499005107716
C2_LY_AGING_OLD_UP	4	Up	0.0495512083948785	0.998499005107716
C5_GO_PROTEIN_GERANYLGERANYLTRANSFERASE_ACTIVITY	4	Down	0.0495512083948785	0.998499005107716
C2_BIOCARTA_GHRELIN_PATHWAY	7	Up	0.049658105916654	0.998499005107716
C2_CHEOK_RESPONSE_TO_MERCAPTOPURINE_DN	17	Down	0.0496637086842146	0.998499005107716
C5_GO_GLUTATHIONE_DERIVATIVE_BIOSYNTHETIC_PROCESS	17	Up	0.0497520294737638	0.998499005107716
C2_TANG_SENESCENCE_TP53_TARGETS_UP	20	Up	0.0497955942365388	0.998499005107716
C2_CHIARADONNA_NEOPLASTIC_TRANSFORMATION_KRAS_CDC25_UP	45	Up	0.0498739572563802	0.998499005107716
C1_chr6q26	6	Down	0.0498957021956438	0.998499005107716
C2_REACTOME_PKA_ACTIVATION_IN_GLUCAGON_SIGNALLING	12	Up	0.0499697428777445	0.998499005107716
C7_GSE9988_ANTI_TREM1_VS_CTRL_TREATED_MONOCYTES_UP	166	Up	0.0500483152523746	0.998499005107716
C7_GSE22886_NAIVE_CD8_TCELL_VS_DC_UP	176	Down	0.0500688512932275	0.998499005107716
C5_GO_NEGATIVE_REGULATION_OF_HUMORAL_IMMUNE_RESPONSE	9	Down	0.0500750402389263	0.998499005107716
C5_GO_REGULATION_OF_TELOMERE_MAINTENANCE	73	Down	0.0500919581619659	0.998499005107716
C3_AHRARNT_01	103	Up	0.0501426212192864	0.998499005107716
C5_GO_RESPONSE_TO_IMMOBILIZATION_STRESS	16	Up	0.0501518842254081	0.998499005107716
C7_GSE28237_EARLY_VS_LATE_GC_BCELL_UP	126	Up	0.0501608515900786	0.998499005107716
C5_GO_LUNG_ALVEOLUS_DEVELOPMENT	28	Up	0.0502022033551835	0.998499005107716
C5_GO_CELLULAR_RESPONSE_TO_EPINEPHRINE_STIMULUS	9	Up	0.0502345900157847	0.998499005107716
C5_GO_PARAXIAL_MESODERM_DEVELOPMENT	12	Down	0.0503979041922583	0.998499005107716
C2_REACTOME_TAK1_ACTIVATES_NFKB_BY_PHOSPHORYLATION_AND_ACTIVATION_OF_IKKS_COMPLEX	28	Down	0.0504598966436605	0.998499005107716
C5_GO_NEGATIVE_REGULATION_OF_MYELINATION	4	Down	0.0504690254290083	0.998499005107716
C5_GO_UBIQUITIN_LIKE_MODIFIER_ACTIVATING_ENZYME_ACTIVITY	10	Down	0.0505425822914562	0.998499005107716
C5_GO_UREA_CYCLE	8	Down	0.0505427480985652	0.998499005107716
C2_LIN_NPAS4_TARGETS_DN	47	Up	0.0505559468697921	0.998499005107716
C5_GO_PROTEIN_KINASE_C_ACTIVITY	14	Down	0.0506283446469784	0.998499005107716
C2_DER_IFN_ALPHA_RESPONSE_UP	63	Up	0.0506521816436866	0.998499005107716
C2_REACTOME_CD209_DC_SIGN_SIGNALING	17	Down	0.0507596310887029	0.998499005107716
C2_FUJII_YBX1_TARGETS_UP	36	Up	0.0508250285003774	0.998499005107716
C5_GO_POSITIVE_REGULATION_OF_GLIAL_CELL_MIGRATION	8	Up	0.0508265819224351	0.998499005107716
C7_GSE37319_WT_VS_RC3H1_KO_CD44LOW_CD8_TCELL_UP	100	Down	0.0508670556614765	0.998499005107716
C2_FERRARI_RESPONSE_TO_FENRETINIDE_UP	21	Up	0.050952206381808	0.998499005107716
C5_GO_PHENOL_CONTAINING_COMPOUND_METABOLIC_PROCESS	35	Up	0.0509765022470058	0.998499005107716
C2_PID_ERB_GENOMIC_PATHWAY	12	Up	0.0509767425540423	0.998499005107716
C2_DASU_IL6_SIGNALING_UP	50	Up	0.0511503799680432	0.998499005107716
C5_GO_INTRONIC_TRANSCRIPTION_REGULATORY_REGION_DNA_BINDING	9	Up	0.0512008612493349	0.998499005107716
C5_GO_ACTIVATION_OF_ADENYLATE_CYCLASE_ACTIVITY	22	Up	0.0512424149334357	0.998499005107716
C2_ALTEMEIER_RESPONSE_TO_LPS_WITH_MECHANICAL_VENTILATION	99	Down	0.0512465493260094	0.998499005107716
C6_BRCA1_DN.V1_UP	76	Up	0.0512627852521374	0.998499005107716
H_HALLMARK_MYC_TARGETS_V1	167	Down	0.051298188237423	0.998499005107716
C2_REACTOME_CITRIC_ACID_CYCLE_TCA_CYCLE	20	Down	0.0513748439766083	0.998499005107716
C2_LI_WILMS_TUMOR_VS_FETAL_KIDNEY_2_DN	34	Up	0.0513936114663804	0.998499005107716
C5_GO_PROTEIN_TARGETING	337	Down	0.0515095688695252	0.998499005107716
C2_ONO_FOXP3_TARGETS_DN	42	Up	0.051565055690951	0.998499005107716
C7_GSE11057_CD4_EFF_MEM_VS_PBMC_DN	176	Down	0.051628563009694	0.998499005107716
C2_REACTOME_DOWNSTREAM_TCR_SIGNALING	78	Down	0.0516671518038258	0.998499005107716
C5_GO_REGULATION_OF_INSULIN_LIKE_GROWTH_FACTOR_RECEPTOR_SIGNALING_PATHWAY	11	Up	0.0517187136144711	0.998499005107716
C5_GO_G_PROTEIN_COUPLED_ADENOSINE_RECEPTOR_ACTIVITY	4	Up	0.0517639967906889	0.998499005107716
C5_GO_CYTOKINE_RECEPTOR_BINDING	173	Up	0.0517673493708449	0.998499005107716
C5_GO_PHOSPHORYLATED_CARBOHYDRATE_DEPHOSPHORYLATION	13	Down	0.0517680983356906	0.998499005107716
C2_PID_ALK2_PATHWAY	8	Up	0.0518305347306383	0.998499005107716
C2_MARIADASON_RESPONSE_TO_BUTYRATE_SULINDAC_4	15	Down	0.0518811476342867	0.998499005107716
C5_GO_EXTRINSIC_COMPONENT_OF_PLASMA_MEMBRANE	119	Up	0.0518951934993317	0.998499005107716
C1_chr9p13	69	Up	0.0519494708597668	0.998499005107716
C2_MASRI_RESISTANCE_TO_TAMOXIFEN_AND_AROMATASE_INHIBITORS_UP	10	Up	0.0520463481385081	0.998499005107716
C5_GO_NUCLEAR_INCLUSION_BODY	11	Up	0.0520842297904963	0.998499005107716
C5_GO_ASTROCYTE_ACTIVATION	15	Up	0.0520951427453809	0.998499005107716
C2_LEIN_CEREBELLUM_MARKERS	63	Up	0.0521750866194451	0.998499005107716
C5_GO_REGULATION_OF_CARBOHYDRATE_METABOLIC_PROCESS_BY_REGULATION_OF_TRANSCRIPTION_FROM_RNA_POLYMERASE_II_PROMOTER	9	Up	0.0522167788782021	0.998499005107716
C5_GO_CHAPERONE_MEDIATED_AUTOPHAGY	15	Up	0.0524520043924762	0.998499005107716
C2_MULLIGHAN_NPM1_MUTATED_SIGNATURE_2_DN	63	Down	0.0525052135503151	0.998499005107716
C2_SHANK_TAL1_TARGETS_DN	6	Up	0.0525646630793882	0.998499005107716
C7_GSE17721_LPS_VS_PAM3CSK4_2H_BMDC_UP	162	Up	0.0525712253726941	0.998499005107716
C2_PEDERSEN_METASTASIS_BY_ERBB2_ISOFORM_4	61	Up	0.0525731081507935	0.998499005107716
C5_GO_NEGATIVE_REGULATION_OF_SINGLE_STRANDED_VIRAL_RNA_REPLICATION_VIA_DOUBLE_STRANDED_DNA_INTERMEDIATE	11	Up	0.0526108753561575	0.998499005107716
C5_GO_POSITIVE_REGULATION_OF_CYTOKINE_PRODUCTION_INVOLVED_IN_IMMUNE_RESPONSE	46	Up	0.0526111217578959	0.998499005107716
C5_GO_L_LACTATE_DEHYDROGENASE_ACTIVITY	4	Down	0.0526192298525715	0.998499005107716
C5_GO_NEGATIVE_REGULATION_OF_ERBB_SIGNALING_PATHWAY	43	Up	0.0526347283234168	0.998499005107716
C2_REACTOME_GRB7_EVENTS_IN_ERBB2_SIGNALING	4	Down	0.0527335615116425	0.998499005107716
C2_STARK_HYPPOCAMPUS_22Q11_DELETION_DN	16	Down	0.0527492507845439	0.998499005107716
C5_GO_REGULATION_OF_PHOSPHATIDYLINOSITOL_BIOSYNTHETIC_PROCESS	6	Up	0.0527923651017225	0.998499005107716
C7_GSE3982_MEMORY_CD4_TCELL_VS_BCELL_DN	168	Down	0.0527976791892976	0.998499005107716
C5_GO_CARDIAC_VENTRICLE_DEVELOPMENT	84	Up	0.0528009544757159	0.998499005107716
C5_GO_URIDYLYLTRANSFERASE_ACTIVITY	5	Up	0.052808259461338	0.998499005107716
C6_CYCLIN_D1_KE_.V1_UP	141	Up	0.0528275010546654	0.998499005107716
C5_GO_DIOL_BIOSYNTHETIC_PROCESS	19	Up	0.0528505952803515	0.998499005107716
C5_GO_REGULATION_OF_LYSOSOME_ORGANIZATION	4	Down	0.0529010350667451	0.998499005107716
C2_FRIDMAN_SENESCENCE_UP	66	Up	0.0529066579430204	0.998499005107716
C2_GRAHAM_CML_QUIESCENT_VS_NORMAL_DIVIDING_DN	10	Down	0.0529262037374425	0.998499005107716
C2_REACTOME_PEROXISOMAL_LIPID_METABOLISM	27	Down	0.053026279091741	0.998499005107716
C5_GO_POSITIVE_REGULATION_OF_OSTEOBLAST_DIFFERENTIATION	41	Up	0.0530970902769458	0.998499005107716
C5_GO_NOREPINEPHRINE_BIOSYNTHETIC_PROCESS	2	Up	0.0531021631533116	0.998499005107716
C2_REACTOME_FATTY_ACIDS_BOUND_TO_GPR40_FFAR1_REGULATE_INSULIN_SECRETION	6	Up	0.0531641388286147	0.998499005107716
C5_GO_REGULATION_OF_ASPARTIC_TYPE_ENDOPEPTIDASE_ACTIVITY_INVOLVED_IN_AMYLOID_PRECURSOR_PROTEIN_CATABOLIC_PROCESS	8	Down	0.0531764297471216	0.998499005107716
C2_TIEN_INTESTINE_PROBIOTICS_6HR_UP	40	Down	0.0531766438923405	0.998499005107716
C2_REACTOME_NOSTRIN_MEDIATED_ENOS_TRAFFICKING	3	Down	0.0531893852822723	0.998499005107716
C2_FLOTHO_PEDIATRIC_ALL_THERAPY_RESPONSE_UP	43	Down	0.0533167014158289	0.998499005107716
C5_GO_MITOTIC_SPINDLE_ORGANIZATION	93	Down	0.0533252566449968	0.998499005107716
C5_GO_CYTOPLASMIC_SEQUESTERING_OF_NF_KAPPAB	6	Up	0.0533292734991289	0.998499005107716
C5_GO_MHC_CLASS_IB_PROTEIN_BINDING	4	Down	0.0533349927471502	0.998499005107716
C2_REACTOME_ACYL_CHAIN_REMODELING_OF_CL	6	Down	0.0534227998514282	0.998499005107716
C2_PID_PI3KCI_AKT_PATHWAY	30	Up	0.0535809815599227	0.998499005107716
C2_IGLESIAS_E2F_TARGETS_DN	5	Up	0.0536454862086076	0.998499005107716
C5_GO_INTERLEUKIN_5_PRODUCTION	17	Up	0.0536517613201009	0.998499005107716
C2_SHIN_B_CELL_LYMPHOMA_CLUSTER_3	25	Up	0.0536774128680241	0.998499005107716
C2_KIM_MYC_AMPLIFICATION_TARGETS_DN	78	Up	0.0536879716580844	0.998499005107716
C5_GO_ACTIN_FILAMENT_REORGANIZATION	6	Up	0.0537186653149162	0.998499005107716
C2_BILANGES_RAPAMYCIN_SENSITIVE_GENES	26	Down	0.0537306446504675	0.998499005107716
C6_KRAS.300_UP.V1_UP	77	Up	0.0538701505363014	0.998499005107716
C2_REACTOME_COPI_MEDIATED_ANTEROGRADE_TRANSPORT	80	Up	0.0538948446210425	0.998499005107716
C7_GSE18893_TCONV_VS_TREG_2H_TNF_STIM_UP	143	Up	0.0539783539238675	0.998499005107716
C2_REACTOME_THE_RETINOID_CYCLE_IN_CONES_DAYLIGHT_VISION	2	Up	0.0539930665736852	0.998499005107716
C5_GO_MAP_KINASE_PHOSPHATASE_ACTIVITY	9	Up	0.0539942135666641	0.998499005107716
C2_REACTOME_APOPTOTIC_CLEAVAGE_OF_CELL_ADHESION_PROTEINS	4	Up	0.0540768465111015	0.998499005107716
C5_GO_PHOSPHATIDYLCHOLINE_STEROL_O_ACYLTRANSFERASE_ACTIVATOR_ACTIVITY	4	Up	0.0541128149330864	0.998499005107716
C5_GO_RESPONSE_TO_GROWTH_HORMONE	28	Down	0.0541670155772262	0.998499005107716
C2_MIKKELSEN_MCV6_HCP_WITH_H3K27ME3	187	Up	0.0541876653450827	0.998499005107716
C2_SA_G1_AND_S_PHASES	12	Up	0.0542306127210765	0.998499005107716
C5_GO_ERYTHROCYTE_MATURATION	11	Down	0.0542755295509028	0.998499005107716
C5_GO_REGULATION_OF_ANTIGEN_PROCESSING_AND_PRESENTATION_OF_PEPTIDE_OR_POLYSACCHARIDE_ANTIGEN_VIA_MHC_CLASS_II	3	Up	0.0543099505111546	0.998499005107716
C2_LEE_NAIVE_T_LYMPHOCYTE	19	Down	0.0543509562535726	0.998499005107716
C2_MODY_HIPPOCAMPUS_POSTNATAL	45	Up	0.0545415517653421	0.998499005107716
C5_GO_REGULATION_OF_VIRAL_LIFE_CYCLE	116	Up	0.0545570267283711	0.998499005107716
C5_GO_POSITIVE_REGULATION_OF_AUTOPHAGY	100	Up	0.0545643677686705	0.998499005107716
C7_GSE26030_UNSTIM_VS_RESTIM_TH17_DAY5_POST_POLARIZATION_UP	158	Up	0.0545719379657676	0.998499005107716
C5_GO_NEGATIVE_REGULATION_OF_GASTRIC_ACID_SECRETION	3	Down	0.0546141756681008	0.998499005107716
C5_GO_NUCLEOSIDE_MONOPHOSPHATE_BIOSYNTHETIC_PROCESS	38	Down	0.0546154598401676	0.998499005107716
C3_GTCGATC_MIR3695P	3	Up	0.0546878219039691	0.998499005107716
C5_GO_DEOXYRIBONUCLEOTIDE_BIOSYNTHETIC_PROCESS	15	Down	0.0546899038191864	0.998499005107716
C5_GO_BENZODIAZEPINE_RECEPTOR_BINDING	2	Up	0.0547277005023221	0.998499005107716
C5_GO_ANTERIOR_HEAD_DEVELOPMENT	5	Down	0.0547439535899414	0.998499005107716
C7_GSE14769_UNSTIM_VS_40MIN_LPS_BMDM_DN	162	Up	0.0548073603909928	0.998499005107716
C5_GO_CELLULAR_RESPONSE_TO_CORTICOSTEROID_STIMULUS	45	Up	0.0548527893849146	0.998499005107716
C2_KEGG_REGULATION_OF_AUTOPHAGY	19	Down	0.0548693410315834	0.998499005107716
C5_GO_TRANSCRIPTIONAL_REPRESSOR_COMPLEX	67	Up	0.0549087168571942	0.998499005107716
C2_HERNANDEZ_ABERRANT_MITOSIS_BY_DOCETACEL_4NM_UP	18	Up	0.0549564904331961	0.998499005107716
C5_GO_RELEASE_OF_SEQUESTERED_CALCIUM_ION_INTO_CYTOSOL_BY_ENDOPLASMIC_RETICULUM	22	Up	0.055008042043327	0.998499005107716
C2_BERENJENO_TRANSFORMED_BY_RHOA_DN	316	Up	0.0550383843524765	0.998499005107716
C5_GO_GPI_ANCHOR_BINDING	6	Up	0.0550412014281628	0.998499005107716
C5_GO_CATALYTIC_ACTIVITY_ACTING_ON_DNA	156	Down	0.0550690932465333	0.998499005107716
C7_GSE22886_NAIVE_CD4_TCELL_VS_MEMORY_TCELL_UP	137	Down	0.0551229332013435	0.998499005107716
C2_MATZUK_OVULATION	13	Up	0.0551363231371	0.998499005107716
C6_KRAS.600_UP.V1_UP	159	Up	0.0551394691197597	0.998499005107716
C5_GO_POSITIVE_REGULATION_OF_BLOOD_PRESSURE_BY_EPINEPHRINE_NOREPINEPHRINE	3	Up	0.0552056679756062	0.998499005107716
C5_GO_POSITIVE_REGULATION_OF_GLYCOGEN_STARCH_SYNTHASE_ACTIVITY	3	Up	0.0552375051735244	0.998499005107716
C5_GO_TRANSCRIPTIONALLY_ACTIVE_CHROMATIN	21	Up	0.0553103202385614	0.998499005107716
C5_GO_POSITIVE_REGULATION_OF_LEUKOCYTE_CHEMOTAXIS	61	Up	0.055399246703139	0.998499005107716
C5_GO_SARCOPLASM	55	Up	0.0554635541396801	0.998499005107716
C5_GO_ISOPRENOID_BINDING	15	Down	0.0554759314192285	0.998499005107716
C2_BIOCARTA_EPHA4_PATHWAY	7	Down	0.0555211389102635	0.998499005107716
C2_NELSON_RESPONSE_TO_ANDROGEN_UP	70	Up	0.055525116237568	0.998499005107716
C5_GO_N_TERMINAL_PEPTIDYL_METHIONINE_ACETYLATION	6	Down	0.0555747869521533	0.998499005107716
C2_REACTOME_JNK_C_JUN_KINASES_PHOSPHORYLATION_AND_ACTIVATION_MEDIATED_BY_ACTIVATED_HUMAN_TAK1	21	Down	0.0556120838715551	0.998499005107716
C2_REACTOME_DNA_REPLICATION_PRE_INITIATION	71	Down	0.0556655208656819	0.998499005107716
C5_GO_REGULATION_OF_KILLING_OF_CELLS_OF_OTHER_ORGANISM	10	Down	0.0556746634734657	0.998499005107716
C5_GO_INTRINSIC_APOPTOTIC_SIGNALING_PATHWAY_IN_RESPONSE_TO_ENDOPLASMIC_RETICULUM_STRESS	50	Up	0.0556771698161301	0.998499005107716
C1_chr2q24	31	Up	0.0557406031885239	0.998499005107716
C2_REACTOME_PHYSIOLOGICAL_FACTORS	7	Up	0.0557820335003319	0.998499005107716
C5_GO_ZYMOGEN_GRANULE_MEMBRANE	7	Up	0.0558646331300863	0.998499005107716
C5_GO_CHONDROITIN_SULFOTRANSFERASE_ACTIVITY	3	Down	0.0558989078001282	0.998499005107716
C2_WOTTON_RUNX_TARGETS_DN	22	Up	0.0559070827279466	0.998499005107716
C5_GO_GLYCOSPHINGOLIPID_BINDING	8	Down	0.0560523035693547	0.998499005107716
C5_GO_NEGATIVE_REGULATION_OF_PLATELET_ACTIVATION	14	Up	0.0561370313696979	0.998499005107716
C2_JOHANSSON_BRAIN_CANCER_EARLY_VS_LATE_DN	36	Up	0.0561472348669185	0.998499005107716
C5_GO_NUCLEAR_ENVELOPE_LUMEN	5	Down	0.0562156489315663	0.998499005107716
C5_GO_PHOSPHATIDYLETHANOLAMINE_ACYL_CHAIN_REMODELING	13	Up	0.0562361542316598	0.998499005107716
C3_GTGGTGA_MIR197	53	Up	0.0562813562009888	0.998499005107716
C2_SARTIPY_NORMAL_AT_INSULIN_RESISTANCE_DN	16	Up	0.0563040407524526	0.998499005107716
C2_REACTOME_SEMA4D_MEDIATED_INHIBITION_OF_CELL_ATTACHMENT_AND_MIGRATION	7	Up	0.0563484971985415	0.998499005107716
C5_GO_ALCOHOL_BIOSYNTHETIC_PROCESS	138	Up	0.0564079209207785	0.998499005107716
C5_GO_NEGATIVE_REGULATION_OF_LIPID_BIOSYNTHETIC_PROCESS	34	Up	0.0564323489504129	0.998499005107716
C5_GO_NEGATIVE_REGULATION_OF_SUPRAMOLECULAR_FIBER_ORGANIZATION	93	Up	0.0564539669763164	0.998499005107716
C5_GO_CYCLIC_NUCLEOTIDE_CATABOLIC_PROCESS	11	Up	0.0564669278023541	0.998499005107716
C2_GARGALOVIC_RESPONSE_TO_OXIDIZED_PHOSPHOLIPIDS_GREEN_UP	23	Up	0.0564929492428779	0.998499005107716
C2_REACTOME_TOLL_LIKE_RECEPTOR_CASCADES	136	Down	0.0565093904597492	0.998499005107716
C2_BIOCARTA_PARKIN_PATHWAY	5	Down	0.0565222102789499	0.998499005107716
C5_GO_HEAT_GENERATION	11	Up	0.0565759486032883	0.998499005107716
C1_chr17q23	43	Down	0.0566179221075729	0.998499005107716
C5_GO_ATPASE_INHIBITOR_ACTIVITY	4	Down	0.0566993770810314	0.998499005107716
C5_GO_TRANSFORMING_GROWTH_FACTOR_BETA_RECEPTOR_CYTOPLASMIC_MEDIATOR_ACTIVITY	9	Up	0.0567609433178177	0.998499005107716
C5_GO_ACTOMYOSIN_CONTRACTILE_RING_ORGANIZATION	7	Down	0.0568218724384869	0.998499005107716
C7_GSE22025_PROGESTERONE_VS_TGFB1_AND_PROGESTERONE_TREATED_CD4_TCELL_UP	176	Up	0.0568227605532992	0.998499005107716
C5_GO_CYTOPLASMIC_SEQUESTERING_OF_TRANSCRIPTION_FACTOR	13	Up	0.0568278306867074	0.998499005107716
C2_PICCALUGA_ANGIOIMMUNOBLASTIC_LYMPHOMA_DN	115	Up	0.0568451929145681	0.998499005107716
C2_YAMASHITA_LIVER_CANCER_WITH_EPCAM_DN	6	Up	0.0569731939915527	0.998499005107716
C5_GO_MITOCHONDRIAL_RIBOSOME_ASSEMBLY	7	Down	0.0571580081307278	0.998499005107716
C2_KATSANOU_ELAVL1_TARGETS_DN	109	Down	0.057250316222941	0.998499005107716
C2_UEDA_PERIFERAL_CLOCK	136	Up	0.0572934944265208	0.998499005107716
C2_HASLINGER_B_CLL_WITH_11Q23_DELETION	20	Up	0.0573048682449527	0.998499005107716
C1_chr5q13	40	Down	0.057382912553558	0.998499005107716
C7_GSE24026_PD1_LIGATION_VS_CTRL_IN_ACT_TCELL_LINE_UP	168	Up	0.0575071703050073	0.998499005107716
C2_REACTOME_APOPTOTIC_FACTOR_MEDIATED_RESPONSE	15	Up	0.0575218354304301	0.998499005107716
C5_GO_TELOMERE_ORGANIZATION	163	Down	0.0575762699145817	0.998499005107716
C5_GO_NEGATIVE_REGULATION_OF_CARTILAGE_DEVELOPMENT	13	Up	0.0575860609152036	0.998499005107716
C7_GSE5589_LPS_VS_LPS_AND_IL6_STIM_IL6_KO_MACROPHAGE_45MIN_UP	175	Up	0.0576917633268104	0.998499005107716
C5_GO_MULTICELLULAR_ORGANISMAL_RESPONSE_TO_STRESS	47	Up	0.0577409809813492	0.998499005107716
C5_GO_REGULATION_OF_CARDIAC_MUSCLE_CELL_ACTION_POTENTIAL_INVOLVED_IN_REGULATION_OF_CONTRACTION	6	Up	0.0577754624077313	0.998499005107716
C3_YGACNNYACAR_UNKNOWN	67	Up	0.057788239357335	0.998499005107716
C5_GO_MITOCHONDRIAL_GENOME_MAINTENANCE	19	Down	0.0577885435089243	0.998499005107716
C6_CSR_LATE_UP.V1_UP	135	Down	0.0578719314850294	0.998499005107716
C2_WALLACE_PROSTATE_CANCER_DN	5	Up	0.0578808813288178	0.998499005107716
C2_AIYAR_COBRA1_TARGETS_DN	22	Down	0.0579145715827731	0.998499005107716
C5_GO_NUCLEAR_RETENTION_OF_PRE_MRNA_AT_THE_SITE_OF_TRANSCRIPTION	5	Up	0.0580165316990922	0.998499005107716
C5_GO_POSITIVE_REGULATION_OF_DEFENSE_RESPONSE_TO_BACTERIUM	6	Down	0.0580758296530869	0.998499005107716
C2_DIAZ_CHRONIC_MEYLOGENOUS_LEUKEMIA_DN	93	Down	0.0581555385123355	0.998499005107716
C2_REACTOME_ION_TRANSPORT_BY_P_TYPE_ATPASES	45	Up	0.0581928865238851	0.998499005107716
C2_BIOCARTA_MONOCYTE_PATHWAY	11	Down	0.0582659261400585	0.998499005107716
C5_GO_NEGATIVE_REGULATION_OF_SIGNALING_RECEPTOR_ACTIVITY	28	Up	0.0582915288415375	0.998499005107716
C2_REACTOME_ACYL_CHAIN_REMODELLING_OF_PE	14	Up	0.0582957322725306	0.998499005107716
C2_TAKEDA_TARGETS_OF_NUP98_HOXA9_FUSION_10D_UP	142	Up	0.0583056000289249	0.998499005107716
C2_REACTOME_INTRINSIC_PATHWAY_OF_FIBRIN_CLOT_FORMATION	11	Down	0.0583666289227666	0.998499005107716
C5_GO_HIPPOCAMPUS_DEVELOPMENT	58	Up	0.0583930405579308	0.998499005107716
C2_REACTOME_GLUCAGON_SIGNALING_IN_METABOLIC_REGULATION	22	Up	0.0584238062830412	0.998499005107716
C5_GO_PHOSPHATIDYLINOSITOL_3_KINASE_REGULATOR_ACTIVITY	15	Up	0.0584547289169145	0.998499005107716
C7_GSE37534_UNTREATED_VS_ROSIGLITAZONE_TREATED_CD4_TCELL_PPARG1_AND_FOXP3_TRASDUCED_DN	171	Up	0.0585101521670729	0.998499005107716
C5_GO_HYDROLASE_ACTIVITY_ACTING_ON_ETHER_BONDS	10	Down	0.0585351030474085	0.998499005107716
C5_GO_NEGATIVE_REGULATION_OF_HYPOXIA_INDUCED_INTRINSIC_APOPTOTIC_SIGNALING_PATHWAY	4	Up	0.0585666908823759	0.998499005107716
C5_GO_REGULATION_OF_DOUBLE_STRAND_BREAK_REPAIR_VIA_HOMOLOGOUS_RECOMBINATION	41	Down	0.0585676019115205	0.998499005107716
C2_REACTOME_METABOLISM_OF_AMINO_ACIDS_AND_DERIVATIVES	276	Down	0.0588798686543755	0.998499005107716
C2_RAMJAUN_APOPTOSIS_BY_TGFB1_VIA_MAPK1_UP	5	Down	0.0591371350377313	0.998499005107716
C2_KINNEY_DNMT1_METHYLATION_TARGETS	6	Down	0.0591961401320491	0.998499005107716
C2_REACTOME_PYRUVATE_METABOLISM_AND_CITRIC_ACID_TCA_CYCLE	49	Down	0.0592766580150605	0.998499005107716
C5_GO_MICROTUBULE_MINUS_END_BINDING	7	Up	0.0592892867512762	0.998499005107716
C2_REACTOME_CELL_EXTRACELLULAR_MATRIX_INTERACTIONS	15	Down	0.0592950156704335	0.998499005107716
C5_GO_VIRAL_TRANSLATIONAL_TERMINATION_REINITIATION	4	Down	0.0593103066213184	0.998499005107716
C5_GO_RIBONUCLEASE_MRP_COMPLEX	6	Down	0.0593531481500947	0.998499005107716
C5_GO_TRANSMEMBRANE_RECEPTOR_PROTEIN_SERINE_THREONINE_KINASE_BINDING	8	Up	0.0594607237491856	0.998499005107716
C1_chr3p13	10	Down	0.059463369246526	0.998499005107716
C2_IM_SREBF1A_TARGETS	5	Down	0.0594741995827632	0.998499005107716
C5_GO_PENTOSE_METABOLIC_PROCESS	3	Down	0.0595199010523666	0.998499005107716
C5_GO_CELL_COMMUNICATION_INVOLVED_IN_CARDIAC_CONDUCTION	33	Up	0.0595824035533115	0.998499005107716
C5_GO_NEGATIVE_REGULATION_OF_B_CELL_MEDIATED_IMMUNITY	8	Down	0.0597111092939455	0.998499005107716
C2_BOQUEST_STEM_CELL_UP	181	Up	0.059743455474153	0.998499005107716
C2_AMIT_EGF_RESPONSE_40_HELA	35	Up	0.0598137253342883	0.998499005107716
C5_GO_C21_STEROID_HORMONE_METABOLIC_PROCESS	24	Up	0.0599744296628955	0.998499005107716
C5_GO_NUCLEOSIDE_TRANSPORT	5	Up	0.060004598465654	0.998499005107716
C5_GO_NUCLEOSIDE_TRANSMEMBRANE_TRANSPORTER_ACTIVITY	5	Up	0.060004598465654	0.998499005107716
C6_MTOR_UP.N4.V1_DN	156	Up	0.0600096059337509	0.998499005107716
C5_GO_HAPTOGLOBIN_BINDING	5	Down	0.0600569800733184	0.998499005107716
C3_TCTGGAC_MIR198	70	Down	0.0601273572741161	0.998499005107716
C5_GO_DETECTION_OF_MECHANICAL_STIMULUS_INVOLVED_IN_SENSORY_PERCEPTION_OF_PAIN	9	Up	0.0601614195867851	0.998499005107716
C2_LOPEZ_MESOTHELIOMA_SURVIVAL_OVERALL_UP	5	Up	0.0601706036393786	0.998499005107716
C7_GSE3920_IFNA_VS_IFNG_TREATED_ENDOTHELIAL_CELL_UP	154	Up	0.060227595893855	0.998499005107716
C7_GSE11057_NAIVE_CD4_VS_PBMC_CD4_TCELL_UP	172	Down	0.060409135637991	0.998499005107716
C7_GSE19941_LPS_VS_LPS_AND_IL10_STIM_IL10_KO_NFKBP50_KO_MACROPHAGE_DN	169	Up	0.0605634694073108	0.998499005107716
C5_GO_GLANDULAR_EPITHELIAL_CELL_DEVELOPMENT	18	Up	0.0605910284507624	0.998499005107716
C2_SENESE_HDAC2_TARGETS_DN	84	Up	0.0606165614057137	0.998499005107716
C2_EPPERT_HSC_R	102	Up	0.0606238913749379	0.998499005107716
C2_REACTOME_TRANSLOCATION_OF_SLC2A4_GLUT4_TO_THE_PLASMA_MEMBRANE	54	Up	0.0606874550941035	0.998499005107716
C5_GO_RESPONSE_TO_CATECHOLAMINE	28	Up	0.0606912609526494	0.998499005107716
C2_ELVIDGE_HIF1A_AND_HIF2A_TARGETS_DN	88	Up	0.0607087094503378	0.998499005107716
C5_GO_CARBOHYDRATE_KINASE_ACTIVITY	21	Down	0.0607220981828336	0.998499005107716
C1_chr13q13	23	Up	0.0607445353869244	0.998499005107716
C5_GO_ATTACHMENT_OF_SPINDLE_MICROTUBULES_TO_KINETOCHORE	30	Down	0.0607497243545748	0.998499005107716
C5_GO_POSITIVE_REGULATION_OF_CYTOPLASMIC_MRNA_PROCESSING_BODY_ASSEMBLY	6	Down	0.0608861059268348	0.998499005107716
C1_chr17q24	28	Up	0.0610610758857883	0.998499005107716
C2_SCIBETTA_KDM5B_TARGETS_DN	67	Up	0.0610779029904779	0.998499005107716
C5_GO_REGULATION_OF_AMINO_ACID_TRANSMEMBRANE_TRANSPORT	8	Up	0.0611419242685783	0.998499005107716
C5_GO_NUCLEOTIDE_SALVAGE	12	Down	0.0611483155754023	0.998499005107716
C5_GO_REGULATION_OF_CARDIAC_CONDUCTION	51	Up	0.0611804699374206	0.998499005107716
C5_GO_NEGATIVE_REGULATION_OF_GLUCOSE_TRANSMEMBRANE_TRANSPORT	16	Up	0.0612193972827018	0.998499005107716
C5_GO_HYDROLASE_ACTIVITY_ACTING_ON_CARBON_NITROGEN_BUT_NOT_PEPTIDE_BONDS_IN_CYCLIC_AMIDINES	26	Up	0.0612889129643687	0.998499005107716
C2_TAKEDA_TARGETS_OF_NUP98_HOXA9_FUSION_3D_UP	142	Up	0.06129403057629	0.998499005107716
C7_GSE1432_1H_VS_24H_IFNG_MICROGLIA_UP	174	Up	0.061416841539355	0.998499005107716
C2_REACTOME_REPRESSION_OF_WNT_TARGET_GENES	14	Down	0.0614221246866953	0.998499005107716
C2_KEGG_EPITHELIAL_CELL_SIGNALING_IN_HELICOBACTER_PYLORI_INFECTION	58	Down	0.0614957171378465	0.998499005107716
C5_GO_LIVER_MORPHOGENESIS	15	Up	0.061555337531775	0.998499005107716
C5_GO_RESPONSE_TO_HERBICIDE	9	Down	0.0615576624197503	0.998499005107716
C2_RIZ_ERYTHROID_DIFFERENTIATION_HEMGN	12	Up	0.0616046003012304	0.998499005107716
C2_WAESCH_ANAPHASE_PROMOTING_COMPLEX	10	Up	0.0616090148755159	0.998499005107716
C2_BIOCARTA_TCAPOPTOSIS_PATHWAY	9	Up	0.0616490778238353	0.998499005107716
C5_GO_PYRIMIDINE_RIBONUCLEOTIDE_BIOSYNTHETIC_PROCESS	18	Down	0.0616951829047002	0.998499005107716
C7_GSE34205_HEALTHY_VS_RSV_INF_INFANT_PBMC_DN	167	Down	0.0617484939935358	0.998499005107716
C5_GO_PROTEIN_GLYCOSYLATION_IN_GOLGI	5	Up	0.0618248487731484	0.998499005107716
C5_GO_AUTOCRINE_SIGNALING	3	Down	0.061873028297603	0.998499005107716
C7_GSE40274_GATA1_VS_FOXP3_AND_GATA1_TRANSDUCED_ACTIVATED_CD4_TCELL_DN	174	Down	0.0618795853388525	0.998499005107716
C5_GO_PEPTIDYL_PROLINE_MODIFICATION	46	Up	0.061906886654163	0.998499005107716
C2_BIOCARTA_BARRESTIN_PATHWAY	11	Up	0.0619068926605348	0.998499005107716
C5_GO_LEUKOCYTE_TETHERING_OR_ROLLING	21	Down	0.061969780990394	0.998499005107716
C2_REACTOME_TFAP2A_ACTS_AS_A_TRANSCRIPTIONAL_REPRESSOR_DURING_RETINOIC_ACID_INDUCED_CELL_DIFFERENTIATION	5	Down	0.0619860480621579	0.998499005107716
C2_XU_HGF_TARGETS_INDUCED_BY_AKT1_48HR_DN	20	Up	0.0620443075524295	0.998499005107716
C5_GO_STEROL_TRANSPORT	73	Up	0.062047091451624	0.998499005107716
C5_GO_EOSINOPHIL_MIGRATION	11	Up	0.0620657875387052	0.998499005107716
C5_GO_VESICLE_TRANSPORT_ALONG_ACTIN_FILAMENT	3	Up	0.0621534834311351	0.998499005107716
C2_KESHELAVA_MULTIPLE_DRUG_RESISTANCE	70	Down	0.0621818554725438	0.998499005107716
C2_BOQUEST_STEM_CELL_CULTURED_VS_FRESH_UP	340	Up	0.0622400424781613	0.998499005107716
C5_GO_POSITIVE_REGULATION_OF_MICROGLIAL_CELL_MIGRATION	4	Up	0.0625865167987029	0.998499005107716
C2_REACTOME_PYRIMIDINE_SALVAGE	10	Down	0.0626086952509898	0.998499005107716
C7_GSE1460_INTRATHYMIC_T_PROGENITOR_VS_NAIVE_CD4_TCELL_ADULT_BLOOD_UP	182	Down	0.0626131188726372	0.998499005107716
C5_GO_CELLULAR_RESPONSE_TO_UV_B	8	Up	0.0626292238280269	0.998499005107716
C5_GO_LYSOSOMAL_PROTEIN_CATABOLIC_PROCESS	10	Up	0.0627212898075629	0.998499005107716
C7_GSE17721_PAM3CSK4_VS_GADIQUIMOD_0.5H_BMDC_DN	160	Down	0.0627239373804876	0.998499005107716
C5_GO_NEUROTRANSMITTER_REUPTAKE	16	Up	0.062849398186709	0.998499005107716
C2_KEGG_DRUG_METABOLISM_OTHER_ENZYMES	24	Down	0.062971291975139	0.998499005107716
C2_REACTOME_SMAC_XIAP_REGULATED_APOPTOTIC_RESPONSE	8	Up	0.0630819137081088	0.998499005107716
C3_GTGGGTGK_UNKNOWN	212	Up	0.0631873848693662	0.998499005107716
C5_GO_NATURAL_KILLER_CELL_CHEMOTAXIS	6	Up	0.0632842146148724	0.998499005107716
C2_HEIDENBLAD_AMPLIFIED_IN_BONE_CANCER	6	Up	0.0633173725471458	0.998499005107716
C5_GO_NEGATIVE_REGULATION_OF_PHOSPHOLIPID_BIOSYNTHETIC_PROCESS	3	Up	0.0633928686720115	0.998499005107716
C5_GO_TRANSLATIONAL_ELONGATION	109	Down	0.0634160668500602	0.998499005107716
C5_GO_PROTEASOME_BINDING	14	Down	0.0634214318738566	0.998499005107716
C5_GO_NEURON_FATE_SPECIFICATION	9	Up	0.063440873914111	0.998499005107716
C2_BIOCARTA_HSP27_PATHWAY	10	Up	0.0636470930000733	0.998499005107716
C2_BIOCARTA_IL17_PATHWAY	12	Up	0.063733069591791	0.998499005107716
C2_LU_TUMOR_VASCULATURE_UP	21	Up	0.0637554550683332	0.998499005107716
C2_CORRE_MULTIPLE_MYELOMA_UP	53	Up	0.0638004968026878	0.998499005107716
C1_chr21q22	115	Down	0.0638264541568324	0.998499005107716
C5_GO_CELLULAR_RESPONSE_TO_FRUCTOSE_STIMULUS	3	Up	0.0638464110416727	0.998499005107716
C2_GARGALOVIC_RESPONSE_TO_OXIDIZED_PHOSPHOLIPIDS_LIGHTGREEN_DN	6	Up	0.063899964045286	0.998499005107716
C2_HUNSBERGER_EXERCISE_REGULATED_GENES	18	Up	0.0639259806912401	0.998499005107716
C2_REACTOME_PTK6_REGULATES_CELL_CYCLE	6	Up	0.0639584659019227	0.998499005107716
C5_GO_REGULATION_OF_CYCLIN_DEPENDENT_PROTEIN_KINASE_ACTIVITY	87	Up	0.0639828061045128	0.998499005107716
C5_GO_COLLAGEN_BINDING	46	Up	0.0640607198164865	0.998499005107716
C5_GO_EPINEPHRINE_BINDING	4	Up	0.0640623216772026	0.998499005107716
C5_GO_MRNA_BINDING_INVOLVED_IN_POSTTRANSCRIPTIONAL_GENE_SILENCING	11	Up	0.0641380846558384	0.998499005107716
C5_GO_POSITIVE_REGULATION_OF_LONG_TERM_SYNAPTIC_POTENTIATION	14	Up	0.0641491334464647	0.998499005107716
C5_GO_RESPONSE_TO_CHEMOKINE	60	Up	0.0641491958980454	0.998499005107716
C1_chr4q22	23	Up	0.0641741277670546	0.998499005107716
C5_GO_CCR2_CHEMOKINE_RECEPTOR_BINDING	2	Up	0.0642413382795014	0.998499005107716
C2_SHIN_B_CELL_LYMPHOMA_CLUSTER_9	12	Down	0.0644771671055159	0.998499005107716
C7_GSE17721_POLYIC_VS_CPG_6H_BMDC_DN	161	Up	0.0645067978862599	0.998499005107716
C5_GO_EPOXIDE_HYDROLASE_ACTIVITY	6	Down	0.0645290746438644	0.998499005107716
C5_GO_GLUTATHIONE_TRANSFERASE_ACTIVITY	16	Up	0.0645348694960146	0.998499005107716
C5_GO_TRNA_CYTOSINE_METHYLTRANSFERASE_ACTIVITY	9	Down	0.0646274363087605	0.998499005107716
C5_GO_RESPONSE_TO_THYROID_HORMONE	23	Up	0.0647020978431939	0.998499005107716
C5_GO_OPTIC_NERVE_DEVELOPMENT	7	Up	0.0647631739038335	0.998499005107716
C2_SMITH_LIVER_CANCER	45	Up	0.0647657173051377	0.998499005107716
C5_GO_POLYOL_TRANSMEMBRANE_TRANSPORTER_ACTIVITY	5	Down	0.0648358696387458	0.998499005107716
C2_MIKKELSEN_MCV6_ICP_WITH_H3K4ME3_AND_H3K27ME3	21	Up	0.0648929318203557	0.998499005107716
C2_SEMBA_FHIT_TARGETS_UP	11	Up	0.0649657146422195	0.998499005107716
C5_GO_POSITIVE_REGULATION_OF_MACROPHAGE_CYTOKINE_PRODUCTION	7	Down	0.0649892774180947	0.998499005107716
C7_GSE9988_ANTI_TREM1_AND_LPS_VS_VEHICLE_TREATED_MONOCYTES_UP	153	Up	0.0650488680317959	0.998499005107716
C5_GO_ZYMOGEN_GRANULE	8	Up	0.0650506712314567	0.998499005107716
C7_GSE14350_TREG_VS_TEFF_DN	138	Up	0.0650867274053752	0.998499005107716
C2_REACTOME_MUCOPOLYSACCHARIDOSES	10	Down	0.0651053435497556	0.998499005107716
C2_TURASHVILI_BREAST_NORMAL_DUCTAL_VS_LOBULAR_UP	57	Up	0.0651687479604797	0.998499005107716
C5_GO_REGULATION_OF_NATURAL_KILLER_CELL_CHEMOTAXIS	4	Up	0.0652089318892453	0.998499005107716
C5_GO_CELLULAR_AMIDE_METABOLIC_PROCESS	764	Down	0.0652102979074327	0.998499005107716
C5_GO_ACTIVATION_OF_INNATE_IMMUNE_RESPONSE	240	Down	0.0652828777841475	0.998499005107716
C5_GO_POSITIVE_REGULATION_OF_ODONTOGENESIS_OF_DENTIN_CONTAINING_TOOTH	2	Up	0.0653146118530439	0.998499005107716
C5_GO_PURINE_DEOXYRIBONUCLEOTIDE_CATABOLIC_PROCESS	6	Down	0.0653758319244699	0.998499005107716
C2_KIM_LIVER_CANCER_POOR_SURVIVAL_UP	20	Up	0.0653762977225514	0.998499005107716
C3_E4BP4_01	176	Up	0.0654717083410781	0.998499005107716
C1_chrXq21	24	Up	0.0655273436953583	0.998499005107716
C2_SAGIV_CD24_TARGETS_DN	39	Up	0.065614515546723	0.998499005107716
C5_GO_NON_RECOMBINATIONAL_REPAIR	85	Down	0.0656615078377425	0.998499005107716
C5_GO_UBIQUITIN_PROTEIN_TRANSFERASE_INHIBITOR_ACTIVITY	4	Down	0.0656722906351662	0.998499005107716
C5_GO_B_CELL_PROLIFERATION_INVOLVED_IN_IMMUNE_RESPONSE	6	Down	0.0656743530626579	0.998499005107716
C5_GO_REGULATION_OF_SYSTEMIC_ARTERIAL_BLOOD_PRESSURE_BY_NOREPINEPHRINE_EPINEPHRINE	4	Up	0.0657356857007942	0.998499005107716
C2_RHEIN_ALL_GLUCOCORTICOID_THERAPY_UP	68	Up	0.0657712845772387	0.998499005107716
C7_GSE21927_SPLEEN_C57BL6_VS_EL4_TUMOR_BALBC_MONOCYTES_DN	172	Down	0.065833882127495	0.998499005107716
C5_GO_CYTOKINE_PRODUCTION_INVOLVED_IN_INFLAMMATORY_RESPONSE	33	Up	0.0659074452640593	0.998499005107716
C2_PYEON_CANCER_HEAD_AND_NECK_VS_CERVICAL_DN	12	Down	0.0659809706758146	0.998499005107716
C7_GSE18791_CTRL_VS_NEWCASTLE_VIRUS_DC_2H_DN	129	Up	0.0661445071785647	0.998499005107716
C3_CRGAARNNNNCGA_UNKNOWN	42	Up	0.0661517433318999	0.998499005107716
C5_GO_BASAL_PART_OF_CELL	39	Up	0.0662252695685967	0.998499005107716
C2_BIOCARTA_EIF_PATHWAY	13	Down	0.0663191389588671	0.998499005107716
C5_GO_DNA_CATABOLIC_PROCESS_EXONUCLEOLYTIC	4	Down	0.0663298088846941	0.998499005107716
C5_GO_PHOSPHATIDYLSERINE_EXPOSURE_ON_APOPTOTIC_CELL_SURFACE	4	Up	0.0663298088846941	0.998499005107716
C5_GO_POSITIVE_REGULATION_OF_LIPID_STORAGE	14	Up	0.0663301214019188	0.998499005107716
C7_GSE13485_CTRL_VS_DAY21_YF17D_VACCINE_PBMC_DN	88	Up	0.0663793131523771	0.998499005107716
C2_BAKER_HEMATOPOESIS_STAT1_TARGETS	12	Up	0.0663955387963499	0.998499005107716
C5_GO_REGULATION_OF_GTPASE_ACTIVITY	372	Up	0.0664073893256313	0.998499005107716
C1_chr3q21	50	Down	0.0665277645089247	0.998499005107716
C2_MANALO_HYPOXIA_UP	163	Up	0.0665949387891776	0.998499005107716
C3_OCT1_07	108	Up	0.0666284656010061	0.998499005107716
C7_GSE21927_SPLEEN_C57BL6_VS_4T1_TUMOR_BALBC_MONOCYTES_UP	160	Down	0.0666404908140063	0.998499005107716
C5_GO_RRNA_GUANINE_METHYLTRANSFERASE_ACTIVITY	4	Up	0.0668425716284639	0.998499005107716
C7_GSE2935_UV_INACTIVATED_VS_LIVE_SENDAI_VIRUS_INF_MACROPHAGE_DN	167	Up	0.0670010459042323	0.998499005107716
C5_GO_NEGATIVE_REGULATION_OF_SMOOTHENED_SIGNALING_PATHWAY_INVOLVED_IN_DORSAL_VENTRAL_NEURAL_TUBE_PATTERNING	5	Up	0.0670625915061435	0.998499005107716
C2_BIOCARTA_BARR_MAPK_PATHWAY	13	Up	0.0671003793627823	0.998499005107716
C2_ALONSO_METASTASIS_DN	17	Up	0.067244569248952	0.998499005107716
C5_GO_REGULATION_OF_GONADOTROPIN_SECRETION	4	Up	0.0672615905826125	0.998499005107716
C5_GO_TETRAPYRROLE_METABOLIC_PROCESS	22	Up	0.0672811755301634	0.998499005107716
C5_GO_RETINAL_METABOLIC_PROCESS	9	Down	0.0672939794220314	0.998499005107716
C5_GO_MEMBRANE_PROTEIN_PROTEOLYSIS	53	Up	0.067316638633184	0.998499005107716
C7_GSE40274_CTRL_VS_FOXP3_AND_XBP1_TRANSDUCED_ACTIVATED_CD4_TCELL_UP	144	Down	0.0673897890554018	0.998499005107716
C5_GO_DOUBLE_STRANDED_RNA_ADENOSINE_DEAMINASE_ACTIVITY	4	Up	0.0674557117962971	0.998499005107716
C7_GSE3565_CTRL_VS_LPS_INJECTED_DUSP1_KO_SPLENOCYTES_DN	157	Down	0.0675710510656948	0.998499005107716
C5_GO_PYRAMIDAL_NEURON_DIFFERENTIATION	7	Up	0.0675760808168483	0.998499005107716
C2_AMIT_DELAYED_EARLY_GENES	17	Up	0.0676007540322351	0.998499005107716
C5_GO_REGULATION_OF_HYALURONAN_BIOSYNTHETIC_PROCESS	6	Up	0.0676028507395953	0.998499005107716
C2_RUIZ_TNC_TARGETS_UP	129	Up	0.067801131727874	0.998499005107716
C5_GO_SHELTERIN_COMPLEX	6	Down	0.0678307002325433	0.998499005107716
C2_RAMPON_ENRICHED_LEARNING_ENVIRONMENT_LATE_UP	16	Up	0.0678580495729368	0.998499005107716
C2_LIANG_HEMATOPOIESIS_STEM_CELL_NUMBER_QTL	16	Up	0.0678837914637633	0.998499005107716
C5_GO_METAL_CLUSTER_BINDING	56	Down	0.0679472086095524	0.998499005107716
C5_GO_REGULATION_OF_PROTEIN_LOCALIZATION_TO_CHROMOSOME_TELOMERIC_REGION	13	Down	0.0680629233410167	0.998499005107716
C5_GO_P_P_BOND_HYDROLYSIS_DRIVEN_PROTEIN_TRANSMEMBRANE_TRANSPORTER_ACTIVITY	5	Up	0.0681508544197385	0.998499005107716
C2_GAUSSMANN_MLL_AF4_FUSION_TARGETS_D_DN	7	Up	0.0681830385023492	0.998499005107716
C2_KANG_DOXORUBICIN_RESISTANCE_DN	18	Up	0.068195144355395	0.998499005107716
C2_REACTOME_DEGRADATION_OF_DVL	44	Down	0.0683311008113691	0.998499005107716
C5_GO_CARBOHYDRATE_PHOSPHATASE_ACTIVITY	7	Down	0.068427073382006	0.998499005107716
C5_GO_NEGATIVE_CHEMOTAXIS	30	Up	0.0684371870039968	0.998499005107716
C2_MATHEW_FANCONI_ANEMIA_GENES	11	Up	0.0684797171787548	0.998499005107716
C5_GO_POSITIVE_REGULATION_OF_PATHWAY_RESTRICTED_SMAD_PROTEIN_PHOSPHORYLATION	26	Up	0.0684823077179485	0.998499005107716
C7_GSE29618_MONOCYTE_VS_MDC_DAY7_FLU_VACCINE_DN	175	Down	0.0685800558907221	0.998499005107716
C7_GSE41867_NAIVE_VS_DAY30_LCMV_CLONE13_EXHAUSTED_CD8_TCELL_UP	151	Up	0.0686724855809684	0.998499005107716
C5_GO_NEGATIVE_REGULATION_OF_TOLL_LIKE_RECEPTOR_4_SIGNALING_PATHWAY	6	Up	0.0686774687713299	0.998499005107716
C2_KHETCHOUMIAN_TRIM24_TARGETS_UP	43	Up	0.0686925864891043	0.998499005107716
C5_GO_CYCLIN_DEPENDENT_PROTEIN_KINASE_HOLOENZYME_COMPLEX	38	Up	0.0687274558630845	0.998499005107716
C7_GSE21927_SPLEEN_MONOCYTE_VS_GMCSF_GCSF_BONE_MARROW_DN	162	Up	0.068741964454189	0.998499005107716
C2_TSENG_IRS1_TARGETS_DN	94	Up	0.0688087406218228	0.998499005107716
C7_GSE369_IFNG_KO_VS_WT_LIVER_DN	163	Down	0.0688875276003419	0.998499005107716
C5_GO_REGULATION_OF_CHRONIC_INFLAMMATORY_RESPONSE	4	Up	0.0689153707102072	0.998499005107716
C5_GO_METANEPHRIC_COLLECTING_DUCT_DEVELOPMENT	5	Up	0.0689985788259229	0.998499005107716
C7_GSE17974_CTRL_VS_ACT_IL4_AND_ANTI_IL12_72H_CD4_TCELL_UP	176	Down	0.0690258016309198	0.998499005107716
C5_GO_NEGATIVE_REGULATION_OF_OSSIFICATION	42	Up	0.0690970414092728	0.998499005107716
C5_GO_N_ACETYLGLUCOSAMINE_6_O_SULFOTRANSFERASE_ACTIVITY	2	Down	0.0691409107157473	0.998499005107716
C5_GO_SELENIUM_BINDING	8	Up	0.0691709257193729	0.998499005107716
C2_BIOCARTA_EIF4_PATHWAY	23	Down	0.069200239654911	0.998499005107716
C5_GO_VISUAL_BEHAVIOR	39	Up	0.0692513015969308	0.998499005107716
C2_KIM_GERMINAL_CENTER_T_HELPER_UP	58	Up	0.069287426839025	0.998499005107716
C2_REACTOME_CHONDROITIN_SULFATE_BIOSYNTHESIS	11	Down	0.0692886258735324	0.998499005107716
C7_GSE2770_TGFB_AND_IL4_VS_IL12_TREATED_ACT_CD4_TCELL_2H_UP	147	Down	0.069319574683038	0.998499005107716
C7_GSE37301_PRO_BCELL_VS_GRANULOCYTE_MONOCYTE_PROGENITOR_DN	161	Up	0.0694053443758477	0.998499005107716
C2_REACTOME_RUNX2_REGULATES_CHONDROCYTE_MATURATION	3	Up	0.0694495657552091	0.998499005107716
C5_GO_REGULATION_OF_PHAGOCYTOSIS	70	Down	0.0696548118283649	0.998499005107716
C5_GO_HEAD_MORPHOGENESIS	29	Down	0.0697462665259976	0.998499005107716
C5_GO_MYOTUBE_DIFFERENTIATION	62	Up	0.069830814022187	0.998499005107716
C5_GO_POSITIVE_REGULATION_OF_GTPASE_ACTIVITY	318	Up	0.0699871204898557	0.998499005107716
C5_GO_MACROPHAGE_CHEMOTAXIS	22	Up	0.0699926258416962	0.998499005107716
C5_GO_NEGATIVE_REGULATION_OF_DEFENSE_RESPONSE_TO_BACTERIUM	3	Down	0.0700417709080985	0.998499005107716
C2_REACTOME_SUMO_IS_TRANSFERRED_FROM_E1_TO_E2_UBE2I_UBC9	7	Down	0.0701305491550904	0.998499005107716
C2_ELVIDGE_HIF1A_TARGETS_DN	75	Up	0.0701908918097414	0.998499005107716
C5_GO_PROTEIN_REFOLDING	28	Up	0.0702629505849408	0.998499005107716
C5_GO_REGULATION_OF_PROTEIN_CATABOLIC_PROCESS_IN_THE_VACUOLE	8	Up	0.070342396491594	0.998499005107716
C5_GO_REGULATION_OF_TELOMERE_MAINTENANCE_VIA_TELOMERE_LENGTHENING	57	Down	0.0703647234027138	0.998499005107716
C5_GO_CILIARY_NEUROTROPHIC_FACTOR_RECEPTOR_ACTIVITY	4	Up	0.0708156561875755	0.998499005107716
C5_GO_AMIDE_TRANSMEMBRANE_TRANSPORTER_ACTIVITY	31	Up	0.0708415779464253	0.998499005107716
C3_TGAATGT_MIR181A_MIR181B_MIR181C_MIR181D	395	Up	0.0708501900780871	0.998499005107716
C2_FUJIWARA_PARK2_HEPATOCYTE_PROLIFERATION_DN	5	Down	0.0708600450347403	0.998499005107716
C5_GO_RNA_EXPORT_FROM_NUCLEUS	114	Down	0.0708617836546823	0.998499005107716
C2_ZHONG_SECRETOME_OF_LUNG_CANCER_AND_FIBROBLAST	103	Up	0.0708628616935662	0.998499005107716
C2_BASAKI_YBX1_TARGETS_DN	321	Up	0.0708849006236751	0.998499005107716
C3_SRF_C	158	Up	0.0709587272122741	0.998499005107716
C5_GO_MICROFILAMENT_MOTOR_ACTIVITY	14	Up	0.0710020558405613	0.998499005107716
C2_ZWANG_DOWN_BY_2ND_EGF_PULSE	216	Up	0.0711028473906509	0.998499005107716
C5_GO_NEGATIVE_REGULATION_OF_RESPIRATORY_BURST_INVOLVED_IN_INFLAMMATORY_RESPONSE	3	Down	0.071199324902057	0.998499005107716
C2_ODONNELL_TARGETS_OF_MYC_AND_TFRC_DN	36	Down	0.0712916046862015	0.998499005107716
C5_GO_SEQUESTERING_OF_TRIGLYCERIDE	10	Up	0.0712998933403343	0.998499005107716
C5_GO_INSULIN_LIKE_GROWTH_FACTOR_BINDING_PROTEIN_COMPLEX	3	Up	0.0713303615397302	0.998499005107716
C5_GO_REGULATION_OF_EXTRINSIC_APOPTOTIC_SIGNALING_PATHWAY_VIA_DEATH_DOMAIN_RECEPTORS	48	Up	0.0715368656899552	0.998499005107716
C5_GO_MYOTUBE_CELL_DEVELOPMENT	23	Up	0.0716136254761725	0.998499005107716
C5_GO_PEROXIREDOXIN_ACTIVITY	7	Up	0.0716653581195562	0.998499005107716
C5_GO_PROTEIN_LOCALIZATION_TO_PARANODE_REGION_OF_AXON	5	Down	0.0717757549960103	0.998499005107716
C5_GO_THO_COMPLEX	6	Down	0.0721518393309574	0.998499005107716
C7_GSE1448_ANTI_VALPHA2_VS_VBETA5_DP_THYMOCYTE_UP	163	Up	0.0721810299496066	0.998499005107716
C5_GO_RESPONSE_TO_FOLLICLE_STIMULATING_HORMONE	13	Up	0.0721974991541781	0.998499005107716
C7_GSE17322_CD103_POS_VS_CD11B_HIGH_LUNG_DC_DN	168	Down	0.0722294524609397	0.998499005107716
C5_GO_INTERLEUKIN_4_SECRETION	5	Up	0.0723033558903814	0.998499005107716
C5_GO_NEGATIVE_REGULATION_OF_VASCULAR_ENDOTHELIAL_GROWTH_FACTOR_RECEPTOR_SIGNALING_PATHWAY	9	Up	0.07234554017719	0.998499005107716
C6_P53_DN.V1_DN	155	Up	0.0723992523514618	0.998499005107716
C5_GO_REGULATION_OF_CELLULAR_RESPONSE_TO_VASCULAR_ENDOTHELIAL_GROWTH_FACTOR_STIMULUS	10	Up	0.0724412509151112	0.998499005107716
C5_GO_REGULATION_OF_HISTONE_H3_K9_METHYLATION	21	Up	0.0724730751955843	0.998499005107716
C5_GO_CELLULAR_RESPONSE_TO_TESTOSTERONE_STIMULUS	9	Up	0.0726292339007211	0.998499005107716
C7_GSE29164_UNTREATED_VS_CD8_TCELL_TREATED_MELANOMA_DAY3_UP	175	Up	0.0726549262634699	0.998499005107716
C2_MULLIGHAN_NPM1_SIGNATURE_3_DN	135	Down	0.0727255254228327	0.998499005107716
C7_GSE13762_CTRL_VS_125_VITAMIND_DAY5_DC_DN	88	Down	0.0727530811759581	0.998499005107716
C5_GO_REGULATION_OF_GLOMERULUS_DEVELOPMENT	10	Up	0.0727943437178043	0.998499005107716
C2_LU_TUMOR_VASCULATURE_DN	10	Up	0.0728651310293219	0.998499005107716
C5_GO_LUMENAL_SIDE_OF_MEMBRANE	23	Down	0.0728658464454141	0.998499005107716
C5_GO_SIALYLATION	16	Up	0.0729388678277423	0.998499005107716
C5_GO_SIALYLTRANSFERASE_ACTIVITY	16	Up	0.0729388678277423	0.998499005107716
C5_GO_NEURAL_PLATE_DEVELOPMENT	8	Down	0.0730297732944394	0.998499005107716
C5_GO_DICARBOXYLIC_ACID_CATABOLIC_PROCESS	11	Down	0.0730533297554549	0.998499005107716
C7_GSE26928_EFF_MEM_VS_CENTR_MEM_CD4_TCELL_UP	140	Up	0.0731269840420709	0.998499005107716
C2_BIOCARTA_GRANULOCYTES_PATHWAY	13	Down	0.0731457354139993	0.998499005107716
C5_GO_RESPONSE_TO_FLUORIDE	5	Up	0.0731623391808521	0.998499005107716
C7_GSE23308_CTRL_VS_CORTICOSTERONE_TREATED_MACROPHAGE_DN	166	Up	0.0732351173018018	0.998499005107716
C2_REACTOME_RRNA_MODIFICATION_IN_THE_NUCLEUS_AND_CYTOSOL	47	Down	0.0732416740876019	0.998499005107716
C5_GO_GONADOTROPIN_SECRETION	6	Up	0.0732479518297294	0.998499005107716
C2_TRAYNOR_RETT_SYNDROM_UP	25	Up	0.0734221182209404	0.998499005107716
C5_GO_PHOSPHATIDYLINOSITOL_4_PHOSPHATE_BINDING	24	Up	0.0734346355432533	0.998499005107716
C5_GO_REGULATION_OF_SYSTEMIC_ARTERIAL_BLOOD_PRESSURE_BY_RENIN_ANGIOTENSIN	15	Down	0.0735342288065846	0.998499005107716
C5_GO_POSITIVE_REGULATION_OF_T_HELPER_17_CELL_DIFFERENTIATION	7	Up	0.0735468007331364	0.998499005107716
C2_VALK_AML_CLUSTER_5	26	Down	0.0735520595736611	0.998499005107716
C7_GSE9988_ANTI_TREM1_AND_LPS_VS_CTRL_TREATED_MONOCYTES_UP	153	Up	0.0737009627110081	0.998499005107716
C7_GSE39152_SPLEEN_CD103_NEG_VS_BRAIN_CD103_POS_MEMORY_CD8_TCELL_DN	139	Up	0.0738665874412387	0.998499005107716
C7_GSE17974_IL4_AND_ANTI_IL12_VS_UNTREATED_12H_ACT_CD4_TCELL_DN	112	Down	0.0740116665129906	0.998499005107716
C5_GO_IMPORT_ACROSS_PLASMA_MEMBRANE	77	Up	0.0740653413490903	0.998499005107716
C7_GSE13738_RESTING_VS_BYSTANDER_ACTIVATED_CD4_TCELL_DN	177	Up	0.0740792073898588	0.998499005107716
C1_chr2p22	40	Up	0.0742496004602649	0.998499005107716
C5_GO_REGULATION_OF_MEIOTIC_CELL_CYCLE	31	Up	0.0742639343367062	0.998499005107716
C5_GO_TELOMERE_CAPPING	52	Down	0.0742775542123425	0.998499005107716
C2_REACTOME_GLUCAGON_LIKE_PEPTIDE_1_GLP1_REGULATES_INSULIN_SECRETION	30	Up	0.0744095449861977	0.998499005107716
C5_GO_RNA_PHOSPHODIESTER_BOND_HYDROLYSIS	116	Down	0.0746249155223862	0.998499005107716
C5_GO_OXYGEN_TRANSPORT	8	Down	0.0746446502982881	0.998499005107716
C5_GO_REGULATION_OF_T_HELPER_1_CELL_CYTOKINE_PRODUCTION	5	Up	0.0747274491175713	0.998499005107716
C2_GALINDO_IMMUNE_RESPONSE_TO_ENTEROTOXIN	66	Up	0.0747374423076816	0.998499005107716
C6_E2F1_UP.V1_DN	157	Up	0.074766058884409	0.998499005107716
C2_REACTOME_NUCLEAR_RECEPTOR_TRANSCRIPTION_PATHWAY	42	Up	0.0747819792984582	0.998499005107716
C5_GO_PALLIUM_DEVELOPMENT	121	Up	0.0748281217933075	0.998499005107716
C5_GO_OXIDIZED_DNA_BINDING	10	Down	0.0750731126711866	0.998499005107716
C5_GO_REGULATION_OF_ADENYLATE_CYCLASE_ACTIVATING_G_PROTEIN_COUPLED_RECEPTOR_SIGNALING_PATHWAY	8	Up	0.0752494995867288	0.998499005107716
C2_NAKAMURA_METASTASIS	36	Up	0.0752858933261908	0.998499005107716
C5_GO_TROPOMYOSIN_BINDING	9	Up	0.0752929505525441	0.998499005107716
C2_KIM_GLIS2_TARGETS_UP	53	Up	0.0753061240071776	0.998499005107716
C5_GO_POLYOL_CATABOLIC_PROCESS	20	Down	0.0753199714190877	0.998499005107716
C5_GO_DENDRITE_SELF_AVOIDANCE	12	Up	0.0753842759205977	0.998499005107716
C7_GSE21063_CTRL_VS_ANTI_IGM_STIM_BCELL_16H_UP	170	Up	0.0754027337677276	0.998499005107716
C7_GSE12366_PLASMA_CELL_VS_NAIVE_BCELL_DN	167	Down	0.0754333483586392	0.998499005107716
C5_GO_RESPONSE_TO_UV_B	16	Up	0.0754531970339803	0.998499005107716
C7_GSE40685_NAIVE_CD4_TCELL_VS_FOXP3_KO_TREG_PRECURSOR_DN	138	Up	0.0754809366055239	0.998499005107716
C5_GO_RESPONSE_TO_ACETYLCHOLINE	17	Up	0.0754895518240772	0.998499005107716
C7_GSE45881_CXCR6HI_VS_CXCR1LO_COLONIC_LAMINA_PROPRIA_DN	169	Down	0.0754938937755882	0.998499005107716
C2_MYLLYKANGAS_AMPLIFICATION_HOT_SPOT_21	3	Up	0.0756289907466832	0.998499005107716
C5_GO_BILE_ACID_BIOSYNTHETIC_PROCESS	25	Up	0.0757224428920456	0.998499005107716
C5_GO_REGULATION_OF_FATTY_ACID_BIOSYNTHETIC_PROCESS	32	Up	0.0757491023666811	0.998499005107716
C7_GSE23984_CTRL_VS_HYPOCALEMIC_VITAMIND_ANALOG_TCELL_DN	176	Up	0.0757609191960435	0.998499005107716
C5_GO_PROTEIN_O_LINKED_GLYCOSYLATION_VIA_THREONINE	5	Up	0.0757683463157172	0.998499005107716
C5_GO_REGULATION_OF_NEUTROPHIL_ACTIVATION	11	Down	0.0758167983618021	0.998499005107716
C2_REACTOME_SEMA4D_IN_SEMAPHORIN_SIGNALING	21	Up	0.075930982759525	0.998499005107716
C5_GO_PYRIMIDINE_NUCLEOBASE_BIOSYNTHETIC_PROCESS	8	Down	0.0760070478684576	0.998499005107716
C5_GO_REGULATION_OF_RECEPTOR_BIOSYNTHETIC_PROCESS	17	Up	0.0761759018756924	0.998499005107716
C5_GO_NUCLEOSIDE_KINASE_ACTIVITY	9	Down	0.0762294942879533	0.998499005107716
C3_GAGCTGG_MIR337	137	Up	0.0762577990098378	0.998499005107716
C2_BOSCO_INTERFERON_INDUCED_ANTIVIRAL_MODULE	72	Up	0.0762658147560401	0.998499005107716
C5_GO_INTRACELLULAR_MRNA_LOCALIZATION	12	Up	0.0762714701413158	0.998499005107716
C5_GO_BRUSH_BORDER	69	Up	0.0763558130378421	0.998499005107716
C7_GSE15750_WT_VS_TRAF6KO_DAY6_EFF_CD8_TCELL_UP	162	Up	0.076386737408068	0.998499005107716
C5_GO_BUNDLE_OF_HIS_CELL_TO_PURKINJE_MYOCYTE_COMMUNICATION	7	Up	0.0764088540480084	0.998499005107716
C2_DAVIES_MULTIPLE_MYELOMA_VS_MGUS_DN	24	Down	0.0764409416033473	0.998499005107716
C5_GO_REGULATION_OF_BLOOD_VOLUME_BY_RENIN_ANGIOTENSIN	5	Down	0.0764794821151248	0.998499005107716
C7_GSE3565_CTRL_VS_LPS_INJECTED_SPLENOCYTES_UP	168	Up	0.0765365185769991	0.998499005107716
C5_GO_INOSITOL_METABOLIC_PROCESS	5	Down	0.0765540928765032	0.998499005107716
C5_GO_POSITIVE_REGULATION_OF_PROTEIN_CATABOLIC_PROCESS_IN_THE_VACUOLE	4	Up	0.0766077870063408	0.998499005107716
C5_GO_VENTRICULAR_SEPTUM_DEVELOPMENT	53	Up	0.0766143940602208	0.998499005107716
C2_SNIJDERS_AMPLIFIED_IN_HEAD_AND_NECK_TUMORS	28	Up	0.0767091922012052	0.998499005107716
C2_HOLLERN_SOLID_NODULAR_BREAST_TUMOR_UP	8	Up	0.0767458028513693	0.998499005107716
C7_GSE21063_WT_VS_NFATC1_KO_16H_ANTI_IGM_STIM_BCELL_UP	173	Down	0.0768749178285966	0.998499005107716
C2_REACTOME_INTEGRATION_OF_PROVIRUS	8	Down	0.0768875770348398	0.998499005107716
C2_HILLION_HMGA1_TARGETS	58	Down	0.0769021725516273	0.998499005107716
C5_GO_SMOOTH_MUSCLE_ADAPTATION	4	Down	0.0769559455707881	0.998499005107716
C5_GO_GLYCEROPHOSPHODIESTER_PHOSPHODIESTERASE_ACTIVITY	2	Down	0.0770363184983213	0.998499005107716
C2_REACTOME_CLEC7A_DECTIN_1_SIGNALING	86	Down	0.0771146901080377	0.998499005107716
C7_GSE26669_CD4_VS_CD8_TCELL_IN_MLR_COSTIM_BLOCK_UP	158	Down	0.0771296580943209	0.998499005107716
C7_GSE22140_GERMFREE_VS_SPF_MOUSE_CD4_TCELL_DN	178	Up	0.0772045853384327	0.998499005107716
C2_OSADA_ASCL1_TARGETS_DN	19	Up	0.0772088376826097	0.998499005107716
C3_CP2_01	191	Up	0.0773133236014386	0.998499005107716
C7_GSE27786_CD8_TCELL_VS_ERYTHROBLAST_DN	133	Up	0.0774236479680562	0.998499005107716
C5_GO_NEGATIVE_REGULATION_OF_FEEDING_BEHAVIOR	4	Down	0.0774624605324777	0.998499005107716
C5_GO_POSITIVE_REGULATION_OF_TRANSPORTER_ACTIVITY	74	Up	0.0774715150488198	0.998499005107716
C5_GO_POSITIVE_REGULATION_OF_INTERLEUKIN_23_PRODUCTION	4	Up	0.077474553434969	0.998499005107716
C7_GSE34156_NOD2_LIGAND_VS_NOD2_AND_TLR1_TLR2_LIGAND_24H_TREATED_MONOCYTE_DN	166	Down	0.0775371261959926	0.998499005107716
C2_SCIAN_CELL_CYCLE_TARGETS_OF_TP53_AND_TP73_UP	8	Up	0.0775660239042067	0.998499005107716
C5_GO_POSITIVE_REGULATION_OF_KILLING_OF_CELLS_OF_OTHER_ORGANISM	9	Down	0.0775692200936962	0.998499005107716
C5_GO_ACYLGLYCEROL_LIPASE_ACTIVITY	7	Down	0.0775752082120632	0.998499005107716
C2_REACTOME_REGULATION_OF_PTEN_STABILITY_AND_ACTIVITY	55	Down	0.0776922918240395	0.998499005107716
C2_JIANG_CORE_DUPLICON_GENES	5	Up	0.0777127701742412	0.998499005107716
C5_GO_REGULATION_OF_MITOTIC_CENTROSOME_SEPARATION	9	Down	0.0777429665681472	0.998499005107716
C2_REACTOME_TRNA_PROCESSING_IN_THE_NUCLEUS	50	Down	0.0779271666970764	0.998499005107716
C5_GO_STRUCTURAL_CONSTITUENT_OF_NUCLEAR_PORE	21	Down	0.0779412565099714	0.998499005107716
C5_GO_LATE_ENDOSOME_TO_VACUOLE_TRANSPORT_VIA_MULTIVESICULAR_BODY_SORTING_PATHWAY	8	Up	0.0779450409718583	0.998499005107716
C2_BIOCARTA_SLRP_PATHWAY	2	Up	0.0780903493844667	0.998499005107716
C5_GO_REGULATION_OF_RNA_BINDING	10	Down	0.0781867352507963	0.998499005107716
C2_NAM_FXYD5_TARGETS_DN	17	Down	0.0782264268000183	0.998499005107716
C5_GO_REGULATION_OF_VESICLE_TARGETING_TO_FROM_OR_WITHIN_GOLGI	4	Up	0.0782273221361428	0.998499005107716
C3_TAXCREB_01	104	Up	0.0783042036450236	0.998499005107716
C5_GO_REGULATION_OF_POLYAMINE_TRANSMEMBRANE_TRANSPORT	5	Up	0.0784061071893431	0.998499005107716
C5_GO_ORNITHINE_DECARBOXYLASE_REGULATOR_ACTIVITY	5	Up	0.0784061071893431	0.998499005107716
C2_REACTOME_METABOLISM_OF_STEROIDS	119	Up	0.0784349858198948	0.998499005107716
C5_GO_POSITIVE_REGULATION_BY_HOST_OF_VIRAL_TRANSCRIPTION	14	Down	0.0785252456684532	0.998499005107716
C5_GO_CELLULAR_RESPONSE_TO_ALCOHOL	67	Up	0.0785331242101846	0.998499005107716
C2_RICKMAN_TUMOR_DIFFERENTIATED_WELL_VS_MODERATELY_DN	63	Up	0.0785376177719185	0.998499005107716
C5_GO_PROTEIN_SELF_ASSOCIATION	48	Up	0.0785464135565513	0.998499005107716
C5_GO_PATTERN_RECOGNITION_RECEPTOR_ACTIVITY	15	Down	0.0785614738486012	0.998499005107716
C7_GSE2770_UNTREATED_VS_ACT_CD4_TCELL_2H_DN	161	Down	0.0786255483154902	0.998499005107716
C5_GO_ENDONUCLEOLYTIC_CLEAVAGE_IN_5_ETS_OF_TRICISTRONIC_RRNA_TRANSCRIPT_SSU_RRNA_5_8S_RRNA_LSU_RRNA_	2	Down	0.0786479613922886	0.998499005107716
C5_GO_GERM_CELL_NUCLEUS	12	Up	0.078697211584086	0.998499005107716
C5_GO_NEGATIVE_REGULATION_OF_NEUROTRANSMITTER_UPTAKE	5	Up	0.0787546590054503	0.998499005107716
C2_REACTOME_G_ALPHA_I_SIGNALLING_EVENTS	217	Up	0.0787863793888584	0.998499005107716
C2_GARGALOVIC_RESPONSE_TO_OXIDIZED_PHOSPHOLIPIDS_TURQUOISE_UP	74	Up	0.0788324130599969	0.998499005107716
C5_GO_PORE_COMPLEX_ASSEMBLY	15	Down	0.0789474121728967	0.998499005107716
C5_GO_POLYOL_TRANSPORT	7	Down	0.0789481358964793	0.998499005107716
C5_GO_IRIS_MORPHOGENESIS	6	Up	0.0791334785834957	0.998499005107716
C7_GSE3982_EFF_MEMORY_CD4_TCELL_VS_TH2_UP	151	Up	0.079225044128505	0.998499005107716
C5_GO_AXON_MIDLINE_CHOICE_POINT_RECOGNITION	3	Up	0.0792324159915336	0.998499005107716
C5_GO_OSTEOCLAST_DIFFERENTIATION	75	Up	0.0793785202955803	0.998499005107716
C2_KONG_E2F3_TARGETS	85	Down	0.0794131865571546	0.998499005107716
C2_GOUYER_TUMOR_INVASIVENESS	6	Up	0.0794325775999639	0.998499005107716
C2_REACTOME_ASSEMBLY_OF_THE_PRE_REPLICATIVE_COMPLEX	54	Down	0.0794599797440702	0.998499005107716
C5_GO_RENAL_WATER_HOMEOSTASIS	22	Up	0.0794801388298006	0.998499005107716
C5_GO_REGULATION_OF_METHYLATION_DEPENDENT_CHROMATIN_SILENCING	10	Up	0.0795160018402797	0.998499005107716
C5_GO_PARATHYROID_GLAND_DEVELOPMENT	4	Up	0.0795280977313702	0.998499005107716
C5_GO_NEGATIVE_REGULATION_OF_MUSCLE_CELL_APOPTOTIC_PROCESS	23	Up	0.0795551215278677	0.998499005107716
C5_GO_POSITIVE_REGULATION_OF_CYTOLYSIS	5	Down	0.0795875236031439	0.998499005107716
C5_GO_NEGATIVE_REGULATION_OF_CELL_KILLING	18	Down	0.0796779405821287	0.998499005107716
C2_RHODES_UNDIFFERENTIATED_CANCER	60	Up	0.0796893930537464	0.998499005107716
C2_LIU_PROSTATE_CANCER_DN	349	Up	0.0798009560982532	0.998499005107716
C5_GO_REGULATION_OF_TRANSPORTER_ACTIVITY	176	Up	0.0799412419888811	0.998499005107716
C5_GO_LIPOPOLYSACCHARIDE_RECEPTOR_ACTIVITY	5	Down	0.0799624321132871	0.998499005107716
C5_GO_ORGANIC_ACID_TRANSMEMBRANE_TRANSPORT	96	Up	0.0799673549252296	0.998499005107716
C5_GO_REGULATION_OF_STRIATED_MUSCLE_CONTRACTION	58	Up	0.0800232798157662	0.998499005107716
C5_GO_REGULATION_OF_INOSITOL_1_4_5_TRISPHOSPHATE_SENSITIVE_CALCIUM_RELEASE_CHANNEL_ACTIVITY	4	Up	0.0800483396758499	0.998499005107716
C7_GSE24142_EARLY_THYMIC_PROGENITOR_VS_DN2_THYMOCYTE_DN	161	Up	0.0801720529126435	0.998499005107716
C5_GO_REGULATION_OF_FAT_CELL_DIFFERENTIATION	82	Up	0.0801735139669981	0.998499005107716
C5_GO_LEUKOCYTE_ADHESION_TO_VASCULAR_ENDOTHELIAL_CELL	30	Down	0.0802649400674616	0.998499005107716
C7_GSE2706_R848_VS_LPS_2H_STIM_DC_DN	118	Up	0.0803603413320779	0.998499005107716
C5_GO_POSITIVE_REGULATION_OF_INTERLEUKIN_13_SECRETION	5	Up	0.0803609570916202	0.998499005107716
C7_GSE17974_IL4_AND_ANTI_IL12_VS_UNTREATED_72H_ACT_CD4_TCELL_DN	151	Up	0.0803701348122066	0.998499005107716
C2_CHESLER_BRAIN_HIGHEST_EXPRESSION	34	Up	0.0804011809729157	0.998499005107716
C7_GSE411_UNSTIM_VS_100MIN_IL6_STIM_SOCS3_KO_MACROPHAGE_DN	168	Up	0.0804701800488337	0.998499005107716
C2_BIOCARTA_IRES_PATHWAY	6	Down	0.0805169531779918	0.998499005107716
C5_GO_ENDOCRINE_PANCREAS_DEVELOPMENT	27	Up	0.0805225104012392	0.998499005107716
C5_GO_NEGATIVE_REGULATION_OF_PROTEIN_BINDING	73	Down	0.0806547469893671	0.998499005107716
C5_GO_RESPONSE_TO_INTERLEUKIN_7	38	Down	0.0807435744961944	0.998499005107716
C5_GO_L_THREONINE_CATABOLIC_PROCESS_TO_GLYCINE	3	Up	0.0808894537877539	0.998499005107716
C1_chr2p21	31	Up	0.0809363208760382	0.998499005107716
C5_GO_PHOSPHATIDYLINOSITOL_3_PHOSPHATE_BINDING	33	Up	0.0809452354383425	0.998499005107716
C5_GO_KETONE_BODY_BIOSYNTHETIC_PROCESS	7	Up	0.0810304949440537	0.998499005107716
C5_GO_5_3_EXONUCLEASE_ACTIVITY	16	Down	0.0811756403105746	0.998499005107716
C2_POMEROY_MEDULLOBLASTOMA_DESMOPLASIC_VS_CLASSIC_DN	40	Down	0.0812939216663941	0.998499005107716
C6_MEL18_DN.V1_DN	99	Up	0.0813517149588096	0.998499005107716
C5_GO_FLAVONOID_METABOLIC_PROCESS	3	Up	0.0813555135388666	0.998499005107716
C5_GO_SIGNAL_TRANSDUCTION_INVOLVED_IN_G2_DNA_DAMAGE_CHECKPOINT	13	Down	0.0813919412819046	0.998499005107716
C5_GO_REGULATION_OF_AMYLOID_BETA_CLEARANCE	13	Up	0.0814590609482274	0.998499005107716
C2_PID_INTEGRIN3_PATHWAY	34	Up	0.0814816774180454	0.998499005107716
C2_PROVENZANI_METASTASIS_DN	108	Up	0.0814925842822131	0.998499005107716
C5_GO_POSITIVE_REGULATION_OF_OSTEOCLAST_DIFFERENTIATION	20	Up	0.0815490835908166	0.998499005107716
C5_GO_FILTRATION_DIAPHRAGM	6	Up	0.0815520961907512	0.998499005107716
C7_GSE27241_WT_VS_RORGT_KO_TH17_POLARIZED_CD4_TCELL_TREATED_WITH_DIGOXIN_DN	162	Up	0.0816541387546636	0.998499005107716
C5_GO_CHLORIDE_CHANNEL_REGULATOR_ACTIVITY	13	Up	0.0816876038504221	0.998499005107716
C2_GAUSSMANN_MLL_AF4_FUSION_TARGETS_E_UP	63	Up	0.0817148356168706	0.998499005107716
C2_SASAI_TARGETS_OF_CXCR6_AND_PTCH1_UP	8	Up	0.081889000877259	0.998499005107716
C5_GO_COLLAGEN_CONTAINING_EXTRACELLULAR_MATRIX	247	Up	0.0819327336519284	0.998499005107716
C5_GO_RESPONSE_TO_TESTOSTERONE	32	Up	0.0821011571820647	0.998499005107716
C2_WU_SILENCED_BY_METHYLATION_IN_BLADDER_CANCER	42	Down	0.0821419653207448	0.998499005107716
C2_BIOCARTA_VIP_PATHWAY	24	Up	0.082267580270324	0.998499005107716
C2_KEGG_VALINE_LEUCINE_AND_ISOLEUCINE_BIOSYNTHESIS	8	Up	0.0823733201881629	0.998499005107716
C5_GO_REGULATION_OF_TUBULIN_DEACETYLATION	6	Down	0.0824023641946679	0.998499005107716
C2_PETRETTO_CARDIAC_HYPERTROPHY	31	Up	0.0824378598064959	0.998499005107716
C5_GO_POSITIVE_REGULATION_OF_MHC_CLASS_I_BIOSYNTHETIC_PROCESS	5	Down	0.0824457794792741	0.998499005107716
C2_UZONYI_RESPONSE_TO_LEUKOTRIENE_AND_THROMBIN	32	Up	0.0824654575439992	0.998499005107716
C5_GO_HAPTOGLOBIN_HEMOGLOBIN_COMPLEX	6	Down	0.0825670946902407	0.998499005107716
C1_chr2q33	74	Down	0.0826152870253725	0.998499005107716
C5_GO_BHLH_TRANSCRIPTION_FACTOR_BINDING	21	Up	0.0827005857226025	0.998499005107716
C5_GO_CELL_FATE_SPECIFICATION_INVOLVED_IN_PATTERN_SPECIFICATION	4	Up	0.0827294382631473	0.998499005107716
C5_GO_L_LYSINE_TRANSPORT	4	Up	0.0828570788417935	0.998499005107716
C2_REACTOME_PKA_MEDIATED_PHOSPHORYLATION_OF_CREB	14	Up	0.0828591179804395	0.998499005107716
C6_IL2_UP.V1_UP	138	Up	0.0829240495921591	0.998499005107716
C5_GO_CELL_LEADING_EDGE	318	Up	0.0829804918357453	0.998499005107716
C2_WU_HBX_TARGETS_3_UP	16	Down	0.0830098366521121	0.998499005107716
C5_GO_NEGATIVE_REGULATION_OF_B_CELL_RECEPTOR_SIGNALING_PATHWAY	6	Down	0.0830421822757511	0.998499005107716
C2_GROSS_HYPOXIA_VIA_ELK3_DN	130	Up	0.0830599117113323	0.998499005107716
C3_GCAAGGA_MIR502	55	Down	0.0830724793950346	0.998499005107716
C5_GO_MYELOID_CELL_DEVELOPMENT	51	Down	0.08318932002471	0.998499005107716
C7_GSE37301_HEMATOPOIETIC_STEM_CELL_VS_RAG2_KO_NK_CELL_DN	172	Up	0.0832415515740869	0.998499005107716
C7_GSE15330_WT_VS_IKAROS_KO_LYMPHOID_MULTIPOTENT_PROGENITOR_UP	169	Up	0.0832628993620385	0.998499005107716
C5_GO_SEROTONIN_SECRETION	6	Down	0.0834155329125285	0.998499005107716
C5_GO_OLFACTORY_LOBE_DEVELOPMENT	18	Up	0.0835048305280961	0.998499005107716
C5_GO_ISOCITRATE_DEHYDROGENASE_ACTIVITY	5	Down	0.0835159598752987	0.998499005107716
C7_GSE37605_FOXP3_FUSION_GFP_VS_IRES_GFP_TREG_C57BL6_UP	154	Up	0.0835299192375843	0.998499005107716
C3_TCCAGAT_MIR5165P	95	Up	0.0835443669570091	0.998499005107716
C5_GO_CCR6_CHEMOKINE_RECEPTOR_BINDING	1	Up	0.0836031876633875	0.998499005107716
C2_DOANE_BREAST_CANCER_CLASSES_UP	43	Up	0.0836155373073053	0.998499005107716
C2_BURTON_ADIPOGENESIS_PEAK_AT_16HR	33	Down	0.0836477663040815	0.998499005107716
C2_TAYLOR_METHYLATED_IN_ACUTE_LYMPHOBLASTIC_LEUKEMIA	58	Down	0.0837431346336309	0.998499005107716
C5_GO_PROTEIN_COMPLEX_INVOLVED_IN_CELL_ADHESION	31	Down	0.0838333442516401	0.998499005107716
C5_GO_RNA_POLYMERASE_II_INTRONIC_TRANSCRIPTION_REGULATORY_REGION_SEQUENCE_SPECIFIC_DNA_BINDING	7	Up	0.0838568661159143	0.998499005107716
C2_REACTOME_SIGNALING_BY_NTRK3_TRKC	15	Down	0.0838839521165062	0.998499005107716
C5_GO_NUCLEOSIDE_BISPHOSPHATE_CATABOLIC_PROCESS	5	Down	0.0839058060531086	0.998499005107716
C2_GYORFFY_DOXORUBICIN_RESISTANCE	26	Up	0.0839777483751118	0.998499005107716
C2_REACTOME_REGULATION_OF_TLR_BY_ENDOGENOUS_LIGAND	12	Down	0.0840604489861747	0.998499005107716
C2_TSUNODA_CISPLATIN_RESISTANCE_DN	36	Up	0.0842425655986655	0.998499005107716
C5_GO_REGULATION_OF_CHOLESTEROL_BIOSYNTHETIC_PROCESS	40	Up	0.084287810415644	0.998499005107716
C3_OCT1_04	159	Up	0.0843822997527553	0.998499005107716
C5_GO_REGULATION_OF_INTRACELLULAR_STEROID_HORMONE_RECEPTOR_SIGNALING_PATHWAY	59	Down	0.0845169957467835	0.998499005107716
C2_KEGG_TAURINE_AND_HYPOTAURINE_METABOLISM	8	Up	0.0845500130508988	0.998499005107716
C5_GO_POSITIVE_REGULATION_OF_CATION_CHANNEL_ACTIVITY	42	Up	0.0845828075872361	0.998499005107716
C5_GO_NEGATIVE_REGULATION_OF_BIOMINERAL_TISSUE_DEVELOPMENT	16	Up	0.084605962442971	0.998499005107716
C2_NABA_CORE_MATRISOME	155	Up	0.084780879803028	0.998499005107716
C5_GO_NEGATIVE_REGULATION_OF_TRANSFORMING_GROWTH_FACTOR_BETA1_PRODUCTION	5	Down	0.0848636792871494	0.998499005107716
C2_PID_AP1_PATHWAY	60	Up	0.0848999521727268	0.998499005107716
C7_GSE24671_CTRL_VS_BAKIMULC_INFECTED_MOUSE_SPLENOCYTES_DN	140	Up	0.0850154898292607	0.998499005107716
C7_GSE27291_0H_VS_7D_STIM_GAMMADELTA_TCELL_DN	162	Up	0.0850437938556086	0.998499005107716
C2_DAZARD_RESPONSE_TO_UV_NHEK_UP	168	Up	0.085095613834732	0.998499005107716
C2_GOUYER_TATI_TARGETS_DN	9	Up	0.0851098181548808	0.998499005107716
C5_GO_NEGATIVE_REGULATION_OF_ADENYLATE_CYCLASE_ACTIVATING_ADRENERGIC_RECEPTOR_SIGNALING_PATHWAY	3	Up	0.0852841971342379	0.998499005107716
C3_PAX2_01	41	Down	0.0853085268618481	0.998499005107716
C5_GO_NEGATIVE_REGULATION_OF_LIPASE_ACTIVITY	13	Up	0.0853179048877831	0.998499005107716
C5_GO_REGULATION_OF_LOW_DENSITY_LIPOPROTEIN_PARTICLE_RECEPTOR_BINDING	1	Up	0.0853398415644538	0.998499005107716
C2_VISALA_AGING_LYMPHOCYTE_DN	17	Up	0.085390079389702	0.998499005107716
C5_GO_NEGATIVE_REGULATION_OF_RNA_POLYMERASE_II_REGULATORY_REGION_SEQUENCE_SPECIFIC_DNA_BINDING	3	Up	0.0854511641450417	0.998499005107716
C5_GO_MISMATCH_REPAIR_COMPLEX_BINDING	10	Down	0.0854523444194559	0.998499005107716
C7_GSE17974_0H_VS_24H_IN_VITRO_ACT_CD4_TCELL_UP	160	Down	0.0854686614434405	0.998499005107716
C5_GO_THIOLESTER_HYDROLASE_ACTIVITY	32	Down	0.0855139577618911	0.998499005107716
C5_GO_INTRINSIC_APOPTOTIC_SIGNALING_PATHWAY_IN_RESPONSE_TO_HYPOXIA	5	Up	0.0855849545757843	0.998499005107716
C2_BOWIE_RESPONSE_TO_TAMOXIFEN	15	Up	0.0856248180308357	0.998499005107716
C5_GO_REGULATION_OF_CARDIAC_MUSCLE_CONTRACTION	52	Up	0.0856267416556164	0.998499005107716
C5_GO_SKELETAL_MUSCLE_TISSUE_REGENERATION	25	Up	0.0856865751903604	0.998499005107716
C2_BURTON_ADIPOGENESIS_9	70	Up	0.0856909216061815	0.998499005107716
C7_GSE43955_TH0_VS_TGFB_IL6_IL23_TH17_ACT_CD4_TCELL_60H_UP	159	Up	0.0857249099280659	0.998499005107716
C5_GO_POSITIVE_REGULATION_OF_CELL_MATRIX_ADHESION	41	Up	0.0858744488835968	0.998499005107716
C5_GO_PRIMARY_AMINO_COMPOUND_METABOLIC_PROCESS	5	Up	0.0858771896363699	0.998499005107716
C5_GO_POSITIVE_REGULATION_OF_OXIDATIVE_PHOSPHORYLATION	6	Up	0.085981991822966	0.998499005107716
C5_GO_FOREBRAIN_NEURON_DIFFERENTIATION	26	Up	0.0860483351281305	0.998499005107716
C7_GSE21670_UNTREATED_VS_IL6_TREATED_STAT3_KO_CD4_TCELL_DN	170	Down	0.0862982901539601	0.998499005107716
C7_GSE3982_BCELL_VS_BASOPHIL_UP	162	Down	0.0863003956346277	0.998499005107716
C5_GO_RESPONSE_TO_SODIUM_ARSENITE	4	Down	0.0863245026642047	0.998499005107716
C2_MARTORIATI_MDM4_TARGETS_FETAL_LIVER_UP	181	Up	0.0863464748631388	0.998499005107716
C5_GO_PURINE_CONTAINING_COMPOUND_TRANSMEMBRANE_TRANSPORT	6	Down	0.0863980569643016	0.998499005107716
C5_GO_ACTIN_NUCLEATION	39	Up	0.0864228902502268	0.998499005107716
C2_REACTOME_FOXO_MEDIATED_TRANSCRIPTION_OF_CELL_CYCLE_GENES	15	Up	0.086473607283807	0.998499005107716
C5_GO_POSITIVE_REGULATION_OF_IMMUNOGLOBULIN_SECRETION	9	Up	0.0865401760682232	0.998499005107716
C2_ZHOU_PANCREATIC_BETA_CELL	2	Up	0.0865731115557535	0.998499005107716
C5_GO_POLYSACCHARIDE_BINDING	15	Down	0.0866884924396769	0.998499005107716
C7_GSE36476_CTRL_VS_TSST_ACT_40H_MEMORY_CD4_TCELL_OLD_DN	180	Down	0.0867869473483173	0.998499005107716
C5_GO_GLANDULAR_EPITHELIAL_CELL_DIFFERENTIATION	29	Up	0.0868419757686156	0.998499005107716
C5_GO_POSTSYNAPTIC_DENSITY_MEMBRANE	39	Up	0.0869060977096096	0.998499005107716
C5_GO_RESPONSE_TO_MYCOTOXIN	5	Up	0.0869122770113039	0.998499005107716
C7_GSE7509_UNSTIM_VS_TNFA_IL1B_IL6_PGE_STIM_DC_UP	178	Down	0.0869187201873584	0.998499005107716
C5_GO_NOREPINEPHRINE_METABOLIC_PROCESS	4	Up	0.0869202802307523	0.998499005107716
C5_GO_NEURON_PROJECTION_ORGANIZATION	63	Down	0.0869525760711456	0.998499005107716
C2_AMIT_EGF_RESPONSE_120_HELA	53	Up	0.0870183070559454	0.998499005107716
C5_GO_NUCLEOSIDE_SALVAGE	14	Down	0.087051199167607	0.998499005107716
C5_GO_POSITIVE_REGULATION_OF_CYTOKINE_PRODUCTION_INVOLVED_IN_INFLAMMATORY_RESPONSE	12	Up	0.0870840588525345	0.998499005107716
C5_GO_MITOCHONDRIAL_DNA_METABOLIC_PROCESS	9	Down	0.087084789534591	0.998499005107716
C5_GO_POSITIVE_REGULATION_OF_RECEPTOR_MEDIATED_ENDOCYTOSIS	35	Up	0.0872138552658341	0.998499005107716
C5_GO_ADHERENS_JUNCTION_ORGANIZATION	108	Up	0.0872442168781013	0.998499005107716
C5_GO_CD40_SIGNALING_PATHWAY	6	Up	0.0872889418216974	0.998499005107716
C2_REACTOME_SIGNALING_BY_LEPTIN	11	Down	0.0873450848517004	0.998499005107716
C5_GO_BENZODIAZEPINE_RECEPTOR_ACTIVITY	2	Up	0.0873694443111203	0.998499005107716
C2_WONG_PROTEASOME_GENE_MODULE	41	Down	0.0873708403126228	0.998499005107716
C5_GO_CELLULAR_RESPONSE_TO_HYDROPEROXIDE	6	Down	0.08743993964804	0.998499005107716
C7_GSE14908_RESTING_VS_HDM_STIM_CD4_TCELL_ATOPIC_PATIENT_UP	163	Down	0.0874616690371356	0.998499005107716
C2_HECKER_IFNB1_TARGETS	79	Up	0.0875874843607431	0.998499005107716
C5_GO_PROGRAMMED_CELL_DEATH_INVOLVED_IN_CELL_DEVELOPMENT	10	Up	0.0876268102218986	0.998499005107716
C2_REACTOME_CREB1_PHOSPHORYLATION_THROUGH_THE_ACTIVATION_OF_ADENYLATE_CYCLASE	9	Up	0.0877193057535227	0.998499005107716
C5_GO_PEPTIDYL_LYSINE_METHYLATION	107	Up	0.0879729693740577	0.998499005107716
C2_KATSANOU_ELAVL1_TARGETS_UP	123	Up	0.088114343417075	0.998499005107716
C2_ELVIDGE_HYPOXIA_BY_DMOG_UP	109	Up	0.0881381483912593	0.998499005107716
C2_KEGG_CYTOKINE_CYTOKINE_RECEPTOR_INTERACTION	177	Up	0.0881623584938495	0.998499005107716
C5_GO_PEROXISOME_PROLIFERATOR_ACTIVATED_RECEPTOR_SIGNALING_PATHWAY	16	Up	0.0882036006320948	0.998499005107716
C5_GO_REGULATION_OF_HEXOKINASE_ACTIVITY	9	Down	0.0883312433309495	0.998499005107716
C2_KEGG_AMYOTROPHIC_LATERAL_SCLEROSIS_ALS	44	Up	0.0883536344960921	0.998499005107716
C2_KIM_LRRC3B_TARGETS	25	Down	0.0884313546665158	0.998499005107716
C5_GO_VESICLE_FUSION_WITH_GOLGI_APPARATUS	8	Up	0.0884429817327583	0.998499005107716
C3_GACTGTT_MIR212_MIR132	127	Up	0.0886195024404398	0.998499005107716
C5_GO_RECEPTOR_DIFFUSION_TRAPPING	2	Down	0.0886520095485534	0.998499005107716
C7_GSE45365_CD8A_DC_VS_CD11B_DC_IFNAR_KO_DN	139	Down	0.0886891994230512	0.998499005107716
C2_FORTSCHEGGER_PHF8_TARGETS_UP	219	Up	0.0886978462105894	0.998499005107716
C2_BIOCARTA_TEL_PATHWAY	16	Down	0.0887146659444887	0.998499005107716
C5_GO_NEGATIVE_REGULATION_OF_RECEPTOR_BIOSYNTHETIC_PROCESS	5	Up	0.0888801983949388	0.998499005107716
C2_PID_RETINOIC_ACID_PATHWAY	27	Up	0.0889568054687182	0.998499005107716
C5_GO_POSITIVE_REGULATION_OF_TRANSMISSION_OF_NERVE_IMPULSE	4	Up	0.0889572638723626	0.998499005107716
C2_TESAR_JAK_TARGETS_MOUSE_ES_D3_DN	4	Down	0.089024917790155	0.998499005107716
C5_GO_EXPLORATION_BEHAVIOR	12	Up	0.0890424902368714	0.998499005107716
C2_DER_IFN_GAMMA_RESPONSE_UP	58	Up	0.0891179489236707	0.998499005107716
C2_RICKMAN_HEAD_AND_NECK_CANCER_D	17	Up	0.0891317087908742	0.998499005107716
C5_GO_ENDOTHELIAL_CELL_APOPTOTIC_PROCESS	43	Up	0.089157680783899	0.998499005107716
C2_MARKS_ACETYLATED_NON_HISTONE_PROTEINS	13	Down	0.089164190045935	0.998499005107716
C1_chrXq26	39	Up	0.0892793554233912	0.998499005107716
C5_GO_POSITIVE_REGULATION_OF_FATTY_ACID_BETA_OXIDATION	9	Down	0.0894502556884692	0.998499005107716
C5_GO_CELLULAR_RESPONSE_TO_THYROID_HORMONE_STIMULUS	14	Up	0.0894639180810054	0.998499005107716
C5_GO_TETRAHYDROBIOPTERIN_BIOSYNTHETIC_PROCESS	7	Up	0.0896068084474918	0.998499005107716
C7_GSE7460_WT_VS_FOXP3_HET_ACT_WITH_TGFB_TCONV_DN	157	Up	0.0896551334958348	0.998499005107716
C2_BIOCARTA_CREM_PATHWAY	3	Up	0.089680311304675	0.998499005107716
C7_GSE37319_WT_VS_RC3H1_KO_CD44LOW_CD8_TCELL_DN	115	Up	0.0896899747059782	0.998499005107716
C5_GO_ANTIGEN_PROCESSING_AND_PRESENTATION_OF_EXOGENOUS_PEPTIDE_ANTIGEN_VIA_MHC_CLASS_I	61	Down	0.0897036523040421	0.998499005107716
C5_GO_CGMP_CATABOLIC_PROCESS	4	Up	0.0897582244611388	0.998499005107716
C5_GO_MALE_GERM_CELL_NUCLEUS	10	Up	0.0898540895245999	0.998499005107716
C5_GO_MONOUBIQUITINATED_PROTEIN_DEUBIQUITINATION	9	Up	0.0899472918485706	0.998499005107716
C5_GO_BASOLATERAL_PLASMA_MEMBRANE	152	Up	0.0899525883243494	0.998499005107716
C7_GSE26156_DOUBLE_POSITIVE_VS_CD4_SINGLE_POSITIVE_THYMOCYTE_UP	173	Down	0.0899687934300603	0.998499005107716
C5_GO_FAT_CELL_DIFFERENTIATION	153	Up	0.0899891489821965	0.998499005107716
C5_GO_RNA_POLYMERASE_II_CORE_COMPLEX	12	Up	0.0900197096744817	0.998499005107716
C5_GO_URETER_DEVELOPMENT	10	Up	0.0900389319116785	0.998499005107716
C7_GSE17721_4_VS_24H_CPG_BMDC_UP	149	Up	0.0900460721901732	0.998499005107716
C5_GO_ACTIN_POLYMERIZATION_OR_DEPOLYMERIZATION	157	Up	0.0900742810592095	0.998499005107716
C7_GSE20366_CD103_POS_VS_NEG_TREG_KLRG1NEG_DN	151	Up	0.0901503026384886	0.998499005107716
C2_REACTOME_LOSS_OF_MECP2_BINDING_ABILITY_TO_THE_NCOR_SMRT_COMPLEX	6	Down	0.0902162487311276	0.998499005107716
C5_GO_REGULATION_OF_SYSTEMIC_ARTERIAL_BLOOD_PRESSURE_BY_HORMONE	23	Down	0.0902164130443766	0.998499005107716
C5_GO_REGULATION_OF_CGMP_MEDIATED_SIGNALING	6	Up	0.0902383876706018	0.998499005107716
C5_GO_TUBULIN_DEACETYLATION	7	Down	0.0903703394495282	0.998499005107716
C2_NOJIMA_SFRP2_TARGETS_DN	23	Up	0.0905220644619911	0.998499005107716
C2_NEBEN_AML_WITH_FLT3_OR_NRAS_DN	12	Down	0.0906530141539916	0.998499005107716
TRM_core_signature_ALL	27	Down	0.0906676286467731	0.998499005107716
C5_GO_ACTIN_FILAMENT_ORGANIZATION	289	Up	0.0907231939318917	0.998499005107716
C2_MYLLYKANGAS_AMPLIFICATION_HOT_SPOT_18	5	Up	0.0908103740851061	0.998499005107716
C5_GO_EPIDERMAL_GROWTH_FACTOR_RECEPTOR_BINDING	24	Up	0.0908385644454439	0.998499005107716
C5_GO_G1_TO_G0_TRANSITION	9	Up	0.0909031665377592	0.998499005107716
C2_HOLLERN_ADENOMYOEPITHELIAL_BREAST_TUMOR	12	Up	0.0909441543714406	0.998499005107716
C6_SINGH_KRAS_DEPENDENCY_SIGNATURE_	10	Up	0.0910186222728445	0.998499005107716
C5_GO_COPI_VESICLE_COAT	12	Up	0.0910439274192191	0.998499005107716
C7_GSE29618_BCELL_VS_MDC_DN	183	Up	0.0910785026573969	0.998499005107716
C5_GO_SYNAPTIC_GROWTH_AT_NEUROMUSCULAR_JUNCTION	5	Up	0.0911046281426712	0.998499005107716
C2_BIOCARTA_LDL_PATHWAY	6	Up	0.0911052217633583	0.998499005107716
C5_GO_POSITIVE_REGULATION_OF_NEURON_MATURATION	5	Up	0.0911169053461178	0.998499005107716
C5_GO_MICROTUBULE_ANCHORING_AT_MICROTUBULE_ORGANIZING_CENTER	11	Up	0.0911330790738141	0.998499005107716
C5_GO_REGULATION_OF_SYNAPSE_STRUCTURAL_PLASTICITY	2	Up	0.091420441593836	0.998499005107716
C2_REACTOME_NEUTROPHIL_DEGRANULATION	410	Down	0.0914216677349303	0.998499005107716
C5_GO_CHAPERONIN_CONTAINING_T_COMPLEX	9	Down	0.0914427355286652	0.998499005107716
C7_GSE360_T_GONDII_VS_B_MALAYI_LOW_DOSE_DC_UP	151	Up	0.0914492497284741	0.998499005107716
C5_GO_PEPTIDYL_ARGININE_METHYLATION	12	Down	0.0916212610043437	0.998499005107716
C5_GO_REGULATION_OF_MESODERM_DEVELOPMENT	10	Down	0.0917077851628289	0.998499005107716
C5_GO_POTASSIUM_TRANSPORTING_ATPASE_ACTIVITY	8	Up	0.0917931655967233	0.998499005107716
C2_KANG_IMMORTALIZED_BY_TERT_DN	66	Up	0.0918028066819899	0.998499005107716
C5_GO_PLATELET_DERIVED_GROWTH_FACTOR_BINDING	8	Up	0.0919184639764054	0.998499005107716
C2_REACTOME_TRANSMISSION_ACROSS_CHEMICAL_SYNAPSES	173	Up	0.0919359110565708	0.998499005107716
C2_MCBRYAN_PUBERTAL_TGFB1_TARGETS_UP	133	Up	0.0919522430860672	0.998499005107716
C5_GO_TRANSFORMING_GROWTH_FACTOR_BETA2_PRODUCTION	7	Up	0.0920167015765635	0.998499005107716
C5_GO_CARDIAC_MUSCLE_TISSUE_REGENERATION	3	Up	0.0920264138123833	0.998499005107716
C5_GO_REGULATION_OF_CARDIAC_MUSCLE_TISSUE_REGENERATION	3	Up	0.0920264138123833	0.998499005107716
C5_GO_THIOREDOXIN_PEROXIDASE_ACTIVITY	4	Up	0.09204295667553	0.998499005107716
C2_JONES_TCOF1_TARGETS	5	Up	0.092115784805487	0.998499005107716
C7_GSE29618_BCELL_VS_MDC_DAY7_FLU_VACCINE_DN	178	Up	0.0921327282744852	0.998499005107716
C2_AFFAR_YY1_TARGETS_UP	139	Up	0.0922487138460262	0.998499005107716
C5_GO_PHOSPHATIDIC_ACID_BINDING	17	Up	0.0922612925212262	0.998499005107716
C2_REACTOME_ORC1_REMOVAL_FROM_CHROMATIN	57	Down	0.0923949268107899	0.998499005107716
C2_KAYO_CALORIE_RESTRICTION_MUSCLE_UP	67	Up	0.0924156304777201	0.998499005107716
C5_GO_CONNECTIVE_TISSUE_DEVELOPMENT	173	Up	0.092434049997975	0.998499005107716
C2_KONDO_EZH2_TARGETS	159	Up	0.0924580160950411	0.998499005107716
C2_WANG_SMARCE1_TARGETS_UP	223	Up	0.0928101535813353	0.998499005107716
C2_SEKI_INFLAMMATORY_RESPONSE_LPS_DN	9	Down	0.0928759221015839	0.998499005107716
C5_GO_PROTEIN_TRIMERIZATION	41	Up	0.0928897758196442	0.998499005107716
C5_GO_ECTODERMAL_CELL_DIFFERENTIATION	6	Up	0.0928929609129499	0.998499005107716
C5_GO_STEROID_HORMONE_RECEPTOR_ACTIVITY	43	Up	0.0929762526327418	0.998499005107716
C5_GO_REGULATION_OF_AXON_DIAMETER	3	Down	0.0931119607189801	0.998499005107716
C2_REACTOME_RUNX1_REGULATES_TRANSCRIPTION_OF_GENES_INVOLVED_IN_INTERLEUKIN_SIGNALING	3	Up	0.0931282404122118	0.998499005107716
C2_REACTOME_TICAM1_TRAF6_DEPENDENT_INDUCTION_OF_TAK1_COMPLEX	10	Down	0.0931591687489839	0.998499005107716
C5_GO_REGULATION_OF_LYSOSOMAL_PROTEIN_CATABOLIC_PROCESS	7	Up	0.0931624894360683	0.998499005107716
C5_GO_REGULATION_OF_TRANSLATIONAL_INITIATION	61	Down	0.0931918501973999	0.998499005107716
C2_REACTOME_TOLL_LIKE_RECEPTOR_4_TLR4_CASCADE	115	Down	0.093205055204326	0.998499005107716
C2_MCCABE_HOXC6_TARGETS_DN	15	Up	0.0932619227636744	0.998499005107716
C5_GO_POSITIVE_REGULATION_OF_VIRAL_ENTRY_INTO_HOST_CELL	8	Up	0.0932960746280867	0.998499005107716
C5_GO_CELLULAR_RESPONSE_TO_ATP	15	Up	0.0933449107147396	0.998499005107716
C7_GSE22611_NOD2_TRANSD_VS_CTRL_TRANSD_HEK293_MDP_STIM_2H_DN	68	Up	0.0936208689462092	0.998499005107716
C5_GO_PROTEIN_PEPTIDYL_PROLYL_ISOMERIZATION	33	Up	0.0936519161704225	0.998499005107716
C5_GO_NEGATIVE_REGULATION_OF_VIRAL_RELEASE_FROM_HOST_CELL	12	Up	0.0937162037054565	0.998499005107716
C1_chr5q31	117	Up	0.0937875657367096	0.998499005107716
C7_GSE17974_IL4_AND_ANTI_IL12_VS_UNTREATED_0.5H_ACT_CD4_TCELL_DN	97	Up	0.0938442872969611	0.998499005107716
C2_REACTOME_LGI_ADAM_INTERACTIONS	7	Up	0.0938659707312851	0.998499005107716
C5_GO_ALPHA_2A_ADRENERGIC_RECEPTOR_BINDING	3	Up	0.093879578859748	0.998499005107716
C2_SOUCEK_MYC_TARGETS	6	Up	0.0940087926115198	0.998499005107716
C5_GO_POSITIVE_REGULATION_OF_T_HELPER_CELL_DIFFERENTIATION	18	Up	0.0940263418415095	0.998499005107716
C5_GO_CALCIUM_IMPORT_INTO_THE_MITOCHONDRION	10	Down	0.0940527429845368	0.998499005107716
C5_GO_POSITIVE_REGULATION_OF_TOLL_LIKE_RECEPTOR_3_SIGNALING_PATHWAY	6	Down	0.0940774564949303	0.998499005107716
C2_RODWELL_AGING_KIDNEY_NO_BLOOD_UP	165	Up	0.0940974819708158	0.998499005107716
C2_ZHAN_MULTIPLE_MYELOMA_MF_UP	37	Up	0.0941206058981861	0.998499005107716
C5_GO_AGGRESOME	32	Down	0.0941333900158417	0.998499005107716
C5_GO_CGMP_MEDIATED_SIGNALING	18	Up	0.0941770155255021	0.998499005107716
C2_REICHERT_G1S_REGULATORS_AS_PI3K_TARGETS	8	Up	0.0942269297252042	0.998499005107716
C5_GO_REGULATION_OF_MRNA_BINDING	8	Down	0.0942466064109573	0.998499005107716
C2_REACTOME_SUMO_IS_CONJUGATED_TO_E1_UBA2:SAE1	5	Down	0.0944301727429629	0.998499005107716
C5_GO_REGULATION_OF_FIBROBLAST_MIGRATION	30	Up	0.0944444769419337	0.998499005107716
C5_GO_TELOMERIC_DNA_BINDING	34	Down	0.0944715093178045	0.998499005107716
C5_GO_REGULATION_OF_ESTABLISHMENT_OR_MAINTENANCE_OF_CELL_POLARITY	23	Up	0.0944953337461053	0.998499005107716
C5_GO_PEPTIDYL_LYSINE_DIMETHYLATION	13	Up	0.0945867568069346	0.998499005107716
C5_GO_PHOSPHATIDYLINOSITOL_BISPHOSPHATE_BINDING	77	Up	0.0946140632070699	0.998499005107716
C2_VERRECCHIA_RESPONSE_TO_TGFB1_C2	16	Up	0.0946435967320925	0.998499005107716
C5_GO_RRNA_METABOLIC_PROCESS	164	Down	0.0946494081979579	0.998499005107716
C5_GO_RESPONSE_TO_ANTICOAGULANT	2	Up	0.0947038070928935	0.998499005107716
C5_GO_RESPONSE_TO_HEPARIN	2	Up	0.0947038070928935	0.998499005107716
C5_GO_CELLULAR_RESPONSE_TO_HEPARIN	2	Up	0.0947038070928935	0.998499005107716
C2_GENTILE_UV_RESPONSE_CLUSTER_D6	29	Down	0.0947811874246408	0.998499005107716
C2_REACTOME_APC_C:CDH1_MEDIATED_DEGRADATION_OF_CDC20_AND_OTHER_APC_C:CDH1_TARGETED_PROTEINS_IN_LATE_MITOSIS_EARLY_G1	58	Down	0.0948100304359558	0.998499005107716
C5_GO_SOFT_PALATE_DEVELOPMENT	1	Down	0.0948401404035858	0.998499005107716
C7_GSE27859_MACROPHAGE_VS_CD11C_INT_F480_HI_MACROPHAGE_DN	162	Up	0.0948795956614033	0.998499005107716
C7_GSE17974_0H_VS_0.5H_IN_VITRO_ACT_CD4_TCELL_UP	134	Up	0.09506184768588	0.998499005107716
C7_GSE10325_CD4_TCELL_VS_MYELOID_DN	176	Down	0.0950746345737363	0.998499005107716
C2_SCHAEFFER_PROSTATE_DEVELOPMENT_AND_CANCER_BOX5_DN	6	Up	0.0950891540233796	0.998499005107716
C5_GO_CELL_PROLIFERATION_IN_BONE_MARROW	6	Down	0.0951237967333545	0.998499005107716
C2_KEGG_CIRCADIAN_RHYTHM_MAMMAL	13	Up	0.0951561844379061	0.998499005107716
C5_GO_BODY_MORPHOGENESIS	41	Down	0.095360084397855	0.998499005107716
C5_GO_RESPONSE_TO_STAUROSPORINE	4	Up	0.095399914769951	0.998499005107716
C2_REACTOME_REGULATION_BY_C_FLIP	11	Up	0.0954111127908562	0.998499005107716
C2_NAISHIRO_CTNNB1_TARGETS_WITH_LEF1_MOTIF	7	Up	0.0954243575392882	0.998499005107716
C5_GO_ODONTOGENESIS_OF_DENTIN_CONTAINING_TOOTH	51	Up	0.09544790507509	0.998499005107716
C2_KOKKINAKIS_METHIONINE_DEPRIVATION_48HR_UP	115	Up	0.0954530852228009	0.998499005107716
C7_GSE42021_CD24HI_VS_CD24LOW_TREG_THYMUS_DN	154	Up	0.0954956870540306	0.998499005107716
C5_GO_SEQUESTERING_OF_CALCIUM_ION	95	Up	0.0955422449827684	0.998499005107716
C2_LU_AGING_BRAIN_UP	220	Up	0.0955838125507634	0.998499005107716
C5_GO_BASIC_AMINO_ACID_TRANSMEMBRANE_TRANSPORT	8	Up	0.0956023191921701	0.998499005107716
C5_GO_PLATELET_DENSE_GRANULE_MEMBRANE	6	Up	0.095714271034895	0.998499005107716
C2_KYNG_ENVIRONMENTAL_STRESS_RESPONSE_NOT_BY_UV_IN_OLD	17	Down	0.095734744622088	0.998499005107716
C5_GO_REGULATION_OF_CARDIAC_MUSCLE_CELL_ACTION_POTENTIAL	21	Up	0.0957853056518737	0.998499005107716
C1_chr4q34	9	Up	0.0959555392694463	0.998499005107716
C7_GSE25087_TREG_VS_TCONV_FETUS_UP	174	Up	0.0960289001074759	0.998499005107716
C5_GO_BINDING_OF_SPERM_TO_ZONA_PELLUCIDA	22	Down	0.096037310903629	0.998499005107716
C7_GSE15659_NAIVE_CD4_TCELL_VS_NONSUPPRESSIVE_TCELL_UP	130	Up	0.0960602278903516	0.998499005107716
C2_WUNDER_INFLAMMATORY_RESPONSE_AND_CHOLESTEROL_UP	40	Down	0.096168024251173	0.998499005107716
C5_GO_ERBB_SIGNALING_PATHWAY	115	Up	0.096181101974203	0.998499005107716
C5_GO_INSULIN_LIKE_GROWTH_FACTOR_BINDING	18	Up	0.096230115932971	0.998499005107716
C2_BIOCARTA_TH1TH2_PATHWAY	19	Up	0.0962540587743358	0.998499005107716
C7_GSE17974_IL4_AND_ANTI_IL12_VS_UNTREATED_4H_ACT_CD4_TCELL_UP	158	Up	0.0963764535276784	0.998499005107716
C2_WANG_BARRETTS_ESOPHAGUS_DN	20	Up	0.0964048608721349	0.998499005107716
C5_GO_NEGATIVE_REGULATION_OF_PEPTIDE_HORMONE_SECRETION	29	Down	0.0964077815247164	0.998499005107716
C7_GSE37301_HEMATOPOIETIC_STEM_CELL_VS_COMMON_LYMPHOID_PROGENITOR_UP	140	Up	0.0964737877982943	0.998499005107716
C2_REACTOME_ADHERENS_JUNCTIONS_INTERACTIONS	22	Up	0.096503989232823	0.998499005107716
C5_GO_POSITIVE_REGULATION_OF_LEUKOCYTE_DEGRANULATION	20	Down	0.0965253895087279	0.998499005107716
C2_REACTOME_CRMPS_IN_SEMA3A_SIGNALING	14	Down	0.0966118564428527	0.998499005107716
C7_GSE22886_NAIVE_VS_IGG_IGA_MEMORY_BCELL_DN	174	Up	0.0966164511470651	0.998499005107716
C5_GO_CYCLIC_NUCLEOTIDE_MEDIATED_SIGNALING	110	Up	0.0966577515920691	0.998499005107716
C7_GSE21670_IL6_VS_TGFB_AND_IL6_TREATED_CD4_TCELL_UP	160	Down	0.0966888092374358	0.998499005107716
C2_REACTOME_AUF1_HNRNP_D0_BINDS_AND_DESTABILIZES_MRNA	43	Down	0.096807531381087	0.998499005107716
C7_GSE27291_0H_VS_7D_STIM_GAMMADELTA_TCELL_UP	152	Up	0.0968313797828211	0.998499005107716
C5_GO_REGULATION_OF_STEM_CELL_DIFFERENTIATION	78	Down	0.0969428491268958	0.998499005107716
C7_GSE3982_DC_VS_BCELL_DN	160	Down	0.0970110179894987	0.998499005107716
C2_MANN_RESPONSE_TO_AMIFOSTINE_UP	18	Up	0.0970960769294477	0.998499005107716
C5_GO_ISOCITRATE_METABOLIC_PROCESS	5	Down	0.0972945886543426	0.998499005107716
C5_GO_POSITIVE_REGULATION_OF_PLATELET_ACTIVATION	5	Down	0.0973075302449886	0.998499005107716
C5_GO_NUCLEOTIDE_RECEPTOR_ACTIVITY	15	Up	0.0973269452763452	0.998499005107716
C2_KEGG_TASTE_TRANSDUCTION	18	Up	0.0974506573537583	0.998499005107716
C5_GO_TUMOR_NECROSIS_FACTOR_RECEPTOR_SUPERFAMILY_BINDING	40	Up	0.0976490328721237	0.998499005107716
C2_BYSTROEM_CORRELATED_WITH_IL5_DN	55	Down	0.0976568778887181	0.998499005107716
C5_GO_CIS_GOLGI_NETWORK	41	Up	0.0976819642807247	0.998499005107716
C2_REACTOME_PLATELET_CALCIUM_HOMEOSTASIS	21	Up	0.0976874320830347	0.998499005107716
C5_GO_POSITIVE_REGULATION_OF_CARTILAGE_DEVELOPMENT	20	Up	0.0978591756967886	0.998499005107716
C7_GSE5542_UNTREATED_VS_IFNA_AND_IFNG_TREATED_EPITHELIAL_CELLS_6H_DN	170	Up	0.0979271571897049	0.998499005107716
C5_GO_DENDRITIC_CELL_ANTIGEN_PROCESSING_AND_PRESENTATION	7	Down	0.0979586232403045	0.998499005107716
C2_TESAR_JAK_TARGETS_MOUSE_ES_D3_UP	2	Up	0.0979766354994134	0.998499005107716
C2_MCCLUNG_COCAINE_REWARD_5D	58	Up	0.0980032313905748	0.998499005107716
C5_GO_INTEGRIN_BINDING	96	Up	0.0980109123520985	0.998499005107716
C5_GO_OXIDOREDUCTASE_ACTIVITY_ACTING_ON_THE_CH_NH_GROUP_OF_DONORS	21	Up	0.0980251668530098	0.998499005107716
C5_GO_CYTOPLASMIC_MRNA_PROCESSING_BODY_ASSEMBLY	17	Down	0.0980320021358917	0.998499005107716
C2_ITO_PTTG1_TARGETS_UP	9	Up	0.0980631776092894	0.998499005107716
C5_GO_SEQUENCE_SPECIFIC_SINGLE_STRANDED_DNA_BINDING	14	Down	0.0980694107509835	0.998499005107716
C5_GO_OUTER_MITOCHONDRIAL_MEMBRANE_PROTEIN_COMPLEX	12	Up	0.0980946187079001	0.998499005107716
C2_PEPPER_CHRONIC_LYMPHOCYTIC_LEUKEMIA_UP	21	Down	0.0981141992875439	0.998499005107716
C5_GO_INTERMEMBRANE_LIPID_TRANSFER	10	Up	0.0981546949887753	0.998499005107716
C7_GSE17721_LPS_VS_GARDIQUIMOD_16H_BMDC_UP	148	Up	0.0981681521026387	0.998499005107716
C7_GSE46606_UNSTIM_VS_CD40L_IL2_IL5_1DAY_STIMULATED_IRF4HIGH_SORTED_BCELL_DN	166	Up	0.0981757651360642	0.998499005107716
C2_BIOCARTA_ACH_PATHWAY	10	Up	0.0981817321447052	0.998499005107716
C2_CHARAFE_BREAST_CANCER_LUMINAL_VS_BASAL_DN	365	Up	0.0981876793521418	0.998499005107716
C5_GO_NEGATIVE_REGULATION_OF_PROTEIN_SERINE_THREONINE_KINASE_ACTIVITY	102	Up	0.0982199689581376	0.998499005107716
C2_RICKMAN_HEAD_AND_NECK_CANCER_C	44	Down	0.098425511714879	0.998499005107716
C7_GSE34205_HEALTHY_VS_RSV_INF_INFANT_PBMC_UP	160	Down	0.0984559425859633	0.998499005107716
C2_MARTORIATI_MDM4_TARGETS_NEUROEPITHELIUM_UP	131	Up	0.0985333504882908	0.998499005107716
C5_GO_IMMATURE_T_CELL_PROLIFERATION	7	Down	0.0985703983213662	0.998499005107716
C5_GO_TERTIARY_GRANULE	141	Down	0.0986500657217109	0.998499005107716
C5_GO_HISTONE_H4_K5_ACETYLATION	16	Up	0.0986836487160524	0.998499005107716
C5_GO_NEGATIVE_REGULATION_OF_FAT_CELL_DIFFERENTIATION	32	Up	0.098685578416069	0.998499005107716
C5_GO_TOLERANCE_INDUCTION_DEPENDENT_UPON_IMMUNE_RESPONSE	4	Down	0.0987659227870432	0.998499005107716
C2_REACTOME_REDUCTION_OF_CYTOSOLIC_CAPLUSPLUS_LEVELS	10	Up	0.098932121945336	0.998499005107716
C5_GO_REGULATION_OF_AMINO_ACID_IMPORT_ACROSS_PLASMA_MEMBRANE	7	Up	0.0989433191033005	0.998499005107716
C5_GO_DNA_DEPENDENT_DNA_REPLICATION	134	Down	0.0990227164061397	0.998499005107716
C2_KANG_AR_TARGETS_UP	15	Up	0.0990269112229604	0.998499005107716
C2_CHESLER_BRAIN_QTL_TRANS	5	Up	0.0990541873605996	0.998499005107716
C5_GO_MYELOID_DENDRITIC_CELL_ACTIVATION	23	Up	0.0990658064278188	0.998499005107716
C5_GO_NEGATIVE_REGULATION_OF_EPITHELIAL_TO_MESENCHYMAL_TRANSITION	19	Down	0.0991640515517311	0.998499005107716
C5_GO_REGULATION_OF_CARBOHYDRATE_BIOSYNTHETIC_PROCESS	71	Up	0.0993342653526927	0.998499005107716
C5_GO_RRNA_CONTAINING_RIBONUCLEOPROTEIN_COMPLEX_EXPORT_FROM_NUCLEUS	13	Down	0.0994794038543843	0.998499005107716
C5_GO_P38MAPK_CASCADE	36	Up	0.0995325011905685	0.998499005107716
C5_GO_RESPONSE_TO_NERVE_GROWTH_FACTOR	41	Up	0.0995366703900511	0.998499005107716
C2_FUJIWARA_PARK2_IN_LIVER_CANCER_UP	6	Down	0.0995463351220068	0.998499005107716
C5_GO_STEROL_BIOSYNTHETIC_PROCESS	65	Up	0.0996684800307597	0.998499005107716
C5_GO_NEURON_PROJECTION_EXTENSION_INVOLVED_IN_NEURON_PROJECTION_GUIDANCE	29	Up	0.0996733506413393	0.998499005107716
C5_GO_MICROTUBULE_ORGANIZING_CENTER_LOCALIZATION	25	Up	0.0996971147807547	0.998499005107716
C2_SCIAN_INVERSED_TARGETS_OF_TP53_AND_TP73_DN	29	Up	0.0997080840898504	0.998499005107716
C7_GSE37533_PPARG1_FOXP3_VS_PPARG2_FOXP3_TRANSDUCED_CD4_TCELL_PIOGLITAZONE_TREATED_DN	169	Up	0.0997328224731605	0.998499005107716
C5_GO_OXIDOREDUCTASE_ACTIVITY_ACTING_ON_CH_OR_CH2_GROUPS	5	Down	0.0997650997686716	0.998499005107716
C7_GSE20754_WT_VS_TCF1_KO_MEMORY_CD8_TCELL_UP	160	Up	0.0998516508324025	0.998499005107716
C2_BIOCARTA_SUMO_PATHWAY	6	Down	0.099894138181818	0.998499005107716
C2_DORN_ADENOVIRUS_INFECTION_32HR_UP	9	Down	0.0999169851859521	0.998499005107716
C5_GO_POSITIVE_REGULATION_OF_URINE_VOLUME	7	Up	0.0999358998303238	0.998499005107716
C2_BOHN_PRIMARY_IMMUNODEFICIENCY_SYNDROM_DN	31	Down	0.0999678226264246	0.998499005107716
C5_GO_REGULATION_OF_WOUND_HEALING_SPREADING_OF_EPIDERMAL_CELLS	6	Down	0.0999902542054775	0.998499005107716
C7_GSE42088_UNINF_VS_LEISHMANIA_INF_DC_4H_UP	177	Up	0.100125156485788	0.998499005107716
C6_RB_DN.V1_DN	99	Up	0.100273313341705	0.998499005107716
C3_CCAGGGG_MIR331	77	Up	0.100392863991753	0.998499005107716
C5_GO_PODOSOME_ASSEMBLY	16	Down	0.100397113720194	0.998499005107716
C5_GO_REGULATION_OF_GLUCOSE_TRANSMEMBRANE_TRANSPORT	58	Up	0.100398858042133	0.998499005107716
C5_GO_REGULATION_OF_WNT_SIGNALING_PATHWAY_INVOLVED_IN_HEART_DEVELOPMENT	1	Up	0.100426510231179	0.998499005107716
C2_EHRLICH_ICF_SYNDROM_DN	11	Down	0.100465737043169	0.998499005107716
C2_NABA_SECRETED_FACTORS	169	Up	0.100467312933999	0.998499005107716
C5_GO_REGULATION_OF_PSEUDOPODIUM_ASSEMBLY	9	Down	0.100537853347503	0.998499005107716
C5_GO_REGULATION_OF_ODONTOGENESIS_OF_DENTIN_CONTAINING_TOOTH	6	Up	0.100544353309116	0.998499005107716
C5_GO_SEMAPHORIN_RECEPTOR_BINDING	17	Up	0.10055763115494	0.998499005107716
C2_PID_INSULIN_GLUCOSE_PATHWAY	20	Up	0.100676866318121	0.998499005107716
C5_GO_PYRIMIDINE_CONTAINING_COMPOUND_BIOSYNTHETIC_PROCESS	50	Down	0.100729024222619	0.998499005107716
C2_REACTOME_SYNTHESIS_OF_PI	3	Down	0.100758362869588	0.998499005107716
C5_GO_POLY_N_ACETYLLACTOSAMINE_BIOSYNTHETIC_PROCESS	6	Down	0.100810220955666	0.998499005107716
C2_KUNINGER_IGF1_VS_PDGFB_TARGETS_DN	35	Up	0.100863414503842	0.998499005107716
C2_BIOCARTA_RAB_PATHWAY	12	Down	0.100980863534267	0.998499005107716
C5_GO_CELL_CELL_ADHESION_MEDIATED_BY_CADHERIN	23	Up	0.101021022516113	0.998499005107716
C2_ZHONG_SECRETOME_OF_LUNG_CANCER_AND_ENDOTHELIUM	50	Up	0.101051823789456	0.998499005107716
C2_OUELLET_CULTURED_OVARIAN_CANCER_INVASIVE_VS_LMP_DN	21	Down	0.101058278436733	0.998499005107716
[truncated: 19,724 more rows]
