# Supplementary material for: Osteopontin associates with brain TRM-cell transcriptome and compartmentalization in donors with and without multiple sclerosis
Source: iScience. 2022 Dec 9;26(1):105785. doi: 10.1016/j.isci.2022.105785 (PMC9804143; doi:10.1016/j.isci.2022.105785)
Supplement: Data S6. Gene set enrichment analysis results of matched blood and brain samples, related to Figures S10B and S10C [file mmc7.zip › DataS6_GSEA_Circulating_vs_Brain/tab.camera.v7.0_WM_CD4_TRM_vs_GM_CD4_TRM.txt]

geneset	NGenes	Direction	PValue	FDR
C5_GO_NADPLUS_BINDING	12	Down	5.40836974280641e-05	0.99857649908423
C2_HASLINGER_B_CLL_WITH_6Q21_DELETION	19	Up	9.84945908683982e-05	0.99857649908423
C5_GO_NEGATIVE_REGULATION_OF_DNA_RECOMBINATION	34	Up	0.000165651463090975	0.99857649908423
C2_BIOCARTA_GLEEVEC_PATHWAY	22	Up	0.000293722993042708	0.99857649908423
C2_REACTOME_NF_KB_ACTIVATION_THROUGH_FADD_RIP_1_PATHWAY_MEDIATED_BY_CASPASE_8_AND_10	12	Up	0.000304884208265916	0.99857649908423
C2_KEGG_PANCREATIC_CANCER	64	Up	0.000308263980758925	0.99857649908423
C5_GO_LYS48_SPECIFIC_DEUBIQUITINASE_ACTIVITY	13	Up	0.000438788705370344	0.99857649908423
C2_BIOCARTA_IL2RB_PATHWAY	36	Up	0.000467037005219642	0.99857649908423
C2_PID_MAPK_TRK_PATHWAY	30	Up	0.000523043883395666	0.99857649908423
C5_GO_MRNA_EDITING_COMPLEX	7	Up	0.000687621919705749	0.99857649908423
C2_BIOCARTA_EPO_PATHWAY	17	Up	0.000872681371400371	0.99857649908423
C5_GO_PROTON_TRANSPORTING_ATP_SYNTHASE_COMPLEX_COUPLING_FACTOR_F_O_	11	Down	0.00103659599405602	0.99857649908423
C5_GO_MUTLALPHA_COMPLEX_BINDING	5	Up	0.00135922741356709	0.99857649908423
C5_GO_PROTON_TRANSPORTING_ATP_SYNTHASE_COMPLEX	19	Down	0.00145373818479401	0.99857649908423
C5_GO_REGULATION_OF_CARDIAC_MUSCLE_ADAPTATION	8	Up	0.00149813134561517	0.99857649908423
C5_GO_NUCLEOSIDE_BISPHOSPHATE_CATABOLIC_PROCESS	5	Down	0.00165717742202175	0.99857649908423
C2_BIOCARTA_GH_PATHWAY	22	Up	0.00171990358837984	0.99857649908423
C5_GO_HEPARIN_BIOSYNTHETIC_PROCESS	6	Down	0.00176450270019834	0.99857649908423
C2_SIG_IL4RECEPTOR_IN_B_LYPHOCYTES	27	Up	0.00177919072642009	0.99857649908423
C2_HERNANDEZ_ABERRANT_MITOSIS_BY_DOCETACEL_4NM_UP	18	Down	0.00190035611140707	0.99857649908423
C5_GO_MUSCLE_HYPERTROPHY_IN_RESPONSE_TO_STRESS	19	Up	0.00200110902663386	0.99857649908423
C2_REACTOME_GENERATION_OF_SECOND_MESSENGER_MOLECULES	28	Up	0.00202917304949745	0.99857649908423
C2_PID_TCR_JNK_PATHWAY	14	Up	0.00206681053476546	0.99857649908423
C2_BIOCARTA_IL3_PATHWAY	13	Up	0.00213431634815707	0.99857649908423
C5_GO_SUMO_TRANSFERASE_ACTIVITY	17	Up	0.00214043005119082	0.99857649908423
C5_GO_PEPTIDE_ANTIGEN_BINDING	16	Up	0.00218315764762773	0.99857649908423
C5_GO_ACTIVATION_OF_MAPKK_ACTIVITY	48	Up	0.00223040707716988	0.99857649908423
C2_KEGG_CHRONIC_MYELOID_LEUKEMIA	65	Up	0.00225165221063158	0.99857649908423
C5_GO_CYTOSOLIC_LARGE_RIBOSOMAL_SUBUNIT	46	Down	0.00225920788964901	0.99857649908423
C2_KEGG_ASTHMA	18	Up	0.00232145475000199	0.99857649908423
C5_GO_CYTOPLASMIC_TRANSLATIONAL_ELONGATION	10	Up	0.00235483834419434	0.99857649908423
C2_PID_P75_NTR_PATHWAY	56	Up	0.00239741805997475	0.99857649908423
C2_NIKOLSKY_BREAST_CANCER_19Q13.1_AMPLICON	21	Up	0.00242468810820716	0.99857649908423
C5_GO_SOMITE_ROSTRAL_CAUDAL_AXIS_SPECIFICATION	5	Up	0.00248872767544094	0.99857649908423
C5_GO_ANION_ANION_ANTIPORTER_ACTIVITY	23	Down	0.00251980471685898	0.99857649908423
C5_GO_IKAPPAB_KINASE_COMPLEX	7	Up	0.00254331443451649	0.99857649908423
C5_GO_EKC_KEOPS_COMPLEX	5	Up	0.0025706628618959	0.99857649908423
C5_GO_REGULATION_OF_MACROAUTOPHAGY	146	Up	0.00259578248734243	0.99857649908423
C3_CTACTAG_MIR325	17	Up	0.00260790709045972	0.99857649908423
C2_NUTT_GBM_VS_AO_GLIOMA_UP	41	Up	0.00271245873097729	0.99857649908423
C2_BIOCARTA_CERAMIDE_PATHWAY	21	Up	0.00275234869471447	0.99857649908423
C5_GO_TRANSFORMING_GROWTH_FACTOR_BETA_RECEPTOR_CYTOPLASMIC_MEDIATOR_ACTIVITY	9	Up	0.00280383247203219	0.99857649908423
C5_GO_REGULATION_OF_RESPIRATORY_GASEOUS_EXCHANGE_BY_NEUROLOGICAL_SYSTEM_PROCESS	7	Down	0.00284273872493401	0.99857649908423
C5_GO_REGULATION_OF_CARBOHYDRATE_METABOLIC_PROCESS_BY_REGULATION_OF_TRANSCRIPTION_FROM_RNA_POLYMERASE_II_PROMOTER	9	Up	0.00286560978711821	0.99857649908423
C2_REACTOME_GROWTH_HORMONE_RECEPTOR_SIGNALING	19	Up	0.00298598527882733	0.99857649908423
C2_LUI_THYROID_CANCER_CLUSTER_4	12	Up	0.00308856019326876	0.99857649908423
C5_GO_POLYUBIQUITIN_MODIFICATION_DEPENDENT_PROTEIN_BINDING	43	Up	0.00315667410453933	0.99857649908423
C5_GO_PROTEIN_ACTIVATION_CASCADE	12	Down	0.00316624987851419	0.99857649908423
C2_REACTOME_GDP_FUCOSE_BIOSYNTHESIS	6	Up	0.00320137071043856	0.99857649908423
C2_MIZUSHIMA_AUTOPHAGOSOME_FORMATION	21	Up	0.00322686884266423	0.99857649908423
C5_GO_MAP_KINASE_KINASE_KINASE_ACTIVITY	26	Up	0.00324651924132439	0.99857649908423
C5_GO_RIBONUCLEOTIDE_CATABOLIC_PROCESS	25	Down	0.00329720280731049	0.99857649908423
C5_GO_REGULATION_OF_T_HELPER_2_CELL_DIFFERENTIATION	10	Up	0.00346079373055724	0.99857649908423
C1_MT	13	Down	0.00348993089070859	0.99857649908423
C2_REACTOME_NEURODEGENERATIVE_DISEASES	20	Up	0.00349002781113555	0.99857649908423
C5_GO_UBIQUITIN_LIKE_PROTEIN_LIGASE_BINDING	265	Up	0.00355313398393228	0.99857649908423
C5_GO_LEUKOCYTE_TETHERING_OR_ROLLING	21	Down	0.00360472400328397	0.99857649908423
C5_GO_NEGATIVE_REGULATION_OF_RESPONSE_TO_DNA_DAMAGE_STIMULUS	66	Up	0.00361787499908228	0.99857649908423
C5_GO_TERTIARY_ALCOHOL_METABOLIC_PROCESS	8	Down	0.00363902118719632	0.99857649908423
C5_GO_ENERGY_COUPLED_PROTON_TRANSPORT_DOWN_ELECTROCHEMICAL_GRADIENT	20	Down	0.00366359167471483	0.99857649908423
C2_REACTOME_TCR_SIGNALING	99	Up	0.00372268509109411	0.99857649908423
C5_GO_CELL_ADHESION_MOLECULE_PRODUCTION	5	Down	0.00374023577144106	0.99857649908423
C7_GSE6259_33D1_POS_DC_VS_CD8_TCELL_DN	110	Up	0.00380817938402962	0.99857649908423
C2_BIOCARTA_INSULIN_PATHWAY	19	Up	0.00382658745169226	0.99857649908423
C2_REACTOME_MYD88_CASCADE_INITIATED_ON_PLASMA_MEMBRANE	78	Up	0.00388570786014539	0.99857649908423
C2_REACTOME_FORMATION_OF_ATP_BY_CHEMIOSMOTIC_COUPLING	15	Down	0.00397927061932021	0.99857649908423
C5_GO_POLYKETIDE_METABOLIC_PROCESS	7	Down	0.00407741582249047	0.99857649908423
C2_REACTOME_EUKARYOTIC_TRANSLATION_INITIATION	89	Down	0.00414802430281522	0.99857649908423
C2_BIOCARTA_EFP_PATHWAY	16	Up	0.00414940293873023	0.99857649908423
C2_TAKAO_RESPONSE_TO_UVB_RADIATION_DN	87	Up	0.00415558835969455	0.99857649908423
C7_GSE2770_UNTREATED_VS_IL12_TREATED_ACT_CD4_TCELL_2H_DN	173	Up	0.00417298263286591	0.99857649908423
C5_GO_REGULATION_OF_ISOTYPE_SWITCHING_TO_IGE_ISOTYPES	6	Up	0.00426439343854657	0.99857649908423
C5_GO_MITOCHONDRIAL_PROTON_TRANSPORTING_ATP_SYNTHASE_COMPLEX_COUPLING_FACTOR_F_O_	9	Down	0.00428339777204371	0.99857649908423
C2_BIOCARTA_P35ALZHEIMERS_PATHWAY	7	Up	0.00429309096673065	0.99857649908423
C2_REACTOME_JNK_C_JUN_KINASES_PHOSPHORYLATION_AND_ACTIVATION_MEDIATED_BY_ACTIVATED_HUMAN_TAK1	21	Up	0.00431113689549203	0.99857649908423
C5_GO_G_PROTEIN_COUPLED_RECEPTOR_KINASE_ACTIVITY	6	Down	0.00435292426361697	0.99857649908423
C2_KEGG_NON_SMALL_CELL_LUNG_CANCER	48	Up	0.0043688577104826	0.99857649908423
C2_FARMER_BREAST_CANCER_CLUSTER_6	10	Down	0.00436983684830605	0.99857649908423
C5_GO_MAMMARY_GLAND_BRANCHING_INVOLVED_IN_THELARCHE	5	Down	0.00439272907902664	0.99857649908423
C2_STONER_ESOPHAGEAL_CARCINOGENESIS_UP	30	Up	0.00444090151736085	0.99857649908423
C5_GO_MHC_PROTEIN_COMPLEX	16	Up	0.00447874072977529	0.99857649908423
C5_GO_DOPAMINE_SECRETION	19	Down	0.00450805658375521	0.99857649908423
C2_REACTOME_INTERLEUKIN_17_SIGNALING	66	Up	0.00452292295192827	0.99857649908423
C5_GO_NAD_BINDING	49	Down	0.00456434367845616	0.99857649908423
C2_REACTOME_SIGNALING_BY_BMP	21	Up	0.00468482857319457	0.99857649908423
C2_REACTOME_SIGNAL_ATTENUATION	9	Up	0.00471008666945436	0.99857649908423
C5_GO_DEATH_INDUCING_SIGNALING_COMPLEX_ASSEMBLY	8	Up	0.00474367474851867	0.99857649908423
C5_GO_PURINE_CONTAINING_COMPOUND_CATABOLIC_PROCESS	40	Down	0.00475787925400554	0.99857649908423
C5_GO_TRICARBOXYLIC_ACID_CYCLE	30	Down	0.00485919531531298	0.99857649908423
C2_RICKMAN_HEAD_AND_NECK_CANCER_B	24	Down	0.00487083621502973	0.99857649908423
C5_GO_GLYCOSIDE_METABOLIC_PROCESS	8	Down	0.00487179183283931	0.99857649908423
C5_GO_PEPTIDYL_ARGININE_N_METHYLATION	10	Down	0.00495652874947075	0.99857649908423
C5_GO_PROTEIN_ARGININE_N_METHYLTRANSFERASE_ACTIVITY	10	Down	0.00495652874947075	0.99857649908423
C5_GO_POSITIVE_REGULATION_OF_DNA_TEMPLATED_TRANSCRIPTION_ELONGATION	26	Down	0.00495971174193975	0.99857649908423
C2_REACTOME_MHC_CLASS_II_ANTIGEN_PRESENTATION	96	Up	0.00496389248519584	0.99857649908423
C2_PID_RETINOIC_ACID_PATHWAY	27	Up	0.00499814844219359	0.99857649908423
C5_GO_CELLULAR_RESPONSE_TO_GAMMA_RADIATION	24	Up	0.00502747196929702	0.99857649908423
C7_GSE20198_UNTREATED_VS_IFNA_TREATED_ACT_CD4_TCELL_UP	158	Up	0.00526225638417217	0.99857649908423
C5_GO_ARP2_3_COMPLEX_BINDING	7	Down	0.00538305695961416	0.99857649908423
C5_GO_MHC_CLASS_II_PROTEIN_COMPLEX	9	Up	0.00541584618928579	0.99857649908423
C2_BIOCARTA_TPO_PATHWAY	23	Up	0.00542224331061615	0.99857649908423
C5_GO_REGULATION_OF_RHODOPSIN_MEDIATED_SIGNALING_PATHWAY	13	Down	0.00545847844629832	0.99857649908423
C2_BIOCARTA_IL2_PATHWAY	21	Up	0.0054912444251088	0.99857649908423
C2_BIOCARTA_KERATINOCYTE_PATHWAY	41	Up	0.00561515750201844	0.99857649908423
C2_REACTOME_FCERI_MEDIATED_MAPK_ACTIVATION	30	Up	0.00564567045186203	0.99857649908423
C5_GO_LONG_CHAIN_FATTY_ACID_IMPORT_ACROSS_PLASMA_MEMBRANE	5	Up	0.00570577167034241	0.99857649908423
C7_GSE24634_IL4_VS_CTRL_TREATED_NAIVE_CD4_TCELL_DAY5_UP	176	Down	0.0057912969074566	0.99857649908423
C2_REACTOME_TRAF6_MEDIATED_NF_KB_ACTIVATION	21	Up	0.00583378367721057	0.99857649908423
C5_GO_AMINOACYLASE_ACTIVITY	4	Down	0.00590641623202958	0.99857649908423
C5_GO_HISTONE_ARGININE_N_METHYLTRANSFERASE_ACTIVITY	8	Down	0.00599652262951766	0.99857649908423
C2_BIOCARTA_TOLL_PATHWAY	25	Up	0.00601717505627088	0.99857649908423
C2_REACTOME_TICAM1_RIP1_MEDIATED_IKK_COMPLEX_RECRUITMENT	18	Up	0.00606010571185247	0.99857649908423
C5_GO_MACROPHAGE_CYTOKINE_PRODUCTION	13	Down	0.00607334212641082	0.99857649908423
C5_GO_POSITIVE_REGULATION_OF_TRANSCRIPTION_ELONGATION_FROM_RNA_POLYMERASE_II_PROMOTER	17	Down	0.00609253024469818	0.99857649908423
C1_chr7q22	111	Up	0.00617286329284081	0.99857649908423
C2_VISALA_RESPONSE_TO_HEAT_SHOCK_AND_AGING_UP	14	Up	0.00624632526892651	0.99857649908423
C7_GSE22611_NOD2_TRANSDUCED_VS_CTRL_HEK293T_STIMULATED_WITH_MDP_2H_UP	171	Up	0.00626942203129656	0.99857649908423
C5_GO_BRANCH_ELONGATION_INVOLVED_IN_MAMMARY_GLAND_DUCT_BRANCHING	5	Down	0.00627729055278823	0.99857649908423
C5_GO_ORGANELLE_DISASSEMBLY	87	Up	0.00632739995488357	0.99857649908423
C7_GSE13485_DAY7_VS_DAY21_YF17D_VACCINE_PBMC_DN	86	Down	0.00635972050219043	0.99857649908423
C5_GO_INSULIN_LIKE_GROWTH_FACTOR_RECEPTOR_BINDING	11	Up	0.00636548002148928	0.99857649908423
C2_BIOCARTA_AKT_PATHWAY	20	Up	0.00652814812253995	0.99857649908423
C5_GO_CYTOKINE_SECRETION_INVOLVED_IN_IMMUNE_RESPONSE	17	Down	0.00667140971361613	0.99857649908423
C2_PID_RXR_VDR_PATHWAY	22	Up	0.0066927294285855	0.99857649908423
C2_PID_IGF1_PATHWAY	25	Up	0.00677543530074111	0.99857649908423
C5_GO_NUCLEAR_IMPORT_SIGNAL_RECEPTOR_ACTIVITY	7	Down	0.00680565146229811	0.99857649908423
C5_GO_LYS63_SPECIFIC_DEUBIQUITINASE_ACTIVITY	12	Up	0.00685999343538865	0.99857649908423
C5_GO_REGULATION_OF_PROTEIN_LOCALIZATION_TO_NUCLEOLUS	4	Up	0.00687129916122195	0.99857649908423
C5_GO_NEGATIVE_REGULATION_OF_SEQUESTERING_OF_TRIGLYCERIDE	5	Up	0.00702863961317164	0.99857649908423
C2_WANG_RESPONSE_TO_BEXAROTENE_UP	22	Up	0.00715127178743284	0.99857649908423
C2_REACTOME_SELENOAMINO_ACID_METABOLISM	87	Down	0.00746841037680059	0.99857649908423
C2_REACTOME_BH3_ONLY_PROTEINS_ASSOCIATE_WITH_AND_INACTIVATE_ANTI_APOPTOTIC_BCL_2_MEMBERS	9	Up	0.00755898636785982	0.99857649908423
C3_RRCCGTTA_UNKNOWN	77	Up	0.00757128520838898	0.99857649908423
C7_GSE41978_ID2_KO_VS_ID2_KO_AND_BIM_KO_KLRG1_LOW_EFFECTOR_CD8_TCELL_UP	135	Down	0.00758587349184092	0.99857649908423
C5_GO_NEGATIVE_REGULATION_OF_STEM_CELL_PROLIFERATION	5	Down	0.0076426739572421	0.99857649908423
C5_GO_DOPAMINE_TRANSPORT	25	Down	0.00777420475302921	0.99857649908423
C5_GO_NEGATIVE_REGULATION_OF_DOUBLE_STRAND_BREAK_REPAIR_VIA_HOMOLOGOUS_RECOMBINATION	16	Up	0.00783834087439284	0.99857649908423
C5_GO_PROTEIN_TARGETING_TO_LYSOSOME	19	Up	0.00783932690216418	0.99857649908423
C5_GO_PROTEIN_K63_LINKED_DEUBIQUITINATION	30	Up	0.00789963301192386	0.99857649908423
C5_GO_POTASSIUM_CHANNEL_COMPLEX	49	Down	0.00790074250814813	0.99857649908423
C7_GSE13485_CTRL_VS_DAY1_YF17D_VACCINE_PBMC_UP	173	Up	0.00791775204796886	0.99857649908423
C5_GO_FEMALE_GENITALIA_DEVELOPMENT	12	Down	0.00794949832045114	0.99857649908423
C2_KEGG_RIBOSOME	62	Down	0.0079796328264348	0.99857649908423
C2_BOYAULT_LIVER_CANCER_SUBCLASS_G2	25	Down	0.0080024792413653	0.99857649908423
C2_KEGG_APOPTOSIS	77	Up	0.00805257422459921	0.99857649908423
C5_GO_PEPTIDYL_DIPHTHAMIDE_BIOSYNTHETIC_PROCESS_FROM_PEPTIDYL_HISTIDINE	7	Up	0.00806255826498684	0.99857649908423
C5_GO_LEUKOCYTE_ADHESION_TO_VASCULAR_ENDOTHELIAL_CELL	30	Down	0.00808811085046571	0.99857649908423
C5_GO_NEUREXIN_FAMILY_PROTEIN_BINDING	8	Down	0.00827006624565508	0.99857649908423
C2_GRATIAS_RETINOBLASTOMA_16Q24	18	Up	0.00827430096361377	0.99857649908423
C7_GSE14769_UNSTIM_VS_120MIN_LPS_BMDM_DN	166	Up	0.00833210242131804	0.99857649908423
C5_GO_PROSTATE_GLAND_GROWTH	7	Down	0.0083727591889443	0.99857649908423
C2_KEGG_ALLOGRAFT_REJECTION	28	Up	0.0084178816341451	0.99857649908423
C2_REACTOME_TNF_SIGNALING	38	Up	0.00843262000227864	0.99857649908423
C2_KEGG_SPHINGOLIPID_METABOLISM	33	Up	0.00849178223802179	0.99857649908423
C7_GSE19772_CTRL_VS_HCMV_INF_MONOCYTES_DN	136	Down	0.00853243262807357	0.99857649908423
C5_GO_PROTEIN_K48_LINKED_DEUBIQUITINATION	29	Up	0.0085339865127004	0.99857649908423
C5_GO_ACYLGLYCEROL_HOMEOSTASIS	19	Down	0.00855136424898773	0.99857649908423
C2_KEGG_FC_EPSILON_RI_SIGNALING_PATHWAY	59	Up	0.00859743857760876	0.99857649908423
C5_GO_REGULATION_OF_RESPIRATORY_SYSTEM_PROCESS	10	Down	0.00875480258301379	0.99857649908423
C2_REACTOME_ASPARTATE_AND_ASPARAGINE_METABOLISM	5	Up	0.00875976707996207	0.99857649908423
C2_LEE_NAIVE_T_LYMPHOCYTE	19	Up	0.0087871389910807	0.99857649908423
C5_GO_POSITIVE_REGULATION_OF_PLASMINOGEN_ACTIVATION	5	Down	0.00882590379601618	0.99857649908423
C2_SIG_BCR_SIGNALING_PATHWAY	42	Up	0.00891039467260701	0.99857649908423
C2_REACTOME_CHOLESTEROL_BIOSYNTHESIS	23	Up	0.00904463220082218	0.99857649908423
C5_GO_POSITIVE_REGULATION_OF_DEACETYLASE_ACTIVITY	7	Up	0.00908935600391371	0.99857649908423
C5_GO_DOUBLE_STRANDED_RNA_ADENOSINE_DEAMINASE_ACTIVITY	4	Down	0.00909728766016177	0.99857649908423
C5_GO_BLOOD_COAGULATION_INTRINSIC_PATHWAY	8	Down	0.00917723759621183	0.99857649908423
C5_GO_TRNA_TRANSCRIPTION	5	Up	0.00937126113399968	0.99857649908423
C5_GO_MATERNAL_PROCESS_INVOLVED_IN_PARTURITION	7	Down	0.00957857104213944	0.99857649908423
C2_REACTOME_TOLL_LIKE_RECEPTOR_TLR1:TLR2_CASCADE	88	Up	0.00962307709769553	0.99857649908423
C5_GO_NEGATIVE_REGULATION_OF_COMPLEMENT_ACTIVATION	6	Down	0.0096439566254776	0.99857649908423
C5_GO_POSITIVE_REGULATION_OF_CELL_PROLIFERATION_INVOLVED_IN_KIDNEY_DEVELOPMENT	6	Up	0.00968482494780234	0.99857649908423
C2_BIOCARTA_DEATH_PATHWAY	29	Up	0.00971374514785964	0.99857649908423
C5_GO_BOX_C_D_SNORNP_ASSEMBLY	6	Down	0.00974888783819545	0.99857649908423
C2_MORI_EMU_MYC_LYMPHOMA_BY_ONSET_TIME_DN	17	Down	0.00979807661898278	0.99857649908423
C2_KEGG_DRUG_METABOLISM_CYTOCHROME_P450	30	Down	0.00987098980764492	0.99857649908423
C2_REACTOME_RUNX3_REGULATES_BCL2L11_BIM_TRANSCRIPTION	5	Up	0.00993725840739533	0.99857649908423
C2_REACTOME_GOLGI_TO_ER_RETROGRADE_TRANSPORT	109	Up	0.00997979600452317	0.99857649908423
C2_BOYLAN_MULTIPLE_MYELOMA_D_UP	76	Up	0.00998645800591329	0.99857649908423
C5_GO_CRANIOFACIAL_SUTURE_MORPHOGENESIS	10	Down	0.0100403306948786	0.99857649908423
C5_GO_REGULATION_OF_DNA_BIOSYNTHETIC_PROCESS	90	Up	0.0100678959800441	0.99857649908423
C5_GO_AMINO_SUGAR_BIOSYNTHETIC_PROCESS	12	Up	0.0101281852559382	0.99857649908423
C5_GO_TRANS_GOLGI_NETWORK_MEMBRANE	74	Up	0.0101758920597858	0.99857649908423
C5_GO_PARTURITION	12	Down	0.0102035529647402	0.99857649908423
C5_GO_ANTIGEN_BINDING	37	Up	0.010235349196587	0.99857649908423
C5_GO_REGULATION_OF_RECEPTOR_BIOSYNTHETIC_PROCESS	17	Up	0.0103200832153322	0.99857649908423
C5_GO_LIPOPROTEIN_PARTICLE_RECEPTOR_ACTIVITY	12	Down	0.0103223147847532	0.99857649908423
C5_GO_SH3_SH2_ADAPTOR_ACTIVITY	46	Up	0.0103340928676469	0.99857649908423
C2_PID_ERBB1_DOWNSTREAM_PATHWAY	98	Up	0.0103372770818746	0.99857649908423
C5_GO_MITOCHONDRIAL_RNA_CATABOLIC_PROCESS	5	Down	0.0103887293932274	0.99857649908423
C5_GO_NEGATIVE_REGULATION_OF_MITOCHONDRIAL_MEMBRANE_PERMEABILITY_INVOLVED_IN_APOPTOTIC_PROCESS	3	Up	0.0104407857102361	0.99857649908423
C5_GO_NEGATIVE_REGULATION_OF_CARDIAC_MUSCLE_ADAPTATION	6	Up	0.0104438222619051	0.99857649908423
C5_GO_MAST_CELL_DIFFERENTIATION	4	Down	0.0104506251312413	0.99857649908423
C5_GO_NEGATIVE_REGULATION_OF_NEUROBLAST_PROLIFERATION	3	Down	0.010463406115506	0.99857649908423
C5_GO_POLYNUCLEOTIDE_ADENYLYLTRANSFERASE_ACTIVITY	9	Up	0.0104943650665076	0.99857649908423
C1_chrXq27	7	Down	0.0107648405024237	0.99857649908423
C2_REACTOME_COPI_MEDIATED_ANTEROGRADE_TRANSPORT	80	Up	0.010802127619658	0.99857649908423
C5_GO_FRUCTOSE_1_6_BISPHOSPHATE_METABOLIC_PROCESS	9	Down	0.0108671883497541	0.99857649908423
C2_BIOCARTA_IGF1_PATHWAY	20	Up	0.0108900030818167	0.99857649908423
C5_GO_NEGATIVE_REGULATION_OF_HEXOKINASE_ACTIVITY	3	Down	0.0109905939700038	0.99857649908423
C5_GO_ATG1_ULK1_KINASE_COMPLEX	6	Up	0.0110326191336954	0.99857649908423
C5_GO_POSITIVE_REGULATION_OF_DNA_BIOSYNTHETIC_PROCESS	59	Up	0.011034646500467	0.99857649908423
C2_REACTOME_OVARIAN_TUMOR_DOMAIN_PROTEASES	34	Up	0.0110446333615635	0.99857649908423
C5_GO_HISTONE_H3_K27_DEMETHYLATION	5	Up	0.0111879883633108	0.99857649908423
C5_GO_HISTONE_DEMETHYLASE_ACTIVITY_H3_K27_SPECIFIC_	5	Up	0.0111879883633108	0.99857649908423
C5_GO_PEPTIDYL_THREONINE_MODIFICATION	96	Up	0.0111890225965859	0.99857649908423
C2_CHESLER_BRAIN_HIGHEST_EXPRESSION	34	Up	0.0113226325484192	0.99857649908423
C5_GO_NEGATIVE_REGULATION_OF_SYNAPSE_ORGANIZATION	12	Down	0.0113395964127333	0.99857649908423
C5_GO_CATECHOLAMINE_SECRETION	34	Down	0.0113544523064637	0.99857649908423
C5_GO_LUMENAL_SIDE_OF_MEMBRANE	23	Up	0.0114302006320499	0.99857649908423
C2_KEGG_RIG_I_LIKE_RECEPTOR_SIGNALING_PATHWAY	52	Up	0.0114323919724737	0.99857649908423
C5_GO_NEGATIVE_REGULATION_OF_PROTEIN_MODIFICATION_BY_SMALL_PROTEIN_CONJUGATION_OR_REMOVAL	71	Up	0.0114511807679359	0.99857649908423
C5_GO_SEMICIRCULAR_CANAL_DEVELOPMENT	6	Down	0.0115010158871278	0.99857649908423
C5_GO_REGULATION_OF_GLUCONEOGENESIS_BY_REGULATION_OF_TRANSCRIPTION_FROM_RNA_POLYMERASE_II_PROMOTER	6	Up	0.0115029243815404	0.99857649908423
C5_GO_CENTRAL_NERVOUS_SYSTEM_PROJECTION_NEURON_AXONOGENESIS	19	Down	0.0115979807522717	0.99857649908423
C5_GO_INTRINSIC_APOPTOTIC_SIGNALING_PATHWAY_IN_RESPONSE_TO_DNA_DAMAGE_BY_P53_CLASS_MEDIATOR	37	Up	0.0118740027647665	0.99857649908423
C5_GO_CYCLIN_CDK_POSITIVE_TRANSCRIPTION_ELONGATION_FACTOR_COMPLEX	8	Down	0.0119504691701306	0.99857649908423
C2_REACTOME_NONSENSE_MEDIATED_DECAY_NMD_INDEPENDENT_OF_THE_EXON_JUNCTION_COMPLEX_EJC	71	Down	0.011984489289183	0.99857649908423
C2_KEGG_ERBB_SIGNALING_PATHWAY	72	Up	0.0120218164095143	0.99857649908423
C7_GSE15330_LYMPHOID_MULTIPOTENT_VS_PRO_BCELL_DN	174	Up	0.0120522971611177	0.99857649908423
C5_GO_REGULATION_OF_MODIFICATION_OF_SYNAPTIC_STRUCTURE	8	Down	0.0120918531787245	0.99857649908423
C5_GO_DYNACTIN_BINDING	9	Up	0.0121634832745404	0.99857649908423
C5_GO_NEGATIVE_REGULATION_OF_MUSCLE_HYPERTROPHY	20	Up	0.0121657161063536	0.99857649908423
C5_GO_GLUTATHIONE_PEROXIDASE_ACTIVITY	14	Down	0.0121905683577633	0.99857649908423
C5_GO_EMBRYONIC_AXIS_SPECIFICATION	21	Up	0.0122859902879025	0.99857649908423
C5_GO_DIPHOSPHOTRANSFERASE_ACTIVITY	5	Up	0.0122952812090491	0.99857649908423
C2_BIOCARTA_IL4_PATHWAY	11	Up	0.0123011912934907	0.99857649908423
C5_GO_HAUS_COMPLEX	6	Up	0.012303413549525	0.99857649908423
C7_GSE9988_ANTI_TREM1_AND_LPS_VS_CTRL_TREATED_MONOCYTES_UP	153	Up	0.0123240287037559	0.99857649908423
C2_REACTOME_RHO_GTPASES_ACTIVATE_PAKS	18	Up	0.012381934620552	0.99857649908423
C2_REACTOME_GENE_AND_PROTEIN_EXPRESSION_BY_JAK_STAT_SIGNALING_AFTER_INTERLEUKIN_12_STIMULATION	33	Up	0.0123852767819177	0.99857649908423
C5_GO_SELECTIVE_AUTOPHAGY	43	Up	0.0124324587930948	0.99857649908423
C2_REACTOME_TRIF_TICAM1_MEDIATED_TLR4_SIGNALING	90	Up	0.0125176607894509	0.99857649908423
C2_XU_RESPONSE_TO_TRETINOIN_AND_NSC682994_DN	13	Down	0.0125538522476056	0.99857649908423
C5_GO_NUCLEOSIDE_PHOSPHATE_CATABOLIC_PROCESS	57	Down	0.0125738939855317	0.99857649908423
C7_GSE13306_LAMINA_PROPRIA_VS_SPLEEN_TREG_UP	176	Up	0.0126392295251065	0.99857649908423
C2_REACTOME_COPI_INDEPENDENT_GOLGI_TO_ER_RETROGRADE_TRAFFIC	40	Up	0.012690773193052	0.99857649908423
C5_GO_REGULATION_OF_T_HELPER_17_CELL_LINEAGE_COMMITMENT	4	Down	0.0127522491862145	0.99857649908423
C2_BIOCARTA_CK1_PATHWAY	12	Up	0.0127670658392908	0.99857649908423
C7_GSE6090_UNSTIM_VS_DC_SIGN_STIM_DC_UP	153	Up	0.0128011366817876	0.99857649908423
C7_GSE39556_CD8A_DC_VS_NK_CELL_UP	176	Up	0.0129017960865467	0.99857649908423
C5_GO_PLACENTA_BLOOD_VESSEL_DEVELOPMENT	27	Up	0.0130125332331784	0.99857649908423
C7_GSE15624_CTRL_VS_3H_HALOFUGINONE_TREATED_CD4_TCELL_UP	147	Up	0.0130385328057765	0.99857649908423
C2_KEGG_VIRAL_MYOCARDITIS	53	Up	0.0131016214795981	0.99857649908423
C5_GO_GENERAL_TRANSCRIPTION_INITIATION_FACTOR_ACTIVITY	15	Up	0.0133717811768776	0.99857649908423
C5_GO_RECEPTOR_CATABOLIC_PROCESS	30	Up	0.0133858615566396	0.99857649908423
C2_SCHAEFFER_PROSTATE_DEVELOPMENT_AND_CANCER_BOX5_DN	6	Down	0.0133933572833504	0.99857649908423
C2_CREIGHTON_AKT1_SIGNALING_VIA_MTOR_DN	19	Up	0.0133981098099241	0.99857649908423
C5_GO_MDA_5_SIGNALING_PATHWAY	8	Up	0.0134513173880432	0.99857649908423
C5_GO_ANTIGEN_PROCESSING_AND_PRESENTATION_OF_PEPTIDE_OR_POLYSACCHARIDE_ANTIGEN_VIA_MHC_CLASS_II	85	Up	0.0135050723272855	0.99857649908423
C2_BIOCARTA_NGF_PATHWAY	17	Up	0.0135386823298692	0.99857649908423
C5_GO_ZYMOGEN_GRANULE_MEMBRANE	7	Up	0.0135457380298812	0.99857649908423
C2_BIOCARTA_NFKB_PATHWAY	20	Up	0.0135459338270081	0.99857649908423
C2_KEGG_COLORECTAL_CANCER	57	Up	0.0135952508193389	0.99857649908423
C1_chr8p22	13	Down	0.0136643447461666	0.99857649908423
C2_CHESLER_BRAIN_HIGHEST_GENETIC_VARIANCE	26	Up	0.0136771791415246	0.99857649908423
H_HALLMARK_TGF_BETA_SIGNALING	45	Up	0.0137262060098965	0.99857649908423
C5_GO_ACTOMYOSIN	51	Up	0.0137764830297928	0.99857649908423
C5_GO_AMYLOID_BETA_CLEARANCE_BY_TRANSCYTOSIS	7	Down	0.0139975030355523	0.99857649908423
C2_BURTON_ADIPOGENESIS_PEAK_AT_2HR	40	Up	0.0142389988994714	0.99857649908423
C7_GSE35825_UNTREATED_VS_IFNA_STIM_MACROPHAGE_UP	167	Up	0.0142404805156936	0.99857649908423
C2_GU_PDEF_TARGETS_DN	19	Up	0.0142661850980543	0.99857649908423
C2_RIZKI_TUMOR_INVASIVENESS_2D_DN	49	Up	0.0142709926050143	0.99857649908423
C7_GSE37533_PPARG2_FOXP3_VS_FOXP3_TRANSDUCED_CD4_TCELL_DN	175	Up	0.0142769064130176	0.99857649908423
C2_REACTOME_ASSOCIATION_OF_TRIC_CCT_WITH_TARGET_PROTEINS_DURING_BIOSYNTHESIS	36	Up	0.0143013692320688	0.99857649908423
C5_GO_LOW_DENSITY_LIPOPROTEIN_PARTICLE_RECEPTOR_ACTIVITY	11	Down	0.0144345898644356	0.99857649908423
C5_GO_INTRINSIC_APOPTOTIC_SIGNALING_PATHWAY_BY_P53_CLASS_MEDIATOR	62	Up	0.0144359099041497	0.99857649908423
C2_REACTOME_SRP_DEPENDENT_COTRANSLATIONAL_PROTEIN_TARGETING_TO_MEMBRANE	86	Down	0.0145509414502679	0.99857649908423
C2_REACTOME_HSP90_CHAPERONE_CYCLE_FOR_STEROID_HORMONE_RECEPTORS_SHR	41	Up	0.0145642236421338	0.99857649908423
C5_GO_1_PHOSPHATIDYLINOSITOL_BINDING	13	Down	0.0146320446779653	0.99857649908423
C2_KEGG_ALDOSTERONE_REGULATED_SODIUM_REABSORPTION	32	Up	0.0146466207538421	0.99857649908423
C5_GO_ACTIN_FILAMENT_BUNDLE	46	Up	0.0146561171805543	0.99857649908423
C5_GO_CHAPERONE_MEDIATED_AUTOPHAGY	15	Up	0.0146595422516792	0.99857649908423
C5_GO_ANTIGEN_PROCESSING_AND_PRESENTATION	177	Up	0.0147171576840831	0.99857649908423
C5_GO_PYRIMIDINE_CONTAINING_COMPOUND_CATABOLIC_PROCESS	32	Down	0.0147250731535984	0.99857649908423
C2_REACTOME_TOLL_LIKE_RECEPTOR_4_TLR4_CASCADE	115	Up	0.0147342633701874	0.99857649908423
C2_PID_CERAMIDE_PATHWAY	42	Up	0.0148630640119558	0.99857649908423
C5_GO_BASE_CONVERSION_OR_SUBSTITUTION_EDITING	16	Down	0.014890297655585	0.99857649908423
C2_MOOTHA_VOXPHOS	66	Down	0.0149242071387385	0.99857649908423
C5_GO_REGULATION_OF_PHOSPHOPROTEIN_PHOSPHATASE_ACTIVITY	92	Down	0.0149556662388288	0.99857649908423
C5_GO_RIBONUCLEOPROTEIN_COMPLEX_DISASSEMBLY	12	Up	0.0149835037864428	0.99857649908423
C5_GO_CELLULAR_LIPID_BIOSYNTHETIC_PROCESS	8	Up	0.0150206888229269	0.99857649908423
C5_GO_POSITIVE_REGULATION_OF_CYTOKINE_SECRETION_INVOLVED_IN_IMMUNE_RESPONSE	7	Down	0.015036688522063	0.99857649908423
C5_GO_MICROTUBULE_NUCLEATION	22	Up	0.015101616419656	0.99857649908423
C2_WILSON_PROTEASES_AT_TUMOR_BONE_INTERFACE_DN	3	Up	0.0152443255845282	0.99857649908423
C7_GSE37533_PPARG1_FOXP3_VS_FOXP3_TRANSDUCED_CD4_TCELL_DN	176	Up	0.0154012497398821	0.99857649908423
C2_SWEET_KRAS_TARGETS_UP	74	Up	0.0154079732675484	0.99857649908423
C5_GO_NEGATIVE_REGULATION_OF_DENDRITIC_CELL_DIFFERENTIATION	5	Down	0.0155342935340747	0.99857649908423
C2_BIOCARTA_IGF1R_PATHWAY	19	Up	0.0155570491539402	0.99857649908423
C2_VARELA_ZMPSTE24_TARGETS_UP	36	Up	0.0155763692897957	0.99857649908423
C5_GO_REGULATION_OF_EXECUTION_PHASE_OF_APOPTOSIS	21	Up	0.0156142866424063	0.99857649908423
C2_REACTOME_ASPARAGINE_N_LINKED_GLYCOSYLATION	253	Up	0.0157485688506307	0.99857649908423
C2_NAKAYAMA_FRA2_TARGETS	37	Up	0.0157578403434177	0.99857649908423
C5_GO_RELEASE_OF_CYTOCHROME_C_FROM_MITOCHONDRIA	50	Up	0.0158088856635251	0.99857649908423
C2_PID_FOXO_PATHWAY	46	Up	0.0158465388930885	0.99857649908423
C5_GO_R_SMAD_BINDING	17	Up	0.0158768894984705	0.99857649908423
C5_GO_REGULATION_OF_HEART_RATE	60	Down	0.01590768507915	0.99857649908423
C2_BIOCARTA_SAM68_PATHWAY	5	Up	0.0159079730234694	0.99857649908423
C7_GSE20715_WT_VS_TLR4_KO_24H_OZONE_LUNG_DN	159	Up	0.0159241300636979	0.99857649908423
C2_RODRIGUES_NTN1_TARGETS_UP	9	Down	0.0159299387839863	0.99857649908423
C5_GO_REGULATION_OF_PROTEIN_LIPIDATION	5	Down	0.0159583894703978	0.99857649908423
C5_GO_SEMICIRCULAR_CANAL_MORPHOGENESIS	4	Down	0.0159895877651196	0.99857649908423
C2_PID_BCR_5PATHWAY	60	Up	0.0160525894206028	0.99857649908423
C5_GO_DYNACTIN_COMPLEX	8	Up	0.016069961396215	0.99857649908423
C2_MARKS_ACETYLATED_NON_HISTONE_PROTEINS	13	Up	0.0161027103676988	0.99857649908423
C2_REACTOME_DOWNSTREAM_TCR_SIGNALING	78	Up	0.0161203114216706	0.99857649908423
C5_GO_REGULATION_OF_UBIQUITIN_DEPENDENT_PROTEIN_CATABOLIC_PROCESS	124	Up	0.0161263374482075	0.99857649908423
C5_GO_Y_FORM_DNA_BINDING	4	Up	0.0162694220578705	0.99857649908423
C5_GO_ZYMOGEN_GRANULE	8	Up	0.0162802577553441	0.99857649908423
C5_GO_NEGATIVE_REGULATION_OF_LIPID_STORAGE	17	Up	0.0163133196633628	0.99857649908423
C2_PID_BMP_PATHWAY	32	Up	0.0163281541577658	0.99857649908423
C5_GO_POLYPEPTIDE_N_ACETYLGALACTOSAMINYLTRANSFERASE_ACTIVITY	13	Up	0.0163343372245913	0.99857649908423
C5_GO_VESICLE_FUSION_WITH_ENDOPLASMIC_RETICULUM_GOLGI_INTERMEDIATE_COMPARTMENT_ERGIC_MEMBRANE	4	Down	0.0163529197742245	0.99857649908423
C5_GO_POSITIVE_REGULATION_OF_LAMELLIPODIUM_ORGANIZATION	21	Up	0.0163632448614008	0.99857649908423
C2_KEGG_NEUROTROPHIN_SIGNALING_PATHWAY	105	Up	0.016488696787405	0.99857649908423
C5_GO_SMALL_NUCLEOLAR_RIBONUCLEOPROTEIN_COMPLEX_ASSEMBLY	7	Down	0.0165026569030929	0.99857649908423
C2_BIOCARTA_PDGF_PATHWAY	26	Up	0.016559669760537	0.99857649908423
C2_REACTOME_ACTIVATION_OF_BH3_ONLY_PROTEINS	28	Up	0.0166730758274893	0.99857649908423
C5_GO_NEGATIVE_REGULATION_OF_PROTEIN_DEPHOSPHORYLATION	46	Down	0.0166847289929031	0.99857649908423
C5_GO_SMN_COMPLEX	10	Down	0.0167136083818006	0.99857649908423
C5_GO_SALIVARY_GLAND_DEVELOPMENT	30	Down	0.016743605534754	0.99857649908423
C2_MARTIN_INTERACT_WITH_HDAC	37	Up	0.0167892458539166	0.99857649908423
C5_GO_PROTEIN_O_LINKED_GLYCOSYLATION_VIA_THREONINE	5	Up	0.01681958915995	0.99857649908423
C5_GO_R2TP_COMPLEX	4	Down	0.0168552449475584	0.99857649908423
C5_GO_NEGATIVE_REGULATION_OF_CELLULAR_RESPONSE_TO_VASCULAR_ENDOTHELIAL_GROWTH_FACTOR_STIMULUS	6	Up	0.0168600166902291	0.99857649908423
C5_GO_MATURATION_OF_SSU_RRNA_FROM_TRICISTRONIC_RRNA_TRANSCRIPT_SSU_RRNA_5_8S_RRNA_LSU_RRNA_	27	Up	0.0168886361249591	0.99857649908423
C5_GO_SECONDARY_ACTIVE_SULFATE_TRANSMEMBRANE_TRANSPORTER_ACTIVITY	9	Down	0.0169411311138882	0.99857649908423
C2_REACTOME_FC_EPSILON_RECEPTOR_FCERI_SIGNALING	115	Up	0.0169703919206948	0.99857649908423
C2_WOOD_EBV_EBNA1_TARGETS_UP	89	Up	0.0169704656729379	0.99857649908423
C5_GO_CYTOSOLIC_RIBOSOME	79	Down	0.0170136537843214	0.99857649908423
C5_GO_OXIDOREDUCTASE_ACTIVITY_ACTING_ON_THE_CH_CH_GROUP_OF_DONORS_QUINONE_OR_RELATED_COMPOUND_AS_ACCEPTOR	5	Down	0.0170144385829985	0.99857649908423
C5_GO_PURINE_NUCLEOBASE_BIOSYNTHETIC_PROCESS	8	Up	0.0170435690618356	0.99857649908423
C5_GO_SPHINGOMYELIN_CATABOLIC_PROCESS	6	Up	0.0170860248492493	0.99857649908423
C5_GO_V_D_J_RECOMBINATION	11	Down	0.017395585444703	0.99857649908423
C5_GO_UBIQUITIN_LIKE_PROTEIN_CONJUGATING_ENZYME_ACTIVITY	36	Up	0.0174230848799125	0.99857649908423
C2_REACTOME_FOLDING_OF_ACTIN_BY_CCT_TRIC	10	Up	0.0174338200518228	0.99857649908423
C5_GO_T_CELL_RECEPTOR_SIGNALING_PATHWAY	161	Up	0.0174513080497354	0.99857649908423
C5_GO_NEGATIVE_REGULATION_OF_HUMORAL_IMMUNE_RESPONSE	9	Down	0.01753879420991	0.99857649908423
C2_REACTOME_TOLL_LIKE_RECEPTOR_9_TLR9_CASCADE	86	Up	0.0176081211733703	0.99857649908423
C5_GO_REGULATION_OF_GLUCOCORTICOID_METABOLIC_PROCESS	4	Up	0.017709925113602	0.99857649908423
C2_RADAEVA_RESPONSE_TO_IFNA1_UP	46	Up	0.0177278946269273	0.99857649908423
C2_REACTOME_RETROGRADE_TRANSPORT_AT_THE_TRANS_GOLGI_NETWORK	42	Up	0.0178017736805217	0.99857649908423
C2_REACTOME_SUMO_IS_CONJUGATED_TO_E1_UBA2:SAE1	5	Down	0.0178261415859425	0.99857649908423
C2_PEART_HDAC_PROLIFERATION_CLUSTER_UP	49	Up	0.017857950504393	0.99857649908423
C2_KEGG_SMALL_CELL_LUNG_CANCER	75	Up	0.0178686957209597	0.99857649908423
C2_SHIN_B_CELL_LYMPHOMA_CLUSTER_2	26	Up	0.0178842159825361	0.99857649908423
C5_GO_SUMO_LIGASE_ACTIVITY	6	Up	0.0179545738766792	0.99857649908423
C7_GSE37301_HEMATOPOIETIC_STEM_CELL_VS_PRO_BCELL_UP	145	Up	0.0180679377387685	0.99857649908423
C5_GO_REGULATION_OF_ODONTOGENESIS	14	Down	0.0181119735388119	0.99857649908423
C5_GO_NODE_OF_RANVIER	11	Down	0.0181441443811128	0.99857649908423
H_HALLMARK_PI3K_AKT_MTOR_SIGNALING	93	Up	0.0181955428818036	0.99857649908423
C2_BIOCARTA_RACCYCD_PATHWAY	25	Up	0.0182075932490465	0.99857649908423
C5_GO_LABYRINTHINE_LAYER_BLOOD_VESSEL_DEVELOPMENT	17	Up	0.0182732491815386	0.99857649908423
C7_GSE6259_BCELL_VS_CD4_TCELL_UP	143	Up	0.0183051555903444	0.99857649908423
C2_REACTOME_ACTIVATED_TAK1_MEDIATES_P38_MAPK_ACTIVATION	22	Up	0.0183819098653052	0.99857649908423
C2_REACTOME_ADHERENS_JUNCTIONS_INTERACTIONS	22	Down	0.0183945881403229	0.99857649908423
C5_GO_CELLULAR_RESPONSE_TO_ANTIBIOTIC	120	Up	0.0184750133743764	0.99857649908423
C2_REACTOME_CD28_CO_STIMULATION	32	Up	0.018483134394179	0.99857649908423
C5_GO_NEGATIVE_REGULATION_OF_ISOTYPE_SWITCHING	4	Up	0.0185232159443348	0.99857649908423
C5_GO_PROTEIN_PHOSPHORYLATED_AMINO_ACID_BINDING	42	Up	0.0185330085784085	0.99857649908423
C5_GO_CHAPERONE_COMPLEX	19	Up	0.0185367034730443	0.99857649908423
C5_GO_PROTEIN_STABILIZATION	142	Up	0.0186197074678871	0.99857649908423
C5_GO_CHAPERONIN_CONTAINING_T_COMPLEX	9	Up	0.0186857878341821	0.99857649908423
C2_PID_P38_MKK3_6PATHWAY	25	Up	0.0187174327408746	0.99857649908423
C2_LEE_CALORIE_RESTRICTION_NEOCORTEX_UP	51	Up	0.0187622237645615	0.99857649908423
C2_KEGG_ACUTE_MYELOID_LEUKEMIA	52	Up	0.018819083655527	0.99857649908423
C5_GO_AUTOPHAGY_OF_MITOCHONDRION	68	Up	0.018826035460296	0.99857649908423
C5_GO_H4_HISTONE_ACETYLTRANSFERASE_ACTIVITY	20	Up	0.0189294374184251	0.99857649908423
C2_SA_B_CELL_RECEPTOR_COMPLEXES	22	Up	0.0190397913215015	0.99857649908423
C5_GO_COTRANSLATIONAL_PROTEIN_TARGETING_TO_MEMBRANE	77	Down	0.0190523662720262	0.99857649908423
C5_GO_VASCULAR_ENDOTHELIAL_GROWTH_FACTOR_SIGNALING_PATHWAY	23	Up	0.019085918382967	0.99857649908423
C5_GO_POSITIVE_REGULATION_OF_SUBSTRATE_ADHESION_DEPENDENT_CELL_SPREADING	29	Up	0.0191122934001912	0.99857649908423
C5_GO_PROTEIN_FOLDING_IN_ENDOPLASMIC_RETICULUM	15	Down	0.0191359361642322	0.99857649908423
C2_ODONNELL_METASTASIS_UP	51	Down	0.0191375865332146	0.99857649908423
C7_GSE2405_HEAT_KILLED_LYSATE_VS_LIVE_A_PHAGOCYTOPHILUM_STIM_NEUTROPHIL_9H_DN	174	Up	0.0191395180261709	0.99857649908423
C5_GO_NEGATIVE_REGULATION_OF_CELLULAR_PROTEIN_CATABOLIC_PROCESS	64	Up	0.0192273631163959	0.99857649908423
C2_REACTOME_INTRA_GOLGI_AND_RETROGRADE_GOLGI_TO_ER_TRAFFIC	168	Up	0.0192676943625628	0.99857649908423
C5_GO_URETER_MORPHOGENESIS	3	Down	0.0192772301215142	0.99857649908423
C5_GO_QUINONE_METABOLIC_PROCESS	9	Down	0.0193344711971259	0.99857649908423
C5_GO_PHOSPHOTYROSINE_RESIDUE_BINDING	34	Up	0.0194297107437215	0.99857649908423
C5_GO_NEUTROPHIL_MEDIATED_KILLING_OF_GRAM_NEGATIVE_BACTERIUM	2	Down	0.0195024895060513	0.99857649908423
C5_GO_REGULATION_OF_CELL_ADHESION_MOLECULE_PRODUCTION	3	Down	0.0195418933770146	0.99857649908423
C7_GSE19923_WT_VS_E2A_KO_DP_THYMOCYTE_DN	153	Up	0.0196480880577149	0.99857649908423
C5_GO_5_DEOXYRIBOSE_5_PHOSPHATE_LYASE_ACTIVITY	3	Up	0.0197039687338904	0.99857649908423
C2_PID_RAC1_PATHWAY	51	Up	0.0197555582739351	0.99857649908423
C5_GO_NUCLEOSIDE_CATABOLIC_PROCESS	25	Down	0.0198067292236429	0.99857649908423
C5_GO_MACROAUTOPHAGY	256	Up	0.0198343699228229	0.99857649908423
C5_GO_NEGATIVE_REGULATION_OF_ATPASE_ACTIVITY	11	Up	0.0199647575205476	0.99857649908423
C5_GO_THYROID_GLAND_DEVELOPMENT	15	Up	0.0200486324759145	0.99857649908423
C7_GSE18281_SUBCAPSULAR_CORTICAL_REGION_VS_WHOLE_MEDULLA_THYMUS_UP	146	Up	0.0200773028274759	0.99857649908423
C2_MORI_PLASMA_CELL_UP	41	Up	0.0200872507466775	0.99857649908423
C5_GO_POSITIVE_REGULATION_OF_PROTEIN_DEACETYLATION	18	Up	0.0201757737393614	0.99857649908423
C5_GO_B_CELL_PROLIFERATION_INVOLVED_IN_IMMUNE_RESPONSE	6	Down	0.020334925766593	0.99857649908423
C5_GO_PROTEIN_TARGETING_TO_VACUOLE	31	Up	0.0204165317337988	0.99857649908423
C2_PID_WNT_NONCANONICAL_PATHWAY	31	Up	0.0204190448140986	0.99857649908423
C2_REACTOME_RNA_POLYMERASE_III_TRANSCRIPTION_INITIATION_FROM_TYPE_1_PROMOTER	23	Up	0.0204434118200261	0.99857649908423
C5_GO_RNA_METHYLATION	70	Up	0.0206028841075991	0.99857649908423
C5_GO_POSITIVE_REGULATION_OF_NEUROTROPHIN_TRK_RECEPTOR_SIGNALING_PATHWAY	6	Down	0.0207097871048455	0.99857649908423
C5_GO_PHOSPHATIDYLINOSITOL_4_5_BISPHOSPHATE_PHOSPHATASE_ACTIVITY	11	Up	0.0207184412498739	0.99857649908423
C5_GO_HEXOSE_PHOSPHATE_TRANSPORT	4	Down	0.0208696809212248	0.99857649908423
C5_GO_POSITIVE_REGULATION_OF_TELOMERE_MAINTENANCE_VIA_TELOMERE_LENGTHENING	35	Up	0.0208772919956097	0.99857649908423
C5_GO_POSITIVE_REGULATION_OF_HEPATOCYTE_PROLIFERATION	6	Down	0.0208962392929567	0.99857649908423
C5_GO_POSITIVE_REGULATION_OF_BONE_RESORPTION	12	Up	0.0209557870794808	0.99857649908423
C5_GO_INTESTINAL_HEXOSE_ABSORPTION	3	Up	0.0211553699616974	0.99857649908423
C7_GSE11057_PBMC_VS_MEM_CD4_TCELL_UP	169	Down	0.0212271453641798	0.99857649908423
C5_GO_AUTOPHAGOSOME_ORGANIZATION	85	Up	0.0212465137755276	0.99857649908423
C2_REACTOME_IRAK2_MEDIATED_ACTIVATION_OF_TAK1_COMPLEX	9	Up	0.0213072786320738	0.99857649908423
C5_GO_TRANSCRIPTION_FACTOR_TFIIIC_COMPLEX	4	Up	0.021462613388238	0.99857649908423
C2_KEGG_FC_GAMMA_R_MEDIATED_PHAGOCYTOSIS	85	Up	0.0214857346742456	0.99857649908423
C5_GO_RESPONSE_TO_INTERLEUKIN_2	12	Up	0.0216701956467062	0.99857649908423
C5_GO_RIBOSE_PHOSPHATE_DIPHOSPHOKINASE_COMPLEX	4	Up	0.0217459509053502	0.99857649908423
C5_GO_RIBOSE_PHOSPHATE_DIPHOSPHOKINASE_ACTIVITY	4	Up	0.0217459509053502	0.99857649908423
C2_MARTIN_VIRAL_GPCR_SIGNALING_UP	65	Up	0.021872242544445	0.99857649908423
C5_GO_FATTY_ACYL_COA_BINDING	18	Down	0.0219182389672357	0.99857649908423
C7_GSE2770_TGFB_AND_IL4_VS_IL4_TREATED_ACT_CD4_TCELL_6H_DN	169	Up	0.0219339957804473	0.99857649908423
C2_REACTOME_PENTOSE_PHOSPHATE_PATHWAY	13	Up	0.0219730153806348	0.99857649908423
C2_PID_TRAIL_PATHWAY	26	Up	0.0220058448340195	0.99857649908423
C2_RAMPON_ENRICHED_LEARNING_ENVIRONMENT_EARLY_DN	9	Up	0.0220181684239913	0.99857649908423
C5_GO_RACEMASE_AND_EPIMERASE_ACTIVITY_ACTING_ON_CARBOHYDRATES_AND_DERIVATIVES	10	Up	0.02205291264845	0.99857649908423
C2_GALLUZZI_PERMEABILIZE_MITOCHONDRIA	38	Up	0.0221992599329597	0.99857649908423
C7_GSE17186_NAIVE_VS_CD21HIGH_TRANSITIONAL_BCELL_DN	180	Up	0.0223110248950477	0.99857649908423
C2_REICHERT_MITOSIS_LIN9_TARGETS	25	Up	0.0223250795854859	0.99857649908423
C5_GO_POSITIVE_REGULATION_OF_OSTEOBLAST_DIFFERENTIATION	41	Up	0.0223709359823014	0.99857649908423
C5_GO_POSITIVE_REGULATION_OF_MITOCHONDRIAL_FISSION	13	Up	0.0223760064063568	0.99857649908423
C5_GO_NEGATIVE_REGULATION_OF_SCHWANN_CELL_PROLIFERATION	5	Up	0.0225273468136099	0.99857649908423
C5_GO_CARDIAC_MUSCLE_CELL_CONTRACTION	43	Down	0.022535873810793	0.99857649908423
C5_GO_LIPOPOLYSACCHARIDE_RECEPTOR_ACTIVITY	5	Down	0.022569087179489	0.99857649908423
C5_GO_UBIQUITIN_LIKE_PROTEIN_SPECIFIC_PROTEASE_ACTIVITY	92	Up	0.0226212618579063	0.99857649908423
C5_GO_LONG_CHAIN_FATTY_ACYL_COA_BINDING	4	Down	0.0227011851446834	0.99857649908423
C5_GO_REGULATION_OF_HISTONE_DEACETYLATION	21	Up	0.0228353755808146	0.99857649908423
C5_GO_HEPATOCYTE_APOPTOTIC_PROCESS	12	Up	0.0229763259823828	0.99857649908423
C2_REACTOME_RESPIRATORY_ELECTRON_TRANSPORT_ATP_SYNTHESIS_BY_CHEMIOSMOTIC_COUPLING_AND_HEAT_PRODUCTION_BY_UNCOUPLING_PROTEINS	100	Down	0.023076296983579	0.99857649908423
C5_GO_DISORDERED_DOMAIN_SPECIFIC_BINDING	28	Up	0.0230954767282899	0.99857649908423
C5_GO_POSITIVE_REGULATION_OF_TRANSFORMING_GROWTH_FACTOR_BETA1_PRODUCTION	4	Up	0.0230985911416353	0.99857649908423
C5_GO_INNER_ACROSOMAL_MEMBRANE	2	Down	0.0231774314276059	0.99857649908423
C5_GO_NEGATIVE_REGULATION_OF_T_HELPER_CELL_DIFFERENTIATION	14	Up	0.0231821991442249	0.99857649908423
C7_GSE21670_TGFB_VS_TGFB_AND_IL6_TREATED_CD4_TCELL_DN	171	Up	0.0232192165055121	0.99857649908423
C7_GSE17974_2.5H_VS_72H_IL4_AND_ANTI_IL12_ACT_CD4_TCELL_UP	165	Up	0.0232544988475779	0.99857649908423
C5_GO_NEGATIVE_REGULATION_OF_DNA_REPAIR	28	Up	0.0233211716811915	0.99857649908423
C5_GO_ADA2_GCN5_ADA3_TRANSCRIPTION_ACTIVATOR_COMPLEX	13	Up	0.0233390499190945	0.99857649908423
C2_REACTOME_ANDROGEN_BIOSYNTHESIS	6	Down	0.0233461187194642	0.99857649908423
C5_GO_SULFATE_TRANSMEMBRANE_TRANSPORTER_ACTIVITY	12	Down	0.0233947499916748	0.99857649908423
C2_YIH_RESPONSE_TO_ARSENITE_C3	26	Up	0.023435474716259	0.99857649908423
C5_GO_ECTOPIC_GERM_CELL_PROGRAMMED_CELL_DEATH	6	Down	0.0234672253808617	0.99857649908423
C5_GO_REGULATION_OF_CELL_COMMUNICATION_BY_ELECTRICAL_COUPLING	9	Down	0.0234905407269995	0.99857649908423
C2_HU_GENOTOXIN_ACTION_DIRECT_VS_INDIRECT_24HR	40	Up	0.0234953445960849	0.99857649908423
C5_GO_RIBOSOME_ASSEMBLY	45	Down	0.0236123620972393	0.99857649908423
C5_GO_ENDONUCLEOLYTIC_CLEAVAGE_IN_5_ETS_OF_TRICISTRONIC_RRNA_TRANSCRIPT_SSU_RRNA_5_8S_RRNA_LSU_RRNA_	2	Up	0.0236171879885667	0.99857649908423
C5_GO_ESTABLISHMENT_OF_PROTEIN_LOCALIZATION_TO_VACUOLE	36	Up	0.0236211516911157	0.99857649908423
C7_GSE5589_LPS_VS_LPS_AND_IL10_STIM_IL6_KO_MACROPHAGE_45MIN_UP	178	Up	0.0236532347694825	0.99857649908423
C2_BIOCARTA_MPR_PATHWAY	15	Up	0.023660105752914	0.99857649908423
C5_GO_CELLULAR_TRANSITION_METAL_ION_HOMEOSTASIS	84	Up	0.0237109710414978	0.99857649908423
C7_GSE16385_MONOCYTE_VS_12H_IL4_TREATED_MACROPHAGE_DN	164	Up	0.0237159413714212	0.99857649908423
C7_GSE34156_UNTREATED_VS_6H_TLR1_TLR2_LIGAND_TREATED_MONOCYTE_DN	155	Up	0.0237169911009672	0.99857649908423
C5_GO_GLYCOSYL_COMPOUND_CATABOLIC_PROCESS	34	Down	0.0237200427907888	0.99857649908423
C5_GO_PEPTIDYL_LYSINE_MONOMETHYLATION	9	Down	0.023759568368638	0.99857649908423
C5_GO_NEGATIVE_REGULATION_OF_DEPHOSPHORYLATION	78	Down	0.0237657143550807	0.99857649908423
C5_GO_UBIQUITIN_LIGASE_COMPLEX	238	Up	0.0237692228862404	0.99857649908423
C2_PID_TCR_PATHWAY	63	Up	0.0238057859350011	0.99857649908423
C5_GO_POSITIVE_REGULATION_OF_ENDOTHELIAL_CELL_CHEMOTAXIS	8	Up	0.0238722027764148	0.99857649908423
C2_REACTOME_SYNTHESIS_OF_SUBSTRATES_IN_N_GLYCAN_BIOSYTHESIS	53	Up	0.0239136012972764	0.99857649908423
C5_GO_RNA_CAPPING	29	Up	0.0239702801851676	0.99857649908423
C5_GO_POSTTRANSLATIONAL_PROTEIN_TARGETING_TO_MEMBRANE_TRANSLOCATION	3	Down	0.0240714974403839	0.99857649908423
C5_GO_POSITIVE_REGULATION_OF_CYTOPLASMIC_TRANSLATION	8	Down	0.0240719542848046	0.99857649908423
C2_BIOCARTA_CELLCYCLE_PATHWAY	22	Up	0.0240822353331981	0.99857649908423
C7_GSE17974_IL4_AND_ANTI_IL12_VS_UNTREATED_2H_ACT_CD4_TCELL_DN	119	Up	0.0240917874500977	0.99857649908423
C5_GO_HISTONE_H3_K27_TRIMETHYLATION	7	Up	0.0240989005263755	0.99857649908423
C2_KIM_HYPOXIA	16	Down	0.0241102318826301	0.99857649908423
C5_GO_REGULATION_OF_LYSOSOME_ORGANIZATION	4	Up	0.0241321970888539	0.99857649908423
C5_GO_NEGATIVE_REGULATION_OF_PEPTIDYL_TYROSINE_PHOSPHORYLATION	40	Up	0.0241656237670785	0.99857649908423
C5_GO_REGULATION_OF_ENDOTHELIAL_CELL_CHEMOTAXIS	13	Up	0.0242191830687016	0.99857649908423
C5_GO_SUMO_BINDING	13	Down	0.0243184598963779	0.99857649908423
C2_PID_FAS_PATHWAY	37	Up	0.0243635259673996	0.99857649908423
C2_REACTOME_VEGF_LIGAND_RECEPTOR_INTERACTIONS	5	Up	0.0244408706022811	0.99857649908423
C2_VILIMAS_NOTCH1_TARGETS_DN	22	Down	0.0244409182503546	0.99857649908423
C2_BIOCARTA_EGF_PATHWAY	25	Up	0.0244483585519663	0.99857649908423
C5_GO_SIN3_COMPLEX	13	Up	0.0245522937994371	0.99857649908423
C5_GO_RAP_PROTEIN_SIGNAL_TRANSDUCTION	14	Down	0.0247420569520098	0.99857649908423
C5_GO_GLYCOLYTIC_PROCESS_THROUGH_FRUCTOSE_6_PHOSPHATE	23	Down	0.0248115032726303	0.99857649908423
C2_WILLIAMS_ESR2_TARGETS_DN	11	Down	0.0248242918412282	0.99857649908423
C7_GSE17721_CPG_VS_GARDIQUIMOD_2H_BMDC_DN	181	Up	0.024857332974827	0.99857649908423
C5_GO_POSITIVE_REGULATION_OF_HISTONE_DEACETYLATION	14	Up	0.0249721547922358	0.99857649908423
C5_GO_RNA_POLYMERASE_II_ACTIVATING_TRANSCRIPTION_FACTOR_BINDING	31	Up	0.0249976100115215	0.99857649908423
C2_BIOCARTA_TH1TH2_PATHWAY	19	Up	0.0250291454214266	0.99857649908423
C5_GO_REGULATION_OF_ODONTOGENESIS_OF_DENTIN_CONTAINING_TOOTH	6	Down	0.0250465548310322	0.99857649908423
C5_GO_REGULATION_OF_LAMELLIPODIUM_ORGANIZATION	36	Up	0.0250672632485859	0.99857649908423
C1_chr16q22	96	Up	0.0250715625592115	0.99857649908423
C2_REACTOME_VEGFR2_MEDIATED_CELL_PROLIFERATION	17	Up	0.0251254151242561	0.99857649908423
C5_GO_CELLULAR_RESPONSE_TO_LIPOPROTEIN_PARTICLE_STIMULUS	27	Up	0.0251300968718868	0.99857649908423
C5_GO_POSITIVE_REGULATION_OF_DEOXYRIBONUCLEASE_ACTIVITY	5	Up	0.0252080331751222	0.99857649908423
C2_ELVIDGE_HIF1A_AND_HIF2A_TARGETS_UP	33	Up	0.0252117588223558	0.99857649908423
C2_DIRMEIER_LMP1_RESPONSE_LATE_UP	53	Up	0.0252362987059005	0.99857649908423
C5_GO_PROTEIN_LIPID_COMPLEX_BINDING	20	Down	0.0252595705142732	0.99857649908423
C5_GO_RESPONSE_TO_INTERLEUKIN_12	44	Up	0.0253353851360515	0.99857649908423
C5_GO_POSITIVE_REGULATION_OF_GLOMERULAR_MESANGIAL_CELL_PROLIFERATION	5	Up	0.025447265782369	0.99857649908423
C2_REACTOME_DOWNREGULATION_OF_SMAD2_3:SMAD4_TRANSCRIPTIONAL_ACTIVITY	22	Up	0.025586165730703	0.99857649908423
C5_GO_MINUS_END_DIRECTED_ORGANELLE_TRANSPORT_ALONG_MICROTUBULE	4	Up	0.0256360083245714	0.99857649908423
C5_GO_REGULATION_OF_CELLULAR_PROTEIN_CATABOLIC_PROCESS	200	Up	0.0256713611431039	0.99857649908423
C5_GO_NEGATIVE_REGULATION_OF_UBIQUITIN_DEPENDENT_PROTEIN_CATABOLIC_PROCESS	37	Up	0.0258199840617722	0.99857649908423
C5_GO_14_3_3_PROTEIN_BINDING	28	Up	0.0258671641443939	0.99857649908423
C5_GO_SOMATIC_DIVERSIFICATION_OF_T_CELL_RECEPTOR_GENES	5	Down	0.0259102197837159	0.99857649908423
C5_GO_NEGATIVE_REGULATION_OF_CHOLESTEROL_STORAGE	8	Up	0.025945905100605	0.99857649908423
C5_GO_POSITIVE_REGULATION_OF_NUCLEASE_ACTIVITY	8	Up	0.0259793484667673	0.99857649908423
C5_GO_TRANSCRIPTION_ELONGATION_FACTOR_COMPLEX	45	Down	0.0260473994747484	0.99857649908423
C5_GO_CELLULAR_COPPER_ION_HOMEOSTASIS	11	Up	0.0261452739069113	0.99857649908423
C5_GO_POSITIVE_REGULATION_OF_SENSORY_PERCEPTION_OF_PAIN	3	Down	0.0262621274556183	0.99857649908423
C5_GO_NEGATIVE_REGULATION_OF_APOPTOTIC_PROCESS_IN_BONE_MARROW_CELL	4	Down	0.0262763952703586	0.99857649908423
C5_GO_EXTRINSIC_COMPONENT_OF_PRESYNAPTIC_MEMBRANE	4	Down	0.0262812621015981	0.99857649908423
C5_GO_NEGATIVE_REGULATION_OF_TRANSCRIPTION_REGULATORY_REGION_DNA_BINDING	12	Up	0.026721560993041	0.99857649908423
C2_KEGG_TYPE_II_DIABETES_MELLITUS	32	Up	0.0269124540859519	0.99857649908423
C2_MOOTHA_GLUCONEOGENESIS	27	Down	0.027006704006914	0.99857649908423
C5_GO_PROTEIN_LOCALIZATION_TO_NUCLEOLUS	7	Up	0.0270154876741301	0.99857649908423
C2_DACOSTA_LOW_DOSE_UV_RESPONSE_VIA_ERCC3_XPCS_UP	10	Down	0.0271547464734342	0.99857649908423
C5_GO_REGULATION_OF_LONG_CHAIN_FATTY_ACID_IMPORT_INTO_CELL	5	Up	0.0271775522567596	0.99857649908423
C3_GTTATAT_MIR410	76	Down	0.027274943811465	0.99857649908423
C5_GO_VAGINA_DEVELOPMENT	8	Down	0.0274005058194573	0.99857649908423
C5_GO_POSITIVE_REGULATION_OF_MAP_KINASE_ACTIVITY	209	Up	0.0274921909366364	0.99857649908423
C5_GO_SPINDLE_ASSEMBLY_INVOLVED_IN_MEIOSIS	5	Up	0.0275093819918721	0.99857649908423
C5_GO_RESPONSE_TO_SALT_STRESS	12	Down	0.0275381575108818	0.99857649908423
C5_GO_REGULATION_OF_PROTEASOMAL_UBIQUITIN_DEPENDENT_PROTEIN_CATABOLIC_PROCESS	104	Up	0.0276143314313183	0.99857649908423
C5_GO_REGULATION_OF_UBIQUITIN_PROTEIN_TRANSFERASE_ACTIVITY	42	Up	0.0276387408438388	0.99857649908423
C7_GSE17721_LPS_VS_CPG_4H_BMDC_DN	159	Up	0.0278287398003532	0.99857649908423
C2_REACTOME_INFLUENZA_INFECTION	124	Down	0.0278298760132737	0.99857649908423
C5_GO_NEGATIVE_REGULATION_OF_EXTRINSIC_APOPTOTIC_SIGNALING_PATHWAY_VIA_DEATH_DOMAIN_RECEPTORS	30	Up	0.0278378976009849	0.99857649908423
C2_REACTOME_NETRIN_MEDIATED_REPULSION_SIGNALS	4	Down	0.0278382551478276	0.99857649908423
C5_GO_EXOCRINE_SYSTEM_DEVELOPMENT	36	Down	0.0279192042165597	0.99857649908423
C7_GSE25123_WT_VS_PPARG_KO_MACROPHAGE_ROSIGLITAZONE_STIM_UP	181	Down	0.0279594244498577	0.99857649908423
C5_GO_NEGATIVE_REGULATION_OF_PATHWAY_RESTRICTED_SMAD_PROTEIN_PHOSPHORYLATION	9	Up	0.0282891960270588	0.99857649908423
C5_GO_RETROGRADE_VESICLE_MEDIATED_TRANSPORT_GOLGI_TO_ENDOPLASMIC_RETICULUM	75	Up	0.0283758179585509	0.99857649908423
C5_GO_CHAPERONE_MEDIATED_PROTEIN_COMPLEX_ASSEMBLY	15	Up	0.0283940925675431	0.99857649908423
C5_GO_REGULATION_OF_TRANSLATIONAL_ELONGATION	16	Up	0.0284153705789019	0.99857649908423
C5_GO_ESTABLISHMENT_OF_PROTEIN_LOCALIZATION_TO_ENDOPLASMIC_RETICULUM	86	Down	0.028447326145526	0.99857649908423
C2_REACTOME_IRS_ACTIVATION	4	Up	0.0285048869433038	0.99857649908423
C2_ZHAN_MULTIPLE_MYELOMA_CD2_DN	40	Up	0.0285399047398829	0.99857649908423
C5_GO_PEPTIDE_N_ACETYLTRANSFERASE_ACTIVITY	59	Up	0.0285802982402718	0.99857649908423
C2_REACTOME_SUMO_IS_TRANSFERRED_FROM_E1_TO_E2_UBE2I_UBC9	7	Down	0.0286042560962726	0.99857649908423
C2_LIAN_NEUTROPHIL_GRANULE_CONSTITUENTS	19	Up	0.0286299289661897	0.99857649908423
C5_GO_AEROBIC_RESPIRATION	73	Down	0.028667878621583	0.99857649908423
C2_MIKKELSEN_ES_ICP_WITH_H3K4ME3_AND_H3K27ME3	61	Down	0.0287501423402319	0.99857649908423
C2_SCHLOSSER_SERUM_RESPONSE_AUGMENTED_BY_MYC	88	Up	0.0288125122085553	0.99857649908423
C5_GO_STEROL_BIOSYNTHETIC_PROCESS	65	Up	0.0288263018072329	0.99857649908423
C7_GSE8921_UNSTIM_0H_VS_TLR1_2_STIM_MONOCYTE_3H_DN	106	Down	0.0288670136766544	0.99857649908423
C2_GARGALOVIC_RESPONSE_TO_OXIDIZED_PHOSPHOLIPIDS_TURQUOISE_UP	74	Up	0.028885330478806	0.99857649908423
C2_KEGG_PARKINSONS_DISEASE	98	Down	0.0289253374720304	0.99857649908423
C2_REACTOME_ACETYLCHOLINE_REGULATES_INSULIN_SECRETION	9	Up	0.0289309105508609	0.99857649908423
C2_LE_EGR2_TARGETS_UP	89	Up	0.0290924927755008	0.99857649908423
C2_MCGARVEY_SILENCED_BY_METHYLATION_IN_COLON_CANCER	19	Down	0.0292761150458723	0.99857649908423
C5_GO_PEPTIDYL_ARGININE_METHYLATION_TO_ASYMMETRICAL_DIMETHYL_ARGININE	5	Down	0.0292927503648394	0.99857649908423
C2_BIOCARTA_MAPK_PATHWAY	76	Up	0.02930248246453	0.99857649908423
C5_GO_REGULATION_OF_AUTOPHAGY	272	Up	0.0293270633690245	0.99857649908423
C5_GO_IRIS_MORPHOGENESIS	6	Up	0.0293380149565622	0.99857649908423
C5_GO_REGULATION_OF_VACUOLE_ORGANIZATION	33	Up	0.0293564386068136	0.99857649908423
C5_GO_CELLULAR_IRON_ION_HOMEOSTASIS	54	Up	0.0293591125546931	0.99857649908423
C5_GO_RECEPTOR_BIOSYNTHETIC_PROCESS	19	Up	0.0293612182687129	0.99857649908423
C2_REACTOME_REGULATION_OF_LIPID_METABOLISM_BY_PEROXISOME_PROLIFERATOR_ACTIVATED_RECEPTOR_ALPHA_PPARALPHA	97	Up	0.029541074361733	0.99857649908423
C5_GO_CORTICOSPINAL_TRACT_MORPHOGENESIS	6	Down	0.0295508344533053	0.99857649908423
C2_GARGALOVIC_RESPONSE_TO_OXIDIZED_PHOSPHOLIPIDS_YELLOW_DN	17	Up	0.02957620394359	0.99857649908423
C5_GO_APOLIPOPROTEIN_BINDING	11	Down	0.0296043376798056	0.99857649908423
C2_KEGG_GLYCOLYSIS_GLUCONEOGENESIS	44	Down	0.029627114507586	0.99857649908423
C5_GO_VENTRICULAR_CARDIAC_MUSCLE_CELL_DIFFERENTIATION	13	Up	0.0296695139506361	0.99857649908423
C5_GO_GLUTATHIONE_TRANSFERASE_ACTIVITY	16	Down	0.0296839868395623	0.99857649908423
C7_GSE37301_LYMPHOID_PRIMED_MPP_VS_CD4_TCELL_DN	177	Up	0.0297289141387977	0.99857649908423
C2_REACTOME_MULTIFUNCTIONAL_ANION_EXCHANGERS	6	Down	0.0298000694258262	0.99857649908423
C5_GO_REGULATION_OF_PROTEIN_DEACETYLATION	33	Up	0.0299763730339051	0.99857649908423
C2_REACTOME_TP53_REGULATES_TRANSCRIPTION_OF_SEVERAL_ADDITIONAL_CELL_DEATH_GENES_WHOSE_SPECIFIC_ROLES_IN_P53_DEPENDENT_APOPTOSIS_REMAIN_UNCERTAIN	12	Up	0.0299965664144583	0.99857649908423
C2_PID_TCR_RAS_PATHWAY	13	Up	0.0301129951472908	0.99857649908423
C2_BUSA_SAM68_TARGETS_UP	5	Down	0.0301747388101557	0.99857649908423
C2_CHEN_HOXA5_TARGETS_6HR_UP	6	Up	0.0301795279519641	0.99857649908423
C5_GO_NEURAL_TUBE_FORMATION	81	Up	0.0301924710659934	0.99857649908423
C2_PID_SMAD2_3PATHWAY	16	Up	0.030216362344396	0.99857649908423
C2_PID_AVB3_OPN_PATHWAY	30	Up	0.030226660160821	0.99857649908423
C5_GO_PROTEIN_AUTOUBIQUITINATION	59	Up	0.0302367496376469	0.99857649908423
C5_GO_NEGATIVE_REGULATION_OF_MACROPHAGE_CYTOKINE_PRODUCTION	4	Down	0.0302676252579828	0.99857649908423
C2_KEGG_METABOLISM_OF_XENOBIOTICS_BY_CYTOCHROME_P450	30	Down	0.0302969581418027	0.99857649908423
C2_ZAMORA_NOS2_TARGETS_UP	43	Up	0.030356962401254	0.99857649908423
C5_GO_TIGHT_JUNCTION_ORGANIZATION	40	Down	0.0303640555128322	0.99857649908423
C5_GO_CELLULAR_RESPONSE_TO_REACTIVE_OXYGEN_SPECIES	135	Up	0.0304690572526086	0.99857649908423
C2_BORCZUK_MALIGNANT_MESOTHELIOMA_UP	282	Up	0.0306232492000472	0.99857649908423
C5_GO_NEGATIVE_REGULATION_OF_DNA_DEPENDENT_DNA_REPLICATION	22	Up	0.0307399910601341	0.99857649908423
C7_GSE21546_ELK1_KO_VS_SAP1A_KO_AND_ELK1_KO_ANTI_CD3_STIM_DP_THYMOCYTES_DN	158	Up	0.0308160198770052	0.99857649908423
C7_GSE17721_POLYIC_VS_PAM3CSK4_8H_BMDC_DN	168	Up	0.0308801280909565	0.99857649908423
C2_GARGALOVIC_RESPONSE_TO_OXIDIZED_PHOSPHOLIPIDS_GREEN_DN	22	Up	0.0309584293381666	0.99857649908423
C7_GSE24634_NAIVE_CD4_TCELL_VS_DAY5_IL4_CONV_TREG_DN	184	Up	0.0310525327154688	0.99857649908423
C2_WU_HBX_TARGETS_1_DN	19	Up	0.0311690768725987	0.99857649908423
C5_GO_FATTY_ACID_BINDING	24	Up	0.031195805333872	0.99857649908423
C2_IIZUKA_LIVER_CANCER_EARLY_RECURRENCE	10	Up	0.0312407650456214	0.99857649908423
C5_GO_HEMOGLOBIN_METABOLIC_PROCESS	4	Down	0.0313956834960925	0.99857649908423
C5_GO_GLYCOSPHINGOLIPID_BINDING	8	Down	0.031405333172772	0.99857649908423
C1_chr7q32	37	Up	0.0314521115702464	0.99857649908423
C5_GO_REGULATION_OF_TRANSCRIPTION_ELONGATION_FROM_RNA_POLYMERASE_II_PROMOTER	25	Down	0.0315081937790222	0.99857649908423
C5_GO_REGULATION_OF_PROTEASOMAL_PROTEIN_CATABOLIC_PROCESS	152	Up	0.031551927206945	0.99857649908423
C2_REACTOME_COOPERATION_OF_PDCL_PHLP1_AND_TRIC_CCT_IN_G_PROTEIN_BETA_FOLDING	31	Up	0.0315724068039467	0.99857649908423
C5_GO_ANTIGEN_PROCESSING_AND_PRESENTATION_OF_PEPTIDE_ANTIGEN	151	Up	0.0315814083395621	0.99857649908423
C2_GESERICK_TERT_TARGETS_DN	20	Up	0.0317649572347296	0.99857649908423
C2_REACTOME_PHOSPHORYLATION_OF_EMI1	6	Up	0.0317808807929745	0.99857649908423
C2_REACTOME_REGULATION_OF_TP53_EXPRESSION_AND_DEGRADATION	33	Up	0.0317886977214287	0.99857649908423
C5_GO_CILIARY_BASE	27	Up	0.0318106997560928	0.99857649908423
C2_BIOCARTA_NKCELLS_PATHWAY	20	Up	0.0318248039457069	0.99857649908423
C7_GSE25123_CTRL_VS_ROSIGLITAZONE_STIM_MACROPHAGE_UP	170	Up	0.0319403246125097	0.99857649908423
C2_NAKAMURA_CANCER_MICROENVIRONMENT_DN	41	Up	0.0320216822063311	0.99857649908423
C2_REACTOME_METAL_ION_SLC_TRANSPORTERS	18	Up	0.0320403101784384	0.99857649908423
C5_GO_ATPASE_REGULATOR_ACTIVITY	33	Up	0.0320788545620442	0.99857649908423
C7_GSE37533_PPARG1_FOXP3_VS_FOXP3_TRANSDUCED_CD4_TCELL_PIOGLITAZONE_TREATED_UP	177	Up	0.0321378867619249	0.99857649908423
C2_HOLLERN_MICROACINAR_BREAST_TUMOR_UP	33	Down	0.0321575671002465	0.99857649908423
C5_GO_EXCITATORY_SYNAPSE	22	Down	0.0322147057772072	0.99857649908423
C5_GO_POSITIVE_REGULATION_OF_SEQUESTERING_OF_CALCIUM_ION	11	Down	0.0322472728833383	0.99857649908423
C5_GO_N_ACETYLTRANSFERASE_ACTIVITY	68	Up	0.0322675677726467	0.99857649908423
C5_GO_POSITIVE_REGULATION_OF_MYOBLAST_DIFFERENTIATION	15	Down	0.0322842833580443	0.99857649908423
C5_GO_PEPTIDYL_TYROSINE_DEPHOSPHORYLATION_INVOLVED_IN_INACTIVATION_OF_PROTEIN_KINASE_ACTIVITY	2	Up	0.0323360510844362	0.99857649908423
C7_GSE33162_HDAC3_KO_VS_HDAC3_KO_4H_LPS_STIM_MACROPHAGE_UP	167	Up	0.0323608019810671	0.99857649908423
C2_BIOCARTA_TALL1_PATHWAY	13	Up	0.0324199322721889	0.99857649908423
C1_chr6q26	6	Down	0.032454747370526	0.99857649908423
C5_GO_PROSTATIC_BUD_FORMATION	6	Down	0.0325303715765419	0.99857649908423
C7_GSE3982_MEMORY_CD4_TCELL_VS_TH1_DN	179	Up	0.0326077957882311	0.99857649908423
C5_GO_PARANODAL_JUNCTION	5	Down	0.0326390520098905	0.99857649908423
C5_GO_MHC_PROTEIN_COMPLEX_ASSEMBLY	4	Up	0.0327414750820516	0.99857649908423
C5_GO_HAIR_CELL_DIFFERENTIATION	24	Up	0.03275618537293	0.99857649908423
C5_GO_CATION_CHANNEL_COMPLEX	121	Down	0.0329519561006129	0.99857649908423
C7_GSE14908_ATOPIC_VS_NONATOPIC_PATIENT_RESTING_CD4_TCELL_DN	166	Up	0.0329844832823844	0.99857649908423
C5_GO_DNA_DEMETHYLATION	21	Down	0.0330209277765423	0.99857649908423
C5_GO_OXYGEN_HOMEOSTASIS	6	Up	0.0330591817572151	0.99857649908423
C2_REACTOME_TICAM1_TRAF6_DEPENDENT_INDUCTION_OF_TAK1_COMPLEX	10	Up	0.0331127750918705	0.99857649908423
C5_GO_NUCLEOBASE_CATABOLIC_PROCESS	3	Down	0.0331383615064086	0.99857649908423
C2_REACTOME_ACTIVATION_OF_ATR_IN_RESPONSE_TO_REPLICATION_STRESS	35	Up	0.0331572064985417	0.99857649908423
C2_KEGG_THYROID_CANCER	26	Up	0.0331740218091475	0.99857649908423
C5_GO_EOSINOPHIL_CHEMOTAXIS	8	Down	0.0331970275894594	0.99857649908423
C5_GO_PENTOSE_CATABOLIC_PROCESS	6	Up	0.0332322604176917	0.99857649908423
C2_REACTOME_TAK1_ACTIVATES_NFKB_BY_PHOSPHORYLATION_AND_ACTIVATION_OF_IKKS_COMPLEX	28	Up	0.0332787722524413	0.99857649908423
C5_GO_METHYLATION_DEPENDENT_CHROMATIN_SILENCING	17	Down	0.0333330591754467	0.99857649908423
C2_PARK_HSC_AND_MULTIPOTENT_PROGENITORS	39	Up	0.0333544683969321	0.99857649908423
C2_RAY_TARGETS_OF_P210_BCR_ABL_FUSION_DN	13	Up	0.0333957039789205	0.99857649908423
C2_BIOCARTA_PTEN_PATHWAY	17	Up	0.0334070258354561	0.99857649908423
C5_GO_REGULATION_OF_PROTEIN_DEPHOSPHORYLATION	108	Down	0.0334107654668075	0.99857649908423
C2_BIOCARTA_INTRINSIC_PATHWAY	12	Down	0.0334703407169728	0.99857649908423
C5_GO_MESENCHYME_MORPHOGENESIS	28	Up	0.0334873455643125	0.99857649908423
C1_chr4q27	15	Down	0.0335337103027911	0.99857649908423
C2_REACTOME_BIOSYNTHESIS_OF_SPECIALIZED_PRORESOLVING_MEDIATORS_SPMS	11	Down	0.0335726101066529	0.99857649908423
C5_GO_MULTI_ORGANISM_CELLULAR_LOCALIZATION	4	Down	0.0335856482582081	0.99857649908423
C2_KEGG_CITRATE_CYCLE_TCA_CYCLE	26	Down	0.0336017107612292	0.99857649908423
C5_GO_REGULATION_OF_CYSTEINE_TYPE_ENDOPEPTIDASE_ACTIVITY_INVOLVED_IN_EXECUTION_PHASE_OF_APOPTOSIS	4	Up	0.0336457924925913	0.99857649908423
C7_GSE29614_DAY3_VS_DAY7_TIV_FLU_VACCINE_PBMC_UP	75	Down	0.0336676057669587	0.99857649908423
C5_GO_SNORNA_LOCALIZATION	4	Down	0.0336939741820179	0.99857649908423
C3_TCTGATA_MIR361	75	Down	0.0337911579800479	0.99857649908423
C5_GO_UDP_N_ACETYLGLUCOSAMINE_BIOSYNTHETIC_PROCESS	10	Up	0.0337912085240355	0.99857649908423
C2_KOBAYASHI_EGFR_SIGNALING_6HR_DN	11	Up	0.0338050325174747	0.99857649908423
C5_GO_REGULATION_OF_PHOSPHATASE_ACTIVITY	132	Down	0.0338139542434057	0.99857649908423
C2_REACTOME_RECRUITMENT_OF_NUMA_TO_MITOTIC_CENTROSOMES	77	Up	0.0338369160774392	0.99857649908423
C5_GO_NEGATIVE_REGULATION_OF_PROTEOLYSIS_INVOLVED_IN_CELLULAR_PROTEIN_CATABOLIC_PROCESS	55	Up	0.033894070016856	0.99857649908423
C5_GO_DNA_REPLICATION_ORIGIN_BINDING	17	Up	0.0339203995107402	0.99857649908423
C5_GO_PROTEIN_CONTAINING_COMPLEX_REMODELING	18	Down	0.0339973572441687	0.99857649908423
C2_GENTILE_UV_RESPONSE_CLUSTER_D9	23	Down	0.0340150998438906	0.99857649908423
C5_GO_OXIDOREDUCTASE_ACTIVITY_ACTING_ON_PEROXIDE_AS_ACCEPTOR	39	Down	0.0340731334118991	0.99857649908423
C7_GSE27786_NKTCELL_VS_MONO_MAC_UP	176	Up	0.0341221013443738	0.99857649908423
C5_GO_REGULATION_OF_TELOMERE_CAPPING	25	Up	0.0341325167723119	0.99857649908423
C2_KEGG_T_CELL_RECEPTOR_SIGNALING_PATHWAY	96	Up	0.034201029387475	0.99857649908423
C3_AREB6_04	180	Down	0.0342558993953374	0.99857649908423
C5_GO_PEPTIDYL_ARGININE_METHYLATION	12	Down	0.0343105054442443	0.99857649908423
C2_REACTOME_RUNX1_REGULATES_TRANSCRIPTION_OF_GENES_INVOLVED_IN_DIFFERENTIATION_OF_MYELOID_CELLS	5	Down	0.0343305718620486	0.99857649908423
C5_GO_GLUTAMATE_BINDING	8	Down	0.0343372960793868	0.99857649908423
C2_BIOCARTA_ETS_PATHWAY	14	Up	0.0343605908261654	0.99857649908423
C5_GO_HISTONE_DEACETYLATION	62	Up	0.0344244328483432	0.99857649908423
C5_GO_MRNA_METHYLATION	13	Up	0.034478307912412	0.99857649908423
C2_REACTOME_CLEC7A_DECTIN_1_SIGNALING	86	Up	0.0344911531971998	0.99857649908423
C7_GSE15330_HSC_VS_PRO_BCELL_DN	164	Up	0.0345902528227815	0.99857649908423
C5_GO_ANTERIOR_POSTERIOR_PATTERN_SPECIFICATION	112	Up	0.0348449224080092	0.99857649908423
C2_LAU_APOPTOSIS_CDKN2A_DN	4	Up	0.0348681631308895	0.99857649908423
C2_PID_CD8_TCR_PATHWAY	51	Up	0.0348793783994001	0.99857649908423
C2_TAKAYAMA_BOUND_BY_AR	6	Down	0.0349105098698768	0.99857649908423
C5_GO_STRUCTURAL_CONSTITUENT_OF_RIBOSOME	123	Down	0.0349773981296575	0.99857649908423
C5_GO_POSITIVE_REGULATION_OF_INTERLEUKIN_10_SECRETION	4	Up	0.0349986849750933	0.99857649908423
C5_GO_TRNA_SPLICING_LIGASE_COMPLEX	7	Down	0.0350529550783076	0.99857649908423
C2_KEGG_CIRCADIAN_RHYTHM_MAMMAL	13	Up	0.0350689667428686	0.99857649908423
C5_GO_NEGATIVE_REGULATION_OF_PROTEIN_OLIGOMERIZATION	12	Down	0.035071225458261	0.99857649908423
C5_GO_REGULATION_OF_INTRINSIC_APOPTOTIC_SIGNALING_PATHWAY_IN_RESPONSE_TO_DNA_DAMAGE	33	Up	0.0350784584543834	0.99857649908423
C5_GO_PROTEIN_PHOSPHATASE_ACTIVATOR_ACTIVITY	12	Down	0.0350955540573112	0.99857649908423
C5_GO_RIPOPTOSOME	6	Up	0.0352638290127004	0.99857649908423
C2_REACTOME_G1_PHASE	38	Up	0.035287497856043	0.99857649908423
C5_GO_CELLULAR_RESPONSE_TO_IONIZING_RADIATION	61	Up	0.0353387014716912	0.99857649908423
C7_GSE42021_TCONV_PLN_VS_CD24INT_TCONV_THYMUS_DN	145	Up	0.0354927320599965	0.99857649908423
C2_REACTOME_C_TYPE_LECTIN_RECEPTORS_CLRS	108	Up	0.0355251643939147	0.99857649908423
C5_GO_PYRIMIDINE_NUCLEOSIDE_CATABOLIC_PROCESS	17	Down	0.0355503042633481	0.99857649908423
C5_GO_PEPTIDYL_SERINE_MODIFICATION	247	Up	0.0356953412274506	0.99857649908423
C5_GO_COENZYME_CATABOLIC_PROCESS	12	Down	0.0357402344902433	0.99857649908423
C5_GO_K48_LINKED_POLYUBIQUITIN_MODIFICATION_DEPENDENT_PROTEIN_BINDING	7	Up	0.0357844930807575	0.99857649908423
C5_GO_SUGAR_MEDIATED_SIGNALING_PATHWAY	3	Down	0.0357960221460917	0.99857649908423
C2_BIOCARTA_WNT_PATHWAY	22	Up	0.0358906504261931	0.99857649908423
C3_E2F_01	59	Down	0.0359090590116528	0.99857649908423
C5_GO_NUCLEOSIDE_MONOPHOSPHATE_CATABOLIC_PROCESS	4	Down	0.0359368016377204	0.99857649908423
C5_GO_FATTY_ACID_ELONGATION_SATURATED_FATTY_ACID	4	Down	0.0359813965912411	0.99857649908423
C5_GO_3_OXO_ARACHIDOYL_COA_SYNTHASE_ACTIVITY	4	Down	0.0359813965912411	0.99857649908423
C2_REACTOME_TRNA_MODIFICATION_IN_THE_NUCLEUS_AND_CYTOSOL	39	Up	0.0359829296990483	0.99857649908423
C7_GSE37532_TREG_VS_TCONV_CD4_TCELL_FROM_LN_UP	165	Up	0.036015399634622	0.99857649908423
C5_GO_MITOCHONDRIAL_FRAGMENTATION_INVOLVED_IN_APOPTOTIC_PROCESS	8	Up	0.0360349659159397	0.99857649908423
C1_chr12q15	25	Up	0.0361305265704236	0.99857649908423
C5_GO_NEGATIVE_REGULATION_OF_LIPID_LOCALIZATION	31	Up	0.0362610946553173	0.99857649908423
C5_GO_NSL_COMPLEX	5	Up	0.0362617872052086	0.99857649908423
C5_GO_PRESYNAPTIC_ENDOCYTOSIS	41	Down	0.0363871135029382	0.99857649908423
C5_GO_BETA_1_3_GALACTOSYLTRANSFERASE_ACTIVITY	4	Down	0.0364428326504036	0.99857649908423
C5_GO_FOREBRAIN_NEURON_DIFFERENTIATION	26	Down	0.0364867025488888	0.99857649908423
C2_REACTOME_ERKS_ARE_INACTIVATED	12	Up	0.0366179022245319	0.99857649908423
C2_KASLER_HDAC7_TARGETS_2_DN	26	Up	0.0366438544954823	0.99857649908423
C5_GO_DETECTION_OF_VIRUS	6	Up	0.0366815619856225	0.99857649908423
C7_GSE10240_IL22_VS_IL22_AND_IL17_STIM_PRIMARY_BRONCHIAL_EPITHELIAL_CELLS_UP	168	Up	0.036690562240538	0.99857649908423
C2_PETROVA_PROX1_TARGETS_DN	47	Down	0.0367276531172165	0.99857649908423
C7_GSE33162_HDAC3_KO_VS_HDAC3_KO_MACROPHAGE_UP	151	Up	0.0367776701564876	0.99857649908423
C2_REACTOME_SIGNALING_BY_LEPTIN	11	Up	0.036782769204823	0.99857649908423
C2_PID_PLK1_PATHWAY	44	Up	0.0368442632032861	0.99857649908423
C7_GSE38681_WT_VS_LYL1_KO_LYMPHOID_PRIMED_MULTIPOTENT_PROGENITOR_UP	154	Up	0.0368658986212488	0.99857649908423
C7_GSE17974_0.5H_VS_72H_UNTREATED_IN_VITRO_CD4_TCELL_DN	175	Up	0.0368757805291505	0.99857649908423
C2_KEGG_BLADDER_CANCER	35	Up	0.0369007702617694	0.99857649908423
C5_GO_DOUBLE_STRAND_BREAK_REPAIR_VIA_BREAK_INDUCED_REPLICATION	5	Up	0.0369064367092682	0.99857649908423
C2_PID_HIV_NEF_PATHWAY	33	Up	0.0369120764404917	0.99857649908423
C5_GO_OSTEOCLAST_PROLIFERATION	4	Down	0.0370267105423675	0.99857649908423
C2_BEGUM_TARGETS_OF_PAX3_FOXO1_FUSION_AND_PAX3	4	Up	0.0371051595484	0.99857649908423
C2_ROVERSI_GLIOMA_COPY_NUMBER_UP	72	Up	0.0371328212124742	0.99857649908423
C2_REACTOME_ACTIVATION_OF_HOX_GENES_DURING_DIFFERENTIATION	102	Up	0.0371674223994002	0.99857649908423
C5_GO_HIPPOCAMPAL_MOSSY_FIBER_TO_CA3_SYNAPSE	20	Down	0.0371736165097562	0.99857649908423
C2_REACTOME_REGULATION_OF_PTEN_GENE_TRANSCRIPTION	55	Up	0.0371974906601905	0.99857649908423
C5_GO_T_HELPER_2_CELL_DIFFERENTIATION	13	Up	0.0372274928080972	0.99857649908423
C2_BIOCARTA_NOTCH_PATHWAY	5	Up	0.0373201328205488	0.99857649908423
C2_REACTOME_DDX58_IFIH1_MEDIATED_INDUCTION_OF_INTERFERON_ALPHA_BETA	62	Up	0.0375089202641568	0.99857649908423
C5_GO_TRNA_WOBBLE_URIDINE_MODIFICATION	15	Up	0.0375232278966474	0.99857649908423
C2_REACTOME_WAX_AND_PLASMALOGEN_BIOSYNTHESIS	5	Up	0.0375961539157908	0.99857649908423
C5_GO_PROCESS_UTILIZING_AUTOPHAGIC_MECHANISM	418	Up	0.0376126085524794	0.99857649908423
C5_GO_AMINE_TRANSPORT	53	Down	0.0376210612953459	0.99857649908423
C5_GO_LIM_DOMAIN_BINDING	7	Up	0.0376853471406214	0.99857649908423
C3_TCTATGA_MIR376A_MIR376B	67	Down	0.0377247002838791	0.99857649908423
C5_GO_TETRAHYDROFOLATE_BIOSYNTHETIC_PROCESS	6	Up	0.0377966324175538	0.99857649908423
C5_GO_FRUCTOSE_6_PHOSPHATE_BINDING	4	Down	0.0378441987126124	0.99857649908423
C2_HUANG_DASATINIB_RESISTANCE_DN	58	Down	0.0379510434830127	0.99857649908423
C5_GO_CYTOSKELETAL_ADAPTOR_ACTIVITY	12	Up	0.0380097123232946	0.99857649908423
C2_KEGG_MTOR_SIGNALING_PATHWAY	44	Up	0.0380235122534436	0.99857649908423
C5_GO_HISTONE_ACETYLTRANSFERASE_ACTIVITY_H4_K5_SPECIFIC_	10	Up	0.0380998481810491	0.99857649908423
C7_GSE22935_UNSTIM_VS_48H_MBOVIS_BCG_STIM_MACROPHAGE_UP	134	Down	0.0381097547420063	0.99857649908423
C1_chr6p12	26	Down	0.038122647336406	0.99857649908423
C2_XU_CREBBP_TARGETS_UP	18	Up	0.0382402023901538	0.99857649908423
C5_GO_RESPONSE_TO_PHORBOL_13_ACETATE_12_MYRISTATE	3	Up	0.038242260633525	0.99857649908423
C5_GO_REGULATION_OF_T_CIRCLE_FORMATION	5	Up	0.0382728769193768	0.99857649908423
C5_GO_INTRINSIC_APOPTOTIC_SIGNALING_PATHWAY_IN_RESPONSE_TO_HYDROGEN_PEROXIDE	5	Up	0.0382968084358851	0.99857649908423
C5_GO_INSULIN_RECEPTOR_BINDING	19	Up	0.0383125537651415	0.99857649908423
C5_GO_POSTSYNAPTIC_MEMBRANE_ORGANIZATION	24	Down	0.0383790624498066	0.99857649908423
C2_REACTOME_PROCESSING_AND_ACTIVATION_OF_SUMO	9	Down	0.0384416626667406	0.99857649908423
C2_BURTON_ADIPOGENESIS_PEAK_AT_24HR	38	Up	0.0384513910436661	0.99857649908423
C5_GO_PROTEIN_LOCALIZATION_TO_ENDOPLASMIC_RETICULUM	104	Down	0.0384772745126097	0.99857649908423
C2_KEGG_GRAFT_VERSUS_HOST_DISEASE	28	Up	0.0384822331743096	0.99857649908423
C2_PID_CONE_PATHWAY	12	Down	0.0386769849690343	0.99857649908423
C2_SU_LIVER	22	Down	0.0387321949035954	0.99857649908423
C5_GO_REGULATION_OF_GUANYL_NUCLEOTIDE_EXCHANGE_FACTOR_ACTIVITY	6	Down	0.0388192212961161	0.99857649908423
C2_SMID_BREAST_CANCER_RELAPSE_IN_LIVER_UP	4	Up	0.0388603729534333	0.99857649908423
C2_KEGG_AUTOIMMUNE_THYROID_DISEASE	32	Up	0.0388749919791487	0.99857649908423
C5_GO_BICARBONATE_TRANSPORT	32	Down	0.0388857228203292	0.99857649908423
C3_CTAGGAA_MIR384	52	Down	0.0389032175765968	0.99857649908423
C2_CHIANG_LIVER_CANCER_SUBCLASS_PROLIFERATION_DN	107	Down	0.0389687157366818	0.99857649908423
C5_GO_POSITIVE_REGULATION_OF_T_HELPER_2_CELL_DIFFERENTIATION	7	Up	0.0389692270791989	0.99857649908423
C2_SA_PTEN_PATHWAY	17	Up	0.0390675979399966	0.99857649908423
C5_GO_I_SMAD_BINDING	10	Up	0.0391586158667494	0.99857649908423
C5_GO_POSITIVE_REGULATION_OF_TOLL_LIKE_RECEPTOR_3_SIGNALING_PATHWAY	6	Down	0.0391892915565206	0.99857649908423
C5_GO_GANGLIOSIDE_CATABOLIC_PROCESS	3	Up	0.0392025083211632	0.99857649908423
C5_GO_CDC73_PAF1_COMPLEX	7	Down	0.039208931876983	0.99857649908423
C1_chr9q32	29	Up	0.0393332304731889	0.99857649908423
C2_BIOCARTA_CDK5_PATHWAY	10	Up	0.0393657157000719	0.99857649908423
C5_GO_SECRETION_OF_LYSOSOMAL_ENZYMES	6	Up	0.0393949397492982	0.99857649908423
C5_GO_NUCLEOCYTOPLASMIC_CARRIER_ACTIVITY	14	Down	0.0394366543820793	0.99857649908423
C7_GSE6259_FLT3L_INDUCED_DEC205_POS_DC_VS_CD8_TCELL_DN	154	Up	0.0395762465343102	0.99857649908423
C2_REACTOME_FORMATION_OF_TUBULIN_FOLDING_INTERMEDIATES_BY_CCT_TRIC	18	Up	0.0396219574279084	0.99857649908423
C2_IIZUKA_LIVER_CANCER_PROGRESSION_G1_G2_DN	24	Up	0.0397248415405416	0.99857649908423
C5_GO_POSITIVE_REGULATION_OF_CELL_CYCLE_G1_S_PHASE_TRANSITION	37	Up	0.0397493868952863	0.99857649908423
C5_GO_BETA_GLUCOSIDASE_ACTIVITY	5	Down	0.0398179818613377	0.99857649908423
C5_GO_UBIQUITIN_DEPENDENT_SMAD_PROTEIN_CATABOLIC_PROCESS	6	Up	0.0399891728057696	0.99857649908423
C5_GO_POSITIVE_REGULATION_OF_FIBROBLAST_MIGRATION	11	Up	0.0399892178284313	0.99857649908423
C2_MORI_MATURE_B_LYMPHOCYTE_DN	62	Up	0.0400200409322085	0.99857649908423
C5_GO_GOLGI_ORGANIZATION	113	Up	0.0400363803140108	0.99857649908423
C5_GO_POSITIVE_REGULATION_OF_INTERLEUKIN_4_PRODUCTION	21	Up	0.0400890768615961	0.99857649908423
C2_OUYANG_PROSTATE_CANCER_MARKERS	18	Up	0.0402554172580907	0.99857649908423
C5_GO_3_5_CYCLIC_AMP_PHOSPHODIESTERASE_ACTIVITY	9	Down	0.0402708162852716	0.99857649908423
C7_GSE28726_NAIVE_CD4_TCELL_VS_NAIVE_NKTCELL_UP	176	Up	0.0403453587099467	0.99857649908423
C2_PID_NFAT_TFPATHWAY	38	Up	0.0403778205699303	0.99857649908423
C5_GO_POSITIVE_REGULATION_OF_JUN_KINASE_ACTIVITY	60	Up	0.0405773647999881	0.99857649908423
C5_GO_NEGATIVE_REGULATION_OF_MYOSIN_LIGHT_CHAIN_PHOSPHATASE_ACTIVITY	4	Down	0.040621984703076	0.99857649908423
C2_JIANG_AGING_CEREBRAL_CORTEX_UP	23	Up	0.0407320402493801	0.99857649908423
C5_GO_CHOLESTEROL_STORAGE	16	Up	0.0407322643083658	0.99857649908423
C5_GO_CGMP_BINDING	9	Down	0.0407625610313858	0.99857649908423
C2_PID_IL1_PATHWAY	33	Up	0.0408601668491364	0.99857649908423
C2_REACTOME_REGULATION_OF_IFNG_SIGNALING	13	Up	0.0409016987799374	0.99857649908423
C7_GSE32034_LY6C_HIGH_VS_LOW_MONOCYTE_DN	157	Up	0.0409261098763139	0.99857649908423
C2_REACTOME_ACTIVATION_OF_SMO	14	Up	0.0410536181320402	0.99857649908423
C5_GO_DNA_METHYLATION_INVOLVED_IN_GAMETE_GENERATION	12	Down	0.0411789039390481	0.99857649908423
C5_GO_OSTEOCLAST_DEVELOPMENT	14	Up	0.0412289732932321	0.99857649908423
C2_PEPPER_CHRONIC_LYMPHOCYTIC_LEUKEMIA_UP	21	Up	0.0412921874030441	0.99857649908423
C5_GO_SIN3_TYPE_COMPLEX	16	Up	0.0413409243733249	0.99857649908423
C2_REACTOME_VLDL_CLEARANCE	3	Down	0.0413590090925576	0.99857649908423
C5_GO_REGULATION_OF_TRANSLATION_AT_SYNAPSE_MODULATING_SYNAPTIC_TRANSMISSION	5	Down	0.0413645575497858	0.99857649908423
C5_GO_PROTEIN_LOCALIZATION_TO_MITOCHONDRION	117	Up	0.041387864128655	0.99857649908423
C2_BIOCARTA_RELA_PATHWAY	14	Up	0.0414931954005899	0.99857649908423
C5_GO_NUCLEOTIDE_SUGAR_TRANSMEMBRANE_TRANSPORTER_ACTIVITY	13	Up	0.0416153586159513	0.99857649908423
C5_GO_SERINE_THREONINE_PROTEIN_KINASE_COMPLEX	76	Up	0.041658456618949	0.99857649908423
C5_GO_REGULATION_OF_DENDRITIC_CELL_DIFFERENTIATION	8	Down	0.0416685494128257	0.99857649908423
C5_GO_REGULATION_OF_NON_MEMBRANE_SPANNING_PROTEIN_TYROSINE_KINASE_ACTIVITY	6	Down	0.0416889466023378	0.99857649908423
C5_GO_REGULATION_OF_CELLULAR_RESPONSE_TO_TRANSFORMING_GROWTH_FACTOR_BETA_STIMULUS	85	Up	0.041824910719267	0.99857649908423
C5_GO_REGULATION_OF_ATPASE_ACTIVITY	60	Up	0.0419015948657004	0.99857649908423
C5_GO_REGULATION_OF_SECONDARY_METABOLIC_PROCESS	9	Down	0.0419644965780997	0.99857649908423
C5_GO_POSITIVE_REGULATION_OF_OSTEOCLAST_DEVELOPMENT	4	Up	0.0420708525079361	0.99857649908423
C1_chr4q26	11	Up	0.0420799118831363	0.99857649908423
C5_GO_NEGATIVE_REGULATION_OF_MUSCLE_CELL_APOPTOTIC_PROCESS	23	Up	0.0420913845882466	0.99857649908423
C3_GTCAACC_MIR3805P	19	Down	0.042096890491212	0.99857649908423
C5_GO_CHYLOMICRON	7	Down	0.0421191500355002	0.99857649908423
C2_PID_S1P_S1P3_PATHWAY	27	Up	0.0422244516780333	0.99857649908423
C2_REACTOME_ERYTHROPOIETIN_ACTIVATES_STAT5	6	Up	0.0422531970922716	0.99857649908423
C5_GO_ELASTIN_METABOLIC_PROCESS	6	Up	0.0422531970922716	0.99857649908423
C5_GO_SMAD_PROTEIN_COMPLEX	6	Up	0.0422650206790485	0.99857649908423
C2_ZHOU_TNF_SIGNALING_4HR	45	Down	0.0422762452446619	0.99857649908423
C2_REACTOME_ER_TO_GOLGI_ANTEROGRADE_TRANSPORT	127	Up	0.0423070187748292	0.99857649908423
C5_GO_REGULATION_OF_ASPARTIC_TYPE_ENDOPEPTIDASE_ACTIVITY_INVOLVED_IN_AMYLOID_PRECURSOR_PROTEIN_CATABOLIC_PROCESS	8	Down	0.0423246862802594	0.99857649908423
C3_AGCGCTT_MIR518F_MIR518E_MIR518A	14	Down	0.0423393770784489	0.99857649908423
C2_REACTOME_MAPK_TARGETS_NUCLEAR_EVENTS_MEDIATED_BY_MAP_KINASES	29	Up	0.0423604660756792	0.99857649908423
C5_GO_NEPHRIC_DUCT_MORPHOGENESIS	7	Down	0.0424462197481042	0.99857649908423
C5_GO_REGULATION_OF_CELL_COMMUNICATION_BY_ELECTRICAL_COUPLING_INVOLVED_IN_CARDIAC_CONDUCTION	7	Down	0.0425392791246065	0.99857649908423
C5_GO_ISOCITRATE_DEHYDROGENASE_ACTIVITY	5	Down	0.0426132703076784	0.99857649908423
C2_MOOTHA_GLYCOLYSIS	18	Down	0.0426303027962519	0.99857649908423
C5_GO_TRANSCYTOSIS	15	Down	0.042639732508944	0.99857649908423
C2_REACTOME_PROTEIN_PROTEIN_INTERACTIONS_AT_SYNAPSES	56	Down	0.0426447899564892	0.99857649908423
C2_BIOCARTA_SUMO_PATHWAY	6	Down	0.0426746518310586	0.99857649908423
C5_GO_ACETYLTRANSFERASE_ACTIVITY	82	Up	0.0426826352714743	0.99857649908423
C5_GO_FC_EPSILON_RECEPTOR_SIGNALING_PATHWAY	97	Up	0.0427221328300416	0.99857649908423
C5_GO_NEUROMUSCULAR_PROCESS_CONTROLLING_POSTURE	12	Down	0.0427530939819945	0.99857649908423
C2_REACTOME_RELEASE_OF_APOPTOTIC_FACTORS_FROM_THE_MITOCHONDRIA	5	Down	0.0427839025520093	0.99857649908423
C7_GSE6269_FLU_VS_E_COLI_INF_PBMC_UP	148	Up	0.0428102229669929	0.99857649908423
C2_MIKKELSEN_PLURIPOTENT_STATE_UP	4	Up	0.0429150680639802	0.99857649908423
C5_GO_NEGATIVE_REGULATION_OF_DNA_METABOLIC_PROCESS	83	Up	0.042920269492925	0.99857649908423
C5_GO_NEUROTRANSMITTER_RECEPTOR_COMPLEX	25	Down	0.0429301810105273	0.99857649908423
C2_STEIN_ESRRA_TARGETS_DN	88	Up	0.0429606140130421	0.99857649908423
C2_REACTOME_O2_CO2_EXCHANGE_IN_ERYTHROCYTES	10	Down	0.0430906061009142	0.99857649908423
C7_GSE1448_CTRL_VS_ANTI_VALPHA2_DP_THYMOCYTE_UP	155	Up	0.0431921784929513	0.99857649908423
C2_SIG_CHEMOTAXIS	37	Up	0.0432405714517217	0.99857649908423
C1_chr6q24	25	Down	0.0432483723722311	0.99857649908423
C2_BIOCARTA_TNFR1_PATHWAY	28	Up	0.0433201370028688	0.99857649908423
C5_GO_REGULATION_OF_BRANCHING_INVOLVED_IN_MAMMARY_GLAND_DUCT_MORPHOGENESIS	3	Down	0.0433632854801834	0.99857649908423
C5_GO_RACEMASE_AND_EPIMERASE_ACTIVITY	16	Up	0.0433796165318089	0.99857649908423
C1_chr6q15	20	Down	0.0433846740211441	0.99857649908423
C1_chr1p35	68	Down	0.043411351504579	0.99857649908423
C5_GO_CARBOHYDRATE_MEDIATED_SIGNALING	4	Down	0.0434359164355881	0.99857649908423
C5_GO_RIBOSOMAL_LARGE_SUBUNIT_ASSEMBLY	21	Down	0.0434492205422844	0.99857649908423
C5_GO_RECOMBINATIONAL_REPAIR	116	Up	0.0434519142110675	0.99857649908423
C3_TAGAACC_MIR182	32	Up	0.0435498386623589	0.99857649908423
C5_GO_NEGATIVE_REGULATION_OF_STRIATED_MUSCLE_CELL_APOPTOTIC_PROCESS	14	Up	0.0435554210347517	0.99857649908423
C5_GO_LUTEINIZATION	8	Up	0.0436736375681446	0.99857649908423
C7_GSE12198_NK_VS_NK_ACT_EXPANSION_SYSTEM_DERIVED_NK_CELL_DN	176	Up	0.0436982913477815	0.99857649908423
C3_KTGGYRSGAA_UNKNOWN	65	Down	0.0437539347358912	0.99857649908423
C2_PID_P53_REGULATION_PATHWAY	55	Up	0.0437887971804502	0.99857649908423
C5_GO_CALCIUM_IMPORT_INTO_THE_MITOCHONDRION	10	Up	0.0437951173306936	0.99857649908423
C7_GSE17721_POLYIC_VS_GARDIQUIMOD_2H_BMDC_DN	158	Up	0.043798974549766	0.99857649908423
C5_GO_CALMODULIN_DEPENDENT_KINASE_SIGNALING_PATHWAY	7	Down	0.0438209885403199	0.99857649908423
C2_REACTOME_INTERLEUKIN_2_SIGNALING	12	Up	0.0438333798370776	0.99857649908423
C5_GO_CELLULAR_RESPONSE_TO_SALT	4	Up	0.0439016893182363	0.99857649908423
C7_GSE22589_HEALTHY_VS_HIV_AND_SIV_INFECTED_DC_DN	175	Up	0.0439039882038493	0.99857649908423
C2_PID_S1P_S1P2_PATHWAY	22	Up	0.0439164149365166	0.99857649908423
C5_GO_POSITIVE_REGULATION_OF_T_HELPER_1_CELL_DIFFERENTIATION	4	Up	0.0439167841914231	0.99857649908423
C2_REACTOME_FORMATION_OF_SENESCENCE_ASSOCIATED_HETEROCHROMATIN_FOCI_SAHF	16	Up	0.0439749093754241	0.99857649908423
C5_GO_REGULATION_OF_SYNAPTIC_VESICLE_ENDOCYTOSIS	12	Down	0.0439763376820013	0.99857649908423
C5_GO_MHC_CLASS_II_PROTEIN_COMPLEX_BINDING	12	Up	0.0439973940577058	0.99857649908423
C2_REACTOME_PI5P_REGULATES_TP53_ACETYLATION	8	Up	0.0440033651786774	0.99857649908423
C5_GO_CENTRAL_NERVOUS_SYSTEM_NEURON_DEVELOPMENT	54	Down	0.044146810848886	0.99857649908423
C5_GO_PROTEIN_ARGININE_OMEGA_N_MONOMETHYLTRANSFERASE_ACTIVITY	4	Down	0.0441513156512168	0.99857649908423
C5_GO_NEURONAL_ACTION_POTENTIAL_PROPAGATION	6	Down	0.044156363261327	0.99857649908423
C5_GO_NEGATIVE_REGULATION_OF_COLD_INDUCED_THERMOGENESIS	39	Up	0.0441913745177108	0.99857649908423
C7_GSE19888_ADENOSINE_A3R_ACT_VS_TCELL_MEMBRANES_ACT_IN_MAST_CELL_DN	149	Up	0.0443647678171045	0.99857649908423
C5_GO_BONE_MARROW_DEVELOPMENT	6	Down	0.0443838628994855	0.99857649908423
C5_GO_LONG_CHAIN_FATTY_ACID_BINDING	11	Up	0.0444358442841897	0.99857649908423
C5_GO_SINGLE_THYMINE_INSERTION_BINDING	3	Up	0.0445639933577191	0.99857649908423
C5_GO_POSITIVE_REGULATION_OF_CARDIAC_MUSCLE_ADAPTATION	2	Up	0.0445655322703104	0.99857649908423
C5_GO_ACTIVATING_TRANSCRIPTION_FACTOR_BINDING	52	Up	0.0445734012583023	0.99857649908423
C2_YEMELYANOV_GR_TARGETS_DN	10	Up	0.0445845839117491	0.99857649908423
C5_GO_DISACCHARIDE_BIOSYNTHETIC_PROCESS	3	Down	0.0446260892607579	0.99857649908423
C2_KIM_PTEN_TARGETS_DN	4	Down	0.0447077783100824	0.99857649908423
C5_GO_CALCIUM_ION_REGULATED_EXOCYTOSIS_OF_NEUROTRANSMITTER	10	Down	0.044796809710852	0.99857649908423
C5_GO_TELOMERE_MAINTENANCE_IN_RESPONSE_TO_DNA_DAMAGE	13	Up	0.0448254353219555	0.99857649908423
C5_GO_RNA_POLYMERASE_III_GENERAL_TRANSCRIPTION_INITIATION_FACTOR_ACTIVITY	6	Up	0.0449102455691678	0.99857649908423
C5_GO_PROTEIN_K48_LINKED_UBIQUITINATION	51	Up	0.0449960676617094	0.99857649908423
C2_REACTOME_COSTIMULATION_BY_THE_CD28_FAMILY	61	Up	0.0450190619307895	0.99857649908423
C2_REACTOME_INTERFERON_GAMMA_SIGNALING	74	Up	0.0450551529565662	0.99857649908423
C5_GO_SPERM_PLASMA_MEMBRANE	2	Up	0.0451028069976705	0.99857649908423
C7_GSE19198_1H_VS_24H_IL21_TREATED_TCELL_UP	169	Down	0.0451053773339772	0.99857649908423
C2_REACTOME_CONSTITUTIVE_SIGNALING_BY_AKT1_E17K_IN_CANCER	25	Up	0.0451402201078182	0.99857649908423
C7_GSE36476_CTRL_VS_TSST_ACT_72H_MEMORY_CD4_TCELL_OLD_DN	181	Up	0.0452865751779239	0.99857649908423
C5_GO_OOCYTE_DIFFERENTIATION	34	Up	0.0453303209080214	0.99857649908423
C2_SYED_ESTRADIOL_RESPONSE	16	Down	0.0453478501715171	0.99857649908423
C5_GO_REGULATION_OF_RELEASE_OF_CYTOCHROME_C_FROM_MITOCHONDRIA	42	Up	0.0453508689805334	0.99857649908423
C2_REACTOME_ACTIVATION_OF_RAS_IN_B_CELLS	4	Down	0.0453631575115628	0.99857649908423
C7_GSE7509_FCGRIIB_VS_TNFA_IL1B_IL6_PGE_STIM_DC_DN	126	Down	0.0453691976077745	0.99857649908423
C2_PID_RET_PATHWAY	31	Up	0.0454736099668287	0.99857649908423
C2_REACTOME_UPTAKE_AND_FUNCTION_OF_DIPHTHERIA_TOXIN	6	Up	0.0455488447391929	0.99857649908423
C2_REACTOME_DEATH_RECEPTOR_SIGNALLING	120	Up	0.0455845781723796	0.99857649908423
C5_GO_REGULATION_OF_PROSTATIC_BUD_FORMATION	4	Down	0.0456119778216984	0.99857649908423
C7_GSE17974_0H_VS_48H_IN_VITRO_ACT_CD4_TCELL_DN	168	Up	0.0456807141881349	0.99857649908423
C5_GO_NEGATIVE_REGULATION_OF_CALCIUM_ION_TRANSMEMBRANE_TRANSPORT	24	Down	0.0457199559935794	0.99857649908423
C5_GO_REGULATION_OF_DNA_RECOMBINATION	83	Up	0.0457271946220055	0.99857649908423
C2_REACTOME_SUMOYLATION_OF_IMMUNE_RESPONSE_PROTEINS	10	Up	0.0457648048078176	0.99857649908423
C5_GO_CYSTEINE_TYPE_PEPTIDASE_ACTIVITY	138	Up	0.0458647282042158	0.99857649908423
C2_BYSTRYKH_HEMATOPOIESIS_STEM_CELL_RUNX1	6	Down	0.0458836758794084	0.99857649908423
C2_REACTOME_NEUROTOXICITY_OF_CLOSTRIDIUM_TOXINS	9	Down	0.0458893723998074	0.99857649908423
C2_BOYLAN_MULTIPLE_MYELOMA_C_CLUSTER_UP	30	Down	0.0460477984676763	0.99857649908423
C2_PID_PDGFRB_PATHWAY	119	Up	0.0462395518015101	0.99857649908423
C2_REACTOME_POLO_LIKE_KINASE_MEDIATED_EVENTS	16	Down	0.0462493971179202	0.99857649908423
C5_GO_OXIDOREDUCTASE_ACTIVITY_ACTING_ON_PAIRED_DONORS_WITH_INCORPORATION_OR_REDUCTION_OF_MOLECULAR_OXYGEN_NAD_P_H_AS_ONE_DONOR_AND_INCORPORATION_OF_ONE_ATOM_OF_OXYGEN	27	Down	0.0462503229894414	0.99857649908423
C5_GO_PEPTIDYL_ARGININE_MODIFICATION	18	Down	0.0464053600992054	0.99857649908423
C7_GSE17721_POLYIC_VS_GARDIQUIMOD_24H_BMDC_UP	160	Up	0.0464087952710658	0.99857649908423
C5_GO_POSITIVE_REGULATION_OF_HISTONE_DEACETYLASE_ACTIVITY	5	Up	0.0464746179817168	0.99857649908423
C2_LIANG_HEMATOPOIESIS_STEM_CELL_NUMBER_QTL	16	Up	0.046726550153305	0.99857649908423
C5_GO_NEGATIVE_REGULATION_OF_RNA_POLYMERASE_II_REGULATORY_REGION_SEQUENCE_SPECIFIC_DNA_BINDING	3	Up	0.0468366375299516	0.99857649908423
C5_GO_POSITIVE_REGULATION_OF_PROTEIN_MATURATION	17	Down	0.0469866259131362	0.99857649908423
C2_BIOCARTA_SARS_PATHWAY	6	Down	0.0470557714564187	0.99857649908423
C7_GSE17721_CTRL_VS_CPG_0.5H_BMDC_UP	170	Up	0.0471774424533047	0.99857649908423
C2_ROSS_AML_WITH_CBFB_MYH11_FUSION	44	Down	0.0471997669614546	0.99857649908423
C5_GO_LONG_CHAIN_FATTY_ACID_IMPORT_INTO_CELL	15	Up	0.0472296522819848	0.99857649908423
C1_chr2p15	17	Down	0.0473025044988539	0.99857649908423
C2_REACTOME_NEUROTRANSMITTER_RELEASE_CYCLE	37	Down	0.0473451790559128	0.99857649908423
C2_REACTOME_ANTIGEN_ACTIVATES_B_CELL_RECEPTOR_BCR_LEADING_TO_GENERATION_OF_SECOND_MESSENGERS	28	Up	0.0473680832354967	0.99857649908423
C5_GO_EUKARYOTIC_TRANSLATION_INITIATION_FACTOR_3_COMPLEX_EIF3M	6	Down	0.0473933854246243	0.99857649908423
C5_GO_REGULATION_OF_HEART_RATE_BY_CARDIAC_CONDUCTION	22	Down	0.0473986577004266	0.99857649908423
C5_GO_RRNA_BINDING	43	Down	0.047420318531822	0.99857649908423
C2_MAINA_HYPOXIA_VHL_TARGETS_UP	4	Up	0.0475473049314386	0.99857649908423
C5_GO_TRANSITION_METAL_ION_TRANSMEMBRANE_TRANSPORTER_ACTIVITY	28	Up	0.0476024594788908	0.99857649908423
C2_LIEN_BREAST_CARCINOMA_METAPLASTIC_VS_DUCTAL_UP	54	Down	0.0476685278676559	0.99857649908423
C2_REACTOME_IRAK1_RECRUITS_IKK_COMPLEX	13	Up	0.0477519129518053	0.99857649908423
C5_GO_REGULATION_OF_EPIDERMAL_GROWTH_FACTOR_ACTIVATED_RECEPTOR_ACTIVITY	23	Up	0.0477751980012822	0.99857649908423
C5_GO_POSITIVE_REGULATION_OF_DNA_BINDING_TRANSCRIPTION_FACTOR_ACTIVITY	210	Up	0.0478109995550917	0.99857649908423
C5_GO_HISTONE_H3_K36_DEMETHYLATION	9	Down	0.047848558624335	0.99857649908423
C5_GO_HISTONE_DEMETHYLASE_ACTIVITY_H3_K36_SPECIFIC_	9	Down	0.047848558624335	0.99857649908423
C5_GO_MEIOTIC_SPINDLE_ORGANIZATION	11	Up	0.0479232229944498	0.99857649908423
C2_REACTOME_SYNTHESIS_OF_DIPHTHAMIDE_EEF2	8	Up	0.0480248970295068	0.99857649908423
C5_GO_INTERLEUKIN_4_PRODUCTION	28	Up	0.0480685655566079	0.99857649908423
C5_GO_NEGATIVE_REGULATION_OF_GENE_SILENCING	23	Up	0.0481285423609732	0.99857649908423
C2_REACTOME_SIGNALING_BY_NTRK1_TRKA	66	Up	0.0481497315593484	0.99857649908423
C2_TERAMOTO_OPN_TARGETS_CLUSTER_1	11	Up	0.0482231496652377	0.99857649908423
C5_GO_DENDRITE_TERMINUS	9	Up	0.0484386253540622	0.99857649908423
C5_GO_REGULATION_OF_NATURAL_KILLER_CELL_CHEMOTAXIS	4	Down	0.0484421082536939	0.99857649908423
C2_REACTOME_BIOSYNTHESIS_OF_THE_N_GLYCAN_PRECURSOR_DOLICHOL_LIPID_LINKED_OLIGOSACCHARIDE_LLO_AND_TRANSFER_TO_A_NASCENT_PROTEIN	67	Up	0.0484459675973186	0.99857649908423
C5_GO_DNA_RECOMBINASE_MEDIATOR_COMPLEX	6	Up	0.0486976161858747	0.99857649908423
C2_KIM_GERMINAL_CENTER_T_HELPER_DN	9	Up	0.0487493717713664	0.99857649908423
C7_GSE17721_PAM3CSK4_VS_GADIQUIMOD_8H_BMDC_DN	173	Up	0.0487998132852182	0.99857649908423
C2_REACTOME_TRANSPORT_TO_THE_GOLGI_AND_SUBSEQUENT_MODIFICATION	151	Up	0.0488560843462595	0.99857649908423
C5_GO_PRENYLTRANSFERASE_ACTIVITY	13	Up	0.0489913559926957	0.99857649908423
C5_GO_VENTRICULAR_CARDIAC_MUSCLE_CELL_MEMBRANE_REPOLARIZATION	15	Down	0.0489942111136242	0.99857649908423
C5_GO_POSITIVE_REGULATION_OF_G1_S_TRANSITION_OF_MITOTIC_CELL_CYCLE	29	Up	0.0490779405678178	0.99857649908423
C5_GO_CHAPERONE_MEDIATED_PROTEIN_FOLDING	48	Up	0.0491169669418818	0.99857649908423
C2_WEIGEL_OXIDATIVE_STRESS_BY_HNE_AND_TBH	51	Up	0.0491222291852726	0.99857649908423
C1_chr14q12	29	Down	0.0491279139959888	0.99857649908423
C5_GO_REGULATION_OF_CILIUM_BEAT_FREQUENCY_INVOLVED_IN_CILIARY_MOTILITY	5	Up	0.0492042782479777	0.99857649908423
C2_KOINUMA_COLON_CANCER_MSI_DN	7	Up	0.0492537736022944	0.99857649908423
C2_BIOCARTA_MSP_PATHWAY	4	Down	0.0492927495222222	0.99857649908423
C2_KEGG_TGF_BETA_SIGNALING_PATHWAY	62	Up	0.0493753835207663	0.99857649908423
C2_BYSTRYKH_HEMATOPOIESIS_STEM_CELL_AND_BRAIN_QTL_TRANS	120	Up	0.0493867257659948	0.99857649908423
C2_REACTOME_TNFR1_INDUCED_NFKAPPAB_SIGNALING_PATHWAY	26	Up	0.0493949220832799	0.99857649908423
C5_GO_PHOSPHATIDYLETHANOLAMINE_ACYL_CHAIN_REMODELING	13	Up	0.0495542895672922	0.99857649908423
C5_GO_POSITIVE_REGULATION_OF_BMP_SIGNALING_PATHWAY	19	Up	0.0495893201655913	0.99857649908423
C2_REACTOME_PHASE_3_RAPID_REPOLARISATION	5	Down	0.0496347916297336	0.99857649908423
C5_GO_REGULATION_OF_RESPONSE_TO_DRUG	57	Down	0.0496374133054724	0.99857649908423
C2_MCCLUNG_COCAIN_REWARD_4WK	54	Up	0.0496423059848992	0.99857649908423
C5_GO_NEGATIVE_REGULATION_OF_CENTROSOME_CYCLE	14	Up	0.0497214826175216	0.99857649908423
C2_PID_CD8_TCR_DOWNSTREAM_PATHWAY	51	Up	0.0497427167269732	0.99857649908423
C5_GO_TRANSFORMING_GROWTH_FACTOR_BETA1_PRODUCTION	9	Up	0.0498009520716892	0.99857649908423
C5_GO_POSITIVE_REGULATION_OF_PROTEIN_COMPLEX_DISASSEMBLY	27	Up	0.0498090532382519	0.99857649908423
C5_GO_SULFUR_COMPOUND_TRANSMEMBRANE_TRANSPORTER_ACTIVITY	28	Down	0.0498277804421133	0.99857649908423
C7_GSE360_DC_VS_MAC_B_MALAYI_LOW_DOSE_DN	159	Up	0.0498950235177421	0.99857649908423
C5_GO_SPHINGOMYELIN_PHOSPHODIESTERASE_ACTIVITY	5	Up	0.0498961094096767	0.99857649908423
C2_REACTOME_INTRINSIC_PATHWAY_OF_FIBRIN_CLOT_FORMATION	11	Down	0.0499035263788526	0.99857649908423
C5_GO_REGULATION_OF_SMOOTHENED_SIGNALING_PATHWAY_INVOLVED_IN_DORSAL_VENTRAL_NEURAL_TUBE_PATTERNING	7	Up	0.0499522004032943	0.99857649908423
C2_PID_VEGF_VEGFR_PATHWAY	7	Up	0.0500652184035691	0.99857649908423
C2_SCHLOSSER_MYC_TARGETS_AND_SERUM_RESPONSE_DN	34	Up	0.0501509349824202	0.99857649908423
C2_BALLIF_DEVELOPMENTAL_DISABILITY_P16_P12_DELETION	9	Down	0.0503503918622213	0.99857649908423
C5_GO_SULFATE_TRANSPORT	13	Down	0.0503524062715317	0.99857649908423
C5_GO_ANTERIOR_HEAD_DEVELOPMENT	5	Down	0.050482626775376	0.99857649908423
C2_PID_CDC42_PATHWAY	65	Up	0.0505885035844893	0.99857649908423
C3_MYB_Q3	181	Up	0.0506567012019254	0.99857649908423
C2_JIANG_TIP30_TARGETS_DN	14	Up	0.0506588104715317	0.99857649908423
C6_PDGF_ERK_DN.V1_DN	121	Up	0.0507526347467652	0.99857649908423
C5_GO_REGULATION_OF_PROTEIN_STABILITY	229	Up	0.0507679798621017	0.99857649908423
C2_KEGG_NATURAL_KILLER_CELL_MEDIATED_CYTOTOXICITY	94	Up	0.0507738818496098	0.99857649908423
C5_GO_CYCLIC_NUCLEOTIDE_BINDING	24	Down	0.0507926145845801	0.99857649908423
C5_GO_CELLULAR_RESPONSE_TO_HYDROGEN_PEROXIDE	81	Up	0.0508001760115335	0.99857649908423
C7_GSE5589_LPS_AND_IL10_VS_LPS_AND_IL6_STIM_MACROPHAGE_45MIN_DN	171	Up	0.0509166394630222	0.99857649908423
C7_GSE17721_12H_VS_24H_POLYIC_BMDC_DN	171	Up	0.051027902648486	0.99857649908423
C2_REACTOME_GLYCOGEN_METABOLISM	23	Down	0.051077945169104	0.99857649908423
C7_GSE22886_CTRL_VS_LPS_24H_DC_DN	168	Up	0.0511024387062917	0.99857649908423
C5_GO_RESPONSE_TO_CGMP	3	Down	0.0511055419640429	0.99857649908423
C2_GAVIN_PDE3B_TARGETS	22	Down	0.0511102079788728	0.99857649908423
C7_GSE22140_HEALTHY_VS_ARTHRITIC_MOUSE_CD4_TCELL_UP	167	Up	0.0511320503537514	0.99857649908423
C5_GO_BRANCHING_INVOLVED_IN_MAMMARY_GLAND_DUCT_MORPHOGENESIS	17	Down	0.0511438292628976	0.99857649908423
C5_GO_POSITIVE_REGULATION_OF_SPINDLE_ASSEMBLY	3	Up	0.0513048139811192	0.99857649908423
C2_PID_IL2_STAT5_PATHWAY	29	Up	0.051320402315905	0.99857649908423
C5_GO_REGULATION_OF_ACTIN_NUCLEATION	22	Down	0.0513239152771241	0.99857649908423
C7_GSE37533_PPARG1_FOXP3_VS_FOXP3_TRANSDUCED_CD4_TCELL_PIOGLITAZONE_TREATED_DN	168	Up	0.051454472877145	0.99857649908423
C5_GO_GOLGI_TRANS_CISTERNA	8	Down	0.0515780038444586	0.99857649908423
C7_GSE34006_WT_VS_A2AR_KO_TREG_DN	157	Up	0.0516031082664835	0.99857649908423
C7_GSE22033_UNTREATED_VS_ROSIGLITAZONE_TREATED_MEF_UP	177	Up	0.0517086694311689	0.99857649908423
C5_GO_POSITIVE_REGULATION_OF_LAMELLIPODIUM_ASSEMBLY	15	Up	0.0517190036248954	0.99857649908423
C2_BIOCARTA_TEL_PATHWAY	16	Up	0.0518739901841571	0.99857649908423
C3_TACGGGT_MIR99A_MIR100_MIR99B	17	Down	0.0519912614108138	0.99857649908423
C5_GO_ACTIN_FILAMENT_NETWORK_FORMATION	7	Up	0.0519936027189176	0.99857649908423
C2_XU_AKT1_TARGETS_6HR	22	Up	0.0520313699346963	0.99857649908423
C2_KEGG_PROSTATE_CANCER	78	Up	0.0520326693204825	0.99857649908423
C2_SIG_REGULATION_OF_THE_ACTIN_CYTOSKELETON_BY_RHO_GTPASES	26	Up	0.0520517681946374	0.99857649908423
C5_GO_POSITIVE_REGULATION_OF_STEM_CELL_DIFFERENTIATION	8	Down	0.0520840992427293	0.99857649908423
C2_BIOCARTA_STRESS_PATHWAY	23	Up	0.0521052856081855	0.99857649908423
C5_GO_REGULATION_OF_BMP_SIGNALING_PATHWAY	48	Up	0.0521583918868594	0.99857649908423
C7_GSE40274_CTRL_VS_FOXP3_AND_EOS_TRANSDUCED_ACTIVATED_CD4_TCELL_DN	116	Up	0.052273370754267	0.99857649908423
C7_GSE22935_UNSTIM_VS_48H_MBOVIS_BCG_STIM_MACROPHAGE_DN	159	Up	0.0522886578858835	0.99857649908423
C2_BIOCARTA_ERK5_PATHWAY	12	Up	0.052311684746676	0.99857649908423
C7_GSE9946_IMMATURE_VS_PROSTAGLANDINE2_TREATED_MATURE_DC_DN	99	Down	0.052357957915573	0.99857649908423
C2_WEST_ADRENOCORTICAL_TUMOR_UP	271	Up	0.0523634921904174	0.99857649908423
C5_GO_MEMBRANE_LIPID_CATABOLIC_PROCESS	28	Up	0.0524596069362423	0.99857649908423
C5_GO_NEURAL_PLATE_DEVELOPMENT	8	Up	0.0524724778422382	0.99857649908423
C2_BIOCARTA_FXR_PATHWAY	4	Up	0.05252264959246	0.99857649908423
C5_GO_MAMMARY_GLAND_MORPHOGENESIS	30	Down	0.0525709103448868	0.99857649908423
C5_GO_GEMINI_OF_COILED_BODIES	9	Down	0.052771200061272	0.99857649908423
C2_INGRAM_SHH_TARGETS	5	Down	0.0527925682960769	0.99857649908423
C5_GO_HAPTOGLOBIN_BINDING	5	Down	0.0527925682960769	0.99857649908423
C5_GO_URETER_DEVELOPMENT	10	Down	0.0528392909752569	0.99857649908423
C5_GO_ENDOPLASMIC_RETICULUM_EXIT_SITE	15	Up	0.0528499478557947	0.99857649908423
C2_REACTOME_AKT_PHOSPHORYLATES_TARGETS_IN_THE_NUCLEUS	9	Up	0.0529436634376899	0.99857649908423
C2_REACTOME_MITOCHONDRIAL_FATTY_ACID_BETA_OXIDATION_OF_UNSATURATED_FATTY_ACIDS	6	Down	0.0529994315576469	0.99857649908423
C5_GO_POSITIVE_REGULATION_OF_DNA_METABOLIC_PROCESS	139	Up	0.053023162566988	0.99857649908423
C5_GO_MOTOR_BEHAVIOR	5	Down	0.053099249782778	0.99857649908423
C5_GO_POSTSYNAPTIC_SIGNAL_TRANSDUCTION	7	Up	0.0531458147084773	0.99857649908423
C7_GSE16522_ANTI_CD3CD28_STIM_VS_UNSTIM_NAIVE_CD8_TCELL_DN	168	Up	0.0533632558696808	0.99857649908423
C2_REACTOME_FCERI_MEDIATED_CAPLUS2_MOBILIZATION	29	Up	0.0534330980484927	0.99857649908423
C2_REACTOME_DEUBIQUITINATION	241	Up	0.0534553228462964	0.99857649908423
C2_REACTOME_DOWNREGULATION_OF_TGF_BETA_RECEPTOR_SIGNALING	24	Up	0.0534873941155181	0.99857649908423
C5_GO_RNA_POLYMERASE_II_GENERAL_TRANSCRIPTION_INITIATION_FACTOR_BINDING	19	Down	0.053502450007581	0.99857649908423
C5_GO_REGULATION_OF_LIPID_STORAGE	35	Up	0.053512584223542	0.99857649908423
C5_GO_POSITIVE_REGULATION_OF_MEMORY_T_CELL_DIFFERENTIATION	5	Down	0.053589857922619	0.99857649908423
C7_GSE32423_MEMORY_VS_NAIVE_CD8_TCELL_IL7_DN	166	Up	0.0535918587361093	0.99857649908423
C5_GO_CELLULAR_RESPONSE_TO_TEMPERATURE_STIMULUS	3	Up	0.0536021365158379	0.99857649908423
C5_GO_MORPHOGENESIS_OF_EMBRYONIC_EPITHELIUM	101	Up	0.0536759423394598	0.99857649908423
C5_GO_POSITIVE_REGULATION_OF_INTERLEUKIN_2_PRODUCTION	27	Up	0.0536851339552466	0.99857649908423
C2_ZHENG_FOXP3_TARGETS_IN_THYMUS_DN	8	Down	0.0537328365471869	0.99857649908423
C2_REACTOME_ADAPTIVE_IMMUNE_SYSTEM	614	Up	0.0537329913547254	0.99857649908423
C2_BIOCARTA_IFNA_PATHWAY	7	Down	0.0537498784575239	0.99857649908423
C2_GROSS_HIF1A_TARGETS_DN	21	Down	0.0538291684864198	0.99857649908423
C7_GSE17721_LPS_VS_POLYIC_24H_BMDC_UP	170	Up	0.0540022448324016	0.99857649908423
C2_PID_SMAD2_3NUCLEAR_PATHWAY	70	Up	0.0540357931858339	0.99857649908423
C2_VETTER_TARGETS_OF_PRKCA_AND_ETS1_UP	15	Up	0.0541076037621887	0.99857649908423
C5_GO_REGULATION_OF_VESICLE_FUSION	21	Up	0.0541460869420168	0.99857649908423
C7_GSE43863_TFH_VS_LY6C_INT_CXCR5POS_EFFECTOR_CD4_TCELL_UP	160	Up	0.0541568117099852	0.99857649908423
C7_GSE11924_TFH_VS_TH17_CD4_TCELL_UP	174	Up	0.054219691458447	0.99857649908423
C7_GSE3982_NEUTROPHIL_VS_EFF_MEMORY_CD4_TCELL_UP	170	Up	0.054231202683898	0.99857649908423
C5_GO_HIGH_DENSITY_LIPOPROTEIN_PARTICLE_REMODELING	13	Down	0.0542463576204055	0.99857649908423
C2_BIOCARTA_ERK_PATHWAY	21	Up	0.0543032988724991	0.99857649908423
C2_REACTOME_SIGNALLING_TO_P38_VIA_RIT_AND_RIN	3	Up	0.0543099505111546	0.99857649908423
C2_BASSO_CD40_SIGNALING_UP	89	Up	0.0543124262325505	0.99857649908423
C7_GSE37534_PIOGLITAZONE_VS_ROSIGLITAZONE_TREATED_CD4_TCELL_PPARG1_FOXP3_TRANSDUCED_UP	165	Up	0.0544135291731025	0.99857649908423
C3_WCAANNNYCAG_UNKNOWN	197	Up	0.0544573772197161	0.99857649908423
C5_GO_MHC_PROTEIN_COMPLEX_BINDING	18	Up	0.0545334426632263	0.99857649908423
C5_GO_ENDOSOME_LUMEN	20	Up	0.0546327788404826	0.99857649908423
C3_ACCGAGC_MIR423	7	Down	0.0546498056957066	0.99857649908423
C2_CAIRO_HEPATOBLASTOMA_CLASSES_DN	157	Down	0.0546752444985334	0.99857649908423
C5_GO_ENONE_REDUCTASE_ACTIVITY	3	Down	0.0547404770528728	0.99857649908423
C5_GO_SPHINGOLIPID_MEDIATED_SIGNALING_PATHWAY	10	Up	0.0547791452892289	0.99857649908423
C2_CHEOK_RESPONSE_TO_HD_MTX_UP	18	Up	0.0547869441115954	0.99857649908423
C5_GO_REGULATION_OF_TELOMERASE_ACTIVITY	44	Up	0.0548476353801852	0.99857649908423
C5_GO_POSITIVE_REGULATION_OF_MACROAUTOPHAGY	59	Up	0.0549394345372166	0.99857649908423
C5_GO_MRNA_CIS_SPLICING_VIA_SPLICEOSOME	37	Down	0.0549826038709532	0.99857649908423
C5_GO_COMPLEMENT_ACTIVATION	30	Down	0.0551743875506241	0.99857649908423
C5_GO_MODULATION_OF_SIGNAL_TRANSDUCTION_IN_OTHER_ORGANISM	4	Down	0.0552743892117379	0.99857649908423
C5_GO_PROTEIN_SERINE_THREONINE_TYROSINE_KINASE_ACTIVITY	35	Up	0.0553066770954149	0.99857649908423
C7_GSE7509_FCGRIIB_VS_TNFA_IL1B_IL6_PGE_STIM_DC_UP	174	Up	0.0555239432091977	0.99857649908423
C5_GO_ALDITOL_NADPPLUS_1_OXIDOREDUCTASE_ACTIVITY	8	Down	0.0555971851163637	0.99857649908423
C5_GO_TRANSPORTER_COMPLEX	185	Down	0.0555997285693102	0.99857649908423
C5_GO_NEUTROPHIL_MEDIATED_KILLING_OF_SYMBIONT_CELL	4	Down	0.0556784496052464	0.99857649908423
C2_KEGG_MAPK_SIGNALING_PATHWAY	197	Up	0.0556854337374742	0.99857649908423
C3_GCGNNANTTCC_UNKNOWN	106	Up	0.0557324119232816	0.99857649908423
C5_GO_POSITIVE_REGULATION_OF_CELL_SIZE	8	Up	0.0557378773705391	0.99857649908423
C5_GO_REGULATION_OF_OSTEOCLAST_DEVELOPMENT	10	Up	0.0558108896584134	0.99857649908423
C2_KEGG_FOCAL_ADHESION	162	Up	0.0558321399588739	0.99857649908423
C5_GO_REGULATION_OF_RESPIRATORY_BURST	10	Up	0.055844989554325	0.99857649908423
C5_GO_BRANCHIOMOTOR_NEURON_AXON_GUIDANCE	5	Down	0.0558693393264633	0.99857649908423
C5_GO_CORTICAL_ENDOPLASMIC_RETICULUM	6	Up	0.0560377104846754	0.99857649908423
C2_PID_RHOA_PATHWAY	41	Up	0.056083266343855	0.99857649908423
C5_GO_PYRUVATE_TRANSMEMBRANE_TRANSPORT	4	Up	0.0561498684471368	0.99857649908423
C5_GO_PYRUVATE_TRANSMEMBRANE_TRANSPORTER_ACTIVITY	4	Up	0.0561498684471368	0.99857649908423
C5_GO_PHOSPHATIDYLINOSITOL_PHOSPHATE_5_PHOSPHATASE_ACTIVITY	11	Up	0.0561517559652385	0.99857649908423
C5_GO_EGO_COMPLEX	4	Up	0.0561869826149023	0.99857649908423
C2_SARTIPY_BLUNTED_BY_INSULIN_RESISTANCE_UP	13	Up	0.056246055830779	0.99857649908423
C2_REACTOME_GPVI_MEDIATED_ACTIVATION_CASCADE	32	Up	0.0562663457767616	0.99857649908423
C3_TTGCWCAAY_CEBPB_02	50	Down	0.0563200723627744	0.99857649908423
C2_ELVIDGE_HIF1A_TARGETS_UP	54	Up	0.05635527797323	0.99857649908423
C5_GO_OXIDATIVE_DNA_DEMETHYLATION	5	Down	0.0563894728720827	0.99857649908423
C2_TANG_SENESCENCE_TP53_TARGETS_UP	20	Down	0.0564438182068465	0.99857649908423
C5_GO_ENDOPLASMIC_RETICULUM_TO_GOLGI_VESICLE_MEDIATED_TRANSPORT	170	Up	0.0565412613279225	0.99857649908423
C5_GO_FOUR_WAY_JUNCTION_HELICASE_ACTIVITY	5	Up	0.0565637440152887	0.99857649908423
C2_DACOSTA_UV_RESPONSE_VIA_ERCC3_XPCS_UP	21	Up	0.0565937786503385	0.99857649908423
C2_REN_ALVEOLAR_RHABDOMYOSARCOMA_UP	61	Down	0.0566223316662991	0.99857649908423
C5_GO_MACROMOLECULE_DEACYLATION	83	Up	0.0566459342963487	0.99857649908423
C6_PKCA_DN.V1_UP	100	Down	0.05681929405528	0.99857649908423
C2_MARTIN_NFKB_TARGETS_UP	34	Up	0.0570744748873735	0.99857649908423
C5_GO_DETERMINATION_OF_DIGESTIVE_TRACT_LEFT_RIGHT_ASYMMETRY	4	Down	0.0571026797107029	0.99857649908423
C2_BIOCARTA_ACETAMINOPHEN_PATHWAY	4	Down	0.0571779754142788	0.99857649908423
C2_BHATI_G2M_ARREST_BY_2METHOXYESTRADIOL_DN	97	Down	0.0572647391419273	0.99857649908423
C2_REACTOME_ELEVATION_OF_CYTOSOLIC_CA2PLUS_LEVELS	11	Up	0.0573219449841757	0.99857649908423
C5_GO_GLAND_MORPHOGENESIS	82	Down	0.0573928873313798	0.99857649908423
C5_GO_POTASSIUM_ION_EXPORT_ACROSS_PLASMA_MEMBRANE	11	Down	0.0574433861574501	0.99857649908423
C5_GO_VOLTAGE_GATED_POTASSIUM_CHANNEL_ACTIVITY	40	Down	0.0574606079949729	0.99857649908423
C5_GO_TRANSCRIPTION_DEPENDENT_TETHERING_OF_RNA_POLYMERASE_II_GENE_DNA_AT_NUCLEAR_PERIPHERY	6	Up	0.0575529504547696	0.99857649908423
C2_REACTOME_REGULATION_OF_GENE_EXPRESSION_IN_BETA_CELLS	6	Up	0.0576065948966535	0.99857649908423
C5_GO_REGULATION_OF_PROTEIN_TYROSINE_PHOSPHATASE_ACTIVITY	5	Down	0.0576610117609641	0.99857649908423
C2_SHIPP_DLBCL_CURED_VS_FATAL_DN	37	Down	0.0577199356862986	0.99857649908423
C5_GO_NEGATIVE_REGULATION_OF_INTRINSIC_APOPTOTIC_SIGNALING_PATHWAY_IN_RESPONSE_TO_DNA_DAMAGE	25	Up	0.0577276379128306	0.99857649908423
C5_GO_CEREBELLAR_PURKINJE_CELL_LAYER_FORMATION	7	Up	0.0577643872955461	0.99857649908423
C5_GO_MYELOID_LEUKOCYTE_CYTOKINE_PRODUCTION	24	Down	0.0578132494974952	0.99857649908423
C2_LIM_MAMMARY_LUMINAL_PROGENITOR_DN	9	Down	0.0578183670872509	0.99857649908423
C5_GO_REGULATION_OF_MDA_5_SIGNALING_PATHWAY	5	Up	0.0578724119405855	0.99857649908423
C5_GO_BEHAVIORAL_RESPONSE_TO_PAIN	8	Up	0.057910522124057	0.99857649908423
C7_GSE3337_CTRL_VS_16H_IFNG_IN_CD8POS_DC_DN	165	Up	0.0580735291933001	0.99857649908423
C5_GO_TRANSFERASE_ACTIVITY_TRANSFERRING_SULFUR_CONTAINING_GROUPS	40	Down	0.0582135636630282	0.99857649908423
C5_GO_OXIDOREDUCTASE_ACTIVITY_OXIDIZING_METAL_IONS_OXYGEN_AS_ACCEPTOR	6	Up	0.0582535767926525	0.99857649908423
C7_GSE411_WT_VS_SOCS3_KO_MACROPHAGE_IL6_STIM_100MIN_UP	173	Up	0.0583334483397219	0.99857649908423
C2_DASU_IL6_SIGNALING_SCAR_DN	11	Up	0.0584114321012364	0.99857649908423
C5_GO_DERMATAN_SULFATE_BIOSYNTHETIC_PROCESS	6	Up	0.0584240184814809	0.99857649908423
C7_GSE36891_UNSTIM_VS_PAM_TLR2_STIM_PERITONEAL_MACROPHAGE_UP	178	Up	0.058489594226701	0.99857649908423
C2_REACTOME_INTRACELLULAR_SIGNALING_BY_SECOND_MESSENGERS	249	Up	0.058516692262486	0.99857649908423
C5_GO_RESPONSE_TO_MACROPHAGE_COLONY_STIMULATING_FACTOR	10	Down	0.0585173704022963	0.99857649908423
C5_GO_REGULATION_OF_INTERLEUKIN_4_PRODUCTION	23	Up	0.0585275979722763	0.99857649908423
C5_GO_POSITIVE_REGULATION_OF_GROWTH_HORMONE_SECRETION	3	Up	0.0585439460495576	0.99857649908423
C5_GO_L_ASPARTATE_TRANSMEMBRANE_TRANSPORTER_ACTIVITY	5	Up	0.0588016575794318	0.99857649908423
C2_KEGG_RENAL_CELL_CARCINOMA	62	Up	0.0589104702195575	0.99857649908423
C2_VALK_AML_CLUSTER_16	21	Down	0.0589131595302826	0.99857649908423
C3_GGAANCGGAANY_UNKNOWN	89	Down	0.0589191741262548	0.99857649908423
C5_GO_UTERINE_SMOOTH_MUSCLE_CONTRACTION	8	Down	0.0589290318389841	0.99857649908423
C6_CTIP_DN.V1_DN	81	Down	0.0591646236379374	0.99857649908423
C5_GO_CARBOXYLIC_ESTER_HYDROLASE_ACTIVITY	87	Up	0.059342065399675	0.99857649908423
C2_REACTOME_G2_M_DNA_DAMAGE_CHECKPOINT	87	Up	0.0593860151890429	0.99857649908423
C5_GO_OXYGEN_CARRIER_ACTIVITY	7	Down	0.0594124186427868	0.99857649908423
C5_GO_GARP_COMPLEX	3	Down	0.0594295981180789	0.99857649908423
C5_GO_PROGRAMMED_CELL_DEATH_IN_RESPONSE_TO_REACTIVE_OXYGEN_SPECIES	10	Up	0.0594573801518069	0.99857649908423
C7_GSE42021_TREG_PLN_VS_CD24INT_TREG_THYMUS_DN	167	Up	0.0594626572540618	0.99857649908423
C2_KRASNOSELSKAYA_ILF3_TARGETS_DN	31	Down	0.0595144809785238	0.99857649908423
C2_BIOCARTA_MET_PATHWAY	30	Up	0.0597786487312881	0.99857649908423
C2_REACTOME_COPI_DEPENDENT_GOLGI_TO_ER_RETROGRADE_TRAFFIC	78	Up	0.0597819363073803	0.99857649908423
C2_TURASHVILI_BREAST_CARCINOMA_DUCTAL_VS_LOBULAR_UP	18	Up	0.0597845396724023	0.99857649908423
C5_GO_T_CELL_RECEPTOR_COMPLEX	17	Up	0.0597913249859579	0.99857649908423
C7_GSE36826_WT_VS_IL1R_KO_SKIN_DN	173	Up	0.0599096695470001	0.99857649908423
C5_GO_TRNA_THIO_MODIFICATION	4	Up	0.0599245321416431	0.99857649908423
C2_SCHWAB_TARGETS_OF_BMYB_POLYMORPHIC_VARIANTS_UP	11	Up	0.0599403735378112	0.99857649908423
C5_GO_INWARD_RECTIFIER_POTASSIUM_CHANNEL_ACTIVITY	11	Down	0.059974723429115	0.99857649908423
C5_GO_APICAL_JUNCTION_ASSEMBLY	44	Down	0.0600349370306046	0.99857649908423
C2_REACTOME_RAS_ACTIVATION_UPON_CA2PLUS_INFLUX_THROUGH_NMDA_RECEPTOR	15	Down	0.0600873378664904	0.99857649908423
C5_GO_REGULATION_OF_CALCIUM_ION_IMPORT	19	Down	0.0601862530604193	0.99857649908423
C2_KEGG_REGULATION_OF_AUTOPHAGY	19	Up	0.0601989318027576	0.99857649908423
C3_SP1_Q6	210	Up	0.0602516878333747	0.99857649908423
C5_GO_NEUROPEPTIDE_HORMONE_ACTIVITY	8	Down	0.0602896330103066	0.99857649908423
C7_GSE17721_LPS_VS_CPG_6H_BMDC_UP	170	Up	0.0606110235509161	0.99857649908423
C2_ZHAN_EARLY_DIFFERENTIATION_GENES_UP	6	Up	0.060645691180467	0.99857649908423
C5_GO_NEGATIVE_REGULATION_OF_NEUROTRANSMITTER_TRANSPORT	17	Down	0.0606656287545998	0.99857649908423
C5_GO_GLUTATHIONE_DERIVATIVE_BIOSYNTHETIC_PROCESS	17	Down	0.060720055519621	0.99857649908423
C2_HUTTMANN_B_CLL_POOR_SURVIVAL_UP	231	Up	0.0607381082549765	0.99857649908423
C2_GENTILE_UV_HIGH_DOSE_UP	17	Up	0.0607836045440225	0.99857649908423
C5_GO_BRANCHED_CHAIN_AMINO_ACID_TRANSPORT	3	Up	0.0608421355778972	0.99857649908423
C5_GO_CTF18_RFC_LIKE_COMPLEX	7	Up	0.0609066213084844	0.99857649908423
C2_AMIT_EGF_RESPONSE_480_HELA	135	Up	0.0610287397307282	0.99857649908423
C2_REACTOME_SIGNALING_BY_ERYTHROPOIETIN	23	Up	0.0610384329012773	0.99857649908423
C5_GO_MEMBRANE_REPOLARIZATION_DURING_VENTRICULAR_CARDIAC_MUSCLE_CELL_ACTION_POTENTIAL	8	Down	0.0611695828357178	0.99857649908423
C5_GO_REGULATION_OF_DENDRITIC_SPINE_MAINTENANCE	8	Down	0.0611834160047859	0.99857649908423
C5_GO_INTRINSIC_COMPONENT_OF_VACUOLAR_MEMBRANE	6	Up	0.061207886655309	0.99857649908423
C2_DEBIASI_APOPTOSIS_BY_REOVIRUS_INFECTION_DN	248	Up	0.0612484053850712	0.99857649908423
C5_GO_FATTY_ACID_DERIVATIVE_CATABOLIC_PROCESS	7	Down	0.0612775599402281	0.99857649908423
C5_GO_CELL_BODY_FIBER	3	Down	0.0613268372691642	0.99857649908423
C5_GO_NEGATIVE_REGULATION_OF_NEUROTRANSMITTER_SECRETION	9	Down	0.0614859147839328	0.99857649908423
H_HALLMARK_WNT_BETA_CATENIN_SIGNALING	35	Up	0.061530218067404	0.99857649908423
C5_GO_MRNA_CLEAVAGE_INVOLVED_IN_MRNA_PROCESSING	9	Down	0.0615837696480462	0.99857649908423
C5_GO_POSITIVE_REGULATION_OF_TAU_PROTEIN_KINASE_ACTIVITY	5	Up	0.0617711928402713	0.99857649908423
C5_GO_RETINA_MORPHOGENESIS_IN_CAMERA_TYPE_EYE	26	Down	0.061779294249746	0.99857649908423
C7_GSE20366_TREG_VS_TCONV_DN	167	Down	0.0618263844064936	0.99857649908423
C5_GO_NEGATIVE_REGULATION_OF_GLUCOCORTICOID_METABOLIC_PROCESS	3	Up	0.0618263877550632	0.99857649908423
C5_GO_REGULATION_OF_GLUCOCORTICOID_BIOSYNTHETIC_PROCESS	3	Up	0.0618263877550632	0.99857649908423
C5_GO_ENDONUCLEOLYTIC_CLEAVAGE_IN_ITS1_TO_SEPARATE_SSU_RRNA_FROM_5_8S_RRNA_AND_LSU_RRNA_FROM_TRICISTRONIC_RRNA_TRANSCRIPT_SSU_RRNA_5_8S_RRNA_LSU_RRNA_	5	Up	0.0618516912015577	0.99857649908423
C5_GO_REGULATION_OF_MONONUCLEAR_CELL_MIGRATION	30	Down	0.061859007239223	0.99857649908423
C5_GO_REGULATION_OF_CIRCADIAN_RHYTHM	72	Up	0.0620603189735046	0.99857649908423
C7_GSE21379_TFH_VS_NON_TFH_CD4_TCELL_DN	123	Down	0.0620950611923787	0.99857649908423
C2_REACTOME_RECYCLING_OF_EIF2:GDP	8	Down	0.0621021500316579	0.99857649908423
C2_KYNG_DNA_DAMAGE_BY_4NQO	30	Down	0.0622291598577976	0.99857649908423
C5_GO_POSITIVE_REGULATION_OF_ACTIN_NUCLEATION	13	Down	0.0622385920294718	0.99857649908423
C2_REACTOME_THE_NLRP3_INFLAMMASOME	15	Up	0.062302886728948	0.99857649908423
C3_ATCMNTCCGY_UNKNOWN	46	Up	0.0623160738804835	0.99857649908423
C5_GO_CRANIAL_SUTURE_MORPHOGENESIS	6	Down	0.0623206756250294	0.99857649908423
C5_GO_POSITIVE_REGULATION_OF_HEAT_GENERATION	5	Down	0.0623905684252664	0.99857649908423
C5_GO_INHIBITORY_SYNAPSE_ASSEMBLY	5	Down	0.0624446690905484	0.99857649908423
C7_GSE41867_LCMV_ARMSTRONG_VS_CLONE13_DAY8_EFFECTOR_CD8_TCELL_UP	176	Up	0.0624703700949697	0.99857649908423
C5_GO_RNA_POLYMERASE_II_TRANSCRIPTION_FACTOR_COMPLEX	124	Up	0.0626092349612321	0.99857649908423
C5_GO_RIBONUCLEOSIDE_CATABOLIC_PROCESS	17	Down	0.0626273544890513	0.99857649908423
C5_GO_PEPTIDYL_LYSINE_DEACETYLATION	7	Down	0.0626436089026703	0.99857649908423
C2_KEGG_TERPENOID_BACKBONE_BIOSYNTHESIS	13	Up	0.0627031439377336	0.99857649908423
C5_GO_SENSORY_PERCEPTION_OF_TOUCH	3	Up	0.0627057549682658	0.99857649908423
C5_GO_CELLULAR_RESPONSE_TO_LOW_DENSITY_LIPOPROTEIN_PARTICLE_STIMULUS	16	Up	0.0627528163340195	0.99857649908423
C2_REACTOME_PREGNENOLONE_BIOSYNTHESIS	10	Up	0.0628904955367381	0.99857649908423
C5_GO_REGULATION_OF_SNARE_COMPLEX_ASSEMBLY	8	Up	0.0629118390685528	0.99857649908423
C2_XU_AKT1_TARGETS_48HR	8	Up	0.0629472399897529	0.99857649908423
C2_PID_MTOR_4PATHWAY	62	Up	0.0629558518227078	0.99857649908423
C5_GO_TBP_CLASS_PROTEIN_BINDING	20	Up	0.0629840799481983	0.99857649908423
C7_GSE20152_SPHK1_KO_VS_WT_HTNFA_OVERXPRESS_ANKLE_DN	176	Up	0.0630131189084741	0.99857649908423
C2_BIOCARTA_RAS_PATHWAY	21	Up	0.0630187507489202	0.99857649908423
C5_GO_RESPIRATORY_CHAIN_COMPLEX_II	4	Down	0.063054867428457	0.99857649908423
C5_GO_SUCCINATE_DEHYDROGENASE_ACTIVITY	4	Down	0.063054867428457	0.99857649908423
C2_REACTOME_CYTOSOLIC_SENSORS_OF_PATHOGEN_ASSOCIATED_DNA	55	Up	0.0631439337174674	0.99857649908423
C5_GO_NEGATIVE_REGULATION_OF_MITOCHONDRIAL_MEMBRANE_PERMEABILITY	4	Up	0.0631672924993439	0.99857649908423
C5_GO_NEGATIVE_REGULATION_OF_MEMBRANE_PERMEABILITY	4	Up	0.0631672924993439	0.99857649908423
C2_REACTOME_RNA_POLYMERASE_III_CHAIN_ELONGATION	16	Up	0.0631786961733055	0.99857649908423
C2_REACTOME_TOLL_LIKE_RECEPTOR_CASCADES	136	Up	0.0633392602841801	0.99857649908423
C5_GO_TRIGLYCERIDE_METABOLIC_PROCESS	26	Down	0.0635488339645557	0.99857649908423
C5_GO_LARGE_RIBOSOMAL_SUBUNIT	99	Down	0.0636117560988629	0.99857649908423
C5_GO_REGULATION_OF_MAP_KINASE_ACTIVITY	264	Up	0.0636533361197235	0.99857649908423
C5_GO_LOW_DENSITY_LIPOPROTEIN_PARTICLE_BINDING	11	Down	0.0637034639407995	0.99857649908423
C5_GO_PROTEIN_K29_LINKED_UBIQUITINATION	5	Down	0.0637180735938398	0.99857649908423
C2_POMEROY_MEDULLOBLASTOMA_PROGNOSIS_DN	33	Down	0.0638029855808694	0.99857649908423
C2_BAUS_TFF2_TARGETS_UP	19	Down	0.0639347801262468	0.99857649908423
C5_GO_SMOOTHENED_SIGNALING_PATHWAY_INVOLVED_IN_DORSAL_VENTRAL_NEURAL_TUBE_PATTERNING	12	Up	0.0639572775280848	0.99857649908423
C5_GO_CEREBELLAR_PURKINJE_CELL_LAYER_MORPHOGENESIS	10	Up	0.064174792848582	0.99857649908423
C5_GO_NEGATIVE_REGULATION_OF_SMOOTHENED_SIGNALING_PATHWAY_INVOLVED_IN_DORSAL_VENTRAL_NEURAL_TUBE_PATTERNING	5	Up	0.0642518742439318	0.99857649908423
C5_GO_BRAINSTEM_DEVELOPMENT	4	Up	0.064300680882376	0.99857649908423
C7_GSE2770_TGFB_AND_IL4_VS_IL12_TREATED_ACT_CD4_TCELL_2H_DN	170	Up	0.0643445839438337	0.99857649908423
C2_LIM_MAMMARY_LUMINAL_MATURE_UP	72	Up	0.0644747862044327	0.99857649908423
C5_GO_PURINE_NUCLEOBASE_TRANSPORT	5	Down	0.0645108894138329	0.99857649908423
C5_GO_PEPTIDYL_ASPARTIC_ACID_MODIFICATION	5	Up	0.064538692080753	0.99857649908423
C7_GSE17721_POLYIC_VS_CPG_2H_BMDC_UP	171	Up	0.0645630213001854	0.99857649908423
C5_GO_SARCOPLASMIC_RETICULUM_CALCIUM_ION_TRANSPORT	23	Down	0.0645857982253437	0.99857649908423
C6_RB_P130_DN.V1_UP	90	Up	0.064593528528339	0.99857649908423
C5_GO_VIRAL_TRANSLATIONAL_TERMINATION_REINITIATION	4	Down	0.0646439529007184	0.99857649908423
C7_GSE411_100MIN_VS_400MIN_IL6_STIM_SOCS3_KO_MACROPHAGE_DN	173	Up	0.0647508467229416	0.99857649908423
C2_REACTOME_FORMATION_OF_FIBRIN_CLOT_CLOTTING_CASCADE	19	Down	0.0647834727364086	0.99857649908423
C2_MIKKELSEN_MCV6_ICP_WITH_H3K27ME3	29	Down	0.0647957610783888	0.99857649908423
C2_PID_TGFBR_PATHWAY	43	Up	0.0648419959602245	0.99857649908423
C2_REACTOME_MITOTIC_PROMETAPHASE	167	Up	0.0648993680584253	0.99857649908423
C2_PID_NEPHRIN_NEPH1_PATHWAY	24	Up	0.0650659965360763	0.99857649908423
C5_GO_TOLL_LIKE_RECEPTOR_7_SIGNALING_PATHWAY	5	Down	0.0651341752975661	0.99857649908423
C7_GSE21063_WT_VS_NFATC1_KO_16H_ANTI_IGM_STIM_BCELL_UP	173	Up	0.0651904022695557	0.99857649908423
C5_GO_BRANCHING_MORPHOGENESIS_OF_A_NERVE	7	Down	0.065200372569832	0.99857649908423
C5_GO_CELLULAR_RESPONSE_TO_ESTRADIOL_STIMULUS	20	Down	0.0652314710328673	0.99857649908423
C7_GSE5542_IFNA_VS_IFNA_AND_IFNG_TREATED_EPITHELIAL_CELLS_6H_DN	166	Up	0.0653264177438107	0.99857649908423
C2_BIOCARTA_HIVNEF_PATHWAY	54	Up	0.0653512437117744	0.99857649908423
C7_GSE6674_ANTI_IGM_VS_ANTI_IGM_AND_CPG_STIM_BCELL_DN	177	Up	0.065382224862986	0.99857649908423
C5_GO_GENITALIA_DEVELOPMENT	27	Down	0.0654949736011416	0.99857649908423
C5_GO_BIOACTIVE_LIPID_RECEPTOR_ACTIVITY	10	Up	0.0655780232650048	0.99857649908423
C2_WOO_LIVER_CANCER_RECURRENCE_DN	62	Down	0.0655818661454056	0.99857649908423
C5_GO_TRICARBOXYLIC_ACID_METABOLIC_PROCESS	11	Down	0.0655922021954054	0.99857649908423
C5_GO_ATP_BIOSYNTHETIC_PROCESS	38	Down	0.0656354568630949	0.99857649908423
C5_GO_ADENOSINE_TO_INOSINE_EDITING	7	Down	0.0657108847613654	0.99857649908423
C2_PID_CD40_PATHWAY	28	Up	0.065732930198493	0.99857649908423
C5_GO_NUCLEOTIDE_ACTIVATED_PROTEIN_KINASE_COMPLEX	10	Down	0.0658708081991738	0.99857649908423
C5_GO_NEGATIVE_REGULATION_OF_SIGNAL_TRANSDUCTION_BY_P53_CLASS_MEDIATOR	23	Up	0.0658868459436804	0.99857649908423
C2_FINETTI_BREAST_CANCERS_KINOME_BLUE	16	Up	0.0658999028982905	0.99857649908423
C5_GO_PROTEIN_MODIFICATION_BY_SMALL_PROTEIN_REMOVAL	238	Up	0.0660064407485504	0.99857649908423
C5_GO_POSITIVE_REGULATION_OF_CELL_ADHESION_MEDIATED_BY_INTEGRIN	16	Up	0.0660205929473449	0.99857649908423
C5_GO_NUCLEOSOME_POSITIONING	10	Up	0.0660339314787911	0.99857649908423
C2_WEIGEL_OXIDATIVE_STRESS_BY_HNE_AND_H2O2	34	Up	0.0660375835420714	0.99857649908423
C2_REACTOME_MASTL_FACILITATES_MITOTIC_PROGRESSION	9	Up	0.0661917445639894	0.99857649908423
C7_GSE17974_CTRL_VS_ACT_IL4_AND_ANTI_IL12_1H_CD4_TCELL_UP	144	Up	0.0662681673324926	0.99857649908423
C2_PID_TCPTP_PATHWAY	36	Up	0.0663136199439547	0.99857649908423
C5_GO_TRANSCRIPTION_COREPRESSOR_BINDING	13	Up	0.0664156721057818	0.99857649908423
C2_PID_INSULIN_PATHWAY	39	Up	0.0664239537311551	0.99857649908423
C5_GO_RETINA_DEVELOPMENT_IN_CAMERA_TYPE_EYE	87	Down	0.0664528740509333	0.99857649908423
C5_GO_NEGATIVE_REGULATION_OF_ORGAN_GROWTH	26	Up	0.0665235303435557	0.99857649908423
C7_GSE5589_UNSTIM_VS_45MIN_LPS_AND_IL10_STIM_MACROPHAGE_UP	168	Up	0.0665439520831516	0.99857649908423
C5_GO_G_QUADRUPLEX_DNA_UNWINDING	6	Up	0.0666890868123045	0.99857649908423
C5_GO_3_5_DNA_HELICASE_ACTIVITY	15	Up	0.0666891446547966	0.99857649908423
C2_SIG_INSULIN_RECEPTOR_PATHWAY_IN_CARDIAC_MYOCYTES	42	Up	0.066721010679981	0.99857649908423
C5_GO_REGULATION_OF_T_HELPER_CELL_DIFFERENTIATION	30	Up	0.066745379789754	0.99857649908423
C5_GO_NEGATIVE_REGULATION_OF_SKELETAL_MUSCLE_TISSUE_DEVELOPMENT	6	Down	0.0668450057560847	0.99857649908423
C2_RAY_TUMORIGENESIS_BY_ERBB2_CDC25A_UP	124	Up	0.0668481567120782	0.99857649908423
C5_GO_TUBE_FORMATION	104	Up	0.0668794227323729	0.99857649908423
C5_GO_PROTEIN_TRANSMEMBRANE_IMPORT_INTO_INTRACELLULAR_ORGANELLE	27	Up	0.0670687678517606	0.99857649908423
C2_REACTOME_INTERLEUKIN_12_SIGNALING	41	Up	0.0671729754524908	0.99857649908423
C5_GO_MAMMARY_GLAND_DUCT_MORPHOGENESIS	21	Down	0.0673142951327381	0.99857649908423
C2_REACTOME_ACYL_CHAIN_REMODELLING_OF_PE	14	Up	0.0673495038931677	0.99857649908423
C5_GO_POSITIVE_REGULATION_OF_NF_KAPPAB_TRANSCRIPTION_FACTOR_ACTIVITY	132	Up	0.0673762886549452	0.99857649908423
C5_GO_POSITIVE_REGULATION_OF_VASCULAR_ASSOCIATED_SMOOTH_MUSCLE_CELL_APOPTOTIC_PROCESS	7	Up	0.0675680181768514	0.99857649908423
C5_GO_REGULATION_OF_HUMORAL_IMMUNE_RESPONSE	36	Down	0.0675898365123752	0.99857649908423
C5_GO_CENTRAL_NERVOUS_SYSTEM_NEURON_AXONOGENESIS	28	Down	0.0676461103042908	0.99857649908423
C5_GO_POSITIVE_REGULATION_OF_ENDOTHELIAL_CELL_CHEMOTAXIS_BY_VEGF_ACTIVATED_VASCULAR_ENDOTHELIAL_GROWTH_FACTOR_RECEPTOR_SIGNALING_PATHWAY	3	Up	0.0676473429291409	0.99857649908423
C5_GO_REGULATION_OF_HYDROGEN_PEROXIDE_METABOLIC_PROCESS	6	Up	0.0677780635941835	0.99857649908423
C2_REACTOME_INFLAMMASOMES	20	Up	0.0678248311921138	0.99857649908423
C5_GO_NEURON_NEURON_SYNAPTIC_TRANSMISSION	5	Down	0.0678991800192848	0.99857649908423
C6_RELA_DN.V1_DN	81	Down	0.067942036180917	0.99857649908423
C2_YIH_RESPONSE_TO_ARSENITE_C1	21	Up	0.0679685821496524	0.99857649908423
C5_GO_TUBE_CLOSURE	71	Up	0.0679819238998626	0.99857649908423
C5_GO_PHAGOCYTIC_VESICLE	109	Up	0.0680779380174625	0.99857649908423
C5_GO_BETA_2_ADRENERGIC_RECEPTOR_BINDING	5	Up	0.0680927077350843	0.99857649908423
C2_SA_G1_AND_S_PHASES	12	Up	0.0681298893995728	0.99857649908423
C2_GROSS_HYPOXIA_VIA_ELK3_ONLY_DN	40	Up	0.0681914876487328	0.99857649908423
C2_CHASSOT_SKIN_WOUND	10	Up	0.0682386540687262	0.99857649908423
C5_GO_COMPACT_MYELIN	10	Down	0.0682386540687262	0.99857649908423
C2_VANDESLUIS_COMMD1_TARGETS_GROUP_4_DN	6	Down	0.0683059446094623	0.99857649908423
C5_GO_PROTEASOME_REGULATORY_PARTICLE_LID_SUBCOMPLEX	6	Up	0.0683500868471546	0.99857649908423
C2_PID_PI3KCI_AKT_PATHWAY	30	Up	0.0683691307291853	0.99857649908423
C5_GO_CLATHRIN_LIGHT_CHAIN_BINDING	6	Down	0.0684914996264583	0.99857649908423
C5_GO_TRIGLYCERIDE_RICH_LIPOPROTEIN_PARTICLE_REMODELING	8	Down	0.068538035568449	0.99857649908423
C5_GO_VERY_LOW_DENSITY_LIPOPROTEIN_PARTICLE_REMODELING	8	Down	0.068538035568449	0.99857649908423
C5_GO_COPII_COATED_ER_TO_GOLGI_TRANSPORT_VESICLE	76	Up	0.0685403522661559	0.99857649908423
C2_KEGG_INTESTINAL_IMMUNE_NETWORK_FOR_IGA_PRODUCTION	36	Up	0.0685585999987718	0.99857649908423
C5_GO_FORMATION_OF_EXTRACHROMOSOMAL_CIRCULAR_DNA	13	Up	0.0686330366895478	0.99857649908423
C5_GO_POSITIVE_REGULATION_OF_CALCIUM_ION_IMPORT	10	Down	0.0687164732232673	0.99857649908423
C2_BIOCARTA_TCR_PATHWAY	42	Up	0.0687496663978517	0.99857649908423
C3_GCAAGGA_MIR502	55	Down	0.0687730165728856	0.99857649908423
C5_GO_URETERIC_BUD_ELONGATION	5	Down	0.0688224803975023	0.99857649908423
C2_BIOCARTA_CSK_PATHWAY	19	Up	0.0688552209423807	0.99857649908423
C5_GO_DNA_BIOSYNTHETIC_PROCESS	163	Up	0.0688688360568658	0.99857649908423
C5_GO_NEGATIVE_REGULATION_OF_TYPE_2_IMMUNE_RESPONSE	10	Up	0.0688718480532385	0.99857649908423
C5_GO_MITOCHONDRIAL_FUSION	22	Up	0.0689226392804113	0.99857649908423
C2_BREUHAHN_GROWTH_FACTOR_SIGNALING_IN_LIVER_CANCER	20	Up	0.0689232620588854	0.99857649908423
C2_SABATES_COLORECTAL_ADENOMA_SIZE_DN	8	Down	0.069025625186765	0.99857649908423
C5_GO_DIENCEPHALON_DEVELOPMENT	36	Down	0.0690279020490868	0.99857649908423
C2_KEGG_TOLL_LIKE_RECEPTOR_SIGNALING_PATHWAY	81	Up	0.0690729915292242	0.99857649908423
C2_SUZUKI_RESPONSE_TO_TSA_AND_DECITABINE_1B	12	Down	0.0691121322480984	0.99857649908423
C5_GO_REGULATION_OF_MITOTIC_CENTROSOME_SEPARATION	9	Down	0.0691190922190934	0.99857649908423
C5_GO_ASTROCYTE_END_FOOT	3	Down	0.0691933708543651	0.99857649908423
C5_GO_FEMALE_MEIOTIC_NUCLEAR_DIVISION	22	Up	0.0691964868210284	0.99857649908423
C5_GO_VOLTAGE_GATED_POTASSIUM_CHANNEL_ACTIVITY_INVOLVED_IN_CARDIAC_MUSCLE_CELL_ACTION_POTENTIAL_REPOLARIZATION	8	Down	0.0692475005388008	0.99857649908423
C5_GO_G_PROTEIN_COUPLED_SEROTONIN_RECEPTOR_BINDING	6	Up	0.0693450347070467	0.99857649908423
C5_GO_GLYCEROL_ETHER_BIOSYNTHETIC_PROCESS	6	Up	0.0694165552143898	0.99857649908423
C5_GO_ASPARTATE_METABOLIC_PROCESS	5	Up	0.0694306004557112	0.99857649908423
C5_GO_POSITIVE_REGULATION_OF_VACUOLE_ORGANIZATION	12	Up	0.069431852766988	0.99857649908423
C3_CTCTATG_MIR368	29	Down	0.0694865712695958	0.99857649908423
C2_ZEILSTRA_CD44_TARGETS_DN	6	Down	0.0694970881800036	0.99857649908423
C5_GO_H4_HISTONE_ACETYLTRANSFERASE_COMPLEX	39	Up	0.069565295976836	0.99857649908423
C5_GO_REGULATION_OF_DNA_DIRECTED_DNA_POLYMERASE_ACTIVITY	6	Up	0.0695687374288374	0.99857649908423
C7_GSE9988_ANTI_TREM1_AND_LPS_VS_VEHICLE_TREATED_MONOCYTES_UP	153	Up	0.0696004002778588	0.99857649908423
C2_HERNANDEZ_ABERRANT_MITOSIS_BY_DOCETACEL_4NM_DN	7	Up	0.0697986895541979	0.99857649908423
C5_GO_ACTIVATION_OF_CYSTEINE_TYPE_ENDOPEPTIDASE_ACTIVITY	12	Up	0.0698579714051684	0.99857649908423
C2_REACTOME_TRANSCRIPTIONAL_REGULATION_OF_WHITE_ADIPOCYTE_DIFFERENTIATION	72	Up	0.0699283779633667	0.99857649908423
C1_chr18q22	16	Down	0.0699429234063321	0.99857649908423
C5_GO_INTERLEUKIN_1_MEDIATED_SIGNALING_PATHWAY	87	Up	0.0699913349904387	0.99857649908423
C2_PID_VEGFR1_2_PATHWAY	63	Up	0.0699990051864482	0.99857649908423
C7_GSE11961_MARGINAL_ZONE_BCELL_VS_PLASMA_CELL_DAY7_DN	160	Up	0.0700224161868387	0.99857649908423
C2_HUTTMANN_B_CLL_POOR_SURVIVAL_DN	54	Down	0.0700428841576384	0.99857649908423
C5_GO_GOLGI_VESICLE_TRANSPORT	304	Up	0.0701788012841375	0.99857649908423
C5_GO_UBIQUITIN_CONJUGATING_ENZYME_COMPLEX	8	Up	0.0702105735949815	0.99857649908423
C5_GO_ESTROGEN_METABOLIC_PROCESS	8	Up	0.0702415724964624	0.99857649908423
C2_BIOCARTA_LDL_PATHWAY	6	Down	0.0702434030836517	0.99857649908423
C2_REACTOME_CS_DS_DEGRADATION	9	Up	0.0703777070683418	0.99857649908423
C5_GO_PATHWAY_RESTRICTED_SMAD_PROTEIN_PHOSPHORYLATION	40	Up	0.0703904848074727	0.99857649908423
C5_GO_CAMERA_TYPE_EYE_MORPHOGENESIS	66	Down	0.0705515416958656	0.99857649908423
C5_GO_REGULATION_OF_OSTEOCLAST_PROLIFERATION	2	Down	0.0706324402355835	0.99857649908423
C7_GSE11057_NAIVE_CD4_VS_PBMC_CD4_TCELL_UP	172	Up	0.0707331131282975	0.99857649908423
C2_MOREIRA_RESPONSE_TO_TSA_DN	15	Up	0.0707501041904253	0.99857649908423
C7_GSE41176_WT_VS_TAK1_KO_ANTI_IGM_STIM_BCELL_24H_UP	181	Up	0.0709052222445069	0.99857649908423
C1_chr21q11	4	Up	0.0709056002687312	0.99857649908423
C7_GSE21670_UNTREATED_VS_IL6_TREATED_CD4_TCELL_UP	161	Up	0.0709500645440201	0.99857649908423
C7_GSE42021_CD24HI_TREG_VS_CD24HI_TCONV_THYMUS_UP	163	Up	0.070957919556001	0.99857649908423
C2_KIM_GERMINAL_CENTER_T_HELPER_UP	58	Up	0.0709817501036083	0.99857649908423
C5_GO_REGULATION_OF_DEACETYLASE_ACTIVITY	9	Up	0.0709920100157201	0.99857649908423
C5_GO_PROTEIN_TARGETING_TO_MITOCHONDRION	81	Up	0.0709973621506371	0.99857649908423
C5_GO_ESTABLISHMENT_OF_ENDOTHELIAL_INTESTINAL_BARRIER	9	Down	0.071043399763003	0.99857649908423
C2_REACTOME_CELL_CELL_JUNCTION_ORGANIZATION	38	Down	0.0713887968828803	0.99857649908423
C5_GO_PRONEPHROS_DEVELOPMENT	5	Down	0.0714728073264677	0.99857649908423
C7_GSE40666_UNTREATED_VS_IFNA_STIM_STAT4_KO_EFFECTOR_CD8_TCELL_90MIN_DN	175	Up	0.071631211103379	0.99857649908423
C2_BHATI_G2M_ARREST_BY_2METHOXYESTRADIOL_UP	94	Up	0.0716354472551587	0.99857649908423
C2_PID_TNF_PATHWAY	45	Up	0.0716362711671755	0.99857649908423
C5_GO_INTRINSIC_APOPTOTIC_SIGNALING_PATHWAY_IN_RESPONSE_TO_DNA_DAMAGE	86	Up	0.0716651808979707	0.99857649908423
C5_GO_HEPARAN_SULFATE_PROTEOGLYCAN_BINDING	12	Down	0.0717483426093258	0.99857649908423
C5_GO_ARP2_3_PROTEIN_COMPLEX	11	Up	0.0717691892107132	0.99857649908423
C7_GSE12366_PLASMA_CELL_VS_MEMORY_BCELL_UP	148	Up	0.071797329048312	0.99857649908423
C7_GSE32986_UNSTIM_VS_CURDLAN_LOWDOSE_STIM_DC_DN	182	Up	0.0718656521375549	0.99857649908423
C7_GSE41176_UNSTIM_VS_ANTI_IGM_STIM_TAK1_KO_BCELL_1H_UP	190	Down	0.0719239807624712	0.99857649908423
C5_GO_RAB_PROTEIN_SIGNAL_TRANSDUCTION	63	Up	0.0719680532768845	0.99857649908423
C5_GO_COENZYME_A_METABOLIC_PROCESS	5	Up	0.0719681653908149	0.99857649908423
C7_GSE45739_UNSTIM_VS_ACD3_ACD28_STIM_WT_CD4_TCELL_DN	186	Up	0.0719925184079535	0.99857649908423
C5_GO_POTASSIUM_CHANNEL_ACTIVITY	58	Down	0.0720028104745029	0.99857649908423
C1_chr13q13	23	Up	0.0720159094804201	0.99857649908423
C5_GO_PROTEIN_PROCESSING_INVOLVED_IN_PROTEIN_TARGETING_TO_MITOCHONDRION	7	Down	0.0720554553137709	0.99857649908423
C5_GO_PROTEIN_LOCALIZATION_TO_CHROMATIN	27	Down	0.0720575055048147	0.99857649908423
C5_GO_LACTATE_TRANSMEMBRANE_TRANSPORTER_ACTIVITY	2	Up	0.0720688561509179	0.99857649908423
C5_GO_RNA_POLYMERASE_I_REGULATORY_REGION_DNA_BINDING	7	Down	0.0720809567272817	0.99857649908423
C5_GO_POSITIVE_REGULATION_OF_TOLL_LIKE_RECEPTOR_SIGNALING_PATHWAY	18	Down	0.072102084455741	0.99857649908423
C2_PID_ERBB1_INTERNALIZATION_PATHWAY	36	Up	0.0721230256383916	0.99857649908423
C2_BIOCARTA_ACH_PATHWAY	10	Up	0.0722089787033219	0.99857649908423
C5_GO_REGULATION_OF_STEM_CELL_PROLIFERATION	38	Down	0.072364598366156	0.99857649908423
C2_BERENJENO_TRANSFORMED_BY_RHOA_FOREVER_DN	22	Up	0.0724036565616765	0.99857649908423
C2_REACTOME_ONCOGENIC_MAPK_SIGNALING	73	Up	0.0724407044725533	0.99857649908423
C5_GO_PHOSPHORYLATION_OF_RNA_POLYMERASE_II_C_TERMINAL_DOMAIN	9	Down	0.0726292339007211	0.99857649908423
C7_GSE29614_CTRL_VS_DAY3_TIV_FLU_VACCINE_PBMC_DN	87	Down	0.072653637126596	0.99857649908423
C2_REACTOME_MRNA_DECAY_BY_5_TO_3_EXORIBONUCLEASE	11	Up	0.0726701531954895	0.99857649908423
C2_HAHTOLA_MYCOSIS_FUNGOIDES_SKIN_DN	23	Up	0.0727022721675811	0.99857649908423
C5_GO_INHIBIN_BINDING	3	Up	0.0727848512402844	0.99857649908423
C5_GO_PITUITARY_GLAND_DEVELOPMENT	17	Down	0.0727997246029904	0.99857649908423
C5_GO_ADAPTIVE_THERMOGENESIS	123	Up	0.0728478032649554	0.99857649908423
C5_GO_OUTFLOW_TRACT_MORPHOGENESIS	51	Up	0.0728580324417256	0.99857649908423
C5_GO_RESPONSE_TO_WATER	11	Up	0.0728985161738357	0.99857649908423
C2_XU_HGF_SIGNALING_NOT_VIA_AKT1_48HR_DN	18	Down	0.0728999583972964	0.99857649908423
C2_NELSON_RESPONSE_TO_ANDROGEN_DN	12	Up	0.0729589822886337	0.99857649908423
C7_GSE24634_TREG_VS_TCONV_POST_DAY5_IL4_CONVERSION_UP	171	Up	0.072982251363998	0.99857649908423
C7_GSE20715_0H_VS_48H_OZONE_LUNG_DN	164	Up	0.0730424744308625	0.99857649908423
C5_GO_NEGATIVE_REGULATION_OF_PROTEASOMAL_PROTEIN_CATABOLIC_PROCESS	43	Up	0.0731115651994907	0.99857649908423
C2_REACTOME_PI_METABOLISM	73	Up	0.0732304211233796	0.99857649908423
C7_GSE26669_CTRL_VS_COSTIM_BLOCK_MLR_CD8_TCELL_DN	172	Up	0.0733951965207447	0.99857649908423
C5_GO_NEGATIVE_REGULATION_OF_CHOLESTEROL_BIOSYNTHETIC_PROCESS	5	Up	0.073429900748589	0.99857649908423
C5_GO_COPI_COATED_VESICLE	20	Up	0.073464066043048	0.99857649908423
C2_PID_ALK1_PATHWAY	23	Up	0.0735276156744354	0.99857649908423
C2_REACTOME_SYNAPTIC_ADHESION_LIKE_MOLECULES	16	Down	0.0735416843644439	0.99857649908423
C5_GO_ALCOHOL_DEHYDROGENASE_NAD_ACTIVITY	4	Down	0.0736013711088488	0.99857649908423
C5_GO_INTERLEUKIN_2_SECRETION	8	Up	0.0736561420308098	0.99857649908423
C5_GO_MATURATION_OF_SSU_RRNA	34	Up	0.0736620770644427	0.99857649908423
C5_GO_PYRIMIDINE_RIBONUCLEOSIDE_CATABOLIC_PROCESS	10	Down	0.0738048138413746	0.99857649908423
C5_GO_SIGNAL_RECOGNITION_PARTICLE_ENDOPLASMIC_RETICULUM_TARGETING	8	Down	0.0738174550735473	0.99857649908423
C2_VERRECCHIA_RESPONSE_TO_TGFB1_C3	13	Down	0.0738186426568659	0.99857649908423
C2_REACTOME_INTRINSIC_PATHWAY_FOR_APOPTOSIS	47	Up	0.0739087513716389	0.99857649908423
C5_GO_ALCOHOL_DEHYDROGENASE_ACTIVITY_ZINC_DEPENDENT	2	Down	0.0739270010939034	0.99857649908423
C2_TONKS_TARGETS_OF_RUNX1_RUNX1T1_FUSION_SUSTAINED_IN_MONOCYTE_DN	8	Down	0.0739305459754894	0.99857649908423
C2_BIOCARTA_PLK3_PATHWAY	6	Up	0.0739328495205211	0.99857649908423
C2_PID_ILK_PATHWAY	42	Up	0.0739803240659597	0.99857649908423
C3_AAAGGGA_MIR204_MIR211	181	Down	0.0740297986595811	0.99857649908423
C2_HAHTOLA_CTCL_CUTANEOUS	21	Down	0.074053034504174	0.99857649908423
C5_GO_NEGATIVE_REGULATION_OF_CENTRIOLE_REPLICATION	8	Up	0.0740680610169637	0.99857649908423
C7_GSE45365_NK_CELL_VS_BCELL_UP	171	Up	0.0740941636848313	0.99857649908423
C5_GO_RETINAL_BIPOLAR_NEURON_DIFFERENTIATION	3	Down	0.0743991582766585	0.99857649908423
C5_GO_NEGATIVE_REGULATION_OF_SKELETAL_MUSCLE_CELL_DIFFERENTIATION	3	Down	0.0744263092639517	0.99857649908423
C2_KEGG_NOD_LIKE_RECEPTOR_SIGNALING_PATHWAY	53	Up	0.0744957533892658	0.99857649908423
C5_GO_TRANSCRIPTION_FACTOR_TFIIH_HOLO_COMPLEX	10	Up	0.0745160588658799	0.99857649908423
C3_SP1_Q2_01	195	Up	0.0745507873031711	0.99857649908423
C2_REACTOME_PHOSPHORYLATION_OF_CD3_AND_TCR_ZETA_CHAINS	17	Up	0.0745554138261991	0.99857649908423
C5_GO_POSITIVE_REGULATION_OF_PROTEIN_DEPOLYMERIZATION	13	Up	0.0745777987046616	0.99857649908423
C7_GSE11961_MARGINAL_ZONE_BCELL_VS_PLASMA_CELL_DAY7_UP	156	Up	0.0750376200919016	0.99857649908423
C2_BURTON_ADIPOGENESIS_1	26	Up	0.0752087192048753	0.99857649908423
C5_GO_POST_EMBRYONIC_DEVELOPMENT	70	Down	0.0752300399880713	0.99857649908423
C5_GO_OXIDOREDUCTASE_ACTIVITY_ACTING_ON_NAD_P_H_QUINONE_OR_SIMILAR_COMPOUND_AS_ACCEPTOR	48	Down	0.0753166417150647	0.99857649908423
C3_AGTCTTA_MIR499	62	Down	0.0753351503548302	0.99857649908423
C5_GO_MYELIN_SHEATH_ADAXONAL_REGION	6	Down	0.0753661727918858	0.99857649908423
C2_REACTOME_REGULATION_OF_PLK1_ACTIVITY_AT_G2_M_TRANSITION	78	Up	0.0753696194346277	0.99857649908423
C5_GO_UNSATURATED_FATTY_ACID_BIOSYNTHETIC_PROCESS	28	Down	0.0754701544666718	0.99857649908423
C5_GO_L_SERINE_BIOSYNTHETIC_PROCESS	7	Down	0.0756186269317046	0.99857649908423
C2_TIAN_TNF_SIGNALING_NOT_VIA_NFKB	19	Up	0.0756402012553223	0.99857649908423
C7_GSE43955_10H_VS_30H_ACT_CD4_TCELL_DN	152	Up	0.0757136373911841	0.99857649908423
C2_TERAMOTO_OPN_TARGETS_CLUSTER_7	17	Down	0.0757613064430172	0.99857649908423
C7_GSE19825_CD24LOW_VS_IL2RA_HIGH_DAY3_EFF_CD8_TCELL_UP	177	Up	0.0758248889026874	0.99857649908423
C5_GO_REGULATION_OF_EPITHELIAL_CELL_PROLIFERATION_INVOLVED_IN_LUNG_MORPHOGENESIS	5	Down	0.0760860953971672	0.99857649908423
C2_BIOCARTA_RAC1_PATHWAY	19	Up	0.076110600295715	0.99857649908423
C5_GO_GLYCOPROTEIN_COMPLEX	14	Down	0.0761170665926065	0.99857649908423
C5_GO_REGULATION_OF_LONG_TERM_NEURONAL_SYNAPTIC_PLASTICITY	18	Down	0.0761269797594987	0.99857649908423
C2_HOLLEMAN_DAUNORUBICIN_B_ALL_UP	9	Down	0.076206159858487	0.99857649908423
C5_GO_TRANSLATION_PREINITIATION_COMPLEX	14	Down	0.0763184744389141	0.99857649908423
C5_GO_RNA_POLYMERASE_III_ACTIVITY	13	Up	0.076350625346291	0.99857649908423
C5_GO_RESPONSE_TO_PHENYLPROPANOID	3	Down	0.0764997063606504	0.99857649908423
C2_BIOCARTA_SODD_PATHWAY	9	Up	0.0766348845005885	0.99857649908423
C5_GO_ESTABLISHMENT_OF_SISTER_CHROMATID_COHESION	8	Up	0.0767374698346976	0.99857649908423
C5_GO_NUCLEAR_PERICENTRIC_HETEROCHROMATIN	7	Down	0.0767482996866163	0.99857649908423
C5_GO_NEGATIVE_REGULATION_OF_EMBRYONIC_DEVELOPMENT	16	Up	0.0769589280045667	0.99857649908423
C7_GSE3982_MAC_VS_TH1_UP	166	Up	0.0769753139697816	0.99857649908423
C5_GO_POSTSYNAPSE_ASSEMBLY	18	Down	0.0770891755532332	0.99857649908423
C7_GSE1791_CTRL_VS_NEUROMEDINU_IN_T_CELL_LINE_0.8H_UP	153	Down	0.0770911488386821	0.99857649908423
C7_GSE46606_IRF4HIGH_VS_WT_CD40L_IL2_IL5_DAY1_STIMULATED_BCELL_DN	152	Down	0.0771182660977594	0.99857649908423
C2_WHITFIELD_CELL_CYCLE_G2	146	Up	0.0771660179697312	0.99857649908423
C5_GO_PROTON_TRANSPORTING_TWO_SECTOR_ATPASE_COMPLEX_PROTON_TRANSPORTING_DOMAIN	20	Down	0.0772039069769371	0.99857649908423
C5_GO_NEGATIVE_REGULATION_OF_SMOOTHENED_SIGNALING_PATHWAY	20	Up	0.0772290817358446	0.99857649908423
C5_GO_UNIPLEX_COMPLEX	4	Up	0.0772450511129974	0.99857649908423
C5_GO_COMPLEMENT_ACTIVATION_LECTIN_PATHWAY	5	Down	0.0772604874827403	0.99857649908423
C5_GO_RESPONSE_TO_INTERLEUKIN_18	9	Up	0.0773564182167612	0.99857649908423
C5_GO_GLIAL_CELL_PROJECTION	15	Down	0.0774128626181831	0.99857649908423
C5_GO_ACYLGLYCEROL_METABOLIC_PROCESS	39	Down	0.0774652640121686	0.99857649908423
C3_EGR1_01	217	Up	0.0774954529172393	0.99857649908423
C5_GO_REGULATION_OF_TELOMERE_MAINTENANCE_VIA_TELOMERE_LENGTHENING	57	Up	0.077532214344664	0.99857649908423
C2_YAMASHITA_LIVER_CANCER_STEM_CELL_UP	33	Down	0.0776185123143528	0.99857649908423
C5_GO_ACTIVATION_OF_JUN_KINASE_ACTIVITY	35	Up	0.0776253609291433	0.99857649908423
C5_GO_CALCIUM_CHANNEL_REGULATOR_ACTIVITY	29	Down	0.0777280828023933	0.99857649908423
C5_GO_NEGATIVE_REGULATION_OF_HYDROGEN_PEROXIDE_MEDIATED_PROGRAMMED_CELL_DEATH	4	Up	0.0777652447630311	0.99857649908423
C5_GO_PENTOSE_PHOSPHATE_SHUNT	14	Up	0.0777839562269887	0.99857649908423
C2_REACTOME_GAMMA_CARBOXYLATION_HYPUSINE_FORMATION_AND_ARYLSULFATASE_ACTIVATION	30	Up	0.0777941596060003	0.99857649908423
C5_GO_POSITIVE_REGULATION_OF_RESPONSE_TO_INTERFERON_GAMMA	5	Down	0.0778315808364639	0.99857649908423
C5_GO_NEGATIVE_REGULATION_OF_CD4_POSITIVE_ALPHA_BETA_T_CELL_ACTIVATION	22	Up	0.0778698988976564	0.99857649908423
C7_GSE37532_TREG_VS_TCONV_CD4_TCELL_FROM_LN_DN	175	Up	0.0780040115383657	0.99857649908423
C2_REACTOME_UNBLOCKING_OF_NMDA_RECEPTORS_GLUTAMATE_BINDING_AND_ACTIVATION	15	Down	0.0780333169866182	0.99857649908423
C2_WINNEPENNINCKX_MELANOMA_METASTASIS_UP	139	Up	0.0780497176205352	0.99857649908423
C5_GO_PROTEASOME_BINDING	14	Up	0.0780511568017354	0.99857649908423
C7_GSE3039_ALPHAALPHA_VS_ALPHABETA_CD8_TCELL_DN	157	Down	0.0780549216250958	0.99857649908423
C2_BIOCARTA_P53_PATHWAY	16	Up	0.078060918765661	0.99857649908423
C5_GO_SUBSTRATE_INDEPENDENT_TELENCEPHALIC_TANGENTIAL_MIGRATION	3	Down	0.0780960568985763	0.99857649908423
C5_GO_FILOPODIUM_ASSEMBLY	46	Up	0.0782482625955869	0.99857649908423
C5_GO_PHOSPHOLIPASE_A1_ACTIVITY	4	Up	0.0783492922142682	0.99857649908423
C5_GO_VOLTAGE_GATED_POTASSIUM_CHANNEL_ACTIVITY_INVOLVED_IN_VENTRICULAR_CARDIAC_MUSCLE_CELL_ACTION_POTENTIAL_REPOLARIZATION	6	Down	0.0784193771952345	0.99857649908423
C2_TOMIDA_METASTASIS_UP	17	Down	0.0784333675965251	0.99857649908423
C7_GSE22229_RENAL_TRANSPLANT_IMMUNOSUPP_THERAPY_VS_HEALTHY_PBMC_UP	166	Down	0.0784752730054653	0.99857649908423
C5_GO_CYCLIC_NUCLEOTIDE_PHOSPHODIESTERASE_ACTIVITY	22	Down	0.0786982657341996	0.99857649908423
C5_GO_DENDRITIC_CELL_APOPTOTIC_PROCESS	8	Down	0.0787671627696922	0.99857649908423
C2_REACTOME_CENTROSOME_MATURATION	72	Up	0.0789349371693078	0.99857649908423
C5_GO_POSITIVE_REGULATION_OF_CYCLIC_NUCLEOTIDE_PHOSPHODIESTERASE_ACTIVITY	4	Down	0.0790106079831506	0.99857649908423
C5_GO_AP_4_ADAPTOR_COMPLEX	5	Up	0.0790935197531003	0.99857649908423
C5_GO_NEGATIVE_REGULATION_OF_EPITHELIAL_TO_MESENCHYMAL_TRANSITION	19	Up	0.0790996337446461	0.99857649908423
C5_GO_MATURATION_OF_5_8S_RRNA	22	Up	0.0791297041210631	0.99857649908423
C5_GO_PROTEIN_LOCALIZATION_TO_LYSOSOME	29	Up	0.0792915930937061	0.99857649908423
C5_GO_TRANSLATIONAL_INITIATION	151	Down	0.0793417071397814	0.99857649908423
C5_GO_NEGATIVE_REGULATION_OF_DENDRITIC_CELL_APOPTOTIC_PROCESS	5	Down	0.0793786390949176	0.99857649908423
C5_GO_MIRNA_CATABOLIC_PROCESS	8	Up	0.0794162170209423	0.99857649908423
C2_MIKKELSEN_MCV6_HCP_WITH_H3K27ME3	187	Down	0.0794568976696522	0.99857649908423
C5_GO_EPITHELIAL_MESENCHYMAL_CELL_SIGNALING	3	Down	0.0795472612562811	0.99857649908423
C7_GSE36476_CTRL_VS_TSST_ACT_16H_MEMORY_CD4_TCELL_OLD_DN	171	Up	0.0795817897288864	0.99857649908423
C2_CEBALLOS_TARGETS_OF_TP53_AND_MYC_DN	32	Up	0.0796693136061131	0.99857649908423
C2_GRAHAM_NORMAL_QUIESCENT_VS_NORMAL_DIVIDING_DN	81	Up	0.0796847714535028	0.99857649908423
C2_PID_PDGFRA_PATHWAY	19	Up	0.0797098149033691	0.99857649908423
C2_LAMB_CCND1_TARGETS	15	Up	0.079717825185777	0.99857649908423
C2_NIKOLSKY_BREAST_CANCER_20Q12_Q13_AMPLICON	99	Up	0.0797519780006159	0.99857649908423
C5_GO_POSITIVE_REGULATION_OF_CALCIUM_ION_TRANSPORT_INTO_CYTOSOL	33	Down	0.0798466934184592	0.99857649908423
C7_GSE2405_0H_VS_3H_A_PHAGOCYTOPHILUM_STIM_NEUTROPHIL_UP	147	Down	0.0798496238563932	0.99857649908423
C2_FIGUEROA_AML_METHYLATION_CLUSTER_3_DN	28	Up	0.0798879293724641	0.99857649908423
C1_chr16q24	66	Up	0.0799104320376719	0.99857649908423
C5_GO_ASYMMETRIC_NEUROBLAST_DIVISION	6	Up	0.0799933548268341	0.99857649908423
C5_GO_NEGATIVE_REGULATION_OF_RYANODINE_SENSITIVE_CALCIUM_RELEASE_CHANNEL_ACTIVITY	8	Down	0.080017871030308	0.99857649908423
C5_GO_RESPONSE_TO_INTERLEUKIN_7	38	Up	0.0800343691658906	0.99857649908423
C2_BIOCARTA_FBW7_PATHWAY	9	Up	0.0801116119940884	0.99857649908423
C2_PID_IL8_CXCR1_PATHWAY	27	Up	0.0802001812190173	0.99857649908423
C2_PUJANA_BREAST_CANCER_LIT_INT_NETWORK	97	Up	0.0803269071548537	0.99857649908423
C5_GO_REGULATION_OF_DNA_BINDING_TRANSCRIPTION_FACTOR_ACTIVITY	332	Up	0.0804882003011688	0.99857649908423
C5_GO_SUPERCOILED_DNA_BINDING	5	Down	0.0805163741213571	0.99857649908423
C5_GO_REGULATION_OF_TOLL_LIKE_RECEPTOR_9_SIGNALING_PATHWAY	7	Down	0.0805918680753992	0.99857649908423
C2_CAFFAREL_RESPONSE_TO_THC_24HR_3_DN	11	Up	0.0806092555490163	0.99857649908423
C2_FONTAINE_PAPILLARY_THYROID_CARCINOMA_UP	50	Down	0.0806351756704773	0.99857649908423
C2_REACTOME_G_PROTEIN_BETA:GAMMA_SIGNALLING	27	Up	0.0806840691244686	0.99857649908423
C7_GSE27786_BCELL_VS_MONO_MAC_DN	160	Up	0.080685671730456	0.99857649908423
C5_GO_SMN_SM_PROTEIN_COMPLEX	15	Down	0.080715566259861	0.99857649908423
C2_REACTOME_METABOLISM_OF_FAT_SOLUBLE_VITAMINS	27	Down	0.080745268056396	0.99857649908423
C2_WATANABE_COLON_CANCER_MSI_VS_MSS_DN	34	Up	0.0809247483268894	0.99857649908423
C5_GO_NEURAL_PLATE_PATTERN_SPECIFICATION	6	Up	0.0809317501117695	0.99857649908423
C5_GO_REGULATION_OF_MAMMARY_GLAND_EPITHELIAL_CELL_PROLIFERATION	15	Down	0.080943453797095	0.99857649908423
C5_GO_NEGATIVE_REGULATION_OF_ANOIKIS	14	Down	0.0809822409597528	0.99857649908423
C7_GSE21546_UNSTIM_VS_ANTI_CD3_STIM_DP_THYMOCYTES_UP	156	Up	0.080991204331471	0.99857649908423
C2_KEGG_PORPHYRIN_AND_CHLOROPHYLL_METABOLISM	21	Up	0.0809970086151654	0.99857649908423
C5_GO_NUCLEOTIDE_SUGAR_BIOSYNTHETIC_PROCESS	20	Up	0.0810031693337537	0.99857649908423
C2_MOHANKUMAR_HOXA1_TARGETS_UP	336	Up	0.0810735982667607	0.99857649908423
C5_GO_PRE_SNORNP_COMPLEX	4	Down	0.0811473383791231	0.99857649908423
C5_GO_UBIQUITIN_BINDING	68	Up	0.081217586260326	0.99857649908423
C2_ABRAHAM_ALPC_VS_MULTIPLE_MYELOMA_UP	24	Up	0.0812344723512748	0.99857649908423
C7_GSE41176_UNSTIM_VS_ANTI_IGM_STIM_BCELL_24H_DN	171	Up	0.0813174679592967	0.99857649908423
C5_GO_TRANSCRIPTION_FACTOR_AP_1_COMPLEX	5	Up	0.0813419243821946	0.99857649908423
C3_YGCANTGCR_UNKNOWN	95	Down	0.081360672419471	0.99857649908423
C5_GO_SNORNA_METABOLIC_PROCESS	4	Down	0.0813736355332797	0.99857649908423
C2_BIOCARTA_BAD_PATHWAY	20	Up	0.0814859415278865	0.99857649908423
C2_BIOCARTA_CTBP1_PATHWAY	8	Down	0.081494459903847	0.99857649908423
C5_GO_MOLYBDOPTERIN_COFACTOR_BIOSYNTHETIC_PROCESS	6	Down	0.0815520961907512	0.99857649908423
C2_VALK_AML_CLUSTER_9	29	Down	0.0815790984822851	0.99857649908423
C5_GO_K63_LINKED_POLYUBIQUITIN_MODIFICATION_DEPENDENT_PROTEIN_BINDING	20	Up	0.0816544085810062	0.99857649908423
C5_GO_REGULATION_OF_INFLAMMATORY_RESPONSE_TO_WOUNDING	2	Up	0.0816648338236756	0.99857649908423
C5_GO_CALCIUM_DEPENDENT_PROTEIN_KINASE_ACTIVITY	8	Up	0.0816959210323535	0.99857649908423
C2_PID_PI3K_PLC_TRK_PATHWAY	31	Up	0.0817411218754412	0.99857649908423
C7_GSE17721_PAM3CSK4_VS_CPG_16H_BMDC_DN	155	Up	0.0818167896772112	0.99857649908423
C2_REACTOME_PROLONGED_ERK_ACTIVATION_EVENTS	11	Up	0.0818579814173045	0.99857649908423
C2_REACTOME_FOXO_MEDIATED_TRANSCRIPTION_OF_OXIDATIVE_STRESS_METABOLIC_AND_NEURONAL_GENES	21	Up	0.0818759937365128	0.99857649908423
C2_JI_RESPONSE_TO_FSH_DN	52	Up	0.0819416957609956	0.99857649908423
C2_CHEN_LVAD_SUPPORT_OF_FAILING_HEART_UP	80	Up	0.0819693568693977	0.99857649908423
C2_MCMURRAY_TP53_HRAS_COOPERATION_RESPONSE_UP	19	Down	0.0819872162079104	0.99857649908423
C5_GO_MONOAMINE_TRANSPORT	51	Down	0.0820058877548222	0.99857649908423
C5_GO_POSITIVE_REGULATION_OF_CELLULAR_RESPONSE_TO_TRANSFORMING_GROWTH_FACTOR_BETA_STIMULUS	22	Up	0.0820136594740141	0.99857649908423
C5_GO_AUDITORY_RECEPTOR_CELL_STEREOCILIUM_ORGANIZATION	7	Up	0.0820268542989908	0.99857649908423
C2_REACTOME_MET_ACTIVATES_RAP1_AND_RAC1	10	Up	0.0820344736730903	0.99857649908423
C5_GO_REGULATION_OF_OSTEOBLAST_DIFFERENTIATION	74	Up	0.0820368113540139	0.99857649908423
C2_REACTOME_INTERLEUKIN_9_SIGNALING	8	Up	0.0821176631841705	0.99857649908423
C5_GO_RESPONSE_TO_INTERLEUKIN_9	8	Up	0.0821176631841705	0.99857649908423
C5_GO_MULTI_ORGANISM_BEHAVIOR	41	Down	0.0821948523551216	0.99857649908423
C7_GSE3691_IFN_PRODUCING_KILLER_DC_VS_CONVENTIONAL_DC_SPLEEN_UP	179	Up	0.0821963250772048	0.99857649908423
C2_YAO_TEMPORAL_RESPONSE_TO_PROGESTERONE_CLUSTER_13	141	Down	0.0822150740616572	0.99857649908423
C5_GO_SIGNALING_ADAPTOR_ACTIVITY	70	Up	0.0822289040054352	0.99857649908423
C2_REACTOME_FGFR1_MUTANT_RECEPTOR_ACTIVATION	27	Up	0.0822653315814526	0.99857649908423
C5_GO_MATURE_RIBOSOME_ASSEMBLY	5	Down	0.0822873463257951	0.99857649908423
C7_GSE21360_SECONDARY_VS_TERTIARY_MEMORY_CD8_TCELL_UP	179	Up	0.0823024043033758	0.99857649908423
C7_GSE42021_TREG_VS_TCONV_PLN_UP	171	Up	0.0823184531076803	0.99857649908423
C2_BIOCARTA_CDMAC_PATHWAY	14	Up	0.0823378716863186	0.99857649908423
C5_GO_LOW_DENSITY_LIPOPROTEIN_PARTICLE	10	Down	0.0823547601559187	0.99857649908423
C5_GO_CILIARY_TRANSITION_FIBER	9	Down	0.082397583476474	0.99857649908423
C2_REACTOME_ABC_TRANSPORTERS_IN_LIPID_HOMEOSTASIS	14	Down	0.0824028817197944	0.99857649908423
C2_SCHEIDEREIT_IKK_INTERACTING_PROTEINS	49	Up	0.0824054361015637	0.99857649908423
C7_GSE21546_WT_VS_ELK1_KO_ANTI_CD3_STIM_DP_THYMOCYTES_UP	151	Up	0.0824378235025192	0.99857649908423
C5_GO_CYTIDINE_TO_URIDINE_EDITING	9	Down	0.0824390281054014	0.99857649908423
C2_MIKKELSEN_DEDIFFERENTIATED_STATE_UP	3	Down	0.0824416258896559	0.99857649908423
C2_ZHAN_VARIABLE_EARLY_DIFFERENTIATION_GENES_UP	13	Up	0.0825187399387586	0.99857649908423
C5_GO_VITAMIN_TRANSPORT	22	Down	0.0825452349930128	0.99857649908423
C5_GO_FOREBRAIN_NEURON_DEVELOPMENT	18	Down	0.08256831732262	0.99857649908423
C5_GO_IRON_IMPORT_INTO_CELL	5	Down	0.0825931173270582	0.99857649908423
C2_REACTOME_N_GLYCAN_TRIMMING_IN_THE_ER_AND_CALNEXIN_CALRETICULIN_CYCLE	31	Up	0.0826138184015693	0.99857649908423
C2_OHGUCHI_LIVER_HNF4A_TARGETS_DN	87	Down	0.0826560821515775	0.99857649908423
C5_GO_VOLTAGE_GATED_ION_CHANNEL_ACTIVITY	110	Down	0.0827229075512015	0.99857649908423
C2_PID_CXCR4_PATHWAY	96	Up	0.0827714359107402	0.99857649908423
C2_TERAMOTO_OPN_TARGETS_CLUSTER_3	6	Up	0.0829180333590581	0.99857649908423
C2_LEE_LIVER_CANCER_CIPROFIBRATE_UP	45	Down	0.0829279444249499	0.99857649908423
C2_LEIN_ASTROCYTE_MARKERS	30	Down	0.083008627248238	0.99857649908423
C2_RAMALHO_STEMNESS_UP	166	Up	0.0830893173656973	0.99857649908423
C7_GSE37416_CTRL_VS_24H_F_TULARENSIS_LVS_NEUTROPHIL_DN	175	Up	0.0831837356146725	0.99857649908423
C5_GO_POSITIVE_REGULATION_OF_RESPONSE_TO_OXIDATIVE_STRESS	14	Up	0.0832321348888674	0.99857649908423
C5_GO_REGULATION_OF_TUMOR_NECROSIS_FACTOR_MEDIATED_SIGNALING_PATHWAY	46	Up	0.0832652306469186	0.99857649908423
C5_GO_POSITIVE_REGULATION_OF_RELEASE_OF_SEQUESTERED_CALCIUM_ION_INTO_CYTOSOL	25	Down	0.0833065228888358	0.99857649908423
C5_GO_NEGATIVE_REGULATION_OF_UBIQUITIN_PROTEIN_TRANSFERASE_ACTIVITY	13	Up	0.0833840847120828	0.99857649908423
C6_PRC2_EED_UP.V1_DN	156	Up	0.0834141893920508	0.99857649908423
C5_GO_SOMATIC_RECOMBINATION_OF_IMMUNOGLOBULIN_GENE_SEGMENTS	44	Up	0.0834530933375203	0.99857649908423
C5_GO_ALCOHOL_BIOSYNTHETIC_PROCESS	138	Up	0.0834902710362369	0.99857649908423
C5_GO_VACUOLE_ORGANIZATION	135	Up	0.0835155733712709	0.99857649908423
C5_GO_CELLULAR_RESPONSE_TO_VITAMIN_D	17	Down	0.0835350371047802	0.99857649908423
C5_GO_MITOCHONDRIAL_PROTEIN_PROCESSING	11	Down	0.0835573296036172	0.99857649908423
C5_GO_ANDROGEN_RECEPTOR_SIGNALING_PATHWAY	48	Up	0.0835937072386723	0.99857649908423
C5_GO_PROTEIN_N_TERMINUS_BINDING	90	Up	0.0836085771300937	0.99857649908423
C5_GO_NEGATIVE_REGULATION_OF_PROTEIN_HOMOOLIGOMERIZATION	9	Down	0.0836399032155401	0.99857649908423
C2_BIOCARTA_NFAT_PATHWAY	38	Up	0.0836498073251783	0.99857649908423
C2_REACTOME_TYSND1_CLEAVES_PEROXISOMAL_PROTEINS	7	Up	0.0836743101434639	0.99857649908423
C5_GO_REGULATION_OF_MODIFICATION_OF_POSTSYNAPTIC_STRUCTURE	5	Down	0.0836877696282954	0.99857649908423
C5_GO_OXYGEN_BINDING	17	Down	0.0836942687104456	0.99857649908423
C3_GATA_Q6	129	Down	0.083710729583908	0.99857649908423
C7_GSE29618_BCELL_VS_MDC_DAY7_FLU_VACCINE_UP	162	Down	0.083772212124912	0.99857649908423
C2_REACTOME_CD28_DEPENDENT_PI3K_AKT_SIGNALING	21	Up	0.0837878340118609	0.99857649908423
C2_REACTOME_TNFS_BIND_THEIR_PHYSIOLOGICAL_RECEPTORS	23	Down	0.0837889301662276	0.99857649908423
C5_GO_POSITIVE_REGULATION_OF_UBIQUITIN_PROTEIN_TRANSFERASE_ACTIVITY	27	Up	0.0837995029893711	0.99857649908423
C2_REACTOME_ACTIVATION_OF_PUMA_AND_TRANSLOCATION_TO_MITOCHONDRIA	9	Up	0.083824611463985	0.99857649908423
C2_SESTO_RESPONSE_TO_UV_C4	14	Up	0.0838832387251562	0.99857649908423
C7_GSE23568_CTRL_TRANSDUCED_VS_WT_CD8_TCELL_DN	167	Up	0.0839063277725524	0.99857649908423
C5_GO_PURINE_CONTAINING_COMPOUND_TRANSMEMBRANE_TRANSPORT	6	Up	0.084030352043337	0.99857649908423
C2_DONATO_CELL_CYCLE_TRETINOIN	6	Up	0.0840512574781382	0.99857649908423
C2_PID_IL2_PI3K_PATHWAY	33	Up	0.0840585775885869	0.99857649908423
C5_GO_RECEPTOR_DIFFUSION_TRAPPING	2	Down	0.0842192269036102	0.99857649908423
C5_GO_TRANSFORMING_GROWTH_FACTOR_BETA2_PRODUCTION	7	Up	0.0842712098879913	0.99857649908423
C2_KIM_WT1_TARGETS_UP	175	Up	0.084444011926776	0.99857649908423
C5_GO_RENAL_WATER_TRANSPORT	3	Up	0.0845737615704334	0.99857649908423
C5_GO_EPITHELIAL_CELL_PROLIFERATION_INVOLVED_IN_LUNG_MORPHOGENESIS	7	Down	0.0846000021978399	0.99857649908423
C5_GO_PHOSPHATIDYLINOSITOL_4_PHOSPHATE_BINDING	24	Up	0.0846481022325483	0.99857649908423
C5_GO_REGULATION_OF_GLUCOCORTICOID_RECEPTOR_SIGNALING_PATHWAY	6	Up	0.084648834212839	0.99857649908423
C3_CCAATNNSNNNGCG_UNKNOWN	48	Up	0.0846580809530532	0.99857649908423
C5_GO_NEGATIVE_REGULATION_OF_RESPIRATORY_BURST	4	Up	0.0847258633713956	0.99857649908423
C7_GSE7568_CTRL_VS_3H_TGFB_TREATED_MACROPHAGES_WITH_IL4_AND_DEXAMETHASONE_UP	91	Down	0.0847396492657542	0.99857649908423
C2_REACTOME_PD_1_SIGNALING	18	Up	0.0848534845431976	0.99857649908423
C5_GO_GLUCAN_CATABOLIC_PROCESS	19	Down	0.084898074971413	0.99857649908423
C2_REACTOME_POST_TRANSLATIONAL_PROTEIN_MODIFICATION	1120	Up	0.084932246318323	0.99857649908423
C5_GO_NEUROTROPHIN_RECEPTOR_BINDING	8	Up	0.0849564903484533	0.99857649908423
C2_REACTOME_PREFOLDIN_MEDIATED_TRANSFER_OF_SUBSTRATE_TO_CCT_TRIC	23	Up	0.0849606085202672	0.99857649908423
C5_GO_REGULATION_OF_MYELOID_DENDRITIC_CELL_ACTIVATION	6	Down	0.0849752722534233	0.99857649908423
C5_GO_HINDGUT_DEVELOPMENT	6	Down	0.0849752722534233	0.99857649908423
C5_GO_REGULATION_OF_DEPHOSPHORYLATION	158	Down	0.0850144819889393	0.99857649908423
C5_GO_POSITIVE_REGULATION_OF_BLOOD_PRESSURE_BY_EPINEPHRINE_NOREPINEPHRINE	3	Up	0.0850569400349327	0.99857649908423
C7_GSE37301_HEMATOPOIETIC_STEM_CELL_VS_LYMPHOID_PRIMED_MPP_UP	166	Up	0.0851349465620811	0.99857649908423
C5_GO_PROTON_TRANSPORTING_ATP_SYNTHASE_COMPLEX_ASSEMBLY	4	Up	0.0851559008582213	0.99857649908423
C5_GO_REGULATION_OF_LAMELLIPODIUM_ASSEMBLY	26	Up	0.0851666198394441	0.99857649908423
C2_CHANDRAN_METASTASIS_TOP50_UP	32	Up	0.0853571308005503	0.99857649908423
C5_GO_REGULATION_OF_MITOTIC_CYTOKINESIS	6	Down	0.0853662237911926	0.99857649908423
C5_GO_DNA_INTEGRATION	8	Up	0.0853827191750911	0.99857649908423
C5_GO_POSITIVE_REGULATION_OF_BONE_DEVELOPMENT	7	Up	0.0854167632709669	0.99857649908423
C5_GO_NEGATIVE_REGULATION_OF_CIRCADIAN_RHYTHM	9	Up	0.0854250639676567	0.99857649908423
C5_GO_VERY_LOW_DENSITY_LIPOPROTEIN_PARTICLE_CLEARANCE	5	Down	0.0854333103026827	0.99857649908423
C2_WU_HBX_TARGETS_3_DN	13	Down	0.0854364733392465	0.99857649908423
C5_GO_DIPEPTIDE_TRANSMEMBRANE_TRANSPORT	4	Down	0.0854828604450341	0.99857649908423
C5_GO_FOREGUT_MORPHOGENESIS	7	Up	0.0855046501906399	0.99857649908423
C5_GO_UBIQUITIN_LIKE_MODIFIER_ACTIVATING_ENZYME_ACTIVITY	10	Down	0.0855652673984917	0.99857649908423
C7_GSE7509_UNSTIM_VS_FCGRIIB_STIM_MONOCYTE_DN	162	Down	0.0855923839615587	0.99857649908423
C5_GO_HYDROLASE_ACTIVITY_ACTING_ON_CARBON_NITROGEN_BUT_NOT_PEPTIDE_BONDS_IN_CYCLIC_AMIDINES	26	Down	0.085794324827581	0.99857649908423
C5_GO_AUDITORY_RECEPTOR_CELL_DEVELOPMENT	12	Up	0.0858613153993429	0.99857649908423
C5_GO_POSITIVE_REGULATION_OF_COMPLEMENT_ACTIVATION	2	Up	0.0858764457825166	0.99857649908423
C5_GO_BORC_COMPLEX	7	Up	0.0858863385264816	0.99857649908423
C2_MIKKELSEN_ES_HCP_WITH_H3K27ME3	10	Down	0.0859290512633365	0.99857649908423
C1_chr9q34	147	Up	0.0861405597534196	0.99857649908423
C5_GO_CLATHRIN_BINDING	44	Down	0.0862145447121422	0.99857649908423
C2_LENAOUR_DENDRITIC_CELL_MATURATION_DN	116	Up	0.086254871013712	0.99857649908423
C5_GO_REGULATION_OF_SYNAPTIC_VESICLE_PRIMING	6	Up	0.0862805409550756	0.99857649908423
C2_REACTOME_PLATELET_ACTIVATION_SIGNALING_AND_AGGREGATION	203	Up	0.0862932487068948	0.99857649908423
C5_GO_TRANSPORT_OF_VIRUS	49	Down	0.0863410337507027	0.99857649908423
C5_GO_CYTOKINE_ACTIVITY	121	Down	0.0863566528140373	0.99857649908423
C5_GO_REGULATION_OF_FIBROBLAST_MIGRATION	30	Up	0.0863982386465092	0.99857649908423
C7_GSE27241_WT_CTRL_VS_DIGOXIN_TREATED_RORGT_KO_CD4_TCELL_IN_TH17_POLARIZING_CONDITIONS_DN	154	Up	0.086414304107472	0.99857649908423
C2_WILLIAMS_ESR2_TARGETS_UP	23	Up	0.0864552432552747	0.99857649908423
C2_DACOSTA_LOW_DOSE_UV_RESPONSE_VIA_ERCC3_XPCS_DN	7	Up	0.0865255442246295	0.99857649908423
C5_GO_MULTIVESICULAR_BODY_SORTING_PATHWAY	28	Up	0.0865257318982831	0.99857649908423
C2_TERAO_AOX4_TARGETS_SKIN_UP	24	Up	0.0865268645806743	0.99857649908423
C5_GO_RETROGRADE_TRANSPORT_ENDOSOME_TO_GOLGI	74	Up	0.086628007447154	0.99857649908423
C2_REACTOME_TNF_RECEPTOR_SUPERFAMILY_TNFSF_MEMBERS_MEDIATING_NON_CANONICAL_NF_KB_PATHWAY	14	Up	0.0867050441654018	0.99857649908423
C5_GO_REGULATION_OF_NON_CANONICAL_WNT_SIGNALING_PATHWAY	16	Down	0.0867412115281736	0.99857649908423
C2_KEGG_PATHWAYS_IN_CANCER	270	Up	0.0867467189696917	0.99857649908423
C7_GSE17721_0.5H_VS_24H_POLYIC_BMDC_DN	171	Up	0.0868423448497617	0.99857649908423
C5_GO_DNA_REPLICATION_FACTOR_C_COMPLEX	6	Up	0.0868694143085885	0.99857649908423
C5_GO_MESENCHYMAL_STEM_CELL_PROLIFERATION	1	Down	0.0869976999492631	0.99857649908423
C5_GO_SMOOTHENED_SIGNALING_PATHWAY_INVOLVED_IN_VENTRAL_SPINAL_CORD_PATTERNING	5	Up	0.0871607691011966	0.99857649908423
C2_ACOSTA_PROLIFERATION_INDEPENDENT_MYC_TARGETS_DN	102	Up	0.0871753951496359	0.99857649908423
C5_GO_APOPTOTIC_MITOCHONDRIAL_CHANGES	93	Up	0.087282370986162	0.99857649908423
C5_GO_RNA_POLYMERASE_II_REPRESSING_TRANSCRIPTION_FACTOR_BINDING	34	Up	0.0872964981815052	0.99857649908423
C2_REACTOME_ACTIVATION_OF_THE_AP_1_FAMILY_OF_TRANSCRIPTION_FACTORS	10	Up	0.0872982331757408	0.99857649908423
C2_AMIT_EGF_RESPONSE_20_MCF10A	8	Up	0.0872990572018005	0.99857649908423
C2_WANG_RESPONSE_TO_FORSKOLIN_DN	8	Up	0.08733606925891	0.99857649908423
C2_BIOCARTA_PPARA_PATHWAY	47	Up	0.0873466437327722	0.99857649908423
C5_GO_HORMONE_ACTIVITY	41	Down	0.0873528603715814	0.99857649908423
C5_GO_NEGATIVE_REGULATION_OF_RECEPTOR_BIOSYNTHETIC_PROCESS	5	Up	0.0874335846737063	0.99857649908423
C2_PID_ERA_GENOMIC_PATHWAY	58	Up	0.0875673662540557	0.99857649908423
C5_GO_DICARBOXYLIC_ACID_METABOLIC_PROCESS	48	Down	0.0876270797943168	0.99857649908423
C2_REACTOME_FCERI_MEDIATED_NF_KB_ACTIVATION	68	Up	0.0877269302419367	0.99857649908423
C5_GO_ENDODEOXYRIBONUCLEASE_ACTIVITY_PRODUCING_5_PHOSPHOMONOESTERS	12	Up	0.0877677536048537	0.99857649908423
C2_BIOCARTA_TID_PATHWAY	16	Up	0.0878155105371432	0.99857649908423
C7_GSE21670_STAT3_KO_VS_WT_CD4_TCELL_TGFB_TREATED_UP	179	Up	0.0878414225605868	0.99857649908423
C5_GO_INTERFERON_GAMMA_SECRETION	13	Down	0.0879216093013338	0.99857649908423
C5_GO_POLY_N_ACETYLLACTOSAMINE_BIOSYNTHETIC_PROCESS	6	Up	0.0879375597677676	0.99857649908423
C7_GSE21033_3H_VS_24H_POLYIC_STIM_DC_DN	117	Up	0.0879709743203192	0.99857649908423
C2_SONG_TARGETS_OF_IE86_CMV_PROTEIN	52	Up	0.0881435854109558	0.99857649908423
C5_GO_INTERLEUKIN_1_BIOSYNTHETIC_PROCESS	3	Up	0.0881587478995344	0.99857649908423
C5_GO_REGULATION_OF_INTERLEUKIN_1_BIOSYNTHETIC_PROCESS	3	Up	0.0881587478995344	0.99857649908423
C5_GO_RIBOSOMAL_SUBUNIT	146	Down	0.0882038821642907	0.99857649908423
C5_GO_CYTIDINE_DEAMINASE_ACTIVITY	9	Down	0.0882173382939325	0.99857649908423
C2_PID_IL4_2PATHWAY	51	Up	0.088225466075581	0.99857649908423
C2_REACTOME_THROMBIN_SIGNALLING_THROUGH_PROTEINASE_ACTIVATED_RECEPTORS_PARS	24	Up	0.0882575000244394	0.99857649908423
C5_GO_POSITIVE_REGULATION_OF_REACTIVE_OXYGEN_SPECIES_BIOSYNTHETIC_PROCESS	37	Up	0.0884242366533007	0.99857649908423
C2_AMIT_DELAYED_EARLY_GENES	17	Up	0.088444563139149	0.99857649908423
C5_GO_RESPONSE_TO_PLATELET_AGGREGATION_INHIBITOR	9	Up	0.0884979331677331	0.99857649908423
C7_GSE24634_IL4_VS_CTRL_TREATED_NAIVE_CD4_TCELL_DAY3_UP	165	Down	0.088542933674425	0.99857649908423
C5_GO_AMINOACYL_TRNA_SYNTHETASE_MULTIENZYME_COMPLEX	12	Down	0.0886134267009823	0.99857649908423
C2_XU_GH1_AUTOCRINE_TARGETS_DN	100	Up	0.0886435548984471	0.99857649908423
C2_BILANGES_SERUM_RESPONSE_TRANSLATION	18	Down	0.0886577867267917	0.99857649908423
C5_GO_DORSAL_VENTRAL_AXIS_SPECIFICATION	5	Up	0.0886757982766858	0.99857649908423
C5_GO_PROTEIN_SERINE_THREONINE_PHOSPHATASE_INHIBITOR_ACTIVITY	5	Down	0.0887599171062137	0.99857649908423
C2_WIEMANN_TELOMERE_SHORTENING_AND_CHRONIC_LIVER_DAMAGE_UP	8	Up	0.0887613111626961	0.99857649908423
C5_GO_PEPTIDYL_CYSTEINE_MODIFICATION	37	Up	0.0888358548179068	0.99857649908423
C2_GARGALOVIC_RESPONSE_TO_OXIDIZED_PHOSPHOLIPIDS_BLUE_UP	116	Up	0.0889289573460506	0.99857649908423
C5_GO_ACTIVATION_OF_MAPK_ACTIVITY	123	Up	0.0889416037155215	0.99857649908423
C5_GO_APICAL_JUNCTION_COMPLEX	100	Down	0.0890674095226169	0.99857649908423
C5_GO_4_IRON_4_SULFUR_CLUSTER_BINDING	39	Down	0.0890792965606604	0.99857649908423
C5_GO_POSITIVE_REGULATION_OF_EPITHELIAL_CELL_PROLIFERATION_INVOLVED_IN_LUNG_MORPHOGENESIS	4	Down	0.0891197029071052	0.99857649908423
C5_GO_NEGATIVE_REGULATION_OF_MAST_CELL_DEGRANULATION	4	Up	0.0891874563218241	0.99857649908423
C2_REACTOME_SIGNALING_BY_RAS_MUTANTS	51	Up	0.0892298777925222	0.99857649908423
C7_GSE339_CD8POS_VS_CD4CD8DN_DC_DN	171	Up	0.0894404977685614	0.99857649908423
C5_GO_NEGATIVE_REGULATION_OF_CELLULAR_RESPONSE_TO_INSULIN_STIMULUS	31	Up	0.0894634102350816	0.99857649908423
C5_GO_MODULATION_BY_HOST_OF_VIRAL_GENOME_REPLICATION	14	Down	0.0894917206736879	0.99857649908423
C2_REACTOME_BICARBONATE_TRANSPORTERS	9	Down	0.0897340048103352	0.99857649908423
C1_chr11q23	85	Down	0.0897904684507997	0.99857649908423
C5_GO_POSITIVE_REGULATION_OF_EXECUTION_PHASE_OF_APOPTOSIS	7	Up	0.0898709088207814	0.99857649908423
C2_PID_CXCR3_PATHWAY	37	Up	0.0899070053195732	0.99857649908423
C5_GO_MODULATION_OF_PROGRAMMED_CELL_DEATH_IN_OTHER_ORGANISM	6	Up	0.0900503459750634	0.99857649908423
C5_GO_POSITIVE_REGULATION_OF_MEMBRANE_POTENTIAL	14	Up	0.0900841723331047	0.99857649908423
C2_FAELT_B_CLL_WITH_VH3_21_UP	37	Up	0.0900878485549296	0.99857649908423
C2_HOLLEMAN_ASPARAGINASE_RESISTANCE_B_ALL_UP	19	Down	0.0903031285607522	0.99857649908423
C5_GO_TRNA_THREONYLCARBAMOYLADENOSINE_METABOLIC_PROCESS	13	Up	0.0903113554658889	0.99857649908423
C2_BROWNE_HCMV_INFECTION_12HR_DN	76	Down	0.0903458194485466	0.99857649908423
C5_GO_CALCITONIN_FAMILY_RECEPTOR_SIGNALING_PATHWAY	3	Down	0.0904410321434093	0.99857649908423
C2_REACTOME_LONG_TERM_POTENTIATION	16	Down	0.0904831719711305	0.99857649908423
C5_GO_NODAL_BINDING	1	Down	0.0905026022172988	0.99857649908423
C5_GO_HISTONE_H3_K36_METHYLATION	12	Down	0.0905230101660041	0.99857649908423
C7_GSE37416_0H_VS_24H_F_TULARENSIS_LVS_NEUTROPHIL_DN	162	Up	0.090604175396248	0.99857649908423
C2_CHIANG_LIVER_CANCER_SUBCLASS_POLYSOMY7_DN	22	Up	0.0906148512921918	0.99857649908423
C5_GO_REGULATION_OF_MELANIN_BIOSYNTHETIC_PROCESS	6	Down	0.0906487471813594	0.99857649908423
C2_ULE_SPLICING_VIA_NOVA2	35	Down	0.0906652140446408	0.99857649908423
C5_GO_REGULATION_OF_PROTEIN_MODIFICATION_BY_SMALL_PROTEIN_CONJUGATION_OR_REMOVAL	189	Up	0.0907521439860236	0.99857649908423
C5_GO_ENDONUCLEOLYTIC_CLEAVAGE_INVOLVED_IN_RRNA_PROCESSING	7	Up	0.0907694394448349	0.99857649908423
C1_chr13q22	15	Down	0.0907996959243255	0.99857649908423
C2_FAELT_B_CLL_WITH_VH3_21_DN	45	Down	0.0908888498436169	0.99857649908423
C5_GO_REGULATION_OF_TOLL_LIKE_RECEPTOR_3_SIGNALING_PATHWAY	8	Down	0.0909772857866768	0.99857649908423
C2_REACTOME_COMPLEMENT_CASCADE	26	Down	0.0910599885343822	0.99857649908423
C5_GO_PROTON_TRANSPORTING_ATP_SYNTHASE_ACTIVITY_ROTATIONAL_MECHANISM	13	Down	0.0911464097047817	0.99857649908423
C5_GO_REGULATION_OF_PROTEIN_KINASE_C_ACTIVITY	4	Down	0.0911704188380661	0.99857649908423
C1_chr15q14	18	Down	0.0912797137878736	0.99857649908423
C5_GO_HOMOSERINE_METABOLIC_PROCESS	2	Up	0.0913020757885482	0.99857649908423
C2_REACTOME_MET_RECEPTOR_RECYCLING	9	Up	0.091316606398955	0.99857649908423
C2_BIOCARTA_P53HYPOXIA_PATHWAY	20	Up	0.0913523544795344	0.99857649908423
C2_ABBUD_LIF_SIGNALING_1_UP	33	Up	0.0913596065731589	0.99857649908423
C5_GO_RECEPTOR_TRANSACTIVATION	3	Up	0.091399224624675	0.99857649908423
C7_GSE6259_CD4_TCELL_VS_CD8_TCELL_DN	168	Up	0.0914924355255375	0.99857649908423
C2_HOFMANN_MYELODYSPLASTIC_SYNDROM_LOW_RISK_DN	18	Up	0.0915803076106294	0.99857649908423
C5_GO_CELLULAR_RESPONSE_TO_OXYGEN_RADICAL	20	Up	0.091594906927724	0.99857649908423
C5_GO_PRESYNAPTIC_MEMBRANE_ORGANIZATION	6	Down	0.0916083560319514	0.99857649908423
C5_GO_TRANSFORMING_GROWTH_FACTOR_BETA_PRODUCTION	31	Up	0.091642166494036	0.99857649908423
C5_GO_NATURAL_KILLER_CELL_CHEMOTAXIS	6	Down	0.091698035471022	0.99857649908423
C5_GO_REGULATION_OF_CHOLESTEROL_BIOSYNTHETIC_PROCESS	40	Up	0.0917261792546222	0.99857649908423
C7_GSE17974_0H_VS_1H_IN_VITRO_ACT_CD4_TCELL_DN	171	Up	0.0917316753773159	0.99857649908423
C2_BANDRES_RESPONSE_TO_CARMUSTIN_MGMT_24HR_UP	8	Up	0.0917353818828278	0.99857649908423
C2_REACTOME_NUCLEOTIDE_BINDING_DOMAIN_LEUCINE_RICH_REPEAT_CONTAINING_RECEPTOR_NLR_SIGNALING_PATHWAYS	52	Up	0.0918490592338479	0.99857649908423
C2_CEBALLOS_TARGETS_OF_TP53_AND_MYC_UP	20	Up	0.0919191150173726	0.99857649908423
C2_ABBUD_LIF_SIGNALING_2_DN	4	Down	0.0919595698756852	0.99857649908423
C5_GO_ION_CHANNEL_BINDING	89	Down	0.0919892981493446	0.99857649908423
C5_GO_NEGATIVE_REGULATION_OF_CATION_CHANNEL_ACTIVITY	26	Down	0.0920153616305802	0.99857649908423
C2_WAMUNYOKOLI_OVARIAN_CANCER_GRADES_1_2_UP	112	Up	0.0920168202558045	0.99857649908423
C5_GO_POSITIVE_REGULATION_OF_TRANSCRIPTION_FROM_RNA_POLYMERASE_II_PROMOTER_IN_RESPONSE_TO_OXIDATIVE_STRESS	3	Down	0.0921877872413794	0.99857649908423
C5_GO_REGULATION_OF_MICROTUBULE_NUCLEATION	5	Up	0.0922025190563108	0.99857649908423
C5_GO_NEGATIVE_REGULATION_OF_CHEMOKINE_MEDIATED_SIGNALING_PATHWAY	5	Down	0.0922273123156152	0.99857649908423
C5_GO_PROTEASOMAL_PROTEIN_CATABOLIC_PROCESS	391	Up	0.0922368084902454	0.99857649908423
C5_GO_REGULATION_OF_MUSCLE_CONTRACTION	105	Down	0.0924601431214253	0.99857649908423
C7_GSE31082_DP_VS_CD4_SP_THYMOCYTE_UP	174	Up	0.0924785386892658	0.99857649908423
C7_GSE4535_BM_DERIVED_DC_VS_FOLLICULAR_DC_UP	177	Down	0.0925556725821461	0.99857649908423
C7_GSE12366_GC_VS_NAIVE_BCELL_DN	172	Up	0.0926255349361246	0.99857649908423
C2_BIOCARTA_PDZS_PATHWAY	14	Down	0.0926284606682	0.99857649908423
C5_GO_ICOSANOID_BINDING	4	Up	0.092684275259364	0.99857649908423
C5_GO_ARACHIDONIC_ACID_BINDING	4	Up	0.092684275259364	0.99857649908423
C2_REACTOME_TOXICITY_OF_BOTULINUM_TOXIN_TYPE_D_BONT_D	4	Down	0.0928521644401784	0.99857649908423
C5_GO_NEUROTROPHIN_TRK_RECEPTOR_BINDING	6	Up	0.0928703000181824	0.99857649908423
C3_GGCAGCT_MIR22	193	Down	0.0928874390092661	0.99857649908423
C2_BOQUEST_STEM_CELL_UP	181	Down	0.0929113907936146	0.99857649908423
C5_GO_NEGATIVE_REGULATION_OF_LEUKOCYTE_DEGRANULATION	10	Up	0.0929174367713946	0.99857649908423
C5_GO_PLATELET_AGGREGATION	48	Up	0.0929639036154484	0.99857649908423
C7_GSE17301_CTRL_VS_48H_IFNA2_STIM_CD8_TCELL_DN	161	Up	0.0930492225670833	0.99857649908423
C7_GSE17974_0H_VS_2H_IN_VITRO_ACT_CD4_TCELL_DN	171	Up	0.0930831836478253	0.99857649908423
C7_GSE2770_IL4_ACT_VS_ACT_CD4_TCELL_48H_UP	171	Down	0.0930858863739311	0.99857649908423
C5_GO_DAMAGED_DNA_BINDING	61	Up	0.0931074123303083	0.99857649908423
C5_GO_RAP_GUANYL_NUCLEOTIDE_EXCHANGE_FACTOR_ACTIVITY	5	Down	0.0931359369010733	0.99857649908423
C2_GERY_CEBP_TARGETS	102	Up	0.0932904907253366	0.99857649908423
C5_GO_ARGININE_TRANSMEMBRANE_TRANSPORTER_ACTIVITY	4	Up	0.0933010626152647	0.99857649908423
C7_GSE27670_BLIMP1_VS_LMP1_TRANSDUCED_GC_BCELL_DN	167	Up	0.0933255060766867	0.99857649908423
C5_GO_POSITIVE_REGULATION_OF_CD8_POSITIVE_ALPHA_BETA_T_CELL_ACTIVATION	5	Down	0.0934362271524496	0.99857649908423
C5_GO_ENDOLYSOSOME_LUMEN	5	Up	0.0934487560838345	0.99857649908423
C5_GO_POSITIVE_REGULATION_OF_ESTABLISHMENT_OF_PROTEIN_LOCALIZATION_TO_MITOCHONDRION	49	Up	0.0934538392802877	0.99857649908423
C7_GSE17974_CTRL_VS_ACT_IL4_AND_ANTI_IL12_48H_CD4_TCELL_DN	169	Up	0.0934790328311642	0.99857649908423
C5_GO_ENDOCARDIUM_DEVELOPMENT	9	Up	0.093507437964069	0.99857649908423
C5_GO_DUCTUS_ARTERIOSUS_CLOSURE	1	Down	0.0935760148355338	0.99857649908423
C5_GO_GLUTAMATE_BIOSYNTHETIC_PROCESS	5	Down	0.093599208416851	0.99857649908423
C7_GSE2770_TGFB_AND_IL4_ACT_VS_ACT_CD4_TCELL_6H_DN	175	Up	0.0937162545082902	0.99857649908423
C1_chr16q12	24	Down	0.0937707785214036	0.99857649908423
C7_GSE13306_TREG_VS_TCONV_SPLEEN_UP	156	Up	0.0938074281440545	0.99857649908423
C3_EVI1_06	14	Down	0.0939582091186496	0.99857649908423
C5_GO_POSITIVE_REGULATION_OF_TRANSMEMBRANE_RECEPTOR_PROTEIN_SERINE_THREONINE_KINASE_SIGNALING_PATHWAY	64	Up	0.0942138356876845	0.99857649908423
C2_REACTOME_DERMATAN_SULFATE_BIOSYNTHESIS	5	Up	0.0942407998519505	0.99857649908423
C5_GO_REGULATION_OF_RIBONUCLEOPROTEIN_COMPLEX_LOCALIZATION	5	Down	0.0942407998519505	0.99857649908423
C2_REACTOME_TRANSLESION_SYNTHESIS_BY_POLH	17	Up	0.0942446454645558	0.99857649908423
C5_GO_ERROR_FREE_TRANSLESION_SYNTHESIS	17	Up	0.0942446454645558	0.99857649908423
C2_RAY_TARGETS_OF_P210_BCR_ABL_FUSION_UP	13	Down	0.0942464131679384	0.99857649908423
C2_LINDSTEDT_DENDRITIC_CELL_MATURATION_C	56	Up	0.0944548381667664	0.99857649908423
C5_GO_POSITIVE_REGULATION_OF_LONG_TERM_SYNAPTIC_POTENTIATION	14	Up	0.0945379565859448	0.99857649908423
C2_REACTOME_TGF_BETA_RECEPTOR_SIGNALING_ACTIVATES_SMADS	30	Up	0.0945422675461001	0.99857649908423
C7_GSE12845_IGD_NEG_BLOOD_VS_DARKZONE_GC_TONSIL_BCELL_UP	165	Down	0.0946458449745009	0.99857649908423
C2_REACTOME_TELOMERE_EXTENSION_BY_TELOMERASE	5	Down	0.0947464719350921	0.99857649908423
C7_GSE2128_C57BL6_VS_NOD_THYMOCYTE_MIMETOPE_NEGATIVE_SELECTION_UP	122	Down	0.0948018959115567	0.99857649908423
C5_GO_INTERLEUKIN_18_MEDIATED_SIGNALING_PATHWAY	7	Up	0.0950514464776847	0.99857649908423
C2_BIOCARTA_RB_PATHWAY	11	Up	0.0951521441922847	0.99857649908423
C5_GO_NEGATIVE_REGULATION_OF_PROTEASOMAL_UBIQUITIN_DEPENDENT_PROTEIN_CATABOLIC_PROCESS	27	Up	0.095292787101744	0.99857649908423
C2_PID_CIRCADIAN_PATHWAY	15	Up	0.0953333465268783	0.99857649908423
C5_GO_POST_EMBRYONIC_EYE_MORPHOGENESIS	5	Down	0.0954070935252969	0.99857649908423
C2_BIOCARTA_MAL_PATHWAY	16	Up	0.0954965178395057	0.99857649908423
C5_GO_UBIQUITIN_PROTEIN_TRANSFERASE_REGULATOR_ACTIVITY	14	Up	0.0955520831236593	0.99857649908423
C6_P53_DN.V2_UP	80	Down	0.0955664719191958	0.99857649908423
C5_GO_REGULATION_OF_MICROVILLUS_LENGTH	3	Up	0.0955961790731822	0.99857649908423
C5_GO_CHONDROITIN_SULFATE_CATABOLIC_PROCESS	9	Up	0.0956093744788869	0.99857649908423
C5_GO_N_ACETYLNEURAMINATE_CATABOLIC_PROCESS	6	Up	0.0956330522235064	0.99857649908423
C5_GO_ANTIGEN_RECEPTOR_MEDIATED_SIGNALING_PATHWAY	195	Up	0.0956393920891817	0.99857649908423
C3_ACACTCC_MIR122A	63	Up	0.0956988967472329	0.99857649908423
C2_BIOCARTA_ARAP_PATHWAY	16	Down	0.0957345295250136	0.99857649908423
C5_GO_NEGATIVE_REGULATION_OF_MITOCHONDRION_ORGANIZATION	40	Up	0.0957504438970615	0.99857649908423
C7_GSE14350_TREG_VS_TEFF_DN	138	Down	0.0957550527213725	0.99857649908423
C2_REACTOME_SIGNALING_BY_CYTOSOLIC_FGFR1_FUSION_MUTANTS	18	Up	0.0957962746156305	0.99857649908423
C5_GO_HEMATOPOIETIC_STEM_CELL_MIGRATION	6	Down	0.0958071601431043	0.99857649908423
C3_CDP_01	53	Down	0.0958280210474418	0.99857649908423
C5_GO_PARASPECKLES	6	Down	0.09587687432147	0.99857649908423
C5_GO_POSITIVE_REGULATION_OF_TRANSFORMING_GROWTH_FACTOR_BETA_PRODUCTION	15	Up	0.0958904910411605	0.99857649908423
C2_SCHMIDT_POR_TARGETS_IN_LIMB_BUD_UP	23	Up	0.0959185609270335	0.99857649908423
C5_GO_TRANSFERASE_COMPLEX	659	Up	0.0959609577812203	0.99857649908423
C5_GO_REGULATION_OF_NUCLEOBASE_CONTAINING_COMPOUND_TRANSPORT	14	Down	0.0959631057774063	0.99857649908423
C2_REACTOME_GLYCOGEN_SYNTHESIS	13	Down	0.0960959868595297	0.99857649908423
C7_GSE3039_B2_VS_B1_BCELL_DN	171	Up	0.0961055511279541	0.99857649908423
C5_GO_COFACTOR_CATABOLIC_PROCESS	46	Down	0.0961352668553177	0.99857649908423
C5_GO_ION_ANTIPORTER_ACTIVITY	43	Down	0.0961729151029873	0.99857649908423
C5_GO_CELLULAR_RESPONSE_TO_EXOGENOUS_DSRNA	13	Up	0.0962264605538589	0.99857649908423
C5_GO_REGULATION_OF_SMOOTH_MUSCLE_CONTRACTION	41	Down	0.0962430454345445	0.99857649908423
C2_REACTOME_TRANSLOCATION_OF_ZAP_70_TO_IMMUNOLOGICAL_SYNAPSE	14	Up	0.0962723004940984	0.99857649908423
C5_GO_HINDBRAIN_RADIAL_GLIA_GUIDED_CELL_MIGRATION	8	Down	0.0962810026130947	0.99857649908423
C5_GO_DOUBLE_STRAND_BREAK_REPAIR_VIA_SINGLE_STRAND_ANNEALING	6	Up	0.0962960125229684	0.99857649908423
C5_GO_INTRASPECIES_INTERACTION_BETWEEN_ORGANISMS	33	Down	0.0963241248958717	0.99857649908423
C7_GSE5960_TH1_VS_ANERGIC_TH1_DN	168	Up	0.0963442895506364	0.99857649908423
C2_CORRADETTI_MTOR_PATHWAY_REGULATORS_DN	5	Up	0.0964177836812239	0.99857649908423
C2_REACTOME_NECTIN_NECL_TRANS_HETERODIMERIZATION	6	Down	0.0964243745606594	0.99857649908423
C2_PALOMERO_GSI_SENSITIVITY_DN	4	Up	0.0964923047794192	0.99857649908423
C5_GO_PROTEIN_LOCALIZATION_TO_CILIARY_TRANSITION_ZONE	5	Down	0.0965077500980419	0.99857649908423
C5_GO_PI_BODY	4	Down	0.0965500750538304	0.99857649908423
C7_GSE37532_VISCERAL_ADIPOSE_TISSUE_VS_LN_DERIVED_TREG_CD4_TCELL_UP	153	Up	0.096559420310252	0.99857649908423
C5_GO_CULLIN_RING_UBIQUITIN_LIGASE_COMPLEX	135	Up	0.0966300635279212	0.99857649908423
C5_GO_POSITIVE_REGULATION_OF_MHC_CLASS_II_BIOSYNTHETIC_PROCESS	6	Down	0.0966581107799823	0.99857649908423
C2_GINESTIER_BREAST_CANCER_ZNF217_AMPLIFIED_DN	270	Up	0.0967021941896553	0.99857649908423
C2_KEGG_GLUTATHIONE_METABOLISM	39	Down	0.096717641736825	0.99857649908423
C5_GO_SCHWANN_CELL_DIFFERENTIATION	30	Up	0.0967854475836225	0.99857649908423
C2_REACTOME_INTERLEUKIN_15_SIGNALING	14	Up	0.0968782635769515	0.99857649908423
C2_REACTOME_IKBA_VARIANT_LEADS_TO_EDA_ID	7	Up	0.0969061228013239	0.99857649908423
C2_REACTOME_REGULATION_OF_TP53_ACTIVITY_THROUGH_ASSOCIATION_WITH_CO_FACTORS	13	Up	0.0969118440894041	0.99857649908423
C2_REACTOME_G_PROTEIN_MEDIATED_EVENTS	42	Up	0.0969237970890062	0.99857649908423
C2_REACTOME_AURKA_ACTIVATION_BY_TPX2	64	Up	0.0969343649291123	0.99857649908423
C7_GSE11367_CTRL_VS_IL17_TREATED_SMOOTH_MUSCLE_CELL_DN	87	Down	0.0969466878721305	0.99857649908423
C7_GSE23321_CD8_STEM_CELL_MEMORY_VS_NAIVE_CD8_TCELL_UP	156	Up	0.0970021425635925	0.99857649908423
C2_REACTOME_SIGNALING_BY_ACTIVIN	9	Up	0.0970095070129705	0.99857649908423
C5_GO_DYSTROGLYCAN_COMPLEX	6	Down	0.09719742408854	0.99857649908423
C3_AR_03	42	Up	0.0972012379462376	0.99857649908423
C5_GO_OLIGODENDROCYTE_DEVELOPMENT	30	Down	0.0972420103268263	0.99857649908423
C5_GO_PROMOTER_SPECIFIC_CHROMATIN_BINDING	34	Up	0.0973814713162206	0.99857649908423
C2_BIOCARTA_HBX_PATHWAY	6	Up	0.097385574277758	0.99857649908423
C2_BOYAULT_LIVER_CANCER_SUBCLASS_G6_UP	57	Up	0.0974329231153365	0.99857649908423
C5_GO_CAMP_CATABOLIC_PROCESS	6	Down	0.0974797584872126	0.99857649908423
C5_GO_G_QUADRUPLEX_DNA_BINDING	8	Up	0.0977613314121257	0.99857649908423
C2_KEGG_OXIDATIVE_PHOSPHORYLATION	101	Down	0.0977686694171515	0.99857649908423
C5_GO_L_GLUTAMATE_IMPORT	10	Down	0.0977767989290692	0.99857649908423
C2_KEGG_ENDOMETRIAL_CANCER	48	Up	0.0978275049855079	0.99857649908423
C5_GO_ESTABLISHMENT_OF_MITOTIC_SPINDLE_LOCALIZATION	22	Up	0.0978514765194058	0.99857649908423
C2_REACTOME_THE_CITRIC_ACID_TCA_CYCLE_AND_RESPIRATORY_ELECTRON_TRANSPORT	145	Down	0.0978653959082663	0.99857649908423
C6_GLI1_UP.V1_DN	12	Down	0.0979479836438394	0.99857649908423
C2_NAGASHIMA_NRG1_SIGNALING_UP	149	Up	0.097985465207244	0.99857649908423
C5_GO_HISTONE_H4_ACETYLATION	62	Up	0.0979927007576816	0.99857649908423
C5_GO_REGULATION_OF_ORGAN_GROWTH	69	Up	0.0980456768968699	0.99857649908423
C2_PLASARI_TGFB1_TARGETS_1HR_UP	27	Up	0.0981041628973775	0.99857649908423
C7_GSE3203_HEALTHY_VS_INFLUENZA_INFECTED_LN_BCELL_DN	130	Down	0.0981181594769616	0.99857649908423
C2_REACTOME_SYNTHESIS_OF_UDP_N_ACETYL_GLUCOSAMINE	8	Up	0.0981469450813295	0.99857649908423
C5_GO_NEGATIVE_REGULATION_OF_HISTONE_METHYLATION	18	Down	0.0981694170009018	0.99857649908423
C2_KEGG_EPITHELIAL_CELL_SIGNALING_IN_HELICOBACTER_PYLORI_INFECTION	58	Up	0.0982199684183989	0.99857649908423
C5_GO_NEGATIVE_REGULATION_OF_AMYLOID_PRECURSOR_PROTEIN_CATABOLIC_PROCESS	13	Down	0.0982396573518095	0.99857649908423
C5_GO_ISOPRENOID_BIOSYNTHETIC_PROCESS	19	Up	0.0982535313245918	0.99857649908423
C5_GO_MODULATION_BY_SYMBIONT_OF_HOST_CELLULAR_PROCESS	25	Down	0.0984015954285312	0.99857649908423
C5_GO_SITE_OF_DNA_DAMAGE	68	Up	0.0984567029913476	0.99857649908423
C5_GO_THIOESTERASE_BINDING	11	Up	0.0985286345867373	0.99857649908423
C7_GSE1925_CTRL_VS_3H_IFNG_STIM_IFNG_PRIMED_MACROPHAGE_UP	146	Down	0.0985763196861035	0.99857649908423
C3_HEN1_01	140	Down	0.0985962450988395	0.99857649908423
C2_COLLER_MYC_TARGETS_UP	17	Up	0.0986165111275053	0.99857649908423
C7_GSE17721_POLYIC_VS_PAM3CSK4_2H_BMDC_UP	169	Up	0.0986319795204159	0.99857649908423
C5_GO_PHOSPHATIDYLINOSITOL_4_5_BISPHOSPHATE_5_PHOSPHATASE_ACTIVITY	8	Up	0.0986357716068608	0.99857649908423
C5_GO_PLATELET_ACTIVATION	120	Up	0.0986787131024852	0.99857649908423
C7_GSE42021_CD24INT_TREG_VS_CD24INT_TCONV_THYMUS_UP	173	Up	0.0988475430893902	0.99857649908423
C5_GO_NUCLEAR_TRANSCRIPTION_FACTOR_COMPLEX	144	Up	0.0988840402483863	0.99857649908423
C5_GO_GUANINE_THYMINE_MISPAIR_BINDING	4	Up	0.0989278427363349	0.99857649908423
C5_GO_DETECTION_OF_MOLECULE_OF_BACTERIAL_ORIGIN	9	Down	0.0989530040859593	0.99857649908423
C2_SERVITJA_LIVER_HNF1A_TARGETS_DN	89	Down	0.0989652901802908	0.99857649908423
C5_GO_ALDITOL_CATABOLIC_PROCESS	6	Up	0.098972784542736	0.99857649908423
C3_NMYC_01	211	Up	0.0989866437815417	0.99857649908423
C2_WANG_METASTASIS_OF_BREAST_CANCER_ESR1_DN	25	Up	0.0990800566992175	0.99857649908423
C5_GO_RESPONSE_TO_INSECTICIDE	9	Up	0.0991163551231683	0.99857649908423
C2_REACTOME_DAG_AND_IP3_SIGNALING	32	Up	0.0993966007373832	0.99857649908423
C2_BIOCARTA_BBCELL_PATHWAY	9	Up	0.0995690928438141	0.99857649908423
C5_GO_LONG_CHAIN_FATTY_ACID_BIOSYNTHETIC_PROCESS	18	Down	0.099606495882408	0.99857649908423
C5_GO_POSITIVE_REGULATION_OF_ALKALINE_PHOSPHATASE_ACTIVITY	5	Up	0.099619955177731	0.99857649908423
C5_GO_RNA_POLYMERASE_III_COMPLEX	15	Up	0.0997689392771729	0.99857649908423
C5_GO_NEGATIVE_REGULATION_BY_HOST_OF_VIRAL_GENOME_REPLICATION	6	Down	0.0998220995296268	0.99857649908423
C5_GO_NEGATIVE_REGULATION_OF_STRIATED_MUSCLE_CELL_DIFFERENTIATION	21	Up	0.0998482230209628	0.99857649908423
C5_GO_POSITIVE_REGULATION_OF_DOUBLE_STRAND_BREAK_REPAIR_VIA_NONHOMOLOGOUS_END_JOINING	12	Up	0.0998596831106541	0.99857649908423
C5_GO_FRUCTOSE_METABOLIC_PROCESS	9	Down	0.0999363409252365	0.99857649908423
C2_DAUER_STAT3_TARGETS_UP	41	Up	0.100000701713445	0.99857649908423
C5_GO_RESPONSE_TO_FLUORIDE	5	Up	0.100002972873986	0.99857649908423
C7_GSE2770_TGFB_AND_IL4_ACT_VS_ACT_CD4_TCELL_2H_DN	170	Up	0.100040724531392	0.99857649908423
C7_GSE7764_IL15_TREATED_VS_CTRL_NK_CELL_24H_DN	162	Down	0.100071008079067	0.99857649908423
C3_AAGCACA_MIR218	299	Down	0.100183791052144	0.99857649908423
C7_GSE40273_XBP1_KO_VS_WT_TREG_DN	169	Down	0.100202227599014	0.99857649908423
C7_GSE27434_WT_VS_DNMT1_KO_TREG_DN	177	Up	0.100245032388074	0.99857649908423
C5_GO_POLYSOMAL_RIBOSOME	24	Down	0.100448632502235	0.99857649908423
C5_GO_FATTY_ACID_TRANSPORT	62	Up	0.100482514094722	0.99857649908423
C2_SEIDEN_MET_SIGNALING	19	Up	0.100484707484328	0.99857649908423
C7_GSE17974_CTRL_VS_ACT_IL4_AND_ANTI_IL12_2H_CD4_TCELL_DN	171	Up	0.100506747995242	0.99857649908423
C2_REACTOME_PHOSPHOLIPID_METABOLISM	166	Up	0.100506869084149	0.99857649908423
C1_chr15q13	11	Down	0.100579083618922	0.99857649908423
C5_GO_REGULATION_OF_RECEPTOR_CLUSTERING	6	Down	0.100640967719108	0.99857649908423
C2_WALLACE_JAK2_TARGETS_UP	20	Up	0.100645692060374	0.99857649908423
C7_GSE21546_UNSTIM_VS_ANTI_CD3_STIM_ELK1_KO_DP_THYMOCYTES_DN	120	Up	0.100645839796461	0.99857649908423
C7_GSE15659_NAIVE_CD4_TCELL_VS_RESTING_TREG_UP	140	Up	0.100668114045521	0.99857649908423
C7_GSE32255_UNSTIM_VS_4H_LPS_STIM_DC_DN	133	Up	0.100743378645309	0.99857649908423
C2_THEILGAARD_NEUTROPHIL_AT_SKIN_WOUND_UP	71	Up	0.100819498527565	0.99857649908423
C5_GO_REGULATION_OF_ESTABLISHMENT_OR_MAINTENANCE_OF_CELL_POLARITY	23	Down	0.100836784448801	0.99857649908423
C7_GSE14308_TH2_VS_NATURAL_TREG_DN	164	Down	0.100932303902267	0.99857649908423
C5_GO_N_N_DIMETHYLANILINE_MONOOXYGENASE_ACTIVITY	4	Down	0.101052141478492	0.99857649908423
C7_GSE2770_TGFB_AND_IL4_VS_TGFB_AND_IL12_TREATED_ACT_CD4_TCELL_48H_UP	168	Up	0.101062722745763	0.99857649908423
C5_GO_GOLGI_MEDIAL_CISTERNA	7	Down	0.101137460702966	0.99857649908423
C5_GO_REGULATION_OF_PROTEIN_CATABOLIC_PROCESS	302	Up	0.101170897171963	0.99857649908423
C2_WANG_BARRETTS_ESOPHAGUS_UP	37	Up	0.101260187580312	0.99857649908423
C5_GO_OXIDOREDUCTASE_ACTIVITY_ACTING_ON_PAIRED_DONORS_WITH_INCORPORATION_OR_REDUCTION_OF_MOLECULAR_OXYGEN_REDUCED_ASCORBATE_AS_ONE_DONOR_AND_INCORPORATION_OF_ONE_ATOM_OF_OXYGEN	2	Up	0.101274918251816	0.99857649908423
C5_GO_RESPONSE_TO_FORSKOLIN	8	Up	0.101296606551229	0.99857649908423
C2_REACTOME_TRAF6_MEDIATED_IRF7_ACTIVATION	17	Up	0.101332920262005	0.99857649908423
C2_REACTOME_MRNA_CAPPING	25	Up	0.101478612122859	0.99857649908423
C2_REACTOME_RAB_GERANYLGERANYLATION	53	Up	0.101481927568111	0.99857649908423
C5_GO_DERLIN_1_RETROTRANSLOCATION_COMPLEX	9	Up	0.101533713398328	0.99857649908423
C2_REACTOME_COOPERATION_OF_PREFOLDIN_AND_TRIC_CCT_IN_ACTIN_AND_TUBULIN_FOLDING	24	Up	0.101549630769969	0.99857649908423
C2_BUSA_SAM68_TARGETS_DN	6	Up	0.10155033016346	0.99857649908423
C5_GO_ANTIGEN_PROCESSING_AND_PRESENTATION_OF_ENDOGENOUS_PEPTIDE_ANTIGEN_VIA_MHC_CLASS_I_VIA_ER_PATHWAY	5	Up	0.101560191022818	0.99857649908423
C2_LIANG_SILENCED_BY_METHYLATION_UP	19	Up	0.101612106680975	0.99857649908423
C5_GO_ACTIN_MEDIATED_CELL_CONTRACTION	70	Down	0.101624167102707	0.99857649908423
C5_GO_COPI_COATED_VESICLE_MEMBRANE	15	Up	0.101650824103393	0.99857649908423
C5_GO_INTERACTION_WITH_SYMBIONT	57	Down	0.101693324974233	0.99857649908423
C3_CGGTGTG_MIR220	5	Down	0.101707583716369	0.99857649908423
C5_GO_INTRA_GOLGI_VESICLE_MEDIATED_TRANSPORT	27	Up	0.101769046593444	0.99857649908423
C5_GO_UBIQUITIN_LIKE_PROTEIN_CONJUGATING_ENZYME_BINDING	30	Up	0.101957345521899	0.99857649908423
C5_GO_VASCULAR_ASSOCIATED_SMOOTH_MUSCLE_CELL_APOPTOTIC_PROCESS	9	Up	0.102014901856153	0.99857649908423
C2_WANG_TNF_TARGETS	17	Down	0.102064502933395	0.99857649908423
C2_REACTOME_CROSSLINKING_OF_COLLAGEN_FIBRILS	12	Down	0.102128883951413	0.99857649908423
C7_GSE46242_TH1_VS_ANERGIC_TH1_CD4_TCELL_DN	124	Up	0.102174661842733	0.99857649908423
C5_GO_ICOSATETRAENOIC_ACID_BINDING	5	Up	0.102285389928161	0.99857649908423
C5_GO_REGULATION_OF_PROTEIN_AUTOPHOSPHORYLATION	40	Down	0.10229281784348	0.99857649908423
C5_GO_ANDROGEN_BIOSYNTHETIC_PROCESS	6	Down	0.102331482628728	0.99857649908423
C5_GO_MYOSIN_LIGHT_CHAIN_BINDING	3	Down	0.102346093023521	0.99857649908423
C5_GO_MDM2_MDM4_FAMILY_PROTEIN_BINDING	7	Up	0.102463403353857	0.99857649908423
C5_GO_TRANSFORMING_GROWTH_FACTOR_BETA_RECEPTOR_PATHWAY_SPECIFIC_CYTOPLASMIC_MEDIATOR_ACTIVITY	5	Up	0.102474075538756	0.99857649908423
C7_GSE42021_CD24HI_VS_CD24INT_TREG_THYMUS_DN	173	Up	0.102543871374351	0.99857649908423
C5_GO_MEMBRANE_FISSION	9	Up	0.102557171578867	0.99857649908423
C2_REACTOME_PROTEIN_FOLDING	80	Up	0.10256681524033	0.99857649908423
C5_GO_NEGATIVE_REGULATION_OF_PLASMINOGEN_ACTIVATION	5	Up	0.102636026380435	0.99857649908423
C5_GO_NEGATIVE_REGULATION_OF_PEPTIDE_HORMONE_SECRETION	29	Down	0.102660324323258	0.99857649908423
C5_GO_CAP_INDEPENDENT_TRANSLATIONAL_INITIATION	5	Down	0.102771140889824	0.99857649908423
C2_REACTOME_ZINC_INFLUX_INTO_CELLS_BY_THE_SLC39_GENE_FAMILY	7	Up	0.102859339856305	0.99857649908423
C5_GO_OLIGOPEPTIDE_TRANSPORT	9	Down	0.102982723122601	0.99857649908423
C5_GO_N_ACETYLGLUCOSAMINE_6_O_SULFOTRANSFERASE_ACTIVITY	2	Down	0.103000326222911	0.99857649908423
C5_GO_REGULATION_OF_EMBRYONIC_DEVELOPMENT	93	Up	0.103014337113583	0.99857649908423
C5_GO_SODIUM_CHANNEL_COMPLEX	11	Down	0.103018547000446	0.99857649908423
C2_BIOCARTA_PYK2_PATHWAY	25	Up	0.103162640524503	0.99857649908423
C5_GO_MITOCHONDRIAL_CRISTA	5	Down	0.103177333422461	0.99857649908423
C1_chr19p13	415	Up	0.103235331239545	0.99857649908423
C7_GSE36891_UNSTIM_VS_POLYIC_TLR3_STIM_PERITONEAL_MACROPHAGE_UP	112	Up	0.103240456223873	0.99857649908423
C2_REACTOME_CRISTAE_FORMATION	27	Down	0.103252390755699	0.99857649908423
C5_GO_SIGNAL_RECOGNITION_PARTICLE	10	Down	0.103286823727898	0.99857649908423
C5_GO_OOGENESIS	49	Up	0.103305867589151	0.99857649908423
C5_GO_DEVELOPMENT_OF_SECONDARY_SEXUAL_CHARACTERISTICS	9	Down	0.10339973256665	0.99857649908423
C2_FRIDMAN_SENESCENCE_DN	10	Up	0.103427673853966	0.99857649908423
C2_KYNG_WERNER_SYNDROM_DN	15	Up	0.103433147412229	0.99857649908423
C5_GO_INTRINSIC_APOPTOTIC_SIGNALING_PATHWAY	240	Up	0.103454944542999	0.99857649908423
C5_GO_REGULATION_OF_SYSTEMIC_ARTERIAL_BLOOD_PRESSURE_BY_NOREPINEPHRINE_EPINEPHRINE	4	Up	0.103532965548017	0.99857649908423
C2_REACTOME_ESTROGEN_STIMULATED_SIGNALING_THROUGH_PRKCZ	5	Up	0.103571198560057	0.99857649908423
H_HALLMARK_SPERMATOGENESIS	84	Down	0.103573798150286	0.99857649908423
C7_GSE3203_UNTREATED_VS_IFNB_TREATED_LN_BCELL_DN	144	Down	0.103652593398493	0.99857649908423
C5_GO_INTRACELLULAR_STEROL_TRANSPORT	16	Up	0.103670090863828	0.99857649908423
C2_BIOCARTA_AHSP_PATHWAY	10	Down	0.103700417008821	0.99857649908423
C5_GO_ER_ASSOCIATED_MISFOLDED_PROTEIN_CATABOLIC_PROCESS	9	Up	0.103708385412315	0.99857649908423
C2_BIOCARTA_S1P_PATHWAY	8	Up	0.103727204599415	0.99857649908423
C2_REACTOME_SIGNALING_BY_MODERATE_KINASE_ACTIVITY_BRAF_MUTANTS	39	Up	0.103779856100011	0.99857649908423
C5_GO_TOLL_LIKE_RECEPTOR_9_SIGNALING_PATHWAY	19	Down	0.103811511560267	0.99857649908423
C5_GO_PHOSPHOPROTEIN_BINDING	68	Up	0.103940337082512	0.99857649908423
C3_YTAATTAA_LHX3_01	125	Down	0.103941002013879	0.99857649908423
[truncated: 19,724 more rows]
