# Supplementary material for: Osteopontin associates with brain TRM-cell transcriptome and compartmentalization in donors with and without multiple sclerosis
Source: iScience. 2022 Dec 9;26(1):105785. doi: 10.1016/j.isci.2022.105785 (PMC9804143; doi:10.1016/j.isci.2022.105785)
Supplement: Data S6. Gene set enrichment analysis results of matched blood and brain samples, related to Figures S10B and S10C [file mmc7.zip › DataS6_GSEA_Circulating_vs_Brain/tab.camera.v7.0_WM_CD4_TRM_vs_WM_CD8_TRM.txt]

geneset	NGenes	Direction	PValue	FDR
C7_GSE45739_UNSTIM_VS_ACD3_ACD28_STIM_NRAS_KO_CD4_TCELL_DN	171	Down	6.84399411318065e-07	0.00865152828747318
C7_GSE45739_UNSTIM_VS_ACD3_ACD28_STIM_WT_CD4_TCELL_DN	186	Down	7.96531628916188e-07	0.00865152828747318
C7_GSE10325_CD4_TCELL_VS_MYELOID_DN	176	Down	2.03248310776432e-06	0.0147172101833215
C7_GSE10325_LUPUS_CD4_TCELL_VS_LUPUS_MYELOID_DN	178	Down	5.41175168531915e-06	0.029389870465047
C2_KEGG_RIBOSOME	62	Up	1.19787358070433e-05	0.0520428155872802
C2_REACTOME_NONSENSE_MEDIATED_DECAY_NMD_INDEPENDENT_OF_THE_EXON_JUNCTION_COMPLEX_EJC	71	Up	2.50847801061958e-05	0.0908194463744817
C5_GO_CYTOSOLIC_LARGE_RIBOSOMAL_SUBUNIT	46	Up	4.6338186381611e-05	0.132031542683593
C7_GSE34156_TLR1_TLR2_LIGAND_VS_NOD2_AND_TLR1_TLR2_LIGAND_24H_TREATED_MONOCYTE_UP	163	Down	5.50944582480979e-05	0.132031542683593
C7_GSE11057_CD4_CENT_MEM_VS_PBMC_DN	167	Down	5.98691186935631e-05	0.132031542683593
C7_GSE24634_TREG_VS_TCONV_POST_DAY10_IL4_CONVERSION_DN	182	Down	6.82046209496593e-05	0.132031542683593
C7_GSE34156_UNTREATED_VS_6H_TLR1_TLR2_LIGAND_TREATED_MONOCYTE_UP	165	Down	7.74131216601762e-05	0.132031542683593
C7_GSE10325_LUPUS_CD4_TCELL_VS_LUPUS_BCELL_DN	162	Down	7.90656445893211e-05	0.132031542683593
C2_KEGG_LEISHMANIA_INFECTION	58	Down	7.97087058308867e-05	0.132031542683593
C5_GO_CYTOSOLIC_RIBOSOME	79	Up	8.50914513451317e-05	0.132031542683593
C5_GO_IGG_BINDING	7	Down	0.000143502109695315	0.207819755260755
C7_GSE24634_IL4_VS_CTRL_TREATED_NAIVE_CD4_TCELL_DAY5_UP	176	Down	0.000170495560653337	0.231479691504528
C5_GO_MHC_CLASS_II_PROTEIN_COMPLEX	9	Down	0.000184076741622357	0.235217591662497
C2_REACTOME_FCGR_ACTIVATION	12	Down	0.000206054197068564	0.248673073495578
C5_GO_TOLL_LIKE_RECEPTOR_7_SIGNALING_PATHWAY	5	Down	0.0002470196538929	0.282421470606077
C7_GSE11057_PBMC_VS_MEM_CD4_TCELL_UP	169	Down	0.000315738010804068	0.342938840434838
C7_GSE34156_NOD2_LIGAND_VS_TLR1_TLR2_LIGAND_6H_TREATED_MONOCYTE_DN	160	Down	0.000348139230818304	0.3486420051734
C2_LUI_THYROID_CANCER_CLUSTER_4	12	Down	0.00035308770030911	0.3486420051734
C5_GO_ESTABLISHMENT_OF_PROTEIN_LOCALIZATION_TO_ENDOPLASMIC_RETICULUM	86	Up	0.000371361522477012	0.350742884902962
C5_GO_PHOSPHOLIPASE_ACTIVITY	68	Down	0.000398325319450433	0.352537210877199
C2_PID_ALPHA_SYNUCLEIN_PATHWAY	28	Down	0.000405718835885006	0.352537210877199
C2_WEST_ADRENOCORTICAL_CARCINOMA_VS_ADENOMA_DN	18	Down	0.000455943678199083	0.354902740769841
C2_REACTOME_EUKARYOTIC_TRANSLATION_INITIATION	89	Up	0.000466500956461224	0.354902740769841
C7_GSE45739_UNSTIM_VS_ACD3_ACD28_STIM_NRAS_KO_CD4_TCELL_UP	186	Up	0.000483912650453003	0.354902740769841
C5_GO_TRIGLYCERIDE_RICH_PLASMA_LIPOPROTEIN_PARTICLE	12	Down	0.000486502519233664	0.354902740769841
C5_GO_COTRANSLATIONAL_PROTEIN_TARGETING_TO_MEMBRANE	77	Up	0.000490129458320455	0.354902740769841
C2_REACTOME_INFLUENZA_INFECTION	124	Up	0.000536446853531163	0.366861116766915
C2_ZHU_SKIL_TARGETS_DN	8	Up	0.000540420555933402	0.366861116766915
C5_GO_MHC_PROTEIN_BINDING	22	Down	0.000610154928072489	0.3736321089786
C7_GSE34156_UNTREATED_VS_24H_NOD2_LIGAND_TREATED_MONOCYTE_DN	167	Down	0.000613691731179502	0.3736321089786
C7_GSE24634_TEFF_VS_TCONV_DAY10_IN_CULTURE_DN	181	Down	0.00061855193500139	0.3736321089786
C2_REACTOME_SRP_DEPENDENT_COTRANSLATIONAL_PROTEIN_TARGETING_TO_MEMBRANE	86	Up	0.000646722837337482	0.3736321089786
C7_GSE22886_NAIVE_CD8_TCELL_VS_MEMORY_TCELL_UP	156	Down	0.000657271483354192	0.3736321089786
C5_GO_PROTEIN_LIPID_COMPLEX_SUBUNIT_ORGANIZATION	33	Down	0.000671023773087189	0.3736321089786
C7_GSE10325_CD4_TCELL_VS_BCELL_DN	163	Down	0.00067978892298459	0.3736321089786
C5_GO_PROTEIN_LIPID_COMPLEX_ASSEMBLY	21	Down	0.000687993571750863	0.3736321089786
C5_GO_LIPASE_ACTIVITY	81	Down	0.00086423951478117	0.450650224963137
C5_GO_MACROPHAGE_ACTIVATION_INVOLVED_IN_IMMUNE_RESPONSE	8	Down	0.000871302741262797	0.450650224963137
C2_REACTOME_SELENOAMINO_ACID_METABOLISM	87	Up	0.000940637127363774	0.47519675157496
C2_REACTOME_NONSENSE_MEDIATED_DECAY_NMD	89	Up	0.00104791803254547	0.502133139933832
C2_REACTOME_PLASMA_LIPOPROTEIN_ASSEMBLY	13	Down	0.00106182047754351	0.502133139933832
C5_GO_NUCLEAR_TRANSCRIBED_MRNA_CATABOLIC_PROCESS_NONSENSE_MEDIATED_DECAY	95	Up	0.00108388304672828	0.502133139933832
C5_GO_GLYCEROLIPID_CATABOLIC_PROCESS	44	Down	0.00110235512713479	0.502133139933832
C2_REACTOME_DISEASES_OF_IMMUNE_SYSTEM	24	Down	0.00110953324664291	0.502133139933832
C5_GO_CHYLOMICRON	7	Down	0.00116128487431984	0.51482839438469
C5_GO_APOLIPOPROTEIN_BINDING	11	Down	0.0011969252350698	0.51705307702606
C2_ZHAN_MULTIPLE_MYELOMA_PR_UP	40	Up	0.00121390723787364	0.51705307702606
C5_GO_SERINE_TYPE_CARBOXYPEPTIDASE_ACTIVITY	5	Down	0.00125786275186935	0.52547216459342
C5_GO_C3HC4_TYPE_RING_FINGER_DOMAIN_BINDING	5	Up	0.0012837477320568	0.526167018556037
C2_REACTOME_HSP90_CHAPERONE_CYCLE_FOR_STEROID_HORMONE_RECEPTORS_SHR	41	Up	0.00145622906949053	0.574159583831393
C7_GSE11057_CD4_EFF_MEM_VS_PBMC_DN	176	Down	0.001475209872253	0.574159583831393
C5_GO_MHC_PROTEIN_COMPLEX	16	Down	0.00148013334689306	0.574159583831393
C2_KANG_DOXORUBICIN_RESISTANCE_UP	48	Up	0.00155081095874303	0.582143067038127
C2_GAURNIER_PSMD4_TARGETS	51	Down	0.00155431100162092	0.582143067038127
C2_NABA_PROTEOGLYCANS	15	Up	0.00165131392318865	0.602712617355152
C2_GRAHAM_NORMAL_QUIESCENT_VS_NORMAL_DIVIDING_DN	81	Up	0.00166472204765958	0.602712617355152
C2_FLORIO_NEOCORTEX_BASAL_RADIAL_GLIA_DN	163	Up	0.0017191044447826	0.612198456623153
C5_GO_STRUCTURAL_CONSTITUENT_OF_RIBOSOME	123	Up	0.00178066041922595	0.614994017713365
C7_GSE10325_LUPUS_BCELL_VS_LUPUS_MYELOID_DN	177	Down	0.0017835760767823	0.614994017713365
C2_LIAN_LIPA_TARGETS_6M	56	Down	0.00184300288545018	0.625555495009909
C2_KEGG_ANTIGEN_PROCESSING_AND_PRESENTATION	52	Down	0.00190854401250088	0.637835408977793
C2_GESERICK_TERT_TARGETS_DN	20	Up	0.00199051759960706	0.645791453422421
C7_GSE45739_UNSTIM_VS_ACD3_ACD28_STIM_WT_CD4_TCELL_UP	166	Up	0.00199180718037574	0.645791453422421
C7_GSE5589_LPS_VS_LPS_AND_IL10_STIM_MACROPHAGE_45MIN_DN	150	Down	0.00206762263810881	0.657654051315605
C5_GO_REGULATION_OF_CDC42_PROTEIN_SIGNAL_TRANSDUCTION	5	Down	0.00211330276203886	0.657654051315605
C7_GSE24634_TREG_VS_TCONV_POST_DAY7_IL4_CONVERSION_DN	172	Down	0.00211921850536723	0.657654051315605
C2_FURUKAWA_DUSP6_TARGETS_PCI35_DN	52	Up	0.00216167014990676	0.66137972769612
C5_GO_LOW_DENSITY_LIPOPROTEIN_PARTICLE	10	Down	0.00227494858335586	0.673138540529009
C7_GSE24634_TREG_VS_TCONV_POST_DAY3_IL4_CONVERSION_DN	180	Down	0.00228325079931986	0.673138540529009
C7_GSE22886_NAIVE_CD8_TCELL_VS_MONOCYTE_DN	181	Down	0.00231355250760987	0.673138540529009
C7_GSE2405_0H_VS_3H_A_PHAGOCYTOPHILUM_STIM_NEUTROPHIL_UP	147	Down	0.00232405241171457	0.673138540529009
C5_GO_PATTERN_RECOGNITION_RECEPTOR_ACTIVITY	15	Down	0.00239419189605276	0.684329349446763
C7_GSE19198_CTRL_VS_IL21_TREATED_TCELL_1H_DN	168	Down	0.00258388995276856	0.728958979792096
C5_GO_REGULATION_OF_LIPOPROTEIN_LIPASE_ACTIVITY	15	Down	0.00265144086554164	0.738426281053348
C5_GO_LIPOPOLYSACCHARIDE_RECEPTOR_ACTIVITY	5	Down	0.00277501944766226	0.756622342666234
C5_GO_FAT_PAD_DEVELOPMENT	6	Up	0.00280884428297471	0.756622342666234
C5_GO_VASCULAR_ASSOCIATED_SMOOTH_MUSCLE_CELL_MIGRATION	18	Down	0.00283090886723306	0.756622342666234
C5_GO_NEUTRAL_LIPID_CATABOLIC_PROCESS	27	Down	0.00285609870177375	0.756622342666234
C2_SHIN_B_CELL_LYMPHOMA_CLUSTER_6	8	Down	0.00293861735160026	0.768503072032932
C5_GO_DNA_REPLICATION_PREINITIATION_COMPLEX	5	Up	0.00297170087238256	0.768503072032932
C2_MCLACHLAN_DENTAL_CARIES_UP	197	Down	0.00305966689009821	0.776454391280306
C5_GO_REGULATION_OF_T_CELL_DIFFERENTIATION_IN_THYMUS	20	Up	0.00307393443125288	0.776454391280306
C1_chr9q34	147	Down	0.00318626560887227	0.792315076917516
C5_GO_POSITIVE_REGULATION_OF_MONONUCLEAR_CELL_MIGRATION	16	Down	0.00320967300873459	0.792315076917516
C2_TSUDA_ALVEOLAR_SOFT_PART_SARCOMA	9	Down	0.00339968991828906	0.81815703932296
C5_GO_ORGANIC_HYDROXY_COMPOUND_CATABOLIC_PROCESS	47	Down	0.00344375806821996	0.81815703932296
C2_REACTOME_CHYLOMICRON_REMODELING	5	Down	0.00348245671438373	0.81815703932296
C5_GO_CHYLOMICRON_REMODELING	5	Down	0.00348245671438373	0.81815703932296
C5_GO_POSITIVE_REGULATION_OF_VASCULAR_ASSOCIATED_SMOOTH_MUSCLE_CELL_MIGRATION	14	Down	0.00352773059627537	0.81815703932296
C5_GO_PROTEIN_LIPID_COMPLEX	25	Down	0.00354033796880533	0.81815703932296
C5_GO_RESPONSE_TO_AMYLOID_BETA	32	Down	0.00372544449559907	0.851871902925248
C5_GO_POSITIVE_REGULATION_OF_PHOSPHOLIPID_TRANSPORT	9	Down	0.00377466177461566	0.852777216523325
C5_GO_ALCOHOL_CATABOLIC_PROCESS	37	Down	0.00382797324452679	0.852777216523325
C5_GO_NEGATIVE_REGULATION_OF_DENDRITIC_CELL_DIFFERENTIATION	5	Down	0.00384717429541434	0.852777216523325
C5_GO_PHOSPHOLIPID_CATABOLIC_PROCESS	32	Down	0.00390635838311641	0.85549602519696
C2_KEGG_TOLL_LIKE_RECEPTOR_SIGNALING_PATHWAY	81	Down	0.00393930980184091	0.85549602519696
C5_GO_LARGE_RIBOSOMAL_SUBUNIT	99	Up	0.00399610106100686	0.85549602519696
C5_GO_PENTOSE_PHOSPHATE_SHUNT	14	Down	0.00401696794043594	0.85549602519696
C5_GO_IRON_ION_TRANSMEMBRANE_TRANSPORT	14	Down	0.00425970627254327	0.874585408288046
C5_GO_SEROTONIN_SECRETION	6	Down	0.00428558501886251	0.874585408288046
C5_GO_REGULATION_OF_CELL_GROWTH_INVOLVED_IN_CARDIAC_MUSCLE_CELL_DEVELOPMENT	13	Down	0.00432491827988212	0.874585408288046
C5_GO_PROTEIN_CONTAINING_COMPLEX_REMODELING	18	Down	0.00438135726588325	0.874585408288046
C7_GSE11057_PBMC_VS_MEM_CD4_TCELL_DN	171	Up	0.00440750293632034	0.874585408288046
C5_GO_FUCOSE_METABOLIC_PROCESS	7	Down	0.00445782134668813	0.874585408288046
C2_DAZARD_UV_RESPONSE_CLUSTER_G3	10	Up	0.00446333456756028	0.874585408288046
C5_GO_STEROID_ESTERIFICATION	11	Down	0.00447737386172654	0.874585408288046
C2_LU_TUMOR_VASCULATURE_DN	10	Up	0.00451326860546165	0.874585408288046
C5_GO_REGULATION_OF_PLATELET_ACTIVATION	25	Down	0.00456823720850735	0.874585408288046
C5_GO_FOAM_CELL_DIFFERENTIATION	27	Down	0.00459228352932135	0.874585408288046
C2_DEMAGALHAES_AGING_UP	44	Down	0.00469588575902823	0.874585408288046
C5_GO_BRAIN_DERIVED_NEUROTROPHIC_FACTOR_RECEPTOR_SIGNALING_PATHWAY	4	Up	0.00471276530837949	0.874585408288046
C5_GO_T_HELPER_1_CELL_DIFFERENTIATION	16	Up	0.00476414417436804	0.874585408288046
C7_GSE2128_CTRL_VS_MIMETOPE_NEGATIVE_SELECTION_DP_THYMOCYTE_NOD_UP	182	Down	0.00482686631628745	0.874585408288046
C5_GO_T_CELL_ACTIVATION_VIA_T_CELL_RECEPTOR_CONTACT_WITH_ANTIGEN_BOUND_TO_MHC_MOLECULE_ON_ANTIGEN_PRESENTING_CELL	7	Down	0.00483279459450611	0.874585408288046
C5_GO_REGULATION_OF_ENDOTHELIAL_CELL_DIFFERENTIATION	25	Up	0.00484007925650914	0.874585408288046
C7_GSE8835_CD4_VS_CD8_TCELL_CLL_PATIENT_DN	164	Down	0.0049212501548178	0.874585408288046
C5_GO_RIBOSOMAL_SUBUNIT	146	Up	0.00499025895166399	0.874585408288046
C7_GSE22886_NAIVE_TCELL_VS_MONOCYTE_DN	182	Down	0.0050034997875558	0.874585408288046
C7_GSE24634_TEFF_VS_TCONV_DAY3_IN_CULTURE_DN	175	Down	0.00501836218389988	0.874585408288046
C2_VALK_AML_CLUSTER_5	26	Down	0.0050239871714616	0.874585408288046
C5_GO_CHYLOMICRON_ASSEMBLY	7	Down	0.00506905795160895	0.874585408288046
C2_REACTOME_PLASMA_LIPOPROTEIN_ASSEMBLY_REMODELING_AND_CLEARANCE	53	Down	0.00507286108936582	0.874585408288046
C2_LIAN_LIPA_TARGETS_3M	46	Down	0.00513391960740906	0.878142800249977
C2_KEGG_PPAR_SIGNALING_PATHWAY	50	Down	0.00542925911040293	0.915269810900384
C7_GSE9960_GRAM_NEG_VS_GRAM_POS_SEPSIS_PBMC_DN	178	Down	0.00545753163182815	0.915269810900384
C2_PEDERSEN_METASTASIS_BY_ERBB2_ISOFORM_5	8	Up	0.0054773776834254	0.915269810900384
C5_GO_PROTEIN_LOCALIZATION_TO_ENDOPLASMIC_RETICULUM	104	Up	0.00555412899206312	0.916257197092564
C5_GO_PROTEIN_ANTIGEN_BINDING	6	Down	0.0055690169674692	0.916257197092564
C2_ROY_WOUND_BLOOD_VESSEL_DN	11	Up	0.00560982402123606	0.916257197092564
C2_REACTOME_PLASMA_LIPOPROTEIN_REMODELING	20	Down	0.00576538602426928	0.916970436407528
C2_GRAHAM_CML_DIVIDING_VS_NORMAL_QUIESCENT_UP	160	Up	0.00576869497252407	0.916970436407528
C7_GSE17974_IL4_AND_ANTI_IL12_VS_UNTREATED_72H_ACT_CD4_TCELL_DN	151	Up	0.0058691134199702	0.916970436407528
C5_GO_SYNAPSE_PRUNING	8	Down	0.00603597143051105	0.916970436407528
C5_GO_CYTOLYSIS	20	Down	0.00606739473707683	0.916970436407528
C2_ROSTY_CERVICAL_CANCER_PROLIFERATION_CLUSTER	129	Up	0.00612102643214815	0.916970436407528
C7_GSE42088_UNINF_VS_LEISHMANIA_INF_DC_8H_UP	155	Down	0.00614593390210578	0.916970436407528
C5_GO_NUCLEAR_TRANSCRIBED_MRNA_CATABOLIC_PROCESS	165	Up	0.00617699568898594	0.916970436407528
C7_GSE26495_NAIVE_VS_PD1LOW_CD8_TCELL_DN	183	Down	0.00619255755904941	0.916970436407528
C2_TSAI_DNAJB4_TARGETS_UP	10	Up	0.00623555861656066	0.916970436407528
C5_GO_MRNA_BINDING_INVOLVED_IN_POSTTRANSCRIPTIONAL_GENE_SILENCING	11	Up	0.00624706355772425	0.916970436407528
C5_GO_POSITIVE_REGULATION_OF_IMMUNOGLOBULIN_SECRETION	9	Up	0.00626021167318997	0.916970436407528
C7_GSE45881_CXCR6HI_VS_CXCR1LO_COLONIC_LAMINA_PROPRIA_DN	169	Down	0.00630561655380614	0.916970436407528
C5_GO_TRIGLYCERIDE_CATABOLIC_PROCESS	21	Down	0.00631316115225924	0.916970436407528
C7_GSE29618_MONOCYTE_VS_PDC_DAY7_FLU_VACCINE_UP	179	Down	0.00631976117223321	0.916970436407528
C5_GO_LEUKOTRIENE_SIGNALING_PATHWAY	3	Up	0.00632392429054506	0.916970436407528
C5_GO_PHYSIOLOGICAL_CARDIAC_MUSCLE_HYPERTROPHY	19	Down	0.00635433792610904	0.916970436407528
C7_GSE42724_NAIVE_BCELL_VS_PLASMABLAST_DN	172	Down	0.00637400616386027	0.916970436407528
C2_RUTELLA_RESPONSE_TO_HGF_VS_CSF2RB_AND_IL4_UP	364	Down	0.00646322006550985	0.921224387605634
C5_GO_REGULATION_OF_PHOSPHOLIPID_BIOSYNTHETIC_PROCESS	11	Down	0.00648839162655536	0.921224387605634
C5_GO_TOLL_LIKE_RECEPTOR_9_SIGNALING_PATHWAY	19	Down	0.0066268326737693	0.924282319295817
C5_GO_NEGATIVE_REGULATION_OF_CYTOKINE_BIOSYNTHETIC_PROCESS	23	Down	0.00673625485491866	0.924282319295817
C5_GO_3_BETA_HYDROXY_DELTA5_STEROID_DEHYDROGENASE_ACTIVITY	3	Down	0.00681648165271285	0.924282319295817
C5_GO_POSITIVE_REGULATION_OF_CHOLESTEROL_EFFLUX	14	Down	0.00686115944864804	0.924282319295817
C2_REACTOME_SIGNALING_BY_BMP	21	Up	0.00686444013748018	0.924282319295817
C5_GO_NEUROPEPTIDE_Y_RECEPTOR_ACTIVITY	4	Down	0.00687725732547045	0.924282319295817
C5_GO_REGULATION_OF_MONOCYTE_CHEMOTAXIS	17	Down	0.0069344902090096	0.924282319295817
C2_WEST_ADRENOCORTICAL_TUMOR_MARKERS_UP	19	Up	0.00695302679229555	0.924282319295817
C2_WEST_ADRENOCORTICAL_CARCINOMA_VS_ADENOMA_UP	15	Up	0.00697572220154619	0.924282319295817
C5_GO_GALANIN_RECEPTOR_ACTIVITY	4	Up	0.00702924748550032	0.924282319295817
C2_LEE_EARLY_T_LYMPHOCYTE_DN	50	Up	0.00705150667715214	0.924282319295817
C5_GO_TOLL_LIKE_RECEPTOR_4_SIGNALING_PATHWAY	26	Down	0.00705438785751604	0.924282319295817
C5_GO_POSITIVE_REGULATION_OF_INTERFERON_GAMMA_SECRETION	7	Down	0.00707676211997639	0.924282319295817
C2_LOPEZ_MESOTELIOMA_SURVIVAL_TIME_UP	13	Up	0.00710560913881146	0.924282319295817
C1_chr16p11	95	Down	0.00727352740362323	0.932600511617752
C2_REACTOME_FOXO_MEDIATED_TRANSCRIPTION_OF_CELL_DEATH_GENES	16	Up	0.00728136098000942	0.932600511617752
C7_GSE24634_TREG_VS_TCONV_POST_DAY7_IL4_CONVERSION_UP	171	Up	0.00729835137757298	0.932600511617752
C2_HAHTOLA_SEZARY_SYNDROM_DN	36	Down	0.00736351501066521	0.933309043214041
C5_GO_MHC_CLASS_I_PROTEIN_BINDING	13	Down	0.0074106765372292	0.933309043214041
C5_GO_GLUTAMINE_FAMILY_AMINO_ACID_BIOSYNTHETIC_PROCESS	13	Down	0.0074327884949606	0.933309043214041
C5_GO_POSITIVE_REGULATION_OF_ENDOTHELIAL_CELL_DIFFERENTIATION	13	Up	0.00750033835099128	0.935216857853909
C5_GO_REGULATION_OF_EPITHELIAL_CELL_DIFFERENTIATION_INVOLVED_IN_KIDNEY_DEVELOPMENT	11	Up	0.00753408599753414	0.935216857853909
C2_BIOCARTA_PPARA_PATHWAY	47	Down	0.00780328417024543	0.94852450584398
C5_GO_CELL_BODY_MEMBRANE	16	Down	0.00783039479160942	0.94852450584398
C7_GSE10325_CD4_TCELL_VS_MYELOID_UP	181	Up	0.00790939056124688	0.94852450584398
C2_REACTOME_MET_ACTIVATES_PTK2_SIGNALING	25	Up	0.00792469682112856	0.94852450584398
C5_GO_PHOSPHOLIPID_EFFLUX	9	Down	0.00794165976716488	0.94852450584398
C5_GO_GLUTAMINE_METABOLIC_PROCESS	19	Down	0.00802357007794688	0.94852450584398
C5_GO_PHOSPHOLIPASE_C_ACTIVITY	22	Down	0.00802452106166793	0.94852450584398
C7_GSE22886_CD8_TCELL_VS_BCELL_NAIVE_DN	151	Down	0.00810693542752842	0.94852450584398
C2_PID_TOLL_ENDOGENOUS_PATHWAY	22	Down	0.00813261043200459	0.94852450584398
C5_GO_NEGATIVE_REGULATION_OF_ANIMAL_ORGAN_MORPHOGENESIS	21	Up	0.00814760435012965	0.94852450584398
C7_GSE36888_UNTREATED_VS_IL2_TREATED_TCELL_17H_UP	175	Down	0.00814816218033834	0.94852450584398
C6_ESC_V6.5_UP_LATE.V1_UP	125	Down	0.00819639389011046	0.94852450584398
C2_RHODES_UNDIFFERENTIATED_CANCER	60	Up	0.00821117668367555	0.94852450584398
C5_GO_AUTOCRINE_SIGNALING	3	Down	0.00830684313821594	0.94852450584398
C2_NIKOLSKY_BREAST_CANCER_10Q22_AMPLICON	6	Down	0.00838589651821122	0.94852450584398
C5_GO_REGULATION_OF_PHOSPHOLIPID_CATABOLIC_PROCESS	6	Down	0.00839598323198667	0.94852450584398
C5_GO_RIGHTING_REFLEX	5	Down	0.00842612606847043	0.94852450584398
C7_GSE10325_LUPUS_CD4_TCELL_VS_LUPUS_BCELL_UP	178	Up	0.00855600889523794	0.94852450584398
C7_GSE24142_EARLY_THYMIC_PROGENITOR_VS_DN2_THYMOCYTE_UP	172	Down	0.00864429309856506	0.94852450584398
C5_GO_REGULATION_OF_SARCOMERE_ORGANIZATION	5	Down	0.00866955222996324	0.94852450584398
C2_SOTIRIOU_BREAST_CANCER_GRADE_1_VS_3_UP	138	Up	0.00867810798582261	0.94852450584398
C2_REACTOME_GLUTAMATE_BINDING_ACTIVATION_OF_AMPA_RECEPTORS_AND_SYNAPTIC_PLASTICITY	23	Down	0.00879857612949576	0.94852450584398
C7_GSE22886_NAIVE_CD4_TCELL_VS_MONOCYTE_DN	183	Down	0.00882640644481493	0.94852450584398
C2_REACTOME_SYNTHESIS_OF_PA	24	Down	0.00886344287260414	0.94852450584398
C5_GO_SMOOTH_MUSCLE_CELL_MIGRATION	53	Down	0.0088676460299733	0.94852450584398
C2_WOTTON_RUNX_TARGETS_UP	16	Down	0.00890014306272066	0.94852450584398
C7_GSE36888_UNTREATED_VS_IL2_TREATED_TCELL_2H_DN	155	Down	0.00893151027931855	0.94852450584398
C2_MONTERO_THYROID_CANCER_POOR_SURVIVAL_UP	11	Up	0.00893878146842281	0.94852450584398
C7_GSE21360_NAIVE_VS_PRIMARY_MEMORY_CD8_TCELL_DN	167	Down	0.00897204603398006	0.94852450584398
C2_WINNEPENNINCKX_MELANOMA_METASTASIS_UP	139	Up	0.00904066958748627	0.94852450584398
C7_GSE2405_0H_VS_24H_A_PHAGOCYTOPHILUM_STIM_NEUTROPHIL_UP	164	Up	0.00908727475679963	0.94852450584398
C5_GO_FC_RECEPTOR_MEDIATED_STIMULATORY_SIGNALING_PATHWAY	78	Down	0.00915320621080643	0.94852450584398
C5_GO_THROMBIN_ACTIVATED_RECEPTOR_SIGNALING_PATHWAY	9	Down	0.00919212777008895	0.94852450584398
C2_REACTOME_ROLE_OF_PHOSPHOLIPIDS_IN_PHAGOCYTOSIS	23	Down	0.00921529244668975	0.94852450584398
C5_GO_REGULATION_OF_MAMMARY_GLAND_EPITHELIAL_CELL_PROLIFERATION	15	Down	0.00921854993403457	0.94852450584398
C5_GO_REGULATION_OF_T_HELPER_CELL_DIFFERENTIATION	30	Up	0.00930846456886329	0.94852450584398
C5_GO_POSITIVE_REGULATION_OF_T_HELPER_1_CELL_DIFFERENTIATION	4	Up	0.00933550088791971	0.94852450584398
C7_GSE9988_ANTI_TREM1_AND_LPS_VS_VEHICLE_TREATED_MONOCYTES_DN	171	Down	0.00944542704342836	0.94852450584398
C2_ZHAN_MULTIPLE_MYELOMA_MS_UP	32	Down	0.00948978901000987	0.94852450584398
C2_VALK_AML_CLUSTER_9	29	Down	0.00952378221080178	0.94852450584398
C5_GO_KETOSTEROID_MONOOXYGENASE_ACTIVITY	4	Up	0.00953125927147093	0.94852450584398
C5_GO_NEUTRAL_LIPID_BIOSYNTHETIC_PROCESS	29	Down	0.00968185199158485	0.94852450584398
C7_GSE22935_UNSTIM_VS_24H_MBOVIS_BCG_STIM_MYD88_KO_MACROPHAGE_DN	134	Down	0.0097815568080744	0.94852450584398
C2_MATTHEWS_SKIN_CARCINOGENESIS_VIA_JUN	11	Down	0.00990306088650789	0.94852450584398
C5_GO_MYELIN_SHEATH_ADAXONAL_REGION	6	Up	0.00994670245142616	0.94852450584398
C5_GO_HIGH_DENSITY_LIPOPROTEIN_PARTICLE_REMODELING	13	Down	0.00996643951493997	0.94852450584398
C5_GO_POSITIVE_REGULATION_OF_SMOOTH_MUSCLE_CELL_MIGRATION	29	Down	0.00998063112145835	0.94852450584398
C5_GO_PROTEIN_LIPID_COMPLEX_BINDING	20	Down	0.0101365740696923	0.94852450584398
C5_GO_NEUTRAL_LIPID_METABOLIC_PROCESS	83	Down	0.0101639022930145	0.94852450584398
C2_REACTOME_DEFECTIVE_ST3GAL3_CAUSES_MCT12_AND_EIEE15	6	Up	0.010259609573974	0.94852450584398
C5_GO_RENAL_VESICLE_DEVELOPMENT	7	Up	0.010283772293958	0.94852450584398
C5_GO_METANEPHRIC_RENAL_VESICLE_MORPHOGENESIS	7	Up	0.010283772293958	0.94852450584398
C2_VILIMAS_NOTCH1_TARGETS_DN	22	Down	0.0103319335833566	0.94852450584398
C2_REACTOME_REGULATION_OF_EXPRESSION_OF_SLITS_AND_ROBOS	125	Up	0.010370421403873	0.94852450584398
C2_CHEN_LVAD_SUPPORT_OF_FAILING_HEART_UP	80	Up	0.0103741414537871	0.94852450584398
C7_GSE24634_TEFF_VS_TCONV_DAY7_IN_CULTURE_DN	176	Down	0.0103741841464698	0.94852450584398
C7_GSE26495_PD1HIGH_VS_PD1LOW_CD8_TCELL_DN	137	Down	0.0104002307004488	0.94852450584398
C2_GRAHAM_CML_QUIESCENT_VS_CML_DIVIDING_DN	7	Up	0.0104247537957579	0.94852450584398
C2_HEIDENBLAD_AMPLIFIED_IN_PANCREATIC_CANCER	41	Down	0.010461340808043	0.94852450584398
C5_GO_REGULATION_OF_T_CELL_ACTIVATION_VIA_T_CELL_RECEPTOR_CONTACT_WITH_ANTIGEN_BOUND_TO_MHC_MOLECULE_ON_ANTIGEN_PRESENTING_CELL	4	Down	0.0104788208221397	0.94852450584398
C5_GO_HYDROLASE_ACTIVITY_ACTING_ON_CARBON_NITROGEN_BUT_NOT_PEPTIDE_BONDS_IN_CYCLIC_AMIDES	4	Down	0.0105027315529968	0.94852450584398
C2_SMID_BREAST_CANCER_LUMINAL_A_DN	15	Up	0.0105227400986102	0.94852450584398
C5_GO_MONOSACCHARIDE_METABOLIC_PROCESS	119	Down	0.0105565824031291	0.94852450584398
C2_SEMBA_FHIT_TARGETS_UP	11	Up	0.0105741698764405	0.94852450584398
C2_GRAESSMANN_RESPONSE_TO_MC_AND_SERUM_DEPRIVATION_DN	65	Down	0.0105756067484281	0.94852450584398
C2_GARGALOVIC_RESPONSE_TO_OXIDIZED_PHOSPHOLIPIDS_GREEN_UP	23	Up	0.0106059901246529	0.94852450584398
C5_GO_NEGATIVE_REGULATION_OF_DEFENSE_RESPONSE_TO_BACTERIUM	3	Down	0.010612778252713	0.94852450584398
C7_GSE22886_CD4_TCELL_VS_BCELL_NAIVE_DN	151	Down	0.0106262116824897	0.94852450584398
C1_chr4q23	13	Down	0.010654144428759	0.94852450584398
C5_GO_LIPOPOLYSACCHARIDE_MEDIATED_SIGNALING_PATHWAY	47	Down	0.0108405854837994	0.961183830467654
C2_WILENSKY_RESPONSE_TO_DARAPLADIB	29	Down	0.0109449654455157	0.963238236200548
C5_GO_LARGE_RIBOSOMAL_SUBUNIT_RRNA_BINDING	5	Up	0.0109867421216502	0.963238236200548
C2_NAKAYAMA_SOFT_TISSUE_TUMORS_PCA1_UP	60	Down	0.0110297558407268	0.963238236200548
C7_GSE6259_33D1_POS_DC_VS_CD4_TCELL_DN	169	Down	0.0110635221416526	0.963238236200548
C5_GO_POLYSOME	55	Up	0.0110854651314338	0.963238236200548
C2_RUTELLA_RESPONSE_TO_CSF2RB_AND_IL4_DN	277	Down	0.011290780483877	0.977169818530915
C2_CHEN_ETV5_TARGETS_SERTOLI	20	Down	0.0114296650434186	0.977985136846361
C1_chr6p12	26	Down	0.0114506182051381	0.977985136846361
C5_GO_PHOSPHATIDYLCHOLINE_STEROL_O_ACYLTRANSFERASE_ACTIVATOR_ACTIVITY	4	Down	0.0114715788739075	0.977985136846361
C2_ZHENG_IL22_SIGNALING_UP	37	Down	0.0114802840259551	0.977985136846361
C7_GSE26030_UNSTIM_VS_RESTIM_TH1_DAY15_POST_POLARIZATION_UP	180	Down	0.0115464438587859	0.978340800408469
C5_GO_CLATHRIN_COATED_ENDOCYTIC_VESICLE	45	Down	0.0115745332460975	0.978340800408469
C5_GO_CELLULAR_RESPONSE_TO_BIOTIC_STIMULUS	173	Down	0.0116782591578185	0.979094028563692
C5_GO_RESPONSE_TO_INTERLEUKIN_17	7	Up	0.0117174570382663	0.979094028563692
C5_GO_MHC_CLASS_II_RECEPTOR_ACTIVITY	4	Down	0.0117186598272136	0.979094028563692
C2_PID_GMCSF_PATHWAY	32	Down	0.011766252998608	0.979303884631274
C5_GO_NEGATIVE_REGULATION_OF_PRODUCTION_OF_MOLECULAR_MEDIATOR_OF_IMMUNE_RESPONSE	28	Down	0.011829809058754	0.980463869236817
C5_GO_GLUTAMATE_BIOSYNTHETIC_PROCESS	5	Down	0.0118826576474655	0.980463869236817
C5_GO_REGULATION_OF_MACROPHAGE_DERIVED_FOAM_CELL_DIFFERENTIATION	22	Down	0.0119407016335423	0.980463869236817
C5_GO_CHEMOKINE_ACTIVITY	21	Down	0.012024632111676	0.980463869236817
C5_GO_CLATHRIN_COATED_ENDOCYTIC_VESICLE_MEMBRANE	33	Down	0.012044404290983	0.980463869236817
C7_GSE9006_TYPE_1_DIABETES_AT_DX_VS_1MONTH_POST_DX_PBMC_UP	170	Down	0.0120509990832864	0.980463869236817
C7_GSE15767_MED_VS_SCS_MAC_LN_UP	168	Down	0.0121972763145224	0.983408461092452
C7_GSE40274_CTRL_VS_IRF4_TRANSDUCED_ACTIVATED_CD4_TCELL_UP	147	Down	0.0122215121638898	0.983408461092452
C7_GSE11057_CD4_EFF_MEM_VS_PBMC_UP	177	Up	0.012259588580525	0.983408461092452
C7_GSE25088_WT_VS_STAT6_KO_MACROPHAGE_IL4_STIM_DN	170	Up	0.0123514524396967	0.983408461092452
C2_PEPPER_CHRONIC_LYMPHOCYTIC_LEUKEMIA_DN	12	Up	0.0123788392386375	0.983408461092452
C2_PARK_APL_PATHOGENESIS_DN	38	Down	0.0124079824535225	0.983408461092452
C7_GSE12392_WT_VS_IFNB_KO_CD8A_NEG_SPLEEN_DC_UP	175	Down	0.0124760230842045	0.983408461092452
C5_GO_S_ACYLTRANSFERASE_ACTIVITY	28	Down	0.0125429788892378	0.983408461092452
C2_KEGG_GRAFT_VERSUS_HOST_DISEASE	28	Down	0.0125464640828291	0.983408461092452
C5_GO_OUTER_DYNEIN_ARM	6	Up	0.0125754936653859	0.983408461092452
C5_GO_SMALL_SUBUNIT_PROCESSOME	25	Down	0.0126084075928812	0.983408461092452
C5_GO_SERINE_TYPE_EXOPEPTIDASE_ACTIVITY	8	Down	0.0126830386396956	0.983408461092452
C2_OUYANG_PROSTATE_CANCER_MARKERS	18	Up	0.0126845548190573	0.983408461092452
C7_GSE11961_GERMINAL_CENTER_BCELL_DAY7_VS_MEMORY_BCELL_DAY40_DN	146	Down	0.0127690878565089	0.983408461092452
C5_GO_POSITIVE_REGULATION_OF_MONOCYTE_CHEMOTAXIS	13	Down	0.0128282135848515	0.983408461092452
C5_GO_SUBSTANTIA_NIGRA_DEVELOPMENT	32	Down	0.0128407391419099	0.983408461092452
C7_GSE33424_CD161_INT_VS_NEG_CD8_TCELL_DN	166	Down	0.012856787872313	0.983408461092452
C7_GSE3982_BCELL_VS_TH2_UP	153	Down	0.0129041596350541	0.983568630709754
C5_GO_MHC_CLASS_IB_PROTEIN_BINDING	4	Down	0.0129815159384632	0.986005142416913
C7_GSE17301_CTRL_VS_48H_ACD3_ACD28_STIM_CD8_TCELL_UP	165	Down	0.0131348654746376	0.989601315651045
C5_GO_REGULATION_OF_LIPID_TRANSPORT	74	Down	0.0132203131471025	0.989601315651045
C2_YU_MYC_TARGETS_UP	42	Up	0.0132341905248578	0.989601315651045
C5_GO_REGULATION_OF_CELLULAR_CARBOHYDRATE_METABOLIC_PROCESS	90	Down	0.0132400777180518	0.989601315651045
C2_REACTOME_METALLOPROTEASE_DUBS	34	Up	0.0132566396379162	0.989601315651045
C5_GO_REGULATION_OF_HOMOTYPIC_CELL_CELL_ADHESION	20	Down	0.0134936640727468	0.996436499633451
C5_GO_LIPID_CATABOLIC_PROCESS	240	Down	0.0135683660754607	0.996436499633451
C5_GO_REGULATION_OF_LIPID_LOCALIZATION	95	Down	0.0135876784563738	0.996436499633451
C5_GO_CALCIUM_ION_IMPORT	46	Down	0.0137722121044563	0.996436499633451
C2_REACTOME_PECAM1_INTERACTIONS	11	Down	0.0138016621413797	0.996436499633451
C7_GSE3982_DC_VS_EFF_MEMORY_CD4_TCELL_UP	164	Down	0.0138085163350498	0.996436499633451
C7_GSE17721_POLYIC_VS_CPG_6H_BMDC_UP	172	Down	0.0139401645738585	0.996436499633451
C2_KEGG_PRION_DISEASES	27	Down	0.01400099531581	0.996436499633451
C2_COATES_MACROPHAGE_M1_VS_M2_UP	69	Down	0.0141305607226954	0.996436499633451
C7_GSE3337_4H_VS_16H_IFNG_IN_CD8POS_DC_DN	165	Down	0.0141753339809495	0.996436499633451
C2_PARK_HSC_VS_MULTIPOTENT_PROGENITORS_DN	12	Up	0.0141985805085084	0.996436499633451
C7_GSE9988_LPS_VS_VEHICLE_TREATED_MONOCYTE_DN	180	Down	0.0142342219170164	0.996436499633451
C5_GO_POSITIVE_REGULATION_OF_CELLULAR_CARBOHYDRATE_METABOLIC_PROCESS	33	Down	0.0142368504875431	0.996436499633451
C7_GSE3920_UNTREATED_VS_IFNA_TREATED_ENDOTHELIAL_CELL_UP	164	Down	0.0142579323783286	0.996436499633451
C5_GO_PEPTIDE_ANTIGEN_BINDING	16	Down	0.0142624758407449	0.996436499633451
C2_RICKMAN_HEAD_AND_NECK_CANCER_E	37	Up	0.0142748700255	0.996436499633451
C5_GO_MHC_CLASS_IB_RECEPTOR_ACTIVITY	3	Down	0.0143254117401515	0.996436499633451
C2_REACTOME_DEFECTIVE_CHST6_CAUSES_MCDC1	6	Up	0.014345823066835	0.996436499633451
C5_GO_GABA_RECEPTOR_BINDING	13	Down	0.014355912017273	0.996436499633451
C5_GO_RIBOSOME	175	Up	0.0143692507580411	0.996436499633451
C5_GO_DNA_STRAND_ELONGATION_INVOLVED_IN_DNA_REPLICATION	14	Up	0.0144398858531072	0.996436499633451
C2_MISSIAGLIA_REGULATED_BY_METHYLATION_DN	110	Up	0.0144784518494145	0.996436499633451
C7_GSE16385_UNTREATED_VS_12H_ROSIGLITAZONE_TREATED_MACROPHAGE_UP	94	Down	0.0145173734310305	0.996436499633451
C5_GO_ACUTE_INFLAMMATORY_RESPONSE	75	Down	0.0145291950688183	0.996436499633451
C2_AMIT_DELAYED_EARLY_GENES	17	Up	0.0145299184042341	0.996436499633451
C2_REACTOME_CHYLOMICRON_ASSEMBLY	7	Down	0.014564070506201	0.996436499633451
C5_GO_INTERMEDIATE_DENSITY_LIPOPROTEIN_PARTICLE	3	Down	0.0145866964454006	0.996436499633451
C2_REACTOME_NOTCH2_INTRACELLULAR_DOMAIN_REGULATES_TRANSCRIPTION	9	Down	0.0147025941562064	0.999856661874156
C2_LU_TUMOR_ENDOTHELIAL_MARKERS_DN	5	Up	0.0147288188463716	0.999856661874156
C2_MALIK_REPRESSED_BY_ESTROGEN	9	Up	0.0149431116562133	0.999966413686728
C5_GO_REGULATION_OF_T_HELPER_1_CELL_DIFFERENTIATION	8	Up	0.0149647814238363	0.999966413686728
C5_GO_REGULATION_OF_LEUKOCYTE_TETHERING_OR_ROLLING	5	Down	0.0150161482062905	0.999966413686728
C2_WU_APOPTOSIS_BY_CDKN1A_VIA_TP53	48	Up	0.0150302153933973	0.999966413686728
C7_GSE11057_NAIVE_CD4_VS_PBMC_CD4_TCELL_DN	178	Down	0.0151115911938624	0.999966413686728
C5_GO_DNA_PACKAGING_COMPLEX	84	Up	0.0151221312841297	0.999966413686728
C5_GO_NEGATIVE_REGULATION_OF_ARP2_3_COMPLEX_MEDIATED_ACTIN_NUCLEATION	5	Up	0.015270588071365	0.999966413686728
C2_VERHAAK_AML_WITH_NPM1_MUTATED_UP	153	Down	0.0152855728451585	0.999966413686728
C2_NAGASHIMA_EGF_SIGNALING_UP	47	Up	0.0152885961242776	0.999966413686728
C2_TAKEDA_TARGETS_OF_NUP98_HOXA9_FUSION_10D_DN	112	Down	0.0154729182853491	0.999966413686728
C5_GO_HIGH_DENSITY_LIPOPROTEIN_PARTICLE_ASSEMBLY	10	Down	0.0154941907297305	0.999966413686728
C5_GO_REGULATION_OF_HEPATOCYTE_PROLIFERATION	12	Up	0.0155884376077302	0.999966413686728
C5_GO_IMMUNE_RESPONSE_INHIBITING_CELL_SURFACE_RECEPTOR_SIGNALING_PATHWAY	3	Down	0.015620442701127	0.999966413686728
C2_VISALA_RESPONSE_TO_HEAT_SHOCK_AND_AGING_DN	13	Up	0.0156283095643943	0.999966413686728
C5_GO_MESENCHYMAL_TO_EPITHELIAL_TRANSITION_INVOLVED_IN_METANEPHROS_MORPHOGENESIS	6	Up	0.0156307149253275	0.999966413686728
C5_GO_STEROL_METABOLIC_PROCESS	72	Down	0.0156557606516418	0.999966413686728
C2_REACTOME_ACTIVATION_OF_TRKA_RECEPTORS	3	Up	0.015685116219258	0.999966413686728
C2_REACTOME_NGF_INDEPENDANT_TRKA_ACTIVATION	3	Up	0.015685116219258	0.999966413686728
C7_GSE27670_BLIMP1_VS_LMP1_TRANSDUCED_GC_BCELL_UP	163	Down	0.015805352814337	0.999966413686728
C7_GSE27786_CD4_TCELL_VS_NKCELL_DN	175	Down	0.0158331932512639	0.999966413686728
C7_GSE17974_CTRL_VS_ACT_IL4_AND_ANTI_IL12_0.5H_CD4_TCELL_UP	105	Down	0.01603055369114	0.999966413686728
C2_MORI_IMMATURE_B_LYMPHOCYTE_DN	78	Up	0.0160548887109478	0.999966413686728
C5_GO_RESPONSE_TO_PH	28	Down	0.0161061768849247	0.999966413686728
C5_GO_SOLUTE_PROTON_ANTIPORTER_ACTIVITY	16	Down	0.0161754706765756	0.999966413686728
C7_GSE36826_WT_VS_IL1R_KO_SKIN_UP	174	Down	0.0162770016898348	0.999966413686728
C5_GO_VERY_LOW_DENSITY_LIPOPROTEIN_PARTICLE_ASSEMBLY	7	Down	0.0164133534175822	0.999966413686728
C5_GO_HISTONE_H4_K20_METHYLATION	9	Up	0.0164687669282871	0.999966413686728
C2_REACTOME_SIGNAL_TRANSDUCTION_BY_L1	20	Down	0.0165104447741235	0.999966413686728
C2_LEE_AGING_CEREBELLUM_UP	65	Down	0.0165266125495408	0.999966413686728
C5_GO_POSITIVE_REGULATION_OF_PROTEIN_COMPLEX_DISASSEMBLY	27	Up	0.0165501614596567	0.999966413686728
C5_GO_TOLL_LIKE_RECEPTOR_2_SIGNALING_PATHWAY	14	Down	0.0165503340500902	0.999966413686728
C5_GO_POSITIVE_REGULATION_OF_EPITHELIAL_CELL_DIFFERENTIATION_INVOLVED_IN_KIDNEY_DEVELOPMENT	5	Up	0.0165541465119742	0.999966413686728
C5_GO_DNA_STRAND_ELONGATION	20	Up	0.0165823993142094	0.999966413686728
C5_GO_SODIUM_CHANNEL_INHIBITOR_ACTIVITY	5	Down	0.0166296092578386	0.999966413686728
C5_GO_1_PHOSPHATIDYLINOSITOL_4_PHOSPHATE_5_KINASE_ACTIVITY	6	Down	0.0166392808094957	0.999966413686728
C5_GO_HYDROLASE_ACTIVITY_ACTING_ON_ETHER_BONDS	10	Down	0.0166631788989365	0.999966413686728
C5_GO_TROPHOBLAST_GIANT_CELL_DIFFERENTIATION	8	Up	0.01677199694996	0.999966413686728
C2_IYENGAR_RESPONSE_TO_ADIPOCYTE_FACTORS	7	Up	0.0167755873799424	0.999966413686728
C7_GSE3565_DUSP1_VS_WT_SPLENOCYTES_POST_LPS_INJECTION_DN	129	Down	0.0168034285821003	0.999966413686728
C5_GO_VIRAL_GENE_EXPRESSION	151	Up	0.0168665128494501	0.999966413686728
C5_GO_CHEMOKINE_RECEPTOR_BINDING	29	Down	0.0169095151257853	0.999966413686728
C5_GO_NEGATIVE_REGULATION_OF_T_CELL_CYTOKINE_PRODUCTION	8	Down	0.0170551610813105	0.999966413686728
C7_GSE6259_FLT3L_INDUCED_33D1_POS_DC_VS_CD4_TCELL_UP	154	Down	0.0171484314861327	0.999966413686728
C5_GO_POSITIVE_REGULATION_OF_REACTIVE_OXYGEN_SPECIES_BIOSYNTHETIC_PROCESS	37	Down	0.0171598329015204	0.999966413686728
C5_GO_HIGH_DENSITY_LIPOPROTEIN_PARTICLE_CLEARANCE	11	Down	0.0172038786654192	0.999966413686728
C7_GSE9988_LOW_LPS_VS_VEHICLE_TREATED_MONOCYTE_DN	176	Down	0.0172114683701628	0.999966413686728
C2_ROESSLER_LIVER_CANCER_METASTASIS_UP	84	Down	0.0172598417472777	0.999966413686728
C5_GO_APOLIPOPROTEIN_A_I_BINDING	5	Down	0.017268297384119	0.999966413686728
C5_GO_DERLIN_1_RETROTRANSLOCATION_COMPLEX	9	Down	0.0172794823302479	0.999966413686728
C5_GO_REGULATION_OF_CHEMOKINE_C_X_C_MOTIF_LIGAND_2_PRODUCTION	8	Down	0.0173566363771159	0.999966413686728
C2_KEGG_GLIOMA	52	Down	0.0174031440117095	0.999966413686728
C2_BIOCARTA_NKT_PATHWAY	22	Up	0.0174122458977608	0.999966413686728
C5_GO_CHONDROBLAST_DIFFERENTIATION	3	Up	0.0174355647230438	0.999966413686728
C2_DALESSIO_TSA_RESPONSE	17	Up	0.0175039901778037	0.999966413686728
C2_BIOCARTA_CLASSIC_PATHWAY	6	Down	0.0176487852512796	0.999966413686728
C2_VANHARANTA_UTERINE_FIBROID_UP	32	Down	0.0177234068181265	0.999966413686728
C5_GO_REGULATION_OF_PHOSPHOPROTEIN_PHOSPHATASE_ACTIVITY	92	Down	0.0177316547455376	0.999966413686728
C5_GO_DNA_REPLICATION_CHECKPOINT	15	Up	0.017744637782179	0.999966413686728
C5_GO_NEGATIVE_REGULATION_OF_METANEPHROS_DEVELOPMENT	6	Up	0.01779689659613	0.999966413686728
C5_GO_EXTRACELLULAR_MATRIX_CONSTITUENT_CONFERRING_ELASTICITY	7	Up	0.0178088026707927	0.999966413686728
C2_REACTOME_DAP12_INTERACTIONS	35	Down	0.0180499706680616	0.999966413686728
C5_GO_EOSINOPHIL_CHEMOTAXIS	8	Down	0.0181761712744329	0.999966413686728
C3_HNF3_Q6	122	Up	0.0181866615490491	0.999966413686728
C2_FARMER_BREAST_CANCER_CLUSTER_8	5	Up	0.0182256535789058	0.999966413686728
C2_LIEN_BREAST_CARCINOMA_METAPLASTIC_VS_DUCTAL_UP	54	Down	0.0182599510121665	0.999966413686728
C2_YAMANAKA_GLIOBLASTOMA_SURVIVAL_UP	7	Up	0.0182638775718729	0.999966413686728
C5_GO_CARBOHYDRATE_TRANSMEMBRANE_TRANSPORT	82	Down	0.0183453007527924	0.999966413686728
C5_GO_BLASTOCYST_FORMATION	31	Down	0.0183985376881699	0.999966413686728
C7_GSE6259_FLT3L_INDUCED_VS_WT_SPLENIC_DC_33D1_POS_UP	166	Down	0.0184005114354708	0.999966413686728
C5_GO_ASTROCYTE_DEVELOPMENT	27	Down	0.0184073951632852	0.999966413686728
C2_YIH_RESPONSE_TO_ARSENITE_C1	21	Up	0.0184571905907119	0.999966413686728
C7_GSE2405_HEAT_KILLED_LYSATE_VS_LIVE_A_PHAGOCYTOPHILUM_STIM_NEUTROPHIL_24H_UP	163	Down	0.0185430688682192	0.999966413686728
C5_GO_CUL3_RING_UBIQUITIN_LIGASE_COMPLEX	33	Down	0.0185871817850821	0.999966413686728
C5_GO_CHOLESTEROL_EFFLUX	29	Down	0.0186091787400768	0.999966413686728
C7_GSE40666_UNTREATED_VS_IFNA_STIM_EFFECTOR_CD8_TCELL_90MIN_UP	174	Down	0.0186615808999264	0.999966413686728
C7_GSE29618_PDC_VS_MDC_DAY7_FLU_VACCINE_DN	175	Down	0.0187443100255689	0.999966413686728
C5_GO_RESPONSE_TO_PROTOZOAN	13	Down	0.0188261231933574	0.999966413686728
C5_GO_COLLAGEN_TYPE_IV_TRIMER	4	Down	0.0189218553764366	0.999966413686728
C5_GO_DNA_DAMAGE_RESPONSE_DETECTION_OF_DNA_DAMAGE	35	Up	0.0190355118097511	0.999966413686728
C2_BROWNE_HCMV_INFECTION_30MIN_UP	37	Up	0.0191415457413284	0.999966413686728
C5_GO_ENDOCYTIC_VESICLE_MEMBRANE	121	Down	0.0192529903869298	0.999966413686728
C5_GO_ENDONUCLEOLYTIC_CLEAVAGE_INVOLVED_IN_RRNA_PROCESSING	7	Down	0.0193154625099833	0.999966413686728
C5_GO_N_ACETYLGALACTOSAMINE_4_O_SULFOTRANSFERASE_ACTIVITY	3	Up	0.0193204016827019	0.999966413686728
C5_GO_TRIGLYCERIDE_RICH_LIPOPROTEIN_PARTICLE_REMODELING	8	Down	0.0193456376768534	0.999966413686728
C5_GO_VERY_LOW_DENSITY_LIPOPROTEIN_PARTICLE_REMODELING	8	Down	0.0193456376768534	0.999966413686728
C5_GO_REGULATION_OF_METANEPHRIC_GLOMERULUS_DEVELOPMENT	4	Up	0.0193690050649228	0.999966413686728
C2_REACTOME_METABOLISM_OF_AMINE_DERIVED_HORMONES	11	Up	0.0193896328743249	0.999966413686728
C5_GO_CELLULAR_COMPONENT_MAINTENANCE	38	Down	0.0193945043545597	0.999966413686728
C5_GO_REGULATION_OF_GLUTAMATE_SECRETION	7	Up	0.019396144332326	0.999966413686728
C7_GSE30153_LUPUS_VS_HEALTHY_DONOR_BCELL_DN	146	Down	0.0193982805127358	0.999966413686728
C5_GO_HARD_PALATE_DEVELOPMENT	3	Down	0.0194330433770781	0.999966413686728
C2_TANG_SENESCENCE_TP53_TARGETS_DN	51	Up	0.019501914584339	0.999966413686728
C2_FIGUEROA_AML_METHYLATION_CLUSTER_1_DN	33	Down	0.0195156684650131	0.999966413686728
C7_GSE13411_PLASMA_CELL_VS_MEMORY_BCELL_UP	149	Up	0.0195625710276037	0.999966413686728
C5_GO_POSITIVE_REGULATION_OF_CELL_CELL_ADHESION_MEDIATED_BY_CADHERIN	5	Up	0.0197403406553328	0.999966413686728
C5_GO_URINARY_TRACT_SMOOTH_MUSCLE_CONTRACTION	3	Down	0.0197435695194164	0.999966413686728
C5_GO_HISTONE_ACETYLTRANSFERASE_BINDING	26	Up	0.0197918758339216	0.999966413686728
C5_GO_DETECTION_OF_MOLECULE_OF_BACTERIAL_ORIGIN	9	Down	0.0198207770173004	0.999966413686728
C5_GO_MEDIUM_CHAIN_FATTY_ACID_CATABOLIC_PROCESS	4	Down	0.0198253606458636	0.999966413686728
C5_GO_POSITIVE_REGULATION_OF_ASTROCYTE_ACTIVATION	3	Down	0.0198450874355502	0.999966413686728
C5_GO_COMMISSURAL_NEURON_AXON_GUIDANCE	10	Down	0.0198657012884298	0.999966413686728
C7_GSE35825_UNTREATED_VS_IFNA_STIM_MACROPHAGE_UP	167	Down	0.0199389986636808	0.999966413686728
C5_GO_REGULATION_OF_PROTEIN_DEPHOSPHORYLATION	108	Down	0.0200203100369509	0.999966413686728
C2_LE_SKI_TARGETS_DN	5	Up	0.0200362697061855	0.999966413686728
C2_PID_PDGFRB_PATHWAY	119	Down	0.020129098502839	0.999966413686728
C7_GSE24634_IL4_VS_CTRL_TREATED_NAIVE_CD4_TCELL_DAY10_DN	169	Down	0.0202059687661507	0.999966413686728
C2_REACTOME_ASSEMBLY_OF_ACTIVE_LPL_AND_LIPC_LIPASE_COMPLEXES	12	Down	0.0202598272863469	0.999966413686728
C2_KONG_E2F3_TARGETS	85	Up	0.0202820086209299	0.999966413686728
C7_GSE34392_ST2_KO_VS_WT_DAY8_LCMV_EFFECTOR_CD8_TCELL_DN	161	Down	0.0203095692372106	0.999966413686728
C7_GSE15735_CTRL_VS_HDAC_INHIBITOR_TREATED_CD4_TCELL_2H_UP	177	Down	0.0204400018334709	0.999966413686728
C5_GO_DEOXYRIBONUCLEASE_I_ACTIVITY	4	Down	0.0204745314632461	0.999966413686728
C5_GO_REGULATION_OF_GLIAL_CELL_APOPTOTIC_PROCESS	8	Down	0.0205448222867936	0.999966413686728
C5_GO_POSITIVE_REGULATION_OF_CHOLESTEROL_ESTERIFICATION	7	Down	0.0205599264751023	0.999966413686728
C2_WALLACE_JAK2_TARGETS_UP	20	Down	0.0205775572751104	0.999966413686728
C5_GO_TOLL_LIKE_RECEPTOR_BINDING	11	Down	0.0206745167807724	0.999966413686728
C7_GSE3982_MEMORY_CD4_TCELL_VS_BCELL_DN	168	Down	0.0207091567856976	0.999966413686728
C5_GO_ANTIGEN_BINDING	37	Down	0.0207589810107337	0.999966413686728
C2_TIEN_INTESTINE_PROBIOTICS_6HR_UP	40	Up	0.0207753501887994	0.999966413686728
C2_PICCALUGA_ANGIOIMMUNOBLASTIC_LYMPHOMA_UP	155	Down	0.0207797106955458	0.999966413686728
C5_GO_NEGATIVE_REGULATION_OF_T_HELPER_CELL_DIFFERENTIATION	14	Up	0.0208402915242793	0.999966413686728
C2_PID_CONE_PATHWAY	12	Down	0.0208734954228211	0.999966413686728
C2_WUNDER_INFLAMMATORY_RESPONSE_AND_CHOLESTEROL_UP	40	Down	0.0209445290165203	0.999966413686728
C5_GO_SULFATE_TRANSMEMBRANE_TRANSPORTER_ACTIVITY	12	Down	0.0209959229837245	0.999966413686728
C5_GO_POSITIVE_REGULATION_OF_TAU_PROTEIN_KINASE_ACTIVITY	5	Up	0.0210329772024898	0.999966413686728
C7_GSE29618_MONOCYTE_VS_PDC_UP	177	Down	0.0210387976970961	0.999966413686728
C2_REACTOME_DSCAM_INTERACTIONS	9	Down	0.0210416444039531	0.999966413686728
C2_BIOCARTA_ARENRF2_PATHWAY	19	Down	0.021237442807161	0.999966413686728
C2_LIEN_BREAST_CARCINOMA_METAPLASTIC	19	Up	0.0212531056999639	0.999966413686728
C2_DORN_ADENOVIRUS_INFECTION_32HR_UP	9	Up	0.0212544470803086	0.999966413686728
C5_GO_PHOSPHOLIPID_HOMEOSTASIS	8	Down	0.0213186939692581	0.999966413686728
C2_KEGG_ASTHMA	18	Down	0.0213780916609288	0.999966413686728
C2_REACTOME_PLATELET_SENSITIZATION_BY_LDL	15	Down	0.0214647594632465	0.999966413686728
C5_GO_I_KAPPAB_PHOSPHORYLATION	15	Down	0.0215593673212606	0.999966413686728
C2_JOHANSSON_BRAIN_CANCER_EARLY_VS_LATE_UP	6	Up	0.0215670245987932	0.999966413686728
C6_HINATA_NFKB_IMMU_INF	15	Down	0.021599735963367	0.999966413686728
C5_GO_POSITIVE_REGULATION_OF_T_HELPER_CELL_DIFFERENTIATION	18	Up	0.0216120519257364	0.999966413686728
C5_GO_CELLULAR_RESPONSE_TO_TEMPERATURE_STIMULUS	3	Down	0.0216181026685013	0.999966413686728
C2_REACTOME_UREA_CYCLE	7	Down	0.0216457348002145	0.999966413686728
C5_GO_NITRIC_OXIDE_SYNTHASE_BIOSYNTHETIC_PROCESS	15	Down	0.0216806706893642	0.999966413686728
C1_chr2q23	17	Down	0.0216935575468034	0.999966413686728
C5_GO_COLLATERAL_SPROUTING	20	Down	0.0217164648006351	0.999966413686728
C7_GSE360_CTRL_VS_T_GONDII_DC_UP	156	Down	0.0217362807821759	0.999966413686728
C5_GO_CELLULAR_LIPID_CATABOLIC_PROCESS	167	Down	0.0219172562073159	0.999966413686728
C2_TONKS_TARGETS_OF_RUNX1_RUNX1T1_FUSION_SUSTAINED_IN_GRANULOCYTE_DN	5	Up	0.0219833733186732	0.999966413686728
C5_GO_CYTOKINE_METABOLIC_PROCESS	91	Down	0.0219873839953307	0.999966413686728
C2_MCMURRAY_TP53_HRAS_COOPERATION_RESPONSE_DN	46	Down	0.0221504162037334	0.999966413686728
C5_GO_REGULATION_OF_INTERLEUKIN_18_PRODUCTION	6	Down	0.0221713851016715	0.999966413686728
C5_GO_REGULATION_OF_POLYSACCHARIDE_METABOLIC_PROCESS	33	Down	0.0222535051683375	0.999966413686728
C7_GSE36888_UNTREATED_VS_IL2_TREATED_STAT5_AB_KNOCKIN_TCELL_6H_DN	168	Down	0.0222869947267513	0.999966413686728
C2_REACTOME_IRAK4_DEFICIENCY_TLR2_4	11	Down	0.0225359612736202	0.999966413686728
C7_GSE27786_CD8_TCELL_VS_NKTCELL_DN	181	Down	0.0225558636242104	0.999966413686728
C2_RUTELLA_RESPONSE_TO_HGF_UP	374	Down	0.0226521297850415	0.999966413686728
C5_GO_REGULATION_OF_LIPASE_ACTIVITY	66	Down	0.0226584083670895	0.999966413686728
C5_GO_C_X3_C_CHEMOKINE_BINDING	5	Down	0.0228171095611578	0.999966413686728
C2_SHANK_TAL1_TARGETS_DN	6	Up	0.0228531430598856	0.999966413686728
C5_GO_ERYTHROCYTE_MATURATION	11	Down	0.0228868687768336	0.999966413686728
C7_GSE30971_CTRL_VS_LPS_STIM_MACROPHAGE_WBP7_KO_2H_DN	169	Down	0.022929001178956	0.999966413686728
C2_YIH_RESPONSE_TO_ARSENITE_C5	8	Down	0.0229368878193009	0.999966413686728
C5_GO_ACUTE_PHASE_RESPONSE	27	Down	0.023171430333935	0.999966413686728
C2_REACTOME_IMMUNOREGULATORY_INTERACTIONS_BETWEEN_A_LYMPHOID_AND_A_NON_LYMPHOID_CELL	90	Down	0.023286921397953	0.999966413686728
C2_REACTOME_TRAFFICKING_AND_PROCESSING_OF_ENDOSOMAL_TLR	12	Down	0.0233579980969945	0.999966413686728
C5_GO_POSITIVE_REGULATION_OF_VASCULAR_SMOOTH_MUSCLE_CELL_PROLIFERATION	28	Down	0.0233978311170032	0.999966413686728
C7_GSE5503_MLN_DC_VS_SPLEEN_DC_ACTIVATED_ALLOGENIC_TCELL_UP	169	Down	0.0235617674334726	0.999966413686728
C2_ZHOU_PANCREATIC_BETA_CELL	2	Up	0.0235855384281915	0.999966413686728
C5_GO_REGULATION_OF_PLATELET_AGGREGATION	15	Down	0.0237192061203626	0.999966413686728
C2_MYLLYKANGAS_AMPLIFICATION_HOT_SPOT_7	5	Up	0.0238091481224689	0.999966413686728
C5_GO_REGULATION_OF_I_KAPPAB_PHOSPHORYLATION	5	Down	0.0238888269497331	0.999966413686728
C5_GO_REGULATION_OF_VERY_LOW_DENSITY_LIPOPROTEIN_PARTICLE_REMODELING	3	Down	0.0238941458979101	0.999966413686728
C2_GARGALOVIC_RESPONSE_TO_OXIDIZED_PHOSPHOLIPIDS_LIGHTYELLOW_UP	10	Down	0.0239362910557147	0.999966413686728
C5_GO_POSITIVE_REGULATION_OF_CELL_GROWTH_INVOLVED_IN_CARDIAC_MUSCLE_CELL_DEVELOPMENT	6	Down	0.0241577444862326	0.999966413686728
C5_GO_DEOXYRIBOSE_PHOSPHATE_CATABOLIC_PROCESS	20	Down	0.0241635681976325	0.999966413686728
C5_GO_NEGATIVE_REGULATION_OF_LIPOPROTEIN_LIPASE_ACTIVITY	5	Down	0.0242340868867721	0.999966413686728
C7_GSE3982_CENT_MEMORY_CD4_TCELL_VS_NKCELL_DN	152	Down	0.0242849782512249	0.999966413686728
C5_GO_POSITIVE_REGULATION_OF_MAMMARY_GLAND_EPITHELIAL_CELL_PROLIFERATION	8	Down	0.0243300027195736	0.999966413686728
C2_BIOCARTA_TNFR1_PATHWAY	28	Down	0.0244457368000103	0.999966413686728
C5_GO_ANTIBACTERIAL_HUMORAL_RESPONSE	20	Up	0.0245516753964769	0.999966413686728
C5_GO_RESPONSE_TO_IRON_ION	28	Down	0.0245695293215332	0.999966413686728
C5_GO_POLY_N_ACETYLLACTOSAMINE_BIOSYNTHETIC_PROCESS	6	Down	0.0245893765271611	0.999966413686728
C5_GO_CHROMOSOME_PASSENGER_COMPLEX	5	Up	0.0246409836873645	0.999966413686728
C7_GSE10325_BCELL_VS_MYELOID_DN	173	Down	0.0246764524684695	0.999966413686728
C5_GO_APOLIPOPROTEIN_A_I_MEDIATED_SIGNALING_PATHWAY	5	Down	0.0246778930454223	0.999966413686728
C7_GSE19401_PAM2CSK4_VS_RETINOIC_ACID_AND_PAM2CSK4_STIM_FOLLICULAR_DC_DN	180	Down	0.0247114590084393	0.999966413686728
C5_GO_NEURAL_NUCLEUS_DEVELOPMENT	40	Down	0.0247978234043709	0.999966413686728
C7_GSE36888_UNTREATED_VS_IL2_TREATED_STAT5_AB_KNOCKIN_TCELL_6H_UP	149	Down	0.0248334998596839	0.999966413686728
C2_BIOCARTA_LAIR_PATHWAY	13	Down	0.0248646282146621	0.999966413686728
C2_TURASHVILI_BREAST_DUCTAL_CARCINOMA_VS_LOBULAR_NORMAL_DN	49	Up	0.0248911219113559	0.999966413686728
C6_CTIP_DN.V1_DN	81	Down	0.0249354199752904	0.999966413686728
C2_JI_RESPONSE_TO_FSH_UP	59	Up	0.0249623002089883	0.999966413686728
C2_VERRECCHIA_RESPONSE_TO_TGFB1_C3	13	Down	0.0250880455202284	0.999966413686728
C5_GO_DENTINOGENESIS	4	Down	0.0251072502987275	0.999966413686728
C2_VALK_AML_WITH_T_8_21_TRANSLOCATION	4	Up	0.0252432469935913	0.999966413686728
C2_ICHIBA_GRAFT_VERSUS_HOST_DISEASE_35D_UP	109	Down	0.0252547300997913	0.999966413686728
C7_GSE29618_MONOCYTE_VS_MDC_UP	180	Down	0.0252573873589173	0.999966413686728
C5_GO_INTERLEUKIN_8_PRODUCTION	56	Down	0.0252760515064773	0.999966413686728
C5_GO_REGULATION_OF_MONONUCLEAR_CELL_MIGRATION	30	Down	0.0252768747111988	0.999966413686728
C5_GO_VERY_LOW_DENSITY_LIPOPROTEIN_PARTICLE_CLEARANCE	5	Down	0.0252875601702695	0.999966413686728
C5_GO_REACTIVE_NITROGEN_SPECIES_METABOLIC_PROCESS	5	Down	0.0253127190291397	0.999966413686728
C5_GO_CELLULAR_CARBOHYDRATE_METABOLIC_PROCESS	202	Down	0.0253370419745731	0.999966413686728
C2_POMEROY_MEDULLOBLASTOMA_DESMOPLASIC_VS_CLASSIC_UP	49	Down	0.025346549842673	0.999966413686728
C5_GO_VERY_LONG_CHAIN_FATTY_ACID_COA_LIGASE_ACTIVITY	8	Down	0.0254848829074046	0.999966413686728
C5_GO_NEGATIVE_REGULATION_OF_LONG_TERM_SYNAPTIC_POTENTIATION	8	Down	0.0254914657318047	0.999966413686728
C5_GO_RESPONSE_TO_ACIDIC_PH	17	Down	0.0255621168635261	0.999966413686728
C7_GSE26495_NAIVE_VS_PD1HIGH_CD8_TCELL_DN	187	Down	0.0256494635052609	0.999966413686728
C5_GO_NEGATIVE_REGULATION_OF_HUMORAL_IMMUNE_RESPONSE	9	Down	0.0256502655036531	0.999966413686728
C5_GO_SULFATE_TRANSPORT	13	Down	0.0256770812247815	0.999966413686728
C5_GO_FIBROBLAST_PROLIFERATION	69	Down	0.0257256981296447	0.999966413686728
C5_GO_CIS_TRANS_ISOMERASE_ACTIVITY	33	Down	0.0257643984697339	0.999966413686728
C5_GO_DENDRITE_CYTOPLASM	31	Down	0.0257780124581025	0.999966413686728
C5_GO_REGULATION_OF_VESICLE_FUSION	21	Up	0.025799871888739	0.999966413686728
C5_GO_RNA_POLYMERASE_II_ACTIVITY	9	Up	0.0258591288756673	0.999966413686728
C5_GO_SEQUESTERING_OF_TRIGLYCERIDE	10	Down	0.0258717678496521	0.999966413686728
C5_GO_G_PROTEIN_COUPLED_SEROTONIN_RECEPTOR_BINDING	6	Up	0.0259207058516955	0.999966413686728
C2_STEARMAN_TUMOR_FIELD_EFFECT_UP	28	Down	0.0259279786589198	0.999966413686728
C5_GO_FEVER_GENERATION	6	Down	0.0260454805758184	0.999966413686728
C2_BILANGES_RAPAMYCIN_SENSITIVE_GENES	26	Down	0.0260470404475806	0.999966413686728
C2_BIOCARTA_NKCELLS_PATHWAY	20	Down	0.0261080505392441	0.999966413686728
C5_GO_POSITIVE_REGULATION_OF_SEQUESTERING_OF_TRIGLYCERIDE	3	Down	0.0261551037116997	0.999966413686728
C2_WELCH_GATA1_TARGETS	19	Down	0.0261978299016285	0.999966413686728
C5_GO_NUCLEOSIDE_KINASE_ACTIVITY	9	Down	0.0262052285112437	0.999966413686728
C2_KEGG_FATTY_ACID_METABOLISM	35	Down	0.0262499451108948	0.999966413686728
C5_GO_REGULATION_OF_SERINE_TYPE_PEPTIDASE_ACTIVITY	2	Up	0.0263480085283144	0.999966413686728
C5_GO_NEGATIVE_REGULATION_OF_SERINE_TYPE_PEPTIDASE_ACTIVITY	2	Up	0.0263480085283144	0.999966413686728
C7_GSE3982_BCELL_VS_CENT_MEMORY_CD4_TCELL_UP	173	Down	0.0264204613687652	0.999966413686728
C7_GSE37532_WT_VS_PPARG_KO_VISCERAL_ADIPOSE_TISSUE_TREG_UP	172	Up	0.0264316702806799	0.999966413686728
C5_GO_REGULATION_OF_LIPID_CATABOLIC_PROCESS	38	Down	0.0264593499793209	0.999966413686728
C2_REACTOME_HDL_ASSEMBLY	6	Down	0.0264704362350008	0.999966413686728
C2_BOWIE_RESPONSE_TO_EXTRACELLULAR_MATRIX	12	Up	0.0264749648822168	0.999966413686728
C5_GO_PROTEIN_LOCALIZATION_TO_MEMBRANE_RAFT	6	Up	0.0264981851907823	0.999966413686728
C7_GSE25123_WT_VS_PPARG_KO_MACROPHAGE_ROSIGLITAZONE_STIM_UP	181	Down	0.026518226371882	0.999966413686728
C2_SCIAN_CELL_CYCLE_TARGETS_OF_TP53_AND_TP73_DN	21	Up	0.0266075048131387	0.999966413686728
C5_GO_LIPOPROTEIN_METABOLIC_PROCESS	21	Down	0.0266414583601887	0.999966413686728
C7_GSE22886_NAIVE_CD8_TCELL_VS_MEMORY_TCELL_DN	170	Up	0.0267077066469066	0.999966413686728
C2_BIOCARTA_HES_PATHWAY	10	Down	0.0267931388147963	0.999966413686728
C5_GO_POSITIVE_REGULATION_OF_I_KAPPAB_PHOSPHORYLATION	4	Down	0.0267966335496095	0.999966413686728
C5_GO_REGULATION_OF_CGMP_MEDIATED_SIGNALING	6	Up	0.0268772701341627	0.999966413686728
C5_GO_N_FORMYL_PEPTIDE_RECEPTOR_ACTIVITY	3	Down	0.0269641627599498	0.999966413686728
C2_REACTOME_GLYCEROPHOSPHOLIPID_BIOSYNTHESIS	94	Down	0.0270114295836408	0.999966413686728
C5_GO_ERYTHROCYTE_DEVELOPMENT	22	Down	0.0270837576221869	0.999966413686728
C2_VANTVEER_BREAST_CANCER_METASTASIS_DN	112	Up	0.0271152109868494	0.999966413686728
C2_REACTOME_NEGATIVE_REGULATION_OF_TCF_DEPENDENT_SIGNALING_BY_DVL_INTERACTING_PROTEINS	5	Down	0.0271909373242184	0.999966413686728
C5_GO_GOLGI_DISASSEMBLY	5	Up	0.0274103667640181	0.999966413686728
C5_GO_SPECTRIN_BINDING	23	Down	0.0274126854572489	0.999966413686728
C5_GO_AMYLOID_BETA_BINDING	61	Down	0.0274717025676513	0.999966413686728
C2_REACTOME_GLYCOSPHINGOLIPID_METABOLISM	37	Down	0.0277554936865379	0.999966413686728
C2_BURTON_ADIPOGENESIS_3	90	Up	0.0278532196642365	0.999966413686728
C5_GO_CELLULAR_RESPONSE_TO_GLUCOSE_STARVATION	37	Up	0.0280284145119002	0.999966413686728
C5_GO_TROPHECTODERMAL_CELL_DIFFERENTIATION	11	Down	0.0281181837555299	0.999966413686728
C2_NIKOLSKY_BREAST_CANCER_1Q21_AMPLICON	30	Up	0.0281226474251636	0.999966413686728
C5_GO_CELLULAR_RESPONSE_TO_GONADOTROPIN_STIMULUS	14	Up	0.0282022807174264	0.999966413686728
C5_GO_SOMATIC_STEM_CELL_DIVISION	20	Up	0.0282338600540422	0.999966413686728
C7_GSE46606_UNSTIM_VS_CD40L_IL2_IL5_1DAY_STIMULATED_IRF4_KO_BCELL_UP	175	Down	0.0282786983671998	0.999966413686728
C7_GSE29618_BCELL_VS_MONOCYTE_DN	182	Down	0.0284444704019331	0.999966413686728
C2_BIOCARTA_NPP1_PATHWAY	7	Down	0.0285418433103394	0.999966413686728
C5_GO_POSITIVE_REGULATION_OF_PROTEIN_LOCALIZATION_TO_SYNAPSE	7	Down	0.0285652343458832	0.999966413686728
C5_GO_RRNA_BINDING	43	Up	0.0285863779613113	0.999966413686728
C2_PRAMOONJAGO_SOX4_TARGETS_DN	39	Down	0.0285902675625359	0.999966413686728
C3_ELF1_Q6	202	Down	0.0286322213251338	0.999966413686728
C5_GO_VOLUNTARY_MUSCULOSKELETAL_MOVEMENT	6	Up	0.0286649820640002	0.999966413686728
C7_GSE29618_BCELL_VS_MONOCYTE_DAY7_FLU_VACCINE_DN	182	Down	0.0287528031780789	0.999966413686728
C5_GO_POSITIVE_REGULATION_OF_CYTOKINE_SECRETION	92	Down	0.0287715493444114	0.999966413686728
C2_KUROKAWA_LIVER_CANCER_EARLY_RECURRENCE_DN	6	Down	0.0287797709700844	0.999966413686728
C2_PAPASPYRIDONOS_UNSTABLE_ATEROSCLEROTIC_PLAQUE_UP	46	Down	0.0287934015541695	0.999966413686728
C5_GO_MUSCLE_CELL_MIGRATION	62	Down	0.0288254064009129	0.999966413686728
C7_GSE37533_UNTREATED_VS_PIOGLIZATONE_TREATED_CD4_TCELL_PPARG1_AND_FOXP3_TRASDUCED_UP	173	Down	0.0288397298672822	0.999966413686728
C2_PECE_MAMMARY_STEM_CELL_UP	99	Up	0.028845343820149	0.999966413686728
C5_GO_CELLULAR_RESPONSE_TO_PROSTAGLANDIN_E_STIMULUS	10	Down	0.0289842153504395	0.999966413686728
C5_GO_UREA_CYCLE	8	Down	0.0290462924475239	0.999966413686728
C2_BIOCARTA_PLATELETAPP_PATHWAY	8	Down	0.029072092588964	0.999966413686728
C7_GSE18791_UNSTIM_VS_NEWCATSLE_VIRUS_DC_18H_UP	174	Down	0.0290902779033489	0.999966413686728
C5_GO_PROTEIN_MANNOSYLATION	24	Down	0.0290903815312363	0.999966413686728
C5_GO_POSITIVE_REGULATION_OF_NITRIC_OXIDE_BIOSYNTHETIC_PROCESS	28	Down	0.0291341353613026	0.999966413686728
C2_REACTOME_DISEASES_OF_CARBOHYDRATE_METABOLISM	26	Down	0.0291644629889724	0.999966413686728
C2_REACTOME_TRIF_MEDIATED_PROGRAMMED_CELL_DEATH	8	Down	0.0292680773030796	0.999966413686728
C5_GO_DISACCHARIDE_BIOSYNTHETIC_PROCESS	3	Down	0.0293168820605898	0.999966413686728
C5_GO_NEGATIVE_REGULATION_OF_LIPID_CATABOLIC_PROCESS	15	Down	0.0293629207876409	0.999966413686728
C2_NIKOLSKY_BREAST_CANCER_16P13_AMPLICON	74	Down	0.029379337530284	0.999966413686728
C2_REACTOME_DEFECTIVE_B4GALT1_CAUSES_B4GALT1_CDG_CDG_2D	6	Up	0.0294377450489368	0.999966413686728
C5_GO_PROTEIN_PALMITOYLATION	27	Down	0.02945438865194	0.999966413686728
C2_ZHENG_RESPONSE_TO_ARSENITE_UP	11	Up	0.0294596477540496	0.999966413686728
C2_LI_CISPLATIN_RESISTANCE_UP	17	Up	0.0294750801621869	0.999966413686728
C3_TCTGGAC_MIR198	70	Down	0.0295394804999678	0.999966413686728
C2_SMID_BREAST_CANCER_LUMINAL_B_UP	115	Down	0.0295760703208202	0.999966413686728
C5_GO_AMINOPHOSPHOLIPID_TRANSPORT	4	Down	0.0295817663968632	0.999966413686728
C5_GO_POSITIVE_REGULATION_OF_FEAR_RESPONSE	2	Down	0.0295852038641208	0.999966413686728
C5_GO_N_ACETYLLACTOSAMINIDE_BETA_1_3_N_ACETYLGLUCOSAMINYLTRANSFERASE_ACTIVITY	5	Down	0.0295938490254853	0.999966413686728
C5_GO_POSITIVE_REGULATION_OF_DEPHOSPHORYLATION	46	Down	0.0296656878566703	0.999966413686728
C2_TURASHVILI_BREAST_LOBULAR_CARCINOMA_VS_DUCTAL_NORMAL_UP	50	Up	0.0297336589850525	0.999966413686728
C5_GO_L_ARGININE_TRANSPORT	6	Down	0.0297605967853602	0.999966413686728
C7_GSE9650_EFFECTOR_VS_EXHAUSTED_CD8_TCELL_DN	155	Down	0.0297688404182258	0.999966413686728
C7_GSE33424_CD161_HIGH_VS_NEG_CD8_TCELL_DN	168	Up	0.0297746211200849	0.999966413686728
C5_GO_NSL_COMPLEX	5	Up	0.029781574261663	0.999966413686728
C5_GO_CYTOKINE_SECRETION	162	Down	0.0298115897389686	0.999966413686728
C2_REACTOME_SYNTHESIS_OF_LEUKOTRIENES_LT_AND_EOXINS_EX	13	Up	0.0298572300844451	0.999966413686728
C5_GO_CDC42_PROTEIN_SIGNAL_TRANSDUCTION	9	Down	0.029984426878331	0.999966413686728
C2_REACTOME_LEUKOTRIENE_RECEPTORS	2	Up	0.0300032280827598	0.999966413686728
C2_PASTURAL_RIZ1_TARGETS_UP	10	Up	0.0300102303813597	0.999966413686728
C5_GO_OXIDOREDUCTASE_ACTIVITY_OXIDIZING_METAL_IONS_OXYGEN_AS_ACCEPTOR	6	Down	0.0300245990047464	0.999966413686728
C5_GO_INNATE_IMMUNE_RESPONSE_IN_MUCOSA	13	Up	0.0300721797328565	0.999966413686728
C5_GO_NEGATIVE_REGULATION_OF_EPITHELIAL_CELL_DIFFERENTIATION	23	Up	0.0301192598236972	0.999966413686728
C5_GO_NEGATIVE_REGULATION_OF_SMOOTH_MUSCLE_CELL_MIGRATION	16	Down	0.0301877285644801	0.999966413686728
C7_GSE15750_DAY6_VS_DAY10_TRAF6KO_EFF_CD8_TCELL_UP	181	Up	0.0302721696781347	0.999966413686728
C2_REACTOME_PHOSPHORYLATION_OF_CD3_AND_TCR_ZETA_CHAINS	17	Down	0.0304136953719568	0.999966413686728
C5_GO_CHEMOKINE_PRODUCTION	62	Down	0.0305200175740558	0.999966413686728
C5_GO_POSITIVE_REGULATION_OF_AUTOPHAGOSOME_MATURATION	6	Up	0.0305407145695545	0.999966413686728
C2_REICHERT_MITOSIS_LIN9_TARGETS	25	Up	0.0305948246065314	0.999966413686728
C7_GSE8621_UNSTIM_VS_LPS_STIM_MACROPHAGE_UP	155	Down	0.0306019194594142	0.999966413686728
C2_MARTINELLI_IMMATURE_NEUTROPHIL_DN	13	Down	0.030642020392601	0.999966413686728
C5_GO_INTRA_S_DNA_DAMAGE_CHECKPOINT	13	Up	0.030662753822244	0.999966413686728
C5_GO_PHOSPHATIDIC_ACID_BIOSYNTHETIC_PROCESS	25	Down	0.030749534809716	0.999966413686728
C5_GO_MITOCHONDRIAL_RESPIRATORY_CHAIN_COMPLEX_III_ASSEMBLY	9	Up	0.0307533467997367	0.999966413686728
C5_GO_POSITIVE_REGULATION_OF_SARCOMERE_ORGANIZATION	3	Down	0.0307676397523278	0.999966413686728
C2_MYLLYKANGAS_AMPLIFICATION_HOT_SPOT_8	11	Down	0.0308460028834678	0.999966413686728
C2_CHIBA_RESPONSE_TO_TSA	39	Up	0.0308967237071988	0.999966413686728
C5_GO_POSITIVE_REGULATION_OF_LIPID_TRANSPORT	40	Down	0.0309642508975648	0.999966413686728
C2_REACTOME_NEUROTRANSMITTER_CLEARANCE	8	Down	0.0309705944167061	0.999966413686728
C5_GO_REGULATION_OF_NATURAL_KILLER_CELL_CHEMOTAXIS	4	Down	0.0310400547421678	0.999966413686728
C2_MODY_HIPPOCAMPUS_PRENATAL	33	Up	0.0311035766177534	0.999966413686728
C5_GO_HISTONE_METHYLTRANSFERASE_ACTIVITY_H3_K36_SPECIFIC_	8	Up	0.0311071131798229	0.999966413686728
C5_GO_PROTEIN_LOCALIZATION_TO_NUCLEOLUS	7	Up	0.0312242548985438	0.999966413686728
C5_GO_RESPONSE_TO_INDOLE_3_METHANOL	5	Up	0.031250080615243	0.999966413686728
C2_RAMALHO_STEMNESS_DN	62	Down	0.0313216384800753	0.999966413686728
C5_GO_SECONDARY_ALCOHOL_METABOLIC_PROCESS	68	Down	0.0313457880862502	0.999966413686728
C1_chr10p15	28	Up	0.0313831836542064	0.999966413686728
C2_WHITFIELD_CELL_CYCLE_LITERATURE	41	Up	0.0313997333537209	0.999966413686728
C5_GO_T_CELL_DIFFERENTIATION_INVOLVED_IN_IMMUNE_RESPONSE	59	Up	0.0314312716170205	0.999966413686728
C7_GSE18791_CTRL_VS_NEWCASTLE_VIRUS_DC_12H_UP	177	Down	0.0314481575250862	0.999966413686728
C7_GSE22589_HEALTHY_VS_HIV_INFECTED_DC_DN	149	Down	0.0314748394097539	0.999966413686728
C7_GSE32164_RESTING_DIFFERENTIATED_VS_ALTERNATIVELY_ACT_M2_MACROPHAGE_UP	155	Up	0.0316371335310767	0.999966413686728
C5_GO_POTASSIUM_ION_BINDING	8	Up	0.0317258696078211	0.999966413686728
C2_AMIT_EGF_RESPONSE_20_HELA	10	Up	0.0317625981607073	0.999966413686728
C2_REACTOME_RNA_POLYMERASE_II_TRANSCRIPTION_TERMINATION	56	Down	0.031766203595969	0.999966413686728
C5_GO_ALDEHYDE_DEHYDROGENASE_NAD_P_PLUS_ACTIVITY	2	Down	0.031791897969666	0.999966413686728
C2_PID_INTEGRIN_A4B1_PATHWAY	29	Down	0.0319209581978478	0.999966413686728
C2_REACTOME_INTERLEUKIN_10_SIGNALING	37	Down	0.0319660513391421	0.999966413686728
C2_ABBUD_LIF_SIGNALING_1_UP	33	Up	0.032023497206755	0.999966413686728
C2_TIEN_INTESTINE_PROBIOTICS_2HR_UP	26	Up	0.032023887063475	0.999966413686728
C2_ISHIDA_E2F_TARGETS	50	Up	0.0320552966261982	0.999966413686728
C2_DAUER_STAT3_TARGETS_DN	40	Up	0.0320794677744549	0.999966413686728
C7_GSE16385_MONOCYTE_VS_12H_ROSIGLITAZONE_IL4_TREATED_MACROPHAGE_DN	173	Down	0.0321356624502613	0.999966413686728
C2_RAY_ALZHEIMERS_DISEASE	6	Down	0.0321397045942471	0.999966413686728
C2_MORI_LARGE_PRE_BII_LYMPHOCYTE_UP	74	Up	0.0321714649519641	0.999966413686728
C5_GO_PHOSPHATIDYLCHOLINE_CATABOLIC_PROCESS	8	Down	0.0321817449623112	0.999966413686728
C7_GSE21360_TERTIARY_VS_QUATERNARY_MEMORY_CD8_TCELL_UP	176	Down	0.0322034171502235	0.999966413686728
C2_MOLENAAR_TARGETS_OF_CCND1_AND_CDK4_DN	49	Up	0.0322624365322426	0.999966413686728
C5_GO_POSITIVE_REGULATION_OF_GLIAL_CELL_MIGRATION	8	Down	0.0323753653584847	0.999966413686728
C2_GAVIN_IL2_RESPONSIVE_FOXP3_TARGETS_DN	4	Up	0.0324019348435254	0.999966413686728
C5_GO_ACYLGLYCEROL_HOMEOSTASIS	19	Down	0.0324442529801188	0.999966413686728
C5_GO_STEM_CELL_DIVISION	32	Up	0.0324633496014229	0.999966413686728
C5_GO_PEPTIDE_PROTON_SYMPORTER_ACTIVITY	3	Down	0.0325297851978387	0.999966413686728
C7_GSE8685_IL2_STARVED_VS_IL21_ACT_IL2_STARVED_CD4_TCELL_UP	177	Down	0.0325527625688596	0.999966413686728
C2_GOLUB_ALL_VS_AML_DN	19	Down	0.0326379454866108	0.999966413686728
C2_HOLLEMAN_VINCRISTINE_RESISTANCE_ALL_DN	15	Up	0.0326461949649008	0.999966413686728
C5_GO_MEDIUM_CHAIN_FATTY_ACID_BIOSYNTHETIC_PROCESS	6	Down	0.0326963258965339	0.999966413686728
C7_GSE34205_RSV_VS_FLU_INF_INFANT_PBMC_DN	167	Down	0.0327456830514904	0.999966413686728
C2_BIOCARTA_VITCB_PATHWAY	9	Down	0.0327577532901892	0.999966413686728
C5_GO_CELL_CELL_ADHESION_MEDIATED_BY_CADHERIN	23	Up	0.0328046095618522	0.999966413686728
C2_RAMJAUN_APOPTOSIS_BY_TGFB1_VIA_SMAD4_DN	5	Up	0.0328065019920159	0.999966413686728
C2_HASLINGER_B_CLL_WITH_6Q21_DELETION	19	Up	0.0329570330074675	0.999966413686728
C5_GO_VERY_LONG_CHAIN_FATTY_ACID_METABOLIC_PROCESS	11	Down	0.0330667812565471	0.999966413686728
C5_GO_RESPONSE_TO_CORTICOSTERONE	16	Up	0.0331211304469005	0.999966413686728
C2_CAFFAREL_RESPONSE_TO_THC_8HR_5_DN	10	Up	0.0332372524489399	0.999966413686728
C5_GO_COLLAGEN_ACTIVATED_TYROSINE_KINASE_RECEPTOR_SIGNALING_PATHWAY	7	Down	0.0333108879944808	0.999966413686728
C5_GO_MITOTIC_DNA_REPLICATION_CHECKPOINT	9	Up	0.0333411394509972	0.999966413686728
C2_BIOCARTA_GH_PATHWAY	22	Down	0.033370182995868	0.999966413686728
C7_GSE369_PRE_VS_POST_IL6_INJECTION_SOCS3_KO_LIVER_DN	175	Down	0.033587207025225	0.999966413686728
C7_GSE25123_WT_VS_PPARG_KO_MACROPHAGE_IL4_AND_ROSIGLITAZONE_STIM_UP	148	Down	0.0336487396944467	0.999966413686728
C5_GO_REGULATION_OF_GLUCOSE_METABOLIC_PROCESS	58	Down	0.0336538187840449	0.999966413686728
C2_KEGG_FC_GAMMA_R_MEDIATED_PHAGOCYTOSIS	85	Down	0.033693667809053	0.999966413686728
C5_GO_POSITIVE_REGULATION_OF_GLUCOSE_TRANSMEMBRANE_TRANSPORT	30	Down	0.0337414436039333	0.999966413686728
C5_GO_REGULATION_OF_CHOLESTEROL_ESTERIFICATION	8	Down	0.033758853770713	0.999966413686728
C2_SA_FAS_SIGNALING	8	Up	0.0337756237520998	0.999966413686728
C5_GO_PHAGOCYTOSIS	205	Down	0.0338622458359634	0.999966413686728
C5_GO_GLYCEROLIPID_BIOSYNTHETIC_PROCESS	182	Down	0.0339657127149192	0.999966413686728
C7_GSE16266_CTRL_VS_LPS_STIM_MEF_UP	169	Down	0.0339660794664965	0.999966413686728
C2_FARMER_BREAST_CANCER_CLUSTER_2	27	Up	0.0340750143269274	0.999966413686728
C7_GSE9988_ANTI_TREM1_VS_VEHICLE_TREATED_MONOCYTES_DN	181	Down	0.0340996526843496	0.999966413686728
C5_GO_POSITIVE_REGULATION_OF_INTERLEUKIN_6_BIOSYNTHETIC_PROCESS	10	Down	0.0341461155052219	0.999966413686728
C2_REACTOME_FRS_MEDIATED_FGFR3_SIGNALING	13	Down	0.0341715475547756	0.999966413686728
C5_GO_REGULATION_OF_MESENCHYMAL_TO_EPITHELIAL_TRANSITION_INVOLVED_IN_METANEPHROS_MORPHOGENESIS	5	Up	0.0342053716159442	0.999966413686728
C5_GO_RECEPTOR_MEDIATED_ENDOCYTOSIS_INVOLVED_IN_CHOLESTEROL_TRANSPORT	3	Up	0.0342073464007884	0.999966413686728
C5_GO_NEGATIVE_REGULATION_OF_TYPE_B_PANCREATIC_CELL_APOPTOTIC_PROCESS	4	Down	0.0342462068925496	0.999966413686728
C7_GSE30971_2H_VS_4H_LPS_STIM_MACROPHAGE_WBP7_KO_DN	131	Down	0.0345027760423621	0.999966413686728
C2_DELYS_THYROID_CANCER_DN	167	Up	0.0345573426406862	0.999966413686728
C5_GO_WNT_PROTEIN_BINDING	20	Down	0.0345683414349655	0.999966413686728
C5_GO_PHOSPHOLIPASE_D_ACTIVITY	6	Down	0.0345901247261693	0.999966413686728
C2_HAHTOLA_SEZARY_SYNDROM_UP	88	Up	0.0346787337752693	0.999966413686728
C2_REACTOME_DAP12_SIGNALING	26	Down	0.0346960355896452	0.999966413686728
C5_GO_POSITIVE_REGULATION_OF_PROTEIN_DEPHOSPHORYLATION	36	Down	0.0347191799660546	0.999966413686728
C7_GSE36888_STAT5_AB_KNOCKIN_VS_WT_TCELL_IL2_TREATED_2H_UP	172	Down	0.0349674281485951	0.999966413686728
C5_GO_STRESS_GRANULE_DISASSEMBLY	5	Up	0.0350567100679296	0.999966413686728
C2_REACTOME_APOPTOTIC_CLEAVAGE_OF_CELL_ADHESION_PROTEINS	4	Up	0.0351546117835296	0.999966413686728
C7_GSE24142_EARLY_THYMIC_PROGENITOR_VS_DN2_THYMOCYTE_ADULT_UP	169	Down	0.0352307711954116	0.999966413686728
C5_GO_PALMITOYLTRANSFERASE_ACTIVITY	34	Down	0.0352909166180796	0.999966413686728
C2_ONDER_CDH1_SIGNALING_VIA_CTNNB1	69	Down	0.035432065141295	0.999966413686728
C7_GSE26290_WT_VS_PDK1_KO_ANTI_CD3_AND_IL2_STIM_CD8_TCELL_DN	160	Down	0.0354461663875528	0.999966413686728
C5_GO_RESPONSE_TO_ISOLATION_STRESS	4	Down	0.03545565388124	0.999966413686728
C5_GO_PROTEIN_TRANSPORT_INTO_MEMBRANE_RAFT	4	Up	0.0354745418260891	0.999966413686728
C5_GO_90S_PRERIBOSOME	24	Down	0.0355069300691831	0.999966413686728
C1_chr5q34	9	Up	0.0356529536856679	0.999966413686728
C2_HERNANDEZ_ABERRANT_MITOSIS_BY_DOCETACEL_4NM_DN	7	Up	0.0356569567467171	0.999966413686728
C5_GO_PRP19_COMPLEX	10	Up	0.0356873047366375	0.999966413686728
C2_MULLIGHAN_MLL_SIGNATURE_2_UP	364	Down	0.03572575030706	0.999966413686728
C5_GO_MACROPHAGE_ACTIVATION	61	Down	0.03575875495077	0.999966413686728
C5_GO_REGULATION_OF_DENDRITIC_SPINE_MAINTENANCE	8	Down	0.0358183667809933	0.999966413686728
C2_BIOCARTA_MHC_PATHWAY	9	Down	0.0358223056021693	0.999966413686728
C2_KRASNOSELSKAYA_ILF3_TARGETS_UP	26	Up	0.0358524605437592	0.999966413686728
C5_GO_REGULATION_OF_GLUCOSE_TRANSMEMBRANE_TRANSPORT	58	Down	0.0359185080045369	0.999966413686728
C5_GO_PROTEIN_KINASE_C_SIGNALING	19	Down	0.0359399671094672	0.999966413686728
C7_GSE46606_IRF4MID_VS_WT_CD40L_IL2_IL5_DAY3_STIMULATED_BCELL_DN	182	Down	0.036004745660625	0.999966413686728
C2_KEGG_RIG_I_LIKE_RECEPTOR_SIGNALING_PATHWAY	52	Down	0.0360197878536495	0.999966413686728
C5_GO_INORGANIC_ION_IMPORT_ACROSS_PLASMA_MEMBRANE	53	Down	0.0360476593396427	0.999966413686728
C2_ENGELMANN_CANCER_PROGENITORS_DN	43	Up	0.036092103471061	0.999966413686728
C5_GO_C4_DICARBOXYLATE_TRANSPORT	18	Down	0.0361237399678903	0.999966413686728
C5_GO_POSITIVE_REGULATION_OF_ORGAN_GROWTH	34	Down	0.0361252837661442	0.999966413686728
C5_GO_NEGATIVE_REGULATION_OF_SMALL_GTPASE_MEDIATED_SIGNAL_TRANSDUCTION	44	Down	0.0362184732183632	0.999966413686728
C5_GO_INTERLEUKIN_1_RECEPTOR_ACTIVITY	6	Up	0.0362278820499781	0.999966413686728
C7_GOLDRATH_EFF_VS_MEMORY_CD8_TCELL_UP	188	Up	0.0362633890261205	0.999966413686728
C5_GO_B_CELL_MEDIATED_IMMUNITY	85	Down	0.0363272283819217	0.999966413686728
C2_REACTOME_TRANSPORT_OF_CONNEXONS_TO_THE_PLASMA_MEMBRANE	9	Up	0.0363931736365353	0.999966413686728
C2_APPEL_IMATINIB_RESPONSE	29	Down	0.0364722567182669	0.999966413686728
C5_GO_TUMOR_NECROSIS_FACTOR_BIOSYNTHETIC_PROCESS	20	Down	0.0364842107604257	0.999966413686728
C5_GO_TOLL_LIKE_RECEPTOR_SIGNALING_PATHWAY	115	Down	0.0364842293401793	0.999966413686728
C5_GO_MESENCHYME_MIGRATION	2	Up	0.0365295300788166	0.999966413686728
C7_GSE360_T_GONDII_VS_B_MALAYI_HIGH_DOSE_DC_DN	164	Down	0.0365360834882832	0.999966413686728
C5_GO_POSITIVE_REGULATION_OF_LIPID_LOCALIZATION	53	Down	0.0365751111427252	0.999966413686728
C7_GSE29618_PDC_VS_MDC_DN	179	Down	0.0365812184116195	0.999966413686728
C7_GSE15750_DAY6_VS_DAY10_EFF_CD8_TCELL_UP	175	Up	0.0366713371083236	0.999966413686728
C5_GO_CONDENSED_CHROMOSOME_CENTROMERIC_REGION	97	Up	0.0366725742905223	0.999966413686728
C2_NAKAYAMA_SOFT_TISSUE_TUMORS_PCA2_UP	66	Up	0.0367311522897258	0.999966413686728
C2_REACTOME_ROBO_RECEPTORS_BIND_AKAP5	6	Down	0.0367602698330579	0.999966413686728
C5_GO_CD4_POSITIVE_ALPHA_BETA_T_CELL_PROLIFERATION	7	Down	0.0367801002555917	0.999966413686728
C2_RICKMAN_METASTASIS_DN	216	Down	0.0368041831037672	0.999966413686728
C5_GO_DEOXYRIBOSE_PHOSPHATE_BIOSYNTHETIC_PROCESS	12	Down	0.036860099640989	0.999966413686728
C5_GO_INNER_CELL_MASS_CELL_PROLIFERATION	12	Up	0.0368854823891828	0.999966413686728
C7_GSE17721_POLYIC_VS_GARDIQUIMOD_4H_BMDC_DN	178	Down	0.0369101352716768	0.999966413686728
C2_KEGG_GLYCEROLIPID_METABOLISM	38	Down	0.0369160841900322	0.999966413686728
C2_REACTOME_RHO_GTPASES_ACTIVATE_IQGAPS	22	Up	0.0369691160926052	0.999966413686728
C7_GSE1925_CTRL_VS_IFNG_PRIMED_MACROPHAGE_3H_IFNG_STIM_DN	84	Down	0.0369696324358506	0.999966413686728
C5_GO_EMBRYONIC_HINDLIMB_MORPHOGENESIS	18	Up	0.0369806006251676	0.999966413686728
C5_GO_DENDRITIC_SPINE_MAINTENANCE	14	Down	0.037077618470073	0.999966413686728
C5_GO_LIPOSACCHARIDE_METABOLIC_PROCESS	43	Down	0.037119220849437	0.999966413686728
C2_WANG_METASTASIS_OF_BREAST_CANCER_ESR1_DN	25	Up	0.0371759686447764	0.999966413686728
C7_GSE13229_IMM_VS_MATURE_NKCELL_DN	155	Down	0.0372189960438279	0.999966413686728
C5_GO_SULFATION	7	Down	0.0372426161558245	0.999966413686728
C5_GO_EOSINOPHIL_MIGRATION	11	Down	0.0373097779274666	0.999966413686728
C5_GO_N_ACYLPHOSPHATIDYLETHANOLAMINE_SPECIFIC_PHOSPHOLIPASE_D_ACTIVITY	5	Down	0.0374315074095589	0.999966413686728
C5_GO_FATTY_ACID_BIOSYNTHETIC_PROCESS	108	Down	0.0374482507850858	0.999966413686728
C2_WANG_RESPONSE_TO_FORSKOLIN_DN	8	Up	0.0375046312904792	0.999966413686728
C5_GO_CELL_BODY_FIBER	3	Down	0.0375467642100252	0.999966413686728
C5_GO_NEGATIVE_REGULATION_OF_CYTOKINE_PRODUCTION_INVOLVED_IN_IMMUNE_RESPONSE	22	Down	0.037651842466805	0.999966413686728
C5_GO_LIPOPROTEIN_BIOSYNTHETIC_PROCESS	79	Down	0.0377045886524819	0.999966413686728
C5_GO_CALCIUM_INDEPENDENT_PHOSPHOLIPASE_A2_ACTIVITY	6	Down	0.0377214075337629	0.999966413686728
C2_REACTOME_RHO_GTPASES_ACTIVATE_NADPH_OXIDASES	21	Down	0.0377422449966307	0.999966413686728
C3_AGGAGTG_MIR483	56	Down	0.0378413167346145	0.999966413686728
C2_MEDINA_SMARCA4_TARGETS	28	Up	0.0378791869849645	0.999966413686728
C7_GSE3203_HEALTHY_VS_INFLUENZA_INFECTED_LN_BCELL_DN	130	Down	0.0379061433108382	0.999966413686728
C2_BEIER_GLIOMA_STEM_CELL_DN	60	Down	0.0379217092023943	0.999966413686728
C2_ZHOU_CELL_CYCLE_GENES_IN_IR_RESPONSE_24HR	113	Up	0.0379338366085319	0.999966413686728
C2_MARTIN_NFKB_TARGETS_DN	8	Up	0.0379423894328452	0.999966413686728
C5_GO_UBIQUITIN_DEPENDENT_ENDOCYTOSIS	4	Up	0.0379641330742118	0.999966413686728
C7_GSE29618_MONOCYTE_VS_MDC_DAY7_FLU_VACCINE_UP	181	Down	0.0380440618436594	0.999966413686728
C3_AP2_Q3	187	Down	0.0382016180375237	0.999966413686728
C7_GSE37416_0H_VS_48H_F_TULARENSIS_LVS_NEUTROPHIL_UP	175	Down	0.0383342409910938	0.999966413686728
C5_GO_ORGANIC_ACID_BIOSYNTHETIC_PROCESS	215	Down	0.0383681137515174	0.999966413686728
C7_GSE24142_EARLY_THYMIC_PROGENITOR_VS_DN3_THYMOCYTE_ADULT_UP	167	Down	0.0384954962303855	0.999966413686728
C5_GO_AXONEMAL_DYNEIN_COMPLEX	13	Up	0.0385228072340492	0.999966413686728
C5_GO_CARBOHYDRATE_TRANSPORT	106	Down	0.0385603482870868	0.999966413686728
C7_GSE37532_VISCERAL_ADIPOSE_TISSUE_VS_LN_DERIVED_PPARG_KO_TCONV_CD4_TCELL_DN	71	Up	0.0387067051414291	0.999966413686728
C5_GO_FATTY_ACID_LIGASE_ACTIVITY	16	Down	0.0387128894239663	0.999966413686728
C7_GSE37301_HEMATOPOIETIC_STEM_CELL_VS_RAG2_KO_NK_CELL_DN	172	Up	0.0388059090044469	0.999966413686728
C2_SONG_TARGETS_OF_IE86_CMV_PROTEIN	52	Up	0.0388481769022812	0.999966413686728
C7_GSE3920_IFNA_VS_IFNG_TREATED_FIBROBLAST_UP	162	Down	0.0388750013126861	0.999966413686728
C3_GGGGCCC_MIR296	52	Down	0.0389567490799092	0.999966413686728
C2_KAPOSI_LIVER_CANCER_MET_UP	14	Down	0.0389597942301985	0.999966413686728
C2_NADELLA_PRKAR1A_TARGETS_DN	3	Up	0.0389882483772373	0.999966413686728
C2_REACTOME_SIGNALLING_TO_ERKS	26	Down	0.0390247691088561	0.999966413686728
C5_GO_REGULATION_OF_PHAGOCYTOSIS	70	Down	0.039052450084826	0.999966413686728
C5_GO_POSITIVE_REGULATION_OF_LIPID_CATABOLIC_PROCESS	16	Down	0.0390585531396445	0.999966413686728
C2_REACTOME_ACTIVATION_OF_KAINATE_RECEPTORS_UPON_GLUTAMATE_BINDING	22	Down	0.0391008180506051	0.999966413686728
C5_GO_GLUCOSE_METABOLIC_PROCESS	92	Down	0.0393169201306381	0.999966413686728
C2_REACTOME_THYROXINE_BIOSYNTHESIS	6	Up	0.0393281428836621	0.999966413686728
C2_WANG_IMMORTALIZED_BY_HOXA9_AND_MEIS1_DN	19	Down	0.0394900598022461	0.999966413686728
C5_GO_IMMUNOGLOBULIN_BINDING	12	Down	0.0395808607895558	0.999966413686728
C2_RIZ_ERYTHROID_DIFFERENTIATION_APOBEC2	15	Down	0.0396020293533741	0.999966413686728
C5_GO_POSITIVE_REGULATION_OF_CELL_MATURATION	7	Up	0.0396559453209727	0.999966413686728
C2_GU_PDEF_TARGETS_DN	19	Up	0.0397488976145931	0.999966413686728
C7_GSE4984_UNTREATED_VS_GALECTIN1_TREATED_DC_UP	162	Down	0.0398039943555463	0.999966413686728
C2_FINETTI_BREAST_CANCER_KINOME_RED	15	Up	0.039851091080818	0.999966413686728
C1_chr13q33	16	Down	0.0398995161144153	0.999966413686728
C5_GO_LIPID_STORAGE	54	Down	0.0399380345256247	0.999966413686728
C5_GO_SARCOLEMMA	96	Down	0.0399528345260243	0.999966413686728
C2_KEGG_GLYCEROPHOSPHOLIPID_METABOLISM	59	Down	0.0399904000598386	0.999966413686728
C5_GO_NEGATIVE_REGULATION_OF_PHOSPHOLIPID_BIOSYNTHETIC_PROCESS	3	Down	0.0400371729589208	0.999966413686728
C5_GO_LIPID_LOCALIZATION	278	Down	0.0400776930322409	0.999966413686728
C5_GO_REGULATION_OF_PHOSPHATIDYLCHOLINE_BIOSYNTHETIC_PROCESS	3	Down	0.0401019977291885	0.999966413686728
C2_BIOCARTA_RELA_PATHWAY	14	Down	0.0401111460513393	0.999966413686728
C2_FONTAINE_THYROID_TUMOR_UNCERTAIN_MALIGNANCY_DN	19	Down	0.0402015628958637	0.999966413686728
C5_GO_MAP_KINASE_ACTIVITY	11	Down	0.0402548585659446	0.999966413686728
C7_GSE4142_NAIVE_BCELL_VS_PLASMA_CELL_DN	159	Down	0.0403492646661685	0.999966413686728
C5_GO_REGULATION_OF_PHOSPHOLIPASE_C_ACTIVATING_G_PROTEIN_COUPLED_RECEPTOR_SIGNALING_PATHWAY	2	Up	0.0403883298763071	0.999966413686728
C2_MIKKELSEN_ES_LCP_WITH_H3K4ME3_AND_H3K27ME3	3	Down	0.040492818769974	0.999966413686728
C5_GO_REGULATION_OF_AXON_DIAMETER	3	Up	0.0405173519365556	0.999966413686728
C2_DIRMEIER_LMP1_RESPONSE_LATE_DN	22	Up	0.0406443151760249	0.999966413686728
C5_GO_METANEPHRIC_NEPHRON_DEVELOPMENT	17	Up	0.0406969522660922	0.999966413686728
C2_PID_MTOR_4PATHWAY	62	Down	0.0407629707882341	0.999966413686728
C5_GO_PROTEIN_SULFATION	3	Down	0.0408456667913186	0.999966413686728
C5_GO_MHC_CLASS_I_RECEPTOR_ACTIVITY	5	Down	0.0408940651645313	0.999966413686728
C2_SATO_SILENCED_BY_METHYLATION_IN_PANCREATIC_CANCER_2	30	Up	0.0408982772799693	0.999966413686728
C5_GO_GLUTATHIONE_DISULFIDE_OXIDOREDUCTASE_ACTIVITY	7	Down	0.0409593010901073	0.999966413686728
C5_GO_ARP2_3_COMPLEX_BINDING	7	Up	0.0409752228554442	0.999966413686728
C2_REACTOME_FGFR3B_LIGAND_BINDING_AND_ACTIVATION	4	Down	0.0410193498338023	0.999966413686728
C5_GO_REGULATION_OF_DNA_DUPLEX_UNWINDING	4	Up	0.0410621193491811	0.999966413686728
C5_GO_CARBOHYDRATE_PHOSPHATASE_ACTIVITY	7	Down	0.0410761825312119	0.999966413686728
C2_RAY_TARGETS_OF_P210_BCR_ABL_FUSION_UP	13	Up	0.0411257358767507	0.999966413686728
C7_GSE1791_CTRL_VS_NEUROMEDINU_IN_T_CELL_LINE_0.8H_DN	135	Down	0.0411543480074526	0.999966413686728
C5_GO_BERGMANN_GLIAL_CELL_DIFFERENTIATION	8	Down	0.041154820359629	0.999966413686728
C2_BIOCARTA_COMP_PATHWAY	7	Down	0.0412253493012766	0.999966413686728
C7_GSE15624_CTRL_VS_6H_HALOFUGINONE_TREATED_CD4_TCELL_UP	119	Down	0.0412438278682517	0.999966413686728
C5_GO_INTERLEUKIN_8_SECRETION	23	Down	0.0412497608247684	0.999966413686728
C7_GSE40666_STAT1_KO_VS_STAT4_KO_CD8_TCELL_UP	175	Down	0.0413633527262445	0.999966413686728
C5_GO_MAINTENANCE_OF_SYNAPSE_STRUCTURE	9	Down	0.0413715243387552	0.999966413686728
C7_GSE22886_NAIVE_TCELL_VS_DC_DN	185	Down	0.0413949775656549	0.999966413686728
C2_REACTOME_RAF_ACTIVATION	26	Down	0.0413969440702409	0.999966413686728
C5_GO_INTRONIC_TRANSCRIPTION_REGULATORY_REGION_DNA_BINDING	9	Up	0.0413995993355226	0.999966413686728
C5_GO_ORGANOPHOSPHATE_CATABOLIC_PROCESS	107	Down	0.0414766725190157	0.999966413686728
C5_GO_INTRINSIC_COMPONENT_OF_VACUOLAR_MEMBRANE	6	Up	0.0415838629260685	0.999966413686728
C5_GO_POSITIVE_REGULATION_OF_VOLTAGE_GATED_CALCIUM_CHANNEL_ACTIVITY	10	Down	0.041665821528341	0.999966413686728
C2_MASRI_RESISTANCE_TO_TAMOXIFEN_AND_AROMATASE_INHIBITORS_UP	10	Up	0.0418439399325637	0.999966413686728
C2_PID_P38_MK2_PATHWAY	17	Down	0.0419256638874678	0.999966413686728
C2_REACTOME_NITRIC_OXIDE_STIMULATES_GUANYLATE_CYCLASE	17	Up	0.0421356987132124	0.999966413686728
C5_GO_CHITIN_BINDING	5	Down	0.0421827096467525	0.999966413686728
C2_KEGG_REGULATION_OF_AUTOPHAGY	19	Down	0.0422097732188039	0.999966413686728
C3_EN1_01	77	Up	0.0422372428044134	0.999966413686728
C2_VANTVEER_BREAST_CANCER_POOR_PROGNOSIS	46	Up	0.042351376058713	0.999966413686728
C7_GSE9988_LOW_LPS_VS_CTRL_TREATED_MONOCYTE_DN	182	Down	0.0424594144437418	0.999966413686728
C5_GO_NEPHRON_TUBULE_FORMATION	6	Up	0.0424902011903805	0.999966413686728
C2_REACTOME_TOLL_LIKE_RECEPTOR_CASCADES	136	Down	0.0425953073932749	0.999966413686728
C7_GSE2405_S_AUREUS_VS_A_PHAGOCYTOPHILUM_NEUTROPHIL_UP	149	Down	0.0425963645780118	0.999966413686728
C5_GO_NEGATIVE_REGULATION_OF_CYTOKINESIS	6	Up	0.0425972192954241	0.999966413686728
C2_MYLLYKANGAS_AMPLIFICATION_HOT_SPOT_6	6	Down	0.0426448560129552	0.999966413686728
C1_chr4q21	52	Down	0.0427040119567211	0.999966413686728
C2_REACTOME_BETA_OXIDATION_OF_VERY_LONG_CHAIN_FATTY_ACIDS	10	Down	0.0428806742509122	0.999966413686728
C7_GSE14000_TRANSLATED_RNA_VS_MRNA_4H_LPS_DC_DN	146	Up	0.0430284622708594	0.999966413686728
C5_GO_GLUTAMATE_SECRETION	31	Up	0.0430440113496296	0.999966413686728
C5_GO_AXONEME_PART	28	Up	0.0430935062731156	0.999966413686728
C2_GUILLAUMOND_KLF10_TARGETS_UP	31	Down	0.0431180174017077	0.999966413686728
C2_REACTOME_DNA_DAMAGE_TELOMERE_STRESS_INDUCED_SENESCENCE	73	Up	0.0431322187551786	0.999966413686728
C2_JECHLINGER_EPITHELIAL_TO_MESENCHYMAL_TRANSITION_DN	47	Up	0.0431823439260177	0.999966413686728
C5_GO_REGULATION_OF_PHOSPHATASE_ACTIVITY	132	Down	0.0432877929786535	0.999966413686728
C7_GSE3039_ALPHABETA_CD8_TCELL_VS_B2_BCELL_DN	168	Down	0.0432973636486921	0.999966413686728
C5_GO_EXTRACELLULAR_MATRIX_STRUCTURAL_CONSTITUENT	97	Up	0.0433276046103286	0.999966413686728
C5_GO_NEGATIVE_REGULATION_OF_RELAXATION_OF_MUSCLE	2	Up	0.0433470653054746	0.999966413686728
C2_VANDESLUIS_COMMD1_TARGETS_GROUP_2_UP	12	Up	0.0434068587324939	0.999966413686728
C5_GO_REGULATION_OF_EXTRINSIC_APOPTOTIC_SIGNALING_PATHWAY_VIA_DEATH_DOMAIN_RECEPTORS	48	Up	0.0434519349388207	0.999966413686728
C5_GO_MAINTENANCE_OF_DNA_REPEAT_ELEMENTS	5	Down	0.0434855473293579	0.999966413686728
C5_GO_RETINOIC_ACID_METABOLIC_PROCESS	8	Down	0.0436527731193902	0.999966413686728
C5_GO_POSITIVE_REGULATION_OF_STEROL_TRANSPORT	19	Down	0.0438561045287593	0.999966413686728
C2_LIN_TUMOR_ESCAPE_FROM_IMMUNE_ATTACK	12	Down	0.0438753854698274	0.999966413686728
C5_GO_PHOSPHATIDIC_ACID_TRANSPORTER_ACTIVITY	6	Down	0.043935957781673	0.999966413686728
C5_GO_POSITIVE_REGULATION_OF_MICROGLIAL_CELL_MIGRATION	4	Down	0.0441058401373918	0.999966413686728
C2_KUMAMOTO_RESPONSE_TO_NUTLIN_3A_DN	9	Up	0.0441116621735251	0.999966413686728
C7_GSE41867_DAY6_VS_DAY15_LCMV_CLONE13_EFFECTOR_CD8_TCELL_DN	89	Down	0.0441545121808591	0.999966413686728
C2_KEGG_PROXIMAL_TUBULE_BICARBONATE_RECLAMATION	17	Down	0.0442332075304199	0.999966413686728
C7_GSE30971_CTRL_VS_LPS_STIM_MACROPHAGE_WBP7_HET_2H_DN	173	Down	0.0442638859828958	0.999966413686728
C2_TONKS_TARGETS_OF_RUNX1_RUNX1T1_FUSION_ERYTHROCYTE_UP	135	Down	0.0443531944484946	0.999966413686728
C5_GO_SOLUTE_CATION_ANTIPORTER_ACTIVITY	24	Down	0.0443776655404503	0.999966413686728
C5_GO_HIGH_DENSITY_LIPOPROTEIN_PARTICLE_BINDING	9	Down	0.044388949728978	0.999966413686728
C5_GO_ESTROUS_CYCLE	11	Up	0.0444135711002215	0.999966413686728
C5_GO_COPII_COATED_ER_TO_GOLGI_TRANSPORT_VESICLE	76	Down	0.044467279239925	0.999966413686728
C5_GO_REGULATION_OF_SENSORY_PERCEPTION	19	Down	0.0444889438291546	0.999966413686728
C5_GO_SNRNA_TRANSCRIPTION_BY_RNA_POLYMERASE_III	5	Up	0.0445222207019854	0.999966413686728
C7_GSE17186_CD21LOW_VS_CD21HIGH_TRANSITIONAL_BCELL_CORD_BLOOD_UP	183	Down	0.0445502329554517	0.999966413686728
C7_GSE36078_WT_VS_IL1R_KO_LUNG_DC_AFTER_AD5_INF_UP	176	Down	0.0445930556809656	0.999966413686728
C7_GSE11961_MEMORY_BCELL_DAY7_VS_MEMORY_BCELL_DAY40_DN	161	Down	0.0446076257667761	0.999966413686728
C7_GSE20715_0H_VS_48H_OZONE_LUNG_DN	164	Up	0.0446461537788381	0.999966413686728
C5_GO_MESENCHYMAL_STEM_CELL_DIFFERENTIATION	5	Down	0.0446720055049842	0.999966413686728
C7_GSE25890_CTRL_VS_IL33_IL7_TREATED_NUOCYTES_UP	154	Down	0.0447197071786667	0.999966413686728
C7_GSE3982_EFF_MEMORY_CD4_TCELL_VS_NKCELL_UP	141	Up	0.0447524446847578	0.999966413686728
C2_ODONNELL_TFRC_TARGETS_DN	98	Up	0.0447860951158594	0.999966413686728
C5_GO_CYTOKINE_RECEPTOR_ACTIVITY	76	Up	0.0448625320935163	0.999966413686728
C5_GO_REGULATION_OF_INTERFERON_GAMMA_SECRETION	8	Down	0.0448929285921613	0.999966413686728
C5_GO_POSITIVE_REGULATION_OF_METANEPHRIC_GLOMERULUS_DEVELOPMENT	3	Up	0.0449376647244168	0.999966413686728
C3_GTCGATC_MIR3695P	3	Up	0.0449912614348754	0.999966413686728
C2_PID_MAPK_TRK_PATHWAY	30	Down	0.0450218033020586	0.999966413686728
C5_GO_RAC_GTPASE_BINDING	60	Down	0.0450258368801791	0.999966413686728
C2_FOURNIER_ACINAR_DEVELOPMENT_LATE_DN	19	Up	0.0450796696345566	0.999966413686728
C5_GO_WNT_ACTIVATED_RECEPTOR_ACTIVITY	10	Down	0.0452667070569516	0.999966413686728
C3_ATAAGCT_MIR21	96	Up	0.0453514138837295	0.999966413686728
C2_FARMER_BREAST_CANCER_CLUSTER_1	36	Up	0.0454359808204261	0.999966413686728
C2_SHIPP_DLBCL_VS_FOLLICULAR_LYMPHOMA_DN	36	Up	0.0454519123507502	0.999966413686728
C5_GO_REVERSE_CHOLESTEROL_TRANSPORT	13	Down	0.0454968789823424	0.999966413686728
C5_GO_NADP_METABOLIC_PROCESS	13	Down	0.045608913938424	0.999966413686728
C7_GSE37301_PRO_BCELL_VS_CD4_TCELL_DN	128	Down	0.0457068689972561	0.999966413686728
C5_GO_REGULATION_OF_PROTEIN_LOCALIZATION_TO_NUCLEOLUS	4	Up	0.0457446307118853	0.999966413686728
C2_JEON_SMAD6_TARGETS_DN	16	Up	0.0457615208047091	0.999966413686728
C5_GO_ASPARTATE_TRANSMEMBRANE_TRANSPORT	7	Down	0.0458541982900224	0.999966413686728
C2_TUOMISTO_TUMOR_SUPPRESSION_BY_COL13A1_UP	10	Down	0.0458755823574355	0.999966413686728
C5_GO_REGULATION_OF_ASTROCYTE_ACTIVATION	6	Down	0.0458963515057082	0.999966413686728
C5_GO_SENSORY_PERCEPTION_OF_PAIN	62	Down	0.0459040561514537	0.999966413686728
C5_GO_GLYCEROLIPID_METABOLIC_PROCESS	177	Down	0.045954832031108	0.999966413686728
C5_GO_REGULATION_OF_T_HELPER_2_CELL_CYTOKINE_PRODUCTION	9	Down	0.045966012951413	0.999966413686728
C5_GO_NEGATIVE_REGULATION_OF_SPROUTING_ANGIOGENESIS	20	Down	0.0460788520667973	0.999966413686728
C2_REACTOME_P38MAPK_EVENTS	11	Down	0.0460966272888713	0.999966413686728
C2_REACTOME_LGI_ADAM_INTERACTIONS	7	Up	0.046129249007536	0.999966413686728
C2_TONKS_TARGETS_OF_RUNX1_RUNX1T1_FUSION_SUSTAINED_IN_MONOCYTE_DN	8	Up	0.0461790684850996	0.999966413686728
C5_GO_DENDRITE_MEMBRANE	18	Down	0.0461848005321016	0.999966413686728
C5_GO_SCHWANN_CELL_DIFFERENTIATION	30	Up	0.0461922738628556	0.999966413686728
C2_REACTOME_HDL_REMODELING	8	Down	0.0462502045035589	0.999966413686728
C7_GSE6259_DEC205_POS_DC_VS_CD4_TCELL_DN	163	Down	0.0462728526428741	0.999966413686728
C5_GO_INOSITOL_PHOSPHATE_CATABOLIC_PROCESS	14	Down	0.0463178903136735	0.999966413686728
C7_GSE22886_NAIVE_BCELL_VS_NEUTROPHIL_DN	168	Down	0.0463349910209805	0.999966413686728
C5_GO_REGULATION_OF_SEQUESTERING_OF_TRIGLYCERIDE	8	Down	0.0463817749501002	0.999966413686728
C5_GO_CHOLESTEROL_CATABOLIC_PROCESS	8	Down	0.0464641663830878	0.999966413686728
C5_GO_REGULATION_OF_GLYCOGEN_METABOLIC_PROCESS	27	Down	0.0465682715072836	0.999966413686728
C5_GO_TRANSFORMING_GROWTH_FACTOR_BETA_RECEPTOR_ACTIVITY_TYPE_II	4	Up	0.0466267278284143	0.999966413686728
C5_GO_PROTEIN_DNA_COMPLEX	154	Up	0.0466274955134408	0.999966413686728
C2_SCHLOSSER_MYC_AND_SERUM_RESPONSE_SYNERGY	27	Down	0.0467849689945842	0.999966413686728
C2_HORIUCHI_WTAP_TARGETS_DN	276	Up	0.0468193960121018	0.999966413686728
C7_GSE2405_0H_VS_9H_A_PHAGOCYTOPHILUM_STIM_NEUTROPHIL_DN	165	Up	0.046875520187567	0.999966413686728
C5_GO_REGULATION_OF_B_CELL_DIFFERENTIATION	20	Down	0.0468787724657367	0.999966413686728
C5_GO_REGULATION_OF_NATURAL_KILLER_CELL_ACTIVATION	28	Down	0.0469268064255213	0.999966413686728
C5_GO_RESPONSE_TO_FATTY_ACID	61	Down	0.0469410189666317	0.999966413686728
C5_GO_ATP_DEPENDENT_5_3_DNA_HELICASE_ACTIVITY	6	Down	0.0469652218295414	0.999966413686728
C5_GO_REGULATION_OF_B_CELL_MEDIATED_IMMUNITY	45	Down	0.0470312739832195	0.999966413686728
C2_CHEOK_RESPONSE_TO_HD_MTX_DN	19	Up	0.0470634566921061	0.999966413686728
C5_GO_NEGATIVE_REGULATION_OF_T_CELL_DIFFERENTIATION_IN_THYMUS	7	Up	0.0470819974812355	0.999966413686728
C2_MULLIGAN_NTF3_SIGNALING_VIA_INSR_AND_IGF1R_DN	9	Down	0.0470868615086611	0.999966413686728
C5_GO_REGULATION_OF_CELLULAR_CARBOHYDRATE_CATABOLIC_PROCESS	8	Down	0.0471221808910047	0.999966413686728
C7_GSE360_DC_VS_MAC_T_GONDII_DN	160	Down	0.0471618647049763	0.999966413686728
C5_GO_PHOSPHATIDYLINOSITOL_3_PHOSPHATE_BIOSYNTHETIC_PROCESS	13	Up	0.0471848680456974	0.999966413686728
C2_BIOCARTA_NDKDYNAMIN_PATHWAY	16	Down	0.0472192583519679	0.999966413686728
C5_GO_NEGATIVE_REGULATION_OF_INTERFERON_ALPHA_PRODUCTION	5	Down	0.0472411946724482	0.999966413686728
C5_GO_POSITIVE_REGULATION_OF_VESICLE_FUSION	6	Up	0.0472892879293496	0.999966413686728
C2_GAUSSMANN_MLL_AF4_FUSION_TARGETS_F_DN	22	Down	0.0472938590412117	0.999966413686728
C1_chr7p22	63	Down	0.0473512090381844	0.999966413686728
C7_GSE5542_IFNA_VS_IFNA_AND_IFNG_TREATED_EPITHELIAL_CELLS_6H_DN	166	Down	0.0475178426209225	0.999966413686728
C5_GO_NEGATIVE_REGULATION_OF_T_CELL_DIFFERENTIATION	35	Up	0.0476429493439003	0.999966413686728
C2_REACTOME_FIBRONECTIN_MATRIX_FORMATION	6	Up	0.0476806475312873	0.999966413686728
C2_REACTOME_NUCLEAR_SIGNALING_BY_ERBB4	26	Down	0.0477088792791736	0.999966413686728
C2_HENDRICKS_SMARCA4_TARGETS_DN	37	Down	0.0477168926233497	0.999966413686728
C5_GO_INTERLEUKIN_18_PRODUCTION	8	Down	0.0477598815930089	0.999966413686728
C5_GO_MICROGLIAL_CELL_MIGRATION	6	Down	0.0477920264708941	0.999966413686728
C5_GO_FOREBRAIN_DORSAL_VENTRAL_PATTERN_FORMATION	3	Up	0.0479006004453141	0.999966413686728
C2_CHNG_MULTIPLE_MYELOMA_HYPERPLOID_UP	41	Up	0.0479110147877922	0.999966413686728
C5_GO_POSITIVE_REGULATION_OF_PLATELET_ACTIVATION	5	Down	0.0479242628964764	0.999966413686728
C1_chr8q23	11	Up	0.0479564705770599	0.999966413686728
C7_GSE42724_MEMORY_VS_B1_BCELL_DN	168	Up	0.0481027426859584	0.999966413686728
C2_REACTOME_TRANSPORT_AND_SYNTHESIS_OF_PAPS	6	Down	0.0481340732974469	0.999966413686728
C5_GO_3_PHOSPHOADENOSINE_5_PHOSPHOSULFATE_BIOSYNTHETIC_PROCESS	6	Down	0.0481340732974469	0.999966413686728
C7_GSE11057_NAIVE_VS_MEMORY_CD4_TCELL_DN	182	Up	0.0481734029116486	0.999966413686728
C5_GO_CARBOXYLIC_ESTER_HYDROLASE_ACTIVITY	87	Down	0.0482843010139902	0.999966413686728
C7_GSE27859_CD11C_INT_F480_HI_MACROPHAGE_VS_CD11C_ING_F480_INT_DC_UP	174	Down	0.0482930752475119	0.999966413686728
C5_GO_STEROID_HYDROXYLASE_ACTIVITY	15	Down	0.0483019736369296	0.999966413686728
C2_REACTOME_G_PROTEIN_GATED_POTASSIUM_CHANNELS	15	Down	0.0485520049391138	0.999966413686728
C2_HAMAI_APOPTOSIS_VIA_TRAIL_DN	139	Down	0.0488198678153797	0.999966413686728
C2_REACTOME_TRANSLOCATION_OF_ZAP_70_TO_IMMUNOLOGICAL_SYNAPSE	14	Down	0.0489169924665515	0.999966413686728
C5_GO_TOLL_SIGNALING_PATHWAY	5	Down	0.0490418018200482	0.999966413686728
C2_SMITH_LIVER_CANCER	45	Up	0.049106383292996	0.999966413686728
C5_GO_TERTIARY_GRANULE_MEMBRANE	64	Down	0.0491071929644497	0.999966413686728
C2_PID_AMB2_NEUTROPHILS_PATHWAY	33	Down	0.0491211748676652	0.999966413686728
C5_GO_INTRINSIC_APOPTOTIC_SIGNALING_PATHWAY_IN_RESPONSE_TO_HYPOXIA	5	Up	0.0492190712046413	0.999966413686728
C2_REACTOME_PEPTIDE_LIGAND_BINDING_RECEPTORS	84	Down	0.0492583515816253	0.999966413686728
C7_GSE3982_MAC_VS_EFF_MEMORY_CD4_TCELL_UP	171	Down	0.0493881980274849	0.999966413686728
C7_GSE21063_WT_VS_NFATC1_KO_3H_ANTI_IGM_STIM_BCELL_UP	142	Down	0.049707225298188	0.999966413686728
C5_GO_VENTRAL_SPINAL_CORD_INTERNEURON_DIFFERENTIATION	7	Up	0.0497768198409272	0.999966413686728
C2_BAFNA_MUC4_TARGETS_UP	7	Up	0.0497893298764654	0.999966413686728
C7_GSE3982_BCELL_VS_EFF_MEMORY_CD4_TCELL_UP	165	Down	0.0498491484847772	0.999966413686728
C5_GO_MAINTENANCE_OF_POSTSYNAPTIC_SPECIALIZATION_STRUCTURE	5	Down	0.0498587078191825	0.999966413686728
C5_GO_REGULATION_OF_CENTRIOLE_REPLICATION	21	Up	0.0499301030459455	0.999966413686728
C2_MIKKELSEN_DEDIFFERENTIATED_STATE_UP	3	Down	0.0499722649397318	0.999966413686728
C5_GO_NEGATIVE_REGULATION_OF_T_CELL_MIGRATION	5	Up	0.0500909771050343	0.999966413686728
C5_GO_NEGATIVE_REGULATION_OF_MITOCHONDRIAL_MEMBRANE_PERMEABILITY	4	Up	0.0501136980279392	0.999966413686728
C5_GO_NEGATIVE_REGULATION_OF_MEMBRANE_PERMEABILITY	4	Up	0.0501136980279392	0.999966413686728
C7_GSE3982_BCELL_VS_BASOPHIL_UP	162	Down	0.0501192469321086	0.999966413686728
C5_GO_REGULATION_OF_DEPHOSPHORYLATION	158	Down	0.0501358829453123	0.999966413686728
C5_GO_POSITIVE_REGULATION_OF_OXIDOREDUCTASE_ACTIVITY	44	Down	0.0501787092479084	0.999966413686728
C2_WHITFIELD_CELL_CYCLE_S	138	Up	0.0502699289608142	0.999966413686728
C5_GO_RESPONSE_TO_STEROL_DEPLETION	11	Down	0.0503176039212917	0.999966413686728
C7_GSE3982_DC_VS_TH2_UP	158	Down	0.0503440624839176	0.999966413686728
C5_GO_PHOSPHATIDYLCHOLINE_METABOLIC_PROCESS	24	Down	0.0505021092423356	0.999966413686728
C5_GO_NUCLEAR_OUTER_MEMBRANE_ENDOPLASMIC_RETICULUM_MEMBRANE_NETWORK	810	Down	0.0505082773751195	0.999966413686728
C2_STOSSI_RESPONSE_TO_ESTRADIOL	32	Down	0.0506194499797833	0.999966413686728
C2_YAO_TEMPORAL_RESPONSE_TO_PROGESTERONE_CLUSTER_1	51	Up	0.0508194165271648	0.999966413686728
C5_GO_REGULATION_OF_THYMOCYTE_APOPTOTIC_PROCESS	12	Up	0.0508957524119366	0.999966413686728
C5_GO_ENAMEL_MINERALIZATION	7	Down	0.0509324547650439	0.999966413686728
C3_CTCTATG_MIR368	29	Down	0.0509985768561621	0.999966413686728
C5_GO_SOLUTE_PROTON_SYMPORTER_ACTIVITY	16	Down	0.0510515438235527	0.999966413686728
C2_WEINMANN_ADAPTATION_TO_HYPOXIA_DN	26	Down	0.0511582892875121	0.999966413686728
C5_GO_DETERMINATION_OF_DIGESTIVE_TRACT_LEFT_RIGHT_ASYMMETRY	4	Down	0.0512289610771708	0.999966413686728
C2_REACTOME_TP53_REGULATES_TRANSCRIPTION_OF_GENES_INVOLVED_IN_G1_CELL_CYCLE_ARREST	13	Up	0.0512665726991208	0.999966413686728
C5_GO_INORGANIC_ANION_TRANSMEMBRANE_TRANSPORT	66	Down	0.0512853576728987	0.999966413686728
C7_GSE22886_NAIVE_BCELL_VS_NEUTROPHIL_UP	171	Up	0.0513454983449782	0.999966413686728
C5_GO_POSITIVE_REGULATION_OF_CALCIUM_ION_TRANSMEMBRANE_TRANSPORT	48	Down	0.0513689567637381	0.999966413686728
C2_BIOCARTA_SPPA_PATHWAY	13	Down	0.0513720592508525	0.999966413686728
C7_GSE24574_BCL6_HIGH_TFH_VS_TFH_CD4_TCELL_DN	171	Up	0.0514799794550091	0.999966413686728
C5_GO_REGULATION_OF_PLASMA_LIPOPROTEIN_PARTICLE_LEVELS	64	Down	0.0515293136308527	0.999966413686728
C5_GO_ACYLGLYCEROL_LIPASE_ACTIVITY	7	Down	0.0515862746451725	0.999966413686728
C5_GO_AORTA_SMOOTH_MUSCLE_TISSUE_MORPHOGENESIS	2	Down	0.0516652128058922	0.999966413686728
C5_GO_INTERFERON_GAMMA_SECRETION	13	Down	0.0519207435147016	0.999966413686728
C7_GSE7831_UNSTIM_VS_INFLUENZA_STIM_PDC_4H_UP	151	Down	0.0519227931318579	0.999966413686728
C5_GO_CYCLIN_DEPENDENT_PROTEIN_SERINE_THREONINE_KINASE_INHIBITOR_ACTIVITY	11	Up	0.051987564900435	0.999966413686728
C5_GO_GALACTOSE_BINDING	4	Down	0.0520332631139855	0.999966413686728
C2_BAKKER_FOXO3_TARGETS_DN	116	Down	0.052236890382274	0.999966413686728
C5_GO_MAINTENANCE_OF_CENTROSOME_LOCATION	5	Up	0.0523236421706694	0.999966413686728
C2_PIEPOLI_LGI1_TARGETS_UP	12	Up	0.0523945559287659	0.999966413686728
C7_GSE2770_TGFB_AND_IL4_ACT_VS_ACT_CD4_TCELL_2H_UP	165	Up	0.0524246737612029	0.999966413686728
C2_HAHTOLA_MYCOSIS_FUNGOIDES_CD4_DN	101	Up	0.0524789535698335	0.999966413686728
C5_GO_EMBRYONIC_VISCEROCRANIUM_MORPHOGENESIS	7	Down	0.0525147187679997	0.999966413686728
C5_GO_PROSTAGLANDIN_E_RECEPTOR_ACTIVITY	2	Down	0.052611152694766	0.999966413686728
C2_KEGG_CYTOSOLIC_DNA_SENSING_PATHWAY	37	Down	0.052687806096219	0.999966413686728
C5_GO_CELLULAR_RESPONSE_TO_LAMINAR_FLUID_SHEAR_STRESS	6	Down	0.0526926442318696	0.999966413686728
C5_GO_PYRIMIDINE_NUCLEOSIDE_MONOPHOSPHATE_BIOSYNTHETIC_PROCESS	15	Down	0.0528499478557947	0.999966413686728
C7_GSE3920_IFNA_VS_IFNB_TREATED_ENDOTHELIAL_CELL_DN	157	Down	0.0528758367483578	0.999966413686728
C7_GSE10325_CD4_TCELL_VS_BCELL_UP	178	Up	0.0529961553622033	0.999966413686728
C2_KRISHNAN_FURIN_TARGETS_UP	5	Up	0.053099249782778	0.999966413686728
C5_GO_IRON_ION_TRANSMEMBRANE_TRANSPORTER_ACTIVITY	9	Down	0.0531050539394702	0.999966413686728
C7_GSE25088_WT_VS_STAT6_KO_MACROPHAGE_DN	163	Up	0.053110483577986	0.999966413686728
C7_GSE28737_FOLLICULAR_VS_MARGINAL_ZONE_BCELL_UP	171	Down	0.0531945515297632	0.999966413686728
C2_REACTOME_RUNX3_REGULATES_IMMUNE_RESPONSE_AND_CELL_MIGRATION	6	Down	0.0532143519246867	0.999966413686728
C2_LUI_TARGETS_OF_PAX8_PPARG_FUSION	26	Up	0.0533067434500482	0.999966413686728
C7_GSE46606_UNSTIM_VS_CD40L_IL2_IL5_3DAY_STIMULATED_IRF4_KO_BCELL_DN	169	Down	0.0533146066555546	0.999966413686728
C5_GO_DENSE_CORE_GRANULE	9	Up	0.0533768833788315	0.999966413686728
C5_GO_POSITIVE_REGULATION_OF_PROTEIN_HOMOOLIGOMERIZATION	8	Up	0.053429304180123	0.999966413686728
C5_GO_THROMBIN_ACTIVATED_RECEPTOR_ACTIVITY	4	Down	0.0534417201687336	0.999966413686728
C5_GO_POSITIVE_REGULATION_OF_CALCIUM_ION_TRANSPORT	79	Down	0.0534630615882947	0.999966413686728
C1_chr2p22	40	Up	0.0534810257905166	0.999966413686728
C5_GO_POSITIVE_REGULATION_OF_ERYTHROCYTE_DIFFERENTIATION	23	Up	0.0535601979694284	0.999966413686728
C5_GO_REGULATION_OF_GLOMERULUS_DEVELOPMENT	10	Up	0.0537303192347116	0.999966413686728
C5_GO_OXIDOREDUCTASE_ACTIVITY_ACTING_ON_PAIRED_DONORS_WITH_INCORPORATION_OR_REDUCTION_OF_MOLECULAR_OXYGEN_REDUCED_IRON_SULFUR_PROTEIN_AS_ONE_DONOR_AND_INCORPORATION_OF_ONE_ATOM_OF_OXYGEN	2	Down	0.0538138946500966	0.999966413686728
C2_FIGUEROA_AML_METHYLATION_CLUSTER_3_UP	117	Down	0.0538764886659711	0.999966413686728
C7_GSE21063_WT_VS_NFATC1_KO_8H_ANTI_IGM_STIM_BCELL_UP	180	Up	0.0540506924690288	0.999966413686728
C2_SCHAEFFER_PROSTATE_DEVELOPMENT_AND_CANCER_BOX6_UP	4	Up	0.0542659035390295	0.999966413686728
C5_GO_MONOCARBOXYLIC_ACID_BIOSYNTHETIC_PROCESS	140	Down	0.0542789086183513	0.999966413686728
C5_GO_CARBOHYDRATE_PHOSPHORYLATION	24	Down	0.0542842247546897	0.999966413686728
C5_GO_ER_TO_GOLGI_TRANSPORT_VESICLE_MEMBRANE	49	Down	0.054365508595834	0.999966413686728
C5_GO_NEGATIVE_REGULATION_OF_CD4_POSITIVE_ALPHA_BETA_T_CELL_PROLIFERATION	5	Down	0.0543891342939019	0.999966413686728
C7_GSE25088_CTRL_VS_ROSIGLITAZONE_STIM_STAT6_KO_MACROPHAGE_DN	175	Down	0.0544307347872502	0.999966413686728
C7_GSE3982_MAST_CELL_VS_BASOPHIL_UP	161	Down	0.0544351254980172	0.999966413686728
C5_GO_PROTEIN_LOCALIZATION_TO_CHROMATIN	27	Down	0.0545879514866712	0.999966413686728
C5_GO_POSITIVE_REGULATION_OF_FEEDING_BEHAVIOR	8	Up	0.0548791936882396	0.999966413686728
C5_GO_NEGATIVE_REGULATION_OF_MACROPHAGE_DERIVED_FOAM_CELL_DIFFERENTIATION	11	Down	0.0550281755421601	0.999966413686728
C2_MYLLYKANGAS_AMPLIFICATION_HOT_SPOT_1	2	Up	0.0550525282708621	0.999966413686728
C5_GO_CYSTEINE_TYPE_ENDOPEPTIDASE_ACTIVITY	76	Down	0.0550715540864859	0.999966413686728
C2_KORKOLA_TERATOMA_UP	17	Up	0.0551758874708341	0.999966413686728
C7_GSE36476_CTRL_VS_TSST_ACT_16H_MEMORY_CD4_TCELL_OLD_DN	171	Down	0.0552230396475671	0.999966413686728
C1_chr21q11	4	Down	0.0552286282904183	0.999966413686728
C5_GO_MONOCYTE_EXTRAVASATION	7	Down	0.0553227198831777	0.999966413686728
C5_GO_RNA_CAP_BINDING	17	Down	0.0553353058488445	0.999966413686728
C2_OUYANG_PROSTATE_CANCER_PROGRESSION_DN	16	Down	0.0554973145613406	0.999966413686728
C5_GO_NEGATIVE_REGULATION_OF_CELL_GROWTH_INVOLVED_IN_CARDIAC_MUSCLE_CELL_DEVELOPMENT	7	Down	0.0556240019009305	0.999966413686728
C5_GO_POSITIVE_REGULATION_OF_OSTEOCLAST_DEVELOPMENT	4	Down	0.0557153040786818	0.999966413686728
C7_GSE22886_NAIVE_TCELL_VS_NKCELL_UP	164	Up	0.0557980864017204	0.999966413686728
C2_HESSON_TUMOR_SUPPRESSOR_CLUSTER_3P21_3	8	Down	0.0558019263740981	0.999966413686728
C2_LIANG_HEMATOPOIESIS_STEM_CELL_NUMBER_LARGE_VS_TINY_DN	36	Up	0.0558273699378195	0.999966413686728
C5_GO_REGULATION_OF_CELLULAR_RESPONSE_TO_INSULIN_STIMULUS	57	Down	0.0559088189790637	0.999966413686728
C1_chr4q25	24	Up	0.0559180184462148	0.999966413686728
C5_GO_INORGANIC_ANION_TRANSPORT	111	Down	0.0559331610180083	0.999966413686728
C5_GO_REGULATION_OF_ION_TRANSPORT	423	Down	0.0559689560185237	0.999966413686728
C2_PID_ALK2_PATHWAY	8	Up	0.056026580875904	0.999966413686728
C2_HOQUE_METHYLATED_IN_CANCER	41	Down	0.0560532760287261	0.999966413686728
C5_GO_NEGATIVE_REGULATION_OF_CD8_POSITIVE_ALPHA_BETA_T_CELL_ACTIVATION	6	Down	0.0560601912186566	0.999966413686728
C5_GO_ASYMMETRIC_CELL_DIVISION	15	Up	0.0561251970483621	0.999966413686728
C5_GO_POSITIVE_REGULATION_OF_NATURAL_KILLER_CELL_CHEMOTAXIS	3	Down	0.0562213017369742	0.999966413686728
C7_GSE32986_UNSTIM_VS_GMCSF_STIM_DC_UP	179	Up	0.0562682387046782	0.999966413686728
C2_PID_CERAMIDE_PATHWAY	42	Down	0.0563409068621015	0.999966413686728
C7_GSE12484_HEALTHY_VS_PERIDONTITIS_NEUTROPHILS_DN	127	Down	0.0564014522828564	0.999966413686728
C7_GSE36826_NORMAL_VS_STAPH_AUREUS_INF_IL1R_KO_SKIN_UP	179	Down	0.0564288846296602	0.999966413686728
C5_GO_T_HELPER_17_TYPE_IMMUNE_RESPONSE	24	Up	0.0564891191692835	0.999966413686728
C5_GO_ENDOCARDIAL_CELL_DIFFERENTIATION	5	Up	0.0565554352364703	0.999966413686728
C5_GO_PHOSPHATIDYLCHOLINE_ACYL_CHAIN_REMODELING	13	Down	0.0565686488453526	0.999966413686728
C7_GSE24726_WT_VS_E2_2_KO_PDC_DAY4_POST_DELETION_UP	167	Down	0.0565916969236382	0.999966413686728
C2_ALTEMEIER_RESPONSE_TO_LPS_WITH_MECHANICAL_VENTILATION	99	Down	0.0566257246769375	0.999966413686728
C2_PID_ARF6_DOWNSTREAM_PATHWAY	15	Down	0.0568038150399277	0.999966413686728
C7_GSE5589_WT_VS_IL6_KO_LPS_STIM_MACROPHAGE_45MIN_DN	163	Down	0.0568153685860704	0.999966413686728
C7_GSE3720_UNSTIM_VS_PMA_STIM_VD2_GAMMADELTA_TCELL_UP	153	Up	0.0568980316376608	0.999966413686728
H_HALLMARK_ANGIOGENESIS	25	Down	0.0569088602120896	0.999966413686728
C5_GO_MELANOSOME_MEMBRANE	6	Down	0.05693522307153	0.999966413686728
C5_GO_RESPONSE_TO_PROSTAGLANDIN_E	15	Down	0.0569375843039331	0.999966413686728
C2_REACTOME_GLUCONEOGENESIS	26	Down	0.0569450306960088	0.999966413686728
C5_GO_PINOSOME	7	Up	0.0569477300665199	0.999966413686728
C5_GO_RESPONSE_TO_NITROSATIVE_STRESS	10	Up	0.0570899824104008	0.999966413686728
C5_GO_RESPONSE_TO_LAMINAR_FLUID_SHEAR_STRESS	12	Down	0.0571244422350033	0.999966413686728
C5_GO_HEAT_GENERATION	11	Down	0.0571566875425693	0.999966413686728
C2_BARRIER_COLON_CANCER_RECURRENCE_UP	36	Up	0.0571849361584859	0.999966413686728
C5_GO_ENDONUCLEOLYTIC_CLEAVAGE_IN_ITS1_TO_SEPARATE_SSU_RRNA_FROM_5_8S_RRNA_AND_LSU_RRNA_FROM_TRICISTRONIC_RRNA_TRANSCRIPT_SSU_RRNA_5_8S_RRNA_LSU_RRNA_	5	Down	0.0572401370669394	0.999966413686728
C5_GO_SPINDLE_ASSEMBLY_INVOLVED_IN_MEIOSIS	5	Up	0.0572485294533914	0.999966413686728
C5_GO_CELL_FATE_SPECIFICATION_INVOLVED_IN_PATTERN_SPECIFICATION	4	Up	0.0573288145753715	0.999966413686728
C2_GROSS_HIF1A_TARGETS_UP	6	Down	0.0573540631737083	0.999966413686728
C7_GSE15735_CTRL_VS_HDAC_INHIBITOR_TREATED_CD4_TCELL_2H_DN	165	Down	0.057366023125772	0.999966413686728
C5_GO_NUCLEOTIDE_SUGAR_TRANSMEMBRANE_TRANSPORT	13	Up	0.0573793566559282	0.999966413686728
C2_BRIDEAU_IMPRINTED_GENES	38	Down	0.0573847813431091	0.999966413686728
C2_ROSS_AML_WITH_MLL_FUSIONS	67	Down	0.0574013610976823	0.999966413686728
C5_GO_DENDRITIC_CELL_DIFFERENTIATION	30	Down	0.0574180178222793	0.999966413686728
C7_GSE21063_WT_VS_NFATC1_KO_3H_ANTI_IGM_STIM_BCELL_DN	163	Down	0.057439878027698	0.999966413686728
C7_GSE21360_NAIVE_VS_PRIMARY_MEMORY_CD8_TCELL_UP	153	Down	0.0575139010089623	0.999966413686728
C5_GO_MESENCHYMAL_CELL_APOPTOTIC_PROCESS	6	Up	0.0576142617807309	0.999966413686728
C5_GO_NEGATIVE_REGULATION_OF_FIBROBLAST_PROLIFERATION	23	Down	0.0576941402351807	0.999966413686728
C2_OSMAN_BLADDER_CANCER_UP	364	Down	0.0577601510677549	0.999966413686728
C5_GO_NEGATIVE_REGULATION_OF_ACTIN_NUCLEATION	7	Up	0.0578848837294045	0.999966413686728
C5_GO_LATE_ENDOSOME_TO_VACUOLE_TRANSPORT_VIA_MULTIVESICULAR_BODY_SORTING_PATHWAY	8	Up	0.0579501862497239	0.999966413686728
C5_GO_POSITIVE_REGULATION_OF_GLUCOSE_METABOLIC_PROCESS	19	Down	0.0580054199432237	0.999966413686728
C5_GO_REGULATION_OF_MEMBRANE_REPOLARIZATION_DURING_CARDIAC_MUSCLE_CELL_ACTION_POTENTIAL	4	Down	0.0581166130242983	0.999966413686728
C2_REACTOME_VISUAL_PHOTOTRANSDUCTION	54	Down	0.0582593100077699	0.999966413686728
C7_GSE17721_POLYIC_VS_GARDIQUIMOD_0.5H_BMDC_DN	162	Down	0.0582954240253565	0.999966413686728
C5_GO_POSITIVE_REGULATION_OF_INTERLEUKIN_5_PRODUCTION	11	Up	0.0583050711677839	0.999966413686728
C5_GO_POLYOL_CATABOLIC_PROCESS	20	Down	0.0583445235245679	0.999966413686728
C5_GO_O_ACYLTRANSFERASE_ACTIVITY	33	Down	0.0583750904278816	0.999966413686728
C5_GO_1_ALKYL_2_ACETYLGLYCEROPHOSPHOCHOLINE_ESTERASE_ACTIVITY	4	Down	0.0584610948691557	0.999966413686728
C5_GO_3_PHOSPHOADENOSINE_5_PHOSPHOSULFATE_BINDING	4	Down	0.0584610948691557	0.999966413686728
C5_GO_RESPONSE_TO_BACTERIAL_LIPOPROTEIN	7	Down	0.0586337647154102	0.999966413686728
C5_GO_REGULATION_OF_GRANULOCYTE_DIFFERENTIATION	11	Up	0.0586639825832137	0.999966413686728
C2_GILDEA_METASTASIS	22	Up	0.0586855147385106	0.999966413686728
C5_GO_REGULATION_OF_LONG_TERM_SYNAPTIC_POTENTIATION	28	Down	0.0588402290275597	0.999966413686728
C2_OSAWA_TNF_TARGETS	7	Down	0.0589139619974822	0.999966413686728
C5_GO_HIGH_DENSITY_LIPOPROTEIN_PARTICLE	15	Down	0.0589900334574932	0.999966413686728
C7_GSE2405_HEAT_KILLED_LYSATE_VS_LIVE_A_PHAGOCYTOPHILUM_STIM_NEUTROPHIL_9H_DN	174	Up	0.0590723406650993	0.999966413686728
C2_REACTOME_NECTIN_NECL_TRANS_HETERODIMERIZATION	6	Down	0.0590864397480474	0.999966413686728
C5_GO_NEGATIVE_REGULATION_OF_THYMOCYTE_APOPTOTIC_PROCESS	7	Up	0.059086942980552	0.999966413686728
C7_GSE14413_UNSTIM_VS_IFNB_STIM_L929_CELLS_UP	84	Down	0.0591121432322849	0.999966413686728
C2_REACTOME_RRNA_PROCESSING	158	Up	0.0591674543641744	0.999966413686728
C2_REACTOME_NCAM_SIGNALING_FOR_NEURITE_OUT_GROWTH	45	Down	0.0591780166288871	0.999966413686728
C2_REACTOME_DISEASES_OF_MISMATCH_REPAIR_MMR	4	Down	0.0592132926481223	0.999966413686728
C5_GO_PENETRATION_OF_ZONA_PELLUCIDA	3	Down	0.0592380818107808	0.999966413686728
C7_GSE14908_RESTING_VS_HDM_STIM_CD4_TCELL_ATOPIC_PATIENT_UP	163	Down	0.0592505805382564	0.999966413686728
C5_GO_REPLICATION_FORK_PROTECTION_COMPLEX	8	Up	0.0592785602948957	0.999966413686728
C1_chr3p26	12	Up	0.059286167605276	0.999966413686728
C2_REACTOME_RUNX1_AND_FOXP3_CONTROL_THE_DEVELOPMENT_OF_REGULATORY_T_LYMPHOCYTES_TREGS	9	Up	0.0593274883392118	0.999966413686728
C7_GSE28130_ACTIVATED_VS_INDUCEED_TREG_DN	131	Down	0.0593405317430807	0.999966413686728
C7_GSE24634_TREG_VS_TCONV_POST_DAY5_IL4_CONVERSION_DN	177	Down	0.0593828084098658	0.999966413686728
C5_GO_GLUTAMINE_FAMILY_AMINO_ACID_METABOLIC_PROCESS	52	Down	0.0593928324383535	0.999966413686728
C2_PID_BCR_5PATHWAY	60	Down	0.0594336382446816	0.999966413686728
C5_GO_REGULATION_OF_FEEDING_BEHAVIOR	15	Up	0.059452782723006	0.999966413686728
C3_CREBP1_Q2	197	Up	0.0594778373874069	0.999966413686728
C3_PAX4_01	198	Down	0.0596430042380085	0.999966413686728
C5_GO_TYPE_I_INTERFERON_BIOSYNTHETIC_PROCESS	10	Down	0.0597875244582876	0.999966413686728
C5_GO_CGMP_CATABOLIC_PROCESS	4	Up	0.0598560254027859	0.999966413686728
C2_LIANG_SILENCED_BY_METHYLATION_DN	10	Up	0.0598959013665691	0.999966413686728
C5_GO_LYMPHOCYTE_MEDIATED_IMMUNITY	192	Down	0.0599662766321933	0.999966413686728
C2_NAKAMURA_METASTASIS	36	Down	0.0599853737646907	0.999966413686728
C2_REACTOME_INTESTINAL_ABSORPTION	2	Down	0.0600088442405965	0.999966413686728
C5_GO_POSITIVE_REGULATION_OF_HEPATOCYTE_PROLIFERATION	6	Up	0.0601354350617644	0.999966413686728
H_HALLMARK_NOTCH_SIGNALING	27	Down	0.0602883206142693	0.999966413686728
C2_REACTOME_ACYL_CHAIN_REMODELLING_OF_PC	12	Down	0.0603483226176583	0.999966413686728
C5_GO_POSITIVE_REGULATION_OF_NEUROINFLAMMATORY_RESPONSE	11	Down	0.0603709217569612	0.999966413686728
C5_GO_LEUKOCYTE_ACTIVATION_INVOLVED_IN_INFLAMMATORY_RESPONSE	27	Down	0.0603778254297256	0.999966413686728
C7_GSE30971_WBP7_HET_VS_KO_MACROPHAGE_2H_LPS_STIM_UP	168	Down	0.0603868990275145	0.999966413686728
C5_GO_GLYCERALDEHYDE_3_PHOSPHATE_DEHYDROGENASE_NADPLUS__NON_PHOSPHORYLATING_ACTIVITY	5	Down	0.0605125441717063	0.999966413686728
C2_PARK_TRETINOIN_RESPONSE_AND_PML_RARA_FUSION	25	Down	0.0606436814836835	0.999966413686728
C5_GO_QUINONE_BIOSYNTHETIC_PROCESS	14	Down	0.0606745808969636	0.999966413686728
C5_GO_CHONDROCYTE_PROLIFERATION	5	Up	0.0607149552935788	0.999966413686728
C7_GSE11367_CTRL_VS_IL17_TREATED_SMOOTH_MUSCLE_CELL_DN	87	Down	0.0607955253544038	0.999966413686728
C2_FRASOR_TAMOXIFEN_RESPONSE_UP	43	Down	0.0608099598416978	0.999966413686728
C5_GO_POSITIVE_REGULATION_OF_GLYCOGEN_METABOLIC_PROCESS	14	Down	0.0608468085563921	0.999966413686728
C5_GO_APOPTOTIC_CELL_CLEARANCE	30	Down	0.06086998954685	0.999966413686728
C7_GSE13411_NAIVE_VS_SWITCHED_MEMORY_BCELL_DN	176	Down	0.0608830168001032	0.999966413686728
C2_GAUSSMANN_MLL_AF4_FUSION_TARGETS_D_DN	7	Up	0.0609066213084844	0.999966413686728
C7_GSE3039_ALPHAALPHA_CD8_TCELL_VS_B1_BCELL_UP	170	Down	0.0609869768720368	0.999966413686728
C5_GO_CYTOSOLIC_SMALL_RIBOSOMAL_SUBUNIT	29	Up	0.0610054165721538	0.999966413686728
C2_REACTOME_PREFOLDIN_MEDIATED_TRANSFER_OF_SUBSTRATE_TO_CCT_TRIC	23	Up	0.0610307843269736	0.999966413686728
C5_GO_LIPOPROTEIN_PARTICLE_RECEPTOR_ACTIVITY	12	Down	0.0612315724807722	0.999966413686728
C2_WANG_TNF_TARGETS	17	Down	0.0612391305114275	0.999966413686728
C5_GO_REGULATION_OF_REACTIVE_OXYGEN_SPECIES_BIOSYNTHETIC_PROCESS	67	Down	0.0612521933759969	0.999966413686728
C5_GO_VENTRICULAR_SYSTEM_DEVELOPMENT	20	Up	0.0613241987816928	0.999966413686728
C5_GO_FILOPODIUM_TIP	15	Down	0.061358560105769	0.999966413686728
C5_GO_CYCLIC_NUCLEOTIDE_METABOLIC_PROCESS	3	Up	0.0613731656385162	0.999966413686728
C5_GO_NEGATIVE_REGULATION_OF_CD4_POSITIVE_ALPHA_BETA_T_CELL_DIFFERENTIATION	17	Up	0.0614679515526795	0.999966413686728
C2_REACTOME_ASSEMBLY_OF_THE_HIV_VIRION	14	Up	0.0615244182153101	0.999966413686728
C2_STEARMAN_LUNG_CANCER_EARLY_VS_LATE_DN	48	Down	0.0615799747268102	0.999966413686728
C7_GSE36888_UNTREATED_VS_IL2_TREATED_STAT5_AB_KNOCKIN_TCELL_2H_UP	165	Down	0.0616918219139032	0.999966413686728
C5_GO_EPOXIDE_HYDROLASE_ACTIVITY	6	Down	0.0617419033061538	0.999966413686728
C5_GO_FOLIC_ACID_METABOLIC_PROCESS	16	Down	0.0617699100919162	0.999966413686728
C5_GO_SECONDARY_ACTIVE_TRANSMEMBRANE_TRANSPORTER_ACTIVITY	154	Down	0.0618170907933274	0.999966413686728
C5_GO_HEME_BIOSYNTHETIC_PROCESS	19	Down	0.0621780545684642	0.999966413686728
C5_GO_PROTEIN_KINASE_A_SIGNALING	17	Down	0.0622512441551195	0.999966413686728
C2_GRAHAM_CML_QUIESCENT_VS_NORMAL_QUIESCENT_UP	81	Up	0.0626688681283336	0.999966413686728
C2_NAKAMURA_LUNG_CANCER	5	Up	0.0627157547539042	0.999966413686728
C2_ISSAEVA_MLL2_TARGETS	41	Down	0.0627168527272242	0.999966413686728
C5_GO_NEGATIVE_REGULATION_OF_EPIDERMAL_GROWTH_FACTOR_ACTIVATED_RECEPTOR_ACTIVITY	12	Up	0.0628030114313417	0.999966413686728
C6_GLI1_UP.V1_DN	12	Down	0.0628540700037865	0.999966413686728
C5_GO_GLYCEROPHOSPHOLIPID_CATABOLIC_PROCESS	19	Down	0.0630030663508255	0.999966413686728
C2_MIKKELSEN_MEF_ICP_WITH_H3K4ME3_AND_H3K27ME3	21	Down	0.0630063251375831	0.999966413686728
C2_CEBALLOS_TARGETS_OF_TP53_AND_MYC_DN	32	Down	0.0631209996355205	0.999966413686728
C2_KEGG_CHRONIC_MYELOID_LEUKEMIA	65	Down	0.0631288011193013	0.999966413686728
C2_CROONQUIST_NRAS_VS_STROMAL_STIMULATION_DN	77	Up	0.0631703355320285	0.999966413686728
C5_GO_CELL_DIFFERENTIATION_INVOLVED_IN_METANEPHROS_DEVELOPMENT	11	Up	0.0632174265052839	0.999966413686728
C5_GO_REGULATION_OF_LEUKOCYTE_ADHESION_TO_VASCULAR_ENDOTHELIAL_CELL	14	Down	0.0632274872249927	0.999966413686728
C5_GO_ACID_THIOL_LIGASE_ACTIVITY	24	Down	0.0632396422553825	0.999966413686728
C2_AIYAR_COBRA1_TARGETS_DN	22	Down	0.0632612538945105	0.999966413686728
C7_GSE21927_GMCSF_IL6_VS_GMCSF_GCSF_TREATED_BONE_MARROW_UP	127	Down	0.063275743322136	0.999966413686728
C5_GO_URATE_METABOLIC_PROCESS	5	Up	0.063406862697572	0.999966413686728
C2_BROWN_MYELOID_CELL_DEVELOPMENT_UP	129	Down	0.0634099208866327	0.999966413686728
C2_REACTOME_VLDL_CLEARANCE	3	Down	0.0634285775937155	0.999966413686728
C5_GO_MHC_PROTEIN_COMPLEX_BINDING	18	Down	0.0635101108877281	0.999966413686728
C5_GO_NEGATIVE_REGULATION_OF_TRANSLATION_IN_RESPONSE_TO_STRESS	5	Up	0.0635714645929371	0.999966413686728
C5_GO_REGULATION_OF_ANOIKIS	21	Up	0.0636050433581883	0.999966413686728
C5_GO_NEGATIVE_REGULATION_OF_INTERLEUKIN_8_PRODUCTION	14	Down	0.0636211296693273	0.999966413686728
C5_GO_PROTEIN_PEPTIDYL_PROLYL_ISOMERIZATION	33	Down	0.063783850839908	0.999966413686728
C2_SMID_BREAST_CANCER_RELAPSE_IN_LIVER_UP	4	Down	0.0638659669718342	0.999966413686728
C5_GO_MONOCARBOXYLIC_ACID_METABOLIC_PROCESS	349	Down	0.0638694064511885	0.999966413686728
C7_GSE11961_MARGINAL_ZONE_BCELL_VS_GERMINAL_CENTER_BCELL_DAY40_DN	165	Down	0.063885890316108	0.999966413686728
C5_GO_NEGATIVE_REGULATION_OF_PATHWAY_RESTRICTED_SMAD_PROTEIN_PHOSPHORYLATION	9	Up	0.0638904372764705	0.999966413686728
C2_ONO_FOXP3_TARGETS_DN	42	Up	0.0639063248974242	0.999966413686728
C7_GSE15930_STIM_VS_STIM_AND_IL12_72H_CD8_T_CELL_DN	136	Down	0.0639178912137902	0.999966413686728
C5_GO_DEOXYRIBONUCLEOTIDE_BIOSYNTHETIC_PROCESS	15	Down	0.0639373435763613	0.999966413686728
C7_GSE41176_UNSTIM_VS_ANTI_IGM_STIM_TAK1_KO_BCELL_6H_UP	163	Down	0.0640832387585469	0.999966413686728
C2_REACTOME_FCGAMMA_RECEPTOR_FCGR_DEPENDENT_PHAGOCYTOSIS	80	Down	0.064101295684149	0.999966413686728
C2_LEE_EARLY_T_LYMPHOCYTE_UP	89	Up	0.064144772730964	0.999966413686728
C5_GO_POSITIVE_REGULATION_OF_EXTRINSIC_APOPTOTIC_SIGNALING_PATHWAY_VIA_DEATH_DOMAIN_RECEPTORS	14	Up	0.0641597303140938	0.999966413686728
C5_GO_NATURAL_KILLER_CELL_LECTIN_LIKE_RECEPTOR_BINDING	6	Up	0.0642096893338007	0.999966413686728
C2_MARKS_HDAC_TARGETS_UP	23	Up	0.0642140005805448	0.999966413686728
C2_KUNINGER_IGF1_VS_PDGFB_TARGETS_UP	46	Down	0.0642812845801856	0.999966413686728
C5_GO_REGULATION_OF_CELLULAR_RESPONSE_TO_OSMOTIC_STRESS	4	Down	0.0642903022361738	0.999966413686728
C5_GO_INOSITOL_PHOSPHATE_PHOSPHATASE_ACTIVITY	12	Down	0.0643208352573638	0.999966413686728
C5_GO_REGULATION_OF_CALCIUM_ION_TRANSMEMBRANE_TRANSPORT	99	Down	0.0644799192416185	0.999966413686728
C5_GO_NEGATIVE_REGULATION_OF_CREB_TRANSCRIPTION_FACTOR_ACTIVITY	4	Up	0.0644981380958437	0.999966413686728
C5_GO_PROTEIN_KINASE_C_ACTIVITY	14	Down	0.0645368564934435	0.999966413686728
C5_GO_GOLGI_ASSOCIATED_VESICLE	141	Down	0.0646188416564729	0.999966413686728
C2_MCLACHLAN_DENTAL_CARIES_DN	63	Up	0.0646681655112174	0.999966413686728
C5_GO_RESPONSE_TO_HYDROSTATIC_PRESSURE	4	Up	0.0646752342967166	0.999966413686728
C2_REACTOME_POST_CHAPERONIN_TUBULIN_FOLDING_PATHWAY	16	Up	0.0646782305949984	0.999966413686728
C2_BRACHAT_RESPONSE_TO_CISPLATIN	20	Up	0.0646809282478586	0.999966413686728
C5_GO_T_HELPER_2_CELL_CYTOKINE_PRODUCTION	12	Down	0.064703533313915	0.999966413686728
C2_PID_RAC1_PATHWAY	51	Down	0.0647432791977046	0.999966413686728
C5_GO_RESPONSE_TO_LIPOTEICHOIC_ACID	9	Down	0.0648110758778501	0.999966413686728
C2_YAMASHITA_LIVER_CANCER_WITH_EPCAM_UP	38	Up	0.0648532602692722	0.999966413686728
C5_GO_ENDOCYTIC_VESICLE	233	Down	0.0648926142489998	0.999966413686728
C5_GO_POSITIVE_REGULATION_OF_MHC_CLASS_I_BIOSYNTHETIC_PROCESS	5	Down	0.0650128523749963	0.999966413686728
C5_GO_REGULATION_OF_MEMBRANE_REPOLARIZATION_DURING_VENTRICULAR_CARDIAC_MUSCLE_CELL_ACTION_POTENTIAL	3	Down	0.0650163003664801	0.999966413686728
C2_REACTOME_SYNTHESIS_SECRETION_AND_INACTIVATION_OF_GLUCOSE_DEPENDENT_INSULINOTROPIC_POLYPEPTIDE_GIP	7	Up	0.065106482790017	0.999966413686728
C2_LEE_NAIVE_T_LYMPHOCYTE	19	Up	0.0651751758039505	0.999966413686728
C2_SMID_BREAST_CANCER_LUMINAL_A_UP	50	Up	0.0652747267075102	0.999966413686728
C5_GO_LIGASE_ACTIVITY_FORMING_CARBON_SULFUR_BONDS	34	Down	0.0653161015559186	0.999966413686728
C2_VANLOO_SP3_TARGETS_DN	73	Down	0.0653164012438278	0.999966413686728
C2_KIM_GLIS2_TARGETS_UP	53	Down	0.0654598075909969	0.999966413686728
C5_GO_NEGATIVE_REGULATION_OF_CYTOKINE_SECRETION_INVOLVED_IN_IMMUNE_RESPONSE	5	Down	0.0654805014485324	0.999966413686728
C5_GO_NEGATIVE_REGULATION_OF_EPITHELIAL_CELL_DIFFERENTIATION_INVOLVED_IN_KIDNEY_DEVELOPMENT	3	Up	0.0655405389114159	0.999966413686728
C5_GO_EXTRACELLULAR_MATRIX_STRUCTURAL_CONSTITUENT_CONFERRING_COMPRESSION_RESISTANCE	10	Up	0.0656429936940112	0.999966413686728
C2_PEART_HDAC_PROLIFERATION_CLUSTER_UP	49	Up	0.0657275431178801	0.999966413686728
C7_GSE16697_CD4_TCELL_VS_TFH_CD4_TCELL_UP	184	Down	0.065767052112893	0.999966413686728
C5_GO_POSITIVE_REGULATION_OF_NATURAL_KILLER_CELL_DIFFERENTIATION	8	Down	0.0658037395254476	0.999966413686728
C2_LI_INDUCED_T_TO_NATURAL_KILLER_UP	249	Down	0.0658174476762316	0.999966413686728
C5_GO_CELLULAR_RESPONSE_TO_NITROSATIVE_STRESS	6	Up	0.0658368773978736	0.999966413686728
C7_GSE36392_EOSINOPHIL_VS_NEUTROPHIL_IL25_TREATED_LUNG_UP	164	Down	0.0658510303738086	0.999966413686728
C1_chr2p14	23	Down	0.0659969146446946	0.999966413686728
C5_GO_MONONUCLEAR_CELL_MIGRATION	50	Down	0.0661868270963716	0.999966413686728
C7_GSE22886_NAIVE_BCELL_VS_MONOCYTE_DN	184	Down	0.0661905645579566	0.999966413686728
C5_GO_POSITIVE_REGULATION_OF_PHOSPHATASE_ACTIVITY	28	Down	0.0661933580111528	0.999966413686728
C5_GO_REGULATION_OF_METAL_ION_TRANSPORT	244	Down	0.0662075920044309	0.999966413686728
C5_GO_SPERM_MIDPIECE	15	Up	0.0662901586856303	0.999966413686728
C2_REACTOME_TETRAHYDROBIOPTERIN_BH4_SYNTHESIS_RECYCLING_SALVAGE_AND_REGULATION	10	Up	0.0662956210138447	0.999966413686728
C5_GO_DICARBOXYLIC_ACID_BIOSYNTHETIC_PROCESS	11	Down	0.0663231674801643	0.999966413686728
C2_RUIZ_TNC_TARGETS_DN	127	Up	0.0663784491197723	0.999966413686728
C2_BOYAULT_LIVER_CANCER_SUBCLASS_G1_DN	31	Up	0.066393870817916	0.999966413686728
C5_GO_NEGATIVE_REGULATION_OF_CELLULAR_RESPONSE_TO_HYPOXIA	5	Up	0.0664526020845315	0.999966413686728
C5_GO_REGULATION_OF_GLIAL_CELL_PROLIFERATION	22	Down	0.0664852261176206	0.999966413686728
C5_GO_STRUCTURAL_MOLECULE_ACTIVITY_CONFERRING_ELASTICITY	9	Up	0.066525016548625	0.999966413686728
C2_REACTOME_HIGHLY_CALCIUM_PERMEABLE_NICOTINIC_ACETYLCHOLINE_RECEPTORS	5	Up	0.0665285999355009	0.999966413686728
C5_GO_REGULATION_OF_EPITHELIAL_CELL_DIFFERENTIATION	96	Up	0.0665626993746158	0.999966413686728
C7_GSE41176_UNSTIM_VS_ANTI_IGM_STIM_BCELL_6H_UP	181	Down	0.0665651674100954	0.999966413686728
C7_GSE22886_NAIVE_CD4_TCELL_VS_DC_UP	171	Up	0.0665839182887837	0.999966413686728
C7_GSE6092_UNSTIM_VS_IFNG_STIM_AND_B_BURGDORFERI_INF_ENDOTHELIAL_CELL_DN	116	Down	0.0666738724647215	0.999966413686728
C3_GATGKMRGCG_UNKNOWN	54	Down	0.0666772192169715	0.999966413686728
C5_GO_PROMOTER_SPECIFIC_CHROMATIN_BINDING	34	Up	0.0667396213794499	0.999966413686728
C2_BIOCARTA_SKP2E2F_PATHWAY	9	Down	0.066782855918455	0.999966413686728
C2_CAFFAREL_RESPONSE_TO_THC_8HR_5_UP	13	Up	0.0668200918893189	0.999966413686728
C2_ZHENG_FOXP3_TARGETS_IN_THYMUS_DN	8	Down	0.0668462760292031	0.999966413686728
C5_GO_SMALL_MOLECULE_CATABOLIC_PROCESS	313	Down	0.0668812882451083	0.999966413686728
C7_GSE22886_NAIVE_CD4_TCELL_VS_MEMORY_TCELL_UP	137	Down	0.0668822198200839	0.999966413686728
C2_REACTOME_RUNX2_REGULATES_OSTEOBLAST_DIFFERENTIATION	20	Down	0.0671080545958007	0.999966413686728
C5_GO_RESPONSE_TO_PROSTAGLANDIN_D	4	Up	0.0671539442750772	0.999966413686728
C2_REACTOME_NF_KB_ACTIVATION_THROUGH_FADD_RIP_1_PATHWAY_MEDIATED_BY_CASPASE_8_AND_10	12	Down	0.0671711431840858	0.999966413686728
C5_GO_REGULATION_OF_CYTOPLASMIC_TRANSPORT	21	Down	0.0671788217656293	0.999966413686728
C2_PODAR_RESPONSE_TO_ADAPHOSTIN_DN	15	Up	0.0672171369532165	0.999966413686728
C2_PARK_TRETINOIN_RESPONSE	11	Down	0.0673502172791468	0.999966413686728
C5_GO_METHIONINE_METABOLIC_PROCESS	3	Down	0.067371598270781	0.999966413686728
C2_KEGG_ARGININE_AND_PROLINE_METABOLISM	41	Down	0.0673764069541319	0.999966413686728
C7_GSE5503_LIVER_DC_VS_PLN_DC_ACTIVATED_ALLOGENIC_TCELL_DN	179	Down	0.0674125822576168	0.999966413686728
C7_GSE19198_6H_VS_24H_IL21_TREATED_TCELL_DN	177	Down	0.0674210492559126	0.999966413686728
C5_GO_SECRETION_OF_LYSOSOMAL_ENZYMES	6	Down	0.0674280106993512	0.999966413686728
C5_GO_CELLULAR_RESPONSE_TO_HYPEROXIA	7	Up	0.0674793813622186	0.999966413686728
C7_GSE30971_WBP7_HET_VS_KO_MACROPHAGE_DN	164	Down	0.06760230404866	0.999966413686728
C5_GO_POSITIVE_REGULATION_OF_HOMOTYPIC_CELL_CELL_ADHESION	5	Down	0.0676579067707875	0.999966413686728
C2_FOURNIER_ACINAR_DEVELOPMENT_LATE_UP	8	Down	0.0676990869295384	0.999966413686728
C5_GO_POSITIVE_REGULATION_OF_ATTACHMENT_OF_SPINDLE_MICROTUBULES_TO_KINETOCHORE	4	Down	0.0677152569482606	0.999966413686728
C3_CTACTAG_MIR325	17	Up	0.0677247917697638	0.999966413686728
C5_GO_REGULATION_OF_COLLAGEN_FIBRIL_ORGANIZATION	5	Up	0.0677543312984825	0.999966413686728
C5_GO_REGULATION_OF_CHOLESTEROL_EFFLUX	18	Down	0.0677613086577553	0.999966413686728
C5_GO_CELLULAR_CARBOHYDRATE_BIOSYNTHETIC_PROCESS	64	Down	0.0678911685203225	0.999966413686728
C5_GO_CELLULAR_RESPONSE_TO_PH	15	Down	0.0679033239410188	0.999966413686728
C5_GO_CARBOHYDRATE_CATION_SYMPORTER_ACTIVITY	11	Down	0.0679130359813123	0.999966413686728
C5_GO_NEGATIVE_REGULATION_OF_T_CELL_MEDIATED_IMMUNITY	16	Down	0.0679198436036067	0.999966413686728
C5_GO_MEIOTIC_SPINDLE	6	Up	0.0679800199910209	0.999966413686728
C5_GO_SOMATIC_STEM_CELL_POPULATION_MAINTENANCE	49	Up	0.0681086445159247	0.999966413686728
C5_GO_PYRIMIDINE_NUCLEOTIDE_CATABOLIC_PROCESS	13	Down	0.0681383258485145	0.999966413686728
C7_GSE34156_UNTREATED_VS_6H_NOD2_AND_TLR1_TLR2_LIGAND_TREATED_MONOCYTE_UP	122	Down	0.0682042868121186	0.999966413686728
C3_GCGCTTT_MIR518B_MIR518C_MIR518D	13	Up	0.0682370327540667	0.999966413686728
C7_GSE2770_IL12_VS_TGFB_AND_IL12_TREATED_ACT_CD4_TCELL_6H_UP	125	Down	0.0682646734741772	0.999966413686728
C7_GSE17186_BLOOD_VS_CORD_BLOOD_NAIVE_BCELL_UP	173	Down	0.0683116690577342	0.999966413686728
C2_REACTOME_FORMATION_OF_TUBULIN_FOLDING_INTERMEDIATES_BY_CCT_TRIC	18	Up	0.068330580321763	0.999966413686728
C7_GSE22140_HEALTHY_VS_ARTHRITIC_GERMFREE_MOUSE_CD4_TCELL_DN	182	Down	0.068338526755944	0.999966413686728
C5_GO_NEGATIVE_REGULATION_OF_DNA_DAMAGE_RESPONSE_SIGNAL_TRANSDUCTION_BY_P53_CLASS_MEDIATOR	11	Up	0.068345656738892	0.999966413686728
C5_GO_REGULATION_OF_CELL_SIZE	136	Down	0.0683458371517259	0.999966413686728
C5_GO_INOSITOL_TRISPHOSPHATE_BIOSYNTHETIC_PROCESS	20	Down	0.068410983440272	0.999966413686728
C5_GO_INOSITOL_PHOSPHATE_BIOSYNTHETIC_PROCESS	32	Down	0.0684151868193052	0.999966413686728
C2_REACTOME_DERMATAN_SULFATE_BIOSYNTHESIS	5	Up	0.0684227456926763	0.999966413686728
C5_GO_REGULATION_OF_VOLTAGE_GATED_CALCIUM_CHANNEL_ACTIVITY	26	Down	0.0684275896247827	0.999966413686728
C5_GO_ENDOCARDIAL_CUSHION_DEVELOPMENT	24	Up	0.068434310138069	0.999966413686728
C5_GO_CO_SMAD_BINDING	7	Up	0.0684352202271973	0.999966413686728
C2_REACTOME_UBIQUINOL_BIOSYNTHESIS	7	Down	0.0684678155815509	0.999966413686728
C5_GO_POSITIVE_REGULATION_OF_TELOMERE_MAINTENANCE_VIA_TELOMERE_LENGTHENING	35	Up	0.0684854819404141	0.999966413686728
C2_PID_BMP_PATHWAY	32	Up	0.0684978651851022	0.999966413686728
C2_FONTAINE_PAPILLARY_THYROID_CARCINOMA_DN	56	Down	0.0685823590534582	0.999966413686728
C5_GO_CARBOHYDRATE_BINDING	183	Down	0.0686335406637861	0.999966413686728
C5_GO_DENDRITIC_TRANSPORT	9	Down	0.0686822548079218	0.999966413686728
C5_GO_DETECTION_OF_BIOTIC_STIMULUS	16	Down	0.0687377898211466	0.999966413686728
C5_GO_SKELETAL_MUSCLE_CONTRACTION	25	Down	0.0687716993460004	0.999966413686728
C2_REACTOME_LIPID_PARTICLE_ORGANIZATION	2	Down	0.0689209977240713	0.999966413686728
C5_GO_ENDODEOXYRIBONUCLEASE_ACTIVITY_PRODUCING_5_PHOSPHOMONOESTERS	12	Down	0.0689772304288148	0.999966413686728
C7_GSE29164_CD8_TCELL_VS_CD8_TCELL_AND_IL12_TREATED_MELANOMA_DAY3_DN	171	Up	0.0691636295638158	0.999966413686728
C7_GSE360_DC_VS_MAC_B_MALAYI_LOW_DOSE_DN	159	Down	0.0692684076019222	0.999966413686728
C7_GSE23114_WT_VS_SLE2C1_MOUSE_PERITONEAL_CAVITY_B1A_BCELL_DN	111	Down	0.0692765665728205	0.999966413686728
C5_GO_ANTIGEN_PROCESSING_AND_PRESENTATION_OF_PEPTIDE_OR_POLYSACCHARIDE_ANTIGEN_VIA_MHC_CLASS_II	85	Down	0.0693041546661114	0.999966413686728
C5_GO_CHEMOKINE_C_X_C_MOTIF_LIGAND_2_PRODUCTION	10	Down	0.0693125120663328	0.999966413686728
C5_GO_GLYCEROPHOSPHOLIPID_METABOLIC_PROCESS	140	Down	0.0693256042120673	0.999966413686728
C5_GO_RESPONSE_TO_MOLECULE_OF_BACTERIAL_ORIGIN	244	Down	0.0693315606249452	0.999966413686728
C7_GSE9988_ANTI_TREM1_VS_CTRL_TREATED_MONOCYTES_DN	181	Down	0.069346355508128	0.999966413686728
C5_GO_PRESYNAPTIC_MODULATION_OF_CHEMICAL_SYNAPTIC_TRANSMISSION	10	Down	0.0694009221572352	0.999966413686728
C2_BIOCARTA_ACE2_PATHWAY	7	Down	0.0694433793447838	0.999966413686728
C5_GO_DICARBOXYLIC_ACID_CATABOLIC_PROCESS	11	Down	0.069443590002678	0.999966413686728
C5_GO_LATERAL_SPROUTING_FROM_AN_EPITHELIUM	9	Up	0.0694932778993288	0.999966413686728
C5_GO_PHAGOCYTIC_VESICLE_MEMBRANE	58	Down	0.0695175762365548	0.999966413686728
C5_GO_LEADING_EDGE_MEMBRANE	129	Down	0.0695290120720973	0.999966413686728
C5_GO_POSITIVE_REGULATION_OF_CHEMOKINE_PRODUCTION	38	Down	0.0695447378456199	0.999966413686728
C5_GO_INTERLEUKIN_4_MEDIATED_SIGNALING_PATHWAY	6	Up	0.0695508194330204	0.999966413686728
C5_GO_TUBE_LUMEN_CAVITATION	5	Up	0.0695685268235581	0.999966413686728
C7_GSE2770_TGFB_AND_IL4_VS_IL4_TREATED_ACT_CD4_TCELL_48H_UP	176	Down	0.0696442380418799	0.999966413686728
C7_GSE22589_SIV_VS_HIV_AND_SIV_INFECTED_DC_UP	134	Down	0.0697248522030769	0.999966413686728
C5_GO_PROGESTERONE_BIOSYNTHETIC_PROCESS	3	Up	0.0698353181932412	0.999966413686728
C5_GO_POSITIVE_REGULATION_OF_RNA_SPLICING	29	Up	0.0698875772866362	0.999966413686728
C5_GO_REGULATION_OF_CARDIAC_MUSCLE_CELL_DIFFERENTIATION	26	Down	0.0699375355586032	0.999966413686728
C2_PODAR_RESPONSE_TO_ADAPHOSTIN_UP	137	Up	0.0700057572309569	0.999966413686728
C2_KEGG_MELANOMA	53	Down	0.070088887917199	0.999966413686728
C5_GO_POSITIVE_REGULATION_OF_PROTEIN_LOCALIZATION_TO_MEMBRANE	97	Down	0.0701086844849205	0.999966413686728
C2_REACTOME_DNA_DAMAGE_REVERSAL	8	Up	0.0701176442366271	0.999966413686728
C2_BILANGES_SERUM_AND_RAPAMYCIN_SENSITIVE_GENES	40	Up	0.0702710604120925	0.999966413686728
C5_GO_POSITIVE_REGULATION_OF_NEURON_MATURATION	5	Up	0.070390860632657	0.999966413686728
C5_GO_ALPHA_BETA_T_CELL_DIFFERENTIATION	87	Up	0.0704059155145357	0.999966413686728
C5_GO_AZOLE_TRANSPORT	16	Down	0.0704616574258609	0.999966413686728
C5_GO_DENSE_CORE_GRANULE_EXOCYTOSIS	4	Up	0.0705687923020849	0.999966413686728
C5_GO_EOSINOPHIL_DIFFERENTIATION	3	Up	0.0705860933303654	0.999966413686728
C5_GO_REGULATION_OF_CALCIUM_ION_TRANSPORT	159	Down	0.0705981677471569	0.999966413686728
C2_REACTOME_EICOSANOID_LIGAND_BINDING_RECEPTORS	5	Up	0.0706700668619255	0.999966413686728
C5_GO_RESPONSE_TO_FORSKOLIN	8	Up	0.0707390839940218	0.999966413686728
C5_GO_GPI_LINKED_EPHRIN_RECEPTOR_ACTIVITY	3	Up	0.0707683033540064	0.999966413686728
C5_GO_CONVERGENT_EXTENSION_INVOLVED_IN_GASTRULATION	7	Down	0.070915517674229	0.999966413686728
C3_ACACTGG_MIR199A_MIR199B	131	Up	0.0709266058614609	0.999966413686728
C2_REACTOME_FCERI_MEDIATED_MAPK_ACTIVATION	30	Down	0.0709393027553405	0.999966413686728
C2_REACTOME_CHOLESTEROL_BIOSYNTHESIS	23	Up	0.0709443589963753	0.999966413686728
C2_HOFMANN_CELL_LYMPHOMA_UP	45	Down	0.0710332120524214	0.999966413686728
C7_GSE411_UNSTIM_VS_400MIN_IL6_STIM_SOCS3_KO_MACROPHAGE_UP	167	Down	0.071092101795944	0.999966413686728
C2_REACTOME_PTK6_REGULATES_PROTEINS_INVOLVED_IN_RNA_PROCESSING	4	Down	0.0711083169667594	0.999966413686728
C2_GRABARCZYK_BCL11B_TARGETS_UP	73	Down	0.0711524084188754	0.999966413686728
C2_REACTOME_DNA_STRAND_ELONGATION	31	Up	0.0712290447461862	0.999966413686728
C7_GSE13738_TCR_VS_BYSTANDER_ACTIVATED_CD4_TCELL_DN	176	Up	0.0712479738518645	0.999966413686728
C2_ISHIKAWA_STING_SIGNALING	8	Down	0.0713414787099788	0.999966413686728
C2_BURTON_ADIPOGENESIS_8	65	Down	0.0713606335376937	0.999966413686728
C5_GO_NEGATIVE_REGULATION_OF_ENDOTHELIAL_CELL_DIFFERENTIATION	6	Up	0.0713614698425143	0.999966413686728
C7_GSE3982_MAC_VS_CENT_MEMORY_CD4_TCELL_UP	182	Down	0.071372212443798	0.999966413686728
C5_GO_MIDBRAIN_DEVELOPMENT	59	Down	0.0714501660297121	0.999966413686728
C5_GO_UBIQUITIN_SPECIFIC_PROTEASE_BINDING	13	Down	0.0714582457090159	0.999966413686728
C5_GO_REGULATION_OF_ARACHIDONIC_ACID_SECRETION	3	Down	0.0714615957729273	0.999966413686728
C2_SHEPARD_BMYB_TARGETS	56	Up	0.0714924851905724	0.999966413686728
C5_GO_ANTIPORTER_ACTIVITY	64	Down	0.0715103811228269	0.999966413686728
C7_GSE13493_DP_VS_CD8POS_THYMOCYTE_UP	162	Down	0.0715205112242828	0.999966413686728
C5_GO_POSITIVE_REGULATION_OF_MACROPHAGE_DERIVED_FOAM_CELL_DIFFERENTIATION	11	Down	0.0715503510754765	0.999966413686728
C3_SP1_Q6_01	199	Down	0.0715598551624146	0.999966413686728
C5_GO_T_CELL_CYTOKINE_PRODUCTION	36	Down	0.0716165807053294	0.999966413686728
C5_GO_CELLULAR_LIPID_METABOLIC_PROCESS	661	Down	0.0717915525351995	0.999966413686728
C5_GO_REGULATION_OF_CALCIUM_ION_IMPORT	19	Down	0.0718346180061063	0.999966413686728
C5_GO_TELOMERE_TETHERING_AT_NUCLEAR_PERIPHERY	3	Up	0.0718564861078724	0.999966413686728
C2_KRIEG_KDM3A_TARGETS_NOT_HYPOXIA	173	Up	0.0718906768776117	0.999966413686728
C5_GO_PROTEIN_SIDE_CHAIN_DEGLUTAMYLATION	4	Up	0.0719011810183662	0.999966413686728
C7_GSE3982_MAC_VS_NKCELL_UP	174	Down	0.071964099622264	0.999966413686728
C2_REACTOME_RRNA_PROCESSING_IN_THE_NUCLEUS_AND_CYTOSOL	148	Up	0.0720248380954601	0.999966413686728
C5_GO_NEGATIVE_REGULATION_OF_LEUKOCYTE_MEDIATED_IMMUNITY	40	Down	0.0720268778133996	0.999966413686728
C5_GO_ETHER_METABOLIC_PROCESS	8	Down	0.0722807168285172	0.999966413686728
C2_ROSS_LEUKEMIA_WITH_MLL_FUSIONS	58	Down	0.0723261887637834	0.999966413686728
C5_GO_POSITIVE_REGULATION_OF_BROWN_FAT_CELL_DIFFERENTIATION	7	Down	0.0724302174401554	0.999966413686728
C5_GO_EPSILON_DNA_POLYMERASE_COMPLEX	4	Down	0.0724375851159582	0.999966413686728
C5_GO_INTERFERON_GAMMA_MEDIATED_SIGNALING_PATHWAY	72	Down	0.0725382286492742	0.999966413686728
C5_GO_PHOSPHODIESTERASE_I_ACTIVITY	6	Up	0.0725404312134155	0.999966413686728
C1_chr12q21	38	Up	0.0725656072005238	0.999966413686728
C5_GO_REGULATION_OF_SOMATIC_STEM_CELL_POPULATION_MAINTENANCE	4	Up	0.0725979968848109	0.999966413686728
C5_GO_INHIBITORY_EXTRACELLULAR_LIGAND_GATED_ION_CHANNEL_ACTIVITY	3	Up	0.0725983970071108	0.999966413686728
C5_GO_PEPTIDYL_METHIONINE_MODIFICATION	11	Down	0.0728044133383654	0.999966413686728
C7_GSE22432_MULTIPOTENT_PROGENITOR_VS_CDC_DN	165	Down	0.0728539830910131	0.999966413686728
C2_BIOCARTA_LYM_PATHWAY	13	Down	0.0728755287232174	0.999966413686728
C5_GO_CYTOPLASMIC_TRANSLATION	80	Up	0.0729817322052003	0.999966413686728
C5_GO_PROTEIN_KINASE_C_BINDING	35	Down	0.0729898402233313	0.999966413686728
C5_GO_RESPIRATORY_CHAIN_COMPLEX_III	10	Up	0.0730139677496136	0.999966413686728
C7_GSE6269_FLU_VS_STAPH_AUREUS_INF_PBMC_DN	151	Down	0.0730424146765068	0.999966413686728
C2_REACTOME_ACTIVATION_OF_CASPASES_THROUGH_APOPTOSOME_MEDIATED_CLEAVAGE	6	Up	0.0730425650730306	0.999966413686728
C5_GO_POSITIVE_REGULATION_OF_PHOSPHOLIPID_BIOSYNTHETIC_PROCESS	7	Down	0.073081291662933	0.999966413686728
C2_YANAGISAWA_LUNG_CANCER_RECURRENCE	7	Up	0.0731931377612908	0.999966413686728
C5_GO_FACIT_COLLAGEN_TRIMER	3	Up	0.0732661051364924	0.999966413686728
C2_KORKOLA_EMBRYONIC_CARCINOMA_VS_SEMINOMA_DN	12	Up	0.0733189750183848	0.999966413686728
C5_GO_POSITIVE_REGULATION_OF_DNA_BIOSYNTHETIC_PROCESS	59	Up	0.0733267327971886	0.999966413686728
C5_GO_CARGO_RECEPTOR_ACTIVITY	64	Down	0.0734550875265355	0.999966413686728
C2_MULLIGHAN_MLL_SIGNATURE_1_UP	331	Down	0.0734592558316263	0.999966413686728
C2_DAZARD_UV_RESPONSE_CLUSTER_G24	21	Up	0.0735577706580817	0.999966413686728
C2_KEGG_REGULATION_OF_ACTIN_CYTOSKELETON	165	Down	0.0737292947750396	0.999966413686728
C5_GO_POSITIVE_REGULATION_OF_INTRINSIC_APOPTOTIC_SIGNALING_PATHWAY_BY_P53_CLASS_MEDIATOR	4	Up	0.0737987511496156	0.999966413686728
C5_GO_MORPHOGENESIS_OF_AN_EPITHELIAL_FOLD	15	Up	0.0739285415537957	0.999966413686728
C3_EVI1_06	14	Down	0.0739598412521526	0.999966413686728
C5_GO_LIVER_MORPHOGENESIS	15	Up	0.0739801008499776	0.999966413686728
C2_BROWNE_HCMV_INFECTION_24HR_UP	109	Down	0.0740101249762883	0.999966413686728
C5_GO_TRIGLYCERIDE_LIPASE_ACTIVITY	9	Down	0.0740158158019381	0.999966413686728
C5_GO_PATTERN_SPECIFICATION_INVOLVED_IN_KIDNEY_DEVELOPMENT	3	Up	0.0740739772760732	0.999966413686728
C2_BASSO_HAIRY_CELL_LEUKEMIA_DN	5	Up	0.074112691192291	0.999966413686728
C5_GO_MYELOID_CELL_DEVELOPMENT	51	Down	0.0741511068790865	0.999966413686728
C5_GO_REGULATION_OF_TRIGLYCERIDE_CATABOLIC_PROCESS	6	Down	0.0741969352796092	0.999966413686728
C5_GO_VESICLE_CARGO_LOADING	16	Down	0.0742427246157679	0.999966413686728
C7_GSE15930_STIM_VS_STIM_AND_IFNAB_24H_CD8_T_CELL_DN	142	Down	0.074266815395537	0.999966413686728
C2_REACTOME_INTEGRIN_CELL_SURFACE_INTERACTIONS	66	Down	0.0743391010598548	0.999966413686728
C5_GO_SULFUR_COMPOUND_TRANSPORT	36	Down	0.074397307691853	0.999966413686728
C7_GSE23568_CTRL_VS_ID3_TRANSDUCED_CD8_TCELL_DN	170	Up	0.0744641787189039	0.999966413686728
C7_GSE14308_NAIVE_CD4_TCELL_VS_NATURAL_TREG_DN	176	Down	0.0746610537510148	0.999966413686728
C5_GO_NEGATIVE_REGULATION_OF_INTERLEUKIN_13_PRODUCTION	4	Down	0.0747334166037876	0.999966413686728
C5_GO_PHOSPHATIDYLINOSITOL_3_4_5_TRISPHOSPHATE_BINDING	32	Down	0.0750184214932932	0.999966413686728
C5_GO_POSITIVE_REGULATION_OF_INTRACELLULAR_LIPID_TRANSPORT	3	Up	0.0750530196813614	0.999966413686728
C5_GO_REGULATION_OF_NEUROTROPHIN_TRK_RECEPTOR_SIGNALING_PATHWAY	10	Down	0.0750948847037567	0.999966413686728
C7_GSE1112_HY_CD8AB_VS_HY_CD8AA_THYMOCYTE_RTOC_CULTURE_DN	153	Down	0.0751039079676669	0.999966413686728
C5_GO_PHOTORECEPTOR_RIBBON_SYNAPSE	3	Down	0.075107719289202	0.999966413686728
C7_GSE24142_EARLY_THYMIC_PROGENITOR_VS_DN2_THYMOCYTE_DN	161	Up	0.075191628074055	0.999966413686728
C7_GSE40274_CTRL_VS_SATB1_TRANSDUCED_ACTIVATED_CD4_TCELL_UP	169	Down	0.0752397774222618	0.999966413686728
C2_PURBEY_TARGETS_OF_CTBP1_NOT_SATB1_UP	228	Down	0.0752963694726479	0.999966413686728
C2_VALK_AML_CLUSTER_6	25	Down	0.0754533888375611	0.999966413686728
C5_GO_DUMP_BIOSYNTHETIC_PROCESS	4	Down	0.0754880916045507	0.999966413686728
C5_GO_MHC_CLASS_I_BIOSYNTHETIC_PROCESS	6	Down	0.0755002049815159	0.999966413686728
C5_GO_POSITIVE_REGULATION_OF_CELLULAR_RESPONSE_TO_TRANSFORMING_GROWTH_FACTOR_BETA_STIMULUS	22	Up	0.0755722741829302	0.999966413686728
C5_GO_POSITIVE_REGULATION_OF_GLUTAMATE_SECRETION	5	Up	0.0756098783029204	0.999966413686728
C2_HUTTMANN_B_CLL_POOR_SURVIVAL_UP	231	Down	0.0756320296991917	0.999966413686728
C5_GO_REGULATION_OF_DENDRITIC_CELL_DIFFERENTIATION	8	Down	0.0756522055246816	0.999966413686728
C2_RICKMAN_TUMOR_DIFFERENTIATED_MODERATELY_VS_POORLY_DN	15	Down	0.0757273137344293	0.999966413686728
C7_GSE40441_NRP1_POS_INDUCED_TREG_VS_NRP1_NEG_NATURAL_TREG_DN	160	Down	0.0757295833120289	0.999966413686728
C5_GO_DIVALENT_INORGANIC_CATION_TRANSPORT	328	Down	0.0760096507402942	0.999966413686728
C5_GO_ALDITOL_METABOLIC_PROCESS	9	Down	0.0760274560590944	0.999966413686728
C5_GO_REGULATION_OF_SMOOTH_MUSCLE_CELL_CHEMOTAXIS	3	Down	0.0760564220154139	0.999966413686728
C2_REACTOME_METABOLISM_OF_FOLATE_AND_PTERINES	15	Down	0.0761077393413791	0.999966413686728
C2_RICKMAN_METASTASIS_UP	293	Down	0.0761746428874123	0.999966413686728
C5_GO_INSULIN_METABOLIC_PROCESS	5	Up	0.0762772660513147	0.999966413686728
C2_REACTOME_RECEPTOR_MEDIATED_MITOPHAGY	10	Down	0.076462218210175	0.999966413686728
C7_GSE24142_EARLY_THYMIC_PROGENITOR_VS_DN2_THYMOCYTE_FETAL_UP	169	Down	0.0765255227421884	0.999966413686728
C2_REACTOME_DOWNSTREAM_SIGNALING_OF_ACTIVATED_FGFR3	18	Down	0.076582927089002	0.999966413686728
C5_GO_RNA_PHOSPHODIESTER_BOND_HYDROLYSIS	116	Down	0.076617802461194	0.999966413686728
C5_GO_PHOSPHOLIPID_TRANSPORT	76	Down	0.0766586839201496	0.999966413686728
C5_GO_REGULATION_OF_HEART_GROWTH	50	Down	0.0766793500986968	0.999966413686728
C5_GO_NEGATIVE_REGULATION_OF_IMMUNE_EFFECTOR_PROCESS	96	Down	0.0766893740776079	0.999966413686728
C2_LANDIS_ERBB2_BREAST_TUMORS_65_DN	28	Down	0.0767173983467476	0.999966413686728
C2_REACTOME_TRANSLATION	240	Up	0.0767466354989817	0.999966413686728
C2_REACTOME_DECTIN_2_FAMILY	12	Down	0.0767984955696692	0.999966413686728
C5_GO_NEGATIVE_REGULATION_OF_NATURAL_KILLER_CELL_ACTIVATION	6	Down	0.0768415361174005	0.999966413686728
C5_GO_EXTRACELLULAR_MATRIX_PROTEIN_BINDING	4	Down	0.0768597732645348	0.999966413686728
C2_JECHLINGER_EPITHELIAL_TO_MESENCHYMAL_TRANSITION_UP	49	Down	0.0771256066747026	0.999966413686728
C2_KEGG_MELANOGENESIS	73	Down	0.0771284864052531	0.999966413686728
C2_FLOTHO_PEDIATRIC_ALL_THERAPY_RESPONSE_UP	43	Up	0.0772067100253555	0.999966413686728
C3_CCAGGTT_MIR490	55	Down	0.0772832362713805	0.999966413686728
C5_GO_REELIN_MEDIATED_SIGNALING_PATHWAY	7	Down	0.0773858209689163	0.999966413686728
C5_GO_NEGATIVE_REGULATION_OF_HEART_RATE	8	Down	0.0774820020899282	0.999966413686728
C7_GSE28449_WT_VS_LRF_KO_GERMINAL_CENTER_BCELL_DN	132	Down	0.0775178691832548	0.999966413686728
C7_GSE17301_ACD3_ACD28_VS_ACD3_ACD28_AND_IFNA5_STIM_CD8_TCELL_DN	181	Down	0.0775662678169798	0.999966413686728
C7_GSE14415_INDUCED_VS_NATURAL_TREG_DN	169	Up	0.0776475206219555	0.999966413686728
C5_GO_INTERLEUKIN_8_BIOSYNTHETIC_PROCESS	9	Down	0.0776481565137701	0.999966413686728
C5_GO_MACROPHAGE_CYTOKINE_PRODUCTION	13	Down	0.0776526146678779	0.999966413686728
C2_VECCHI_GASTRIC_CANCER_ADVANCED_VS_EARLY_UP	126	Down	0.0776666379677227	0.999966413686728
C5_GO_EXTRACELLULAR_REGULATION_OF_SIGNAL_TRANSDUCTION	7	Up	0.07771071582575	0.999966413686728
C5_GO_PYRIMIDINE_CONTAINING_COMPOUND_BIOSYNTHETIC_PROCESS	50	Down	0.0777170982755685	0.999966413686728
C5_GO_SPHINGOLIPID_METABOLIC_PROCESS	67	Down	0.0777374906414313	0.999966413686728
C5_GO_NEGATIVE_REGULATION_OF_INTERLEUKIN_6_MEDIATED_SIGNALING_PATHWAY	2	Up	0.0777434793312187	0.999966413686728
C5_GO_REGULATION_OF_ORGAN_GROWTH	69	Down	0.0779007315864791	0.999966413686728
C2_KEGG_EPITHELIAL_CELL_SIGNALING_IN_HELICOBACTER_PYLORI_INFECTION	58	Down	0.0779791630547326	0.999966413686728
C2_KESHELAVA_MULTIPLE_DRUG_RESISTANCE	70	Down	0.0780790217656701	0.999966413686728
C5_GO_POSITIVE_REGULATION_OF_CHEMOKINE_C_X_C_MOTIF_LIGAND_2_PRODUCTION	6	Down	0.07809383805259	0.999966413686728
C5_GO_IRON_SULFUR_CLUSTER_ASSEMBLY	18	Down	0.078136861986058	0.999966413686728
C5_GO_NEUROTRANSMITTER_CATABOLIC_PROCESS	14	Down	0.0781383134310469	0.999966413686728
H_HALLMARK_XENOBIOTIC_METABOLISM	144	Down	0.0782491775527856	0.999966413686728
C5_GO_OSTEOCLAST_PROLIFERATION	4	Up	0.0782638969193515	0.999966413686728
C5_GO_CELL_CELL_ADHESION_INVOLVED_IN_GASTRULATION	10	Down	0.0782767887112115	0.999966413686728
C2_REACTOME_MITOCHONDRIAL_IRON_SULFUR_CLUSTER_BIOGENESIS	11	Down	0.0783791520960079	0.999966413686728
C5_GO_MALATE_DEHYDROGENASE_ACTIVITY	7	Down	0.0784002535033186	0.999966413686728
C5_GO_ENDOPLASMIC_RETICULUM_PART	1004	Down	0.0784076481224211	0.999966413686728
C5_GO_POLYSOMAL_RIBOSOME	24	Up	0.0784911790680722	0.999966413686728
C2_PID_NFAT_3PATHWAY	50	Down	0.0785021679368332	0.999966413686728
C5_GO_VITAMIN_TRANSMEMBRANE_TRANSPORT	10	Down	0.0785399269704963	0.999966413686728
C2_BROWNE_HCMV_INFECTION_2HR_DN	36	Up	0.0785610971985988	0.999966413686728
C2_REACTOME_SHC_MEDIATED_CASCADE:FGFR3	11	Down	0.0785791412030999	0.999966413686728
C2_BIOCARTA_MSP_PATHWAY	4	Down	0.0786548947059294	0.999966413686728
C2_REACTOME_DISEASES_ASSOCIATED_WITH_GLYCOSYLATION_PRECURSOR_BIOSYNTHESIS	16	Down	0.0787154695018964	0.999966413686728
C2_BIOCARTA_EIF4_PATHWAY	23	Down	0.0788022061167826	0.999966413686728
C5_GO_REGULATION_OF_TRANSLATION_AT_SYNAPSE_MODULATING_SYNAPTIC_TRANSMISSION	5	Down	0.0789950188810151	0.999966413686728
C5_GO_REGULATION_OF_ENDOPLASMIC_RETICULUM_TUBULAR_NETWORK_ORGANIZATION	5	Up	0.0790497292615743	0.999966413686728
C5_GO_PEPTIDYL_L_CYSTEINE_S_PALMITOYLATION	18	Down	0.0791087608038297	0.999966413686728
C5_GO_NEGATIVE_REGULATION_OF_LYMPHOCYTE_MEDIATED_IMMUNITY	32	Down	0.0792606953181367	0.999966413686728
C5_GO_MITOCHONDRIAL_OUTER_MEMBRANE_TRANSLOCASE_COMPLEX	6	Up	0.0792928838679325	0.999966413686728
C2_REACTOME_G_ALPHA_Z_SIGNALLING_EVENTS	34	Down	0.0792949292632337	0.999966413686728
C5_GO_FATTY_ACID_TRANSMEMBRANE_TRANSPORTER_ACTIVITY	4	Down	0.0793183066078895	0.999966413686728
C5_GO_PRERIBOSOME	50	Down	0.0793199796985001	0.999966413686728
C5_GO_NEGATIVE_REGULATION_OF_ENDOTHELIAL_CELL_CHEMOTAXIS	4	Up	0.0793552958354673	0.999966413686728
C7_GSE2770_TGFB_AND_IL4_VS_TGFB_AND_IL12_TREATED_ACT_CD4_TCELL_48H_UP	168	Down	0.0793589599537538	0.999966413686728
C5_GO_POSITIVE_REGULATION_OF_SUPEROXIDE_ANION_GENERATION	15	Down	0.0793591600769206	0.999966413686728
C7_GSE26669_CD4_VS_CD8_TCELL_IN_MLR_COSTIM_BLOCK_DN	164	Down	0.0793957238516939	0.999966413686728
C2_KEGG_WNT_SIGNALING_PATHWAY	114	Down	0.0794208343148227	0.999966413686728
C5_GO_ROUGH_ENDOPLASMIC_RETICULUM_MEMBRANE	22	Down	0.0795435460422723	0.999966413686728
C5_GO_NEGATIVE_REGULATION_OF_INTRINSIC_APOPTOTIC_SIGNALING_PATHWAY_IN_RESPONSE_TO_OSMOTIC_STRESS	3	Down	0.0795615965373429	0.999966413686728
C5_GO_CELL_PROLIFERATION_IN_MIDBRAIN	5	Down	0.079730701890188	0.999966413686728
C5_GO_PYRIMIDINE_NUCLEOTIDE_BIOSYNTHETIC_PROCESS	40	Down	0.0798126909128605	0.999966413686728
C2_REACTOME_NEGATIVE_REGULATION_OF_FGFR3_SIGNALING	21	Down	0.0798134970485871	0.999966413686728
C2_REACTOME_SIGNALING_BY_FGFR1	37	Down	0.0798261490359929	0.999966413686728
C2_WU_SILENCED_BY_METHYLATION_IN_BLADDER_CANCER	42	Down	0.0798770364844426	0.999966413686728
C2_REACTOME_VLDL_ASSEMBLY	3	Down	0.079877504427029	0.999966413686728
C5_GO_PROTEIN_LOCALIZATION_TO_CELL_JUNCTION	7	Down	0.0798959270453984	0.999966413686728
C5_GO_CARDIAC_VENTRICLE_FORMATION	4	Down	0.0799366270755798	0.999966413686728
C5_GO_POSITIVE_REGULATION_OF_SYNAPTIC_TRANSMISSION_DOPAMINERGIC	3	Up	0.0799926324734014	0.999966413686728
C5_GO_ANTIGEN_PROCESSING_AND_PRESENTATION_OF_PEPTIDE_ANTIGEN	151	Down	0.0800102807898292	0.999966413686728
C2_ZHANG_INTERFERON_RESPONSE	20	Up	0.0800238555143618	0.999966413686728
C5_GO_SUBSTRATE_INDEPENDENT_TELENCEPHALIC_TANGENTIAL_MIGRATION	3	Up	0.0801223126689719	0.999966413686728
C5_GO_BONE_MATURATION	13	Down	0.0801715579509536	0.999966413686728
C5_GO_ENDONUCLEASE_ACTIVITY_ACTIVE_WITH_EITHER_RIBO_OR_DEOXYRIBONUCLEIC_ACIDS_AND_PRODUCING_5_PHOSPHOMONOESTERS	35	Down	0.0801797035545837	0.999966413686728
C5_GO_REGULATION_OF_DNA_BIOSYNTHETIC_PROCESS	90	Up	0.0802670884484335	0.999966413686728
C2_JEPSEN_SMRT_TARGETS	25	Down	0.0804082083633359	0.999966413686728
C5_GO_KINESIN_BINDING	33	Down	0.0804966377371899	0.999966413686728
C2_REACTOME_ADP_SIGNALLING_THROUGH_P2Y_PURINOCEPTOR_12	16	Down	0.0806525880569337	0.999966413686728
C2_BIOCARTA_RACCYCD_PATHWAY	25	Down	0.080686980566005	0.999966413686728
C2_MCDOWELL_ACUTE_LUNG_INJURY_UP	39	Up	0.0806909713854683	0.999966413686728
C7_GSE557_WT_VS_CIITA_KO_DC_DN	172	Down	0.0807537759661401	0.999966413686728
C5_GO_ALPHA_AMINO_ACID_BIOSYNTHETIC_PROCESS	48	Down	0.0807574961338376	0.999966413686728
C5_GO_CELL_VOLUME_HOMEOSTASIS	21	Down	0.080808929426712	0.999966413686728
C2_GAUTSCHI_SRC_SIGNALING	4	Down	0.0808589245864275	0.999966413686728
C2_REACTOME_REGULATION_OF_TLR_BY_ENDOGENOUS_LIGAND	12	Down	0.0808778669301386	0.999966413686728
C2_CHARAFE_BREAST_CANCER_LUMINAL_VS_BASAL_UP	305	Down	0.0810044656734263	0.999966413686728
C5_GO_PEPTIDE_SECRETION	424	Down	0.0810086443209464	0.999966413686728
C5_GO_CELLULAR_RESPONSE_TO_EPINEPHRINE_STIMULUS	9	Up	0.0810557144603055	0.999966413686728
C5_GO_LIPOPEPTIDE_BINDING	7	Down	0.081114708007883	0.999966413686728
C5_GO_LUMENAL_SIDE_OF_MEMBRANE	23	Down	0.0811654287110197	0.999966413686728
C5_GO_DNA_BINDING_BENDING	10	Up	0.0812575228315779	0.999966413686728
C2_MEISSNER_NPC_HCP_WITH_H3_UNMETHYLATED	308	Down	0.0812751705068731	0.999966413686728
C7_GSE1460_INTRATHYMIC_T_PROGENITOR_VS_CD4_THYMOCYTE_UP	179	Down	0.0812792741033393	0.999966413686728
C7_GSE2405_0H_VS_3H_A_PHAGOCYTOPHILUM_STIM_NEUTROPHIL_DN	99	Up	0.0812944004594958	0.999966413686728
C5_GO_DEFENSE_RESPONSE_TO_GRAM_NEGATIVE_BACTERIUM	35	Up	0.08133209793708	0.999966413686728
C5_GO_REGULATION_OF_SUPEROXIDE_ANION_GENERATION	17	Down	0.0813775933569703	0.999966413686728
C7_GSE18791_CTRL_VS_NEWCASTLE_VIRUS_DC_2H_DN	129	Up	0.0814582328704369	0.999966413686728
C7_GSE17721_LPS_VS_CPG_2H_BMDC_DN	149	Down	0.0817082194477693	0.999966413686728
C2_RIZKI_TUMOR_INVASIVENESS_2D_DN	49	Down	0.0817658913099211	0.999966413686728
C5_GO_POSITIVE_REGULATION_OF_INTERLEUKIN_23_PRODUCTION	4	Up	0.0818404102953274	0.999966413686728
C2_REACTOME_N_GLYCAN_TRIMMING_AND_ELONGATION_IN_THE_CIS_GOLGI	5	Up	0.0819261403192938	0.999966413686728
C7_GSE31082_DP_VS_CD4_SP_THYMOCYTE_DN	166	Down	0.0819291073977136	0.999966413686728
C5_GO_NEGATIVE_REGULATION_OF_PRODUCTION_OF_MIRNAS_INVOLVED_IN_GENE_SILENCING_BY_MIRNA	8	Down	0.0819417232081735	0.999966413686728
C5_GO_ALPHA_TUBULIN_BINDING	28	Down	0.0820052970434283	0.999966413686728
C5_GO_CARDIAC_MUSCLE_TISSUE_REGENERATION	3	Up	0.0820439874562722	0.999966413686728
C5_GO_REGULATION_OF_CARDIAC_MUSCLE_TISSUE_REGENERATION	3	Up	0.0820439874562722	0.999966413686728
C5_GO_CALCIUM_DEPENDENT_CELL_CELL_ADHESION_VIA_PLASMA_MEMBRANE_CELL_ADHESION_MOLECULES	22	Up	0.082068693537421	0.999966413686728
C5_GO_REGULATION_OF_CD4_POSITIVE_ALPHA_BETA_T_CELL_DIFFERENTIATION	40	Up	0.082173151392097	0.999966413686728
C5_GO_MODULATION_BY_HOST_OF_VIRAL_RELEASE_FROM_HOST_CELL	4	Down	0.0822712511557653	0.999966413686728
C2_REACTOME_WNT_MEDIATED_ACTIVATION_OF_DVL	7	Down	0.082291696025351	0.999966413686728
C2_FLECHNER_BIOPSY_KIDNEY_TRANSPLANT_REJECTED_VS_OK_UP	74	Down	0.0823083535828206	0.999966413686728
C2_LI_PROSTATE_CANCER_EPIGENETIC	28	Down	0.082348088198106	0.999966413686728
C7_GSE27786_LSK_VS_LIN_NEG_CELL_DN	163	Down	0.0823804103220643	0.999966413686728
C5_GO_REGULATION_OF_VASCULAR_SMOOTH_MUSCLE_CELL_PROLIFERATION	42	Down	0.0823983084895907	0.999966413686728
C2_REACTOME_SIGNALING_BY_FGFR3	31	Down	0.0824828435237702	0.999966413686728
C7_GSE2128_C57BL6_VS_NOD_CD4CD8_DP_THYMOCYTE_UP	167	Down	0.0826035226690685	0.999966413686728
C1_chr16p13	161	Down	0.0826127413754817	0.999966413686728
C5_GO_REGULATION_OF_CARDIAC_MUSCLE_TISSUE_DEVELOPMENT	57	Down	0.0826311169812547	0.999966413686728
C2_SHETH_LIVER_CANCER_VS_TXNIP_LOSS_PAM5	68	Down	0.0826915773525206	0.999966413686728
C7_GSE14769_UNSTIM_VS_240MIN_LPS_BMDM_DN	177	Down	0.0827246596555566	0.999966413686728
C2_GROSS_HYPOXIA_VIA_ELK3_ONLY_DN	40	Down	0.0827484250043132	0.999966413686728
C5_GO_RESPONSE_TO_PLATELET_AGGREGATION_INHIBITOR	9	Up	0.0827628765258861	0.999966413686728
C5_GO_NEGATIVE_REGULATION_OF_MEGAKARYOCYTE_DIFFERENTIATION	17	Down	0.0828010481147648	0.999966413686728
C2_BOYLAN_MULTIPLE_MYELOMA_C_CLUSTER_UP	30	Down	0.0828828578447972	0.999966413686728
C5_GO_CANNABINOID_SIGNALING_PATHWAY	6	Down	0.0829387143943255	0.999966413686728
C5_GO_GENETIC_IMPRINTING	16	Up	0.0829431064941684	0.999966413686728
C7_GSE41867_NAIVE_VS_DAY6_LCMV_EFFECTOR_CD8_TCELL_UP	175	Down	0.0829707458000151	0.999966413686728
C5_GO_SEMAPHORIN_RECEPTOR_COMPLEX	10	Down	0.0830141233207886	0.999966413686728
C5_GO_SEMAPHORIN_RECEPTOR_ACTIVITY	10	Down	0.0830141233207886	0.999966413686728
C2_KEGG_ERBB_SIGNALING_PATHWAY	72	Down	0.0830214658532388	0.999966413686728
C5_GO_MESENCHYMAL_TO_EPITHELIAL_TRANSITION	10	Up	0.0830377508874445	0.999966413686728
C2_ZAIDI_OSTEOBLAST_TRANSCRIPTION_FACTORS	10	Up	0.0830692627852928	0.999966413686728
C7_GSE3982_DC_VS_CENT_MEMORY_CD4_TCELL_UP	175	Down	0.0830783955810408	0.999966413686728
C1_chr1p22	57	Up	0.0830860885171965	0.999966413686728
C2_KONDO_HYPOXIA	8	Up	0.083268753347869	0.999966413686728
C3_SP1_Q4_01	212	Down	0.0833003135778117	0.999966413686728
C2_GARGALOVIC_RESPONSE_TO_OXIDIZED_PHOSPHOLIPIDS_MAGENTA_DN	10	Down	0.0833691092979312	0.999966413686728
C5_GO_NEGATIVE_REGULATION_OF_POTASSIUM_ION_TRANSPORT	19	Up	0.0833964688474114	0.999966413686728
C7_GSE22432_MULTIPOTENT_PROGENITOR_VS_PDC_UP	157	Down	0.0834112448969078	0.999966413686728
C5_GO_NEGATIVE_REGULATION_OF_PROTEIN_IMPORT_INTO_NUCLEUS	12	Up	0.0834359846820575	0.999966413686728
C2_KANG_FLUOROURACIL_RESISTANCE_DN	10	Up	0.0834718894021193	0.999966413686728
C2_KEGG_NATURAL_KILLER_CELL_MEDIATED_CYTOTOXICITY	94	Down	0.0834737964006639	0.999966413686728
C7_GSE3982_MAST_CELL_VS_BASOPHIL_DN	169	Up	0.0834863362254398	0.999966413686728
C5_GO_3_5_DNA_HELICASE_ACTIVITY	15	Up	0.0835101454046863	0.999966413686728
C5_GO_PHENOL_CONTAINING_COMPOUND_CATABOLIC_PROCESS	6	Down	0.0836235366797963	0.999966413686728
C5_GO_NEGATIVE_REGULATION_OF_ASTROCYTE_DIFFERENTIATION	7	Up	0.0836743101434639	0.999966413686728
C2_REACTOME_INWARDLY_RECTIFYING_KPLUS_CHANNELS	17	Down	0.0837237829984197	0.999966413686728
C7_GSE21033_CTRL_VS_POLYIC_STIM_DC_6H_DN	132	Down	0.0837307967719488	0.999966413686728
C7_GSE37605_C57BL6_VS_NOD_FOXP3_IRES_GFP_TCONV_UP	119	Down	0.0837686763885715	0.999966413686728
C2_TAKEDA_TARGETS_OF_NUP98_HOXA9_FUSION_8D_DN	164	Down	0.0837938781734193	0.999966413686728
C2_BIOCARTA_MAPK_PATHWAY	76	Down	0.0838526901870098	0.999966413686728
C5_GO_POSITIVE_REGULATION_OF_PHOSPHOPROTEIN_PHOSPHATASE_ACTIVITY	18	Down	0.0838932823741425	0.999966413686728
C7_GSE23568_ID3_KO_VS_WT_CD8_TCELL_DN	179	Down	0.0838997662561972	0.999966413686728
C2_BOWIE_RESPONSE_TO_TAMOXIFEN	15	Up	0.0839474432387419	0.999966413686728
C5_GO_DITERPENOID_METABOLIC_PROCESS	46	Down	0.0839514850078553	0.999966413686728
C5_GO_SUPEROXIDE_ANION_GENERATION	24	Down	0.0840647738783015	0.999966413686728
C5_GO_LYSOPHOSPHOLIPASE_ACTIVITY	17	Down	0.0840667649937627	0.999966413686728
C7_GSE30971_WBP7_HET_VS_KO_MACROPHAGE_4H_LPS_STIM_DN	173	Down	0.0841687445450408	0.999966413686728
C2_HOEBEKE_LYMPHOID_STEM_CELL_DN	75	Up	0.0843147634986858	0.999966413686728
C1_chr12p13	141	Down	0.0843385469837915	0.999966413686728
C7_GSE15735_2H_VS_12H_HDAC_INHIBITOR_TREATED_CD4_TCELL_DN	173	Down	0.0843577821262599	0.999966413686728
C5_GO_C2H2_ZINC_FINGER_DOMAIN_BINDING	10	Up	0.0843935544733248	0.999966413686728
C2_REACTOME_PD_1_SIGNALING	18	Down	0.0844499279725961	0.999966413686728
C2_REACTOME_SIGNALING_BY_NTRKS	83	Down	0.0844707405458236	0.999966413686728
C2_SIMBULAN_UV_RESPONSE_NORMAL_UP	8	Down	0.084495935160697	0.999966413686728
C5_GO_INTEGRIN_MEDIATED_SIGNALING_PATHWAY	87	Down	0.0845118084888205	0.999966413686728
C2_REACTOME_SYNTHESIS_SECRETION_AND_DEACYLATION_OF_GHRELIN	13	Down	0.0845123963334706	0.999966413686728
C7_GSE17301_CTRL_VS_48H_ACD3_ACD28_STIM_CD8_TCELL_DN	169	Down	0.0845249518430486	0.999966413686728
C5_GO_DE_NOVO_PYRIMIDINE_NUCLEOBASE_BIOSYNTHETIC_PROCESS	6	Down	0.0845437482928071	0.999966413686728
C5_GO_CALCINEURIN_MEDIATED_SIGNALING	36	Down	0.0845653835651808	0.999966413686728
C7_GSE23568_CTRL_TRANSDUCED_VS_WT_CD8_TCELL_UP	180	Down	0.0845868460319102	0.999966413686728
C3_PPARA_02	101	Down	0.0846439490301038	0.999966413686728
C5_GO_HINDLIMB_MORPHOGENESIS	21	Up	0.0846965344005887	0.999966413686728
C7_GSE13547_CTRL_VS_ANTI_IGM_STIM_BCELL_12H_UP	170	Up	0.0847775490843497	0.999966413686728
C7_GSE22886_NAIVE_CD8_TCELL_VS_NEUTROPHIL_DN	139	Down	0.0850115022523362	0.999966413686728
C5_GO_HISTONE_H2A_UBIQUITINATION	21	Up	0.085040007302383	0.999966413686728
C5_GO_NEGATIVE_REGULATION_OF_TOR_SIGNALING	40	Up	0.0851001212237741	0.999966413686728
C5_GO_INTERLEUKIN_1_RECEPTOR_BINDING	9	Down	0.0851949268146254	0.999966413686728
C2_SUZUKI_CTCFL_TARGETS_UP	9	Down	0.0852545438116208	0.999966413686728
C7_GSE37605_TREG_VS_TCONV_C57BL6_FOXP3_FUSION_GFP_DN	153	Down	0.0852605901179023	0.999966413686728
C2_REACTOME_METABOLISM_OF_FAT_SOLUBLE_VITAMINS	27	Down	0.0853155997472418	0.999966413686728
C2_MIKKELSEN_PLURIPOTENT_STATE_DN	4	Down	0.0853650382855431	0.999966413686728
C7_GSE7768_OVA_ALONE_VS_OVA_WITH_LPS_IMMUNIZED_MOUSE_WHOLE_SPLEEN_6H_DN	153	Down	0.0854134365315203	0.999966413686728
C5_GO_ENDOPLASMIC_RETICULUM_MANNOSE_TRIMMING	14	Down	0.0854453068938766	0.999966413686728
C5_GO_MRNA_5_UTR_BINDING	16	Up	0.0854536604165739	0.999966413686728
C5_GO_PROTEIN_K29_LINKED_DEUBIQUITINATION	4	Up	0.0854959599065914	0.999966413686728
C3_AP2_Q6_01	207	Down	0.085513107723966	0.999966413686728
C5_GO_SEQUESTERING_OF_EXTRACELLULAR_LIGAND_FROM_RECEPTOR	6	Up	0.0855781536272587	0.999966413686728
C1_chr4p15	32	Up	0.08562552891787	0.999966413686728
C2_REACTOME_TRANSPORT_OF_INORGANIC_CATIONS_ANIONS_AND_AMINO_ACIDS_OLIGOPEPTIDES	74	Down	0.0856406970190337	0.999966413686728
C1_chr10p13	26	Up	0.0856722398636517	0.999966413686728
C2_LEE_INTRATHYMIC_T_PROGENITOR	18	Down	0.0857002076888285	0.999966413686728
C5_GO_CYTOLYTIC_GRANULE	4	Down	0.0857976956259832	0.999966413686728
C5_GO_SODIUM_ION_IMPORT_ACROSS_PLASMA_MEMBRANE	10	Down	0.085831920256964	0.999966413686728
C2_REACTOME_NCAM1_INTERACTIONS	26	Down	0.0858789275156118	0.999966413686728
C5_GO_IMMUNE_RESPONSE_INHIBITING_SIGNAL_TRANSDUCTION	5	Down	0.0858888957893097	0.999966413686728
C2_BIOCARTA_CERAMIDE_PATHWAY	21	Down	0.0858902793735844	0.999966413686728
C5_GO_INORGANIC_ION_TRANSMEMBRANE_TRANSPORT	542	Down	0.0858904976788121	0.999966413686728
C7_GSE41176_UNSTIM_VS_ANTI_IGM_STIM_BCELL_3H_DN	175	Down	0.085962008589816	0.999966413686728
C5_GO_POSITIVE_REGULATION_OF_LIPASE_ACTIVITY	46	Down	0.0859718308113125	0.999966413686728
C5_GO_CARDIAC_MUSCLE_CELL_ACTION_POTENTIAL_INVOLVED_IN_CONTRACTION	29	Down	0.0863633322419256	0.999966413686728
C5_GO_ION_ANTIPORTER_ACTIVITY	43	Down	0.0863990826586398	0.999966413686728
C1_chr10q26	71	Down	0.0864846945896933	0.999966413686728
C5_GO_MECHANOSENSORY_BEHAVIOR	6	Down	0.0865799268501576	0.999966413686728
C5_GO_NUCLEOBASE_CONTAINING_COMPOUND_KINASE_ACTIVITY	38	Down	0.0866214285855442	0.999966413686728
C5_GO_NEGATIVE_REGULATION_OF_CARDIAC_MUSCLE_CELL_DIFFERENTIATION	12	Down	0.0866995281520838	0.999966413686728
C5_GO_HEXOSAMINIDASE_ACTIVITY	14	Down	0.0867253754131295	0.999966413686728
C5_GO_NUCLEOSIDE_MONOPHOSPHATE_CATABOLIC_PROCESS	4	Down	0.0867610825969293	0.999966413686728
C5_GO_CARDIAC_CELL_DEVELOPMENT	59	Down	0.0869293311323011	0.999966413686728
C7_GSE2770_IL12_AND_TGFB_VS_IL4_TREATED_ACT_CD4_TCELL_2H_DN	174	Down	0.0870240105983255	0.999966413686728
C2_SHAFFER_IRF4_MULTIPLE_MYELOMA_PROGRAM	31	Down	0.0870442171435604	0.999966413686728
C2_KEGG_HISTIDINE_METABOLISM	21	Down	0.0871137723972401	0.999966413686728
C2_REACTOME_G_ALPHA_I_SIGNALLING_EVENTS	217	Down	0.0871566422827473	0.999966413686728
C2_REACTOME_PI_3K_CASCADE:FGFR3	12	Down	0.0871952366147785	0.999966413686728
C5_GO_VIRION_BINDING	5	Up	0.0873148846679152	0.999966413686728
C7_GSE22589_HEALTHY_VS_HIV_AND_SIV_INFECTED_DC_DN	175	Down	0.0873166191069618	0.999966413686728
C2_REACTOME_G_PROTEIN_BETA:GAMMA_SIGNALLING	27	Down	0.0873186640783865	0.999966413686728
C7_GSE25123_IL4_VS_IL4_AND_ROSIGLITAZONE_STIM_PPARG_KO_MACROPHAGE_DAY10_DN	168	Down	0.0873638765289353	0.999966413686728
C7_GSE36826_NORMAL_VS_STAPH_AUREUS_INF_SKIN_DN	180	Down	0.0873977278146996	0.999966413686728
C2_VANLOO_SP3_TARGETS_UP	8	Down	0.087400870826454	0.999966413686728
C2_ZHAN_MULTIPLE_MYELOMA_MF_DN	35	Down	0.0874244244345702	0.999966413686728
C5_GO_PHOSPHATASE_REGULATOR_ACTIVITY	76	Down	0.0874438823507089	0.999966413686728
C5_GO_REGULATION_OF_TRANSCRIPTION_INVOLVED_IN_CELL_FATE_COMMITMENT	10	Up	0.0874541830936606	0.999966413686728
C7_GSE11884_WT_VS_FURIN_KO_NAIVE_CD4_TCELL_UP	114	Down	0.0874688756810447	0.999966413686728
C5_GO_ANGIOTENSIN_ACTIVATED_SIGNALING_PATHWAY	9	Up	0.0874841884724874	0.999966413686728
C5_GO_POLYAMINE_TRANSPORT	7	Up	0.0875463012870812	0.999966413686728
C5_GO_SUBSTRATE_DEPENDENT_CELL_MIGRATION_CELL_EXTENSION	9	Down	0.0875537997852654	0.999966413686728
C5_GO_HYDROLASE_ACTIVITY_ACTING_ON_CARBON_NITROGEN_BUT_NOT_PEPTIDE_BONDS_IN_LINEAR_AMIDINES	5	Down	0.0875643050230455	0.999966413686728
C2_SETLUR_PROSTATE_CANCER_TMPRSS2_ERG_FUSION_DN	8	Down	0.0875676815829397	0.999966413686728
C5_GO_INNERVATION	19	Up	0.0876157937011892	0.999966413686728
C5_GO_REFLEX	10	Down	0.0876350374129641	0.999966413686728
C5_GO_QUINONE_METABOLIC_PROCESS	9	Up	0.0876408767585488	0.999966413686728
C2_REACTOME_SIGNALING_BY_MET	67	Up	0.0876673907104965	0.999966413686728
C5_GO_MUSCLE_ADAPTATION	82	Down	0.0877196107066213	0.999966413686728
C5_GO_GABA_GATED_CHLORIDE_ION_CHANNEL_ACTIVITY	1	Up	0.0877277503084882	0.999966413686728
C5_GO_POSITIVE_REGULATION_OF_PHAGOCYTOSIS	52	Down	0.0877565822145823	0.999966413686728
C5_GO_BASEMENT_MEMBRANE_COLLAGEN_TRIMER	5	Down	0.0877904660500137	0.999966413686728
C7_GSE2770_TGFB_AND_IL4_VS_TGFB_AND_IL12_TREATED_ACT_CD4_TCELL_6H_UP	142	Down	0.0877968421518553	0.999966413686728
C5_GO_NEGATIVE_REGULATION_OF_APOPTOTIC_PROCESS_IN_BONE_MARROW_CELL	4	Up	0.0878134723277371	0.999966413686728
C5_GO_LIPID_TRANSPORTER_ACTIVITY	110	Down	0.0879730815665055	0.999966413686728
C5_GO_DETECTION_OF_EXTERNAL_BIOTIC_STIMULUS	14	Down	0.0879934489433277	0.999966413686728
C7_GSE26030_UNSTIM_VS_RESTIM_TH1_DAY5_POST_POLARIZATION_DN	172	Down	0.0880708813440651	0.999966413686728
C7_GSE7460_CD8_TCELL_VS_CD4_TCELL_ACT_UP	168	Down	0.0881285305999531	0.999966413686728
C5_GO_PRE_MRNA_5_SPLICE_SITE_BINDING	10	Up	0.0882290346391077	0.999966413686728
C5_GO_BASIC_AMINO_ACID_TRANSPORT	12	Down	0.0882833606317888	0.999966413686728
C7_GSE37416_0H_VS_24H_F_TULARENSIS_LVS_NEUTROPHIL_UP	175	Down	0.0882948854041156	0.999966413686728
C7_GSE24142_EARLY_THYMIC_PROGENITOR_VS_DN3_THYMOCYTE_FETAL_UP	167	Down	0.0883920331975205	0.999966413686728
C5_GO_SOFT_PALATE_DEVELOPMENT	1	Down	0.0884081213453158	0.999966413686728
C7_GSE5542_UNTREATED_VS_IFNA_AND_IFNG_TREATED_EPITHELIAL_CELLS_6H_UP	169	Up	0.0884330010011518	0.999966413686728
C7_GSE37416_CTRL_VS_0H_F_TULARENSIS_LVS_NEUTROPHIL_UP	119	Down	0.0884922034177646	0.999966413686728
C5_GO_INFLAMMATORY_RESPONSE_TO_WOUNDING	9	Down	0.0885769799589511	0.999966413686728
C7_GSE3337_CTRL_VS_4H_IFNG_IN_CD8POS_DC_UP	159	Down	0.0886435482397549	0.999966413686728
C5_GO_THYMOCYTE_MIGRATION	6	Up	0.0887210259747347	0.999966413686728
C5_GO_CYTOKINE_PRODUCTION_INVOLVED_IN_IMMUNE_RESPONSE	87	Down	0.0888339920233305	0.999966413686728
C5_GO_POLAR_MICROTUBULE	4	Down	0.0888491037689403	0.999966413686728
C7_GSE34156_UNTREATED_VS_6H_TLR1_TLR2_LIGAND_TREATED_MONOCYTE_DN	155	Down	0.0888909495391289	0.999966413686728
C5_GO_STEROL_TRANSPORT	73	Down	0.0888917446672725	0.999966413686728
C2_REACTOME_FGFR3_LIGAND_BINDING_AND_ACTIVATION	7	Down	0.0888988741007373	0.999966413686728
C5_GO_CARBOHYDRATE_DERIVATIVE_TRANSMEMBRANE_TRANSPORTER_ACTIVITY	36	Up	0.0891471099824155	0.999966413686728
C1_chr8p22	13	Down	0.0891497445491704	0.999966413686728
C1_chrXq24	25	Up	0.0891681968774358	0.999966413686728
C5_GO_METANEPHRIC_S_SHAPED_BODY_MORPHOGENESIS	4	Up	0.0891739023205892	0.999966413686728
C2_KEGG_ALPHA_LINOLENIC_ACID_METABOLISM	8	Down	0.0892499531538257	0.999966413686728
C5_GO_RNA_POLYMERASE_II_CORE_COMPLEX	12	Up	0.0892765422964262	0.999966413686728
C5_GO_AMINOACYL_TRNA_EDITING_ACTIVITY	9	Up	0.0892909646114159	0.999966413686728
C5_GO_AMINOACYL_TRNA_METABOLISM_INVOLVED_IN_TRANSLATIONAL_FIDELITY	9	Up	0.0892909646114159	0.999966413686728
C2_REACTOME_SIGNALING_BY_PDGF	45	Down	0.0893437569592259	0.999966413686728
C5_GO_MANNOSYLATION	34	Down	0.0893542859449263	0.999966413686728
C2_REACTOME_TRAFFICKING_OF_GLUR2_CONTAINING_AMPA_RECEPTORS	15	Down	0.0894077604977209	0.999966413686728
C5_GO_CD4_POSITIVE_ALPHA_BETA_T_CELL_CYTOKINE_PRODUCTION	18	Down	0.0895168923534017	0.999966413686728
C5_GO_DNA_REPLICATION_DEPENDENT_NUCLEOSOME_ORGANIZATION	30	Down	0.0895592686816788	0.999966413686728
C7_GSE11961_GERMINAL_CENTER_BCELL_DAY7_VS_PLASMA_CELL_DAY7_DN	176	Down	0.0896541198337432	0.999966413686728
C2_KEGG_LYSOSOME	107	Down	0.0896838414577538	0.999966413686728
C2_KEGG_GLYCINE_SERINE_AND_THREONINE_METABOLISM	22	Down	0.0897023615876471	0.999966413686728
C5_GO_FASCIA_ADHERENS	5	Up	0.0897501053338363	0.999966413686728
C7_GSE12845_IGD_NEG_BLOOD_VS_NAIVE_TONSIL_BCELL_UP	173	Down	0.0898737416100381	0.999966413686728
C5_GO_NEGATIVE_REGULATION_OF_CYTOPLASMIC_TRANSLATION	6	Up	0.0898846888561277	0.999966413686728
C7_GSE7509_DC_VS_MONOCYTE_DN	164	Down	0.0899219450376152	0.999966413686728
C2_BIOCARTA_FCER1_PATHWAY	36	Down	0.0899638048052301	0.999966413686728
C2_BIOCARTA_TGFB_PATHWAY	19	Down	0.0899915129757985	0.999966413686728
C5_GO_NEGATIVE_REGULATION_OF_CGMP_MEDIATED_SIGNALING	2	Up	0.0900471582483535	0.999966413686728
C1_chr7p14	49	Down	0.0900654097378873	0.999966413686728
C7_GSE29949_CD8_NEG_DC_SPLEEN_VS_DC_BRAIN_UP	112	Down	0.0901911727242218	0.999966413686728
C5_GO_DEFENSE_RESPONSE_TO_GRAM_POSITIVE_BACTERIUM	48	Up	0.0901987777740293	0.999966413686728
C2_WNT_SIGNALING	65	Down	0.0902046469746083	0.999966413686728
C2_ZHAN_MULTIPLE_MYELOMA_MF_UP	37	Down	0.0902138251258901	0.999966413686728
C2_ZHAN_V1_LATE_DIFFERENTIATION_GENES_UP	29	Down	0.0902802267312984	0.999966413686728
C7_GSE24634_IL4_VS_CTRL_TREATED_NAIVE_CD4_TCELL_DAY7_DN	164	Down	0.0902936097450753	0.999966413686728
C5_GO_PROTEIN_LOCALIZATION_TO_NUCLEAR_ENVELOPE	8	Down	0.0903097722644884	0.999966413686728
C5_GO_NEGATIVE_REGULATION_OF_CELL_SIZE	9	Down	0.0903750900622151	0.999966413686728
C5_GO_CGMP_MEDIATED_SIGNALING	18	Up	0.0904374042906601	0.999966413686728
C2_CHEN_METABOLIC_SYNDROM_NETWORK	978	Down	0.0904641561723537	0.999966413686728
C5_GO_NEGATIVE_REGULATION_OF_VASCULAR_PERMEABILITY	8	Up	0.090500087035671	0.999966413686728
C5_GO_REGULATION_OF_TOLL_LIKE_RECEPTOR_SIGNALING_PATHWAY	55	Down	0.0905037325861925	0.999966413686728
C5_GO_HUMORAL_IMMUNE_RESPONSE_MEDIATED_BY_CIRCULATING_IMMUNOGLOBULIN	27	Down	0.090523656915358	0.999966413686728
C7_GSE21033_1H_VS_12H_POLYIC_STIM_DC_DN	133	Down	0.09058458246547	0.999966413686728
C5_GO_MICTURITION	4	Down	0.0906336173331916	0.999966413686728
C5_GO_PEPTIDE_CATABOLIC_PROCESS	18	Up	0.0909371497753939	0.999966413686728
C5_GO_REGULATION_OF_LEUKOCYTE_CHEMOTAXIS	77	Down	0.0909960532083164	0.999966413686728
C5_GO_REGULATION_OF_EARLY_ENDOSOME_TO_LATE_ENDOSOME_TRANSPORT	14	Down	0.0912573573040814	0.999966413686728
C1_chr9q21	49	Up	0.0912699548114908	0.999966413686728
C5_GO_CARBOHYDRATE_METABOLIC_PROCESS	435	Down	0.0912757585696037	0.999966413686728
C5_GO_INOSITOL_LIPID_MEDIATED_SIGNALING	143	Down	0.0912972511249196	0.999966413686728
C7_GSE12392_WT_VS_IFNB_KO_CD8A_NEG_SPLEEN_DC_DN	174	Down	0.0913402189891847	0.999966413686728
C5_GO_PLATELET_DERIVED_GROWTH_FACTOR_BINDING	8	Down	0.0913892931676487	0.999966413686728
C7_GSE557_WT_VS_I_AB_KO_DC_UP	175	Down	0.0914304391540835	0.999966413686728
C5_GO_POSITIVE_REGULATION_OF_RELEASE_OF_SEQUESTERED_CALCIUM_ION_INTO_CYTOSOL	25	Down	0.0915299850208433	0.999966413686728
C2_MATZUK_EMBRYONIC_GERM_CELL	13	Up	0.0915736383940608	0.999966413686728
C1_chr2q34	12	Down	0.0915749663063578	0.999966413686728
C5_GO_TESTOSTERONE_BIOSYNTHETIC_PROCESS	2	Up	0.0915982215439037	0.999966413686728
C5_GO_MYELIN_MAINTENANCE	13	Up	0.0916474609202677	0.999966413686728
C2_REACTOME_TRANSPORT_OF_MATURE_TRANSCRIPT_TO_CYTOPLASM	70	Down	0.0916670080094397	0.999966413686728
C2_REACTOME_PLATELET_ADHESION_TO_EXPOSED_COLLAGEN	11	Down	0.0916744319432029	0.999966413686728
C2_FIGUEROA_AML_METHYLATION_CLUSTER_1_UP	79	Down	0.091762222571441	0.999966413686728
C7_GSE3982_MAC_VS_BASOPHIL_UP	166	Down	0.0918014583001235	0.999966413686728
C5_GO_INOSITOL_PHOSPHATE_MEDIATED_SIGNALING	43	Down	0.0918087921362725	0.999966413686728
C2_BIOCARTA_CARM_ER_PATHWAY	22	Down	0.091841276315871	0.999966413686728
C2_REACTOME_PROCESSING_OF_INTRONLESS_PRE_MRNAS	17	Down	0.0918915817864771	0.999966413686728
C7_GSE22886_TH1_VS_TH2_12H_ACT_UP	149	Down	0.0919399790935281	0.999966413686728
C7_GSE6269_HEALTHY_VS_STAPH_PNEUMO_INF_PBMC_DN	143	Down	0.0919632365032317	0.999966413686728
C5_GO_POSITIVE_REGULATION_OF_B_CELL_MEDIATED_IMMUNITY	35	Down	0.0919957494974043	0.999966413686728
C7_GSE27786_LSK_VS_CD4_TCELL_UP	174	Down	0.092032678496458	0.999966413686728
C2_KYNG_WERNER_SYNDROM_AND_NORMAL_AGING_DN	164	Down	0.092163581323084	0.999966413686728
C2_REACTOME_DISEASES_ASSOCIATED_WITH_SURFACTANT_METABOLISM	3	Down	0.0922200891868056	0.999966413686728
C5_GO_CELL_DIFFERENTIATION_INVOLVED_IN_EMBRYONIC_PLACENTA_DEVELOPMENT	19	Up	0.0922749394967313	0.999966413686728
C5_GO_NEGATIVE_REGULATION_OF_SUBSTRATE_ADHESION_DEPENDENT_CELL_SPREADING	11	Down	0.0922997721333539	0.999966413686728
C2_LUI_THYROID_CANCER_CLUSTER_5	10	Down	0.0923667970572913	0.999966413686728
C5_GO_POSITIVE_REGULATION_OF_EPITHELIAL_CELL_DIFFERENTIATION	43	Up	0.092442129092382	0.999966413686728
C5_GO_POSITIVE_REGULATION_OF_LIPID_BIOSYNTHETIC_PROCESS	58	Down	0.0925429413971521	0.999966413686728
C5_GO_5_3_DNA_HELICASE_ACTIVITY	8	Down	0.0925470184909064	0.999966413686728
C7_GSE22935_UNSTIM_VS_24H_MBOVIS_BCG_STIM_MYD88_KO_MACROPHAGE_UP	178	Down	0.0926138367725466	0.999966413686728
C5_GO_REGULATION_OF_TRANSMEMBRANE_TRANSPORT	362	Down	0.0926209894606635	0.999966413686728
C5_GO_REGULATION_OF_HYDROGEN_PEROXIDE_BIOSYNTHETIC_PROCESS	5	Down	0.0926620617971017	0.999966413686728
C2_KEGG_BASAL_CELL_CARCINOMA	38	Down	0.092808342394196	0.999966413686728
C5_GO_BENZENE_CONTAINING_COMPOUND_METABOLIC_PROCESS	11	Up	0.092846682600915	0.999966413686728
C2_REACTOME_PENTOSE_PHOSPHATE_PATHWAY	13	Down	0.0928575247870505	0.999966413686728
C2_BOYAULT_LIVER_CANCER_SUBCLASS_G123_DN	39	Down	0.0928997670171097	0.999966413686728
C5_GO_REGION_OF_CYTOSOL	22	Down	0.0929757987000907	0.999966413686728
C7_GSE20727_CTRL_VS_ROS_INH_AND_DNFB_ALLERGEN_TREATED_DC_UP	172	Down	0.0930590733802676	0.999966413686728
C2_MARTIN_VIRAL_GPCR_SIGNALING_UP	65	Down	0.0930682193243458	0.999966413686728
C5_GO_MHC_CLASS_II_BIOSYNTHETIC_PROCESS	10	Down	0.0931678113591202	0.999966413686728
C5_GO_POSITIVE_REGULATION_OF_HORMONE_METABOLIC_PROCESS	12	Up	0.0931830324009099	0.999966413686728
C2_REACTOME_COOPERATION_OF_PREFOLDIN_AND_TRIC_CCT_IN_ACTIN_AND_TUBULIN_FOLDING	24	Up	0.09325842318484	0.999966413686728
C5_GO_REGULATION_OF_CATION_TRANSMEMBRANE_TRANSPORT	210	Down	0.0932906076667448	0.999966413686728
C7_GSE13411_NAIVE_VS_MEMORY_BCELL_DN	172	Down	0.0932959894439249	0.999966413686728
C5_GO_RESPONSE_TO_AUDITORY_STIMULUS	14	Down	0.0933022160325237	0.999966413686728
C5_GO_ALDITOL_NADPPLUS_1_OXIDOREDUCTASE_ACTIVITY	8	Up	0.0934034786617912	0.999966413686728
C3_CREB_Q4	211	Up	0.0935437597446434	0.999966413686728
C5_GO_COENZYME_METABOLIC_PROCESS	217	Down	0.09359356457476	0.999966413686728
C5_GO_PATTERN_RECOGNITION_RECEPTOR_SIGNALING_PATHWAY	154	Down	0.0936047900770153	0.999966413686728
C7_GSE46242_TH1_VS_ANERGIC_TH1_CD4_TCELL_WITH_EGR2_DELETED_UP	163	Down	0.0936109585053913	0.999966413686728
C5_GO_BENZODIAZEPINE_RECEPTOR_ACTIVITY	2	Up	0.0936124208586247	0.999966413686728
C5_GO_OXIDOREDUCTASE_ACTIVITY_OXIDIZING_METAL_IONS	15	Down	0.0936219652216947	0.999966413686728
C2_GHO_ATF5_TARGETS_UP	12	Down	0.0936297898862586	0.999966413686728
C5_GO_REGULATION_OF_FATTY_ACID_BIOSYNTHETIC_PROCESS	32	Down	0.0936613621460593	0.999966413686728
C7_GSE13522_CTRL_VS_T_CRUZI_G_STRAIN_INF_SKIN_DN	112	Down	0.0936791299301325	0.999966413686728
C2_PETRETTO_BLOOD_PRESSURE_DN	8	Down	0.0937458788926091	0.999966413686728
C5_GO_PLATELET_DENSE_GRANULE_ORGANIZATION	6	Down	0.0938144631547212	0.999966413686728
C5_GO_PROTEIN_INSERTION_INTO_ER_MEMBRANE	5	Down	0.0939132748482663	0.999966413686728
C2_FU_INTERACT_WITH_ALKBH8	13	Up	0.0939823807831333	0.999966413686728
C5_GO_MITOGEN_ACTIVATED_PROTEIN_KINASE_KINASE_BINDING	13	Down	0.0941030076105712	0.999966413686728
C5_GO_POSITIVE_REGULATION_OF_FIBROBLAST_PROLIFERATION	44	Down	0.0941421874526191	0.999966413686728
C5_GO_T_TUBULE	34	Down	0.0941916967554533	0.999966413686728
C5_GO_MITOCHONDRIAL_ELECTRON_TRANSPORT_UBIQUINOL_TO_CYTOCHROME_C	11	Up	0.094270890265024	0.999966413686728
C5_GO_REGULATION_OF_TAU_PROTEIN_KINASE_ACTIVITY	8	Up	0.0943942865731343	0.999966413686728
C5_GO_METANEPHRIC_NEPHRON_TUBULE_EPITHELIAL_CELL_DIFFERENTIATION	5	Up	0.0944428084397016	0.999966413686728
C7_GSE30971_2H_VS_4H_LPS_STIM_MACROPHAGE_WBP7_KO_UP	151	Down	0.0945205283918216	0.999966413686728
C7_GSE42088_UNINF_VS_LEISHMANIA_INF_DC_24H_DN	166	Down	0.0945393964455494	0.999966413686728
C5_GO_POSITIVE_REGULATION_OF_CYTOLYSIS	5	Down	0.0945692399582954	0.999966413686728
C2_YAMANAKA_GLIOBLASTOMA_SURVIVAL_DN	5	Down	0.094632506566635	0.999966413686728
C2_REACTOME_FGFR1C_LIGAND_BINDING_AND_ACTIVATION	7	Down	0.0946797037550284	0.999966413686728
C2_REACTOME_PRESYNAPTIC_FUNCTION_OF_KAINATE_RECEPTORS	15	Down	0.094750788026824	0.999966413686728
C5_GO_NEGATIVE_REGULATION_OF_INTRINSIC_APOPTOTIC_SIGNALING_PATHWAY_IN_RESPONSE_TO_DNA_DAMAGE	25	Up	0.0947621711970366	0.999966413686728
C3_YNTTTNNNANGCARM_UNKNOWN	37	Down	0.0947621940402848	0.999966413686728
C7_GSE36476_CTRL_VS_TSST_ACT_16H_MEMORY_CD4_TCELL_YOUNG_DN	169	Down	0.0947784007934097	0.999966413686728
C7_GSE26343_WT_VS_NFAT5_KO_MACROPHAGE_DN	168	Down	0.0947875886042038	0.999966413686728
C2_ISHIDA_TARGETS_OF_SYT_SSX_FUSIONS	5	Down	0.0948098335346205	0.999966413686728
C2_REACTOME_TRANSLESION_SYNTHESIS_BY_POLH	17	Up	0.0948175530321361	0.999966413686728
C5_GO_ERROR_FREE_TRANSLESION_SYNTHESIS	17	Up	0.0948175530321361	0.999966413686728
C5_GO_REGULATION_OF_LIPID_STORAGE	35	Down	0.0948863693480891	0.999966413686728
C7_GSE6092_B_BURGDOFERI_VS_B_BURGDORFERI_AND_IFNG_STIM_ENDOTHELIAL_CELL_DN	166	Down	0.0950449323714632	0.999966413686728
C3_KRCTCNNNNMANAGC_UNKNOWN	55	Up	0.0951338847378345	0.999966413686728
C5_GO_NEGATIVE_REGULATION_OF_CARBOHYDRATE_METABOLIC_PROCESS	36	Down	0.0951835195752036	0.999966413686728
C5_GO_INTERLEUKIN_17_RECEPTOR_ACTIVITY	6	Up	0.0953087286304937	0.999966413686728
C5_GO_INTERLEUKIN_3_MEDIATED_SIGNALING_PATHWAY	5	Down	0.0953688807386864	0.999966413686728
C5_GO_POSITIVE_REGULATION_OF_PEPTIDE_SECRETION	193	Down	0.0953805071748048	0.999966413686728
C1_chr5q22	23	Down	0.0954220704820644	0.999966413686728
C3_LXR_DR4_Q3	78	Down	0.0954302701682042	0.999966413686728
C5_GO_LEUKOCYTE_MEDIATED_CYTOTOXICITY	81	Down	0.0954435261615301	0.999966413686728
C5_GO_MONOVALENT_CATION_PROTON_ANTIPORTER_ACTIVITY	9	Down	0.0955159882666579	0.999966413686728
C7_GSE17721_CTRL_VS_LPS_8H_BMDC_UP	167	Down	0.0955210589032998	0.999966413686728
C5_GO_ALPHA_CATENIN_BINDING	8	Up	0.0955724657260249	0.999966413686728
C3_LXR_Q3	59	Down	0.0956184061276608	0.999966413686728
C5_GO_ENDOCARDIAL_CUSHION_MORPHOGENESIS	18	Up	0.0956816967430055	0.999966413686728
C5_GO_PHAGOPHORE_ASSEMBLY_SITE_MEMBRANE	15	Down	0.0957280161233147	0.999966413686728
C5_GO_CELLULAR_PROTEIN_CONTAINING_COMPLEX_LOCALIZATION	18	Down	0.0958153816020287	0.999966413686728
C5_GO_CHROMAFFIN_GRANULE	7	Up	0.0958198507982458	0.999966413686728
C2_REACTOME_REGULATION_OF_GENE_EXPRESSION_IN_ENDOCRINE_COMMITTED_NEUROG3PLUS_PROGENITOR_CELLS	1	Down	0.0958263064859341	0.999966413686728
C7_GSE6092_IFNG_VS_IFNG_AND_B_BURGDORFERI_INF_ENDOTHELIAL_CELL_UP	182	Down	0.0959107678821022	0.999966413686728
C7_GSE17974_2H_VS_72H_UNTREATED_IN_VITRO_CD4_TCELL_DN	172	Up	0.0959313764215543	0.999966413686728
C5_GO_TRANSLATIONAL_INITIATION	151	Up	0.0961848857112646	0.999966413686728
C7_GSE40274_FOXP3_VS_FOXP3_AND_XBP1_TRANSDUCED_ACTIVATED_CD4_TCELL_UP	113	Down	0.0961973920975045	0.999966413686728
C2_ACEVEDO_LIVER_CANCER_WITH_H3K9ME3_UP	70	Down	0.096232739046593	0.999966413686728
C5_GO_POSITIVE_REGULATION_OF_MRNA_SPLICING_VIA_SPLICEOSOME	17	Up	0.0962356151933303	0.999966413686728
C5_GO_REGULATION_OF_INORGANIC_ANION_TRANSMEMBRANE_TRANSPORT	6	Down	0.0962377113597635	0.999966413686728
C5_GO_CXCR_CHEMOKINE_RECEPTOR_BINDING	7	Down	0.0962488860079594	0.999966413686728
C5_GO_REGULATION_OF_NEUTROPHIL_ACTIVATION	11	Down	0.0962924604480325	0.999966413686728
C5_GO_NEGATIVE_REGULATION_OF_DENDRITIC_CELL_APOPTOTIC_PROCESS	5	Down	0.0963535630464467	0.999966413686728
C5_GO_PHOSPHORYLATED_CARBOHYDRATE_DEPHOSPHORYLATION	13	Down	0.0963724518080259	0.999966413686728
C3_TGACCTTG_SF1_Q6	185	Down	0.0963805581933008	0.999966413686728
C5_GO_POSITIVE_REGULATION_OF_TRANSCRIPTION_FROM_RNA_POLYMERASE_II_PROMOTER_INVOLVED_IN_CELLULAR_RESPONSE_TO_CHEMICAL_STIMULUS	16	Up	0.0964171805341751	0.999966413686728
C5_GO_SKELETAL_MUSCLE_TISSUE_GROWTH	4	Up	0.0964201308281453	0.999966413686728
C7_GSE8868_SPLEEN_VS_INTESTINE_CD11B_POS_CD11C_NEG_DC_UP	168	Down	0.0964655291176305	0.999966413686728
C2_ZHAN_V1_LATE_DIFFERENTIATION_GENES_DN	11	Up	0.0966468184737888	0.999966413686728
C3_AGCYRWTTC_UNKNOWN	81	Up	0.0966523615208864	0.999966413686728
C2_REACTOME_INTERFERON_GAMMA_SIGNALING	74	Down	0.0966627283986084	0.999966413686728
C2_BERGER_MBD2_TARGETS	1	Down	0.0966739197713703	0.999966413686728
C5_GO_ERK1_AND_ERK2_CASCADE	201	Down	0.0967107029738838	0.999966413686728
C5_GO_RECEPTOR_BIOSYNTHETIC_PROCESS	19	Down	0.0967197392149137	0.999966413686728
C7_GSE2826_WT_VS_XID_BCELL_DN	153	Down	0.0967725276543898	0.999966413686728
C5_GO_MIRNA_MEDIATED_INHIBITION_OF_TRANSLATION	17	Up	0.0968181879272334	0.999966413686728
C5_GO_PYRIMIDINE_DEOXYRIBONUCLEOSIDE_MONOPHOSPHATE_BIOSYNTHETIC_PROCESS	6	Down	0.0968219956273247	0.999966413686728
C5_GO_NEUTROPHIL_APOPTOTIC_PROCESS	8	Up	0.0969132180990247	0.999966413686728
C5_GO_R2TP_COMPLEX	4	Down	0.0970422402337014	0.999966413686728
C7_GSE23505_IL6_IL1_IL23_VS_IL6_IL1_TGFB_TREATED_CD4_TCELL_UP	151	Down	0.0972311685466626	0.999966413686728
C7_GSE9650_EXHAUSTED_VS_MEMORY_CD8_TCELL_UP	151	Down	0.0972960890902973	0.999966413686728
C5_GO_REGULATION_OF_VERY_LOW_DENSITY_LIPOPROTEIN_PARTICLE_CLEARANCE	3	Down	0.0973884337188866	0.999966413686728
C5_GO_CARBOHYDRATE_MEDIATED_SIGNALING	4	Down	0.0973908572152545	0.999966413686728
C2_REACTOME_DISASSEMBLY_OF_THE_DESTRUCTION_COMPLEX_AND_RECRUITMENT_OF_AXIN_TO_THE_MEMBRANE	27	Down	0.0974562268160424	0.999966413686728
C2_KOBAYASHI_EGFR_SIGNALING_24HR_DN	221	Up	0.0975188672924372	0.999966413686728
C5_GO_LONG_CHAIN_FATTY_ACID_COA_LIGASE_ACTIVITY	12	Down	0.0975253547751651	0.999966413686728
C2_REACTOME_G_ALPHA_Q_SIGNALLING_EVENTS	125	Down	0.0975416754832878	0.999966413686728
C5_GO_IMMUNOGLOBULIN_PRODUCTION_INVOLVED_IN_IMMUNOGLOBULIN_MEDIATED_IMMUNE_RESPONSE	48	Down	0.0976214652680478	0.999966413686728
C2_HOLLEMAN_DAUNORUBICIN_ALL_UP	6	Down	0.097727338454692	0.999966413686728
C2_REACTOME_NRCAM_INTERACTIONS	6	Down	0.0977391404989013	0.999966413686728
C7_GSE17974_CTRL_VS_ACT_IL4_AND_ANTI_IL12_1H_CD4_TCELL_UP	144	Down	0.0978252287242263	0.999966413686728
C5_GO_NEGATIVE_REGULATION_OF_LIPID_STORAGE	17	Down	0.097951597853196	0.999966413686728
C5_GO_ACTIVATION_OF_PROTEIN_KINASE_B_ACTIVITY	26	Down	0.0979544580444983	0.999966413686728
C5_GO_SMALL_RIBOSOMAL_SUBUNIT_RRNA_BINDING	9	Up	0.0980822461807513	0.999966413686728
C2_STEIN_ESTROGEN_RESPONSE_NOT_VIA_ESRRA	13	Up	0.0981148045499483	0.999966413686728
C5_GO_NEGATIVE_REGULATION_OF_RESPONSE_TO_CYTOKINE_STIMULUS	45	Down	0.0981523160415573	0.999966413686728
C5_GO_POSITIVE_REGULATION_OF_TRANSCRIPTION_BY_RNA_POLYMERASE_III	10	Up	0.0981727190984963	0.999966413686728
C5_GO_POSITIVE_REGULATION_OF_ION_TRANSPORT	177	Down	0.0981746304038827	0.999966413686728
C5_GO_POSITIVE_REGULATION_OF_APOPTOTIC_CELL_CLEARANCE	4	Down	0.098222835175771	0.999966413686728
C5_GO_INTERMEDIATE_FILAMENT_BUNDLE_ASSEMBLY	5	Up	0.0982559891918617	0.999966413686728
C5_GO_INSULIN_LIKE_GROWTH_FACTOR_II_BINDING	5	Down	0.0982559891918617	0.999966413686728
C2_PID_INTEGRIN5_PATHWAY	13	Down	0.0983255672403335	0.999966413686728
C2_BROWNE_HCMV_INFECTION_24HR_DN	124	Up	0.0983784371330374	0.999966413686728
C6_CTIP_DN.V1_UP	68	Up	0.0984849472822659	0.999966413686728
C2_DELYS_THYROID_CANCER_UP	331	Down	0.0985153742844798	0.999966413686728
C5_GO_CYTOSOLIC_PART	194	Up	0.0985471268935786	0.999966413686728
C7_GSE41867_DAY8_EFFECTOR_VS_DAY30_MEMORY_CD8_TCELL_LCMV_ARMSTRONG_UP	172	Down	0.0985739038026621	0.999966413686728
C5_GO_NEURAL_PLATE_ANTERIOR_POSTERIOR_REGIONALIZATION	3	Up	0.0985754001309481	0.999966413686728
C7_GSE11864_CSF1_VS_CSF1_IFNG_IN_MAC_UP	168	Down	0.0985883852901651	0.999966413686728
C7_GSE6259_33D1_POS_VS_DEC205_POS_FLT3L_INDUCED_SPLENIC_DC_DN	170	Down	0.0986049279891007	0.999966413686728
C2_REACTOME_ACETYLCHOLINE_NEUROTRANSMITTER_RELEASE_CYCLE	13	Up	0.0986384727371252	0.999966413686728
C5_GO_NEGATIVE_REGULATION_OF_CELL_KILLING	18	Down	0.0987552983824026	0.999966413686728
C5_GO_HYALURONAN_METABOLIC_PROCESS	6	Down	0.0987702856916378	0.999966413686728
C2_REICHERT_G1S_REGULATORS_AS_PI3K_TARGETS	8	Up	0.0989115896000017	0.999966413686728
C7_GSE24142_EARLY_THYMIC_PROGENITOR_VS_DN3_THYMOCYTE_UP	167	Down	0.0989611403464104	0.999966413686728
C5_GO_BRAINSTEM_DEVELOPMENT	4	Up	0.0990309929797334	0.999966413686728
C5_GO_TRNA_ADENINE_METHYLTRANSFERASE_ACTIVITY	4	Up	0.0992966306598202	0.999966413686728
C7_GSE27786_CD8_TCELL_VS_NEUTROPHIL_DN	168	Up	0.0993282978006394	0.999966413686728
C2_SANSOM_APC_MYC_TARGETS	208	Down	0.0993384463647235	0.999966413686728
C2_LEE_METASTASIS_AND_RNA_PROCESSING_UP	14	Up	0.0993477938593102	0.999966413686728
C5_GO_REGULATION_OF_STEROL_TRANSPORT	34	Down	0.0993714109861333	0.999966413686728
C5_GO_INTRINSIC_COMPONENT_OF_ENDOPLASMIC_RETICULUM_MEMBRANE	127	Down	0.0994099184754103	0.999966413686728
C5_GO_CERAMIDASE_ACTIVITY	5	Down	0.0994486378870203	0.999966413686728
C2_PID_INTEGRIN4_PATHWAY	10	Up	0.0994774177668624	0.999966413686728
C2_KEGG_ETHER_LIPID_METABOLISM	19	Down	0.099507227752952	0.999966413686728
C5_GO_REGULATION_OF_RESTING_MEMBRANE_POTENTIAL	8	Down	0.0995164455139371	0.999966413686728
C5_GO_CCR6_CHEMOKINE_RECEPTOR_BINDING	1	Up	0.0995526919976451	0.999966413686728
C7_GSE17721_CPG_VS_GARDIQUIMOD_12H_BMDC_UP	130	Down	0.099561494279866	0.999966413686728
C2_BURTON_ADIPOGENESIS_11	42	Up	0.0996166676686079	0.999966413686728
C2_NEWMAN_ERCC6_TARGETS_DN	23	Up	0.0996343569538314	0.999966413686728
C5_GO_RNA_DEPENDENT_DNA_BIOSYNTHETIC_PROCESS	69	Up	0.0997005809704694	0.999966413686728
C2_SMID_BREAST_CANCER_RELAPSE_IN_PLEURA_UP	1	Down	0.0997029160742765	0.999966413686728
C3_WYAAANNRNNNGCG_UNKNOWN	44	Up	0.099729343374357	0.999966413686728
C7_GSE22886_NAIVE_CD4_TCELL_VS_DC_DN	185	Down	0.0997744198534129	0.999966413686728
C2_LENAOUR_DENDRITIC_CELL_MATURATION_UP	101	Down	0.0998805657563715	0.999966413686728
C5_GO_RENAL_WATER_TRANSPORT	3	Up	0.0999115966117251	0.999966413686728
C7_GSE24574_BCL6_LOW_TFH_VS_NAIVE_CD4_TCELL_UP	156	Down	0.0999426053834671	0.999966413686728
C5_GO_CALMODULIN_DEPENDENT_KINASE_SIGNALING_PATHWAY	7	Down	0.100002353203715	0.999966413686728
C7_GOLDRATH_NAIVE_VS_MEMORY_CD8_TCELL_UP	176	Up	0.10006300327181	0.999966413686728
C5_GO_MUSCLE_SYSTEM_PROCESS	292	Down	0.100097166297278	0.999966413686728
C2_LEE_LIVER_CANCER_MYC_E2F1_UP	45	Down	0.100180455982022	0.999966413686728
C2_REACTOME_NUCLEOSOME_ASSEMBLY	66	Up	0.1003074339436	0.999966413686728
C5_GO_SIGNAL_RECOGNITION_PARTICLE_RECEPTOR_COMPLEX	5	Down	0.100440248040286	0.999966413686728
C2_REACTOME_GAP_JUNCTION_ASSEMBLY	12	Up	0.100464711950058	0.999966413686728
C5_GO_REGULATION_OF_LYMPHOCYTE_CHEMOTAXIS	16	Down	0.100503218669846	0.999966413686728
C5_GO_REGULATION_OF_BRANCHING_INVOLVED_IN_LUNG_MORPHOGENESIS	3	Up	0.100585090563139	0.999966413686728
C2_REACTOME_HIGHLY_CALCIUM_PERMEABLE_POSTSYNAPTIC_NICOTINIC_ACETYLCHOLINE_RECEPTORS	6	Up	0.100592651269706	0.999966413686728
C7_GSE2706_UNSTIM_VS_8H_R848_DC_UP	160	Down	0.100616813204569	0.999966413686728
C5_GO_NEGATIVE_REGULATION_OF_B_CELL_APOPTOTIC_PROCESS	10	Up	0.100657923122499	0.999966413686728
C7_GSE22886_NAIVE_CD4_TCELL_VS_NKCELL_UP	160	Up	0.100780732086979	0.999966413686728
C5_GO_POSITIVE_REGULATION_OF_MICROTUBULE_BINDING	4	Down	0.100797714963679	0.999966413686728
C7_GSE40685_TREG_VS_FOXP3_KO_TREG_PRECURSOR_DN	166	Down	0.100845774645516	0.999966413686728
C5_GO_NEGATIVE_REGULATION_OF_HIGH_VOLTAGE_GATED_CALCIUM_CHANNEL_ACTIVITY	4	Down	0.100857534056224	0.999966413686728
C5_GO_TRANSFERASE_ACTIVITY_TRANSFERRING_HEXOSYL_GROUPS	152	Down	0.100915962024583	0.999966413686728
C5_GO_POLYSACCHARIDE_BIOSYNTHETIC_PROCESS	59	Down	0.100968865670479	0.999966413686728
C7_GSE26030_UNSTIM_VS_RESTIM_TH1_DAY15_POST_POLARIZATION_DN	180	Down	0.100973430081288	0.999966413686728
C5_GO_CADMIUM_ION_BINDING	3	Up	0.100983972365522	0.999966413686728
C2_SCHLESINGER_H3K27ME3_IN_NORMAL_AND_METHYLATED_IN_CANCER	10	Down	0.101035451836904	0.999966413686728
C5_GO_INSULIN_LIKE_GROWTH_FACTOR_RECEPTOR_BINDING	11	Down	0.101059754996304	0.999966413686728
C5_GO_POSITIVE_REGULATION_OF_HEART_GROWTH	30	Down	0.101099240941788	0.999966413686728
C5_GO_MICROFILAMENT_MOTOR_ACTIVITY	14	Down	0.101136825599055	0.999966413686728
C2_YIH_RESPONSE_TO_ARSENITE_C4	15	Down	0.101177723598896	0.999966413686728
C2_PID_INTEGRIN_CS_PATHWAY	24	Down	0.10137485631466	0.999966413686728
C5_GO_NEGATIVE_REGULATION_OF_SIGNAL_TRANSDUCTION_BY_P53_CLASS_MEDIATOR	23	Up	0.101419198389102	0.999966413686728
C5_GO_NEGATIVE_REGULATION_OF_SKELETAL_MUSCLE_TISSUE_DEVELOPMENT	6	Down	0.10142870513875	0.999966413686728
C1_chr1p35	68	Down	0.101507036928184	0.999966413686728
C5_GO_NEGATIVE_REGULATION_OF_CELL_DIVISION	15	Up	0.101524985320001	0.999966413686728
C5_GO_ACYL_COA_OXIDASE_ACTIVITY	5	Down	0.101560191022818	0.999966413686728
C7_GSE22103_LPS_VS_GMCSF_AND_IFNG_STIM_NEUTROPHIL_UP	178	Up	0.101669956254186	0.999966413686728
C5_GO_POSITIVE_REGULATION_OF_MESODERM_FORMATION	1	Up	0.101672328073171	0.999966413686728
C5_GO_SEROTONIN_TRANSPORT	10	Down	0.101682619273286	0.999966413686728
C7_GSE37301_HEMATOPOIETIC_STEM_CELL_VS_CD4_TCELL_DN	92	Down	0.101691564514001	0.999966413686728
C2_BYSTRYKH_HEMATOPOIESIS_STEM_CELL_IL3RA	5	Up	0.101694177347009	0.999966413686728
C5_GO_NEGATIVE_REGULATION_OF_SECRETION	147	Down	0.101743096182977	0.999966413686728
C5_GO_SYNAPTIC_MEMBRANE_ADHESION	14	Down	0.101767089597669	0.999966413686728
C7_GSE46606_IRF4MID_VS_WT_CD40L_IL2_IL5_DAY1_STIMULATED_BCELL_UP	176	Down	0.101768588054667	0.999966413686728
C5_GO_NEGATIVE_REGULATION_OF_MITOCHONDRIAL_MEMBRANE_PERMEABILITY_INVOLVED_IN_APOPTOTIC_PROCESS	3	Up	0.101802997061249	0.999966413686728
C5_GO_REGULATION_OF_CORE_PROMOTER_BINDING	6	Up	0.101830508449923	0.999966413686728
C5_GO_DETECTION_OF_VIRUS	6	Up	0.101879297867207	0.999966413686728
C7_GSE29949_CD8_POS_DC_SPLEEN_VS_MONOCYTE_BONE_MARROW_UP	152	Down	0.101951081699746	0.999966413686728
[truncated: 19,724 more rows]
