# Supplementary material for: Osteopontin associates with brain TRM-cell transcriptome and compartmentalization in donors with and without multiple sclerosis
Source: iScience. 2022 Dec 9;26(1):105785. doi: 10.1016/j.isci.2022.105785 (PMC9804143; doi:10.1016/j.isci.2022.105785)
Supplement: Data S6. Gene set enrichment analysis results of matched blood and brain samples, related to Figures S10B and S10C [file mmc7.zip › DataS6_GSEA_Circulating_vs_Brain/tab.camera.v7.0_WM_CD8_TRM_vs_B_CD8_TEM.txt]

geneset	NGenes	Direction	PValue	FDR
C2_KEGG_RIBOSOME	62	Down	4.96081511960751e-11	1.07763786843234e-06
C2_REACTOME_NONSENSE_MEDIATED_DECAY_NMD_INDEPENDENT_OF_THE_EXON_JUNCTION_COMPLEX_EJC	71	Down	2.62561871654237e-09	2.43924497646277e-05
C2_REACTOME_EUKARYOTIC_TRANSLATION_INITIATION	89	Down	3.65538766593906e-09	2.43924497646277e-05
C2_REACTOME_SRP_DEPENDENT_COTRANSLATIONAL_PROTEIN_TARGETING_TO_MEMBRANE	86	Down	4.49154348195511e-09	2.43924497646277e-05
C2_FLORIO_NEOCORTEX_BASAL_RADIAL_GLIA_DN	163	Down	7.44851750504907e-09	2.80052447988231e-05
C5_GO_CYTOSOLIC_LARGE_RIBOSOMAL_SUBUNIT	46	Down	7.73518707328355e-09	2.80052447988231e-05
C5_GO_CYTOSOLIC_RIBOSOME	79	Down	1.8626833939428e-08	5.60357465079644e-05
C5_GO_COTRANSLATIONAL_PROTEIN_TARGETING_TO_MEMBRANE	77	Down	2.06364669734252e-08	5.60357465079644e-05
C2_ROSTY_CERVICAL_CANCER_PROLIFERATION_CLUSTER	129	Down	3.9088338131829e-08	9.01641002325708e-05
TRM_core_signature_DOWN	14	Down	4.15062837695395e-08	9.01641002325708e-05
C2_ZHAN_MULTIPLE_MYELOMA_PR_UP	40	Down	7.94200322410191e-08	0.000156840123670151
C5_GO_ESTABLISHMENT_OF_PROTEIN_LOCALIZATION_TO_ENDOPLASMIC_RETICULUM	86	Down	1.79557882795549e-07	0.000325044657330643
C2_SOTIRIOU_BREAST_CANCER_GRADE_1_VS_3_UP	138	Down	5.66193930594623e-07	0.000880178943123388
C2_KANG_DOXORUBICIN_RESISTANCE_UP	48	Down	5.67256143429887e-07	0.000880178943123388
C2_REACTOME_REGULATION_OF_EXPRESSION_OF_SLITS_AND_ROBOS	125	Down	6.23530811285354e-07	0.00090299732090345
C2_REACTOME_SELENOAMINO_ACID_METABOLISM	87	Down	1.41882370312479e-06	0.00192631920643624
C2_REACTOME_NONSENSE_MEDIATED_DECAY_NMD	89	Down	2.39934661201381e-06	0.00292248059839258
C7_GSE15750_DAY6_VS_DAY10_TRAF6KO_EFF_CD8_TCELL_UP	181	Down	2.42161077066089e-06	0.00292248059839258
C2_LEE_EARLY_T_LYMPHOCYTE_UP	89	Down	3.00234421653199e-06	0.00343262754819602
C2_KONG_E2F3_TARGETS	85	Down	5.22626920387453e-06	0.00567651229578832
C2_CHNG_MULTIPLE_MYELOMA_HYPERPLOID_UP	41	Down	5.71569521647279e-06	0.00591247843749707
C2_FINETTI_BREAST_CANCER_KINOME_RED	15	Down	8.67642858999616e-06	0.00856718446638575
C1_MT	13	Up	9.61172622412847e-06	0.00898204196951205
C2_MONTERO_THYROID_CANCER_POOR_SURVIVAL_UP	11	Down	1.02590269456047e-05	0.00898204196951205
C5_GO_PROTEIN_LOCALIZATION_TO_ENDOPLASMIC_RETICULUM	104	Down	1.03370183325416e-05	0.00898204196951205
C2_TANG_SENESCENCE_TP53_TARGETS_DN	51	Down	1.22268838812306e-05	0.0102155614827682
C5_GO_NUCLEAR_TRANSCRIBED_MRNA_CATABOLIC_PROCESS_NONSENSE_MEDIATED_DECAY	95	Down	1.37637249964696e-05	0.0110736814110485
C2_WHITEFORD_PEDIATRIC_CANCER_MARKERS	101	Down	1.62234612655336e-05	0.0122169012713522
C2_GRAHAM_NORMAL_QUIESCENT_VS_NORMAL_DIVIDING_DN	81	Down	1.63094479063304e-05	0.0122169012713522
C2_REICHERT_MITOSIS_LIN9_TARGETS	25	Down	1.7790384355159e-05	0.0128820173115707
C2_REACTOME_ACTIVATION_OF_THE_MRNA_UPON_BINDING_OF_THE_CAP_BINDING_COMPLEX_AND_EIFS_AND_SUBSEQUENT_BINDING_TO_43S	41	Down	1.910957048125e-05	0.0133908774052966
C2_ISHIDA_E2F_TARGETS	50	Down	2.30512884218654e-05	0.0156482230746307
C5_GO_STRUCTURAL_CONSTITUENT_OF_RIBOSOME	123	Down	2.97087151898788e-05	0.0195564369718102
C2_GENTLES_LEUKEMIC_STEM_CELL_DN	13	Down	3.10483222710673e-05	0.0198371383733645
C2_CROONQUIST_IL6_DEPRIVATION_DN	86	Down	3.65084297208358e-05	0.0226592176807347
C2_GRAHAM_CML_DIVIDING_VS_NORMAL_QUIESCENT_UP	160	Down	3.76393702463192e-05	0.0227122233294664
C2_NAKAYAMA_SOFT_TISSUE_TUMORS_PCA2_UP	66	Down	4.3531807032641e-05	0.0255578768694611
C2_FARMER_BREAST_CANCER_CLUSTER_2	27	Down	4.75484368205965e-05	0.0271814392908899
C7_GSE12366_GC_VS_MEMORY_BCELL_DN	175	Up	5.50368535205876e-05	0.0301606549287555
C7_GSE15750_DAY6_VS_DAY10_EFF_CD8_TCELL_UP	175	Down	5.55368133844414e-05	0.0301606549287555
C2_NABA_PROTEOGLYCANS	15	Down	5.88677285465957e-05	0.0304515724849639
C7_GSE2405_0H_VS_9H_A_PHAGOCYTOPHILUM_STIM_NEUTROPHIL_DN	165	Down	5.8876124125051e-05	0.0304515724849639
C2_REACTOME_G2_M_CHECKPOINTS	147	Down	6.48159894526491e-05	0.0327441334623232
C7_GSE45365_HEALTHY_VS_MCMV_INFECTION_CD11B_DC_DN	130	Down	6.68519649003963e-05	0.0330051189438934
C2_SCIAN_CELL_CYCLE_TARGETS_OF_TP53_AND_TP73_DN	21	Down	9.01356541876125e-05	0.0435114847981668
C7_GSE2405_0H_VS_24H_A_PHAGOCYTOPHILUM_STIM_NEUTROPHIL_UP	164	Down	9.45182024861506e-05	0.0446351937523185
C2_REACTOME_REGULATION_OF_MITOTIC_CELL_CYCLE	71	Down	0.000117048157264456	0.0540986621331018
C7_GSE24634_TREG_VS_TCONV_POST_DAY5_IL4_CONVERSION_DN	177	Up	0.000124697281188825	0.0564333133180177
C2_CROONQUIST_NRAS_SIGNALING_DN	63	Down	0.000129671932178786	0.0574870078106074
C2_BILANGES_SERUM_AND_RAPAMYCIN_SENSITIVE_GENES	40	Down	0.000134857440889141	0.0585901637686963
C5_GO_REGULATION_OF_AMYLOID_BETA_CLEARANCE	13	Up	0.000149653021574727	0.0637433840719175
C5_GO_RIBOSOMAL_SUBUNIT	146	Down	0.000157494427550584	0.0655916130668628
C7_GSE40225_WT_VS_RIP_B7X_DIABETIC_MOUSE_PANCREATIC_CD8_TCELL_UP	171	Up	0.000160031095730043	0.0655916130668628
C5_GO_CYTOSOLIC_SMALL_RIBOSOMAL_SUBUNIT	29	Down	0.000173999872646011	0.0696874937816644
C2_REACTOME_AUF1_HNRNP_D0_BINDS_AND_DESTABILIZES_MRNA	43	Down	0.000176440277953853	0.0696874937816644
C2_REACTOME_CELL_CYCLE_CHECKPOINTS	254	Down	0.000181514174140812	0.0699546777101912
C7_GSE14415_INDUCED_VS_NATURAL_TREG_DN	169	Down	0.000183557364520596	0.0699546777101912
C2_FURUKAWA_DUSP6_TARGETS_PCI35_DN	52	Down	0.000200807329222403	0.0752092691844529
C2_REACTOME_SIGNALING_BY_ROBO_RECEPTORS	164	Down	0.000216657981312015	0.0797705309837442
C2_REACTOME_ACTIVATION_OF_APC_C_AND_APC_C:CDC20_MEDIATED_DEGRADATION_OF_MITOTIC_PROTEINS	61	Down	0.000228161994669676	0.0817052663950485
C2_CHIANG_LIVER_CANCER_SUBCLASS_PROLIFERATION_UP	154	Down	0.000229435218436586	0.0817052663950485
C2_WHITFIELD_CELL_CYCLE_LITERATURE	41	Down	0.000244264829467374	0.0855833046858028
C7_GSE13547_CTRL_VS_ANTI_IGM_STIM_BCELL_12H_UP	170	Down	0.000249152199900159	0.0859100514036692
C2_BURTON_ADIPOGENESIS_PEAK_AT_24HR	38	Down	0.000277694585708417	0.094255616958499
C7_GSE36826_NORMAL_VS_STAPH_AUREUS_INF_SKIN_DN	180	Up	0.000283176984818772	0.0946377483264337
C7_GSE30962_PRIMARY_VS_SECONDARY_ACUTE_LCMV_INF_CD8_TCELL_UP	175	Down	0.000304458527842389	0.09785260817909
C2_ZHOU_CELL_CYCLE_GENES_IN_IR_RESPONSE_24HR	113	Down	0.000307447514564085	0.09785260817909
C2_REACTOME_APC_C:CDH1_MEDIATED_DEGRADATION_OF_CDC20_AND_OTHER_APC_C:CDH1_TARGETED_PROTEINS_IN_LATE_MITOSIS_EARLY_G1	58	Down	0.000310785284129074	0.09785260817909
C2_REACTOME_INFLUENZA_INFECTION	124	Down	0.000310814802944216	0.09785260817909
C2_PID_PLK1_PATHWAY	44	Down	0.000335273004004744	0.103143716275285
C2_ZHOU_CELL_CYCLE_GENES_IN_IR_RESPONSE_6HR	79	Down	0.000337117518553847	0.103143716275285
C7_GSE32986_UNSTIM_VS_GMCSF_AND_CURDLAN_HIGHDOSE_STIM_DC_DN	181	Up	0.000343147587130975	0.103530486600641
C2_LUI_THYROID_CANCER_CLUSTER_1	45	Up	0.000351334506288803	0.104548486028927
TRM_core_signature_ALL	27	Down	0.000357617985271826	0.104609218087206
C7_GSE45365_WT_VS_IFNAR_KO_CD11B_DC_MCMV_INFECTION_DN	117	Down	0.000361169790385326	0.104609218087206
C7_GSE7348_UNSTIM_VS_LPS_STIM_MACROPHAGE_UP	160	Up	0.000378968622778273	0.107772289605855
C5_GO_LARGE_RIBOSOMAL_SUBUNIT	99	Down	0.000385456858632693	0.107772289605855
C2_GAVIN_FOXP3_TARGETS_CLUSTER_P6	79	Down	0.000386974109895351	0.107772289605855
C2_TONKS_TARGETS_OF_RUNX1_RUNX1T1_FUSION_SUSTAINED_IN_MONOCYTE_DN	8	Down	0.000398460484207342	0.108980119363702
C2_REACTOME_THE_ROLE_OF_GTSE1_IN_G2_M_PROGRESSION_AFTER_G2_CHECKPOINT	56	Down	0.000401344636979062	0.108980119363702
C5_GO_CHYLOMICRON	7	Up	0.000412745596716981	0.110692254289913
C7_GSE21063_3H_VS_16H_ANTI_IGM_STIM_BCELL_DN	182	Up	0.000427280708035656	0.113192912447056
C2_BURTON_ADIPOGENESIS_9	70	Up	0.000463419096483117	0.121119627662787
C5_GO_HAPTOGLOBIN_HEMOGLOBIN_COMPLEX	6	Down	0.000471565931851866	0.121119627662787
C2_REACTOME_ASSEMBLY_OF_THE_PRE_REPLICATIVE_COMPLEX	54	Down	0.000473929399776132	0.121119627662787
C2_REACTOME_REGULATION_OF_RUNX1_EXPRESSION_AND_ACTIVITY	16	Up	0.000496064448997969	0.124744592860417
C2_SIG_IL4RECEPTOR_IN_B_LYPHOCYTES	27	Up	0.000499598562760958	0.124744592860417
C2_KEGG_PROTEASOME	33	Down	0.000539540705610059	0.130544389025115
C5_GO_HISTONE_METHYLTRANSFERASE_ACTIVITY_H3_K4_SPECIFIC_	14	Up	0.000541972188794893	0.130544389025115
C2_NIKOLSKY_BREAST_CANCER_19Q13.1_AMPLICON	21	Up	0.000545671460487417	0.130544389025115
C2_REACTOME_FBXL7_DOWN_REGULATES_AURKA_DURING_MITOTIC_ENTRY_AND_IN_EARLY_MITOSIS	42	Down	0.000546864585981932	0.130544389025115
C7_GSE35825_UNTREATED_VS_IFNA_STIM_MACROPHAGE_UP	167	Up	0.000578848641533378	0.136168343920568
C2_BIOCARTA_EPHA4_PATHWAY	7	Down	0.000582960732155447	0.136168343920568
C2_FOURNIER_ACINAR_DEVELOPMENT_LATE_UP	8	Up	0.000636966161180617	0.147200169354538
C2_REACTOME_DECTIN_1_MEDIATED_NONCANONICAL_NF_KB_SIGNALING	48	Down	0.00065196248248361	0.149079800073594
C2_REACTOME_ORC1_REMOVAL_FROM_CHROMATIN	57	Down	0.000675958247785687	0.152956677256755
C3_AACTGGA_MIR145	190	Up	0.000687127638141927	0.153881171993372
C2_LY_AGING_MIDDLE_DN	15	Down	0.000705348323091946	0.155902514130216
C7_GSE5589_LPS_VS_LPS_AND_IL6_STIM_MACROPHAGE_45MIN_UP	177	Up	0.000710507245725332	0.155902514130216
C2_CROONQUIST_NRAS_VS_STROMAL_STIMULATION_DN	77	Down	0.000726660731044356	0.156191504027018
C2_PEPPER_CHRONIC_LYMPHOCYTIC_LEUKEMIA_DN	12	Down	0.000732265577459717	0.156191504027018
C2_WU_APOPTOSIS_BY_CDKN1A_VIA_TP53	48	Down	0.000733394715773871	0.156191504027018
C2_CROSBY_E2F4_TARGETS	5	Down	0.000749507446808249	0.156738442835924
C5_GO_ETHER_METABOLIC_PROCESS	8	Up	0.00075317916781065	0.156738442835924
C2_KRISHNAN_FURIN_TARGETS_UP	5	Down	0.000760396553373759	0.156738442835924
C2_REACTOME_G1_S_DNA_DAMAGE_CHECKPOINTS	55	Down	0.000764824146784879	0.156738442835924
C7_GSE19198_CTRL_VS_IL21_TREATED_TCELL_1H_DN	168	Up	0.000785104050423802	0.15741696369192
C2_REACTOME_RSK_ACTIVATION	5	Up	0.000785891950884203	0.15741696369192
C7_GSE24634_TREG_VS_TCONV_POST_DAY7_IL4_CONVERSION_DN	172	Up	0.000793448682101791	0.15741696369192
C7_GSE25123_WT_VS_PPARG_KO_MACROPHAGE_ROSIGLITAZONE_STIM_UP	181	Up	0.000797121300285929	0.15741696369192
C5_GO_MHC_PROTEIN_COMPLEX	16	Down	0.000840346529048065	0.162044493299744
C5_GO_ANAPHASE_PROMOTING_COMPLEX_DEPENDENT_CATABOLIC_PROCESS	67	Down	0.00084271965929814	0.162044493299744
C7_GSE28237_EARLY_VS_LATE_GC_BCELL_DN	162	Up	0.000846856079607244	0.162044493299744
C5_GO_HAPTOGLOBIN_BINDING	5	Down	0.000850392313960818	0.162044493299744
C5_GO_TRANSLATIONAL_INITIATION	151	Down	0.000895207834303334	0.168602362990491
C7_GSE34156_TLR1_TLR2_LIGAND_VS_NOD2_AND_TLR1_TLR2_LIGAND_24H_TREATED_MONOCYTE_UP	163	Up	0.000905354706744266	0.168602362990491
C7_GSE6092_IFNG_VS_IFNG_AND_B_BURGDORFERI_INF_ENDOTHELIAL_CELL_UP	182	Up	0.000908091721672306	0.168602362990491
C3_KRCTCNNNNMANAGC_UNKNOWN	55	Down	0.0009202302038116	0.169408141672876
C7_GSE2706_UNSTIM_VS_2H_R848_DC_UP	164	Up	0.000950185563599781	0.171514020950622
C2_REACTOME_RUNX1_REGULATES_TRANSCRIPTION_OF_GENES_INVOLVED_IN_DIFFERENTIATION_OF_HSCS	106	Down	0.000952642397774999	0.171514020950622
C2_JOHNSTONE_PARVB_TARGETS_2_DN	295	Up	0.000959997719776092	0.171514020950622
C2_REACTOME_DOWNSTREAM_TCR_SIGNALING	78	Down	0.000963251418127142	0.171514020950622
C2_REACTOME_VIF_MEDIATED_DEGRADATION_OF_APOBEC3G	42	Down	0.000976644210613025	0.172484895830461
C7_GSE10094_LCMV_VS_LISTERIA_IND_EFF_CD4_TCELL_UP	174	Up	0.000995531945091066	0.174402745509784
C5_GO_EXTRACELLULAR_MATRIX_STRUCTURAL_CONSTITUENT_CONFERRING_COMPRESSION_RESISTANCE	10	Down	0.00102898262786595	0.178674284955595
C7_GSE31082_CD4_VS_CD8_SP_THYMOCYTE_UP	176	Up	0.00103636513853542	0.178674284955595
C3_TACGGGT_MIR99A_MIR100_MIR99B	17	Up	0.00104947051300053	0.179455484201374
C2_YU_MYC_TARGETS_UP	42	Down	0.00105741849550135	0.179455484201374
C7_GSE12366_NAIVE_VS_MEMORY_BCELL_DN	158	Up	0.00109509205031417	0.18440840782151
C2_REACTOME_NEGATIVE_REGULATION_OF_NOTCH4_SIGNALING	42	Down	0.00110678694689328	0.184944098825867
C2_KEGG_TYPE_I_DIABETES_MELLITUS	31	Down	0.00114902634412716	0.190536635675376
C2_REACTOME_CDK_MEDIATED_PHOSPHORYLATION_AND_REMOVAL_OF_CDC6	57	Down	0.00117707466434503	0.193218186590272
C2_BIOCARTA_BARR_MAPK_PATHWAY	13	Up	0.00119504551495908	0.193218186590272
C2_ONO_AML1_TARGETS_UP	24	Down	0.00120832252284792	0.193218186590272
C7_GSE21927_SPLENIC_VS_TUMOR_MONOCYTES_FROM_C26GM_TUMOROUS_MICE_BALBC_DN	182	Up	0.00124306685253239	0.193218186590272
C6_KRAS.BREAST_UP.V1_UP	73	Down	0.00125307330484181	0.193218186590272
C2_REACTOME_ACTIVATION_OF_NF_KAPPAB_IN_B_CELLS	54	Down	0.00126323911603667	0.193218186590272
C7_GSE30971_CTRL_VS_LPS_STIM_MACROPHAGE_WBP7_KO_2H_DN	169	Up	0.00128447877410112	0.193218186590272
C2_NEBEN_AML_WITH_FLT3_OR_NRAS_DN	12	Down	0.00128918911038029	0.193218186590272
C5_GO_MICROFILAMENT_MOTOR_ACTIVITY	14	Up	0.00129100459921817	0.193218186590272
C2_PETROVA_PROX1_TARGETS_UP	22	Down	0.00129786609768942	0.193218186590272
C2_REACTOME_COMPETING_ENDOGENOUS_RNAS_CERNAS_REGULATE_PTEN_TRANSLATION	8	Up	0.00129829114195264	0.193218186590272
C2_HOFFMANN_LARGE_TO_SMALL_PRE_BII_LYMPHOCYTE_UP	135	Down	0.00130440684804136	0.193218186590272
C5_GO_PROTEASOMAL_UBIQUITIN_INDEPENDENT_PROTEIN_CATABOLIC_PROCESS	16	Down	0.00130750617357867	0.193218186590272
C7_GSE34205_HEALTHY_VS_RSV_INF_INFANT_PBMC_DN	167	Down	0.00131400283691449	0.193218186590272
C2_REACTOME_RRNA_PROCESSING_IN_THE_NUCLEUS_AND_CYTOSOL	148	Down	0.00132328359477163	0.193218186590272
C1_chr6p12	26	Up	0.00132411526436612	0.193218186590272
C2_DELACROIX_RAR_TARGETS_UP	39	Up	0.00132665819512353	0.193218186590272
C7_GSE11057_EFF_MEM_VS_CENT_MEM_CD4_TCELL_UP	163	Up	0.00132928197031248	0.193218186590272
C7_GSE27786_LIN_NEG_VS_NKCELL_DN	170	Up	0.00135929679456374	0.193218186590272
C2_ROETH_TERT_TARGETS_UP	12	Up	0.00136266570875799	0.193218186590272
C2_REACTOME_CHYLOMICRON_REMODELING	5	Up	0.00136286400413143	0.193218186590272
C5_GO_CHYLOMICRON_REMODELING	5	Up	0.00136286400413143	0.193218186590272
C2_REACTOME_REGULATION_OF_APOPTOSIS	41	Down	0.00137244237167796	0.193218186590272
C5_GO_AP_2_ADAPTOR_COMPLEX_BINDING	7	Up	0.00137866864252139	0.193218186590272
C5_GO_AT_DNA_BINDING	6	Up	0.00141524180362734	0.195680118159302
C7_GSE43863_TH1_VS_TFH_EFFECTOR_CD4_TCELL_DN	176	Up	0.0014233472489468	0.195680118159302
C2_EGUCHI_CELL_CYCLE_RB1_TARGETS	20	Down	0.00142838231084727	0.195680118159302
C7_GSE24634_TREG_VS_TCONV_POST_DAY10_IL4_CONVERSION_DN	182	Up	0.00144705684592056	0.195680118159302
C2_REACTOME_STABILIZATION_OF_P53	45	Down	0.00144953921491138	0.195680118159302
C2_SHEPARD_BMYB_TARGETS	56	Down	0.00145980557310955	0.195680118159302
C7_GSE43863_DAY6_EFF_VS_DAY150_MEM_LY6C_INT_CXCR5POS_CD4_TCELL_UP	176	Up	0.00146400097579734	0.195680118159302
C7_GSE37301_CD4_TCELL_VS_RAG2_KO_NK_CELL_DN	173	Up	0.00146829900381928	0.195680118159302
C2_REACTOME_TRANSLATION	240	Down	0.00147747714633405	0.195702658840333
C7_GSE9960_GRAM_NEG_VS_GRAM_POS_SEPSIS_PBMC_DN	178	Up	0.00150145693286388	0.197673630015771
C7_GSE11961_GERMINAL_CENTER_BCELL_DAY7_VS_MEMORY_BCELL_DAY40_DN	146	Up	0.00154260507787927	0.201867530763683
C7_GSE22886_NAIVE_CD4_TCELL_VS_12H_ACT_TH2_UP	174	Up	0.00157917608474555	0.203156448876299
C2_REACTOME_PROCESSING_OF_DNA_DOUBLE_STRAND_BREAK_ENDS	90	Down	0.00158029889625076	0.203156448876299
C2_REACTOME_MET_ACTIVATES_PTK2_SIGNALING	25	Down	0.00158051097270609	0.203156448876299
C5_GO_POSITIVE_REGULATION_OF_CHROMATIN_SILENCING	13	Up	0.00160631348760851	0.205240795324825
C7_GSE2706_UNSTIM_VS_2H_LPS_DC_UP	158	Up	0.00161562288820812	0.205240795324825
C5_GO_TRANSLATION_PREINITIATION_COMPLEX	14	Down	0.00162834221482371	0.205653941468694
C2_REACTOME_CELLULAR_RESPONSE_TO_HYPOXIA	60	Down	0.00165733042068246	0.207560826188708
C2_BURTON_ADIPOGENESIS_3	90	Down	0.00167362340665836	0.207560826188708
C2_KAUFFMANN_MELANOMA_RELAPSE_UP	55	Down	0.00168477132599484	0.207560826188708
C7_GSE14769_UNSTIM_VS_40MIN_LPS_BMDM_UP	144	Up	0.00169756898105817	0.207560826188708
C7_GSE27786_LSK_VS_BCELL_UP	165	Up	0.00169946745126546	0.207560826188708
C2_LAIHO_COLORECTAL_CANCER_SERRATED_DN	70	Up	0.0017109990853258	0.207560826188708
C1_chrYq11	9	Down	0.00171892403067977	0.207560826188708
C7_GSE14350_TREG_VS_TEFF_IN_IL2RB_KO_UP	183	Up	0.0017198797916479	0.207560826188708
C7_GSE22886_NAIVE_CD4_TCELL_VS_12H_ACT_TH1_UP	173	Up	0.00174062828977204	0.208100816058756
C7_GSE25087_FETAL_VS_ADULT_TCONV_DN	156	Up	0.00174351371922357	0.208100816058756
C7_GSE29618_BCELL_VS_MDC_DAY7_FLU_VACCINE_DN	178	Up	0.0017834284060852	0.210487281498323
C2_KRIGE_RESPONSE_TO_TOSEDOSTAT_24HR_UP	678	Up	0.00178871676252161	0.210487281498323
C2_REACTOME_DEGRADATION_OF_AXIN	43	Down	0.00179579494456985	0.210487281498323
C5_GO_CHROMOSOME_PASSENGER_COMPLEX	5	Down	0.00180969017586638	0.210487281498323
C2_LOPEZ_MESOTELIOMA_SURVIVAL_TIME_UP	13	Down	0.00181195606685018	0.210487281498323
C7_GSE9988_LPS_VS_VEHICLE_TREATED_MONOCYTE_DN	180	Up	0.00184272896613065	0.212738364473035
C7_GSE9988_ANTI_TREM1_VS_CTRL_TREATED_MONOCYTES_DN	181	Up	0.00186143678463418	0.212738364473035
C7_GSE37301_MULTIPOTENT_PROGENITOR_VS_LYMPHOID_PRIMED_MPP_UP	152	Up	0.00187125607404388	0.212738364473035
C7_GSE29618_PRE_VS_DAY7_POST_LAIV_FLU_VACCINE_MDC_DN	162	Up	0.001871513443726	0.212738364473035
C5_GO_REGULATION_OF_LIPID_STORAGE	35	Up	0.00188030041793596	0.212738364473035
C7_GSE34515_CD16_POS_MONOCYTE_VS_DC_DN	177	Up	0.00190919405824023	0.214886692926944
C7_GSE14415_TCONV_VS_FOXP3_KO_INDUCED_TREG_DN	172	Down	0.00191990532386536	0.214886692926944
C5_GO_MULTI_ORGANISM_MEMBRANE_FUSION	7	Up	0.00192896492753092	0.214886692926944
C5_GO_PROTEIN_TARGETING_TO_MEMBRANE	150	Down	0.00194303234631609	0.21534944723992
C2_REACTOME_REELIN_SIGNALLING_PATHWAY	5	Down	0.00195503761071054	0.215580111763782
C5_GO_POLYSOMAL_RIBOSOME	24	Down	0.00196627342251006	0.215724028066596
C2_LIEN_BREAST_CARCINOMA_METAPLASTIC	19	Down	0.00198054640857298	0.216133977649249
C2_GOLDRATH_IMMUNE_MEMORY	57	Up	0.00198990910693044	0.216133977649249
C7_GSE18893_CTRL_VS_TNF_TREATED_TREG_2H_UP	173	Up	0.00201258219466821	0.216428936146835
C2_JOHANSSON_BRAIN_CANCER_EARLY_VS_LATE_DN	36	Up	0.00202041581566629	0.216428936146835
C5_GO_REGULATION_OF_VIRAL_LIFE_CYCLE	116	Up	0.00202251411120966	0.216428936146835
C7_GSE9988_LOW_LPS_VS_CTRL_TREATED_MONOCYTE_DN	182	Up	0.00203350589166621	0.216538472964045
C2_REACTOME_RUNX1_INTERACTS_WITH_CO_FACTORS_WHOSE_PRECISE_EFFECT_ON_RUNX1_TARGETS_IS_NOT_KNOWN	29	Up	0.00211901613664035	0.223570658931083
C7_GSE17721_0.5H_VS_4H_CPG_BMDC_UP	179	Up	0.00212012869952599	0.223570658931083
C2_REACTOME_POST_TRANSCRIPTIONAL_SILENCING_BY_SMALL_RNAS	7	Up	0.00216014833418104	0.224683133496373
C2_YAO_HOXA10_TARGETS_VIA_PROGESTERONE_DN	13	Down	0.00216608802291128	0.224683133496373
C2_KEGG_ALLOGRAFT_REJECTION	28	Down	0.00216889626921211	0.224683133496373
C5_GO_C3HC4_TYPE_RING_FINGER_DOMAIN_BINDING	5	Down	0.00218245353416391	0.224683133496373
C7_GSE33162_HDAC3_KO_VS_HDAC3_KO_4H_LPS_STIM_MACROPHAGE_UP	167	Up	0.00218594989988416	0.224683133496373
C7_GSE25146_UNSTIM_VS_HELIOBACTER_PYLORI_LPS_STIM_AGS_CELL_DN	160	Up	0.00219273692865769	0.224683133496373
C7_GSE1432_CTRL_VS_IFNG_24H_MICROGLIA_UP	176	Up	0.00224420666503508	0.228877471289
C2_ODONNELL_TFRC_TARGETS_DN	98	Down	0.00227920217996156	0.230677060556687
C5_GO_POSITIVE_REGULATION_OF_VASCULAR_ASSOCIATED_SMOOTH_MUSCLE_CELL_MIGRATION	14	Up	0.00228339663557225	0.230677060556687
C7_GSE21360_PRIMARY_VS_QUATERNARY_MEMORY_CD8_TCELL_DN	187	Up	0.00231197259395277	0.230677060556687
C2_REACTOME_DNA_REPLICATION_PRE_INITIATION	71	Down	0.00231308316746466	0.230677060556687
C5_GO_MHC_CLASS_II_PROTEIN_COMPLEX	9	Down	0.00231494725412502	0.230677060556687
C7_GSE21063_WT_VS_NFATC1_KO_16H_ANTI_IGM_STIM_BCELL_DN	110	Down	0.00235164479007145	0.233080753028201
C3_GGCAGTG_MIR3243P	78	Up	0.00238211018164118	0.233080753028201
C2_REACTOME_SWITCHING_OF_ORIGINS_TO_A_POST_REPLICATIVE_STATE	74	Down	0.00239645994168896	0.233080753028201
C7_GSE24634_TREG_VS_TCONV_POST_DAY3_IL4_CONVERSION_DN	180	Up	0.00240279272514924	0.233080753028201
C7_GSE19198_6H_VS_24H_IL21_TREATED_TCELL_DN	177	Up	0.00240295559627838	0.233080753028201
C7_GSE28408_LY6G_POS_VS_NEG_DC_UP	174	Up	0.00240721660409246	0.233080753028201
C5_GO_REGULATION_OF_ASTROCYTE_ACTIVATION	6	Up	0.00241417711325992	0.233080753028201
C2_HSIAO_HOUSEKEEPING_GENES	346	Down	0.00242942705191129	0.233515238268447
C2_REACTOME_ERYTHROCYTES_TAKE_UP_OXYGEN_AND_RELEASE_CARBON_DIOXIDE	7	Down	0.00246948735723255	0.234929604712974
C2_WANG_RESPONSE_TO_GSK3_INHIBITOR_SB216763_UP	319	Up	0.00247438608136645	0.234929604712974
C2_KERLEY_RESPONSE_TO_CISPLATIN_UP	36	Up	0.00250780046533435	0.234929604712974
C5_GO_CYTOSOLIC_PART	194	Down	0.00251033401323234	0.234929604712974
C5_GO_POSITIVE_REGULATION_OF_GLIAL_CELL_MIGRATION	8	Up	0.00251234301790784	0.234929604712974
C5_GO_IMMUNOGLOBULIN_RECEPTOR_BINDING	6	Down	0.00251829782602999	0.234929604712974
C2_MOLENAAR_TARGETS_OF_CCND1_AND_CDK4_DN	49	Down	0.00252384032235002	0.234929604712974
C2_SMIRNOV_RESPONSE_TO_IR_6HR_UP	151	Up	0.00254099613404434	0.234929604712974
C2_REACTOME_DEGRADATION_OF_GLI1_BY_THE_PROTEASOME	46	Down	0.00254147480124977	0.234929604712974
C7_GSE29618_BCELL_VS_MDC_DN	183	Up	0.00257096639182955	0.2354402232948
C2_CHEMNITZ_RESPONSE_TO_PROSTAGLANDIN_E2_UP	121	Down	0.00258043093916637	0.2354402232948
C2_LUI_THYROID_CANCER_CLUSTER_3	21	Down	0.00258327525011559	0.2354402232948
C7_GSE411_WT_VS_SOCS3_KO_MACROPHAGE_IL6_STIM_400MIN_DN	178	Up	0.00259035185598016	0.2354402232948
C6_HINATA_NFKB_IMMU_INF	15	Up	0.00260242474335156	0.235551969582608
C2_WINNEPENNINCKX_MELANOMA_METASTASIS_UP	139	Down	0.00265987261994462	0.23838357001211
C7_GSE41867_MEMORY_VS_EXHAUSTED_CD8_TCELL_DAY30_LCMV_DN	164	Up	0.00266539057917041	0.23838357001211
C5_GO_INNATE_IMMUNE_RESPONSE_ACTIVATING_CELL_SURFACE_RECEPTOR_SIGNALING_PATHWAY	80	Down	0.00266663018519278	0.23838357001211
C2_GARGALOVIC_RESPONSE_TO_OXIDIZED_PHOSPHOLIPIDS_LIGHTYELLOW_UP	10	Up	0.00272522481970554	0.242175897872579
C2_TURASHVILI_BREAST_NORMAL_DUCTAL_VS_LOBULAR_UP	57	Up	0.00273134903000423	0.242175897872579
C5_GO_TUBE_LUMEN_CAVITATION	5	Down	0.0027820216682703	0.243900034897942
C7_GSE25088_CTRL_VS_ROSIGLITAZONE_STIM_STAT6_KO_MACROPHAGE_DN	175	Up	0.00280037495239433	0.243900034897942
C2_KIM_LRRC3B_TARGETS	25	Down	0.00280352811470548	0.243900034897942
C5_GO_CALCIUM_DEPENDENT_CELL_CELL_ADHESION_VIA_PLASMA_MEMBRANE_CELL_ADHESION_MOLECULES	22	Down	0.00280722046726371	0.243900034897942
C2_NAKAMURA_LUNG_CANCER	5	Down	0.00280960268933094	0.243900034897942
C5_GO_FORMATION_OF_CYTOPLASMIC_TRANSLATION_INITIATION_COMPLEX	11	Down	0.0028188075945057	0.243900034897942
C2_LE_NEURONAL_DIFFERENTIATION_DN	15	Down	0.00282938861088623	0.243900034897942
C7_GSE10325_LUPUS_CD4_TCELL_VS_LUPUS_MYELOID_DN	178	Up	0.00286623651583306	0.246099825428623
C5_GO_LARGE_RIBOSOMAL_SUBUNIT_RRNA_BINDING	5	Down	0.00295375758421181	0.252616047251312
C7_GSE7568_CTRL_VS_24H_TGFB_TREATED_MACROPHAGES_WITH_IL4_AND_DEXAMETHASONE_UP	171	Up	0.00299173849640184	0.253619980723985
C7_GSE14415_NATURAL_TREG_VS_TCONV_DN	159	Down	0.0030113453112188	0.253619980723985
C5_GO_POSITIVE_REGULATION_OF_CYTOKINESIS	29	Down	0.00301698336825021	0.253619980723985
C2_REACTOME_SCF_SKP2_MEDIATED_DEGRADATION_OF_P27_P21	48	Down	0.00301772954935846	0.253619980723985
C2_DUTERTRE_ESTRADIOL_RESPONSE_24HR_UP	285	Down	0.00302387216349087	0.253619980723985
C7_GSE2706_UNSTIM_VS_2H_LPS_AND_R848_DC_UP	160	Up	0.00307732045816742	0.257110124279888
C2_REACTOME_DEGRADATION_OF_DVL	44	Down	0.00312226324613279	0.259411112736192
C7_GSE22886_NAIVE_BCELL_VS_DC_DN	187	Up	0.00314058690654513	0.259411112736192
C2_GRAHAM_CML_QUIESCENT_VS_NORMAL_DIVIDING_DN	10	Down	0.00315447024745643	0.259411112736192
C5_GO_PEPTIDE_ANTIGEN_BINDING	16	Down	0.0031614170401292	0.259411112736192
C7_GSE13411_PLASMA_CELL_VS_MEMORY_BCELL_UP	149	Down	0.00319240348251599	0.259411112736192
C7_GSE25088_WT_VS_STAT6_KO_MACROPHAGE_IL4_STIM_DN	170	Down	0.00321217530569662	0.259411112736192
C2_NADERI_BREAST_CANCER_PROGNOSIS_UP	39	Down	0.00322859500254961	0.259411112736192
C2_EPPERT_HSC_R	102	Up	0.0032287715582607	0.259411112736192
C2_LIANG_SILENCED_BY_METHYLATION_DN	10	Down	0.00324348020734819	0.259411112736192
C7_GSE13411_NAIVE_BCELL_VS_PLASMA_CELL_UP	169	Up	0.0032456760990064	0.259411112736192
C7_GSE15330_WT_VS_IKAROS_KO_LYMPHOID_MULTIPOTENT_PROGENITOR_UP	169	Up	0.00324979105812735	0.259411112736192
C7_GSE21546_WT_VS_SAP1A_KO_ANTI_CD3_STIM_DP_THYMOCYTES_DN	165	Up	0.00325767112252194	0.259411112736192
C5_GO_REGULATION_OF_SYSTEMIC_ARTERIAL_BLOOD_PRESSURE_BY_ENDOTHELIN	5	Down	0.00326723273462496	0.259411112736192
C2_GRAHAM_CML_DIVIDING_VS_NORMAL_DIVIDING_UP	9	Down	0.00327946304102579	0.259411112736192
C5_GO_PROTEASOME_CORE_COMPLEX	13	Down	0.00329469345047235	0.259411112736192
C2_FERRANDO_HOX11_NEIGHBORS	15	Down	0.00329592906666617	0.259411112736192
C5_GO_NEGATIVE_REGULATION_OF_CELL_CYCLE_G2_M_PHASE_TRANSITION	83	Down	0.00332916613609778	0.260848182200667
C2_HUMMERICH_MALIGNANT_SKIN_TUMOR_UP	12	Down	0.00333820350097986	0.260848182200667
C7_GSE9988_ANTI_TREM1_VS_VEHICLE_TREATED_MONOCYTES_DN	181	Up	0.00335128062136691	0.260931429885137
C7_GSE11961_MEMORY_BCELL_DAY7_VS_MEMORY_BCELL_DAY40_DN	161	Up	0.00342551858081902	0.261311156702683
C7_GSE24634_TREG_VS_TCONV_POST_DAY7_IL4_CONVERSION_UP	171	Down	0.00343189810498207	0.261311156702683
C7_GSE15750_DAY6_VS_DAY10_TRAF6KO_EFF_CD8_TCELL_DN	169	Up	0.00343415473942101	0.261311156702683
C2_NABA_CORE_MATRISOME	155	Down	0.00343471058021906	0.261311156702683
C7_GSE22432_PDC_VS_TGFB1_TREATEDCOMMON_DC_PROGENITOR_DN	174	Up	0.00343538024683803	0.261311156702683
C7_GSE7348_UNSTIM_VS_TOLERIZED_AND_LPS_STIM_MACROPHAGE_UP	156	Up	0.00343958329922353	0.261311156702683
C7_GSE25123_WT_VS_PPARG_KO_MACROPHAGE_IL4_AND_ROSIGLITAZONE_STIM_DN	170	Up	0.0034403623264267	0.261311156702683
C2_REACTOME_DEGRADATION_OF_BETA_CATENIN_BY_THE_DESTRUCTION_COMPLEX	71	Down	0.00345563587251839	0.261556717974623
C2_GRAHAM_CML_DIVIDING_VS_NORMAL_DIVIDING_DN	8	Down	0.00347990512018711	0.262479093492447
C2_KRIGE_RESPONSE_TO_TOSEDOSTAT_6HR_UP	809	Up	0.0034971965015522	0.262870586862348
C2_REACTOME_SIGNAL_ATTENUATION	9	Up	0.00352285557468902	0.263886178099895
C7_GSE21360_NAIVE_VS_SECONDARY_MEMORY_CD8_TCELL_DN	162	Up	0.00355504055504853	0.264925938546215
C2_MACAEVA_PBMC_RESPONSE_TO_IR	89	Up	0.00356112756320465	0.264925938546215
C5_GO_VASCULAR_ASSOCIATED_SMOOTH_MUSCLE_CELL_MIGRATION	18	Up	0.0035915434625944	0.266276787160198
C2_KEGG_SYSTEMIC_LUPUS_ERYTHEMATOSUS	101	Down	0.00364229225955678	0.26912079848419
C7_GSE13547_2H_VS_12_H_ANTI_IGM_STIM_BCELL_UP	164	Down	0.00367223607377108	0.270158744661046
C7_GSE32986_CURDLAN_LOWDOSE_VS_CURDLAN_HIGHDOSE_STIM_DC_UP	173	Up	0.00368121292729686	0.270158744661046
C3_TGAATGT_MIR181A_MIR181B_MIR181C_MIR181D	395	Up	0.00374474543244772	0.273257750827709
C1_chrXq22	50	Up	0.00376453355943466	0.273257750827709
C2_VECCHI_GASTRIC_CANCER_EARLY_UP	352	Down	0.0037760105257648	0.273257750827709
C7_GSE5589_LPS_VS_LPS_AND_IL10_STIM_IL6_KO_MACROPHAGE_45MIN_UP	178	Up	0.00378249570305411	0.273257750827709
C5_GO_THREONINE_TYPE_PEPTIDASE_ACTIVITY	13	Down	0.00378633627947984	0.273257750827709
C7_GSE22229_RENAL_TRANSPLANT_VS_HEALTHY_PBMC_DN	166	Up	0.00381302944685457	0.274272975741794
C7_GSE45365_WT_VS_IFNAR_KO_CD8A_DC_MCMV_INFECTION_UP	169	Up	0.00382848273415831	0.274475678000399
C2_GRAHAM_CML_QUIESCENT_VS_CML_DIVIDING_DN	7	Down	0.00385841815028549	0.275711899600828
C5_GO_PHOSPHATIDYLCHOLINE_STEROL_O_ACYLTRANSFERASE_ACTIVATOR_ACTIVITY	4	Up	0.0038745792182955	0.275748843153084
C2_YAMASHITA_LIVER_CANCER_WITH_EPCAM_UP	38	Down	0.00388432288380259	0.275748843153084
C7_GSE411_UNSTIM_VS_400MIN_IL6_STIM_SOCS3_KO_MACROPHAGE_UP	167	Up	0.00392264859395595	0.276944337433257
C2_RODRIGUES_THYROID_CARCINOMA_POORLY_DIFFERENTIATED_DN	675	Up	0.00392666095518313	0.276944337433257
C7_GSE26928_NAIVE_VS_EFF_MEMORY_CD4_TCELL_UP	156	Up	0.00394649635407845	0.277442525241573
C2_PHONG_TNF_RESPONSE_VIA_P38_COMPLETE	201	Up	0.00396329298734432	0.277724559884132
C5_GO_B_CELL_LINEAGE_COMMITMENT	4	Up	0.00401159622991843	0.279145513742671
C2_KEGG_AUTOIMMUNE_THYROID_DISEASE	32	Down	0.00402344471355205	0.279145513742671
C7_GSE5589_LPS_VS_LPS_AND_IL10_STIM_IL6_KO_MACROPHAGE_180MIN_UP	173	Up	0.00403375588691687	0.279145513742671
C7_GSE17721_LPS_VS_GARDIQUIMOD_16H_BMDC_UP	148	Up	0.0040418588894782	0.279145513742671
C2_STEARMAN_LUNG_CANCER_EARLY_VS_LATE_UP	112	Up	0.004047821978039	0.279145513742671
C7_GSE42088_UNINF_VS_LEISHMANIA_INF_DC_4H_UP	177	Up	0.00408248036924601	0.280644686902314
C1_chrXq26	39	Up	0.00412964600900884	0.282991483450154
C7_GSE13484_12H_VS_3H_YF17D_VACCINE_STIM_PBMC_UP	176	Up	0.0041494127664112	0.283451866430033
C5_GO_REGULATION_OF_TYPE_2_IMMUNE_RESPONSE	24	Up	0.00418856349385824	0.284795673795063
C7_GSE18893_TCONV_VS_TREG_2H_TNF_STIM_UP	143	Up	0.00420868227959218	0.284795673795063
C7_GSE12392_WT_VS_IFNAR_KO_CD8A_NEG_SPLEEN_DC_DN	161	Up	0.00422891809543972	0.284795673795063
C2_REACTOME_RRNA_PROCESSING	158	Down	0.00423303634700912	0.284795673795063
C5_GO_HISTONE_H3_K27_TRIMETHYLATION	7	Down	0.00423463622132326	0.284795673795063
C7_GSE39110_DAY3_VS_DAY6_POST_IMMUNIZATION_CD8_TCELL_DN	179	Down	0.00430363716917061	0.288542932795966
C7_GSE40274_CTRL_VS_EOS_TRANSDUCED_ACTIVATED_CD4_TCELL_UP	165	Down	0.00433156437410813	0.289521762765388
C7_GSE13485_DAY7_VS_DAY21_YF17D_VACCINE_PBMC_UP	168	Up	0.00438979912730612	0.290688239990855
C2_TSENG_IRS1_TARGETS_DN	94	Up	0.00439100183960407	0.290688239990855
C7_GSE41176_UNSTIM_VS_ANTI_IGM_STIM_TAK1_KO_BCELL_1H_UP	190	Up	0.00440372908542637	0.290688239990855
C5_GO_POSITIVE_REGULATION_OF_T_HELPER_2_CELL_CYTOKINE_PRODUCTION	6	Up	0.00441232850382733	0.290688239990855
C5_GO_NEURON_CELL_CELL_ADHESION	7	Down	0.00441592409874245	0.290688239990855
C7_GSE24142_EARLY_THYMIC_PROGENITOR_VS_DN2_THYMOCYTE_UP	172	Up	0.00450923902730039	0.295934137130049
C2_HOLLEMAN_ASPARAGINASE_RESISTANCE_B_ALL_UP	19	Down	0.00452735479799607	0.296228097219484
C5_GO_SET1C_COMPASS_COMPLEX	12	Up	0.00457930681953183	0.298705623166879
C2_MORI_IMMATURE_B_LYMPHOCYTE_DN	78	Down	0.00459272099331296	0.298705623166879
C3_GTGCCAT_MIR183	144	Up	0.00464545676352977	0.30051977574845
C7_GSE11924_TFH_VS_TH2_CD4_TCELL_UP	176	Up	0.00467016251280643	0.30051977574845
C5_GO_NEGATIVE_REGULATION_OF_AMYLOID_PRECURSOR_PROTEIN_CATABOLIC_PROCESS	13	Up	0.00467916205550909	0.30051977574845
C7_GSE36888_UNTREATED_VS_IL2_TREATED_TCELL_17H_UP	175	Up	0.00469327726306383	0.30051977574845
C2_REACTOME_DEFECTIVE_B4GALT1_CAUSES_B4GALT1_CDG_CDG_2D	6	Down	0.00470080528037085	0.30051977574845
C5_GO_MITOTIC_SPINDLE_MIDZONE_ASSEMBLY	7	Down	0.00470658738068295	0.30051977574845
C7_GSE40655_FOXO1_KO_VS_WT_NTREG_UP	174	Up	0.00471745355292646	0.30051977574845
C2_KOBAYASHI_EGFR_SIGNALING_24HR_DN	221	Down	0.00475412067261043	0.301407668100546
C2_GABRIELY_MIR21_TARGETS	257	Up	0.00475914147026135	0.301407668100546
C7_GSE41978_KLRG1_HIGH_VS_LOW_EFFECTOR_CD8_TCELL_DN	153	Down	0.00482448733396225	0.3028083398798
C7_GSE4590_PRE_BCELL_VS_SMALL_PRE_BCELL_UP	139	Up	0.00483702987760051	0.3028083398798
C7_GSE4590_PRE_BCELL_VS_VPREB_POS_LARGE_PRE_BCELL_DN	147	Up	0.00485290854742436	0.3028083398798
C5_GO_CD4_POSITIVE_ALPHA_BETA_T_CELL_CYTOKINE_PRODUCTION	18	Up	0.00485742725930697	0.3028083398798
C5_GO_ENDOCYTIC_VESICLE_LUMEN	16	Down	0.00486046195520968	0.3028083398798
C5_GO_TRANSCRIPTIONAL_REPRESSOR_COMPLEX	67	Up	0.00486489484040189	0.3028083398798
C5_GO_COLLATERAL_SPROUTING	20	Up	0.00490766456535392	0.30459770672338
C5_GO_EUKARYOTIC_48S_PREINITIATION_COMPLEX	12	Down	0.00493708787500569	0.305550882930908
C2_REACTOME_REGULATION_OF_RUNX3_EXPRESSION_AND_ACTIVITY	44	Down	0.00498172002301441	0.307437227443017
C7_GSE1791_CTRL_VS_NEUROMEDINU_IN_T_CELL_LINE_12H_DN	104	Down	0.00500596074830698	0.30805803211182
C2_MORI_PRE_BI_LYMPHOCYTE_UP	65	Down	0.00502302705209015	0.308205252713959
C2_REACTOME_RAF_INDEPENDENT_MAPK1_3_ACTIVATION	19	Up	0.00503672902975903	0.308205252713959
C2_KUMAMOTO_RESPONSE_TO_NUTLIN_3A_DN	9	Down	0.0050684084204535	0.309041759832625
C7_GSE360_CTRL_VS_T_GONDII_DC_UP	156	Up	0.00508652716511669	0.309041759832625
C5_GO_ACTIVATION_OF_PROTEIN_KINASE_B_ACTIVITY	26	Up	0.00509307876536757	0.309041759832625
C7_GSE17721_4_VS_24H_GARDIQUIMOD_BMDC_DN	174	Up	0.00511411942747458	0.309454084465266
C5_GO_GALANIN_RECEPTOR_ACTIVITY	4	Down	0.00516351753496648	0.311575253922436
C5_GO_PHENOTYPIC_SWITCHING	6	Up	0.00520345942572683	0.312250688135536
C5_GO_REGULATION_OF_PHENOTYPIC_SWITCHING	6	Up	0.00520345942572683	0.312250688135536
C7_GSE4142_NAIVE_BCELL_VS_PLASMA_CELL_UP	181	Up	0.00524542621665325	0.313901911031291
C2_MORI_LARGE_PRE_BII_LYMPHOCYTE_UP	74	Down	0.00527247196496792	0.314653594766478
H_HALLMARK_CHOLESTEROL_HOMEOSTASIS	67	Up	0.00530730407487673	0.315266333637494
C2_SA_PTEN_PATHWAY	17	Up	0.0053117653229905	0.315266333637494
C2_SIG_INSULIN_RECEPTOR_PATHWAY_IN_CARDIAC_MYOCYTES	42	Up	0.00538264434827786	0.318066526761873
C7_GSE4590_PRE_BCELL_VS_LARGE_PRE_BCELL_DN	152	Up	0.0054124703184165	0.318066526761873
C7_GSE369_PRE_VS_POST_IL6_INJECTION_SOCS3_KO_LIVER_DN	175	Up	0.00543516605401227	0.318066526761873
C2_BIOCARTA_MONOCYTE_PATHWAY	11	Down	0.00544459878955328	0.318066526761873
C5_GO_KETOSTEROID_MONOOXYGENASE_ACTIVITY	4	Down	0.00546587685074313	0.318066526761873
C2_REACTOME_EARLY_PHASE_OF_HIV_LIFE_CYCLE	13	Up	0.00547074646968616	0.318066526761873
C2_SARRIO_EPITHELIAL_MESENCHYMAL_TRANSITION_UP	151	Down	0.00548473580796964	0.318066526761873
C5_GO_HEMOGLOBIN_COMPLEX	6	Down	0.00549272450435921	0.318066526761873
C5_GO_NEGATIVE_REGULATION_OF_THYMOCYTE_APOPTOTIC_PROCESS	7	Down	0.00549549520020154	0.318066526761873
C7_GSE37533_UNTREATED_VS_PIOGLIZATONE_TREATED_CD4_TCELL_PPARG2_AND_FOXP3_TRASDUCED_DN	148	Up	0.00550536362668435	0.318066526761873
C5_GO_LOW_DENSITY_LIPOPROTEIN_PARTICLE	10	Up	0.0055383764531848	0.319125070802476
C2_BIOCARTA_CCR3_PATHWAY	14	Up	0.00566359965849082	0.325477183548667
C7_GSE21063_WT_VS_NFATC1_KO_8H_ANTI_IGM_STIM_BCELL_DN	172	Up	0.00568329633229296	0.325747351520844
C7_GSE26488_WT_VS_HDAC7_KO_DOUBLE_POSITIVE_THYMOCYTE_UP	149	Up	0.00572547528844459	0.325820389058777
C7_GSE32986_GMCSF_VS_GMCSF_AND_CURDLAN_HIGHDOSE_STIM_DC_UP	177	Up	0.00574330410805945	0.325820389058777
C2_RHODES_UNDIFFERENTIATED_CANCER	60	Down	0.00574419485920053	0.325820389058777
C2_ODONNELL_TARGETS_OF_MYC_AND_TFRC_DN	36	Down	0.00574456608247073	0.325820389058777
C5_GO_SPINDLE_ELONGATION	10	Down	0.00576279724395304	0.326003240964562
C2_COATES_MACROPHAGE_M1_VS_M2_UP	69	Up	0.00577972737645989	0.326111734542437
C5_GO_T_HELPER_2_CELL_CYTOKINE_PRODUCTION	12	Up	0.00581383641113063	0.32703306867396
C5_GO_PEPTIDYL_LYSINE_DIMETHYLATION	13	Up	0.00583272796256986	0.32703306867396
C7_GSE13547_CTRL_VS_ANTI_IGM_STIM_ZFX_KO_BCELL_2H_UP	156	Down	0.00585485655711805	0.32703306867396
C7_GSE29164_DAY3_VS_DAY7_UNTREATED_MELANOMA_DN	175	Up	0.00586366013252636	0.32703306867396
C7_GSE22886_NAIVE_TCELL_VS_MONOCYTE_DN	182	Up	0.00587132977870664	0.32703306867396
C7_GSE24634_TEFF_VS_TCONV_DAY7_IN_CULTURE_DN	176	Up	0.00596529299543508	0.330221558880736
C2_GRAESSMANN_RESPONSE_TO_MC_AND_SERUM_DEPRIVATION_DN	65	Up	0.00597797828754686	0.330221558880736
C7_GSE29949_CD8_NEG_DC_SPLEEN_VS_MONOCYTE_BONE_MARROW_UP	164	Up	0.00597929440621935	0.330221558880736
C7_GSE557_WT_VS_I_AB_KO_DC_UP	175	Up	0.00599532893428657	0.330221558880736
C2_AMIT_EGF_RESPONSE_60_MCF10A	31	Up	0.00601176895417177	0.330221558880736
C7_GSE24634_TEFF_VS_TCONV_DAY7_IN_CULTURE_UP	187	Down	0.00602606231373069	0.330221558880736
C7_GSE10147_IL3_VS_IL3_AND_HIVP17_STIM_PDC_UP	157	Up	0.0060349840664573	0.330221558880736
C7_GSE7509_DC_VS_MONOCYTE_WITH_FCGRIIB_STIM_DN	173	Up	0.00606213445448044	0.330873735564519
C5_GO_ANTIBACTERIAL_HUMORAL_RESPONSE	20	Down	0.00610696957259961	0.332485463723261
C7_GSE5542_UNTREATED_VS_IFNA_TREATED_EPITHELIAL_CELLS_6H_DN	168	Up	0.00613570656619035	0.333214884343383
C5_GO_MODULATION_BY_HOST_OF_VIRAL_PROCESS	21	Up	0.0062512904996053	0.338143070910864
C7_GSE4590_PRE_BCELL_VS_LARGE_PRE_BCELL_UP	138	Up	0.0062729430235756	0.338143070910864
C7_GSE2770_UNTREATED_VS_ACT_CD4_TCELL_48H_DN	159	Up	0.00627731659210181	0.338143070910864
C7_GSE35825_UNTREATED_VS_IFNG_STIM_MACROPHAGE_DN	177	Up	0.00631590514348072	0.338143070910864
C5_GO_NEGATIVE_REGULATION_OF_TYPE_2_IMMUNE_RESPONSE	10	Up	0.00632772713470092	0.338143070910864
C7_GSE19888_ADENOSINE_A3R_INH_PRETREAT_AND_ACT_BY_A3R_VS_A3R_INH_AND_TCELL_MEMBRANES_ACT_MAST_CELL_DN	174	Up	0.00636067422732035	0.338143070910864
C5_GO_RETINAL_DEHYDROGENASE_ACTIVITY	5	Down	0.00636336656814232	0.338143070910864
C5_GO_NADPH_OXIDASE_COMPLEX	10	Up	0.0063772691081349	0.338143070910864
C2_REACTOME_DEFECTIVE_CFTR_CAUSES_CYSTIC_FIBROSIS	47	Down	0.00638064667853359	0.338143070910864
C2_APPEL_IMATINIB_RESPONSE	29	Up	0.00639363547389122	0.338143070910864
C5_GO_CHOLESTEROL_EFFLUX	29	Up	0.00640813484734937	0.338143070910864
C5_GO_POSITIVE_REGULATION_OF_GLYCOGEN_METABOLIC_PROCESS	14	Up	0.00641324610851521	0.338143070910864
C2_REACTOME_FCERI_MEDIATED_NF_KB_ACTIVATION	68	Down	0.00643883233688507	0.338670108605701
C2_HORIUCHI_WTAP_TARGETS_DN	276	Down	0.00654414522170165	0.343377938770592
C7_GSE9988_LPS_VS_CTRL_TREATED_MONOCYTE_DN	181	Up	0.00659006499324155	0.3447247763074
C2_REACTOME_G2_M_DNA_DAMAGE_CHECKPOINT	87	Down	0.00661500817510805	0.3447247763074
C2_REACTOME_DECTIN_2_FAMILY	12	Down	0.00665650176491191	0.3447247763074
C5_GO_NEGATIVE_REGULATION_OF_CHROMATIN_BINDING	7	Up	0.00666390023787822	0.3447247763074
C2_REACTOME_CASPASE_MEDIATED_CLEAVAGE_OF_CYTOSKELETAL_PROTEINS	11	Up	0.00666405467167944	0.3447247763074
C7_GSE14769_UNSTIM_VS_240MIN_LPS_BMDM_DN	177	Up	0.00666502812913078	0.3447247763074
C2_PID_CERAMIDE_PATHWAY	42	Up	0.00670005216684024	0.345261809408629
C7_GSE24634_NAIVE_CD4_TCELL_VS_DAY7_IL4_CONV_TREG_UP	174	Up	0.00673408326294287	0.345261809408629
C5_GO_SPHERICAL_HIGH_DENSITY_LIPOPROTEIN_PARTICLE	5	Up	0.0067522445381425	0.345261809408629
C7_GSE45365_WT_VS_IFNAR_KO_BCELL_DN	135	Down	0.00675260977377665	0.345261809408629
C5_GO_NADPLUS_ADP_RIBOSYLTRANSFERASE_ACTIVITY	18	Up	0.00675488049526619	0.345261809408629
C5_GO_EXTRACELLULAR_MATRIX_STRUCTURAL_CONSTITUENT	97	Down	0.0068021784574296	0.345994227980403
C2_ZHAN_MULTIPLE_MYELOMA_PR_DN	43	Up	0.00680956002983129	0.345994227980403
C2_OUILLETTE_CLL_13Q14_DELETION_UP	62	Up	0.00683809659278229	0.345994227980403
C7_GSE13229_IMM_VS_MATURE_NKCELL_DN	155	Up	0.00684781776660935	0.345994227980403
C7_GSE26030_UNSTIM_VS_RESTIM_TH1_DAY5_POST_POLARIZATION_UP	168	Up	0.00684884767442679	0.345994227980403
C7_GSE2770_TGFB_AND_IL4_VS_IL4_TREATED_ACT_CD4_TCELL_6H_UP	172	Up	0.00687638946798657	0.346579601886479
C5_GO_OXYSTEROL_BINDING	4	Down	0.00692958958373042	0.347762263716248
C7_GSE42724_NAIVE_BCELL_VS_PLASMABLAST_DN	172	Up	0.0069318722178859	0.347762263716248
C7_GSE11057_NAIVE_CD4_VS_PBMC_CD4_TCELL_UP	172	Up	0.0069657592057465	0.34779609513876
C7_GSE20727_DNFB_ALLERGEN_VS_ROS_INH_AND_DNFB_ALLERGEN_TREATED_DC_UP	141	Up	0.0069670733444981	0.34779609513876
C7_GSE25123_CTRL_VS_IL4_STIM_PPARG_KO_MACROPHAGE_DN	143	Up	0.00700179821390884	0.34779609513876
C7_GSE22886_TH1_VS_TH2_12H_ACT_UP	149	Up	0.0070173332078683	0.34779609513876
C5_GO_OUTER_DYNEIN_ARM	6	Down	0.00702698053515793	0.34779609513876
C5_GO_POSITIVE_REGULATION_OF_ASTROCYTE_ACTIVATION	3	Up	0.00702860957353568	0.34779609513876
C5_GO_LUMENAL_SIDE_OF_MEMBRANE	23	Down	0.00704573166502072	0.347850974907375
C2_GHANDHI_BYSTANDER_IRRADIATION_DN	7	Down	0.00708360536264451	0.348795918225161
C2_SHEN_SMARCA2_TARGETS_UP	391	Up	0.00710089538880413	0.348795918225161
C7_GSE29618_LAIV_VS_TIV_FLU_VACCINE_DAY7_PDC_UP	181	Up	0.00712533525874087	0.348795918225161
C2_REACTOME_HEDGEHOG_ON_STATE	66	Down	0.00712909762426789	0.348795918225161
C2_REACTOME_REGULATION_OF_MECP2_EXPRESSION_AND_ACTIVITY	26	Up	0.00715369585955526	0.349027331368085
C7_GSE17974_CTRL_VS_ACT_IL4_AND_ANTI_IL12_1H_CD4_TCELL_DN	166	Up	0.00716596187405818	0.349027331368085
C5_GO_RIBOSOME	175	Down	0.00719134954809958	0.349253495498738
C5_GO_HISTONE_LYSINE_N_METHYLTRANSFERASE_ACTIVITY	39	Up	0.00723022138741862	0.349253495498738
C7_GSE36826_NORMAL_VS_STAPH_AUREUS_INF_IL1R_KO_SKIN_UP	179	Up	0.00723857339678382	0.349253495498738
C7_GSE2405_0H_VS_3H_A_PHAGOCYTOPHILUM_STIM_NEUTROPHIL_DN	99	Down	0.00724040640908746	0.349253495498738
C7_GSE6092_B_BURGDOFERI_VS_B_BURGDORFERI_AND_IFNG_STIM_ENDOTHELIAL_CELL_UP	170	Up	0.00725434168233292	0.349253495498738
C2_REACTOME_HEDGEHOG_LIGAND_BIOGENESIS	49	Down	0.00726707084497674	0.349253495498738
C2_HAHTOLA_MYCOSIS_FUNGOIDES_CD4_UP	54	Up	0.00735273493378465	0.352545973372774
C5_GO_HIGH_DENSITY_LIPOPROTEIN_PARTICLE_ASSEMBLY	10	Up	0.00738045796818527	0.352545973372774
C2_REACTOME_REGULATION_OF_PTEN_MRNA_TRANSLATION	9	Up	0.00738426634832261	0.352545973372774
C7_GSE13484_UNSTIM_VS_12H_YF17D_VACCINE_STIM_PBMC_UP	175	Up	0.00745426072062766	0.354331199458149
C7_GSE32423_MEMORY_VS_NAIVE_CD8_TCELL_DN	175	Up	0.00746259489175078	0.354331199458149
C7_GSE20484_MCSG_VS_CXCL4_MONOCYTE_DERIVED_MACROPHAGE_DN	174	Up	0.00748645168948222	0.354331199458149
C7_GSE3982_MAC_VS_TH1_UP	166	Up	0.00748959750973348	0.354331199458149
C7_GSE5589_LPS_VS_LPS_AND_IL10_STIM_IL10_KO_MACROPHAGE_45MIN_UP	175	Up	0.00750652464468176	0.354331199458149
C5_GO_REGULATION_OF_SYSTEMIC_ARTERIAL_BLOOD_PRESSURE_BY_HORMONE	23	Down	0.00753298023767115	0.354331199458149
C5_GO_TYPE_2_IMMUNE_RESPONSE	30	Up	0.00755195887540432	0.354331199458149
C5_GO_ACID_AMINO_ACID_LIGASE_ACTIVITY	12	Up	0.0075521495810488	0.354331199458149
C7_GSE11961_MEMORY_BCELL_DAY7_VS_GERMINAL_CENTER_BCELL_DAY7_UP	166	Up	0.00763348860835648	0.357375588446827
C2_MISSIAGLIA_REGULATED_BY_METHYLATION_UP	106	Up	0.0076668613276709	0.357572378763951
C2_ANASTASSIOU_MULTICANCER_INVASIVENESS_SIGNATURE	40	Down	0.00770605181645085	0.357572378763951
C7_GSE40274_CTRL_VS_FOXP3_AND_HELIOS_TRANSDUCED_ACTIVATED_CD4_TCELL_UP	177	Up	0.0077113046811027	0.357572378763951
C7_GSE13485_CTRL_VS_DAY3_YF17D_VACCINE_PBMC_DN	173	Up	0.00771250878188998	0.357572378763951
C7_GSE5542_IFNG_VS_IFNA_AND_IFNG_TREATED_EPITHELIAL_CELLS_6H_DN	174	Up	0.00771999473554726	0.357572378763951
C7_GSE34156_UNTREATED_VS_6H_NOD2_AND_TLR1_TLR2_LIGAND_TREATED_MONOCYTE_DN	154	Up	0.00774844581935325	0.358126571348533
C7_GSE19772_HCMV_INFL_VS_HCMV_INF_MONOCYTES_AND_PI3K_INHIBITION_DN	178	Up	0.00779414702254856	0.359474003759708
C7_GSE6269_HEALTHY_VS_E_COLI_INF_PBMC_UP	158	Up	0.00785687992903085	0.361599581988003
C7_GSE19401_NAIVE_VS_IMMUNIZED_MOUSE_PLN_FOLLICULAR_DC_DN	172	Up	0.00789924038356284	0.361679509246488
C2_KENNY_CTNNB1_TARGETS_DN	44	Up	0.00793973776499331	0.361679509246488
C7_GSE2770_IL12_AND_TGFB_VS_IL4_TREATED_ACT_CD4_TCELL_48H_UP	180	Up	0.00795291695419279	0.361679509246488
C2_PID_P38_ALPHA_BETA_DOWNSTREAM_PATHWAY	34	Up	0.00796200218852065	0.361679509246488
C7_GSE24634_TEFF_VS_TCONV_DAY10_IN_CULTURE_DN	181	Up	0.00797647482649347	0.361679509246488
C7_GSE13411_NAIVE_VS_SWITCHED_MEMORY_BCELL_DN	176	Up	0.00799403828961333	0.361679509246488
C5_GO_GLUTAMINE_FAMILY_AMINO_ACID_BIOSYNTHETIC_PROCESS	13	Up	0.00801974547385687	0.361679509246488
C7_GSE12845_IGD_POS_BLOOD_VS_DARKZONE_GC_TONSIL_BCELL_UP	161	Up	0.00803638090138376	0.361679509246488
C7_GSE15330_HSC_VS_GRANULOCYTE_MONOCYTE_PROGENITOR_IKAROS_KO_DN	172	Up	0.00805311767238059	0.361679509246488
C7_GSE42021_CD24HI_VS_CD24LOW_TREG_THYMUS_UP	155	Up	0.00805875774667374	0.361679509246488
C2_SONG_TARGETS_OF_IE86_CMV_PROTEIN	52	Down	0.00809403423254043	0.361679509246488
C2_GAJATE_RESPONSE_TO_TRABECTEDIN_UP	54	Up	0.00809967176843471	0.361679509246488
C7_GSE37533_PPARG1_FOXP3_VS_FOXP3_TRANSDUCED_CD4_TCELL_PIOGLITAZONE_TREATED_UP	177	Up	0.00811155729654604	0.361679509246488
C5_GO_PROTEIN_ADP_RIBOSYLATION	27	Up	0.00811968047197985	0.361679509246488
C5_GO_LEUKOTRIENE_SIGNALING_PATHWAY	3	Down	0.00812237113110184	0.361679509246488
C7_GSE360_L_DONOVANI_VS_B_MALAYI_LOW_DOSE_DC_DN	166	Up	0.00814013634599735	0.361679509246488
C5_GO_NEGATIVE_REGULATION_OF_VIRAL_PROCESS	72	Up	0.00815489572407724	0.361679509246488
C2_NIKOLSKY_BREAST_CANCER_10Q22_AMPLICON	6	Up	0.00818783511706497	0.361679509246488
C7_GSE41978_ID2_KO_VS_ID2_KO_AND_BIM_KO_KLRG1_LOW_EFFECTOR_CD8_TCELL_DN	160	Down	0.0081935996575138	0.361679509246488
C7_GSE29164_DAY3_VS_DAY7_UNTREATED_MELANOMA_UP	156	Up	0.00819739644097025	0.361679509246488
C7_GSE5589_WT_VS_IL10_KO_LPS_AND_IL10_STIM_MACROPHAGE_45MIN_UP	169	Up	0.00822263539891127	0.361679509246488
C2_JEON_SMAD6_TARGETS_DN	16	Down	0.00826162338037285	0.361679509246488
C1_chr6p22	114	Down	0.0082711318812059	0.361679509246488
C7_GSE27786_NKCELL_VS_ERYTHROBLAST_UP	181	Up	0.00827353000446612	0.361679509246488
C5_GO_REGULATION_OF_T_HELPER_2_CELL_CYTOKINE_PRODUCTION	9	Up	0.00827485688420128	0.361679509246488
C7_GSE24671_CTRL_VS_SENDAI_VIRUS_INFECTED_MOUSE_SPLENOCYTES_DN	174	Up	0.00834864976764645	0.362949399039248
C7_GSE41176_UNSTIM_VS_ANTI_IGM_STIM_BCELL_3H_DN	175	Up	0.00835585544509603	0.362949399039248
C2_NGUYEN_NOTCH1_TARGETS_UP	21	Up	0.00835836501667832	0.362949399039248
C7_GSE27786_LSK_VS_LIN_NEG_CELL_UP	171	Up	0.00839032962564078	0.362949399039248
C2_REACTOME_TFAP2A_ACTS_AS_A_TRANSCRIPTIONAL_REPRESSOR_DURING_RETINOIC_ACID_INDUCED_CELL_DIFFERENTIATION	5	Down	0.00840545740445404	0.362949399039248
C7_GSE14769_UNSTIM_VS_80MIN_LPS_BMDM_UP	171	Up	0.00841626929449555	0.362949399039248
C7_GSE14769_UNSTIM_VS_120MIN_LPS_BMDM_DN	166	Up	0.0084208671507518	0.362949399039248
C1_chr4q23	13	Up	0.00846337923505639	0.364059380441842
C2_KEGG_BASE_EXCISION_REPAIR	32	Up	0.00851210519251518	0.364563033089106
C2_LINDGREN_BLADDER_CANCER_CLUSTER_2A_DN	121	Up	0.00852244992657714	0.364563033089106
C7_GSE7460_CTRL_VS_FOXP3_OVEREXPR_TCONV_1_DN	166	Up	0.00852543482987	0.364563033089106
C7_GSE17974_0H_VS_2H_IN_VITRO_ACT_CD4_TCELL_UP	165	Up	0.00855328208132637	0.364980007779025
C2_GRAHAM_CML_QUIESCENT_VS_NORMAL_QUIESCENT_UP	81	Down	0.0085687890239517	0.364980007779025
C7_GSE16450_IMMATURE_VS_MATURE_NEURON_CELL_LINE_12H_IFNA_STIM_DN	177	Up	0.00859197202739401	0.365251288358278
C7_GSE13484_UNSTIM_VS_3H_YF17D_VACCINE_STIM_PBMC_UP	172	Up	0.00862379778621756	0.365888201777351
C7_GSE2585_CTEC_VS_THYMIC_MACROPHAGE_DN	169	Up	0.00871388889280226	0.368989879957785
C3_AAACCAC_MIR140	87	Up	0.00878493165020785	0.370554978114257
C7_GSE5589_UNSTIM_VS_45MIN_LPS_AND_IL6_STIM_MACROPHAGE_UP	173	Up	0.00878496587620689	0.370554978114257
C7_GSE9239_CTRL_VS_TNF_INHIBITOR_TREATED_DC_UP	161	Up	0.00882794550418805	0.371646240673405
C7_GSE22140_HEALTHY_VS_ARTHRITIC_MOUSE_CD4_TCELL_DN	180	Up	0.00888157427939734	0.372614628584518
C2_REACTOME_ACTIVATED_PKN1_STIMULATES_TRANSCRIPTION_OF_AR_ANDROGEN_RECEPTOR_REGULATED_GENES_KLK2_AND_KLK3	57	Down	0.00888525422854948	0.372614628584518
C2_BIOCARTA_PLATELETAPP_PATHWAY	8	Up	0.00893103445489413	0.373812835190106
C7_GSE2770_UNTREATED_VS_ACT_CD4_TCELL_6H_DN	176	Up	0.00898424904210343	0.374901836304301
C2_PID_KIT_PATHWAY	48	Up	0.00901731693967142	0.374901836304301
C5_GO_REGULATION_OF_CDC42_PROTEIN_SIGNAL_TRANSDUCTION	5	Up	0.00903207805896177	0.374901836304301
C7_GSE16755_CTRL_VS_IFNA_TREATED_MAC_UP	172	Up	0.00903421810865346	0.374901836304301
C5_GO_REGULATION_OF_CHROMATIN_ASSEMBLY_OR_DISASSEMBLY	9	Up	0.00904334402354433	0.374901836304301
C5_GO_AXONEMAL_DYNEIN_COMPLEX	13	Down	0.0090866099173153	0.374965741823555
C7_GSE13485_CTRL_VS_DAY21_YF17D_VACCINE_PBMC_UP	163	Up	0.00909259085413713	0.374965741823555
C2_IVANOVSKA_MIR106B_TARGETS	73	Up	0.00910967365460252	0.374965741823555
C2_BIOCARTA_CERAMIDE_PATHWAY	21	Up	0.00911393047382208	0.374965741823555
C5_GO_MACROPHAGE_PROLIFERATION	3	Up	0.00917187265696275	0.37592564099472
C5_GO_MICROGLIAL_CELL_PROLIFERATION	3	Up	0.00917187265696275	0.37592564099472
C7_GSE42021_CD24INT_VS_CD24LOW_TREG_THYMUS_DN	153	Up	0.0092466637396902	0.377464527438939
C2_BOYLAN_MULTIPLE_MYELOMA_D_DN	68	Up	0.00925886100549779	0.377464527438939
C7_GSE2770_TGFB_AND_IL4_VS_TGFB_AND_IL12_TREATED_ACT_CD4_TCELL_6H_UP	142	Up	0.0092769658402641	0.377464527438939
C5_GO_REGULATION_OF_LIPID_BIOSYNTHETIC_PROCESS	141	Up	0.00927892361333119	0.377464527438939
C7_GSE9988_LOW_LPS_VS_VEHICLE_TREATED_MONOCYTE_DN	176	Up	0.0093036857094147	0.37776441993573
C7_GSE14308_TH1_VS_TH17_DN	166	Up	0.00934722342617419	0.37882413150519
C2_BIOCARTA_PYK2_PATHWAY	25	Up	0.00941185276686094	0.378962975653144
C7_GSE3920_UNTREATED_VS_IFNA_TREATED_ENDOTHELIAL_CELL_UP	164	Up	0.00942361934237516	0.378962975653144
C7_GSE21360_NAIVE_VS_QUATERNARY_MEMORY_CD8_TCELL_UP	178	Up	0.00944396544093992	0.378962975653144
C5_GO_DNA_PACKAGING_COMPLEX	84	Down	0.00944627201426425	0.378962975653144
C7_GSE20366_EX_VIVO_VS_DEC205_CONVERSION_UP	172	Up	0.00944641442340374	0.378962975653144
C2_PETROVA_ENDOTHELIUM_LYMPHATIC_VS_BLOOD_UP	114	Down	0.00948098206492213	0.378962975653144
C2_BIOCARTA_GH_PATHWAY	22	Up	0.00948633594864672	0.378962975653144
C2_LE_EGR2_TARGETS_UP	89	Down	0.00949021123948396	0.378962975653144
C2_REACTOME_ABC_TRANSPORTER_DISORDERS	59	Down	0.00957157762254206	0.38040513622961
C7_GSE3982_DC_VS_MAC_UP	154	Up	0.00957524914926484	0.38040513622961
C2_RICKMAN_HEAD_AND_NECK_CANCER_A	52	Down	0.00957886155308182	0.38040513622961
C5_GO_FORMATION_OF_QUADRUPLE_SL_U4_U5_U6_SNRNP	7	Down	0.00963401831791569	0.381897408613289
C7_GSE22886_NAIVE_TCELL_VS_DC_DN	185	Up	0.00965168815123332	0.381900950290057
C7_GSE6269_FLU_VS_E_COLI_INF_PBMC_DN	94	Down	0.009732136741802	0.384384011713027
C5_GO_MICROTUBULE_CYTOSKELETON_ORGANIZATION_INVOLVED_IN_MITOSIS	110	Down	0.00976424094839754	0.384952098225118
C2_REACTOME_UCH_PROTEINASES	83	Down	0.00979794478805221	0.385535606240055
C5_GO_RNA_SECONDARY_STRUCTURE_UNWINDING	6	Up	0.00981830076755595	0.385535606240055
C1_chr17q24	28	Up	0.00983228494485064	0.385535606240055
C3_ACACTAC_MIR1423P	118	Up	0.00986184392557999	0.385997901973647
C2_BECKER_TAMOXIFEN_RESISTANCE_UP	39	Up	0.00993933663873259	0.387720900087254
C2_REACTOME_FIBRONECTIN_MATRIX_FORMATION	6	Down	0.00994334851109646	0.387720900087254
C2_REACTOME_GALACTOSE_CATABOLISM	5	Up	0.00995940994561929	0.387720900087254
C5_GO_TRANSMEMBRANE_RECEPTOR_PROTEIN_TYROSINE_KINASE_ACTIVATOR_ACTIVITY	3	Down	0.00998293733484826	0.387941588058871
C5_GO_AXONOGENESIS_INVOLVED_IN_INNERVATION	6	Down	0.0100139932247371	0.388111160761811
C5_GO_EUKARYOTIC_TRANSLATION_INITIATION_FACTOR_3_COMPLEX	13	Down	0.0100230337056289	0.388111160761811
C1_chrXp11	117	Up	0.010056233530778	0.388703845176318
C2_REACTOME_REGULATION_OF_CHOLESTEROL_BIOSYNTHESIS_BY_SREBP_SREBF	53	Up	0.0101236387396691	0.389819768406055
C2_MARCINIAK_ER_STRESS_RESPONSE_VIA_CHOP	16	Up	0.0101365193336358	0.389819768406055
C2_MARSHALL_VIRAL_INFECTION_RESPONSE_DN	25	Down	0.0101410213128448	0.389819768406055
C7_GSE17721_CTRL_VS_CPG_8H_BMDC_UP	167	Up	0.0101632757319244	0.389819768406055
C5_GO_VIRAL_GENE_EXPRESSION	151	Down	0.0101988175522211	0.389819768406055
C2_SHIN_B_CELL_LYMPHOMA_CLUSTER_6	8	Up	0.0102075038830853	0.389819768406055
C2_REACTOME_DEFECTIVE_CHST6_CAUSES_MCDC1	6	Down	0.0102251786043692	0.389819768406055
C2_REACTOME_WNT_MEDIATED_ACTIVATION_OF_DVL	7	Up	0.0102329285814877	0.389819768406055
C5_GO_REVERSE_CHOLESTEROL_TRANSPORT	13	Up	0.0102466090208469	0.389819768406055
C2_REACTOME_DISEASES_ASSOCIATED_WITH_GLYCOSYLATION_PRECURSOR_BIOSYNTHESIS	16	Up	0.0103169685597359	0.390846381730468
C2_DAUER_STAT3_TARGETS_DN	40	Up	0.0103491112692346	0.390846381730468
C2_LI_INDUCED_T_TO_NATURAL_KILLER_UP	249	Up	0.010361324743759	0.390846381730468
C2_REACTOME_GDP_FUCOSE_BIOSYNTHESIS	6	Up	0.0103739651254039	0.390846381730468
C7_GSE27786_CD8_TCELL_VS_NKCELL_DN	181	Up	0.0103773928178174	0.390846381730468
C2_NAKAMURA_METASTASIS	36	Up	0.0103933029996749	0.390846381730468
C2_REACTOME_TRANSCRIPTIONAL_REGULATION_OF_WHITE_ADIPOCYTE_DIFFERENTIATION	72	Up	0.0104172135537519	0.390846381730468
C7_GSE360_CTRL_VS_L_DONOVANI_DC_UP	162	Up	0.0104175323400056	0.390846381730468
C5_GO_REGULATION_OF_ISOTYPE_SWITCHING	31	Up	0.0104573114473216	0.391662373396838
C5_GO_TRIGLYCERIDE_RICH_PLASMA_LIPOPROTEIN_PARTICLE	12	Up	0.0104882260191656	0.391875184129844
C5_GO_VIRAL_GENOME_REPLICATION	105	Up	0.0104990727414984	0.391875184129844
C7_GSE21033_CTRL_VS_POLYIC_STIM_DC_3H_UP	168	Up	0.0105251528612611	0.391987322217234
C2_CEBALLOS_TARGETS_OF_TP53_AND_MYC_DN	32	Up	0.0105381667437677	0.391987322217234
C5_GO_POSITIVE_REGULATION_OF_METHYLATION_DEPENDENT_CHROMATIN_SILENCING	9	Up	0.0105611631505958	0.392171191658791
C2_RUTELLA_RESPONSE_TO_HGF_UP	374	Up	0.0105944591371587	0.392736238628837
C5_GO_MITOTIC_SPINDLE_ASSEMBLY	46	Down	0.010665279612428	0.394541443641075
C7_GSE557_WT_VS_CIITA_KO_DC_UP	182	Up	0.0106794811426116	0.394541443641075
C2_REACTOME_O2_CO2_EXCHANGE_IN_ERYTHROCYTES	10	Down	0.010727005374395	0.395179057272261
C2_KORKOLA_CHORIOCARCINOMA	3	Down	0.0107331235920745	0.395179057272261
C7_GSE27241_WT_VS_RORGT_KO_TH17_POLARIZED_CD4_TCELL_TREATED_WITH_DIGOXIN_UP	160	Up	0.0107919245815812	0.396671705051928
C2_REACTOME_DNA_REPLICATION	110	Down	0.0108499660178028	0.397324842926831
C3_TGTATGA_MIR4853P	128	Up	0.0108538214641701	0.397324842926831
C2_SMID_BREAST_CANCER_LUMINAL_A_DN	15	Down	0.0108808707951241	0.397324842926831
C7_GSE11924_TFH_VS_TH17_CD4_TCELL_UP	174	Up	0.0109193843280112	0.397324842926831
C5_GO_POSITIVE_REGULATION_OF_B_CELL_MEDIATED_IMMUNITY	35	Up	0.0109304718735235	0.397324842926831
C5_GO_RESPONSE_TO_GRANULOCYTE_MACROPHAGE_COLONY_STIMULATING_FACTOR	7	Up	0.0109351905008517	0.397324842926831
C7_GSE6259_CD4_TCELL_VS_CD8_TCELL_DN	168	Up	0.0109377275730905	0.397324842926831
C5_GO_SMALL_RIBOSOMAL_SUBUNIT	49	Down	0.0109626951426913	0.397566989289954
C7_GSE37533_PPARG1_FOXP3_VS_PPARG2_FOXP3_TRANSDUCED_CD4_TCELL_UP	160	Up	0.010998152040668	0.39798051898852
C5_GO_POSITIVE_REGULATION_OF_AMYLOID_BETA_CLEARANCE	6	Up	0.0110124046316709	0.39798051898852
C5_GO_SMALL_RNA_LOADING_ONTO_RISC	9	Up	0.0110290600944202	0.39798051898852
C2_REACTOME_CONDENSATION_OF_PROPHASE_CHROMOSOMES	65	Down	0.0110762323432762	0.398783984078056
C5_GO_REGULATION_OF_METHYLATION_DEPENDENT_CHROMATIN_SILENCING	10	Up	0.0111040390796798	0.398783984078056
C5_GO_INTERMEDIATE_DENSITY_LIPOPROTEIN_PARTICLE	3	Up	0.0111306748759067	0.398783984078056
C5_GO_REGULATION_OF_TRANSCRIPTION_FROM_RNA_POLYMERASE_II_PROMOTER_IN_RESPONSE_TO_HYPOXIA	60	Down	0.0111403794257051	0.398783984078056
C5_GO_MITOTIC_SPINDLE_ORGANIZATION	93	Down	0.0111437658910945	0.398783984078056
C2_TONKS_TARGETS_OF_RUNX1_RUNX1T1_FUSION_ERYTHROCYTE_UP	135	Up	0.0111614722791262	0.398783984078056
C5_GO_RETINAL_METABOLIC_PROCESS	9	Down	0.0111825693287899	0.398881697092453
C2_REACTOME_CROSS_PRESENTATION_OF_SOLUBLE_EXOGENOUS_ANTIGENS_ENDOSOMES	37	Down	0.0112225120099302	0.398910681298662
C5_GO_REGULATION_OF_PHOSPHOLIPID_CATABOLIC_PROCESS	6	Up	0.0112590365975058	0.398910681298662
C7_GSE13411_SWITCHED_MEMORY_BCELL_VS_PLASMA_CELL_UP	178	Up	0.0112599574149064	0.398910681298662
C7_GSE15330_WT_VS_IKAROS_KO_LYMPHOID_MULTIPOTENT_PROGENITOR_DN	159	Up	0.0112627170311117	0.398910681298662
C7_GSE17721_LPS_VS_GARDIQUIMOD_16H_BMDC_DN	175	Up	0.011323139307982	0.398910681298662
C7_GSE11864_CSF1_IFNG_VS_CSF1_PAM3CYS_IN_MAC_UP	181	Up	0.011335380383331	0.398910681298662
C5_GO_REGULATION_OF_COLLATERAL_SPROUTING	14	Up	0.0113426949667379	0.398910681298662
C7_GSE41867_DAY15_EFFECTOR_VS_DAY30_MEMORY_CD8_TCELL_LCMV_ARMSTRONG_DN	136	Up	0.0113464506562337	0.398910681298662
C3_CCAGGTT_MIR490	55	Up	0.0113581119302833	0.398910681298662
C5_GO_PYRIMIDINE_NUCLEOTIDE_CATABOLIC_PROCESS	13	Up	0.0114049261455144	0.398910681298662
C5_GO_MANNOSYLTRANSFERASE_ACTIVITY	25	Up	0.0114404408962756	0.398910681298662
C5_GO_LIPID_DROPLET_ORGANIZATION	14	Up	0.0114660207607938	0.398910681298662
C7_GSE13411_IGM_VS_SWITCHED_MEMORY_BCELL_DN	178	Up	0.0114840473238897	0.398910681298662
C5_GO_PHOSPHATIDYLINOSITOL_3_4_5_TRISPHOSPHATE_BINDING	32	Up	0.0115040947199962	0.398910681298662
C7_GSE24634_IL4_VS_CTRL_TREATED_NAIVE_CD4_TCELL_DAY5_UP	176	Up	0.0115159876953481	0.398910681298662
C7_GSE37416_CTRL_VS_6H_F_TULARENSIS_LVS_NEUTROPHIL_UP	173	Up	0.0115334916630549	0.398910681298662
C2_KIM_BIPOLAR_DISORDER_OLIGODENDROCYTE_DENSITY_CORR_DN	41	Down	0.0115676145139462	0.398910681298662
C7_GSE2770_IL12_AND_TGFB_VS_IL4_TREATED_ACT_CD4_TCELL_48H_DN	135	Down	0.0115787558460826	0.398910681298662
C5_GO_RESPONSE_TO_INSULIN	210	Up	0.0115806809414973	0.398910681298662
C2_REACTOME_CONSTITUTIVE_SIGNALING_BY_AKT1_E17K_IN_CANCER	25	Up	0.0115821780161806	0.398910681298662
C7_GSE411_WT_VS_SOCS3_KO_MACROPHAGE_DN	176	Up	0.0115875253157773	0.398910681298662
C2_REACTOME_DOWNSTREAM_SIGNALING_EVENTS_OF_B_CELL_RECEPTOR_BCR	67	Down	0.0116329783561091	0.398910681298662
C5_GO_POSITIVE_REGULATION_BY_HOST_OF_VIRAL_PROCESS	12	Up	0.0116455794868139	0.398910681298662
C2_MYLLYKANGAS_AMPLIFICATION_HOT_SPOT_18	5	Up	0.011668218839604	0.398910681298662
C7_GSE7568_IL4_VS_IL4_AND_DEXAMETHASONE_TREATED_MACROPHAGE_DN	148	Up	0.0117107644710451	0.398910681298662
C2_TONKS_TARGETS_OF_RUNX1_RUNX1T1_FUSION_SUSTAINED_IN_MONOCYTE_UP	18	Up	0.011728567884686	0.398910681298662
C5_GO_ER_UBIQUITIN_LIGASE_COMPLEX	5	Up	0.0117857314607799	0.398910681298662
C7_GSE13485_DAY3_VS_DAY21_YF17D_VACCINE_PBMC_UP	170	Up	0.0117955072458469	0.398910681298662
C5_GO_PHOSPHOLIPID_EFFLUX	9	Up	0.0118063065527406	0.398910681298662
C5_GO_GLUTAMATE_BIOSYNTHETIC_PROCESS	5	Up	0.0118158108609402	0.398910681298662
C7_KAECH_NAIVE_VS_DAY8_EFF_CD8_TCELL_UP	172	Up	0.0118186971930051	0.398910681298662
C7_GSE11864_CSF1_VS_CSF1_IFNG_IN_MAC_UP	168	Up	0.0118208556244173	0.398910681298662
C2_GAZDA_DIAMOND_BLACKFAN_ANEMIA_ERYTHROID_UP	24	Up	0.0118227486996289	0.398910681298662
C7_GSE46606_IRF4HIGH_VS_WT_CD40L_IL2_IL5_DAY1_STIMULATED_BCELL_UP	183	Up	0.011890652058727	0.398910681298662
C2_GROSS_HYPOXIA_VIA_ELK3_AND_HIF1A_UP	117	Up	0.0119615551874821	0.398910681298662
C7_GSE45365_WT_VS_IFNAR_KO_BCELL_MCMV_INFECTION_DN	143	Down	0.0119803528287523	0.398910681298662
C2_SEITZ_NEOPLASTIC_TRANSFORMATION_BY_8P_DELETION_DN	20	Up	0.0119878258524203	0.398910681298662
C7_GSE37534_UNTREATED_VS_ROSIGLITAZONE_TREATED_CD4_TCELL_PPARG1_AND_FOXP3_TRASDUCED_DN	171	Up	0.0119889194026416	0.398910681298662
C7_GSE11961_FOLLICULAR_BCELL_VS_MEMORY_BCELL_DAY40_DN	149	Up	0.0119995870981926	0.398910681298662
C5_GO_REGULATION_OF_VIRAL_GENOME_REPLICATION	83	Up	0.0120026577313709	0.398910681298662
C7_GSE15659_NAIVE_CD4_TCELL_VS_NONSUPPRESSIVE_TCELL_UP	130	Up	0.0120463930011818	0.398910681298662
C2_RODRIGUES_THYROID_CARCINOMA_ANAPLASTIC_DN	448	Up	0.0120507045043006	0.398910681298662
C2_WIELAND_UP_BY_HBV_INFECTION	89	Down	0.0120780490532005	0.398910681298662
C2_REACTOME_REGULATION_OF_FZD_BY_UBIQUITINATION	12	Down	0.0120859829107566	0.398910681298662
C2_ZWANG_EGF_PERSISTENTLY_DN	46	Up	0.0120894329421973	0.398910681298662
C2_CUI_TCF21_TARGETS_2_DN	687	Up	0.0120966444485038	0.398910681298662
C7_GSE5542_UNTREATED_VS_IFNA_AND_IFNG_TREATED_EPITHELIAL_CELLS_6H_DN	170	Up	0.0121151554270537	0.398910681298662
C5_GO_RECEPTOR_MEDIATED_VIRION_ATTACHMENT_TO_HOST_CELL	3	Up	0.012127724727281	0.398910681298662
C7_GSE26928_EFF_MEMORY_VS_CXCR5_POS_CD4_TCELL_DN	144	Up	0.0121689066539214	0.398910681298662
C2_REACTOME_MITOTIC_METAPHASE_AND_ANAPHASE	165	Down	0.0121944914394315	0.398910681298662
C2_REACTOME_POLO_LIKE_KINASE_MEDIATED_EVENTS	16	Down	0.0122043784741571	0.398910681298662
C2_REACTOME_GLUTAMATE_AND_GLUTAMINE_METABOLISM	12	Up	0.0122184555485066	0.398910681298662
C2_REACTOME_COHESIN_LOADING_ONTO_CHROMATIN	10	Up	0.0122283100568275	0.398910681298662
C7_GSE13485_DAY1_VS_DAY21_YF17D_VACCINE_PBMC_UP	155	Up	0.0122661510648916	0.398910681298662
C2_DIRMEIER_LMP1_RESPONSE_LATE_DN	22	Down	0.0122691458724131	0.398910681298662
C7_GSE19401_PAM2CSK4_VS_RETINOIC_ACID_AND_PAM2CSK4_STIM_FOLLICULAR_DC_DN	180	Up	0.0122891400433896	0.398910681298662
C7_GSE34156_NOD2_LIGAND_VS_TLR1_TLR2_LIGAND_6H_TREATED_MONOCYTE_DN	160	Up	0.0122961588717859	0.398910681298662
C6_TBK1.DF_DN	245	Up	0.0123032898427994	0.398910681298662
C5_GO_ENDOPLASMIC_RETICULUM_MANNOSE_TRIMMING	14	Up	0.0123092127153691	0.398910681298662
C5_GO_PHOSPHOLIPID_BIOSYNTHETIC_PROCESS	196	Up	0.0123323090643318	0.398910681298662
C7_GSE21033_3H_VS_24H_POLYIC_STIM_DC_UP	158	Up	0.0123328710437901	0.398910681298662
C2_SCHAEFFER_PROSTATE_DEVELOPMENT_AND_CANCER_BOX4_DN	27	Up	0.0123455420453381	0.398910681298662
C2_REACTOME_NUCLEAR_EVENTS_KINASE_AND_TRANSCRIPTION_FACTOR_ACTIVATION	23	Up	0.0123551817405673	0.398910681298662
C2_VANTVEER_BREAST_CANCER_METASTASIS_DN	112	Down	0.012369494015246	0.398910681298662
C7_GSE37416_0H_VS_3H_F_TULARENSIS_LVS_NEUTROPHIL_UP	177	Up	0.0123770105047783	0.398910681298662
C2_AMUNDSON_DNA_DAMAGE_RESPONSE_TP53	15	Up	0.0124489556587107	0.399421283548845
C7_GSE12366_GC_VS_NAIVE_BCELL_DN	172	Up	0.0124598297764427	0.399421283548845
C5_GO_REGULATION_OF_GOLGI_ORGANIZATION	14	Up	0.0124819613467069	0.399421283548845
C5_GO_REGULATION_OF_LIPID_LOCALIZATION	95	Up	0.0124925616594748	0.399421283548845
C5_GO_SEBACEOUS_GLAND_DEVELOPMENT	6	Up	0.0124951640080581	0.399421283548845
C5_GO_REVERSIBLE_DIFFERENTIATION	5	Up	0.0125085764097078	0.399421283548845
C2_RICKMAN_TUMOR_DIFFERENTIATED_WELL_VS_MODERATELY_UP	88	Up	0.0125361584386272	0.399421283548845
C1_chr6p25	33	Up	0.0125419496009269	0.399421283548845
C5_GO_N_METHYLTRANSFERASE_ACTIVITY	83	Up	0.0125860710522679	0.399421283548845
C7_GSE20500_RETINOIC_ACID_VS_RARA_ANTAGONIST_TREATED_CD4_TCELL_DN	161	Up	0.0125952572170387	0.399421283548845
C2_REACTOME_DNA_METHYLATION	56	Down	0.0126220136722844	0.399421283548845
C5_GO_CYCLIC_NUCLEOTIDE_DEPENDENT_PROTEIN_KINASE_ACTIVITY	7	Down	0.0126309127064827	0.399421283548845
C5_GO_METAPHASE_ANAPHASE_TRANSITION_OF_CELL_CYCLE	51	Down	0.0126318842608321	0.399421283548845
C5_GO_REGULATION_OF_CELLULAR_AMINO_ACID_METABOLIC_PROCESS	45	Down	0.0126687527102367	0.399465909637059
C2_MATZUK_STEROIDOGENESIS	6	Down	0.0126729084799849	0.399465909637059
C5_GO_REGULATION_OF_KIDNEY_DEVELOPMENT	35	Down	0.0127041276279167	0.399465909637059
C7_GSE16385_IL4_VS_ROSIGLITAZONE_STIM_MACROPHAGE_UP	167	Up	0.0127118435941369	0.399465909637059
C2_CAIRO_HEPATOBLASTOMA_UP	176	Up	0.0127484977501683	0.399465909637059
C7_GSE36476_CTRL_VS_TSST_ACT_40H_MEMORY_CD4_TCELL_YOUNG_DN	176	Down	0.0127689413660527	0.399465909637059
C7_GSE27786_BCELL_VS_ERYTHROBLAST_UP	176	Up	0.0127894139895986	0.399465909637059
C7_GSE18791_UNSTIM_VS_NEWCATSLE_VIRUS_DC_10H_UP	166	Up	0.0128011610172115	0.399465909637059
C2_STEIN_ESRRA_TARGETS_RESPONSIVE_TO_ESTROGEN_DN	37	Down	0.0128061810265172	0.399465909637059
C7_GSE27859_CD11C_INT_F480_HI_MACROPHAGE_VS_CD11C_ING_F480_INT_DC_UP	174	Up	0.0128239595900554	0.399465909637059
C5_GO_LYMPHOCYTE_CHEMOTAXIS	32	Up	0.0128448385668932	0.399465909637059
C7_GSE40666_STAT1_KO_VS_STAT4_KO_CD8_TCELL_UP	175	Up	0.0128539645001291	0.399465909637059
C5_GO_LYSINE_N_METHYLTRANSFERASE_ACTIVITY	54	Up	0.0128879895781399	0.399546298558994
C5_GO_REGULATION_OF_MESONEPHROS_DEVELOPMENT	16	Down	0.0128933367992384	0.399546298558994
C6_CSR_EARLY_UP.V1_DN	101	Up	0.0129347173979128	0.399701930881236
C2_COULOUARN_TEMPORAL_TGFB1_SIGNATURE_UP	85	Up	0.0129351589287626	0.399701930881236
C2_PASTURAL_RIZ1_TARGETS_UP	10	Down	0.0129809597855445	0.400547428155374
C3_GCACCTT_MIR18A_MIR18B	97	Up	0.0130607262745144	0.401689820437479
C3_AGCTCCT_MIR28	74	Up	0.0130638210070175	0.401689820437479
C7_GSE13738_RESTING_VS_TCR_ACTIVATED_CD4_TCELL_UP	157	Up	0.0131239327810831	0.401689820437479
C7_GSE2770_UNTREATED_VS_TGFB_AND_IL12_TREATED_ACT_CD4_TCELL_6H_UP	172	Up	0.013124962567403	0.401689820437479
C5_GO_B_CELL_CHEMOTAXIS	7	Up	0.0131980218798692	0.401689820437479
C7_GSE21063_CTRL_VS_ANTI_IGM_STIM_BCELL_NFATC1_KO_3H_DN	170	Up	0.0132101831215484	0.401689820437479
C7_GSE2706_UNSTIM_VS_8H_LPS_AND_R848_DC_UP	179	Up	0.0132149178369844	0.401689820437479
C7_GSE45365_WT_VS_IFNAR_KO_CD11B_DC_UP	162	Up	0.0132263500710896	0.401689820437479
C7_GSE17721_POLYIC_VS_CPG_2H_BMDC_UP	171	Up	0.0132331021344951	0.401689820437479
C5_GO_REGULATION_OF_ANION_CHANNEL_ACTIVITY	8	Up	0.0132513093537534	0.401689820437479
C7_GSE21670_IL6_VS_TGFB_AND_IL6_TREATED_STAT3_KO_CD4_TCELL_DN	159	Up	0.0132577358603051	0.401689820437479
C7_GSE40666_UNTREATED_VS_IFNA_STIM_CD8_TCELL_90MIN_DN	180	Up	0.0132598768114336	0.401689820437479
C2_BASAKI_YBX1_TARGETS_DN	321	Up	0.0132616204647677	0.401689820437479
C2_MILI_PSEUDOPODIA_CHEMOTAXIS_DN	368	Up	0.0132768628216227	0.401689820437479
C7_GSE16266_CTRL_VS_LPS_STIM_MEF_UP	169	Up	0.0133271407789521	0.401869205784902
C7_GSE7509_DC_VS_MONOCYTE_WITH_FCGRIIB_STIM_UP	175	Up	0.0133362910282413	0.401869205784902
C7_GSE24634_TEFF_VS_TCONV_DAY5_IN_CULTURE_DN	168	Up	0.0133789108709421	0.401869205784902
C5_GO_ADENYLATE_CYCLASE_INHIBITING_DOPAMINE_RECEPTOR_SIGNALING_PATHWAY	5	Down	0.0133804640848778	0.401869205784902
C7_GSE17974_0H_VS_1H_IN_VITRO_ACT_CD4_TCELL_UP	154	Up	0.0133833837365336	0.401869205784902
C7_GSE22196_HEALTHY_VS_OBESE_MOUSE_SKIN_GAMMADELTA_TCELL_UP	172	Up	0.0134088027874922	0.401869205784902
C7_GSE14000_UNSTIM_VS_16H_LPS_DC_TRANSLATED_RNA_UP	185	Up	0.0134295300588144	0.401869205784902
C3_ATCTTGC_MIR31	65	Up	0.0134460068028029	0.401869205784902
C5_GO_REGULATION_OF_CHROMATIN_BINDING	19	Up	0.0134492893525583	0.401869205784902
C5_GO_POSITIVE_REGULATION_OF_STRESS_FIBER_ASSEMBLY	38	Up	0.0134904928197922	0.402026605850925
C7_GSE21033_CTRL_VS_POLYIC_STIM_DC_6H_DN	132	Up	0.0134991549047563	0.402026605850925
C5_GO_NEGATIVE_REGULATION_OF_VIRAL_RELEASE_FROM_HOST_CELL	12	Up	0.0135106672367555	0.402026605850925
C2_REACTOME_NUCLEOSOME_ASSEMBLY	66	Down	0.013549674007441	0.402026605850925
C7_GSE15324_NAIVE_VS_ACTIVATED_ELF4_KO_CD8_TCELL_UP	157	Up	0.0135595100150023	0.402026605850925
C7_GSE17721_0.5H_VS_12H_LPS_BMDC_DN	165	Up	0.0136131886392393	0.402026605850925
C2_BUYTAERT_PHOTODYNAMIC_THERAPY_STRESS_UP	727	Up	0.0136137271167232	0.402026605850925
C5_GO_GLUTAMATE_RECEPTOR_ACTIVITY	13	Down	0.0136146324731955	0.402026605850925
C7_GSE12845_IGD_NEG_BLOOD_VS_NAIVE_TONSIL_BCELL_DN	162	Up	0.0136211196384607	0.402026605850925
C5_GO_PROTEIN_DEGLYCOSYLATION	27	Up	0.0136573392590775	0.402096034595349
C7_GSE2706_LPS_VS_R848_AND_LPS_8H_STIM_DC_UP	171	Up	0.0136604922677055	0.402096034595349
C2_GINESTIER_BREAST_CANCER_ZNF217_AMPLIFIED_DN	270	Up	0.0137253209295496	0.403457573142904
C2_PID_INSULIN_PATHWAY	39	Up	0.0137612336312498	0.403966592123836
C7_GSE21033_CTRL_VS_POLYIC_STIM_DC_3H_DN	170	Up	0.0138095439557494	0.404652014319346
C5_GO_MITOGEN_ACTIVATED_PROTEIN_KINASE_KINASE_BINDING	13	Up	0.0138307188202792	0.404652014319346
C7_GSE27786_NKCELL_VS_MONO_MAC_UP	177	Up	0.0138404661713057	0.404652014319346
C2_LEE_LIVER_CANCER_MYC_TGFA_UP	48	Up	0.0139380160530596	0.4064713837103
C5_GO_REGULATION_OF_B_CELL_MEDIATED_IMMUNITY	45	Up	0.0139499432239562	0.4064713837103
C6_PKCA_DN.V1_UP	100	Up	0.0139588294548582	0.4064713837103
C7_GSE21379_TFH_VS_NON_TFH_CD4_TCELL_UP	153	Up	0.0140606256639741	0.407321511175813
C7_GSE21380_NON_TFH_VS_TFH_CD4_TCELL_UP	176	Up	0.0140658093988017	0.407321511175813
C7_KAECH_DAY8_EFF_VS_DAY15_EFF_CD8_TCELL_DN	167	Up	0.0140718323006105	0.407321511175813
C2_REACTOME_SIRT1_NEGATIVELY_REGULATES_RRNA_EXPRESSION	60	Down	0.0140797542501736	0.407321511175813
C7_GSE42724_B1_BCELL_VS_PLASMABLAST_DN	175	Up	0.0140817776040619	0.407321511175813
C7_GSE11961_MEMORY_BCELL_DAY7_VS_PLASMA_CELL_DAY7_DN	162	Up	0.0141517708693857	0.407681780021256
C2_ELVIDGE_HIF1A_AND_HIF2A_TARGETS_DN	88	Up	0.014206170200765	0.407681780021256
C7_GSE4142_GC_BCELL_VS_MEMORY_BCELL_DN	161	Up	0.014237700213195	0.407681780021256
C5_GO_ENAMEL_MINERALIZATION	7	Up	0.0142612779155718	0.407681780021256
C7_GSE17974_2.5H_VS_72H_IL4_AND_ANTI_IL12_ACT_CD4_TCELL_DN	166	Up	0.0143122542428318	0.407681780021256
C7_GSE3203_UNTREATED_VS_IFNB_TREATED_LN_BCELL_UP	162	Up	0.0143142249093968	0.407681780021256
C7_GSE32986_UNSTIM_VS_GMCSF_STIM_DC_UP	179	Up	0.0143264903243338	0.407681780021256
C2_ONDER_CDH1_TARGETS_1_UP	113	Up	0.0143451430637039	0.407681780021256
C7_GSE9960_GRAM_NEG_VS_GRAM_NEG_AND_POS_SEPSIS_PBMC_DN	176	Up	0.0143522055350833	0.407681780021256
C7_GSE3982_BCELL_VS_TH2_DN	159	Down	0.0143621976253589	0.407681780021256
C5_GO_REGULATION_OF_CHOLESTEROL_METABOLIC_PROCESS	11	Up	0.0144025980672613	0.407681780021256
C5_GO_POSITIVE_REGULATION_OF_COLLATERAL_SPROUTING	7	Up	0.0144108992194937	0.407681780021256
C7_GSE24292_WT_VS_PPARG_KO_MACROPHAGE_DN	171	Up	0.0144360202902967	0.407681780021256
C5_GO_TRNA_THREONYLCARBAMOYLADENOSINE_METABOLIC_PROCESS	13	Up	0.014449492401143	0.407681780021256
C7_GOLDRATH_NAIVE_VS_MEMORY_CD8_TCELL_DN	178	Up	0.0144546902921037	0.407681780021256
C5_GO_PHOSPHATIDYLINOSITOL_PHOSPHORYLATION	44	Up	0.014455427100638	0.407681780021256
C7_GSE27786_CD4_TCELL_VS_NKTCELL_DN	161	Up	0.0144718138192907	0.407681780021256
C7_GSE27859_MACROPHAGE_VS_CD11C_INT_F480_HI_MACROPHAGE_DN	162	Up	0.0144838492144093	0.407681780021256
C2_REACTOME_SCAVENGING_BY_CLASS_F_RECEPTORS	3	Down	0.0144957801121493	0.407681780021256
C2_RUTELLA_RESPONSE_TO_CSF2RB_AND_IL4_UP	303	Up	0.0144971058048153	0.407681780021256
C5_GO_AXONEME_PART	28	Down	0.0145068564672202	0.407681780021256
C2_BIOCARTA_IL2RB_PATHWAY	36	Up	0.0145071130118506	0.407681780021256
C7_GSE45365_HEALTHY_VS_MCMV_INFECTION_CD11B_DC_IFNAR_KO_UP	159	Up	0.0145402246112257	0.408084365929789
C5_GO_DNA_REPLICATION_CHECKPOINT	15	Down	0.0145763232074157	0.408569637464117
C7_GSE7548_NAIVE_VS_DAY7_PCC_IMMUNIZATION_CD4_TCELL_UP	168	Up	0.0146280710351932	0.409220644192042
C5_GO_BERGMANN_GLIAL_CELL_DIFFERENTIATION	8	Up	0.0146372250857256	0.409220644192042
C7_GSE22886_TH1_VS_TH2_48H_ACT_DN	184	Up	0.0146762165622603	0.409783357817456
C1_chr4q22	23	Up	0.0147813503944954	0.412189055994383
C7_GSE36888_STAT5_AB_KNOCKIN_VS_WT_TCELL_IL2_TREATED_2H_UP	172	Up	0.0149499318429557	0.416218307039635
C5_GO_CIS_GOLGI_NETWORK	41	Up	0.0149641623071378	0.416218307039635
C5_GO_NPBAF_COMPLEX	10	Up	0.0149894627587475	0.416227406965061
C5_GO_LIGASE_ACTIVITY	127	Up	0.015008289869957	0.416227406965061
C2_MOSERLE_IFNA_RESPONSE	28	Up	0.0150219715076466	0.416227406965061
C5_GO_LUNG_SECRETORY_CELL_DIFFERENTIATION	4	Down	0.0150761433530698	0.416844549106528
C7_GSE39382_IL3_VS_IL3_IL33_TREATED_MAST_CELL_UP	179	Up	0.0150826228236307	0.416844549106528
C2_CAFFAREL_RESPONSE_TO_THC_8HR_5_DN	10	Down	0.0151091841297178	0.417048039199313
C7_GSE44955_MCSF_VS_MCSF_AND_IL27_STIM_MACROPHAGE_DN	166	Up	0.0151440440523286	0.417363850067082
C7_GSE7852_LN_VS_FAT_TCONV_UP	177	Up	0.0151590515906149	0.417363850067082
C2_KEGG_ALDOSTERONE_REGULATED_SODIUM_REABSORPTION	32	Up	0.0152226535015866	0.418584432930336
C5_GO_SODIUM_CHANNEL_INHIBITOR_ACTIVITY	5	Up	0.0152490161338839	0.418779238276056
C7_KAECH_DAY8_EFF_VS_DAY15_EFF_CD8_TCELL_UP	180	Down	0.0153275841744676	0.419784868911418
C2_OISHI_CHOLANGIOMA_STEM_CELL_LIKE_UP	290	Up	0.0153671030436157	0.419784868911418
C5_GO_U6_SNRNP	6	Up	0.0153772654595948	0.419784868911418
C7_GSE17721_CTRL_VS_LPS_6H_BMDC_UP	176	Up	0.0153794236653697	0.419784868911418
C5_GO_CILIARY_NEUROTROPHIC_FACTOR_RECEPTOR_ACTIVITY	4	Up	0.0153997917215659	0.419784868911418
C5_GO_RNA_POLYMERASE_II_CTD_HEPTAPEPTIDE_REPEAT_PHOSPHATASE_ACTIVITY	6	Up	0.0154365729390737	0.419784868911418
C7_GSE12392_WT_VS_IFNB_KO_CD8A_NEG_SPLEEN_DC_DN	174	Up	0.0154796200653271	0.419784868911418
C7_GSE32986_GMCSF_VS_GMCSF_AND_CURDLAN_LOWDOSE_STIM_DC_DN	171	Up	0.0154994434499834	0.419784868911418
C7_GSE10240_CTRL_VS_IL22_STIM_PRIMARY_BRONCHIAL_EPITHELIAL_CELLS_UP	163	Up	0.0155215154022575	0.419784868911418
C5_GO_POSITIVE_REGULATION_OF_LIPID_STORAGE	14	Up	0.0155482803845588	0.419784868911418
C3_TTTGCAC_MIR19A_MIR19B	409	Up	0.0155558535690946	0.419784868911418
C7_GSE3982_DC_VS_TH1_UP	173	Up	0.0155594807459101	0.419784868911418
C2_KYNG_DNA_DAMAGE_BY_GAMMA_AND_UV_RADIATION	63	Up	0.0155971505807139	0.419784868911418
C7_GSE11864_CSF1_VS_CSF1_IFNG_PAM3CYS_IN_MAC_UP	169	Up	0.0155977094600608	0.419784868911418
C7_GSE17721_PAM3CSK4_VS_CPG_0.5H_BMDC_UP	163	Up	0.0155995450515519	0.419784868911418
C2_REACTOME_ASYMMETRIC_LOCALIZATION_OF_PCP_PROTEINS	50	Down	0.0156503335019315	0.419784868911418
C2_MULLIGHAN_MLL_SIGNATURE_2_UP	364	Up	0.0156760264721722	0.419784868911418
C7_GSE6259_BCELL_VS_CD8_TCELL_DN	166	Up	0.0156881418952293	0.419784868911418
C7_GSE30971_2H_VS_4H_LPS_STIM_MACROPHAGE_WBP7_KO_UP	151	Up	0.0156881558929303	0.419784868911418
C2_RICKMAN_METASTASIS_UP	293	Up	0.0157067574693219	0.419784868911418
C7_GSE15624_CTRL_VS_3H_HALOFUGINONE_TREATED_CD4_TCELL_UP	147	Up	0.0157490460649449	0.419784868911418
C5_GO_SMOOTH_MUSCLE_CELL_MIGRATION	53	Up	0.0157626978531888	0.419784868911418
C7_GSE12003_MIR223_KO_VS_WT_BM_PROGENITOR_8D_CULTURE_UP	105	Up	0.0157659825122368	0.419784868911418
C2_WELCSH_BRCA1_TARGETS_UP	170	Up	0.0157713113248414	0.419784868911418
C7_GSE24142_EARLY_THYMIC_PROGENITOR_VS_DN3_THYMOCYTE_UP	167	Up	0.0157820569767548	0.419784868911418
C6_JAK2_DN.V1_UP	92	Down	0.0157915619565841	0.419784868911418
C5_GO_POSITIVE_REGULATION_OF_BLOOD_PRESSURE_BY_EPINEPHRINE_NOREPINEPHRINE	3	Up	0.0158151702959605	0.419784868911418
C7_GSE17721_4H_VS_24H_POLYIC_BMDC_DN	166	Up	0.0158495924904264	0.419784868911418
C7_GSE24142_EARLY_THYMIC_PROGENITOR_VS_DN2_THYMOCYTE_ADULT_UP	169	Up	0.0159423910755836	0.419784868911418
C2_WIERENGA_STAT5A_TARGETS_GROUP2	46	Up	0.0159574289475201	0.419784868911418
C2_MEISSNER_BRAIN_HCP_WITH_H3K4ME2	13	Down	0.0159661322736744	0.419784868911418
C2_WILLIAMS_ESR1_TARGETS_DN	4	Down	0.0159675109994987	0.419784868911418
C5_GO_ESTABLISHMENT_OR_MAINTENANCE_OF_CYTOSKELETON_POLARITY	14	Up	0.0160189749187654	0.419784868911418
C5_GO_REGULATION_OF_LAMELLIPODIUM_ORGANIZATION	36	Up	0.0160440624255301	0.419784868911418
C7_GSE21670_UNTREATED_VS_IL6_TREATED_STAT3_KO_CD4_TCELL_UP	183	Up	0.0160461982316142	0.419784868911418
C5_GO_HEMOGLOBIN_BINDING	4	Down	0.0160686525804031	0.419784868911418
C3_TTTGCAG_MIR518A2	172	Up	0.0161050084718389	0.419784868911418
C7_GSE39022_LN_VS_SPLEEN_DC_DN	181	Up	0.0161101235214433	0.419784868911418
C2_GROSS_HIF1A_TARGETS_UP	6	Up	0.0161280694819577	0.419784868911418
C7_GSE17721_POLYIC_VS_CPG_6H_BMDC_UP	172	Up	0.0161370063551976	0.419784868911418
C7_GSE27786_LIN_NEG_VS_NEUTROPHIL_DN	156	Up	0.0161481227103498	0.419784868911418
C7_GSE23984_CTRL_VS_HYPOCALEMIC_VITAMIND_ANALOG_TCELL_DN	176	Up	0.0161486533298163	0.419784868911418
C2_KEGG_PYRIMIDINE_METABOLISM	84	Up	0.0161541377394713	0.419784868911418
C2_ISSAEVA_MLL2_TARGETS	41	Up	0.0161546270693721	0.419784868911418
C7_GSE22886_NAIVE_CD8_TCELL_VS_MONOCYTE_DN	181	Up	0.016174535013313	0.419784868911418
C7_GSE8685_IL2_ACT_IL2_STARVED_VS_IL15_ACT_IL2_STARVED_CD4_TCELL_UP	161	Up	0.016174558545268	0.419784868911418
C5_GO_POSITIVE_REGULATION_OF_CIRCADIAN_RHYTHM	9	Down	0.0162463370547443	0.420314237037451
C5_GO_SINGLE_STRANDED_RNA_BINDING	70	Up	0.0162565411038338	0.420314237037451
C5_GO_HYDROLASE_ACTIVITY_ACTING_ON_ETHER_BONDS	10	Up	0.0163178537146347	0.420314237037451
C5_GO_ALPHA_2A_ADRENERGIC_RECEPTOR_BINDING	3	Up	0.0163486510745732	0.420314237037451
C5_GO_PROTEIN_DEMANNOSYLATION	18	Up	0.0163920485101054	0.420314237037451
C7_GSE9960_GRAM_POS_VS_GRAM_NEG_AND_POS_SEPSIS_PBMC_UP	174	Up	0.0163949053643149	0.420314237037451
C7_GSE37532_WT_VS_PPARG_KO_VISCERAL_ADIPOSE_TISSUE_TCONV_DN	171	Up	0.0163957346895877	0.420314237037451
C2_BIOCARTA_MHC_PATHWAY	9	Down	0.0163992348417953	0.420314237037451
C7_GSE25088_IL4_VS_IL4_AND_ROSIGLITAZONE_STIM_STAT6_KO_MACROPHAGE_DAY10_UP	174	Up	0.0164298698712086	0.420314237037451
C7_GSE37301_MULTIPOTENT_PROGENITOR_VS_PRO_BCELL_DN	174	Up	0.0164507570679496	0.420314237037451
C5_GO_NEGATIVE_REGULATION_OF_RECEPTOR_MEDIATED_ENDOCYTOSIS	17	Up	0.0164551863033891	0.420314237037451
C5_GO_MUSCLE_CELL_MIGRATION	62	Up	0.016459428036172	0.420314237037451
C7_GSE36009_UNSTIM_VS_LPS_STIM_DC_DN	182	Up	0.0165008326278238	0.420314237037451
C2_REACTOME_TRANSLESION_SYNTHESIS_BY_POLH	17	Down	0.0165205699050419	0.420314237037451
C5_GO_ERROR_FREE_TRANSLESION_SYNTHESIS	17	Down	0.0165205699050419	0.420314237037451
C7_GSE25123_IL4_VS_IL4_AND_ROSIGLITAZONE_STIM_MACROPHAGE_DAY10_DN	171	Up	0.0165276481471487	0.420314237037451
C7_GSE32533_WT_VS_MIR17_KO_ACT_CD4_TCELL_DN	181	Up	0.0165418317032188	0.420314237037451
C2_KYNG_DNA_DAMAGE_UP	163	Up	0.0165843596888094	0.420314237037451
C5_GO_GOLGI_CIS_CISTERNA	13	Up	0.0165914606513573	0.420314237037451
C3_AACTGAC_MIR223	82	Up	0.0165991368103172	0.420314237037451
C7_GSE21033_1H_VS_24H_POLYIC_STIM_DC_UP	145	Up	0.0166012804574936	0.420314237037451
C5_GO_MITOTIC_SISTER_CHROMATID_SEGREGATION	132	Down	0.0166389327000454	0.420777107151438
C7_GSE10325_CD4_TCELL_VS_MYELOID_DN	176	Up	0.0166743208212999	0.421181710698952
C7_GSE19941_LPS_VS_LPS_AND_IL10_STIM_IL10_KO_NFKBP50_KO_MACROPHAGE_DN	169	Up	0.0167216717775255	0.421887196310322
C2_MISSIAGLIA_REGULATED_BY_METHYLATION_DN	110	Down	0.0168177063451479	0.422491566983579
C7_GSE2128_CTRL_VS_MIMETOPE_NEGATIVE_SELECTION_DP_THYMOCYTE_NOD_UP	182	Up	0.0168596089026733	0.422491566983579
C5_GO_ENDOPEPTIDASE_COMPLEX	53	Down	0.0168656265444734	0.422491566983579
C2_BIOCARTA_HES_PATHWAY	10	Up	0.0168718106257459	0.422491566983579
C2_ZERBINI_RESPONSE_TO_SULINDAC_UP	9	Up	0.016906537836119	0.422491566983579
C7_GSE29615_CTRL_VS_DAY3_LAIV_IFLU_VACCINE_PBMC_DN	133	Up	0.0169531387059539	0.422491566983579
C7_GSE27291_0H_VS_7D_STIM_GAMMADELTA_TCELL_DN	162	Up	0.0169634173233709	0.422491566983579
C5_GO_T_CELL_CYTOKINE_PRODUCTION	36	Up	0.0169649374805657	0.422491566983579
C7_GSE36476_YOUNG_VS_OLD_DONOR_MEMORY_CD4_TCELL_72H_TSST_ACT_DN	181	Up	0.0169735674225675	0.422491566983579
C5_GO_PROTEIN_LIPID_COMPLEX_ASSEMBLY	21	Up	0.0169768540889556	0.422491566983579
C2_OSMAN_BLADDER_CANCER_UP	364	Up	0.0169864503115911	0.422491566983579
C5_GO_POSITIVE_REGULATION_OF_EPITHELIAL_CELL_DIFFERENTIATION_INVOLVED_IN_KIDNEY_DEVELOPMENT	5	Down	0.0170055390054066	0.422491566983579
C2_REACTOME_BINDING_AND_UPTAKE_OF_LIGANDS_BY_SCAVENGER_RECEPTORS	29	Down	0.0170319787045649	0.422491566983579
C2_REACTOME_METAL_SEQUESTRATION_BY_ANTIMICROBIAL_PROTEINS	4	Down	0.017034565118211	0.422491566983579
C2_IM_SREBF1A_TARGETS	5	Up	0.0170471053429425	0.422491566983579
C5_GO_PROTEIN_LIPID_COMPLEX	25	Up	0.0170817272435844	0.422491566983579
C2_ZHENG_IL22_SIGNALING_DN	20	Down	0.0170966310304603	0.422491566983579
C2_DORN_ADENOVIRUS_INFECTION_48HR_UP	11	Down	0.0171136157783532	0.422491566983579
C5_GO_VIRION_BINDING	5	Up	0.0171245365353289	0.422491566983579
C2_PAPASPYRIDONOS_UNSTABLE_ATEROSCLEROTIC_PLAQUE_UP	46	Up	0.0171346071220611	0.422491566983579
C5_GO_PROTEIN_ADP_RIBOSYLASE_ACTIVITY	14	Up	0.0171657014601587	0.422778381880984
C2_SMIRNOV_RESPONSE_TO_IR_2HR_UP	44	Up	0.0172098787671637	0.423386405955941
C2_NADELLA_PRKAR1A_TARGETS_DN	3	Down	0.0172546922211417	0.423851220367621
C7_GSE41867_NAIVE_VS_DAY6_LCMV_ARMSTRONG_EFFECTOR_CD8_TCELL_UP	166	Up	0.017267795885713	0.423851220367621
C5_GO_POSITIVE_REGULATION_OF_GLUCOSE_METABOLIC_PROCESS	19	Up	0.0173289397834579	0.424871962659204
C3_CCAGGGG_MIR331	77	Up	0.0173935925791101	0.425158214476465
C2_BHAT_ESR1_TARGETS_VIA_AKT1_DN	70	Up	0.017395937396718	0.425158214476465
C3_CTTGTAT_MIR381	167	Up	0.0174755754917777	0.425158214476465
C5_GO_MANNOSYLATION	34	Up	0.0174913244419547	0.425158214476465
C2_POOLA_INVASIVE_BREAST_CANCER_UP	225	Down	0.0175182511875426	0.425158214476465
C5_GO_EXTRACELLULAR_MATRIX_COMPONENT	37	Down	0.0175711091080924	0.425158214476465
C2_WONG_EMBRYONIC_STEM_CELL_CORE	291	Down	0.0175822831470678	0.425158214476465
C5_GO_AMINOPHOSPHOLIPID_TRANSPORT	4	Up	0.0175826079242243	0.425158214476465
C7_GSE30971_2H_VS_4H_LPS_STIM_MACROPHAGE_WBP7_KO_DN	131	Up	0.0175829539029976	0.425158214476465
C7_GSE3982_DC_VS_EFF_MEMORY_CD4_TCELL_UP	164	Up	0.0175994918825606	0.425158214476465
C2_BIOCARTA_NTHI_PATHWAY	22	Up	0.0176473024148628	0.425158214476465
C2_ELVIDGE_HIF1A_TARGETS_DN	75	Up	0.017693176419204	0.425158214476465
C7_GSE22140_HEALTHY_VS_ARTHRITIC_GERMFREE_MOUSE_CD4_TCELL_DN	182	Up	0.0177166420751177	0.425158214476465
C5_GO_CYCLOSPORIN_A_BINDING	15	Up	0.0177208330920121	0.425158214476465
C2_LEE_SP4_THYMOCYTE	14	Up	0.0177443805264356	0.425158214476465
C5_GO_POSITIVE_REGULATION_OF_MICROGLIAL_CELL_MIGRATION	4	Up	0.017758309462687	0.425158214476465
C2_FERREIRA_EWINGS_SARCOMA_UNSTABLE_VS_STABLE_UP	134	Down	0.0177781635962726	0.425158214476465
C7_GSE7768_OVA_WITH_LPS_VS_OVA_WITH_MPL_IMMUNIZED_MOUSE_WHOLE_SPLEEN_6H_DN	153	Up	0.0178065994603415	0.425158214476465
C7_GSE14000_UNSTIM_VS_16H_LPS_DC_UP	170	Up	0.0178402094981866	0.425158214476465
C7_GSE17721_LPS_VS_POLYIC_4H_BMDC_DN	171	Up	0.0178459450876097	0.425158214476465
C7_GSE9960_HEALTHY_VS_GRAM_NEG_SEPSIS_PBMC_UP	177	Up	0.0178742765550895	0.425158214476465
C2_REACTOME_DEPURINATION	51	Down	0.017874649832743	0.425158214476465
C5_GO_KINESIN_COMPLEX	42	Down	0.0178765148331566	0.425158214476465
C2_ALONSO_METASTASIS_DN	17	Up	0.017915341077072	0.425158214476465
C2_GENTILE_UV_HIGH_DOSE_DN	241	Up	0.0179313289852244	0.425158214476465
C5_GO_TRACHEA_FORMATION	6	Up	0.0179545738766792	0.425158214476465
C5_GO_BHLH_TRANSCRIPTION_FACTOR_BINDING	21	Up	0.0179563801735564	0.425158214476465
C7_GSE7548_NAIVE_VS_DAY28_PCC_IMMUNIZATION_CD4_TCELL_UP	157	Up	0.01798301289831	0.425158214476465
C2_REACTOME_TICAM1_RIP1_MEDIATED_IKK_COMPLEX_RECRUITMENT	18	Down	0.0180075249791775	0.425158214476465
C7_GSE41867_NAIVE_VS_DAY30_LCMV_CLONE13_EXHAUSTED_CD8_TCELL_DN	168	Up	0.0180103145401848	0.425158214476465
C5_GO_LSM2_8_COMPLEX	4	Up	0.0180300055824983	0.425158214476465
C7_GSE26030_UNSTIM_VS_RESTIM_TH1_DAY5_POST_POLARIZATION_DN	172	Up	0.0180422948526961	0.425158214476465
C2_BIOCARTA_BARRESTIN_SRC_PATHWAY	15	Up	0.01805665826274	0.425158214476465
C2_FERREIRA_EWINGS_SARCOMA_UNSTABLE_VS_STABLE_DN	78	Up	0.0180940138552187	0.425158214476465
C7_GSE27859_MACROPHAGE_VS_CD11C_INT_F480_HI_MACROPHAGE_UP	154	Up	0.0180959638029112	0.425158214476465
C2_REACTOME_METABOLISM_OF_POLYAMINES	46	Down	0.0180980811748706	0.425158214476465
C7_GSE22229_UNTREATED_VS_IMMUNOSUPP_THERAPY_RENAL_TRANSPLANT_PATIENT_PBMC_DN	164	Up	0.0181148288235287	0.425158214476465
C7_GSE29164_DAY3_VS_DAY7_CD8_TCELL_AND_IL12_TREATED_MELANOMA_UP	178	Up	0.0181496741072437	0.425158214476465
C7_GSE20727_H2O2_VS_ROS_INHIBITOR_TREATED_DC_UP	173	Up	0.0181629183867977	0.425158214476465
C2_REACTOME_C_TYPE_LECTIN_RECEPTORS_CLRS	108	Down	0.0181786861726089	0.425158214476465
C7_GSE17974_CTRL_VS_ACT_IL4_AND_ANTI_IL12_2H_CD4_TCELL_UP	162	Up	0.0181835642064615	0.425158214476465
C5_GO_KILLING_OF_CELLS_OF_OTHER_ORGANISM	26	Down	0.0182054724644721	0.425158214476465
C2_FRASOR_RESPONSE_TO_SERM_OR_FULVESTRANT_DN	45	Down	0.0182081650962778	0.425158214476465
C7_GSE37416_12H_VS_48H_F_TULARENSIS_LVS_NEUTROPHIL_UP	174	Up	0.0182142711462051	0.425158214476465
C7_GSE9037_CTRL_VS_LPS_4H_STIM_IRAK4_KO_BMDM_DN	162	Up	0.0182754484405695	0.425158214476465
C5_GO_DOUBLE_STRANDED_RNA_ADENOSINE_DEAMINASE_ACTIVITY	4	Up	0.0182769283104631	0.425158214476465
C5_GO_GLYCOGEN_BIOSYNTHETIC_PROCESS	38	Up	0.0182796656535281	0.425158214476465
C5_GO_NON_MOTILE_CILIUM_ASSEMBLY	49	Up	0.018281677016557	0.425158214476465
C5_GO_SMOOTH_MUSCLE_CELL_CHEMOTAXIS	5	Down	0.0183045919403308	0.425158214476465
C7_GSE17721_CTRL_VS_GARDIQUIMOD_2H_BMDC_UP	158	Up	0.0183283302004217	0.425158214476465
C5_GO_MHC_CLASS_II_RECEPTOR_ACTIVITY	4	Down	0.0183480192531589	0.425158214476465
C3_TTTGTAG_MIR520D	263	Up	0.0183610623064088	0.425158214476465
C2_MARTINELLI_IMMATURE_NEUTROPHIL_UP	7	Down	0.0183911936624378	0.425158214476465
C5_GO_NEGATIVE_REGULATION_OF_LIPID_METABOLIC_PROCESS	51	Up	0.0183974921331251	0.425158214476465
C7_GSE5455_EX_VIVO_VS_POST_24H_INCUBATION_MONOCYTES_FROM_TUMOR_BEARING_MOUSE_DN	158	Up	0.0184502396833077	0.425924077194997
C7_GSE46606_UNSTIM_VS_CD40L_IL2_IL5_3DAY_STIMULATED_IRF4MID_SORTED_BCELL_UP	179	Up	0.0185105107450585	0.426361264158374
C7_GSE27786_ERYTHROBLAST_VS_NEUTROPHIL_DN	177	Up	0.018520334708922	0.426361264158374
C5_GO_GLUCAN_METABOLIC_PROCESS	57	Up	0.0185280593548545	0.426361264158374
C7_GSE18281_CORTICAL_THYMOCYTE_VS_WHOLE_CORTEX_THYMUS_UP	94	Down	0.0185772414402241	0.427040651646549
C5_GO_CELLULAR_RESPONSE_TO_MAGNESIUM_ION	6	Up	0.0186413548266633	0.427698825050609
C7_GSE40274_CTRL_VS_GATA1_TRANSDUCED_ACTIVATED_CD4_TCELL_UP	139	Up	0.0186452509930915	0.427698825050609
C7_GSE4142_NAIVE_BCELL_VS_PLASMA_CELL_DN	159	Up	0.0186819334417849	0.428088228012546
C7_GSE25088_CTRL_VS_IL4_AND_ROSIGLITAZONE_STIM_STAT6_KO_MACROPHAGE_UP	159	Up	0.0187514803483055	0.428950768112974
C5_GO_PHOSPHATIDYLINOSITOL_3_4_BISPHOSPHATE_BINDING	24	Up	0.0188013147052744	0.428950768112974
C2_AFFAR_YY1_TARGETS_DN	185	Down	0.0188098169899983	0.428950768112974
C2_WU_HBX_TARGETS_1_UP	14	Down	0.0188206128454276	0.428950768112974
C2_REACTOME_MEIOTIC_RECOMBINATION	73	Down	0.0188250789934638	0.428950768112974
C2_RUNNE_GENDER_EFFECT_UP	7	Down	0.0188565299845803	0.428950768112974
C7_GSE22589_HEALTHY_VS_HIV_AND_SIV_INFECTED_DC_DN	175	Up	0.0188577997306031	0.428950768112974
C3_CAGCACT_MIR5123P	117	Up	0.0189065922070122	0.429345547109395
C7_GSE13485_PRE_VS_POST_YF17D_VACCINATION_PBMC_DN	171	Up	0.0189146843706528	0.429345547109395
C5_GO_SEQUESTERING_OF_TRIGLYCERIDE	10	Up	0.0190127410000553	0.431120848375994
C2_CHEN_LVAD_SUPPORT_OF_FAILING_HEART_DN	30	Up	0.0190898511264578	0.432417972909324
C2_DEBIASI_APOPTOSIS_BY_REOVIRUS_INFECTION_DN	248	Up	0.0191508526237108	0.432910823834391
C2_REACTOME_DNA_DAMAGE_TELOMERE_STRESS_INDUCED_SENESCENCE	73	Down	0.0191617972571185	0.432910823834391
C2_REACTOME_MITOTIC_SPINDLE_CHECKPOINT	95	Down	0.0191713949513734	0.432910823834391
C2_REACTOME_FORMATION_OF_THE_BETA_CATENIN:TCF_TRANSACTIVATING_COMPLEX	80	Down	0.0192067902047412	0.43325971299854
C7_GSE27241_WT_VS_RORGT_KO_TH17_POLARIZED_CD4_TCELL_UP	142	Down	0.0192746289419836	0.434221464331784
C5_GO_CALMODULIN_DEPENDENT_PROTEIN_KINASE_ACTIVITY	19	Up	0.0193041922704288	0.434221464331784
C5_GO_REGULATION_OF_VERY_LOW_DENSITY_LIPOPROTEIN_PARTICLE_REMODELING	3	Up	0.0193290461264748	0.434221464331784
C7_GSE411_100MIN_VS_400MIN_IL6_STIM_SOCS3_KO_MACROPHAGE_DN	173	Up	0.019329381577537	0.434221464331784
C7_GSE28737_FOLLICULAR_VS_MARGINAL_ZONE_BCELL_UP	171	Up	0.0193598348356605	0.434456293527948
C5_GO_NUCLEAR_MEMBRANE	251	Up	0.019444589280183	0.435907959683607
C2_RICKMAN_HEAD_AND_NECK_CANCER_E	37	Down	0.0194954556375726	0.436254811703525
C3_GTGTTGA_MIR505	82	Up	0.0195002265876777	0.436254811703525
C7_GSE36392_EOSINOPHIL_VS_MAC_IL25_TREATED_LUNG_DN	182	Up	0.019524544708294	0.436340284530191
C1_chr7q35	5	Up	0.0195552344738412	0.436340284530191
C7_GSE35435_RESTING_VS_IL4_TREATED_MACROPHAGE_UP	164	Up	0.0195643068237539	0.436340284530191
C5_GO_GAS_TRANSPORT	9	Down	0.0196156363866865	0.436491667533509
C7_GSE2770_IL12_AND_TGFB_VS_IL4_TREATED_ACT_CD4_TCELL_2H_DN	174	Up	0.0196274032926852	0.436491667533509
C5_GO_OLFACTORY_RECEPTOR_ACTIVITY	16	Down	0.0196730914631911	0.436491667533509
C2_ZWANG_DOWN_BY_2ND_EGF_PULSE	216	Up	0.0196843554061336	0.436491667533509
C5_GO_PROMOTER_SPECIFIC_CHROMATIN_BINDING	34	Up	0.0196983965791432	0.436491667533509
C5_GO_REGULATION_OF_STEROL_TRANSPORT	34	Up	0.0197260185966247	0.436491667533509
C5_GO_MEIOTIC_SPINDLE	6	Down	0.0197284181693685	0.436491667533509
C2_TIEN_INTESTINE_PROBIOTICS_2HR_DN	79	Up	0.0197318426330574	0.436491667533509
C7_GSE37416_0H_VS_6H_F_TULARENSIS_LVS_NEUTROPHIL_UP	180	Up	0.019829967072913	0.43821604753295
C7_GSE40274_EOS_VS_FOXP3_AND_EOS_TRANSDUCED_ACTIVATED_CD4_TCELL_UP	146	Up	0.0198928958958882	0.438790166943002
C7_GSE43863_TH1_VS_LY6C_INT_CXCR5POS_EFFECTOR_CD4_TCELL_DN	177	Up	0.0199026371698485	0.438790166943002
C2_REACTOME_REGULATION_OF_RUNX2_EXPRESSION_AND_ACTIVITY	54	Down	0.0199740659256688	0.438790166943002
C2_REACTOME_G2_M_DNA_REPLICATION_CHECKPOINT	5	Down	0.0199883890958663	0.438790166943002
C7_GSE20198_UNTREATED_VS_IL12_TREATED_ACT_CD4_TCELL_DN	170	Up	0.0200260416835989	0.438790166943002
C7_GSE14769_UNSTIM_VS_120MIN_LPS_BMDM_UP	185	Up	0.0200287048045792	0.438790166943002
C2_BIOCARTA_BARRESTIN_PATHWAY	11	Up	0.0200388086543448	0.438790166943002
C2_SABATES_COLORECTAL_ADENOMA_SIZE_DN	8	Up	0.0200533072784196	0.438790166943002
C5_GO_FACIT_COLLAGEN_TRIMER	3	Down	0.0200718194051149	0.438790166943002
C2_GENTILE_UV_RESPONSE_CLUSTER_D5	31	Up	0.020078494545229	0.438790166943002
C7_GSE37533_PPARG1_FOXP3_VS_FOXP3_TRANSDUCED_CD4_TCELL_PIOGLITAZONE_TREATED_DN	168	Up	0.0200897794812456	0.438790166943002
C5_GO_PROTEIN_K48_LINKED_DEUBIQUITINATION	29	Up	0.0201129286721059	0.438790166943002
C7_GSE360_LOW_DOSE_B_MALAYI_VS_M_TUBERCULOSIS_MAC_UP	151	Up	0.0201308770739196	0.438790166943002
C5_GO_PROTEIN_MANNOSYLATION	24	Up	0.020138737579624	0.438790166943002
C2_TIEN_INTESTINE_PROBIOTICS_6HR_UP	40	Down	0.0201856748501075	0.438935466870968
C7_GSE39110_DAY3_VS_DAY6_POST_IMMUNIZATION_CD8_TCELL_UP	161	Up	0.0202024315575518	0.438935466870968
C2_HERNANDEZ_ABERRANT_MITOSIS_BY_DOCETACEL_2NM_UP	65	Down	0.0202060243461293	0.438935466870968
C5_GO_SALIVARY_GLAND_DEVELOPMENT	30	Down	0.0202562283014837	0.439586460932197
C2_HUTTMANN_B_CLL_POOR_SURVIVAL_UP	231	Up	0.0202766613435781	0.439590732900746
C5_GO_ADENOSINE_TO_INOSINE_EDITING	7	Up	0.0203235764072781	0.440168544661318
C5_GO_NEGATIVE_REGULATION_OF_CD4_POSITIVE_ALPHA_BETA_T_CELL_ACTIVATION	22	Up	0.0203728322334542	0.440795851202516
C2_SIG_BCR_SIGNALING_PATHWAY	42	Up	0.0204282997367133	0.441556174309078
C7_GSE17301_CTRL_VS_48H_ACD3_ACD28_STIM_CD8_TCELL_UP	165	Up	0.0204967749338343	0.441893214869514
C7_GSE360_T_GONDII_VS_B_MALAYI_HIGH_DOSE_DC_DN	164	Up	0.0205032715598401	0.441893214869514
C2_LU_TUMOR_ENDOTHELIAL_MARKERS_DN	5	Down	0.0205801102428782	0.441893214869514
C5_GO_INNERVATION	19	Down	0.0205869236591458	0.441893214869514
C2_BIOCARTA_CXCR4_PATHWAY	16	Up	0.020594483703922	0.441893214869514
C5_GO_HISTONE_DEACETYLATION	62	Up	0.0206138101080745	0.441893214869514
C5_GO_ANTIGEN_PROCESSING_AND_PRESENTATION_OF_ENDOGENOUS_ANTIGEN	15	Down	0.0206313716286696	0.441893214869514
C5_GO_REGULATION_OF_CELLULAR_AMINE_METABOLIC_PROCESS	56	Down	0.0206395144284409	0.441893214869514
C5_GO_RENAL_CONTROL_OF_PERIPHERAL_VASCULAR_RESISTANCE_INVOLVED_IN_REGULATION_OF_SYSTEMIC_ARTERIAL_BLOOD_PRESSURE	3	Down	0.0206554363580962	0.441893214869514
C7_GSE41867_NAIVE_VS_DAY15_LCMV_CONE13_EFFECTOR_CD8_TCELL_DN	163	Up	0.0206613342576852	0.441893214869514
C7_GSE35825_IFNA_VS_IFNG_STIM_MACROPHAGE_DN	173	Up	0.0207552494979103	0.441893214869514
C5_GO_PEPTIDYL_LYSINE_MONOMETHYLATION	9	Up	0.0207633821443404	0.441893214869514
C5_GO_ACYLGLYCEROL_HOMEOSTASIS	19	Up	0.0207636773147753	0.441893214869514
C2_ZHAN_V1_LATE_DIFFERENTIATION_GENES_UP	29	Up	0.0207665973821836	0.441893214869514
C5_GO_NEGATIVE_REGULATION_OF_CELL_DIVISION	15	Down	0.0207891111865377	0.441893214869514
C2_GYORFFY_DOXORUBICIN_RESISTANCE	26	Up	0.0207900604149636	0.441893214869514
C2_HOFFMANN_PRE_BI_TO_LARGE_PRE_BII_LYMPHOCYTE_DN	54	Up	0.0207943361590402	0.441893214869514
C2_MANN_RESPONSE_TO_AMIFOSTINE_UP	18	Up	0.0208266248526081	0.441893214869514
C5_GO_EXTRACELLULAR_MATRIX_CONSTITUENT_CONFERRING_ELASTICITY	7	Down	0.0208520509127378	0.441893214869514
C7_GSE7509_DC_VS_MONOCYTE_UP	173	Up	0.0208660038626051	0.441893214869514
C2_DASU_IL6_SIGNALING_UP	50	Up	0.020881217705396	0.441893214869514
C2_TRAYNOR_RETT_SYNDROM_DN	10	Up	0.0208914206910183	0.441893214869514
C5_GO_CELLULAR_RESPONSE_TO_INSULIN_LIKE_GROWTH_FACTOR_STIMULUS	9	Down	0.0209242247502167	0.442087290249542
C7_GSE21670_UNTREATED_VS_IL6_TREATED_CD4_TCELL_DN	183	Up	0.0209565337347252	0.442087290249542
C5_GO_REGULATION_OF_BLOOD_VOLUME_BY_RENIN_ANGIOTENSIN	5	Down	0.0209616493558454	0.442087290249542
C2_LUI_TARGETS_OF_PAX8_PPARG_FUSION	26	Down	0.0209897248664687	0.442250041973133
C2_MEINHOLD_OVARIAN_CANCER_LOW_GRADE_DN	17	Down	0.0210411279254911	0.442520680077251
C2_REACTOME_TRANSCRIPTIONAL_REGULATION_BY_MECP2	40	Up	0.0210433118132762	0.442520680077251
C2_REACTOME_RUNX2_REGULATES_CHONDROCYTE_MATURATION	3	Up	0.0211460169807447	0.444250412836283
C5_GO_MYOBLAST_DIFFERENTIATION	53	Up	0.0211672175880843	0.444266152334256
C5_GO_CONDENSED_CHROMOSOME_OUTER_KINETOCHORE	9	Down	0.0211885681216095	0.444285005121355
C5_GO_LAMELLIPODIUM_MEMBRANE	19	Up	0.0213053880327256	0.445976014342077
C2_PEDERSEN_METASTASIS_BY_ERBB2_ISOFORM_1	39	Up	0.0213384468535802	0.445976014342077
C7_GSE37533_UNTREATED_VS_PIOGLIZATONE_TREATED_CD4_TCELL_PPARG1_AND_FOXP3_TRASDUCED_DN	171	Up	0.0213398436407441	0.445976014342077
C2_REACTOME_SIGNALING_BY_NOTCH4	67	Down	0.0213513352168559	0.445976014342077
C5_GO_HYDROLASE_ACTIVITY_ACTING_ON_CARBON_NITROGEN_BUT_NOT_PEPTIDE_BONDS_IN_CYCLIC_AMIDES	4	Up	0.0213810898026457	0.446168505074805
C1_chr21q11	4	Up	0.0214218178257738	0.446210302636295
C5_GO_NUCLEOBASE_CONTAINING_SMALL_MOLECULE_CATABOLIC_PROCESS	38	Up	0.021449825605263	0.446210302636295
C2_BIOCARTA_ERBB3_PATHWAY	4	Down	0.0214912105164891	0.446210302636295
C5_GO_NEUTROPHIL_CLEARANCE	5	Up	0.0215345736298873	0.446210302636295
C7_GSE29614_CTRL_VS_DAY7_TIV_FLU_VACCINE_PBMC_DN	162	Down	0.0215642938925614	0.446210302636295
C7_GSE18791_UNSTIM_VS_NEWCATSLE_VIRUS_DC_10H_DN	154	Up	0.0216171824489526	0.446210302636295
C2_AMIT_SERUM_RESPONSE_60_MCF10A	50	Up	0.0216278852888905	0.446210302636295
C2_NABA_COLLAGENS	31	Down	0.0216304672067531	0.446210302636295
C2_REACTOME_COLLAGEN_CHAIN_TRIMERIZATION	31	Down	0.0216304672067531	0.446210302636295
C5_GO_EXTRACELLULAR_MATRIX_STRUCTURAL_CONSTITUENT_CONFERRING_TENSILE_STRENGTH	31	Down	0.0216304672067531	0.446210302636295
C2_FONTAINE_FOLLICULAR_THYROID_ADENOMA_DN	56	Up	0.0216537951718656	0.446210302636295
C2_ZHAN_MULTIPLE_MYELOMA_CD1_AND_CD2_UP	82	Up	0.0216706617891139	0.446210302636295
C7_GSE37605_FOXP3_FUSION_GFP_VS_IRES_GFP_TREG_C57BL6_UP	154	Up	0.021703387311589	0.446210302636295
C5_GO_DNA_BINDING_TRANSCRIPTION_FACTOR_ACTIVITY	1158	Up	0.0217048280123204	0.446210302636295
C7_GSE15330_HSC_VS_GRANULOCYTE_MONOCYTE_PROGENITOR_DN	158	Up	0.0217107042803309	0.446210302636295
C5_GO_PROTEIN_TAG	9	Down	0.0217179263328322	0.446210302636295
C5_GO_SIGNAL_PEPTIDASE_COMPLEX	4	Down	0.0217624756379099	0.446210302636295
C2_PRAMOONJAGO_SOX4_TARGETS_UP	49	Up	0.0217805653226196	0.446210302636295
C5_GO_LATERAL_SPROUTING_FROM_AN_EPITHELIUM	9	Down	0.0217852357416166	0.446210302636295
C7_GSE24210_CTRL_VS_IL35_TREATED_TCONV_CD4_TCELL_UP	177	Up	0.0217939111125125	0.446210302636295
C2_SCHAEFFER_PROSTATE_DEVELOPMENT_AND_CANCER_BOX1_UP	14	Up	0.0218713713380925	0.447095059665407
C5_GO_PEPTIDASE_COMPLEX	68	Down	0.0219137538934933	0.447095059665407
C7_GSE13547_2H_VS_12_H_ANTI_IGM_STIM_BCELL_DN	176	Down	0.0219254248503962	0.447095059665407
C7_GSE17721_POLYIC_VS_PAM3CSK4_2H_BMDC_UP	169	Up	0.0219441130415921	0.447095059665407
C5_GO_HISTONE_SERINE_KINASE_ACTIVITY	5	Down	0.0219648212102762	0.447095059665407
C7_GSE34156_UNTREATED_VS_24H_NOD2_LIGAND_TREATED_MONOCYTE_DN	167	Up	0.0219842936777263	0.447095059665407
C7_GSE29618_PRE_VS_DAY7_FLU_VACCINE_MDC_DN	149	Up	0.0220084576444897	0.447095059665407
C2_MCBRYAN_PUBERTAL_BREAST_5_6WK_DN	103	Up	0.0220211454845322	0.447095059665407
C7_GSE45365_HEALTHY_VS_MCMV_INFECTION_CD11B_DC_UP	153	Up	0.0220581106672712	0.447095059665407
C5_GO_POSITIVE_REGULATION_OF_MESONEPHROS_DEVELOPMENT	14	Down	0.0221273955067135	0.447095059665407
C7_GSE21670_UNTREATED_VS_TGFB_TREATED_CD4_TCELL_DN	149	Up	0.0221388885470096	0.447095059665407
C5_GO_GLYCEROLIPID_BIOSYNTHETIC_PROCESS	182	Up	0.0221494098966222	0.447095059665407
C5_GO_MIRNA_LOADING_ONTO_RISC_INVOLVED_IN_GENE_SILENCING_BY_MIRNA	7	Up	0.0221538580497796	0.447095059665407
C2_STARK_PREFRONTAL_CORTEX_22Q11_DELETION_UP	160	Up	0.022162082325818	0.447095059665407
C2_POMEROY_MEDULLOBLASTOMA_PROGNOSIS_DN	33	Down	0.0221767355332703	0.447095059665407
C7_GSE11864_CSF1_VS_CSF1_PAM3CYS_IN_MAC_UP	182	Up	0.0221809475532891	0.447095059665407
C2_BIOCARTA_NKCELLS_PATHWAY	20	Up	0.0221962895197244	0.447095059665407
C2_REACTOME_EPHB_MEDIATED_FORWARD_SIGNALING	38	Down	0.0222075942263488	0.447095059665407
C7_GSE22886_NAIVE_BCELL_VS_MONOCYTE_DN	184	Up	0.022263458785746	0.447739258257354
C7_GSE27786_LIN_NEG_VS_BCELL_DN	172	Up	0.0222822105244329	0.447739258257354
C2_CHARAFE_BREAST_CANCER_LUMINAL_VS_BASAL_UP	305	Up	0.0223319729261338	0.447739258257354
C2_REACTOME_MET_PROMOTES_CELL_MOTILITY	36	Down	0.0223729296779826	0.447739258257354
C2_BIOCARTA_AHSP_PATHWAY	10	Down	0.0223870946387949	0.447739258257354
C7_GSE35685_CD34POS_CD10NEG_CD62LPOS_VS_CD34POS_CD10POS_BONE_MARROW_UP	179	Up	0.0223924442492397	0.447739258257354
C2_NUYTTEN_NIPP1_TARGETS_UP	618	Up	0.022396847512454	0.447739258257354
C3_ACATTCC_MIR1_MIR206	252	Up	0.0224044825174122	0.447739258257354
C5_GO_FIBRILLAR_COLLAGEN_TRIMER	8	Down	0.022425260073959	0.447742577745047
C2_HOLLERN_EMT_BREAST_TUMOR_UP	108	Up	0.0224647698890949	0.448119555831781
C5_GO_TRANSFORMING_GROWTH_FACTOR_BETA_RECEPTOR_ACTIVITY_TYPE_II	4	Up	0.0225047197383252	0.448504611812513
C2_GRATIAS_RETINOBLASTOMA_16Q24	18	Up	0.0225627536888802	0.449249036098574
C5_GO_PROTEASOME_CORE_COMPLEX_BETA_SUBUNIT_COMPLEX	5	Down	0.0226261141808036	0.449901896481555
C2_BIDUS_METASTASIS_DN	129	Up	0.0226460826631396	0.449901896481555
C2_BIOCARTA_BLYMPHOCYTE_PATHWAY	12	Down	0.022716929867314	0.449901896481555
C5_GO_EUKARYOTIC_TRANSLATION_INITIATION_FACTOR_3_COMPLEX_EIF3M	6	Down	0.0227347941968489	0.449901896481555
C2_REACTOME_DCC_MEDIATED_ATTRACTIVE_SIGNALING	12	Down	0.0227767478368689	0.449901896481555
C5_GO_SOMATIC_RECOMBINATION_OF_IMMUNOGLOBULIN_GENE_SEGMENTS	44	Up	0.0227939096792738	0.449901896481555
C2_REACTOME_SYNTHESIS_SECRETION_AND_INACTIVATION_OF_GLUCOSE_DEPENDENT_INSULINOTROPIC_POLYPEPTIDE_GIP	7	Down	0.0228003671015657	0.449901896481555
C7_GSE5679_PPARG_LIGAND_ROSIGLITAZONE_VS_ROSIGLITAZONE_AND_RARA_AGONIST_AM580_TREATED_DC_DN	164	Up	0.0228267603796852	0.449901896481555
C7_GSE17721_CPG_VS_GARDIQUIMOD_2H_BMDC_DN	181	Up	0.0228283219900281	0.449901896481555
C2_REACTOME_INTERLEUKIN_1_FAMILY_SIGNALING	116	Down	0.02284584465615	0.449901896481555
C7_GSE37416_CTRL_VS_3H_F_TULARENSIS_LVS_NEUTROPHIL_UP	160	Up	0.0228563822914008	0.449901896481555
C2_LY_AGING_OLD_DN	53	Down	0.0228581949341057	0.449901896481555
C7_GSE37534_GW1929_VS_ROSIGLITAZONE_TREATED_CD4_TCELL_PPARG1_FOXP3_TRANSDUCED_DN	160	Up	0.022891895024707	0.449901896481555
C5_GO_ANTIMICROBIAL_HUMORAL_RESPONSE	53	Down	0.0229044689075563	0.449901896481555
C5_GO_REGULATION_OF_AMYLOID_FIBRIL_FORMATION	6	Up	0.0229300066252282	0.449901896481555
C2_REACTOME_REGULATION_OF_PTEN_STABILITY_AND_ACTIVITY	55	Down	0.0229561365143333	0.449901896481555
C7_GSE46606_UNSTIM_VS_CD40L_IL2_IL5_3DAY_STIMULATED_IRF4_KO_BCELL_DN	169	Up	0.022973613880812	0.449901896481555
C2_SARTIPY_NORMAL_AT_INSULIN_RESISTANCE_UP	22	Up	0.0229786333958753	0.449901896481555
C2_KEGG_SNARE_INTERACTIONS_IN_VESICULAR_TRANSPORT	36	Up	0.0229890487084899	0.449901896481555
C3_AP2_Q3	187	Up	0.0230129754486336	0.449914044516495
C5_GO_HEAT_GENERATION	11	Up	0.0230310922755762	0.449914044516495
C2_AMIT_EGF_RESPONSE_120_MCF10A	37	Up	0.023058775710078	0.450050121069205
C2_REACTOME_DISSOLUTION_OF_FIBRIN_CLOT	10	Up	0.0231008232936262	0.450466054225712
C2_BIOCARTA_CARM_ER_PATHWAY	22	Up	0.0231571619423652	0.450910607055228
C2_REACTOME_INTERLEUKIN_1_SIGNALING	87	Down	0.023176532357963	0.450910607055228
C5_GO_POSITIVE_REGULATION_OF_NITRIC_OXIDE_MEDIATED_SIGNAL_TRANSDUCTION	3	Down	0.0231858927441279	0.450910607055228
C2_GARGALOVIC_RESPONSE_TO_OXIDIZED_PHOSPHOLIPIDS_GREEN_DN	22	Up	0.0232071581920194	0.45092048068447
C2_REACTOME_P75NTR_REGULATES_AXONOGENESIS	5	Down	0.0232929300115415	0.451931746502315
C6_ESC_J1_UP_LATE.V1_UP	120	Up	0.0233086536540167	0.451931746502315
C2_LU_EZH2_TARGETS_DN	328	Up	0.0233216170800117	0.451931746502315
C2_SU_KIDNEY	7	Down	0.0233712490768139	0.452232015031026
C7_GSE2826_WT_VS_XID_BCELL_DN	153	Up	0.0233787484638329	0.452232015031026
C7_GSE18893_CTRL_VS_TNF_TREATED_TCONV_2H_DN	172	Up	0.0234424637215522	0.452361887421482
C5_GO_POSITIVE_REGULATION_OF_KIDNEY_DEVELOPMENT	28	Down	0.0235427247399612	0.452361887421482
C7_GSE18791_CTRL_VS_NEWCASTLE_VIRUS_DC_10H_UP	174	Up	0.0235823728166571	0.452361887421482
C5_GO_SIN3_COMPLEX	13	Up	0.0235954010209071	0.452361887421482
C7_GSE41867_NAIVE_VS_DAY8_LCMV_ARMSTRONG_EFFECTOR_CD8_TCELL_DN	173	Up	0.02359703982207	0.452361887421482
C5_GO_REGULATION_OF_CYTOKINESIS	71	Down	0.0236043380160462	0.452361887421482
C5_GO_CONDENSED_NUCLEAR_CHROMOSOME_CENTROMERIC_REGION	20	Down	0.0236080426630229	0.452361887421482
C5_GO_REGULATION_OF_INSULIN_LIKE_GROWTH_FACTOR_RECEPTOR_SIGNALING_PATHWAY	11	Up	0.0236340647788119	0.452361887421482
C7_GSE20500_CTRL_VS_RARA_ANTAGONIST_TREATED_CD4_TCELL_UP	147	Up	0.0236348845124368	0.452361887421482
C7_GSE22886_CTRL_VS_LPS_24H_DC_UP	182	Up	0.0236419665130427	0.452361887421482
C7_GSE17721_0.5H_VS_24H_CPG_BMDC_UP	172	Up	0.0236942675104038	0.452361887421482
C2_REACTOME_SIGNAL_TRANSDUCTION_BY_L1	20	Up	0.0237342459612721	0.452361887421482
C5_GO_MULTINUCLEAR_OSTEOCLAST_DIFFERENTIATION	5	Down	0.0237693952306307	0.452361887421482
C5_GO_NUCLEAR_ENVELOPE	375	Up	0.0237797642413697	0.452361887421482
C7_GSE29949_MICROGLIA_BRAIN_VS_CD8_NEG_DC_SPLEEN_UP	149	Up	0.0238086097645519	0.452361887421482
C2_REACTOME_TCR_SIGNALING	99	Down	0.0238272034489907	0.452361887421482
C2_STEIN_ESRRA_TARGETS_DN	88	Up	0.0238495346531029	0.452361887421482
C2_PID_RB_1PATHWAY	53	Up	0.0238655624468406	0.452361887421482
C5_GO_ALDOSTERONE_SECRETION	3	Down	0.0238837488395911	0.452361887421482
C2_REACTOME_ACYL_CHAIN_REMODELLING_OF_PG	4	Up	0.023889144332461	0.452361887421482
C3_ATGTTTC_MIR494	129	Up	0.023901737282011	0.452361887421482
C2_BONOME_OVARIAN_CANCER_SURVIVAL_SUBOPTIMAL_DEBULKING	407	Up	0.0239047461761266	0.452361887421482
C7_GSE13306_RA_VS_UNTREATED_TCONV_UP	152	Up	0.0239531451719819	0.452361887421482
C7_GSE46606_UNSTIM_VS_CD40L_IL2_IL5_1DAY_STIMULATED_IRF4_KO_BCELL_UP	175	Up	0.0239560448557089	0.452361887421482
C2_GINESTIER_BREAST_CANCER_ZNF217_AMPLIFIED_UP	62	Up	0.0240048537805769	0.452361887421482
C5_GO_ACYL_CARNITINE_TRANSPORT	2	Up	0.0240255685727266	0.452361887421482
C5_GO_ACYL_CARNITINE_TRANSMEMBRANE_TRANSPORTER_ACTIVITY	2	Up	0.0240255685727266	0.452361887421482
C2_REACTOME_METABOLISM_OF_AMINO_ACIDS_AND_DERIVATIVES	276	Down	0.0240815278169488	0.452361887421482
C5_GO_REGULATION_OF_AMYLOID_PRECURSOR_PROTEIN_CATABOLIC_PROCESS	23	Up	0.0241042729714646	0.452361887421482
C5_GO_RESPONSE_TO_MAGNESIUM_ION	16	Up	0.024112375007987	0.452361887421482
C7_GSE26290_CTRL_VS_AKT_INHIBITOR_TREATED_ANTI_CD3_AND_IL2_STIM_CD8_TCELL_DN	174	Up	0.024117492335316	0.452361887421482
C5_GO_ADHESION_OF_SYMBIONT_TO_HOST	8	Up	0.0241315338183308	0.452361887421482
C7_GSE31082_DN_VS_CD8_SP_THYMOCYTE_DN	168	Up	0.0241330575545005	0.452361887421482
C7_GSE25088_WT_VS_STAT6_KO_MACROPHAGE_ROSIGLITAZONE_STIM_UP	172	Up	0.0241506552551377	0.452361887421482
C7_GSE41176_UNSTIM_VS_ANTI_IGM_STIM_BCELL_6H_UP	181	Up	0.024176786475213	0.452361887421482
C2_REACTOME_TFAP2_AP_2_FAMILY_REGULATES_TRANSCRIPTION_OF_GROWTH_FACTORS_AND_THEIR_RECEPTORS	10	Down	0.024180554751885	0.452361887421482
C7_GSE44649_NAIVE_VS_ACTIVATED_CD8_TCELL_DN	179	Up	0.0242002194708753	0.452361887421482
C5_GO_NEUROPEPTIDE_SIGNALING_PATHWAY	34	Down	0.024222169754921	0.452361887421482
C2_BIOCARTA_SPRY_PATHWAY	14	Up	0.0242478689649042	0.452361887421482
C7_GSE3400_UNTREATED_VS_IFNB_TREATED_MEF_DN	115	Down	0.0242806086897803	0.452361887421482
C7_GSE9037_CTRL_VS_LPS_1H_STIM_IRAK4_KO_BMDM_UP	163	Up	0.0242855330106746	0.452361887421482
C5_GO_TRIGLYCERIDE_RICH_LIPOPROTEIN_PARTICLE_REMODELING	8	Up	0.02428577667107	0.452361887421482
C5_GO_VERY_LOW_DENSITY_LIPOPROTEIN_PARTICLE_REMODELING	8	Up	0.02428577667107	0.452361887421482
C7_GSE39820_TGFBETA1_VS_TGFBETA3_IN_IL6_IL23A_TREATED_CD4_TCELL_UP	154	Up	0.0243144611317392	0.452361887421482
C5_GO_O_ACETYLTRANSFERASE_ACTIVITY	5	Up	0.0243312071894398	0.452361887421482
C5_GO_CILIARY_NEUROTROPHIC_FACTOR_MEDIATED_SIGNALING_PATHWAY	5	Up	0.024343370915422	0.452361887421482
C7_GSE27786_CD4_TCELL_VS_MONO_MAC_DN	160	Up	0.0243735628690956	0.452432038367381
C7_GSE37301_PRO_BCELL_VS_RAG2_KO_NK_CELL_UP	172	Up	0.0244256775175572	0.452432038367381
C2_KEGG_RIG_I_LIKE_RECEPTOR_SIGNALING_PATHWAY	52	Up	0.0244276879967932	0.452432038367381
C3_AGCGCAG_MIR191	9	Up	0.0244304553240776	0.452432038367381
C7_GSE10422_WT_VS_BAFF_TRANSGENIC_LN_BCELL_UP	155	Up	0.0244924199801343	0.45310144179333
C7_GSE26343_WT_VS_NFAT5_KO_MACROPHAGE_LPS_STIM_DN	167	Up	0.0245230158255503	0.45310144179333
C7_GSE15735_CTRL_VS_HDAC_INHIBITOR_TREATED_CD4_TCELL_2H_UP	177	Up	0.024529176244025	0.45310144179333
C2_MONNIER_POSTRADIATION_TUMOR_ESCAPE_DN	320	Up	0.0246625369028438	0.455157253486342
C5_GO_REGULATION_OF_MORPHOGENESIS_OF_A_BRANCHING_STRUCTURE	35	Down	0.0246883298260612	0.455157253486342
C7_GSE29164_UNTREATED_VS_CD8_TCELL_TREATED_MELANOMA_DAY3_DN	168	Up	0.0247033283552178	0.455157253486342
C5_GO_MACROPHAGE_COLONY_STIMULATING_FACTOR_SIGNALING_PATHWAY	5	Up	0.0247395150743945	0.455251416921806
C5_GO_ANTIGEN_PROCESSING_AND_PRESENTATION_OF_EXOGENOUS_PEPTIDE_ANTIGEN_VIA_MHC_CLASS_I	61	Down	0.0247653881647326	0.455251416921806
C7_GSE21670_TGFB_VS_IL6_TREATED_STAT3_KO_CD4_TCELL_UP	157	Up	0.0247713103531545	0.455251416921806
C2_XU_HGF_TARGETS_REPRESSED_BY_AKT1_UP	9	Up	0.0248051871980262	0.45525579909337
C2_KIM_MYCL1_AMPLIFICATION_TARGETS_UP	11	Down	0.0248134634316876	0.45525579909337
C7_GSE42021_CD24HI_VS_CD24INT_TCONV_THYMUS_UP	172	Up	0.0248479662498084	0.455504110417373
C7_GSE18893_TCONV_VS_TREG_2H_TNF_STIM_DN	176	Up	0.0249392296650463	0.455661470427426
C5_GO_S_ADENOSYLMETHIONINE_DEPENDENT_METHYLTRANSFERASE_ACTIVITY	138	Up	0.024974868776933	0.455661470427426
C2_RICKMAN_HEAD_AND_NECK_CANCER_C	44	Down	0.024981421919025	0.455661470427426
C7_GSE22886_NAIVE_CD4_TCELL_VS_MONOCYTE_DN	183	Up	0.0249848957732317	0.455661470427426
C2_DORN_ADENOVIRUS_INFECTION_48HR_DN	34	Up	0.0250053666953332	0.455661470427426
C5_GO_CYTOPLASMIC_TRANSLATION	80	Down	0.0250054408854983	0.455661470427426
C7_GSE33424_CD161_INT_VS_NEG_CD8_TCELL_DN	166	Up	0.025017557895841	0.455661470427426
C5_GO_DEACETYLASE_ACTIVITY	35	Up	0.0250243582479362	0.455661470427426
C7_GSE33425_CD161_INT_VS_NEG_CD8_TCELL_UP	182	Up	0.0250990999506009	0.456639655131409
C5_GO_POSITIVE_REGULATION_OF_SMOOTH_MUSCLE_CELL_MIGRATION	29	Up	0.0251205895660248	0.456648173341218
C7_GSE14769_20MIN_VS_360MIN_LPS_BMDM_UP	173	Up	0.0251697596460108	0.456707545228171
C7_GSE14699_NAIVE_VS_ACT_CD8_TCELL_DN	166	Up	0.0251929287971932	0.456707545228171
C5_GO_POSITIVE_REGULATION_OF_TROPHOBLAST_CELL_MIGRATION	3	Up	0.0252032904184893	0.456707545228171
C2_REACTOME_DETOXIFICATION_OF_REACTIVE_OXYGEN_SPECIES	29	Up	0.0252242059270356	0.456707545228171
C2_KANG_DOXORUBICIN_RESISTANCE_DN	18	Up	0.0252289763970817	0.456707545228171
C5_GO_TRANSMITTER_GATED_CHANNEL_ACTIVITY	22	Down	0.0252649207145051	0.456884178782134
C7_GSE12845_NAIVE_VS_DARKZONE_GC_TONSIL_BCELL_UP	159	Up	0.0253566517410754	0.456884178782134
C3_ATGTTAA_MIR302C	191	Up	0.0254126568131568	0.456884178782134
C7_GSE20715_WT_VS_TLR4_KO_24H_OZONE_LUNG_UP	147	Up	0.0254159635605233	0.456884178782134
C7_GSE2770_UNTREATED_VS_IL4_TREATED_ACT_CD4_TCELL_48H_UP	173	Up	0.0254236603269611	0.456884178782134
C7_GSE29164_CD8_TCELL_VS_CD8_TCELL_AND_IL12_TREATED_MELANOMA_DAY7_UP	181	Up	0.0254261856814853	0.456884178782134
C7_GSE36891_POLYIC_TLR3_VS_PAM_TLR2_STIM_PERITONEAL_MACROPHAGE_DN	154	Up	0.0254852231978418	0.456884178782134
C5_GO_PYRIMIDINE_CONTAINING_COMPOUND_CATABOLIC_PROCESS	32	Up	0.0254896856066	0.456884178782134
C7_GSE22935_UNSTIM_VS_24H_MBOVIS_BCG_STIM_MYD88_KO_MACROPHAGE_UP	178	Up	0.0254910130831393	0.456884178782134
C7_GSE13547_CTRL_VS_ANTI_IGM_STIM_BCELL_2H_UP	175	Down	0.0254952507542384	0.456884178782134
C5_GO_MITOTIC_DNA_REPLICATION_CHECKPOINT	9	Down	0.0255510258378439	0.456884178782134
C3_PAX4_01	198	Up	0.0255523014097188	0.456884178782134
C7_GSE2770_TGFB_AND_IL4_VS_IL4_TREATED_ACT_CD4_TCELL_48H_UP	176	Up	0.0255685025506518	0.456884178782134
C5_GO_MICROTUBULE_MINUS_END_BINDING	7	Up	0.0255991160374832	0.456884178782134
C2_SHEDDEN_LUNG_CANCER_GOOD_SURVIVAL_A4	148	Up	0.0255995256144974	0.456884178782134
C7_GSE9988_ANTI_TREM1_AND_LPS_VS_VEHICLE_TREATED_MONOCYTES_DN	171	Up	0.0256280406561427	0.456884178782134
C7_GSE18791_CTRL_VS_NEWCASTLE_VIRUS_DC_8H_UP	180	Up	0.0256313668430124	0.456884178782134
C7_GSE19923_E2A_KO_VS_HEB_AND_E2A_KO_DP_THYMOCYTE_UP	165	Up	0.0256706309323928	0.456884178782134
C2_REACTOME_NITRIC_OXIDE_STIMULATES_GUANYLATE_CYCLASE	17	Down	0.0256755922799711	0.456884178782134
C2_PHONG_TNF_TARGETS_UP	49	Up	0.0256770730985305	0.456884178782134
C2_BIOCARTA_RACC_PATHWAY	12	Down	0.0256804116509223	0.456884178782134
C7_GSE26030_UNSTIM_VS_RESTIM_TH1_DAY15_POST_POLARIZATION_UP	180	Up	0.0257354337298352	0.457488401729305
H_HALLMARK_P53_PATHWAY	176	Up	0.0257866975278699	0.45779126189192
C5_GO_LIPID_STORAGE	54	Up	0.0258146209015477	0.45779126189192
C7_GSE18893_TCONV_VS_TREG_2H_CULTURE_DN	175	Up	0.0258156928517057	0.45779126189192
C2_REACTOME_ACTIVATION_OF_ATR_IN_RESPONSE_TO_REPLICATION_STRESS	35	Down	0.0258782237154349	0.458016689195882
C5_GO_GLYCEROL_ETHER_METABOLIC_PROCESS	4	Up	0.0259184044117749	0.458016689195882
C7_GSE9316_IL6_KO_VS_IFNG_KO_INVIVO_EXPANDED_CD4_TCELL_UP	167	Up	0.0259326892356272	0.458016689195882
C2_WANG_LMO4_TARGETS_UP	295	Up	0.0259419629169581	0.458016689195882
C5_GO_REGULATION_OF_POLYSACCHARIDE_METABOLIC_PROCESS	33	Up	0.0259543996067658	0.458016689195882
C7_GSE26343_WT_VS_NFAT5_KO_MACROPHAGE_LPS_STIM_UP	161	Up	0.0259549115868034	0.458016689195882
C5_GO_CD4_RECEPTOR_BINDING	6	Down	0.0259830284592985	0.45814068767966
C5_GO_NEGATIVE_REGULATION_OF_CARDIAC_MUSCLE_ADAPTATION	6	Up	0.0260532962071708	0.458760383764991
C2_TERAMOTO_OPN_TARGETS_CLUSTER_8	5	Up	0.0260604112491829	0.458760383764991
C3_TTCCGTT_MIR191	23	Up	0.0261082696479295	0.459230721912528
C3_NFMUE1_Q6	223	Up	0.0261571536629208	0.459718324449538
C2_REACTOME_DEFECTIVE_CHST14_CAUSES_EDS_MUSCULOCONTRACTURAL_TYPE	4	Down	0.0262472106356508	0.460928178365596
C5_GO_NONASSOCIATIVE_LEARNING	2	Down	0.0263201691257308	0.461836053245759
C5_GO_MOVEMENT_IN_ENVIRONMENT_OF_OTHER_ORGANISM_INVOLVED_IN_SYMBIOTIC_INTERACTION	28	Up	0.0263972297737154	0.462814384482985
C7_GSE29618_BCELL_VS_MONOCYTE_DAY7_FLU_VACCINE_DN	182	Up	0.0264373518271568	0.463144027210748
C5_GO_RESPONSE_TO_MACROPHAGE_COLONY_STIMULATING_FACTOR	10	Up	0.0264778887259321	0.463480400317021
C5_GO_NEGATIVE_REGULATION_OF_MUSCLE_ADAPTATION	10	Up	0.0265261791712963	0.463899206376051
C5_GO_MULTI_ORGANISM_MEMBRANE_ORGANIZATION	10	Up	0.0265533759670079	0.463899206376051
C5_GO_POSITIVE_REGULATION_OF_ISOTYPE_SWITCHING	25	Up	0.0265658800686741	0.463899206376051
C2_KYNG_WERNER_SYNDROM_AND_NORMAL_AGING_UP	69	Up	0.0266359738716193	0.464198309432681
C5_GO_CARDIAC_VENTRICLE_FORMATION	4	Up	0.0266386512244845	0.464198309432681
C2_FULCHER_INFLAMMATORY_RESPONSE_LECTIN_VS_LPS_UP	489	Up	0.0266471155854418	0.464198309432681
C2_REACTOME_RNA_POLYMERASE_I_PROMOTER_ESCAPE	77	Down	0.026677946158914	0.464306511795372
C2_BIOCARTA_MYOSIN_PATHWAY	11	Up	0.0267169701989909	0.464306511795372
C5_GO_MACROMOLECULE_DEACYLATION	83	Up	0.0267194044600179	0.464306511795372
C7_GSE45881_CXCR6HI_VS_CXCR1LO_COLONIC_LAMINA_PROPRIA_UP	182	Up	0.026759876725003	0.464306511795372
C3_TTGCACT_MIR130A_MIR301_MIR130B	334	Up	0.0267626734219738	0.464306511795372
C5_GO_POSITIVE_REGULATION_OF_THYMOCYTE_APOPTOTIC_PROCESS	5	Up	0.026783040475972	0.464306511795372
C5_GO_LAMELLIPODIUM	152	Up	0.0268029446113058	0.464306511795372
C5_GO_INSULIN_LIKE_GROWTH_FACTOR_RECEPTOR_BINDING	11	Up	0.0268586712763989	0.464456039658059
C5_GO_LIPID_PHOSPHORYLATION	55	Up	0.0268880536811727	0.464456039658059
C5_GO_POSITIVE_REGULATION_OF_CARBOHYDRATE_METABOLIC_PROCESS	47	Up	0.0268995447912362	0.464456039658059
C7_GSE32164_RESTING_DIFFERENTIATED_VS_ALTERNATIVELY_ACT_M2_MACROPHAGE_UP	155	Down	0.0269425939252811	0.464456039658059
C7_GSE24210_TCONV_VS_TREG_DN	167	Up	0.0269426485388341	0.464456039658059
C7_GSE5455_HEALTHY_VS_TUMOR_BEARING_MOUSE_SPLEEN_MONOCYTE_24H_INCUBATION_UP	165	Up	0.0269610537663749	0.464456039658059
C2_ELVIDGE_HYPOXIA_BY_DMOG_UP	109	Up	0.026970280433596	0.464456039658059
C7_GSE18281_CORTEX_VS_MEDULLA_THYMUS_UP	148	Up	0.0270148717897549	0.464456039658059
C5_GO_PROTEASOME_ACCESSORY_COMPLEX	20	Down	0.0270205723653482	0.464456039658059
C7_GSE24634_IL4_VS_CTRL_TREATED_NAIVE_CD4_TCELL_DAY10_UP	157	Down	0.0270253848054038	0.464456039658059
C7_GSE7460_CTRL_VS_TGFB_TREATED_ACT_TREG_DN	161	Up	0.0270854036996224	0.464793834651499
C2_BIOCARTA_CTLA4_PATHWAY	19	Down	0.0270980340122658	0.464793834651499
C2_SENGUPTA_EBNA1_ANTICORRELATED	121	Up	0.0271092293193136	0.464793834651499
C7_GSE11961_FOLLICULAR_BCELL_VS_MEMORY_BCELL_DAY7_DN	165	Up	0.0271644320858944	0.465372995427354
C7_GSE17186_BLOOD_VS_CORD_BLOOD_NAIVE_BCELL_UP	173	Up	0.0272293017312258	0.465854373441498
C3_ATGAAGG_MIR205	138	Up	0.0272354211789671	0.465854373441498
C5_GO_HISTONE_H3_K9_MODIFICATION	42	Up	0.0272815807034419	0.466275037192276
C7_GSE36009_WT_VS_NLRP10_KO_DC_DN	172	Up	0.0273029437604647	0.466275037192276
C6_JAK2_DN.V1_DN	111	Up	0.0273425442684791	0.466443118675673
C5_GO_UV_DAMAGE_EXCISION_REPAIR	10	Up	0.0273557304788845	0.466443118675673
C2_REACTOME_REGULATION_OF_FOXO_TRANSCRIPTIONAL_ACTIVITY_BY_ACETYLATION	10	Up	0.027399186941676	0.466445264583085
C7_GSE42021_TREG_PLN_VS_CD24HI_TREG_THYMUS_UP	167	Up	0.0274014835242264	0.466445264583085
C5_GO_ADENYLATE_CYCLASE_INHIBITING_G_PROTEIN_COUPLED_RECEPTOR_SIGNALING_PATHWAY	41	Down	0.0274383079598805	0.466445264583085
C2_PID_RAS_PATHWAY	27	Up	0.0274417459898349	0.466445264583085
C7_GSE6259_33D1_POS_DC_VS_CD4_TCELL_DN	169	Up	0.0275138305405437	0.467074556404952
C2_BIOCARTA_CDK5_PATHWAY	10	Up	0.0275267950772817	0.467074556404952
C2_HORIUCHI_WTAP_TARGETS_UP	254	Up	0.027543272418853	0.467074556404952
C7_GSE37301_PRO_BCELL_VS_CD4_TCELL_UP	158	Up	0.0276216213982905	0.467289845327023
C7_GSE27786_LIN_NEG_VS_NKTCELL_DN	167	Up	0.027626682677649	0.467289845327023
C2_REACTOME_MAPK1_ERK2_ACTIVATION	9	Up	0.0276763657877311	0.467289845327023
C7_GSE32986_CURDLAN_HIGHDOSE_VS_GMCSF_AND_CURDLAN_HIGHDOSE_STIM_DC_UP	170	Up	0.0276838004803784	0.467289845327023
C3_GGGATGC_MIR3245P	40	Up	0.027684696181507	0.467289845327023
C5_GO_SWI_SNF_COMPLEX	15	Up	0.0276850357195543	0.467289845327023
C2_STAMBOLSKY_TARGETS_OF_MUTATED_TP53_UP	43	Up	0.0277496195687497	0.468016293394371
C3_CTCAGGG_MIR125B_MIR125A	271	Up	0.0277811783862072	0.468185056697889
C2_DORN_ADENOVIRUS_INFECTION_32HR_UP	9	Down	0.0278293233003701	0.46863286050693
C2_ENK_UV_RESPONSE_KERATINOCYTE_DN	425	Up	0.0278880998831295	0.46925886426121
C2_HEIDENBLAD_AMPLIFIED_IN_BONE_CANCER	6	Up	0.0279471025081444	0.469887699523545
C2_LIANG_HEMATOPOIESIS_STEM_CELL_NUMBER_SMALL_VS_HUGE_UP	34	Up	0.027989473241824	0.470236138617279
C6_PRC2_EZH2_UP.V1_DN	140	Down	0.0280577415258407	0.470793836866353
C5_GO_REGULATION_OF_MORPHOGENESIS_OF_AN_EPITHELIUM	128	Down	0.0281463057380702	0.470793836866353
C7_GSE25502_WT_VS_KLF13_KO_THYMIC_MEMORY_LIKE_CD8_TCELL_UP	148	Up	0.0281493930241505	0.470793836866353
C5_GO_SODIUM_DEPENDENT_PHOSPHATE_TRANSMEMBRANE_TRANSPORTER_ACTIVITY	2	Down	0.028183461939716	0.470793836866353
C7_GSE9509_10MIN_VS_30MIN_LPS_STIM_IL10_KO_MACROPHAGE_UP	177	Up	0.0281883361058324	0.470793836866353
C5_GO_RHOMBOMERE_DEVELOPMENT	4	Up	0.0282086517966907	0.470793836866353
C2_AMIT_EGF_RESPONSE_120_HELA	53	Up	0.0282210332798792	0.470793836866353
C2_OSAWA_TNF_TARGETS	7	Up	0.0282276754901119	0.470793836866353
C5_GO_CELL_RECOGNITION	89	Down	0.028229819322215	0.470793836866353
C7_GSE16450_CTRL_VS_IFNA_6H_STIM_IMMATURE_NEURON_CELL_LINE_DN	165	Up	0.0282526155408626	0.470793836866353
C2_OUELLET_CULTURED_OVARIAN_CANCER_INVASIVE_VS_LMP_DN	21	Down	0.0283116265865268	0.470793836866353
C2_XU_GH1_EXOGENOUS_TARGETS_DN	68	Up	0.0283587729805138	0.470793836866353
C2_LI_AMPLIFIED_IN_LUNG_CANCER	142	Down	0.028388078874523	0.470793836866353
C5_GO_SERINE_TYPE_CARBOXYPEPTIDASE_ACTIVITY	5	Up	0.0284191235354495	0.470793836866353
C7_GSE6875_TCONV_VS_FOXP3_KO_TREG_DN	171	Up	0.0284226822338395	0.470793836866353
C2_GAUSSMANN_MLL_AF4_FUSION_TARGETS_F_DN	22	Up	0.0284273339255266	0.470793836866353
C5_GO_ESTABLISHMENT_OF_PROTEIN_LOCALIZATION_TO_MEMBRANE	260	Down	0.0284318319427465	0.470793836866353
C7_GSE7509_UNSTIM_VS_FCGRIIB_STIM_MONOCYTE_DN	162	Up	0.028437492116963	0.470793836866353
C5_GO_REGULATION_OF_FATTY_ACID_BIOSYNTHETIC_PROCESS	32	Up	0.0284640262841088	0.470793836866353
C2_REACTOME_TNFR2_NON_CANONICAL_NF_KB_PATHWAY	81	Down	0.028476198717842	0.470793836866353
C7_GSE2770_TGFB_AND_IL4_VS_IL12_TREATED_ACT_CD4_TCELL_2H_DN	170	Up	0.0284777931981029	0.470793836866353
C5_GO_ANTIGEN_PROCESSING_AND_PRESENTATION_VIA_MHC_CLASS_IB	12	Down	0.0285097335668351	0.470929187134315
C2_YAGI_AML_RELAPSE_PROGNOSIS	29	Up	0.0285339029866783	0.470929187134315
C5_GO_GALACTOSE_BINDING	4	Up	0.0285519050250302	0.470929187134315
C2_BILANGES_SERUM_RESPONSE_TRANSLATION	18	Down	0.0285765406792513	0.470929187134315
C5_GO_RECEPTOR_SIGNALING_COMPLEX_SCAFFOLD_ACTIVITY	18	Up	0.0286020809155685	0.470929187134315
C5_GO_GLYCEROLIPID_METABOLIC_PROCESS	177	Up	0.028618865546912	0.470929187134315
C5_GO_REGULATION_OF_ATRIAL_CARDIAC_MUSCLE_CELL_MEMBRANE_REPOLARIZATION	5	Down	0.0286377321826834	0.470929187134315
C7_GSE26343_WT_VS_NFAT5_KO_MACROPHAGE_UP	179	Up	0.0287218501826883	0.47140197342019
C7_GSE5589_LPS_VS_LPS_AND_IL6_STIM_IL6_KO_MACROPHAGE_45MIN_DN	175	Up	0.0287288297425306	0.47140197342019
C7_GSE24634_IL4_VS_CTRL_TREATED_NAIVE_CD4_TCELL_DAY7_UP	172	Down	0.0287433825699272	0.47140197342019
C7_GSE9988_ANTI_TREM1_AND_LPS_VS_CTRL_TREATED_MONOCYTES_DN	181	Up	0.0287782923805956	0.47140197342019
C5_GO_HYALURONIC_ACID_BINDING	13	Down	0.0287853459977765	0.47140197342019
C2_REACTOME_SIGNALING_BY_TGF_BETA_RECEPTOR_COMPLEX_IN_CANCER	8	Up	0.0287966864028262	0.47140197342019
C2_LI_WILMS_TUMOR	14	Down	0.0288892868993923	0.472561731412273
C7_GSE10240_IL17_VS_IL17_AND_IL22_STIM_PRIMARY_BRONCHIAL_EPITHELIAL_CELLS_DN	147	Up	0.0289347619691806	0.472572916414962
C5_GO_ADULT_HEART_DEVELOPMENT	6	Up	0.0289676824338421	0.472572916414962
C7_GSE27786_ERYTHROBLAST_VS_MONO_MAC_DN	172	Up	0.0289811627317878	0.472572916414962
C7_GSE7348_LPS_VS_TOLERIZED_AND_LPS_STIM_MACROPHAGE_UP	171	Up	0.0289918562459588	0.472572916414962
C5_GO_RESPONSE_TO_FRUCTOSE	5	Up	0.0290131629492236	0.472572916414962
C5_GO_CCR2_CHEMOKINE_RECEPTOR_BINDING	2	Up	0.0290204976521456	0.472572916414962
C7_GSE34392_ST2_KO_VS_WT_DAY8_LCMV_EFFECTOR_CD8_TCELL_DN	161	Up	0.0290769422568178	0.472876800152492
C5_GO_DETECTION_OF_STIMULUS_INVOLVED_IN_SENSORY_PERCEPTION	63	Down	0.0291035670785419	0.472876800152492
C7_GSE36078_UNTREATED_VS_AD5_T425A_HEXON_INF_MOUSE_LUNG_DC_UP	162	Up	0.0291044644756195	0.472876800152492
C7_GSE22886_NAIVE_BCELL_VS_NEUTROPHIL_UP	171	Down	0.0291709218335714	0.473006436785181
C2_FLORIO_NEOCORTEX_BASAL_RADIAL_GLIA_UP	211	Down	0.0291846870032693	0.473006436785181
C7_GSE3337_CTRL_VS_4H_IFNG_IN_CD8POS_DC_UP	159	Up	0.0291927921841959	0.473006436785181
C7_GSE37532_VISCERAL_ADIPOSE_TISSUE_VS_LN_DERIVED_PPARG_KO_TREG_CD4_TCELL_DN	117	Up	0.0292254909164189	0.473006436785181
C2_FISCHER_DIRECT_P53_TARGETS_META_ANALYSIS	264	Up	0.0293230277035851	0.473006436785181
C5_GO_TROPHOBLAST_GIANT_CELL_DIFFERENTIATION	8	Down	0.0293348962503757	0.473006436785181
C5_GO_INTERLEUKIN_1_BIOSYNTHETIC_PROCESS	3	Up	0.0293417087304346	0.473006436785181
C5_GO_REGULATION_OF_INTERLEUKIN_1_BIOSYNTHETIC_PROCESS	3	Up	0.0293417087304346	0.473006436785181
C7_GSE19772_CTRL_VS_HCMV_INF_MONOCYTES_AND_PI3K_INHIBITION_UP	146	Up	0.0293520156195318	0.473006436785181
C2_FULCHER_INFLAMMATORY_RESPONSE_LECTIN_VS_LPS_DN	393	Up	0.0293780199580185	0.473006436785181
C7_GSE1112_OT1_VS_HY_CD8AB_THYMOCYTE_RTOC_CULTURE_DN	173	Up	0.0293978679042463	0.473006436785181
C3_GTATGAT_MIR154_MIR487	60	Up	0.0294010260952229	0.473006436785181
C5_GO_REGULATION_OF_FAT_CELL_DIFFERENTIATION	82	Up	0.029426871247553	0.473006436785181
C5_GO_ESTABLISHMENT_OR_MAINTENANCE_OF_ACTIN_CYTOSKELETON_POLARITY	11	Up	0.0294282740412008	0.473006436785181
C7_GSE20727_CTRL_VS_H2O2_TREATED_DC_DN	177	Up	0.0294390600991375	0.473006436785181
C5_GO_ANTIGEN_PROCESSING_AND_PRESENTATION_OF_ENDOGENOUS_PEPTIDE_ANTIGEN_VIA_MHC_CLASS_I_VIA_ER_PATHWAY	5	Down	0.0294788323616043	0.473046798415247
C2_REACTOME_UB_SPECIFIC_PROCESSING_PROTEASES	172	Down	0.0294932325506998	0.473046798415247
C2_BIOCARTA_HCMV_PATHWAY	17	Up	0.0295219053656198	0.473046798415247
C2_TIMOFEEVA_GROWTH_STRESS_VIA_STAT1_DN	12	Up	0.0295286773765628	0.473046798415247
C2_JOHNSTONE_PARVB_TARGETS_3_UP	376	Up	0.029559081347031	0.473184910907557
C5_GO_POSITIVE_REGULATION_OF_LIPID_LOCALIZATION	53	Up	0.0296230287445639	0.47370759408895
C5_GO_POSITIVE_REGULATION_OF_T_CELL_CYTOKINE_PRODUCTION	17	Up	0.029660288870086	0.47370759408895
C3_AAGCCAT_MIR135A_MIR135B	275	Up	0.0297044710007739	0.47370759408895
C5_GO_HISTONE_DEACETYLASE_COMPLEX	66	Up	0.0297098663006236	0.47370759408895
C7_GSE37301_HEMATOPOIETIC_STEM_CELL_VS_LYMPHOID_PRIMED_MPP_UP	166	Up	0.0297611197237204	0.47370759408895
C2_NAGASHIMA_EGF_SIGNALING_UP	47	Up	0.0297836415434225	0.47370759408895
C5_GO_POSITIVE_REGULATION_OF_GUANYLATE_CYCLASE_ACTIVITY	3	Down	0.0298483544617604	0.47370759408895
C5_GO_REGULATION_OF_GUANYLATE_CYCLASE_ACTIVITY	3	Down	0.0298483544617604	0.47370759408895
C7_GSE17721_LPS_VS_POLYIC_2H_BMDC_DN	172	Up	0.0298699967901548	0.47370759408895
C2_ZHAN_EARLY_DIFFERENTIATION_GENES_DN	37	Down	0.0298836589771193	0.47370759408895
C7_GSE2770_TGFB_AND_IL4_ACT_VS_ACT_CD4_TCELL_6H_DN	175	Up	0.029886377473177	0.47370759408895
C7_GSE27896_HDAC6_KO_VS_WT_TREG_UP	170	Up	0.0299029378217073	0.47370759408895
C5_GO_INSULIN_LIKE_GROWTH_FACTOR_BINDING	18	Up	0.0299261335001843	0.47370759408895
C2_REACTOME_RHO_GTPASES_ACTIVATE_PKNS	79	Down	0.0299492563876588	0.47370759408895
C7_GSE17721_CPG_VS_GARDIQUIMOD_0.5H_BMDC_DN	161	Up	0.0299628701527039	0.47370759408895
C2_REACTOME_PRC2_METHYLATES_HISTONES_AND_DNA	65	Down	0.0299641135136579	0.47370759408895
C5_GO_PROTEIN_METHYLTRANSFERASE_ACTIVITY	77	Up	0.0299674600392064	0.47370759408895
C2_MORI_MATURE_B_LYMPHOCYTE_DN	62	Down	0.0299868708127519	0.47370759408895
C5_GO_AMYLOID_PRECURSOR_PROTEIN_METABOLIC_PROCESS	45	Up	0.0300060603722504	0.47370759408895
C7_GSE14415_FOXP3_KO_NATURAL_TREG_VS_TCONV_UP	143	Up	0.0300680315074315	0.474341211645559
C5_GO_POSITIVE_REGULATION_OF_CELL_GROWTH_INVOLVED_IN_CARDIAC_MUSCLE_CELL_DEVELOPMENT	6	Up	0.0301086182538545	0.474636802850858
C2_DACOSTA_UV_RESPONSE_VIA_ERCC3_XPCS_DN	76	Up	0.0302576984376447	0.475714157759403
C7_GSE25123_ROSIGLITAZONE_VS_IL4_AND_ROSIGLITAZONE_STIM_PPARG_KO_MACROPHAGE_DAY10_DN	172	Up	0.0302751317767751	0.475714157759403
C5_GO_ARYL_SULFOTRANSFERASE_ACTIVITY	4	Up	0.0302841203840825	0.475714157759403
C2_LEE_LIVER_CANCER_HEPATOBLAST	12	Up	0.0302895400497963	0.475714157759403
C7_GSE22886_DC_VS_MONOCYTE_UP	178	Up	0.030291898255557	0.475714157759403
C5_GO_REGULATION_OF_CARDIAC_MUSCLE_ADAPTATION	8	Up	0.0303339120306999	0.475714157759403
C5_GO_UBIQUITIN_LIKE_MODIFIER_ACTIVATING_ENZYME_ACTIVITY	10	Up	0.0303511864446812	0.475714157759403
C5_GO_U4_SNRNP	11	Down	0.0303691938947393	0.475714157759403
C7_GSE24634_TEFF_VS_TCONV_DAY3_IN_CULTURE_DN	175	Up	0.0303740522401276	0.475714157759403
C7_GSE17721_POLYIC_VS_GARDIQUIMOD_16H_BMDC_UP	169	Up	0.030431324549931	0.476267768874748
C3_ATGTACA_MIR493	251	Up	0.0304893543804857	0.476832429954854
C2_REACTOME_INTERLEUKIN_10_SIGNALING	37	Up	0.0305426377710637	0.477176791385823
C5_GO_CALCIUM_IMPORT_INTO_THE_MITOCHONDRION	10	Up	0.0305553062108217	0.477176791385823
C2_RUTELLA_RESPONSE_TO_HGF_VS_CSF2RB_AND_IL4_DN	216	Up	0.0306576083762235	0.478430478991884
C7_GSE7831_UNSTIM_VS_CPG_STIM_PDC_1H_UP	177	Up	0.0307387947574694	0.478879217501806
C7_GSE17721_0.5H_VS_24H_POLYIC_BMDC_DN	171	Up	0.0307731098418939	0.478879217501806
C2_BASAKI_YBX1_TARGETS_UP	240	Down	0.0307981474043948	0.478879217501806
C3_AP4_Q5	191	Up	0.0308069347094908	0.478879217501806
C7_GSE5589_WT_VS_IL6_KO_LPS_STIM_MACROPHAGE_45MIN_UP	169	Up	0.0308842213518629	0.478879217501806
C5_GO_ENDOLYSOSOME_LUMEN	5	Up	0.0308847160134714	0.478879217501806
C7_GSE22589_HEALTHY_VS_HIV_INFECTED_DC_UP	174	Up	0.0309245474944326	0.478879217501806
C2_KONDO_PROSTATE_CANCER_WITH_H3K27ME3	72	Down	0.0309301906391317	0.478879217501806
C7_GSE4590_SMALL_VS_VPREB_POS_LARGE_PRE_BCELL_UP	159	Up	0.0309390950227839	0.478879217501806
C7_GSE23308_CTRL_VS_CORTICOSTERONE_TREATED_MACROPHAGE_MINERALCORTICOID_REC_KO_UP	177	Up	0.0309481519195148	0.478879217501806
C7_GSE339_CD8POS_VS_CD4CD8DN_DC_IN_CULTURE_DN	161	Up	0.0309760529316221	0.478879217501806
C7_GSE46606_UNSTIM_VS_CD40L_IL2_IL5_1DAY_STIMULATED_IRF4HIGH_SORTED_BCELL_DN	166	Up	0.0309936154551048	0.478879217501806
C5_GO_NEGATIVE_REGULATION_OF_CELL_CHEMOTAXIS_TO_FIBROBLAST_GROWTH_FACTOR	2	Down	0.0310144277939315	0.478879217501806
C2_KEGG_CYTOSOLIC_DNA_SENSING_PATHWAY	37	Up	0.0310179419382557	0.478879217501806
C7_GSE3400_UNTREATED_VS_IFNB_TREATED_MEF_UP	170	Up	0.031036095801121	0.478879217501806
C7_GSE27786_LSK_VS_CD4_TCELL_UP	174	Up	0.0310390801566332	0.478879217501806
C5_GO_METANEPHRIC_S_SHAPED_BODY_MORPHOGENESIS	4	Down	0.0310850214379375	0.478919551061053
C7_GSE37532_VISCERAL_ADIPOSE_TISSUE_VS_LN_DERIVED_PPARG_KO_TREG_CD4_TCELL_UP	168	Up	0.0310993607934141	0.478919551061053
C5_GO_LIPID_BIOSYNTHETIC_PROCESS	514	Up	0.0311287185985025	0.478919551061053
C5_GO_RNA_CAP_BINDING_COMPLEX	12	Up	0.0311298810522583	0.478919551061053
C7_GSE7831_UNSTIM_VS_INFLUENZA_STIM_PDC_1H_DN	171	Up	0.0312070040629886	0.479430267838507
C7_GSE10325_LUPUS_BCELL_VS_LUPUS_MYELOID_DN	177	Up	0.0312258477217014	0.479430267838507
C7_GSE27786_CD8_TCELL_VS_NKTCELL_DN	181	Up	0.0312292882655015	0.479430267838507
C5_GO_SWI_SNF_SUPERFAMILY_TYPE_COMPLEX	65	Up	0.031269180337362	0.479680878079835
C5_GO_DNA_REPAIR_COMPLEX	34	Up	0.031334045664179	0.479680878079835
C7_GSE3982_CENT_MEMORY_CD4_TCELL_VS_TH1_UP	149	Up	0.0313388160458716	0.479680878079835
C2_REACTOME_GENE_AND_PROTEIN_EXPRESSION_BY_JAK_STAT_SIGNALING_AFTER_INTERLEUKIN_12_STIMULATION	33	Down	0.0313585592151754	0.479680878079835
C7_GSE27786_CD8_TCELL_VS_ERYTHROBLAST_UP	180	Up	0.0313847762998522	0.479680878079835
C7_GSE16385_IFNG_TNF_VS_UNSTIM_MACROPHAGE_ROSIGLITAZONE_TREATED_DN	182	Up	0.0313900985614529	0.479680878079835
C2_FLOTHO_PEDIATRIC_ALL_THERAPY_RESPONSE_UP	43	Down	0.0314356667813336	0.479680878079835
C5_GO_OXYGEN_BINDING	17	Down	0.03147154841835	0.479680878079835
C7_GSE1432_1H_VS_24H_IFNG_MICROGLIA_UP	174	Up	0.0314770906475192	0.479680878079835
C7_GSE27859_DC_VS_CD11C_INT_F480_INT_DC_UP	168	Up	0.0314878997195366	0.479680878079835
C1_chr11q22	35	Down	0.0314927655266248	0.479680878079835
C7_GSE18791_CTRL_VS_NEWCASTLE_VIRUS_DC_4H_UP	173	Up	0.0315591859993624	0.479680878079835
C7_GSE45365_NK_CELL_VS_BCELL_UP	171	Up	0.0315730402425023	0.479680878079835
C3_TATCTGG_MIR488	50	Up	0.0316116443278626	0.479680878079835
C5_GO_REGULATION_OF_VERY_LOW_DENSITY_LIPOPROTEIN_PARTICLE_CLEARANCE	3	Up	0.0316249468208805	0.479680878079835
C7_GSE14308_TH2_VS_NAIVE_CD4_TCELL_DN	155	Up	0.0316353487907748	0.479680878079835
C2_IIZUKA_LIVER_CANCER_PROGRESSION_G1_G2_DN	24	Up	0.0316386541435547	0.479680878079835
C7_GSE42088_UNINF_VS_LEISHMANIA_INF_DC_8H_UP	155	Up	0.031643083289067	0.479680878079835
H_HALLMARK_ANGIOGENESIS	25	Up	0.0316940664440382	0.479712125992774
C2_HOEBEKE_LYMPHOID_STEM_CELL_UP	85	Up	0.0316966352065626	0.479712125992774
C2_PARK_HSC_VS_MULTIPOTENT_PROGENITORS_DN	12	Down	0.0317181578386177	0.479712125992774
C7_GSE9601_NFKB_INHIBITOR_VS_PI3K_INHIBITOR_TREATED_HCMV_INF_MONOCYTE_UP	172	Up	0.0317834963027287	0.479712125992774
C7_GSE22611_UNSTIM_VS_6H_MDP_STIM_MUTANT_NOD2_TRANSDUCED_HEK293T_CELL_UP	152	Up	0.0317980934591421	0.479712125992774
C5_GO_GLUTATHIONE_DERIVATIVE_BIOSYNTHETIC_PROCESS	17	Up	0.0318013045532596	0.479712125992774
C2_REACTOME_ARMS_MEDIATED_ACTIVATION	6	Down	0.0318087171565445	0.479712125992774
C2_GALE_APL_WITH_FLT3_MUTATED_UP	53	Up	0.0318218097664037	0.479712125992774
C5_GO_STARTLE_RESPONSE	16	Down	0.0318929794777495	0.4804515902879
C5_GO_FAT_CELL_DIFFERENTIATION	153	Up	0.0320128017849424	0.481922448492241
C7_GSE27786_BCELL_VS_NKCELL_DN	173	Up	0.0320959220858167	0.481936494375835
C2_REACTOME_TRANSCRIPTIONAL_REGULATION_BY_THE_AP_2_TFAP2_FAMILY_OF_TRANSCRIPTION_FACTORS	29	Down	0.032121846305114	0.481936494375835
C2_TONKS_TARGETS_OF_RUNX1_RUNX1T1_FUSION_MONOCYTE_UP	168	Up	0.0321947091253861	0.481936494375835
C7_GSE42724_MEMORY_BCELL_VS_PLASMABLAST_DN	172	Up	0.0321963356578343	0.481936494375835
C5_GO_RESPONSE_TO_INTERLEUKIN_12	44	Down	0.0321999711721468	0.481936494375835
C5_GO_NEGATIVE_REGULATION_OF_VIRAL_GENOME_REPLICATION	47	Up	0.0322743692324896	0.481936494375835
C7_GSE29618_BCELL_VS_PDC_DAY7_FLU_VACCINE_DN	172	Up	0.0322786729472112	0.481936494375835
C5_GO_GLYCEROPHOSPHOLIPID_METABOLIC_PROCESS	140	Up	0.0322805362850058	0.481936494375835
C7_GSE33162_UNTREATED_VS_4H_LPS_STIM_HDAC3_HET_MACROPHAGE_DN	163	Up	0.0323015883288039	0.481936494375835
C7_GSE7460_FOXP3_MUT_VS_HET_ACT_TCONV_DN	145	Up	0.0323096671185921	0.481936494375835
C5_GO_HISTONE_H3_DEACETYLATION	18	Up	0.0323101516887797	0.481936494375835
C2_BIOCARTA_HIF_PATHWAY	14	Down	0.0323147743995023	0.481936494375835
C5_GO_REGULATION_OF_CHROMOSOME_SEPARATION	55	Down	0.0323716676798361	0.481936494375835
C2_MCBRYAN_PUBERTAL_BREAST_6_7WK_UP	158	Up	0.0323874804860904	0.481936494375835
C7_GSE6259_FLT3L_INDUCED_VS_WT_SPLENIC_DC_33D1_POS_UP	166	Up	0.0323982204971267	0.481936494375835
C5_GO_NEGATIVE_REGULATION_OF_NUCLEAR_DIVISION	47	Down	0.0323993557866865	0.481936494375835
C2_AIGNER_ZEB1_TARGETS	20	Up	0.0324237377264169	0.481936494375835
C7_GSE13738_TCR_VS_BYSTANDER_ACTIVATED_CD4_TCELL_DN	176	Up	0.0324327283460178	0.481936494375835
C5_GO_PCG_PROTEIN_COMPLEX	36	Up	0.032435260082745	0.481936494375835
C5_GO_REGULATION_OF_AMYLOID_BETA_FORMATION	19	Up	0.032474373897711	0.482187849747079
C5_GO_TRANSFERASE_ACTIVITY_TRANSFERRING_PENTOSYL_GROUPS	40	Up	0.0324982534848231	0.482212814515582
C7_GSE27786_CD4_TCELL_VS_NKCELL_DN	175	Up	0.0325438536051186	0.482359757203071
C2_REACTOME_CYCLIN_A_B1_B2_ASSOCIATED_EVENTS_DURING_G2_M_TRANSITION	22	Down	0.0325690186600104	0.482359757203071
C7_GSE19888_ADENOSINE_A3R_INH_PRETREAT_AND_ACT_BY_A3R_VS_TCELL_MEMBRANES_ACT_MAST_CELL_DN	167	Up	0.0326511128502833	0.482359757203071
C3_AGGAGTG_MIR483	56	Up	0.032657135333773	0.482359757203071
C5_GO_POSITIVE_REGULATION_OF_CHROMATIN_ORGANIZATION	86	Up	0.0326571678397047	0.482359757203071
C7_GSE411_UNSTIM_VS_400MIN_IL6_STIM_MACROPHAGE_UP	181	Up	0.0326598522857341	0.482359757203071
C2_REACTOME_BUTYROPHILIN_BTN_FAMILY_INTERACTIONS	8	Down	0.0326635917159562	0.482359757203071
C5_GO_RESPONSE_TO_MERCURY_ION	7	Down	0.0327103789345815	0.482552520816704
C7_GSE10240_CTRL_VS_IL17_STIM_PRIMARY_BRONCHIAL_EPITHELIAL_CELLS_DN	161	Up	0.0327326324732752	0.482552520816704
C6_PTEN_DN.V1_UP	92	Down	0.0327594987255938	0.482552520816704
C5_GO_PHOSPHOLIPASE_ACTIVITY	68	Up	0.0327716326833869	0.482552520816704
C5_GO_SPHINGOLIPID_BINDING	21	Down	0.0327908792420192	0.482552520816704
C7_GSE29617_DAY3_VS_DAY7_TIV_FLU_VACCINE_PBMC_2008_DN	153	Up	0.032809928336154	0.482552520816704
C7_GSE42088_UNINF_VS_LEISHMANIA_INF_DC_4H_DN	161	Down	0.0328606219111126	0.482971102689512
C5_GO_LACTATE_DEHYDROGENASE_ACTIVITY	5	Down	0.0329325717068428	0.483701321966022
C7_GSE41978_ID2_KO_AND_BIM_KO_VS_BIM_KO_KLRG1_LOW_EFFECTOR_CD8_TCELL_DN	167	Up	0.0329558405666416	0.483716030154835
C5_GO_IMMUNOGLOBULIN_PRODUCTION_INVOLVED_IN_IMMUNOGLOBULIN_MEDIATED_IMMUNE_RESPONSE	48	Up	0.0330047464011785	0.484049367818621
C7_GSE360_DC_VS_MAC_L_DONOVANI_DN	173	Up	0.0330404682375192	0.484049367818621
C3_TCCAGAT_MIR5165P	95	Up	0.0330568843595149	0.484049367818621
C5_GO_CYTOPLASMIC_MICROTUBULE_ORGANIZATION	39	Up	0.033067682265011	0.484049367818621
C7_GSE40068_CXCR5NEG_BCL6NEG_CD4_TCELL_VS_CXCR5POS_BCL6NEG_TFH_DN	176	Up	0.0331341044387665	0.484199788281199
C7_GSE17721_CTRL_VS_GARDIQUIMOD_4H_BMDC_UP	172	Up	0.0331644213633083	0.484199788281199
C7_GSE22886_NAIVE_CD4_TCELL_VS_48H_ACT_TH1_UP	179	Up	0.0331711493344075	0.484199788281199
C5_GO_NEGATIVE_REGULATION_OF_MEMBRANE_POTENTIAL	9	Up	0.033174111184511	0.484199788281199
C5_GO_INTERLEUKIN_13_PRODUCTION	18	Up	0.0331894068384066	0.484199788281199
C7_GSE9037_CTRL_VS_LPS_4H_STIM_BMDM_UP	157	Up	0.0332493842341063	0.484739924059996
C5_GO_POSITIVE_REGULATION_OF_HOMOTYPIC_CELL_CELL_ADHESION	5	Up	0.0332760951373225	0.484739924059996
C5_GO_REGULATION_OF_LYMPHOCYTE_CHEMOTAXIS	16	Up	0.0332933741517062	0.484739924059996
C2_REACTOME_NEGATIVE_REGULATION_OF_ACTIVITY_OF_TFAP2_AP_2_FAMILY_TRANSCRIPTION_FACTORS	7	Down	0.0333554130060278	0.485317908057563
C5_GO_GPI_LINKED_EPHRIN_RECEPTOR_ACTIVITY	3	Down	0.0334080962166301	0.485574195828874
C5_GO_EQUATORIAL_MICROTUBULE_ORGANIZING_CENTER	4	Up	0.0334177334053384	0.485574195828874
C2_HAHTOLA_MYCOSIS_FUNGOIDES_CD4_DN	101	Up	0.0334668307625867	0.485671978089562
C2_BIOCARTA_TSP1_PATHWAY	7	Down	0.0334803540302805	0.485671978089562
C7_GSE2770_UNTREATED_VS_TGFB_AND_IL4_TREATED_ACT_CD4_TCELL_4H_UP	172	Up	0.0334929877849102	0.485671978089562
C6_IL15_UP.V1_UP	131	Up	0.0335570609776711	0.485671978089562
C2_MULLIGHAN_MLL_SIGNATURE_1_UP	331	Up	0.0335652705742465	0.485671978089562
C2_REACTOME_AKT_PHOSPHORYLATES_TARGETS_IN_THE_NUCLEUS	9	Up	0.0335754043057972	0.485671978089562
C2_NAGASHIMA_NRG1_SIGNALING_DN	42	Up	0.0335809653864808	0.485671978089562
C7_GSE7768_OVA_ALONE_VS_OVA_WITH_LPS_IMMUNIZED_MOUSE_WHOLE_SPLEEN_6H_DN	153	Up	0.0336417251255688	0.485817902511399
C7_GSE5542_IFNA_VS_IFNA_AND_IFNG_TREATED_EPITHELIAL_CELLS_6H_DN	166	Up	0.0336557521718985	0.485817902511399
C7_GSE22045_TREG_VS_TCONV_DN	151	Up	0.0337789632338896	0.485817902511399
C7_GSE5589_UNSTIM_VS_180MIN_LPS_STIM_MACROPHAGE_UP	179	Up	0.0338095276263749	0.485817902511399
C7_GSE5679_CTRL_VS_PPARG_LIGAND_ROSIGLITAZONE_TREATED_DC_DN	174	Up	0.033834165234968	0.485817902511399
C5_GO_RESPONSE_TO_DIETARY_EXCESS	14	Up	0.033837482404033	0.485817902511399
C5_GO_UBIQUITIN_PROTEIN_TRANSFERASE_INHIBITOR_ACTIVITY	4	Down	0.0338570232679696	0.485817902511399
C7_GSE360_L_DONOVANI_VS_M_TUBERCULOSIS_MAC_UP	166	Up	0.0338862710981222	0.485817902511399
C1_chr9q22	62	Up	0.0338990735013376	0.485817902511399
C7_GSE18791_CTRL_VS_NEWCASTLE_VIRUS_DC_14H_UP	180	Up	0.0339111181349254	0.485817902511399
C7_GSE46606_DAY1_VS_DAY3_CD40L_IL2_IL5_STIMULATED_IRF4HIGH_BCELL_DN	170	Up	0.033919206126286	0.485817902511399
C7_GSE21360_TERTIARY_VS_QUATERNARY_MEMORY_CD8_TCELL_UP	176	Up	0.0339339225662935	0.485817902511399
C7_GSE5589_LPS_AND_IL10_VS_LPS_AND_IL6_STIM_MACROPHAGE_45MIN_UP	181	Up	0.0339375366605049	0.485817902511399
C7_GSE37301_HEMATOPOIETIC_STEM_CELL_VS_GRAN_MONO_PROGENITOR_DN	170	Up	0.0339479587552546	0.485817902511399
C2_VANDESLUIS_COMMD1_TARGETS_GROUP_4_UP	10	Up	0.033955192415945	0.485817902511399
C5_GO_INTERLEUKIN_6_RECEPTOR_BINDING	7	Up	0.0339660265524807	0.485817902511399
C5_GO_AMELOGENESIS	13	Up	0.0339866717675831	0.485817902511399
C2_VANLOO_SP3_TARGETS_DN	73	Up	0.0340161317751766	0.485817902511399
C2_REACTOME_ACTIVATION_OF_GENE_EXPRESSION_BY_SREBF_SREBP	41	Up	0.0340479189406623	0.485817902511399
C7_GSE23321_CD8_STEM_CELL_MEMORY_VS_CENTRAL_MEMORY_CD8_TCELL_DN	173	Up	0.0340580108404341	0.485817902511399
C7_GSE25088_IL4_VS_IL4_AND_ROSIGLITAZONE_STIM_MACROPHAGE_DAY10_DN	167	Up	0.034080149671545	0.485817902511399
C5_GO_PROTEIN_METHYLATION	148	Up	0.0340830678740217	0.485817902511399
C7_GSE4142_NAIVE_VS_GC_BCELL_UP	161	Up	0.0341100413976534	0.48588356018441
C3_CTCCAAG_MIR432	68	Up	0.0342009321691612	0.486793833561095
C5_GO_POSITIVE_REGULATION_OF_GLUCOSE_TRANSMEMBRANE_TRANSPORT	30	Up	0.0342272300402457	0.486793833561095
C5_GO_NEGATIVE_REGULATION_OF_LIPID_LOCALIZATION	31	Up	0.0342441215252404	0.486793833561095
C2_RIZ_ERYTHROID_DIFFERENTIATION_6HR	17	Up	0.0342635810668377	0.486793833561095
C2_SHEDDEN_LUNG_CANCER_POOR_SURVIVAL_A6	393	Down	0.0342880321298254	0.486822824807972
C2_GOBERT_OLIGODENDROCYTE_DIFFERENTIATION_DN	872	Up	0.0343679893772305	0.487496637055325
C5_GO_CELLULAR_RESPONSE_TO_INSULIN_STIMULUS	168	Up	0.0343918703197164	0.487496637055325
C7_GSE13493_DP_VS_CD8POS_THYMOCYTE_UP	162	Up	0.0344028147404048	0.487496637055325
C7_GSE2770_TGFB_AND_IL4_VS_TGFB_AND_IL12_TREATED_ACT_CD4_TCELL_48H_UP	168	Up	0.0344752486625161	0.488204580636139
C5_GO_PHOSPHOTRANSFERASE_ACTIVITY_FOR_OTHER_SUBSTITUTED_PHOSPHATE_GROUPS	16	Up	0.0345732480790403	0.489039851400992
C7_GSE17721_LPS_VS_CPG_12H_BMDC_UP	166	Up	0.0345792575496904	0.489039851400992
C2_REACTOME_SEMA3A_PAK_DEPENDENT_AXON_REPULSION	16	Down	0.0346141864594392	0.489215336667792
C2_ELVIDGE_HYPOXIA_UP	139	Up	0.0346464027124031	0.489276071384289
C3_ATGTAGC_MIR221_MIR222	104	Up	0.034663530537238	0.489276071384289
C2_BIOCARTA_S1P_PATHWAY	8	Up	0.0347390645959229	0.489660239443228
C7_GSE23568_CTRL_TRANSDUCED_VS_WT_CD8_TCELL_UP	180	Up	0.0347509420593526	0.489660239443228
C7_GSE3039_CD4_TCELL_VS_NKT_CELL_UP	176	Up	0.0348370490584446	0.489660239443228
C5_GO_REGULATION_OF_LIPID_METABOLIC_PROCESS	295	Up	0.0348621936544742	0.489660239443228
C7_GSE19772_CTRL_VS_HCMV_INF_MONOCYTES_UP	173	Up	0.0348800826794154	0.489660239443228
C2_NAISHIRO_CTNNB1_TARGETS_WITH_LEF1_MOTIF	7	Up	0.0348998534410814	0.489660239443228
C2_REACTOME_MYOGENESIS	18	Up	0.034904638471418	0.489660239443228
C2_BENPORATH_PROLIFERATION	137	Down	0.0349303548290879	0.489660239443228
C2_BOQUEST_STEM_CELL_CULTURED_VS_FRESH_DN	16	Up	0.0349431866174235	0.489660239443228
C7_GSE41867_DAY6_VS_DAY8_LCMV_CLONE13_EFFECTOR_CD8_TCELL_DN	179	Up	0.0349501017401561	0.489660239443228
C5_GO_PENTOSE_METABOLIC_PROCESS	3	Down	0.0349578993421628	0.489660239443228
C5_GO_COLLAGEN_TYPE_IV_TRIMER	4	Up	0.035011137353724	0.489660239443228
C2_REACTOME_N_GLYCAN_ANTENNAE_ELONGATION_IN_THE_MEDIAL_TRANS_GOLGI	19	Down	0.0350352096889899	0.489660239443228
C7_GSE17721_CTRL_VS_POLYIC_24H_BMDC_DN	163	Up	0.0350548167296466	0.489660239443228
C5_GO_CELLULAR_HYPOTONIC_RESPONSE	5	Up	0.0350622607740561	0.489660239443228
C2_REACTOME_VISUAL_PHOTOTRANSDUCTION	54	Up	0.0350653323067646	0.489660239443228
C7_GSE31082_DN_VS_DP_THYMOCYTE_DN	183	Up	0.0350958759451756	0.489660239443228
C7_GSE17721_POLYIC_VS_GARDIQUIMOD_6H_BMDC_UP	162	Up	0.0351426268301755	0.489660239443228
C2_MARTINELLI_IMMATURE_NEUTROPHIL_DN	13	Down	0.0351754644743576	0.489660239443228
C7_GSE6259_33D1_POS_VS_DEC205_POS_SPLENIC_DC_UP	161	Up	0.0352166004628293	0.489660239443228
C2_XU_HGF_TARGETS_INDUCED_BY_AKT1_6HR	17	Up	0.0352219496102041	0.489660239443228
C3_CAAGGAT_MIR362	50	Up	0.0352310881794296	0.489660239443228
C2_GROSS_HYPOXIA_VIA_ELK3_ONLY_DN	40	Up	0.035276825298565	0.489660239443228
C3_HMX1_01	29	Up	0.0352823303724432	0.489660239443228
C7_GSE14415_ACT_VS_CTRL_NATURAL_TREG_DN	153	Up	0.0352835731912764	0.489660239443228
C2_BIOCARTA_EOSINOPHILS_PATHWAY	5	Down	0.0352849050675807	0.489660239443228
C7_GSE5542_UNTREATED_VS_IFNG_TREATED_EPITHELIAL_CELLS_24H_DN	169	Up	0.0353173079813464	0.489660239443228
C2_MIKKELSEN_NPC_ICP_WITH_H3K27ME3	3	Down	0.0353857760197707	0.489660239443228
C2_HU_GENOTOXIC_DAMAGE_4HR	35	Down	0.0354049444015753	0.489660239443228
C2_WU_HBX_TARGETS_2_UP	21	Down	0.0355005409274178	0.489660239443228
C5_GO_POSITIVE_REGULATION_OF_POSTSYNAPTIC_MEMBRANE_ORGANIZATION	3	Up	0.0355098887958915	0.489660239443228
C7_GSE44649_NAIVE_VS_ACTIVATED_CD8_TCELL_UP	161	Up	0.0355105618965273	0.489660239443228
C5_GO_PHOSPHATIDYLINOSITOL_BINDING	201	Up	0.0355173470466261	0.489660239443228
C5_GO_POSITIVE_REGULATION_OF_GTPASE_ACTIVITY	318	Up	0.0355185397761826	0.489660239443228
C2_RAY_TUMORIGENESIS_BY_ERBB2_CDC25A_DN	199	Up	0.0355336452883557	0.489660239443228
C5_GO_PROTEIN_FOLDING_CHAPERONE	16	Down	0.0355373293533216	0.489660239443228
C5_GO_PROTEIN_O_LINKED_MANNOSYLATION	18	Up	0.0355712839265124	0.489660239443228
C2_SMID_BREAST_CANCER_RELAPSE_IN_LIVER_UP	4	Down	0.0355817357524348	0.489660239443228
C7_GSE45365_HEALTHY_VS_MCMV_INFECTION_CD11B_DC_IFNAR_KO_DN	136	Down	0.0355990771957842	0.489660239443228
C2_REACTOME_DEFECTIVE_C1GALT1C1_CAUSES_TN_POLYAGGLUTINATION_SYNDROME_TNPS	4	Down	0.0356196348196981	0.489660239443228
C5_GO_PHOTORECEPTOR_OUTER_SEGMENT_MEMBRANE	12	Up	0.0356414841141089	0.489660239443228
C7_GSE22886_NAIVE_BCELL_VS_BLOOD_PLASMA_CELL_UP	172	Up	0.0356554065618941	0.489660239443228
C7_GSE18791_CTRL_VS_NEWCASTLE_VIRUS_DC_12H_UP	177	Up	0.0356702206336016	0.489660239443228
C7_GSE33424_CD161_HIGH_VS_NEG_CD8_TCELL_DN	168	Down	0.0357016096766272	0.489660239443228
C2_WAKASUGI_HAVE_ZNF143_BINDING_SITES	54	Up	0.0357050968686679	0.489660239443228
C2_REACTOME_FGFRL1_MODULATION_OF_FGFR1_SIGNALING	7	Up	0.0357797625842587	0.49037462625732
C2_REACTOME_REGULATION_OF_TP53_ACTIVITY_THROUGH_ACETYLATION	29	Up	0.0358060883511875	0.490426013400281
C7_GSE9988_ANTI_TREM1_VS_LOW_LPS_MONOCYTE_UP	167	Up	0.0358794837623352	0.490997446008942
C7_GSE27786_NKCELL_VS_NKTCELL_UP	184	Up	0.0358930140524881	0.490997446008942
C2_NUYTTEN_EZH2_TARGETS_UP	846	Up	0.0359368866177314	0.491288224038376
C7_GSE41867_NAIVE_VS_DAY8_LCMV_EFFECTOR_CD8_TCELL_DN	187	Up	0.0359865937484252	0.491445151619878
C3_TACAATC_MIR508	51	Up	0.0360056991266591	0.491445151619878
C7_GSE10147_IL3_VS_IL3_AND_CPG_STIM_PDC_DN	157	Up	0.0361076988819748	0.491445151619878
C3_CAGTATT_MIR200B_MIR200C_MIR429	374	Up	0.0361229354274187	0.491445151619878
C2_LEE_DOUBLE_POLAR_THYMOCYTE	23	Down	0.0361354824651157	0.491445151619878
C6_TBK1.DF_UP	250	Up	0.0361612687001633	0.491445151619878
C7_GSE26928_CENTR_MEMORY_VS_CXCR5_POS_CD4_TCELL_DN	129	Up	0.036183115675748	0.491445151619878
C2_TIEN_INTESTINE_PROBIOTICS_2HR_UP	26	Down	0.0362314089956433	0.491445151619878
C7_GSE17721_CTRL_VS_PAM3CSK4_1H_BMDC_UP	169	Up	0.0362693866926653	0.491445151619878
C2_REACTOME_PLASMA_LIPOPROTEIN_ASSEMBLY	13	Up	0.0362796522382349	0.491445151619878
C7_GSE23502_WT_VS_HDC_KO_MYELOID_DERIVED_SUPPRESSOR_CELL_BM_UP	177	Up	0.0362858214751551	0.491445151619878
C5_GO_PROTEIN_DEACETYLASE_ACTIVITY	26	Up	0.0362864782127972	0.491445151619878
C5_GO_EPOXIDE_HYDROLASE_ACTIVITY	6	Up	0.0362953678466074	0.491445151619878
C5_GO_S100_PROTEIN_BINDING	12	Up	0.036305431479312	0.491445151619878
C2_REACTOME_INTERLEUKIN_12_SIGNALING	41	Down	0.0363194656448381	0.491445151619878
C2_GREENBAUM_E2A_TARGETS_UP	33	Down	0.0363655423049777	0.491445151619878
C7_GSE17974_IL4_AND_ANTI_IL12_VS_UNTREATED_12H_ACT_CD4_TCELL_UP	163	Up	0.036406255961759	0.491445151619878
C5_GO_RNA_MODIFICATION	143	Up	0.0364094215486859	0.491445151619878
C2_WU_HBX_TARGETS_3_DN	13	Up	0.0364167277012629	0.491445151619878
C5_GO_CHAPERONE_COFACTOR_DEPENDENT_PROTEIN_REFOLDING	23	Down	0.0364169600801802	0.491445151619878
C5_GO_GTPASE_REGULATOR_ACTIVITY	246	Up	0.036423454131934	0.491445151619878
C2_REACTOME_SLC_TRANSPORTER_DISORDERS	65	Up	0.036481975988448	0.491552136359556
C3_TAATGTG_MIR323	137	Up	0.0365031734845964	0.491552136359556
C5_GO_REGULATION_OF_SYNAPTIC_VESICLE_CLUSTERING	5	Down	0.0365138886001437	0.491552136359556
C7_GSE7768_OVA_WITH_LPS_VS_OVA_WITH_MPL_IMMUNIZED_MOUSE_WHOLE_SPLEEN_6H_UP	163	Up	0.0365237077072053	0.491552136359556
C7_GSE17721_CTRL_VS_LPS_8H_BMDC_UP	167	Up	0.0365445242471428	0.491552136359556
C5_GO_PROTEASOME_ACTIVATING_ATPASE_ACTIVITY	5	Down	0.0366462621894618	0.492493607118143
C7_GSE12366_PLASMA_CELL_VS_MEMORY_BCELL_DN	165	Up	0.0366846099887849	0.492493607118143
C2_REACTOME_CONSTITUTIVE_SIGNALING_BY_ABERRANT_PI3K_IN_CANCER	55	Down	0.0366999315186423	0.492493607118143
C5_GO_REGULATION_OF_SYMBIOSIS_ENCOMPASSING_MUTUALISM_THROUGH_PARASITISM	179	Up	0.0367188718833636	0.492493607118143
C7_GSE19825_NAIVE_VS_IL2RALOW_DAY3_EFF_CD8_TCELL_DN	171	Up	0.0367278756862032	0.492493607118143
C5_GO_MALE_SEX_DETERMINATION	7	Up	0.0367655745406032	0.492694988121853
C5_GO_BINDING_OF_SPERM_TO_ZONA_PELLUCIDA	22	Down	0.0368071474030624	0.492790609092533
C5_GO_REGULATION_OF_CELL_PROJECTION_SIZE	6	Down	0.0368180803092197	0.492790609092533
C5_GO_NEGATIVE_REGULATION_OF_VASCULAR_ASSOCIATED_SMOOTH_MUSCLE_CELL_APOPTOTIC_PROCESS	2	Up	0.0368904946471205	0.493221470405641
C5_GO_NEGATIVE_REGULATION_OF_T_HELPER_17_CELL_DIFFERENTIATION	8	Up	0.0369080409870094	0.493221470405641
C2_REACTOME_LEUKOTRIENE_RECEPTORS	2	Down	0.0369183865432754	0.493221470405641
C2_MATTHEWS_SKIN_CARCINOGENESIS_VIA_JUN	11	Up	0.0370607538181564	0.494233309468421
C2_VANHARANTA_UTERINE_FIBROID_UP	32	Up	0.0370725181199568	0.494233309468421
C5_GO_RESPONSE_TO_STEROL	24	Up	0.0371237733755631	0.494233309468421
C2_REACTOME_INFECTIOUS_DISEASE	308	Down	0.0371314853860633	0.494233309468421
C7_GSE36476_CTRL_VS_TSST_ACT_72H_MEMORY_CD4_TCELL_YOUNG_DN	186	Down	0.0371817733926451	0.494233309468421
C7_GSE26030_UNSTIM_VS_RESTIM_TH17_DAY5_POST_POLARIZATION_UP	158	Up	0.0372449708536985	0.494233309468421
C3_WCAANNNYCAG_UNKNOWN	197	Up	0.037293917397984	0.494233309468421
C7_GSE36392_EOSINOPHIL_VS_NEUTROPHIL_IL25_TREATED_LUNG_UP	164	Up	0.037300567851507	0.494233309468421
C5_GO_HIGH_DENSITY_LIPOPROTEIN_PARTICLE_REMODELING	13	Up	0.0373080064947915	0.494233309468421
C2_PYEON_CANCER_HEAD_AND_NECK_VS_CERVICAL_DN	12	Down	0.0373082829973428	0.494233309468421
C5_GO_REGULATION_OF_BMP_SIGNALING_PATHWAY	48	Up	0.0373154702663821	0.494233309468421
H_HALLMARK_PROTEIN_SECRETION	87	Up	0.0373267985358625	0.494233309468421
C5_GO_REGULATION_OF_T_HELPER_2_CELL_DIFFERENTIATION	10	Up	0.0373360077947799	0.494233309468421
C2_BIOCARTA_CDC25_PATHWAY	7	Down	0.0373602426418783	0.494233309468421
C7_GSE23568_ID3_KO_VS_WT_CD8_TCELL_DN	179	Up	0.0373862555461393	0.494233309468421
C5_GO_VIRAL_LIFE_CYCLE	268	Up	0.0374089361774157	0.494233309468421
C7_GSE14415_INDUCED_TREG_VS_TCONV_UP	163	Down	0.0374347226637977	0.494233309468421
C7_GSE41867_NAIVE_VS_DAY15_LCMV_CONE13_EFFECTOR_CD8_TCELL_UP	94	Down	0.0374525305738834	0.494233309468421
C7_GSE3691_IFN_PRODUCING_KILLER_DC_VS_CONVENTIONAL_DC_SPLEEN_UP	179	Up	0.0374553951810781	0.494233309468421
C7_GSE22935_WT_VS_MYD88_KO_MACROPHAGE_UP	171	Up	0.0374587961105794	0.494233309468421
C2_PHESSE_TARGETS_OF_APC_AND_MBD2_DN	7	Up	0.037497873056227	0.494233309468421
C7_GSE37532_VISCERAL_ADIPOSE_TISSUE_VS_LN_DERIVED_TREG_CD4_TCELL_DN	142	Up	0.0375155288262917	0.494233309468421
C2_RODRIGUES_NTN1_TARGETS_DN	120	Up	0.0376098006387545	0.494233309468421
C2_FISCHER_G2_M_CELL_CYCLE	210	Down	0.0376199731236746	0.494233309468421
C5_GO_PYRIMIDINE_RIBONUCLEOSIDE_TRIPHOSPHATE_BIOSYNTHETIC_PROCESS	12	Up	0.0376207065062204	0.494233309468421
C3_CTACTGT_MIR199A	154	Up	0.0376435736481821	0.494233309468421
C2_BACOLOD_RESISTANCE_TO_ALKYLATING_AGENTS_DN	44	Up	0.037700934083851	0.494233309468421
C7_GSE9509_LPS_VS_LPS_AND_IL10_STIM_IL10_KO_MACROPHAGE_10MIN_DN	179	Up	0.0377053227302912	0.494233309468421
C5_GO_C_TERMINAL_PROTEIN_DEGLUTAMYLATION	2	Down	0.0377066829568784	0.494233309468421
C7_GSE2706_2H_VS_8H_R848_AND_LPS_STIM_DC_UP	175	Up	0.0377534880410624	0.494233309468421
C2_REACTOME_CELLULAR_HEXOSE_TRANSPORT	11	Up	0.0377616111915754	0.494233309468421
C5_GO_DETECTION_OF_MECHANICAL_STIMULUS_INVOLVED_IN_SENSORY_PERCEPTION_OF_SOUND	10	Down	0.0377632814855367	0.494233309468421
C2_DASU_IL6_SIGNALING_DN	6	Up	0.0377751265828105	0.494233309468421
C2_LUCAS_HNF4A_TARGETS_DN	6	Down	0.0378127686278833	0.494233309468421
C7_GSE40274_XBP1_VS_FOXP3_AND_XBP1_TRANSDUCED_ACTIVATED_CD4_TCELL_UP	178	Up	0.0378173506641265	0.494233309468421
C7_GSE17721_POLYIC_VS_GARDIQUIMOD_1H_BMDC_DN	170	Up	0.0378179626559066	0.494233309468421
C1_chr5q23	28	Down	0.0378359339707216	0.494233309468421
C2_BOYLAN_MULTIPLE_MYELOMA_PCA3_UP	63	Up	0.0378601408609014	0.494252307645048
C7_GSE24726_WT_VS_E2_2_KO_PDC_DAY6_POST_DELETION_DN	181	Up	0.0379046849454984	0.494347451914187
C2_HAHTOLA_SEZARY_SYNDROM_UP	88	Down	0.0379129427284001	0.494347451914187
C5_GO_PROTEASOME_CORE_COMPLEX_ALPHA_SUBUNIT_COMPLEX	7	Down	0.0379829822824157	0.494599474115813
C2_BRUNO_HEMATOPOIESIS	55	Up	0.0380221720731972	0.494599474115813
C7_GSE20198_IL12_VS_IL12_IL18_TREATED_ACT_CD4_TCELL_DN	176	Up	0.0380369602019982	0.494599474115813
C7_GSE43955_TH0_VS_TGFB_IL6_IL23_TH17_ACT_CD4_TCELL_52H_DN	162	Up	0.0380605711025405	0.494599474115813
C2_WU_HBX_TARGETS_3_UP	16	Down	0.0380674107976339	0.494599474115813
C5_GO_ENERGY_RESERVE_METABOLIC_PROCESS	64	Up	0.0380739525494674	0.494599474115813
C3_GCGCCTT_MIR525_MIR524	12	Up	0.0380916503335522	0.494599474115813
C7_GSE7568_CTRL_VS_3H_TGFB_TREATED_MACROPHAGES_WITH_IL4_AND_DEXAMETHASONE_DN	170	Up	0.0381753064223151	0.495389594630795
C7_GSE2770_UNTREATED_VS_TGFB_AND_IL12_TREATED_ACT_CD4_TCELL_48H_DN	167	Up	0.0382166534309416	0.495472357368131
C7_GSE23321_CD8_STEM_CELL_MEMORY_VS_NAIVE_CD8_TCELL_DN	178	Up	0.0382273015213823	0.495472357368131
C7_GSE2197_CPG_DNA_VS_UNTREATED_IN_DC_DN	166	Up	0.0382702332995729	0.495733022043304
C7_GSE2405_S_AUREUS_VS_A_PHAGOCYTOPHILUM_NEUTROPHIL_DN	177	Up	0.0383811226293606	0.496657563037369
C5_GO_RRNA_BINDING	43	Down	0.038387333625178	0.496657563037369
C5_GO_CALCIUM_DEPENDENT_PROTEIN_KINASE_ACTIVITY	8	Up	0.0384172338474536	0.496748554088234
C7_GSE13493_DP_VS_CD4INTCD8POS_THYMOCYTE_UP	169	Up	0.0384519532405657	0.496860381702516
C5_GO_GLIAL_CELL_PROLIFERATION	31	Up	0.0384716274006183	0.496860381702516
C5_GO_UBIQUITIN_LIGASE_INHIBITOR_ACTIVITY	3	Down	0.0385470269209596	0.497409602089814
C3_TATTATA_MIR374	218	Up	0.0385599488983679	0.497409602089814
C2_REACTOME_FOXO_MEDIATED_TRANSCRIPTION_OF_CELL_CYCLE_GENES	15	Up	0.0386056314467516	0.497703342384442
C7_GSE9037_CTRL_VS_LPS_1H_STIM_BMDM_UP	166	Up	0.038795472916074	0.499585736465861
C2_REACTOME_SYNTHESIS_OF_SUBSTRATES_IN_N_GLYCAN_BIOSYTHESIS	53	Up	0.0387976401702301	0.499585736465861
C2_DORN_ADENOVIRUS_INFECTION_32HR_DN	33	Up	0.0388245928984498	0.499636630055109
C2_REACTOME_APEX1_INDEPENDENT_RESOLUTION_OF_AP_SITES_VIA_THE_SINGLE_NUCLEOTIDE_REPLACEMENT_PATHWAY	6	Up	0.0389018138859151	0.499684835742904
C2_REACTOME_PHOSPHORYLATION_OF_EMI1	6	Down	0.0389073253622757	0.499684835742904
C5_GO_POSITIVE_REGULATION_OF_RIG_I_SIGNALING_PATHWAY	6	Up	0.0389183503049868	0.499684835742904
C7_GSE29164_UNTREATED_VS_CD8_TCELL_AND_IL12_TREATED_MELANOMA_DAY7_UP	182	Up	0.0389408307804049	0.499684835742904
C7_GSE11057_CD4_EFF_MEM_VS_PBMC_UP	177	Up	0.0389448424243145	0.499684835742904
C1_chr16q12	24	Up	0.0389663541752281	0.499684835742904
C2_REACTOME_GROWTH_HORMONE_RECEPTOR_SIGNALING	19	Up	0.0390148341136658	0.499764961696593
C2_REACTOME_REGULATION_OF_LIPID_METABOLISM_BY_PEROXISOME_PROLIFERATOR_ACTIVATED_RECEPTOR_ALPHA_PPARALPHA	97	Up	0.0390302532839445	0.499764961696593
C2_GEORGES_CELL_CYCLE_MIR192_TARGETS	57	Down	0.0390416213229811	0.499764961696593
C5_GO_RIBOSOME_ASSEMBLY	45	Down	0.0390750833480741	0.499898725306368
C7_GSE17721_CTRL_VS_CPG_6H_BMDC_UP	172	Up	0.0391119314627616	0.500056330137308
C2_RUTELLA_RESPONSE_TO_HGF_VS_CSF2RB_AND_IL4_UP	364	Up	0.0391334420307243	0.500056330137308
C5_GO_REGULATION_OF_EPITHELIAL_CELL_DIFFERENTIATION_INVOLVED_IN_KIDNEY_DEVELOPMENT	11	Down	0.0391771657580834	0.50015876063169
C7_GSE18281_PERIMEDULLARY_CORTICAL_REGION_VS_WHOLE_MEDULLA_THYMUS_UP	150	Up	0.0391875068174348	0.50015876063169
C5_GO_METHYLATION_DEPENDENT_CHROMATIN_SILENCING	17	Up	0.0393189647282542	0.50121334919842
C2_GRAESSMANN_RESPONSE_TO_MC_AND_DOXORUBICIN_UP	486	Up	0.0393218745320204	0.50121334919842
C7_GSE39556_CD8A_DC_VS_NK_CELL_MOUSE_3H_POST_POLYIC_INJ_DN	177	Up	0.0393709445536612	0.50121334919842
C5_GO_CEREBRAL_CORTEX_REGIONALIZATION	4	Down	0.0393805343467365	0.50121334919842
C7_GSE17721_POLYIC_VS_CPG_12H_BMDC_UP	168	Up	0.0393891402742339	0.50121334919842
C7_GSE17974_2H_VS_72H_UNTREATED_IN_VITRO_CD4_TCELL_UP	164	Up	0.0394085715799338	0.50121334919842
C7_GSE15750_DAY6_VS_DAY10_EFF_CD8_TCELL_DN	177	Up	0.0394664566840001	0.501655844673221
C2_RICKMAN_HEAD_AND_NECK_CANCER_B	24	Down	0.0395508955184391	0.502365348912214
C7_GSE2770_IL12_AND_TGFB_ACT_VS_ACT_CD4_TCELL_6H_UP	165	Up	0.0396135190966721	0.502365348912214
C7_GSE12845_IGD_NEG_BLOOD_VS_DARKZONE_GC_TONSIL_BCELL_DN	182	Up	0.0396227577547063	0.502365348912214
C5_GO_REGULATION_OF_CELLULAR_RESPONSE_TO_INSULIN_STIMULUS	57	Up	0.0396661715834191	0.502365348912214
C5_GO_REGULATION_OF_DENDRITE_EXTENSION	16	Down	0.0397149737772119	0.502365348912214
C5_GO_ALDITOL_NADPPLUS_1_OXIDOREDUCTASE_ACTIVITY	8	Down	0.0397323182482461	0.502365348912214
C2_PID_EPHRINB_REV_PATHWAY	28	Down	0.0397341743999926	0.502365348912214
C7_GSE12392_WT_VS_IFNB_KO_CD8A_NEG_SPLEEN_DC_UP	175	Up	0.0397416578854286	0.502365348912214
C7_GSE11961_MARGINAL_ZONE_BCELL_VS_MEMORY_BCELL_DAY40_UP	154	Up	0.0397641077789825	0.502365348912214
C2_MENSE_HYPOXIA_UP	86	Up	0.0397896120014802	0.502365348912214
C2_WEI_MIR34A_TARGETS	125	Up	0.0397903428877786	0.502365348912214
C5_GO_ANAPHASE_PROMOTING_COMPLEX_BINDING	8	Down	0.0397997866536813	0.502365348912214
C7_GSE41867_LCMV_ARMSTRONG_VS_CLONE13_DAY8_EFFECTOR_CD8_TCELL_UP	176	Up	0.0398696910241277	0.502545856018554
C5_GO_INNATE_IMMUNE_RESPONSE_IN_MUCOSA	13	Down	0.0398784706635587	0.502545856018554
C7_GSE25123_IL4_VS_IL4_AND_ROSIGLITAZONE_STIM_PPARG_KO_MACROPHAGE_DAY10_DN	168	Up	0.0399099619510089	0.502545856018554
C5_GO_EXOCRINE_SYSTEM_DEVELOPMENT	36	Down	0.039910659530661	0.502545856018554
C7_GSE30971_CTRL_VS_LPS_STIM_MACROPHAGE_WBP7_HET_4H_DN	169	Up	0.039934329337302	0.502545856018554
C5_GO_REGULATION_OF_CARBOHYDRATE_METABOLIC_PROCESS_BY_REGULATION_OF_TRANSCRIPTION_FROM_RNA_POLYMERASE_II_PROMOTER	9	Up	0.0399745562118131	0.502545856018554
C7_GSE6674_UNSTIM_VS_CPG_STIM_BCELL_UP	129	Up	0.0399789722762342	0.502545856018554
C2_DELACROIX_RARG_BOUND_MEF	279	Up	0.0399991614904055	0.502545856018554
C2_REACTOME_SIGNALING_BY_NODAL	11	Up	0.0400830432750753	0.503308641077723
C7_GSE11961_PLASMA_CELL_DAY7_VS_GERMINAL_CENTER_BCELL_DAY40_DN	157	Up	0.0401592240274204	0.503748895569249
C7_GSE21670_TGFB_VS_TGFB_AND_IL6_TREATED_STAT3_KO_CD4_TCELL_UP	173	Up	0.040164484054962	0.503748895569249
C5_GO_NEGATIVE_REGULATION_OF_CD4_POSITIVE_ALPHA_BETA_T_CELL_DIFFERENTIATION	17	Up	0.0402128007373217	0.504063860598291
C7_GSE36476_CTRL_VS_TSST_ACT_40H_MEMORY_CD4_TCELL_OLD_DN	180	Down	0.0402643127373229	0.504418492268088
C2_REACTOME_RHO_GTPASES_ACTIVATE_NADPH_OXIDASES	21	Up	0.0403193124897289	0.504710559275282
C2_TURASHVILI_BREAST_LOBULAR_CARCINOMA_VS_DUCTAL_NORMAL_UP	50	Down	0.0403503495000523	0.504710559275282
C2_DAZARD_RESPONSE_TO_UV_SCC_DN	100	Up	0.0403573282447712	0.504710559275282
C2_REACTOME_INOSITOL_PHOSPHATE_METABOLISM	40	Up	0.0404185712484119	0.504767801435976
C7_GSE27670_BLIMP1_VS_LMP1_TRANSDUCED_GC_BCELL_UP	163	Up	0.0404288280098317	0.504767801435976
C2_BIOCARTA_LYMPHOCYTE_PATHWAY	9	Down	0.0404356985425988	0.504767801435976
C7_GSE21670_UNTREATED_VS_TGFB_TREATED_CD4_TCELL_UP	110	Down	0.0404548516457227	0.504767801435976
C7_GSE41867_NAIVE_VS_DAY15_LCMV_EFFECTOR_CD8_TCELL_UP	171	Up	0.0404857806717888	0.504863727631038
C2_REACTOME_BIOSYNTHESIS_OF_THE_N_GLYCAN_PRECURSOR_DOLICHOL_LIPID_LINKED_OLIGOSACCHARIDE_LLO_AND_TRANSFER_TO_A_NASCENT_PROTEIN	67	Up	0.0406697680198566	0.506078701370968
C3_TGCCTTA_MIR124A	461	Up	0.0406700172289961	0.506078701370968
C7_GSE39556_CD8A_DC_VS_NK_CELL_MOUSE_3H_POST_POLYIC_INJ_UP	185	Down	0.040684347577329	0.506078701370968
C5_GO_REGULATION_OF_CD4_POSITIVE_ALPHA_BETA_T_CELL_ACTIVATION	48	Up	0.0407095474071895	0.506078701370968
C7_GSE37605_C57BL6_VS_NOD_FOXP3_FUSION_GFP_TCONV_DN	168	Up	0.040731891274084	0.506078701370968
C5_GO_TELENCEPHALON_REGIONALIZATION	6	Down	0.0407569729168523	0.506078701370968
C7_GSE18791_CTRL_VS_NEWCASTLE_VIRUS_DC_18H_UP	179	Up	0.0408022962956086	0.506078701370968
C2_BLALOCK_ALZHEIMERS_DISEASE_UP	1347	Up	0.040829417761487	0.506078701370968
C7_GSE21927_GMCSF_IL6_VS_GMCSF_GCSF_TREATED_BONE_MARROW_UP	127	Up	0.0408503949553195	0.506078701370968
C5_GO_INTERLEUKIN_1_RECEPTOR_ACTIVITY	6	Down	0.0408602842103043	0.506078701370968
C7_GSE11864_UNTREATED_VS_CSF1_IFNG_IN_MAC_DN	166	Up	0.0408844417748545	0.506078701370968
C7_GSE2770_UNTREATED_VS_ACT_CD4_TCELL_2H_UP	181	Up	0.0409061546466851	0.506078701370968
C7_GSE17721_CTRL_VS_PAM3CSK4_6H_BMDC_UP	171	Up	0.0409324425419815	0.506078701370968
C3_CCGNMNNTNACG_UNKNOWN	71	Up	0.0409407614560961	0.506078701370968
C5_GO_AMYLOID_FIBRIL_FORMATION	12	Up	0.0409563794005802	0.506078701370968
C7_GSE21670_UNTREATED_VS_IL6_TREATED_STAT3_KO_CD4_TCELL_DN	170	Up	0.0409696842514411	0.506078701370968
C2_REACTOME_METABOLISM_OF_ANGIOTENSINOGEN_TO_ANGIOTENSINS	11	Down	0.0410441084382171	0.506078701370968
C2_BERENJENO_TRANSFORMED_BY_RHOA_REVERSIBLY_DN	24	Up	0.0410596059215317	0.506078701370968
C5_GO_REGULATION_OF_AXON_DIAMETER	3	Down	0.0410851024394483	0.506078701370968
C5_GO_POLYSACCHARIDE_BIOSYNTHETIC_PROCESS	59	Up	0.0410996683089436	0.506078701370968
C1_chr11q13	211	Up	0.0411264632038522	0.506078701370968
C7_GSE17721_LPS_VS_PAM3CSK4_6H_BMDC_UP	159	Up	0.0411369612165422	0.506078701370968
C5_GO_ADULT_BEHAVIOR	82	Down	0.0411616763924097	0.506078701370968
C7_GSE1432_6H_VS_24H_IFNG_MICROGLIA_UP	175	Up	0.04120823517716	0.506078701370968
C5_GO_REGULATION_OF_SEQUESTERING_OF_TRIGLYCERIDE	8	Up	0.0412143948017937	0.506078701370968
C7_GSE14308_TH1_VS_NATURAL_TREG_DN	177	Up	0.0412739205417407	0.506078701370968
C7_GSE9878_CTRL_VS_EBF_TRANSDUCED_PAX5_KO_PRO_BCELL_UP	157	Up	0.0412772309449158	0.506078701370968
C7_GSE5589_UNSTIM_VS_180MIN_LPS_AND_IL10_STIM_MACROPHAGE_UP	173	Up	0.0412794290499375	0.506078701370968
C2_REACTOME_ACTIVATION_OF_NIMA_KINASES_NEK9_NEK6_NEK7	7	Down	0.0412894182405229	0.506078701370968
C5_GO_CHRONIC_INFLAMMATORY_RESPONSE	11	Down	0.0413031070520128	0.506078701370968
C5_GO_POSITIVE_REGULATION_OF_GLIOGENESIS	50	Up	0.0413570077279082	0.506078701370968
C5_GO_REGULATION_OF_TRANSCRIPTION_INVOLVED_IN_G1_S_TRANSITION_OF_MITOTIC_CELL_CYCLE	25	Down	0.04135824647022	0.506078701370968
C7_GSE30971_CTRL_VS_LPS_STIM_MACROPHAGE_WBP7_HET_2H_DN	173	Up	0.0413950924849582	0.506078701370968
C2_FOURNIER_ACINAR_DEVELOPMENT_LATE_DN	19	Down	0.0414033221552138	0.506078701370968
C5_GO_ENDOCRINE_PANCREAS_DEVELOPMENT	27	Up	0.0414116897916885	0.506078701370968
C7_GSE3565_CTRL_VS_LPS_INJECTED_SPLENOCYTES_UP	168	Up	0.0414218998774378	0.506078701370968
C7_GSE19198_CTRL_VS_IL21_TREATED_TCELL_6H_DN	176	Up	0.0415403716867085	0.507240862366705
C6_P53_DN.V2_DN	87	Down	0.0415791780985868	0.507429486424495
C2_REACTOME_REGULATION_OF_MRNA_STABILITY_BY_PROTEINS_THAT_BIND_AU_RICH_ELEMENTS	74	Down	0.0416162893712828	0.507502566532096
C7_GSE339_EX_VIVO_VS_IN_CULTURE_CD8POS_DC_UP	176	Up	0.0416645623716119	0.507502566532096
C5_GO_SINGLE_STRANDED_VIRAL_RNA_REPLICATION_VIA_DOUBLE_STRANDED_DNA_INTERMEDIATE	14	Up	0.0416701389213382	0.507502566532096
C5_GO_POSITIVE_REGULATION_OF_MESODERM_DEVELOPMENT	5	Down	0.0416786161530755	0.507502566532096
C5_GO_LIPOPOLYSACCHARIDE_RECEPTOR_ACTIVITY	5	Up	0.0417751591884174	0.508345909198098
C7_GSE3039_ALPHABETA_CD8_TCELL_VS_B1_BCELL_DN	159	Up	0.0417955282596851	0.508345909198098
C3_MEF2_04	14	Up	0.0418180794428486	0.508345909198098
C2_BLALOCK_ALZHEIMERS_DISEASE_INCIPIENT_UP	316	Up	0.0419385467039337	0.509525195777154
C2_KANG_GLIS3_TARGETS	10	Up	0.0420495724522403	0.510392678368119
C5_GO_REGULATION_OF_ISOTYPE_SWITCHING_TO_IGE_ISOTYPES	6	Up	0.0421292182882345	0.510392678368119
C5_GO_POSITIVE_REGULATION_OF_MYOBLAST_DIFFERENTIATION	15	Up	0.0421458724819844	0.510392678368119
C5_GO_CAMP_DEPENDENT_PROTEIN_KINASE_ACTIVITY	5	Down	0.0421502419339471	0.510392678368119
C5_GO_REGULATION_OF_B_CELL_DIFFERENTIATION	20	Up	0.0421673770022691	0.510392678368119
C7_GSE36826_WT_VS_IL1R_KO_SKIN_UP	174	Up	0.0421991596838044	0.510392678368119
C5_GO_REGULATION_OF_ODONTOGENESIS_OF_DENTIN_CONTAINING_TOOTH	6	Up	0.042217743120298	0.510392678368119
C7_GSE27786_LSK_VS_NEUTROPHIL_UP	168	Up	0.0422358280046384	0.510392678368119
C7_GSE39556_UNTREATED_VS_3H_POLYIC_INJ_MOUSE_NK_CELL_DN	180	Up	0.0422545683078257	0.510392678368119
C2_AGUIRRE_PANCREATIC_CANCER_COPY_NUMBER_DN	197	Up	0.0422692111203949	0.510392678368119
C7_GSE2935_UV_INACTIVATED_VS_LIVE_SENDAI_VIRUS_INF_MACROPHAGE_DN	167	Up	0.0422698749112063	0.510392678368119
C2_EHRLICH_ICF_SYNDROM_UP	11	Down	0.0423572655031228	0.510392678368119
C5_GO_EPIDERMAL_GROWTH_FACTOR_RECEPTOR_BINDING	24	Up	0.0423799422211099	0.510392678368119
C7_GSE40274_FOXP3_VS_FOXP3_AND_IRF4_TRANSDUCED_ACTIVATED_CD4_TCELL_UP	169	Up	0.0424301246261097	0.510392678368119
C5_GO_EPITHELIAL_CELL_CELL_ADHESION	12	Down	0.0424375164168944	0.510392678368119
C5_GO_MEIOTIC_CELL_CYCLE_CHECKPOINT	6	Down	0.0424605143259489	0.510392678368119
C2_MIKKELSEN_MEF_ICP_WITH_H3K4ME3_AND_H3K27ME3	21	Up	0.0424631820104897	0.510392678368119
C5_GO_REGULATION_OF_SYSTEMIC_ARTERIAL_BLOOD_PRESSURE_BY_NOREPINEPHRINE_EPINEPHRINE	4	Up	0.042465500362844	0.510392678368119
C2_REACTOME_MITOTIC_G1_G1_S_PHASES	131	Down	0.0425068479217753	0.510392678368119
C2_KEGG_GLYCEROPHOSPHOLIPID_METABOLISM	59	Up	0.042508394711882	0.510392678368119
C7_GSE17721_CTRL_VS_LPS_4H_BMDC_UP	171	Up	0.0425560331795568	0.510392678368119
C5_GO_ALPHA_AMINO_ACID_BIOSYNTHETIC_PROCESS	48	Up	0.0425561523152919	0.510392678368119
C7_GSE23568_CTRL_VS_ID3_TRANSDUCED_CD8_TCELL_DN	170	Down	0.0425895157449436	0.510392678368119
C7_GSE9988_ANTI_TREM1_VS_LPS_MONOCYTE_UP	170	Up	0.0425937870688751	0.510392678368119
C3_TAAYNRNNTCC_UNKNOWN	111	Up	0.0425973358137181	0.510392678368119
C5_GO_REGULATION_OF_PHOSPHOLIPID_BIOSYNTHETIC_PROCESS	11	Up	0.042627559328316	0.510417582647184
C7_GSE14350_TREG_VS_TEFF_UP	180	Up	0.0426627224909464	0.510417582647184
C7_GSE6269_FLU_VS_E_COLI_INF_PBMC_UP	148	Up	0.0426699042529709	0.510417582647184
C5_GO_REGULATION_OF_LIPOPROTEIN_PARTICLE_CLEARANCE	13	Up	0.0427429430022976	0.510621576323005
C2_KOMMAGANI_TP63_GAMMA_TARGETS	9	Up	0.0427518709089083	0.510621576323005
C7_GSE9988_ANTI_TREM1_VS_CTRL_TREATED_MONOCYTES_UP	166	Up	0.0427692534416389	0.510621576323005
C7_GSE14000_UNSTIM_VS_4H_LPS_DC_TRANSLATED_RNA_UP	171	Up	0.0427809818583008	0.510621576323005
C7_GSE21927_BALBC_VS_C57BL6_MONOCYTE_SPLEEN_UP	146	Up	0.0428941055276348	0.511176351620847
C5_GO_SPHINGOMYELIN_METABOLIC_PROCESS	4	Up	0.0429150680639802	0.511176351620847
C7_GSE15767_MED_VS_SCS_MAC_LN_DN	166	Up	0.042939203924991	0.511176351620847
C7_GSE2770_TGFB_AND_IL4_ACT_VS_ACT_CD4_TCELL_6H_UP	178	Up	0.0429757168896795	0.511176351620847
C5_GO_BLOOD_VESSEL_ENDOTHELIAL_CELL_PROLIFERATION_INVOLVED_IN_SPROUTING_ANGIOGENESIS	18	Down	0.0429809359199672	0.511176351620847
C7_GSE19923_E2A_KO_VS_E2A_AND_HEB_KO_DP_THYMOCYTE_DN	181	Up	0.0429936690654021	0.511176351620847
C2_REACTOME_MITOCHONDRIAL_IRON_SULFUR_CLUSTER_BIOGENESIS	11	Up	0.0429945517754519	0.511176351620847
C5_GO_REGULATION_OF_CELL_DIVISION	131	Down	0.0430157147154126	0.511176351620847
C7_GSE21546_UNSTIM_VS_ANTI_CD3_STIM_DP_THYMOCYTES_UP	156	Up	0.0430761742810476	0.511614944727828
C7_GSE7219_UNSTIM_VS_LPS_AND_ANTI_CD40_STIM_DC_DN	169	Up	0.0431467384164278	0.511780012306611
C7_GSE26488_WT_VS_VP16_TRANSGENIC_HDAC7_KO_DOUBLE_POSITIVE_THYMOCYTE_UP	149	Up	0.0431561644407437	0.511780012306611
C7_GSE411_WT_VS_SOCS3_KO_MACROPHAGE_IL6_STIM_100MIN_DN	165	Up	0.0431740575131454	0.511780012306611
C5_GO_REGULATION_OF_T_HELPER_17_TYPE_IMMUNE_RESPONSE	16	Up	0.0432062470405102	0.511780012306611
C7_GSE9650_NAIVE_VS_EFF_CD8_TCELL_UP	173	Up	0.0432307269502637	0.511780012306611
C5_GO_VERY_LOW_DENSITY_LIPOPROTEIN_PARTICLE_CLEARANCE	5	Up	0.0432528049142091	0.511780012306611
C7_GSE26495_NAIVE_VS_PD1LOW_CD8_TCELL_UP	159	Up	0.0432549879204041	0.511780012306611
C2_HUANG_FOXA2_TARGETS_DN	30	Up	0.0433032622247664	0.511815618331195
C5_GO_CHROMOSOME_CONDENSATION	30	Down	0.0433130485745976	0.511815618331195
C7_GSE36476_CTRL_VS_TSST_ACT_72H_MEMORY_CD4_TCELL_OLD_DN	181	Down	0.0433400093030724	0.511815618331195
C5_GO_LIGASE_ACTIVITY_FORMING_CARBON_NITROGEN_BONDS	37	Up	0.0433522412985959	0.511815618331195
C7_GSE13738_RESTING_VS_BYSTANDER_ACTIVATED_CD4_TCELL_UP	152	Up	0.0434259521661185	0.512407364967188
C5_GO_MODULATION_BY_HOST_OF_VIRAL_GENOME_REPLICATION	14	Up	0.0434711469665174	0.512460601649775
C5_GO_REGULATION_OF_CHROMATIN_ORGANIZATION	150	Up	0.043497091789756	0.512460601649775
C7_GSE25088_WT_VS_STAT6_KO_MACROPHAGE_DN	163	Down	0.0435012359914462	0.512460601649775
C5_GO_ADP_RIBOSE_DIPHOSPHATASE_ACTIVITY	4	Up	0.0435332310712414	0.51255955477538
C7_GSE46606_UNSTIM_VS_CD40L_IL2_IL5_1DAY_STIMULATED_IRF4MID_SORTED_BCELL_UP	170	Up	0.0437123244153968	0.514053540874758
C5_GO_TRANSFERASE_ACTIVITY_TRANSFERRING_ONE_CARBON_GROUPS	189	Up	0.0437543718810224	0.514053540874758
C2_LUI_THYROID_CANCER_PAX8_PPARG_DN	38	Down	0.0437603584418112	0.514053540874758
C7_GSE32423_CTRL_VS_IL7_IL4_MEMORY_CD8_TCELL_UP	167	Up	0.0437618630167019	0.514053540874758
C7_GSE360_DC_VS_MAC_T_GONDII_DN	160	Up	0.0437784399308706	0.514053540874758
C2_FAELT_B_CLL_WITH_VH_REARRANGEMENTS_UP	44	Up	0.04381071043325	0.514154544971091
C7_GSE360_HIGH_DOSE_B_MALAYI_VS_M_TUBERCULOSIS_MAC_UP	165	Up	0.0439132206413251	0.514830820047895
C5_GO_NEGATIVE_REGULATION_OF_T_HELPER_CELL_DIFFERENTIATION	14	Up	0.0439170572688673	0.514830820047895
C5_GO_NEGATIVE_REGULATION_OF_ENDOTHELIAL_CELL_CHEMOTAXIS	4	Down	0.0439394347175251	0.514830820047895
C1_chr2p11	38	Up	0.0439845682182333	0.515081819625166
C2_REACTOME_RUNX3_REGULATES_CDKN1A_TRANSCRIPTION	7	Up	0.044018003321388	0.515157169671805
C3_ATGCTGG_MIR338	97	Up	0.0440384322644452	0.515157169671805
C2_REACTOME_FGFR3B_LIGAND_BINDING_AND_ACTIVATION	4	Up	0.0440906904217992	0.515490886992866
C5_GO_PYRIMIDINE_NUCLEOSIDE_TRIPHOSPHATE_BIOSYNTHETIC_PROCESS	16	Up	0.0441400886514355	0.515513481219946
C5_GO_COVALENT_CHROMATIN_MODIFICATION	383	Up	0.0441538691042281	0.515513481219946
C7_GSE43955_10H_VS_30H_ACT_CD4_TCELL_WITH_TGFB_IL6_UP	160	Up	0.0441638166252507	0.515513481219946
C7_GSE22601_DOUBLE_NEGATIVE_VS_CD8_SINGLE_POSITIVE_THYMOCYTE_DN	127	Up	0.0442513043386372	0.516257295460911
C7_GSE24102_GRANULOCYSTIC_MDSC_VS_NEUTROPHIL_UP	166	Up	0.0442917097981564	0.516451321495089
C7_GSE11864_UNTREATED_VS_CSF1_IN_MAC_DN	167	Up	0.044345876656986	0.516805514280958
C7_GSE18791_UNSTIM_VS_NEWCATSLE_VIRUS_DC_6H_UP	168	Up	0.044393262363299	0.517080342261632
C7_GSE7852_THYMUS_VS_FAT_TREG_UP	180	Up	0.0444499128974648	0.517216629390319
C2_REACTOME_CELL_EXTRACELLULAR_MATRIX_INTERACTIONS	15	Down	0.0444763518370238	0.517216629390319
C1_chr18q22	16	Up	0.0444828778510194	0.517216629390319
C7_GSE14308_TH2_VS_INDUCED_TREG_UP	163	Up	0.0445002016448238	0.517216629390319
C7_GSE4984_GALECTIN1_VS_LPS_STIM_DC_UP	158	Up	0.0445336955798418	0.51732912785075
C5_GO_STEROL_TRANSPORT	73	Up	0.0446576576792556	0.517920138215633
C2_VALK_AML_WITH_T_8_21_TRANSLOCATION	4	Down	0.0446618195894997	0.517920138215633
C7_GSE18791_UNSTIM_VS_NEWCATSLE_VIRUS_DC_6H_DN	156	Up	0.0446828972289232	0.517920138215633
C5_GO_PHOSPHOLIPID_CATABOLIC_PROCESS	32	Up	0.0447592551812313	0.517920138215633
C5_GO_NUCLEAR_TRANSCRIPTIONAL_REPRESSOR_COMPLEX	24	Up	0.0447676061736443	0.517920138215633
C7_GSE21927_SPLEEN_MONOCYTE_VS_GMCSF_GCSF_BONE_MARROW_DN	162	Up	0.0448057541213477	0.517920138215633
C2_CREIGHTON_AKT1_SIGNALING_VIA_MTOR_UP	24	Up	0.0448511280535356	0.517920138215633
C2_WILLIAMS_ESR1_TARGETS_UP	22	Down	0.0448668925903857	0.517920138215633
C5_GO_POSITIVE_REGULATION_OF_CD4_POSITIVE_ALPHA_BETA_T_CELL_ACTIVATION	30	Up	0.044908162061936	0.517920138215633
C7_GSE40274_CTRL_VS_FOXP3_AND_IRF4_TRANSDUCED_ACTIVATED_CD4_TCELL_DN	147	Up	0.0449416007384251	0.517920138215633
C2_JAATINEN_HEMATOPOIETIC_STEM_CELL_DN	196	Down	0.0449438243543874	0.517920138215633
C2_PIEPOLI_LGI1_TARGETS_UP	12	Down	0.0450611184171579	0.517920138215633
C3_AAGCACT_MIR520F	200	Up	0.0450625676271567	0.517920138215633
C5_GO_CELLULAR_RESPONSE_TO_NITROSATIVE_STRESS	6	Down	0.0450785473260296	0.517920138215633
C2_PYEON_HPV_POSITIVE_TUMORS_UP	84	Up	0.0450988649569886	0.517920138215633
C7_GSE23925_LIGHT_ZONE_VS_NAIVE_BCELL_DN	179	Up	0.0451170571751523	0.517920138215633
C1_chr17q11	64	Up	0.0451193387816842	0.517920138215633
C7_GSE17721_0.5H_VS_8H_CPG_BMDC_DN	169	Up	0.0451218965183446	0.517920138215633
C5_GO_CARBOHYDRATE_TRANSPORT	106	Up	0.0451284670406803	0.517920138215633
C5_GO_CDP_ALCOHOL_PHOSPHATIDYLTRANSFERASE_ACTIVITY	6	Up	0.045141016117325	0.517920138215633
C7_GSE5589_WT_VS_IL10_KO_LPS_AND_IL10_STIM_MACROPHAGE_45MIN_DN	168	Up	0.0451466044040095	0.517920138215633
C5_GO_DNA_REPLICATION_ORIGIN_BINDING	17	Down	0.0451531868250441	0.517920138215633
C7_GSE23114_WT_VS_SLE2C1_MOUSE_SPLEEN_B1A_BCELL_UP	172	Up	0.0451774224713999	0.517920138215633
C2_IIZUKA_LIVER_CANCER_PROGRESSION_L0_L1_DN	16	Down	0.0451862013045278	0.517920138215633
C2_YAGI_AML_SURVIVAL	104	Up	0.045200859529785	0.517920138215633
C2_LEE_EARLY_T_LYMPHOCYTE_DN	50	Down	0.0452233779307599	0.517920138215633
C7_GSE42724_MEMORY_BCELL_VS_PLASMABLAST_UP	177	Up	0.0452445836352002	0.517920138215633
C7_GSE6269_FLU_VS_STAPH_AUREUS_INF_PBMC_UP	166	Up	0.0452521485215335	0.517920138215633
C5_GO_PROGRAMMED_CELL_DEATH_INVOLVED_IN_CELL_DEVELOPMENT	10	Up	0.0453096302808329	0.517999713038443
C2_REACTOME_IRE1ALPHA_ACTIVATES_CHAPERONES	45	Up	0.0453368337109271	0.517999713038443
C2_MATZUK_OVULATION	13	Up	0.0453602624178397	0.517999713038443
C7_GSE24210_IL35_TREATED_VS_UNTREATED_TCONV_CD4_TCELL_UP	160	Up	0.0453608055639065	0.517999713038443
C3_ELF1_Q6	202	Up	0.0453819542106717	0.517999713038443
C5_GO_SULFUR_COMPOUND_CATABOLIC_PROCESS	33	Down	0.0454576362835255	0.517999713038443
C5_GO_PHOSPHATIDYLINOSITOL_PHOSPHATE_KINASE_ACTIVITY	13	Up	0.0454885893308917	0.517999713038443
C2_REACTOME_CRMPS_IN_SEMA3A_SIGNALING	14	Down	0.0454963382864045	0.517999713038443
C7_GSE17974_CTRL_VS_ACT_IL4_AND_ANTI_IL12_0.5H_CD4_TCELL_UP	105	Up	0.0455135723122963	0.517999713038443
C5_GO_NEGATIVE_REGULATION_OF_KIDNEY_DEVELOPMENT	11	Down	0.0455342856047826	0.517999713038443
C7_GSE11057_NAIVE_VS_MEMORY_CD4_TCELL_UP	158	Up	0.0455576978564546	0.517999713038443
C2_REACTOME_DNA_DOUBLE_STRAND_BREAK_RESPONSE	70	Down	0.0455954189500032	0.517999713038443
C7_GSE11864_CSF1_IFNG_VS_CSF1_IFNG_PAM3CYS_IN_MAC_UP	176	Up	0.0456285462230539	0.517999713038443
C7_GSE339_CD8POS_VS_CD4CD8DN_DC_IN_CULTURE_UP	167	Up	0.0456300025457872	0.517999713038443
C5_GO_NUCLEOTIDE_SUGAR_BIOSYNTHETIC_PROCESS	20	Up	0.0456539097207263	0.517999713038443
C2_DELASERNA_MYOD_TARGETS_UP	64	Up	0.045711584823301	0.517999713038443
C2_WONG_ADULT_TISSUE_STEM_MODULE	522	Up	0.0457225106007944	0.517999713038443
C2_REACTOME_HSF1_ACTIVATION	24	Down	0.045749257141713	0.517999713038443
C5_GO_HISTONE_METHYLTRANSFERASE_ACTIVITY	49	Up	0.0457734049110183	0.517999713038443
C2_YAGI_AML_WITH_T_9_11_TRANSLOCATION	111	Up	0.0457812854429211	0.517999713038443
C5_GO_PEPTIDYL_LYSINE_METHYLATION	107	Up	0.0457909873038813	0.517999713038443
C6_ESC_J1_UP_EARLY.V1_UP	136	Up	0.0457944187325929	0.517999713038443
C2_REACTOME_TICAM1_TRAF6_DEPENDENT_INDUCTION_OF_TAK1_COMPLEX	10	Down	0.0458177572262104	0.517999713038443
C2_PELLICCIOTTA_HDAC_IN_ANTIGEN_PRESENTATION_DN	41	Down	0.045841733521389	0.517999713038443
C7_GSE17974_0H_VS_1H_IN_VITRO_ACT_CD4_TCELL_DN	171	Up	0.0458552432064137	0.517999713038443
C2_SENESE_HDAC3_TARGETS_UP	395	Up	0.0458867242423764	0.518085920331155
C5_GO_TRICUSPID_VALVE_MORPHOGENESIS	4	Up	0.0459716710712291	0.51877538217159
C5_GO_REGULATION_OF_NEURON_PROJECTION_ARBORIZATION	9	Up	0.0460325219424514	0.518833933460696
C7_GSE40666_UNTREATED_VS_IFNA_STIM_STAT4_KO_EFFECTOR_CD8_TCELL_90MIN_DN	175	Up	0.046049690970025	0.518833933460696
C2_FARMER_BREAST_CANCER_APOCRINE_VS_LUMINAL	261	Up	0.0460707049862046	0.518833933460696
C5_GO_REGULATION_OF_T_CELL_MEDIATED_CYTOTOXICITY	27	Down	0.046090660989571	0.518833933460696
C2_REACTOME_PI5P_REGULATES_TP53_ACETYLATION	8	Up	0.0461025635235146	0.518833933460696
C7_GSE24634_IL4_VS_CTRL_TREATED_NAIVE_CD4_TCELL_DAY10_DN	169	Up	0.0461729370163347	0.518833933460696
C5_GO_COLLATERAL_SPROUTING_IN_ABSENCE_OF_INJURY	2	Up	0.0461825073099872	0.518833933460696
C5_GO_CONTRACTILE_RING	10	Down	0.0461898712058927	0.518833933460696
C2_LUI_THYROID_CANCER_PAX8_PPARG_UP	39	Up	0.0461918163841544	0.518833933460696
C7_GSE9650_NAIVE_VS_MEMORY_CD8_TCELL_UP	171	Up	0.0462692993686002	0.519033847110788
C2_REACTOME_ABC_FAMILY_PROTEINS_MEDIATED_TRANSPORT	80	Down	0.0462753385884359	0.519033847110788
C7_GSE2770_UNTREATED_VS_IL12_TREATED_ACT_CD4_TCELL_2H_DN	173	Up	0.0463181614653551	0.519033847110788
C5_GO_MEMBRANE_FUSION	117	Up	0.0463260754963854	0.519033847110788
C2_BIOCARTA_LDL_PATHWAY	6	Up	0.0463290811374036	0.519033847110788
C5_GO_MITOCHONDRIAL_CALCIUM_ION_HOMEOSTASIS	20	Up	0.0464740583139036	0.520121293871489
C5_GO_NEGATIVE_T_CELL_SELECTION	11	Down	0.0465164230080915	0.520121293871489
C2_CROONQUIST_NRAS_SIGNALING_UP	34	Up	0.0465273582350485	0.520121293871489
C7_GSE40274_FOXP3_VS_FOXP3_AND_EOS_TRANSDUCED_ACTIVATED_CD4_TCELL_UP	179	Up	0.0465981936647765	0.520121293871489
C2_REACTOME_UNWINDING_OF_DNA	11	Down	0.0465998396104096	0.520121293871489
C2_REACTOME_TRANSCRIPTIONAL_ACTIVATION_OF_MITOCHONDRIAL_BIOGENESIS	52	Up	0.0466011114173958	0.520121293871489
C2_KEGG_ASTHMA	18	Down	0.0466021568092532	0.520121293871489
C7_GSE5679_CTRL_VS_RARA_AGONIST_AM580_TREATED_DC_DN	176	Up	0.0466176936504069	0.520121293871489
C7_GSE360_CTRL_VS_L_MAJOR_MAC_UP	164	Up	0.0466453971857018	0.52016322539271
C2_REACTOME_TCF_DEPENDENT_SIGNALING_IN_RESPONSE_TO_WNT	183	Down	0.0466806827650269	0.520289621192755
C5_GO_REGULATION_OF_SUPEROXIDE_METABOLIC_PROCESS	26	Down	0.0467274958525569	0.520455839781187
C2_GINESTIER_BREAST_CANCER_20Q13_AMPLIFICATION_DN	145	Up	0.0467435134840075	0.520455839781187
C2_REACTOME_RESOLUTION_OF_SISTER_CHROMATID_COHESION	103	Down	0.0468335019654992	0.520951846026885
C2_OSWALD_HEMATOPOIETIC_STEM_CELL_IN_COLLAGEN_GEL_DN	241	Up	0.0468360242733742	0.520951846026885
C5_GO_RECEPTOR_MEDIATED_ENDOCYTOSIS_INVOLVED_IN_CHOLESTEROL_TRANSPORT	3	Up	0.0468921356034302	0.521133525717534
C5_GO_MITOCHONDRIAL_RESPIRATORY_CHAIN_COMPLEX_ASSEMBLY	81	Up	0.0469003380185876	0.521133525717534
C1_chr4q31	48	Up	0.0470126356991653	0.522114256284748
C7_GSE5589_IL6_KO_VS_IL10_KO_LPS_AND_IL10_STIM_MACROPHAGE_180MIN_UP	176	Up	0.0471024149216883	0.522213721236828
C7_GSE17721_CTRL_VS_CPG_12H_BMDC_UP	167	Up	0.0471227664462276	0.522213721236828
C7_GSE6681_DELETED_FOXP3_VS_WT_TREG_DN	173	Up	0.047132537363238	0.522213721236828
C7_GSE17721_CTRL_VS_PAM3CSK4_8H_BMDC_DN	162	Up	0.0471655832511719	0.522213721236828
C7_GSE19923_WT_VS_HEB_KO_DP_THYMOCYTE_UP	150	Up	0.0471674470978933	0.522213721236828
C2_REACTOME_NEGATIVE_FEEDBACK_REGULATION_OF_MAPK_PATHWAY	6	Up	0.0472178324979261	0.522213721236828
C7_GSE20727_CTRL_VS_ROS_INH_AND_DNFB_ALLERGEN_TREATED_DC_UP	172	Up	0.0472471732276579	0.522213721236828
C5_GO_OXYGEN_TRANSPORT	8	Down	0.0473004573982448	0.522213721236828
C5_GO_RIBOSOMAL_LARGE_SUBUNIT_ASSEMBLY	21	Down	0.04731104970098	0.522213721236828
C5_GO_LENS_FIBER_CELL_MORPHOGENESIS	5	Up	0.047327022592743	0.522213721236828
C2_WAMUNYOKOLI_OVARIAN_CANCER_LMP_DN	162	Up	0.0473408435816548	0.522213721236828
C2_THUM_SYSTOLIC_HEART_FAILURE_DN	151	Up	0.0473519948417889	0.522213721236828
C5_GO_N_ACETYLLACTOSAMINE_SYNTHASE_ACTIVITY	5	Down	0.0473699857034175	0.522213721236828
C5_GO_OXIDOREDUCTASE_COMPLEX	92	Up	0.0473857512581089	0.522213721236828
C5_GO_ASTROCYTE_DEVELOPMENT	27	Up	0.0473923009366092	0.522213721236828
C2_HEIDENBLAD_AMPLICON_12P11_12_DN	19	Up	0.0474328676151883	0.522213721236828
C7_GSE2405_S_AUREUS_VS_UNTREATED_NEUTROPHIL_DN	172	Down	0.0474569211460222	0.522213721236828
C7_GSE21546_WT_VS_SAP1A_KO_DP_THYMOCYTES_DN	134	Up	0.0474790880206359	0.522213721236828
C5_GO_NEGATIVE_REGULATION_OF_METAPHASE_ANAPHASE_TRANSITION_OF_CELL_CYCLE	34	Down	0.0475251050803455	0.522213721236828
C7_GSE29617_CTRL_VS_DAY3_TIV_FLU_VACCINE_PBMC_2008_UP	155	Up	0.0475315701161037	0.522213721236828
C5_GO_PATTERN_RECOGNITION_RECEPTOR_ACTIVITY	15	Up	0.0475345342915632	0.522213721236828
C7_GSE25123_CTRL_VS_IL4_STIM_MACROPHAGE_DN	179	Up	0.0476159371304816	0.522213721236828
C7_GSE15930_STIM_VS_STIM_AND_TRICHOSTATINA_48H_CD8_T_CELL_DN	164	Up	0.0476302586783729	0.522213721236828
C2_HOFMANN_MYELODYSPLASTIC_SYNDROM_HIGH_RISK_UP	8	Up	0.0476362547970371	0.522213721236828
C7_GSE17721_LPS_VS_POLYIC_16H_BMDC_DN	167	Up	0.0476418281036742	0.522213721236828
C7_GSE411_100MIN_VS_400MIN_IL6_STIM_MACROPHAGE_UP	174	Up	0.0476466231870088	0.522213721236828
C2_ASTIER_INTEGRIN_SIGNALING	44	Up	0.0477273971375651	0.522754590043123
C7_GSE24210_RESTING_TREG_VS_TCONV_UP	181	Up	0.0477539545035214	0.522754590043123
C7_GSE27670_CTRL_VS_LMP1_TRANSDUCED_GC_BCELL_DN	167	Up	0.0477681655957096	0.522754590043123
C5_GO_POSITIVE_REGULATION_OF_ADHERENS_JUNCTION_ORGANIZATION	25	Up	0.0478539308835237	0.523322580223911
C2_ACEVEDO_LIVER_CANCER_UP	804	Up	0.0478682487181748	0.523322580223911
C2_BOYAULT_LIVER_CANCER_SUBCLASS_G56_UP	9	Up	0.0479332388318628	0.523742003003634
C5_GO_ORGANIC_ACID_BIOSYNTHETIC_PROCESS	215	Up	0.0479548333091299	0.523742003003634
C7_GSE27786_LSK_VS_CD8_TCELL_UP	172	Up	0.0479964165659906	0.523932742242721
C2_PEREZ_TP53_TARGETS	863	Up	0.0481001157932449	0.524103449390331
C5_GO_CELLULAR_ALDEHYDE_METABOLIC_PROCESS	29	Down	0.048122871722229	0.524103449390331
C7_GSE34392_ST2_KO_VS_WT_DAY8_LCMV_EFFECTOR_CD8_TCELL_UP	169	Up	0.048147062628198	0.524103449390331
C2_MOOTHA_PYR	7	Up	0.0481484768459812	0.524103449390331
C7_GSE17721_CTRL_VS_POLYIC_2H_BMDC_UP	161	Up	0.0481646388941216	0.524103449390331
C7_GSE17721_CPG_VS_GARDIQUIMOD_8H_BMDC_UP	162	Up	0.0481769269200114	0.524103449390331
C2_IIZUKA_LIVER_CANCER_EARLY_RECURRENCE	10	Up	0.0482043150974369	0.524103449390331
C7_GSE32986_GMCSF_VS_GMCSF_AND_CURDLAN_HIGHDOSE_STIM_DC_DN	161	Up	0.0482050679870129	0.524103449390331
C2_REACTOME_DEFECTIVE_GALNT3_CAUSES_FAMILIAL_HYPERPHOSPHATEMIC_TUMORAL_CALCINOSIS_HFTC	4	Down	0.0482456814866475	0.524282610772608
[truncated: 19,724 more rows]
