# Supplementary material for: Osteopontin associates with brain TRM-cell transcriptome and compartmentalization in donors with and without multiple sclerosis
Source: iScience. 2022 Dec 9;26(1):105785. doi: 10.1016/j.isci.2022.105785 (PMC9804143; doi:10.1016/j.isci.2022.105785)
Supplement: Data S6. Gene set enrichment analysis results of matched blood and brain samples, related to Figures S10B and S10C [file mmc7.zip › DataS6_GSEA_Circulating_vs_Brain/tab.camera.v7.0_WM_CD8_TRM_vs_B_CD8_TEMRA.txt]

geneset	NGenes	Direction	PValue	FDR
C2_SOTIRIOU_BREAST_CANCER_GRADE_1_VS_3_UP	138	Down	1.29844447759535e-09	2.82061093868038e-05
C2_REACTOME_G2_M_CHECKPOINTS	147	Down	7.05606649601018e-09	5.5736265568147e-05
C2_FLORIO_NEOCORTEX_BASAL_RADIAL_GLIA_DN	163	Down	7.69731605691852e-09	5.5736265568147e-05
C2_ROSTY_CERVICAL_CANCER_PROLIFERATION_CLUSTER	129	Down	1.1443613136236e-08	6.21474020396139e-05
C2_ZHAN_MULTIPLE_MYELOMA_PR_UP	40	Down	2.45431603056821e-08	0.000106630214264067
C2_REACTOME_RUNX1_REGULATES_TRANSCRIPTION_OF_GENES_INVOLVED_IN_DIFFERENTIATION_OF_HSCS	106	Down	6.49040794557136e-08	0.000234985219669411
C2_KANG_DOXORUBICIN_RESISTANCE_UP	48	Down	9.26519535403344e-08	0.000248796732070596
C2_REACTOME_SIRT1_NEGATIVELY_REGULATES_RRNA_EXPRESSION	60	Down	9.40597783896386e-08	0.000248796732070596
C7_GSE15750_DAY6_VS_DAY10_EFF_CD8_TCELL_UP	175	Down	1.11346270728726e-07	0.000248796732070596
C2_REACTOME_CONDENSATION_OF_PROPHASE_CHROMOSOMES	65	Down	1.14531479109974e-07	0.000248796732070596
C2_REACTOME_CELL_CYCLE_CHECKPOINTS	254	Down	1.26009971257245e-07	0.000248846782329194
C2_REACTOME_ACTIVATED_PKN1_STIMULATES_TRANSCRIPTION_OF_AR_ANDROGEN_RECEPTOR_REGULATED_GENES_KLK2_AND_KLK3	57	Down	1.73267729567155e-07	0.000313657907448943
C7_GSE15750_DAY6_VS_DAY10_TRAF6KO_EFF_CD8_TCELL_UP	181	Down	2.95077863690825e-07	0.000493075110227369
C2_REACTOME_APC_C:CDH1_MEDIATED_DEGRADATION_OF_CDC20_AND_OTHER_APC_C:CDH1_TARGETED_PROTEINS_IN_LATE_MITOSIS_EARLY_G1	58	Down	3.47440930483434e-07	0.000529667537688444
C2_REACTOME_MEIOTIC_RECOMBINATION	73	Down	3.89252940882429e-07	0.000529667537688444
C2_REACTOME_ACTIVATION_OF_APC_C_AND_APC_C:CDC20_MEDIATED_DEGRADATION_OF_MITOTIC_PROTEINS	61	Down	4.18189530126563e-07	0.000529667537688444
C2_REACTOME_DNA_METHYLATION	56	Down	4.20767290761065e-07	0.000529667537688444
TRM_core_signature_DOWN	14	Down	4.38890377866408e-07	0.000529667537688444
C2_REACTOME_REGULATION_OF_MITOTIC_CELL_CYCLE	71	Down	4.9956656840362e-07	0.000571162345549044
C2_KEGG_SYSTEMIC_LUPUS_ERYTHEMATOSUS	101	Down	7.59089109606455e-07	0.000804524306334152
C2_REICHERT_MITOSIS_LIN9_TARGETS	25	Down	7.77747568614703e-07	0.000804524306334152
C2_REACTOME_PRC2_METHYLATES_HISTONES_AND_DNA	65	Down	9.51415528940838e-07	0.000901387380657312
C2_LEE_EARLY_T_LYMPHOCYTE_UP	89	Down	9.54375995724263e-07	0.000901387380657312
C2_REACTOME_AUF1_HNRNP_D0_BINDS_AND_DESTABILIZES_MRNA	43	Down	1.09737511673186e-06	0.000949680653771549
C5_GO_ANAPHASE_PROMOTING_COMPLEX_DEPENDENT_CATABOLIC_PROCESS	67	Down	1.11917263953049e-06	0.000949680653771549
C2_REACTOME_ASSEMBLY_OF_THE_PRE_REPLICATIVE_COMPLEX	54	Down	1.13666146471759e-06	0.000949680653771549
C2_REACTOME_RNA_POLYMERASE_I_PROMOTER_ESCAPE	77	Down	1.3154089716227e-06	0.00105630627463465
C7_GSE45739_UNSTIM_VS_ACD3_ACD28_STIM_WT_CD4_TCELL_DN	186	Down	1.42735653375149e-06	0.00105630627463465
C3_KRCTCNNNNMANAGC_UNKNOWN	55	Down	1.44050408456969e-06	0.00105630627463465
C2_TANG_SENESCENCE_TP53_TARGETS_DN	51	Down	1.45878507752334e-06	0.00105630627463465
C5_GO_DNA_PACKAGING_COMPLEX	84	Down	1.62039974185574e-06	0.00111695521266335
C2_REACTOME_DEPURINATION	51	Down	1.64537894421706e-06	0.00111695521266335
C2_REACTOME_THE_ROLE_OF_GTSE1_IN_G2_M_PROGRESSION_AFTER_G2_CHECKPOINT	56	Down	1.92666238802222e-06	0.00126826930469717
C2_REACTOME_NUCLEOSOME_ASSEMBLY	66	Down	2.14630098536975e-06	0.00137129695015256
C2_KEGG_PROTEASOME	33	Down	2.29041705234364e-06	0.00142156370365888
C2_REACTOME_PROCESSING_OF_DNA_DOUBLE_STRAND_BREAK_ENDS	90	Down	2.48047485797921e-06	0.00149675987055229
C7_GSE13547_CTRL_VS_ANTI_IGM_STIM_BCELL_12H_UP	170	Down	2.59015580546556e-06	0.00152070147465212
C2_REACTOME_DNA_REPLICATION_PRE_INITIATION	71	Down	3.11220317225438e-06	0.00177911551344426
C2_REACTOME_CDK_MEDIATED_PHOSPHORYLATION_AND_REMOVAL_OF_CDC6	57	Down	4.01903562304743e-06	0.00219302248219912
C2_REACTOME_RHO_GTPASES_ACTIVATE_PKNS	79	Down	4.03815768024511e-06	0.00219302248219912
C2_REACTOME_VIF_MEDIATED_DEGRADATION_OF_APOBEC3G	42	Down	4.28754350151488e-06	0.00227166603618068
C2_REACTOME_FBXL7_DOWN_REGULATES_AURKA_DURING_MITOTIC_ENTRY_AND_IN_EARLY_MITOSIS	42	Down	4.41485318293925e-06	0.00228342513554736
C7_GSE13547_CTRL_VS_ANTI_IGM_STIM_ZFX_KO_BCELL_2H_UP	156	Down	4.59379760727709e-06	0.00229511772903562
C2_CROONQUIST_IL6_DEPRIVATION_DN	86	Down	4.64876766917863e-06	0.00229511772903562
C7_GSE14415_TCONV_VS_FOXP3_KO_INDUCED_TREG_DN	172	Down	5.84188722088841e-06	0.00282007369109687
C2_GRAHAM_CML_DIVIDING_VS_NORMAL_QUIESCENT_UP	160	Down	6.92267069777229e-06	0.00320892463090511
C2_REACTOME_STABILIZATION_OF_P53	45	Down	6.94284664422685e-06	0.00320892463090511
C2_ZHOU_CELL_CYCLE_GENES_IN_IR_RESPONSE_24HR	113	Down	7.36083554049975e-06	0.00333123813429742
C2_REACTOME_ORC1_REMOVAL_FROM_CHROMATIN	57	Down	7.96968981260642e-06	0.00353317493467856
C2_KONG_E2F3_TARGETS	85	Down	8.38247437717826e-06	0.00364184981790887
C2_REACTOME_REGULATION_OF_APOPTOSIS	41	Down	9.58872006481965e-06	0.00408423070525641
C5_GO_NEGATIVE_REGULATION_OF_CELL_CYCLE_G2_M_PHASE_TRANSITION	83	Down	1.02285703838482e-05	0.00426613648808861
C2_FINETTI_BREAST_CANCER_KINOME_RED	15	Down	1.04186757493124e-05	0.00426613648808861
C2_REACTOME_HEDGEHOG_LIGAND_BIOGENESIS	49	Down	1.07452301632208e-05	0.00426613648808861
C2_REACTOME_DEFECTIVE_CFTR_CAUSES_CYSTIC_FIBROSIS	47	Down	1.08013399090767e-05	0.00426613648808861
C2_REACTOME_SWITCHING_OF_ORIGINS_TO_A_POST_REPLICATIVE_STATE	74	Down	1.22175499113363e-05	0.00468968317045927
C7_GSE26495_NAIVE_VS_PD1LOW_CD8_TCELL_DN	183	Down	1.2305479939059e-05	0.00468968317045927
C2_REACTOME_G2_M_DNA_DAMAGE_CHECKPOINT	87	Down	1.27010484182771e-05	0.00475698059983163
C2_REACTOME_HEDGEHOG_ON_STATE	66	Down	1.30283997488799e-05	0.00478412045469349
C2_REACTOME_ERCC6_CSB_AND_EHMT2_G9A_POSITIVELY_REGULATE_RRNA_EXPRESSION	67	Down	1.36384268920004e-05	0.00478412045469349
C2_REACTOME_NEGATIVE_REGULATION_OF_NOTCH4_SIGNALING	42	Down	1.39666702118154e-05	0.00478412045469349
C2_FURUKAWA_DUSP6_TARGETS_PCI35_DN	52	Down	1.4121968375909e-05	0.00478412045469349
C2_REACTOME_DNA_DAMAGE_TELOMERE_STRESS_INDUCED_SENESCENCE	73	Down	1.41546733359761e-05	0.00478412045469349
C2_REACTOME_HOMOLOGY_DIRECTED_REPAIR	125	Down	1.4573544116971e-05	0.00478412045469349
C2_REACTOME_DEGRADATION_OF_AXIN	43	Down	1.45844382919997e-05	0.00478412045469349
C7_GSE26495_PD1HIGH_VS_PD1LOW_CD8_TCELL_DN	137	Down	1.46481663403577e-05	0.00478412045469349
C2_REACTOME_G1_S_DNA_DAMAGE_CHECKPOINTS	55	Down	1.47556079024289e-05	0.00478412045469349
C5_GO_MHC_PROTEIN_COMPLEX	16	Down	1.63278265806194e-05	0.00514513812915253
C2_REACTOME_BASE_EXCISION_REPAIR_AP_SITE_FORMATION	58	Down	1.63427947756537e-05	0.00514513812915253
C7_GSE14415_INDUCED_VS_NATURAL_TREG_DN	169	Down	1.80021863522723e-05	0.00551781167606289
C2_REACTOME_DOWNSTREAM_TCR_SIGNALING	78	Down	1.8034554573515e-05	0.00551781167606289
C2_REACTOME_DEGRADATION_OF_DVL	44	Down	1.94338688106842e-05	0.0057791138507971
C2_REACTOME_NEGATIVE_EPIGENETIC_REGULATION_OF_RRNA_EXPRESSION	93	Down	1.98669883581192e-05	0.0057791138507971
C2_REACTOME_DEGRADATION_OF_GLI1_BY_THE_PROTEASOME	46	Down	1.989277877763e-05	0.0057791138507971
C2_BURTON_ADIPOGENESIS_3	90	Down	2.01071997458397e-05	0.0057791138507971
C2_NADERI_BREAST_CANCER_PROGNOSIS_UP	39	Down	2.02187843603821e-05	0.0057791138507971
C7_GSE21063_WT_VS_NFATC1_KO_16H_ANTI_IGM_STIM_BCELL_DN	110	Down	2.10187188742383e-05	0.00592973545591012
C1_chr6p22	114	Down	2.27587154637946e-05	0.0063383022566668
C5_GO_PEPTIDASE_COMPLEX	68	Down	2.31051821745868e-05	0.0063533401566905
C2_KAUFFMANN_MELANOMA_RELAPSE_UP	55	Down	2.6570884140226e-05	0.00721499145222663
C1_MT	13	Up	2.69419031277561e-05	0.00722541927955859
C2_REACTOME_HATS_ACETYLATE_HISTONES	126	Down	2.75931363478175e-05	0.00728560252439975
C2_YU_MYC_TARGETS_UP	42	Down	2.78370855556405e-05	0.00728560252439975
C2_REACTOME_ACTIVATION_OF_NF_KAPPAB_IN_B_CELLS	54	Down	3.09583557777227e-05	0.00798246290750968
C7_GSE45739_UNSTIM_VS_ACD3_ACD28_STIM_NRAS_KO_CD4_TCELL_DN	171	Down	3.1234606046049e-05	0.00798246290750968
C2_REACTOME_DNA_REPLICATION	110	Down	3.18519023719848e-05	0.00804556831658868
C2_ISHIDA_E2F_TARGETS	50	Down	3.3463220585783e-05	0.00832856012308339
C5_GO_NUCLEAR_NUCLEOSOME	29	Down	3.37390457501882e-05	0.00832856012308339
C5_GO_REGULATION_OF_CELLULAR_AMINO_ACID_METABOLIC_PROCESS	45	Down	3.60989091920559e-05	0.00881097308291046
C2_REACTOME_MEIOSIS	103	Down	3.65906309016164e-05	0.00883175861195348
C2_REACTOME_UCH_PROTEINASES	83	Down	3.90989159463503e-05	0.00933346979233591
C2_REACTOME_HDACS_DEACETYLATE_HISTONES	83	Down	4.02718003249295e-05	0.00950895998324394
C2_BIOCARTA_EPHA4_PATHWAY	7	Down	4.11867409231645e-05	0.00962042551692368
C2_REACTOME_CELLULAR_RESPONSE_TO_HYPOXIA	60	Down	4.24813030705339e-05	0.00981724836809797
C2_REACTOME_FORMATION_OF_THE_BETA_CATENIN:TCF_TRANSACTIVATING_COMPLEX	80	Down	4.55111221886468e-05	0.0104067169189892
C2_WHITEFORD_PEDIATRIC_CANCER_MARKERS	101	Down	4.65581135449193e-05	0.0105352281305863
C2_GRAHAM_NORMAL_QUIESCENT_VS_NORMAL_DIVIDING_DN	81	Down	4.70530943980511e-05	0.0105374677279264
C2_WU_APOPTOSIS_BY_CDKN1A_VIA_TP53	48	Down	4.76043738868565e-05	0.0105521409586141
C7_GSE2405_0H_VS_9H_A_PHAGOCYTOPHILUM_STIM_NEUTROPHIL_DN	165	Down	4.90153768653745e-05	0.0107551619358235
C2_ZHOU_CELL_CYCLE_GENES_IN_IR_RESPONSE_6HR	79	Down	5.1146929970345e-05	0.011017685750452
C2_REACTOME_REGULATION_OF_RUNX3_EXPRESSION_AND_ACTIVITY	44	Down	5.12261778205427e-05	0.011017685750452
C2_REACTOME_ABC_TRANSPORTER_DISORDERS	59	Down	5.2822845143161e-05	0.0111719674948627
C2_REACTOME_DNA_DOUBLE_STRAND_BREAK_RESPONSE	70	Down	5.29720872794206e-05	0.0111719674948627
C2_REACTOME_TRANSCRIPTIONAL_REGULATION_BY_SMALL_RNAS	94	Down	6.02893834512494e-05	0.0125929449683797
C2_TARTE_PLASMA_CELL_VS_PLASMABLAST_DN	283	Down	6.68200392748307e-05	0.0138241115539728
C5_GO_CHYLOMICRON	7	Up	6.78376904261392e-05	0.0139022466898776
C2_WHITFIELD_CELL_CYCLE_LITERATURE	41	Down	6.94075805602273e-05	0.0139959906260937
C2_REACTOME_REPRODUCTION	117	Down	6.95837125451419e-05	0.0139959906260937
C5_GO_ENDOPEPTIDASE_COMPLEX	53	Down	7.42215632016946e-05	0.014791880893857
C2_BIOCARTA_MHC_PATHWAY	9	Down	7.56737817458995e-05	0.0149441960078743
C2_REACTOME_CHROMOSOME_MAINTENANCE	100	Down	7.78956874783533e-05	0.0151305065124277
C5_GO_ANTIGEN_PROCESSING_AND_PRESENTATION_OF_EXOGENOUS_PEPTIDE_ANTIGEN_VIA_MHC_CLASS_I	61	Down	7.80102531598724e-05	0.0151305065124277
C2_REACTOME_BASE_EXCISION_REPAIR	85	Down	7.8936523132561e-05	0.0151746733806073
C5_GO_CHROMATIN_ASSEMBLY	122	Down	8.08771039670619e-05	0.0153616933318471
C2_REACTOME_REGULATION_OF_MRNA_STABILITY_BY_PROTEINS_THAT_BIND_AU_RICH_ELEMENTS	74	Down	8.13236999108051e-05	0.0153616933318471
C2_PELLICCIOTTA_HDAC_IN_ANTIGEN_PRESENTATION_DN	41	Down	8.29346207070023e-05	0.0155309376346398
C2_REACTOME_DECTIN_1_MEDIATED_NONCANONICAL_NF_KB_SIGNALING	48	Down	8.55172872602279e-05	0.0158777096679823
C2_CHEMNITZ_RESPONSE_TO_PROSTAGLANDIN_E2_UP	121	Down	8.68783576853385e-05	0.015993716644056
C2_REACTOME_METABOLISM_OF_POLYAMINES	46	Down	9.22309191744557e-05	0.0168364055229135
C2_BURTON_ADIPOGENESIS_PEAK_AT_24HR	38	Down	9.56047765952034e-05	0.0172350350017919
C5_GO_ANTIGEN_PROCESSING_AND_PRESENTATION_VIA_MHC_CLASS_IB	12	Down	9.60014378868859e-05	0.0172350350017919
C2_REACTOME_CROSS_PRESENTATION_OF_SOLUBLE_EXOGENOUS_ANTIGENS_ENDOSOMES	37	Down	9.79151103264354e-05	0.0174345077182062
C2_REACTOME_MITOTIC_METAPHASE_AND_ANAPHASE	165	Down	0.000101834701730603	0.0179850018349096
C2_CROONQUIST_NRAS_SIGNALING_DN	63	Down	0.000104088142521205	0.0182347316128076
C5_GO_DNA_PACKAGING	153	Down	0.000113674408284059	0.0196326416156262
C2_REACTOME_TELOMERE_MAINTENANCE	76	Down	0.000113875286266579	0.0196326416156262
C2_REACTOME_DOWNSTREAM_SIGNALING_EVENTS_OF_B_CELL_RECEPTOR_BCR	67	Down	0.000118127460529695	0.0202053765754847
C5_GO_HAPTOGLOBIN_HEMOGLOBIN_COMPLEX	6	Down	0.000120467661681072	0.0204446798023275
C2_HOFFMANN_LARGE_TO_SMALL_PRE_BII_LYMPHOCYTE_UP	135	Down	0.000121894514160219	0.0205264692333522
C5_GO_PROTEASOMAL_UBIQUITIN_INDEPENDENT_PROTEIN_CATABOLIC_PROCESS	16	Down	0.000124920545049558	0.0208742230777811
C5_GO_CHROMATIN_SILENCING_AT_RDNA	37	Down	0.000127056067315928	0.0210000938886205
C2_KEGG_ALLOGRAFT_REJECTION	28	Down	0.000127607254674672	0.0210000938886205
C2_SCIAN_CELL_CYCLE_TARGETS_OF_TP53_AND_TP73_DN	21	Down	0.000129306542070693	0.0211197444616666
C7_GSE25123_CTRL_VS_IL4_STIM_MACROPHAGE_UP	172	Down	0.000136704270012293	0.022161394458784
C7_GSE24634_TREG_VS_TCONV_POST_DAY7_IL4_CONVERSION_UP	171	Down	0.000138285803538094	0.0222517222982075
C7_GSE30962_PRIMARY_VS_SECONDARY_ACUTE_LCMV_INF_CD8_TCELL_UP	175	Down	0.000139654346058271	0.0223067011722339
C2_BIOCARTA_BLYMPHOCYTE_PATHWAY	12	Down	0.000142347852871352	0.0225128491486246
C2_REACTOME_TCF_DEPENDENT_SIGNALING_IN_RESPONSE_TO_WNT	183	Down	0.000144343118808069	0.0225128491486246
C2_MONTERO_THYROID_CANCER_POOR_SURVIVAL_UP	11	Down	0.000144935096499669	0.0225128491486246
C2_WINNEPENNINCKX_MELANOMA_METASTASIS_UP	139	Down	0.000145090405598096	0.0225128491486246
C2_FARMER_BREAST_CANCER_CLUSTER_2	27	Down	0.000146670188475235	0.0225965709521101
C2_REACTOME_NONHOMOLOGOUS_END_JOINING_NHEJ	64	Down	0.000152216542920849	0.0232859152244338
C5_GO_ANTIGEN_PROCESSING_AND_PRESENTATION_OF_PEPTIDE_ANTIGEN_VIA_MHC_CLASS_I	76	Down	0.000156804325596499	0.0237970941729741
C2_REACTOME_M_PHASE	338	Down	0.000157749001560939	0.0237970941729741
C2_REACTOME_REGULATION_OF_EXPRESSION_OF_SLITS_AND_ROBOS	125	Down	0.000162564823737293	0.0243544528692774
C2_GAVIN_FOXP3_TARGETS_CLUSTER_P6	79	Down	0.000171711122620458	0.0255484980594809
C5_GO_ANTIGEN_PROCESSING_AND_PRESENTATION_OF_ENDOGENOUS_ANTIGEN	15	Down	0.000173643909995885	0.0256603173934735
C7_KAECH_DAY8_EFF_VS_DAY15_EFF_CD8_TCELL_UP	180	Down	0.000177074021715639	0.0259767560216545
C7_GSE2405_0H_VS_24H_A_PHAGOCYTOPHILUM_STIM_NEUTROPHIL_UP	164	Down	0.000178176893027046	0.0259767560216545
C5_GO_NUCLEOSOME_ORGANIZATION	136	Down	0.000181600793303204	0.02629942688617
C2_REACTOME_DNA_DOUBLE_STRAND_BREAK_REPAIR	150	Down	0.000185782608760328	0.0267268583450372
C5_GO_REGULATION_OF_CELLULAR_AMINE_METABOLIC_PROCESS	56	Down	0.000188830394985201	0.0269865965148915
C2_EGUCHI_CELL_CYCLE_RB1_TARGETS	20	Down	0.000192473512316838	0.0273274647585535
C2_REACTOME_UB_SPECIFIC_PROCESSING_PROTEASES	172	Down	0.000194299260524795	0.0274075508855852
C7_GSE45739_UNSTIM_VS_ACD3_ACD28_STIM_WT_CD4_TCELL_UP	166	Up	0.000197440754110751	0.0276710032357925
C2_WONG_EMBRYONIC_STEM_CELL_CORE	291	Down	0.000199210040304653	0.0277399981124229
C2_ODONNELL_TFRC_TARGETS_DN	98	Down	0.000201640212452505	0.0278799051547166
C5_GO_PROTEASOME_ACCESSORY_COMPLEX	20	Down	0.00020278161462253	0.0278799051547166
C2_MORI_IMMATURE_B_LYMPHOCYTE_DN	78	Down	0.000222527327986628	0.0304022713575693
C2_REACTOME_REGULATION_OF_PTEN_STABILITY_AND_ACTIVITY	55	Down	0.00023205713156719	0.0314432749121285
C5_GO_PROTEIN_DNA_COMPLEX	154	Down	0.000233041811023003	0.0314432749121285
C2_REACTOME_MEIOTIC_SYNAPSIS	72	Down	0.000237927955000769	0.0319043763363068
C5_GO_ANTIGEN_PROCESSING_AND_PRESENTATION	177	Down	0.000264883058058074	0.0352688996630506
C5_GO_ANTIGEN_PROCESSING_AND_PRESENTATION_OF_PEPTIDE_ANTIGEN_VIA_MHC_CLASS_IB	7	Down	0.000266765285295013	0.0352688996630506
C2_REACTOME_SIGNALING_BY_THE_B_CELL_RECEPTOR_BCR	94	Down	0.000267889722616736	0.0352688996630506
C2_HSIAO_HOUSEKEEPING_GENES	346	Down	0.000273005748793055	0.0357259269941658
C2_NABA_PROTEOGLYCANS	15	Down	0.000278982306692665	0.0362894170555974
C5_GO_INNATE_IMMUNE_RESPONSE_ACTIVATING_CELL_SURFACE_RECEPTOR_SIGNALING_PATHWAY	80	Down	0.000297061125223369	0.0384110644239716
C5_GO_ANTIGEN_RECEPTOR_MEDIATED_SIGNALING_PATHWAY	195	Down	0.000299092240434598	0.0384424836845592
C5_GO_DNA_REPLICATION_DEPENDENT_NUCLEOSOME_ORGANIZATION	30	Down	0.000301111629193489	0.0384424836845592
C2_KEGG_TYPE_I_DIABETES_MELLITUS	31	Down	0.000302613115594514	0.0384424836845592
C2_REACTOME_FCERI_MEDIATED_NF_KB_ACTIVATION	68	Down	0.000313523681264795	0.0393231614475057
C2_MORI_LARGE_PRE_BII_LYMPHOCYTE_UP	74	Down	0.000314517295010189	0.0393231614475057
C5_GO_MITOTIC_SPINDLE_ORGANIZATION	93	Down	0.000314976296637941	0.0393231614475057
C2_REACTOME_POSITIVE_EPIGENETIC_REGULATION_OF_RRNA_EXPRESSION	93	Down	0.000325607244839594	0.0404180924551457
C5_GO_ENDOCYTIC_VESICLE_LUMEN	16	Down	0.000328090543227677	0.0404949481280388
C2_REACTOME_TCR_SIGNALING	99	Down	0.00033770722740372	0.04118652010057
C2_REACTOME_SIGNALING_BY_NOTCH	202	Down	0.000338762226770167	0.04118652010057
C2_REACTOME_RNA_POLYMERASE_I_TRANSCRIPTION	96	Down	0.000339381627675829	0.04118652010057
C2_REACTOME_HOST_INTERACTIONS_OF_HIV_FACTORS	114	Down	0.000357689544840832	0.0431671665698745
C5_GO_MITOTIC_SPINDLE_ASSEMBLY	46	Down	0.000360318560259563	0.0432441993619806
C5_GO_CHROMATIN_REMODELING_AT_CENTROMERE	42	Down	0.000368656451270828	0.0440017807195395
C2_REACTOME_MITOTIC_PROPHASE	129	Down	0.000388641134119451	0.0461336139698188
C2_REACTOME_SENESCENCE_ASSOCIATED_SECRETORY_PHENOTYPE_SASP	96	Down	0.000396996450700037	0.0468256169122928
C5_GO_ANTIGEN_PROCESSING_AND_PRESENTATION_OF_PEPTIDE_ANTIGEN	151	Down	0.000399411770461266	0.0468256169122928
C2_REACTOME_CELL_CYCLE_MITOTIC	474	Down	0.000404090303083804	0.0468256169122928
C5_GO_HAPTOGLOBIN_BINDING	5	Down	0.000404187956758163	0.0468256169122928
C5_GO_REGULATION_OF_CELL_CYCLE_G2_M_PHASE_TRANSITION	183	Down	0.000405814100211724	0.0468256169122928
C2_PID_PLK1_PATHWAY	44	Down	0.00040810033731708	0.0468256169122928
C2_REACTOME_RHO_GTPASE_EFFECTORS	277	Down	0.000409559785174038	0.0468256169122928
C2_RHODES_UNDIFFERENTIATED_CANCER	60	Down	0.000430893864038162	0.0490068450706858
C2_REACTOME_ANTIGEN_PRESENTATION:_FOLDING_ASSEMBLY_AND_PEPTIDE_LOADING_OF_CLASS_I_MHC	21	Down	0.000471155353331249	0.0531386929354058
C2_LUI_THYROID_CANCER_CLUSTER_3	21	Down	0.000473535168179442	0.0531386929354058
C5_GO_REGULATION_OF_TRANSCRIPTION_FROM_RNA_POLYMERASE_II_PROMOTER_IN_RESPONSE_TO_HYPOXIA	60	Down	0.000475078318237019	0.0531386929354058
C7_GSE26495_NAIVE_VS_PD1HIGH_CD8_TCELL_DN	187	Down	0.000477008015578149	0.0531386929354058
C2_REACTOME_DEGRADATION_OF_BETA_CATENIN_BY_THE_DESTRUCTION_COMPLEX	71	Down	0.000489006266889281	0.0541973629369176
C2_REACTOME_REGULATION_OF_RUNX2_EXPRESSION_AND_ACTIVITY	54	Down	0.000497234962941568	0.0548296197968512
C5_GO_NEGATIVE_REGULATION_OF_MEGAKARYOCYTE_DIFFERENTIATION	17	Down	0.000504978573673095	0.0548768011563637
C2_REACTOME_INTERLEUKIN_1_FAMILY_SIGNALING	116	Down	0.000505071209554978	0.0548768011563637
C2_DUTERTRE_ESTRADIOL_RESPONSE_24HR_UP	285	Down	0.000505241459801719	0.0548768011563637
C5_GO_MHC_CLASS_II_PROTEIN_COMPLEX	9	Down	0.000518942003762623	0.0559654903668838
C5_GO_MICROTUBULE_CYTOSKELETON_ORGANIZATION_INVOLVED_IN_MITOSIS	110	Down	0.000520417486263892	0.0559654903668838
C2_REACTOME_CELL_CYCLE	568	Down	0.000523221337982665	0.0559898380541745
C2_BENPORATH_PROLIFERATION	137	Down	0.000541518913828209	0.0576638008092656
C5_GO_C3HC4_TYPE_RING_FINGER_DOMAIN_BINDING	5	Down	0.000546517504707046	0.0576817029200589
C2_REACTOME_SRP_DEPENDENT_COTRANSLATIONAL_PROTEIN_TARGETING_TO_MEMBRANE	86	Down	0.000548299660924097	0.0576817029200589
C2_REACTOME_SCF_SKP2_MEDIATED_DEGRADATION_OF_P27_P21	48	Down	0.000549653017743967	0.0576817029200589
C2_MORI_PRE_BI_LYMPHOCYTE_UP	65	Down	0.000554595414036715	0.0579205585534594
C2_PARK_HSC_VS_MULTIPOTENT_PROGENITORS_DN	12	Down	0.000571097745103228	0.0593103540796439
C2_KOBAYASHI_EGFR_SIGNALING_24HR_DN	221	Down	0.000573363456093782	0.0593103540796439
C7_GSE3982_CENT_MEMORY_CD4_TCELL_VS_NKCELL_DN	152	Down	0.000582152947393063	0.0599341633944053
C2_REACTOME_INTERLEUKIN_1_SIGNALING	87	Down	0.000588572447343839	0.0603092418568406
C2_NAKAYAMA_SOFT_TISSUE_TUMORS_PCA2_UP	66	Down	0.000604964673638193	0.0616978760818895
C2_CHIANG_LIVER_CANCER_SUBCLASS_PROLIFERATION_UP	154	Down	0.000652706925760332	0.0662558530294004
C2_ONO_AML1_TARGETS_UP	24	Down	0.000665149120773397	0.0672048109328395
C2_HORIUCHI_WTAP_TARGETS_DN	276	Down	0.00067072326050826	0.0674542656852821
C5_GO_HISTONE_EXCHANGE	51	Down	0.000680132312353038	0.067907514099498
C5_GO_DNA_REPLICATION_INDEPENDENT_NUCLEOSOME_ORGANIZATION	50	Down	0.000681482211190469	0.067907514099498
C2_REACTOME_AMYLOID_FIBER_FORMATION	86	Down	0.000689633387288919	0.0684059637994393
C2_KEGG_AUTOIMMUNE_THYROID_DISEASE	32	Down	0.000711456199414423	0.0702498319085432
C5_GO_TELOMERE_ORGANIZATION	163	Down	0.000725245710931778	0.0711436007353086
C5_GO_ANTIBACTERIAL_HUMORAL_RESPONSE	20	Down	0.000730199514704862	0.0711436007353086
C2_KEGG_GRAFT_VERSUS_HOST_DISEASE	28	Down	0.000735299209964482	0.0711436007353086
C2_REACTOME_ABC_FAMILY_PROTEINS_MEDIATED_TRANSPORT	80	Down	0.000735631755494178	0.0711436007353086
C2_REACTOME_ASYMMETRIC_LOCALIZATION_OF_PCP_PROTEINS	50	Down	0.000736883034822282	0.0711436007353086
C2_CAIRO_HEPATOBLASTOMA_CLASSES_UP	521	Down	0.000744896322587087	0.0714758438246757
C2_MARSON_BOUND_BY_E2F4_UNSTIMULATED	583	Down	0.000746904964701072	0.0714758438246757
C5_GO_T_CELL_RECEPTOR_SIGNALING_PATHWAY	161	Down	0.00075506772609428	0.0719400711137984
C7_GSE2770_IL12_AND_TGFB_VS_IL4_TREATED_ACT_CD4_TCELL_48H_DN	135	Down	0.000758557035405608	0.0719569191271442
C7_GSE13411_PLASMA_CELL_VS_MEMORY_BCELL_UP	149	Down	0.00077838510578647	0.0732597948607227
C2_LY_AGING_MIDDLE_DN	15	Down	0.000782654156105235	0.0732597948607227
C2_KEGG_ANTIGEN_PROCESSING_AND_PRESENTATION	52	Down	0.000785854914876864	0.0732597948607227
C7_GSE14415_NATURAL_TREG_VS_TCONV_DN	159	Down	0.000788636336546249	0.0732597948607227
C2_REACTOME_MITOTIC_SPINDLE_CHECKPOINT	95	Down	0.000789153984137049	0.0732597948607227
C5_GO_IMMUNE_RESPONSE_REGULATING_CELL_SURFACE_RECEPTOR_SIGNALING_PATHWAY	309	Down	0.000811710724508852	0.0750331577383225
C5_GO_HEMOGLOBIN_COMPLEX	6	Down	0.00082589710223812	0.0760210286098249
C2_REACTOME_EUKARYOTIC_TRANSLATION_INITIATION	89	Down	0.00082972979648445	0.0760515627385304
C5_GO_LUMENAL_SIDE_OF_MEMBRANE	23	Down	0.000840883437650607	0.0766804772439561
C5_GO_CELL_CYCLE_G2_M_PHASE_TRANSITION	233	Down	0.000843651155977789	0.0766804772439561
C5_GO_PROTEASOME_CORE_COMPLEX	13	Down	0.000854886370395775	0.0773779026004476
C5_GO_DNA_CONFORMATION_CHANGE	240	Down	0.000869128110395929	0.0777424278267251
C7_GSE45365_HEALTHY_VS_MCMV_INFECTION_CD11B_DC_DN	130	Down	0.0008717170122864	0.0777424278267251
C2_REACTOME_CHYLOMICRON_REMODELING	5	Up	0.00087322894580495	0.0777424278267251
C5_GO_CHYLOMICRON_REMODELING	5	Up	0.00087322894580495	0.0777424278267251
C5_GO_CELL_KILLING	103	Down	0.000876901462887088	0.0777507366461069
C2_GENTLES_LEUKEMIC_STEM_CELL_DN	13	Down	0.000911169580601436	0.0804607186967683
C5_GO_CENTROMERE_COMPLEX_ASSEMBLY	50	Down	0.000940594613834214	0.0825525128694036
C2_SARRIO_EPITHELIAL_MESENCHYMAL_TRANSITION_UP	151	Down	0.000942458370925382	0.0825525128694036
C2_REACTOME_ACTIVATION_OF_HOX_GENES_DURING_DIFFERENTIATION	102	Down	0.000955590975852889	0.0833666777849491
C6_HINATA_NFKB_IMMU_INF	15	Up	0.000980632528542585	0.0852091216701223
C2_GOBERT_OLIGODENDROCYTE_DIFFERENTIATION_UP	478	Down	0.000989278695398565	0.0856179326698925
C2_SHEDDEN_LUNG_CANCER_POOR_SURVIVAL_A6	393	Down	0.00101156240503768	0.0871990877961647
C2_SONG_TARGETS_OF_IE86_CMV_PROTEIN	52	Down	0.00102034130996746	0.0876081987210398
C2_REACTOME_TRANSCRIPTIONAL_REGULATION_OF_GRANULOPOIESIS	81	Down	0.00103614482094332	0.0886148580525655
C7_GSE40274_CTRL_VS_EOS_TRANSDUCED_ACTIVATED_CD4_TCELL_UP	165	Down	0.00105403985093026	0.0897405705807083
C2_REACTOME_PRE_NOTCH_EXPRESSION_AND_PROCESSING	98	Down	0.00105756967585791	0.0897405705807083
C2_BIOCARTA_CTL_PATHWAY	13	Down	0.00106716982017496	0.090057175991422
C2_REACTOME_ANTIGEN_PROCESSING_CROSS_PRESENTATION	81	Down	0.00107017789439145	0.090057175991422
C5_GO_MITOTIC_SPINDLE_MIDZONE_ASSEMBLY	7	Down	0.00107373790828975	0.090057175991422
H_HALLMARK_E2F_TARGETS	187	Down	0.00108286362020646	0.0904732554682496
C2_REACTOME_MITOTIC_G2_G2_M_PHASES	165	Down	0.00109659211583251	0.0909031295568722
C2_MULLIGHAN_NPM1_MUTATED_SIGNATURE_2_DN	63	Down	0.00109742652808175	0.0909031295568722
C5_GO_FC_RECEPTOR_SIGNALING_PATHWAY	160	Down	0.00110396102466483	0.0909031295568722
C7_GSE21063_WT_VS_NFATC1_KO_8H_ANTI_IGM_STIM_BCELL_UP	180	Down	0.00110474732785592	0.0909031295568722
C2_AIGNER_ZEB1_TARGETS	20	Up	0.00111958894411759	0.0917767193700621
C2_REACTOME_DNA_REPAIR	299	Down	0.00113305594462855	0.0925314822750597
C5_GO_SPLICEOSOMAL_TRI_SNRNP_COMPLEX_ASSEMBLY	19	Down	0.00116066346409413	0.0944310577921976
C5_GO_NUCLEOSOMAL_DNA_BINDING	42	Down	0.00117356189994599	0.0949379875458591
C2_NAGASHIMA_EGF_SIGNALING_UP	47	Up	0.00117659408239315	0.0949379875458591
C5_GO_CALCIUM_DEPENDENT_CELL_CELL_ADHESION_VIA_PLASMA_MEMBRANE_CELL_ADHESION_MOLECULES	22	Down	0.00118000536930359	0.0949379875458591
C2_MOLENAAR_TARGETS_OF_CCND1_AND_CDK4_DN	49	Down	0.0011854645241628	0.095025261470068
C7_GSE24634_TEFF_VS_TCONV_DAY7_IN_CULTURE_UP	187	Down	0.00119209554477336	0.0952054835261456
C2_FERREIRA_EWINGS_SARCOMA_UNSTABLE_VS_STABLE_UP	134	Down	0.00126420247659444	0.100594397066157
C5_GO_RETINAL_DEHYDROGENASE_ACTIVITY	5	Down	0.00127516038608277	0.101096018492248
C7_GSE29614_CTRL_VS_DAY7_TIV_FLU_VACCINE_PBMC_DN	162	Down	0.00128860796206004	0.101790657308474
C2_REACTOME_GENE_SILENCING_BY_RNA	115	Down	0.00130577992817538	0.102628354526387
C2_CROSBY_E2F4_TARGETS	5	Down	0.00130866152022323	0.102628354526387
C7_GSE32986_GMCSF_VS_GMCSF_AND_CURDLAN_LOWDOSE_STIM_DC_DN	171	Up	0.00131777643983194	0.102971430224709
C7_GSE27241_WT_VS_RORGT_KO_TH17_POLARIZED_CD4_TCELL_UP	142	Down	0.00132368971454306	0.103062765838778
C5_GO_MITOTIC_SISTER_CHROMATID_SEGREGATION	132	Down	0.00134388666245732	0.104261607030573
C2_BIOCARTA_MONOCYTE_PATHWAY	11	Down	0.00138151342217051	0.106467329946329
C5_GO_CD4_POSITIVE_ALPHA_BETA_T_CELL_CYTOKINE_PRODUCTION	18	Up	0.00138211973690857	0.106467329946329
C7_GSE11386_NAIVE_VS_MEMORY_BCELL_UP	176	Down	0.00138761222479266	0.106512722117212
C2_ODONNELL_TARGETS_OF_MYC_AND_TFRC_DN	36	Down	0.00139693415649124	0.106850706624856
C5_GO_GASTRIC_ACID_SECRETION	12	Up	0.00141305569779665	0.107704592713111
C2_REACTOME_EPHB_MEDIATED_FORWARD_SIGNALING	38	Down	0.00143854817692407	0.109264272892733
C2_KEGG_VIRAL_MYOCARDITIS	53	Down	0.00145187856834522	0.109892537073739
C5_GO_CYTOSOLIC_LARGE_RIBOSOMAL_SUBUNIT	46	Down	0.00146604749368628	0.110579686476899
C2_REACTOME_RMTS_METHYLATE_HISTONE_ARGININES	68	Down	0.0014742449294904	0.110813227001107
C7_GSE36476_CTRL_VS_TSST_ACT_40H_MEMORY_CD4_TCELL_YOUNG_DN	176	Down	0.00150287683410346	0.112575839542171
C2_REACTOME_EPIGENETIC_REGULATION_OF_GENE_EXPRESSION	130	Down	0.00151218282115354	0.112761891907062
C5_GO_POSITIVE_REGULATION_OF_CYTOKINESIS	29	Down	0.00152002255847547	0.112761891907062
C2_PHONG_TNF_TARGETS_UP	49	Up	0.00152093331164062	0.112761891907062
C7_GSE13547_2H_VS_12_H_ANTI_IGM_STIM_BCELL_DN	176	Down	0.00152667082394379	0.11280227996099
C2_REACTOME_TRANSLATION	240	Down	0.00154111368814658	0.113483432703756
C7_GSE1460_DP_THYMOCYTE_VS_NAIVE_CD4_TCELL_ADULT_BLOOD_UP	186	Down	0.00157024121328624	0.11471611313474
H_HALLMARK_G2M_CHECKPOINT	185	Down	0.00157030008542353	0.11471611313474
C1_chr4q22	23	Up	0.00157896316659601	0.11471611313474
C5_GO_PROTEIN_LOCALIZATION_TO_CHROMOSOME_TELOMERIC_REGION	27	Down	0.0015789770210048	0.11471611313474
C2_REACTOME_PCP_CE_PATHWAY	75	Down	0.00162745029285542	0.117843675705661
C5_GO_SPINDLE_ELONGATION	10	Down	0.00164146591277005	0.118463667850843
C7_GSE39556_CD8A_DC_VS_NK_CELL_MOUSE_3H_POST_POLYIC_INJ_UP	185	Down	0.00168320979450947	0.121074060814997
C2_FISCHER_G2_M_CELL_CYCLE	210	Down	0.00169595880950769	0.121588492471735
C2_WHITFIELD_CELL_CYCLE_G2_M	169	Down	0.00172717512611431	0.123419162054543
C2_REACTOME_CITRIC_ACID_CYCLE_TCA_CYCLE	20	Down	0.00174997071627882	0.124638078261393
C5_GO_PROTEIN_HETEROTETRAMERIZATION	45	Down	0.00175721203416918	0.124744826857049
C7_GSE3920_UNTREATED_VS_IFNG_TREATED_FIBROBLAST_DN	169	Up	0.0018101139177396	0.128081774055561
C5_GO_CYTOSOLIC_PART	194	Down	0.0018346053079879	0.129393282809809
C2_WEST_ADRENOCORTICAL_TUMOR_UP	271	Down	0.00186807153520542	0.131247386315892
C2_REACTOME_ACTIVATION_OF_ATR_IN_RESPONSE_TO_REPLICATION_STRESS	35	Down	0.00188194084134343	0.131247386315892
C5_GO_ESTABLISHMENT_OF_PROTEIN_LOCALIZATION_TO_TELOMERE	17	Down	0.00189653601315314	0.131247386315892
C2_VALK_AML_CLUSTER_13	27	Down	0.00189700536016949	0.131247386315892
C2_PID_ATR_PATHWAY	37	Down	0.00190729675611953	0.131247386315892
C2_FISCHER_DREAM_TARGETS	876	Down	0.00191199966904294	0.131247386315892
C5_GO_KILLING_OF_CELLS_OF_OTHER_ORGANISM	26	Down	0.001914335350151	0.131247386315892
C5_GO_REGULATION_OF_ATTACHMENT_OF_SPINDLE_MICROTUBULES_TO_KINETOCHORE	11	Down	0.00191613693725361	0.131247386315892
C7_GSE26495_NAIVE_VS_PD1LOW_CD8_TCELL_UP	159	Up	0.00192030631624774	0.131247386315892
C5_GO_CD4_RECEPTOR_BINDING	6	Down	0.00192131238081543	0.131247386315892
C2_REACTOME_DEFECTIVE_B4GALT1_CAUSES_B4GALT1_CDG_CDG_2D	6	Down	0.0019380205724295	0.131850559132516
C5_GO_INTERLEUKIN_1_MEDIATED_SIGNALING_PATHWAY	87	Down	0.00194426431551117	0.131850559132516
C5_GO_TRANSLATION_PREINITIATION_COMPLEX	14	Down	0.00194835103261693	0.131850559132516
C5_GO_REGULATION_OF_ALKALINE_PHOSPHATASE_ACTIVITY	7	Up	0.00195926973937171	0.132177691144011
C7_GSE20727_DNFB_ALLERGEN_VS_ROS_INH_AND_DNFB_ALLERGEN_TREATED_DC_UP	141	Up	0.00201780379943395	0.135705114350166
C2_VECCHI_GASTRIC_CANCER_EARLY_UP	352	Down	0.00203077096305269	0.136155671698746
C2_REACTOME_C_TYPE_LECTIN_RECEPTORS_CLRS	108	Down	0.00204069861789837	0.136400295620327
C5_GO_PROTEIN_DNA_COMPLEX_SUBUNIT_ORGANIZATION	224	Down	0.00205207592034005	0.136646298619012
C2_MARCINIAK_ER_STRESS_RESPONSE_VIA_CHOP	16	Up	0.00205695988806412	0.136646298619012
C5_GO_THREONINE_TYPE_PEPTIDASE_ACTIVITY	13	Down	0.00207258551717639	0.136908148649771
C5_GO_CILIARY_NEUROTROPHIC_FACTOR_RECEPTOR_ACTIVITY	4	Up	0.00207350646346152	0.136908148649771
C7_GSE25088_WT_VS_STAT6_KO_MACROPHAGE_IL4_STIM_DN	170	Down	0.00208958012477272	0.137551360758902
C2_REACTOME_MITOTIC_G1_G1_S_PHASES	131	Down	0.0021392041841536	0.140392545294165
C7_GSE36826_WT_VS_IL1R_KO_SKIN_STAPH_AUREUS_INF_UP	173	Down	0.0021535523605066	0.140908487732786
C5_GO_PHOSPHATIDYLCHOLINE_STEROL_O_ACYLTRANSFERASE_ACTIVATOR_ACTIVITY	4	Up	0.00216140530018936	0.140997619627668
C2_REACTOME_DEUBIQUITINATION	241	Down	0.00220418147114453	0.143301173866594
C5_GO_IMMUNOGLOBULIN_RECEPTOR_BINDING	6	Down	0.00220991084312982	0.143301173866594
C7_GSE5679_CTRL_VS_PPARG_LIGAND_ROSIGLITAZONE_TREATED_DC_UP	178	Down	0.00224566883332331	0.145186500197269
C5_GO_ANTIGEN_PROCESSING_AND_PRESENTATION_OF_ENDOGENOUS_PEPTIDE_ANTIGEN	10	Down	0.00228910237543519	0.147555403268779
C7_GSE36476_CTRL_VS_TSST_ACT_72H_MEMORY_CD4_TCELL_YOUNG_DN	186	Down	0.00229926931333322	0.147762414817815
C5_GO_CHROMATIN_ASSEMBLY_OR_DISASSEMBLY	145	Down	0.00230782982108975	0.147762414817815
C5_GO_CHROMOSOME_SEPARATION	78	Down	0.00232192866472856	0.147762414817815
C7_GSE13547_2H_VS_12_H_ANTI_IGM_STIM_BCELL_UP	164	Down	0.0023238070117127	0.147762414817815
C6_PKCA_DN.V1_UP	100	Up	0.00232632444265032	0.147762414817815
C5_GO_RNA_DEPENDENT_DNA_BIOSYNTHETIC_PROCESS	69	Down	0.00235068712648458	0.148874566905611
C7_GSE24634_TREG_VS_TCONV_POST_DAY7_IL4_CONVERSION_DN	172	Up	0.00235905699585394	0.148970334653881
C5_GO_TUBE_LUMEN_CAVITATION	5	Down	0.00239437710444016	0.150762474897837
C2_REACTOME_INFECTIOUS_DISEASE	308	Down	0.00240851900523148	0.15121461951053
C2_CROONQUIST_NRAS_VS_STROMAL_STIMULATION_DN	77	Down	0.0024634797143743	0.154219509611968
C5_GO_POSITIVE_REGULATION_OF_GLYCOGEN_METABOLIC_PROCESS	14	Up	0.002472267894677	0.154322692725207
C2_BIOCARTA_PLATELETAPP_PATHWAY	8	Up	0.00247933617645341	0.154322692725207
C7_GSE24634_IL4_VS_CTRL_TREATED_NAIVE_CD4_TCELL_DAY7_UP	172	Down	0.00248915294714429	0.154491055630901
C2_FERRANDO_HOX11_NEIGHBORS	15	Down	0.00250100504247669	0.154784423184391
C7_GSE24634_TREG_VS_TCONV_POST_DAY5_IL4_CONVERSION_DN	177	Up	0.00252118672049396	0.155368122549899
C2_MEINHOLD_OVARIAN_CANCER_LOW_GRADE_DN	17	Down	0.00252962121364985	0.155368122549899
C2_LY_AGING_OLD_DN	53	Down	0.00253897365406961	0.155368122549899
C2_LIANG_SILENCED_BY_METHYLATION_DN	10	Down	0.00253904541293625	0.155368122549899
C2_BIOCARTA_TCRA_PATHWAY	12	Down	0.00254741109144151	0.155442166121865
C5_GO_ANTIGEN_PROCESSING_AND_PRESENTATION_OF_EXOGENOUS_PEPTIDE_ANTIGEN_VIA_MHC_CLASS_I_TAP_INDEPENDENT	7	Down	0.00256185703550109	0.155885771378684
C5_GO_PEPTIDASE_ACTIVATOR_ACTIVITY	32	Down	0.00257141052247839	0.156030030111168
C2_CASORELLI_ACUTE_PROMYELOCYTIC_LEUKEMIA_DN	588	Down	0.00258127274081502	0.156192166430988
C5_GO_SEQUESTERING_OF_TRIGLYCERIDE	10	Up	0.00260674111490547	0.157295103441921
C5_GO_PRE_MRNA_5_SPLICE_SITE_BINDING	10	Down	0.00262238963777789	0.157354703440966
C5_GO_RESPONSE_TO_INTERLEUKIN_4	29	Down	0.00262276534206451	0.157354703440966
C7_GSE11057_NAIVE_VS_MEMORY_CD4_TCELL_UP	158	Up	0.00264255289947167	0.157354703440966
C7_GSE41978_KLRG1_HIGH_VS_LOW_EFFECTOR_CD8_TCELL_DN	153	Down	0.00265117284139197	0.157354703440966
C5_GO_ANTIGEN_PROCESSING_AND_PRESENTATION_OF_ENDOGENOUS_PEPTIDE_ANTIGEN_VIA_MHC_CLASS_I_VIA_ER_PATHWAY	5	Down	0.00265505788360966	0.157354703440966
C5_GO_B_CELL_RECEPTOR_SIGNALING_PATHWAY	45	Down	0.00265580936839985	0.157354703440966
C2_PEDERSEN_METASTASIS_BY_ERBB2_ISOFORM_1	39	Up	0.00265854940534082	0.157354703440966
C2_WIELAND_UP_BY_HBV_INFECTION	89	Down	0.00267127759322652	0.157354703440966
C7_GSE14415_INDUCED_TREG_VS_TCONV_UP	163	Down	0.00267292204436388	0.157354703440966
C2_SHIPP_DLBCL_VS_FOLLICULAR_LYMPHOMA_UP	42	Down	0.00270618271338412	0.158882181304982
C7_GSE40274_CTRL_VS_FOXP3_TRANSDUCED_ACTIVATED_CD4_TCELL_UP	176	Down	0.00273754674887765	0.160290372037383
C5_GO_SPHERICAL_HIGH_DENSITY_LIPOPROTEIN_PARTICLE	5	Up	0.00276803332830619	0.161639752663428
C5_GO_AT_DNA_BINDING	6	Up	0.00282279986171356	0.164395928675613
C2_DORN_ADENOVIRUS_INFECTION_48HR_UP	11	Down	0.00284257305999992	0.165104851824541
C2_KEGG_RIBOSOME	62	Down	0.00286319453426941	0.165859132981158
C2_WU_HBX_TARGETS_1_UP	14	Down	0.0028848537621218	0.166669357113223
C5_GO_SCF_DEPENDENT_PROTEASOMAL_UBIQUITIN_DEPENDENT_PROTEIN_CATABOLIC_PROCESS	74	Down	0.00290094091777039	0.167154216330839
C5_GO_TELOMERE_MAINTENANCE_VIA_TELOMERE_LENGTHENING	75	Down	0.00292591964221731	0.167668734036913
C2_REACTOME_INTERLEUKIN_12_SIGNALING	41	Down	0.00292907715931795	0.167668734036913
C5_GO_HIGH_DENSITY_LIPOPROTEIN_PARTICLE_REMODELING	13	Up	0.0029330257760911	0.167668734036913
C2_REACTOME_RUNX1_REGULATES_GENES_INVOLVED_IN_MEGAKARYOCYTE_DIFFERENTIATION_AND_PLATELET_FUNCTION	85	Down	0.00296682764382468	0.169155897393185
C7_GSE22886_DC_VS_MONOCYTE_DN	173	Down	0.00299660087104385	0.170406179899701
C5_GO_CHROMOSOME_PASSENGER_COMPLEX	5	Down	0.00300475095938982	0.170423511986488
C7_GSE10325_BCELL_VS_LUPUS_BCELL_DN	179	Down	0.00306296113971927	0.173272668849275
C5_GO_ESTABLISHMENT_OF_PROTEIN_LOCALIZATION_TO_CHROMOSOME	25	Down	0.00307252615361587	0.173362300350643
C5_GO_CYTOSOLIC_RIBOSOME	79	Down	0.00309233354819611	0.174027879967524
C5_GO_REGULATION_OF_PROTEIN_LOCALIZATION_TO_CHROMOSOME_TELOMERIC_REGION	13	Down	0.00310558619341365	0.174052105057776
C5_GO_SPLICEOSOMAL_SNRNP_ASSEMBLY	42	Down	0.00310878869228086	0.174052105057776
C2_REACTOME_OXIDATIVE_STRESS_INDUCED_SENESCENCE	112	Down	0.00312436090414251	0.174474272289686
C2_LUI_THYROID_CANCER_PAX8_PPARG_DN	38	Down	0.00316925747289342	0.176527641240164
C2_REACTOME_METALLOPROTEASE_DUBS	34	Down	0.00319295526330948	0.177392754948522
C2_FOURNIER_ACINAR_DEVELOPMENT_LATE_UP	8	Up	0.00320946742220257	0.177855257174761
C2_ROETH_TERT_TARGETS_UP	12	Up	0.00323605221716545	0.178872168736603
C5_GO_CHAPERONE_COFACTOR_DEPENDENT_PROTEIN_REFOLDING	23	Down	0.00326462914785266	0.179993753753308
C5_GO_METAPHASE_ANAPHASE_TRANSITION_OF_CELL_CYCLE	51	Down	0.00329614263903804	0.181271155817274
H_HALLMARK_MTORC1_SIGNALING	184	Down	0.00331454466615987	0.181418670213731
C2_LUI_TARGETS_OF_PAX8_PPARG_FUSION	26	Down	0.00331552787712799	0.181418670213731
C2_ZHAN_V1_LATE_DIFFERENTIATION_GENES_UP	29	Up	0.00334596239116297	0.182623972420184
C5_GO_DNA_REPLICATION_CHECKPOINT	15	Down	0.00335595991746287	0.182710569641719
C5_GO_HEMATOPOIETIC_STEM_CELL_DIFFERENTIATION	60	Down	0.00337601846827404	0.183095761273538
C5_GO_NEGATIVE_T_CELL_SELECTION	11	Down	0.00337989229253273	0.183095761273538
C5_GO_DEFENSE_RESPONSE_TO_GRAM_POSITIVE_BACTERIUM	48	Down	0.00342382077173632	0.185014076180169
C5_GO_REGULATION_OF_DNA_TEMPLATED_TRANSCRIPTION_IN_RESPONSE_TO_STRESS	94	Down	0.00351043312177524	0.189223669241498
C2_HUANG_FOXA2_TARGETS_DN	30	Up	0.00354255910879323	0.190482701782959
C2_REACTOME_CELL_EXTRACELLULAR_MATRIX_INTERACTIONS	15	Down	0.00356548202335238	0.191241891341441
C2_TONKS_TARGETS_OF_RUNX1_RUNX1T1_FUSION_SUSTAINED_IN_MONOCYTE_DN	8	Down	0.00359561027619583	0.192382862142369
C5_GO_REGULATION_OF_TELOMERE_MAINTENANCE_VIA_TELOMERE_LENGTHENING	57	Down	0.00361637346112533	0.193018380088515
C2_REACTOME_POLO_LIKE_KINASE_MEDIATED_EVENTS	16	Down	0.00363601933522174	0.193591294164269
C2_RHODES_CANCER_META_SIGNATURE	58	Down	0.00366034205592628	0.19427595509776
C5_GO_LYMPHOCYTE_CHEMOTAXIS	32	Up	0.00366676525296145	0.19427595509776
C5_GO_COTRANSLATIONAL_PROTEIN_TARGETING_TO_MEMBRANE	77	Down	0.00370217857188184	0.195675000284645
C2_VANHARANTA_UTERINE_FIBROID_UP	32	Up	0.00371412521590843	0.195829956468881
C5_GO_REPLICATION_FORK_PROTECTION_COMPLEX	8	Down	0.00375472793851782	0.197419046589642
C7_GSE40274_CTRL_VS_XBP1_TRANSDUCED_ACTIVATED_CD4_TCELL_DN	141	Down	0.0037648644666436	0.197419046589642
C5_GO_UNFOLDED_PROTEIN_BINDING	94	Down	0.00377152807322661	0.197419046589642
C5_GO_FORMATION_OF_QUADRUPLE_SL_U4_U5_U6_SNRNP	7	Down	0.0038073182490116	0.198375666112223
C2_REACTOME_SIGNALING_BY_NOTCH4	67	Down	0.0038159438375548	0.198375666112223
C5_GO_PEPTIDE_ANTIGEN_BINDING	16	Down	0.00381719967016108	0.198375666112223
C2_SHEPARD_BMYB_TARGETS	56	Down	0.00384923685195108	0.19956317931965
C2_REACTOME_GENE_AND_PROTEIN_EXPRESSION_BY_JAK_STAT_SIGNALING_AFTER_INTERLEUKIN_12_STIMULATION	33	Down	0.00390384936944743	0.201789556083192
C5_GO_POSITIVE_REGULATION_OF_ASTROCYTE_ACTIVATION	3	Up	0.00391947667913941	0.201789556083192
C2_REACTOME_PHOSPHORYLATION_OF_EMI1	6	Down	0.00393582154295318	0.201789556083192
C5_GO_PROTEASOME_REGULATORY_PARTICLE_BASE_SUBCOMPLEX	11	Down	0.00393814991733013	0.201789556083192
C5_GO_REGULATION_OF_CYTOKINESIS	71	Down	0.00394475200337923	0.201789556083192
C2_REACTOME_NEUTROPHIL_DEGRANULATION	410	Down	0.00394791517448588	0.201789556083192
C5_GO_POSITIVE_REGULATION_OF_DNA_BIOSYNTHETIC_PROCESS	59	Down	0.00401252458817159	0.204610496781342
C7_GSE3400_UNTREATED_VS_IFNB_TREATED_MEF_DN	115	Down	0.00404240144134063	0.205534422542135
C5_GO_PROTEIN_LOCALIZATION_TO_CHROMOSOME	76	Down	0.00408103755181006	0.205534422542135
C5_GO_EUKARYOTIC_48S_PREINITIATION_COMPLEX	12	Down	0.00408161023605268	0.205534422542135
C5_GO_PODOSOME	25	Down	0.00408229406481763	0.205534422542135
C7_GSE22886_NAIVE_CD8_TCELL_VS_MEMORY_TCELL_UP	156	Down	0.00408231334808522	0.205534422542135
C2_AFFAR_YY1_TARGETS_DN	185	Down	0.00408835706268143	0.205534422542135
C5_GO_CHROMOSOME_SEGREGATION	256	Down	0.00409687450907999	0.205534422542135
C2_PICCALUGA_ANGIOIMMUNOBLASTIC_LYMPHOMA_UP	155	Up	0.00411381718157783	0.205908872431832
C5_GO_POSITIVE_THYMIC_T_CELL_SELECTION	12	Down	0.00417111124358646	0.208296665619376
C5_GO_POSITIVE_REGULATION_OF_GLIAL_CELL_MIGRATION	8	Up	0.00420572486657993	0.208659787102508
C5_GO_ESTABLISHMENT_OF_PROTEIN_LOCALIZATION_TO_ENDOPLASMIC_RETICULUM	86	Down	0.00421463494152046	0.208659787102508
C2_XU_HGF_TARGETS_REPRESSED_BY_AKT1_UP	9	Up	0.00421672890697839	0.208659787102508
C2_REACTOME_UNWINDING_OF_DNA	11	Down	0.004217806249114	0.208659787102508
C2_SCIAN_INVERSED_TARGETS_OF_TP53_AND_TP73_UP	10	Down	0.00422641008723949	0.208659787102508
C5_GO_CILIARY_NEUROTROPHIC_FACTOR_MEDIATED_SIGNALING_PATHWAY	5	Up	0.00425830213212544	0.209757590059322
C2_REACTOME_INTERLEUKIN_12_FAMILY_SIGNALING	50	Down	0.00427989480485085	0.210344241732523
C5_GO_FORMATION_OF_CYTOPLASMIC_TRANSLATION_INITIATION_COMPLEX	11	Down	0.00429232744701306	0.210479072531523
C2_KIM_LRRC3B_TARGETS	25	Down	0.00432570981507398	0.211638275479397
C2_WANG_RESPONSE_TO_GSK3_INHIBITOR_SB216763_DN	323	Down	0.0044048654819297	0.215026725536986
C5_GO_REGULATION_OF_DNA_DEPENDENT_DNA_REPLICATION	45	Down	0.00442770986575211	0.215657267743796
C2_GRAHAM_CML_QUIESCENT_VS_CML_DIVIDING_UP	18	Up	0.00444113148334715	0.215827067590045
C2_REACTOME_IMMUNOREGULATORY_INTERACTIONS_BETWEEN_A_LYMPHOID_AND_A_NON_LYMPHOID_CELL	90	Down	0.00447138635870095	0.216812334531386
C5_GO_SODIUM_CHANNEL_INHIBITOR_ACTIVITY	5	Up	0.00449289753495864	0.217370185193556
C2_REACTOME_FC_EPSILON_RECEPTOR_FCERI_SIGNALING	115	Down	0.00452384167245689	0.218380917001736
C7_GSE24634_TREG_VS_TCONV_POST_DAY10_IL4_CONVERSION_DN	182	Up	0.00454986529592829	0.21915016368836
C2_REACTOME_RESOLUTION_OF_SISTER_CHROMATID_COHESION	103	Down	0.00457883540785736	0.220057614081605
C2_MOOTHA_TCA	14	Down	0.0046013905387887	0.220176964068793
C2_REACTOME_TFAP2A_ACTS_AS_A_TRANSCRIPTIONAL_REPRESSOR_DURING_RETINOIC_ACID_INDUCED_CELL_DIFFERENTIATION	5	Down	0.00460159009746499	0.220176964068793
C2_REACTOME_HIV_INFECTION	193	Down	0.0046347530832147	0.221276354344336
C2_MISSIAGLIA_REGULATED_BY_METHYLATION_DN	110	Down	0.0046996848156037	0.223884327301226
C5_GO_MHC_CLASS_IB_PROTEIN_BINDING	4	Down	0.004724435074301	0.224570903980395
C2_MARTINELLI_IMMATURE_NEUTROPHIL_UP	7	Down	0.00474301982470939	0.22470068214345
C5_GO_HEMOGLOBIN_BINDING	4	Down	0.00474785310978427	0.22470068214345
H_HALLMARK_MYC_TARGETS_V1	167	Down	0.00479151865888677	0.22619842219485
C2_REACTOME_INFLUENZA_INFECTION	124	Down	0.00480032558264631	0.22619842219485
C7_GSE36476_CTRL_VS_TSST_ACT_72H_MEMORY_CD4_TCELL_OLD_DN	181	Down	0.00489967997607985	0.230380407186975
C2_REACTOME_SIGNALING_BY_ROBO_RECEPTORS	164	Down	0.00491905511741628	0.230791866772427
C7_GSE12366_GC_VS_MEMORY_BCELL_DN	175	Up	0.0049617032279412	0.232291119009842
C7_GSE41978_ID2_KO_VS_ID2_KO_AND_BIM_KO_KLRG1_LOW_EFFECTOR_CD8_TCELL_DN	160	Down	0.00502575419036732	0.234125986743478
C5_GO_IMMUNE_RESPONSE_REGULATING_SIGNALING_PATHWAY	440	Down	0.00502835876732938	0.234125986743478
C2_DELACROIX_RAR_TARGETS_UP	39	Up	0.00503322910321799	0.234125986743478
C7_GSE25123_WT_VS_PPARG_KO_MACROPHAGE_IL4_AND_ROSIGLITAZONE_STIM_DN	170	Up	0.00504710621296693	0.234162342250433
C5_GO_MHC_CLASS_I_PROTEIN_COMPLEX	7	Down	0.00505556960435728	0.234162342250433
C5_GO_POSITIVE_REGULATION_OF_CELL_KILLING	51	Down	0.00508563650812986	0.235053791204479
C5_GO_POSITIVE_REGULATION_OF_HOMOTYPIC_CELL_CELL_ADHESION	5	Up	0.00510604138616876	0.235495832339159
C5_GO_REGULATION_OF_CHROMOSOME_SEPARATION	55	Down	0.00514555253996287	0.236276304122435
C2_REACTOME_CLEC7A_DECTIN_1_SIGNALING	86	Down	0.00514915809263919	0.236276304122435
C1_chrXq22	50	Up	0.00515559398582306	0.236276304122435
C2_REACTOME_CELLULAR_RESPONSES_TO_STRESS	369	Down	0.00518042154045741	0.236914309733382
C2_FU_INTERACT_WITH_ALKBH8	13	Down	0.00519232249238211	0.23695970903785
C2_REACTOME_NONSENSE_MEDIATED_DECAY_NMD_INDEPENDENT_OF_THE_EXON_JUNCTION_COMPLEX_EJC	71	Down	0.00523729931254455	0.238511222151793
C2_SHIPP_DLBCL_VS_FOLLICULAR_LYMPHOMA_DN	36	Up	0.00527228777232614	0.239602316481675
C2_SU_KIDNEY	7	Down	0.00530427143399174	0.240552585303972
C5_GO_E_BOX_BINDING	32	Up	0.00540653936611027	0.244679697187528
C5_GO_THYMIC_T_CELL_SELECTION	20	Down	0.0054633324996789	0.246735908296309
C7_GSE13547_CTRL_VS_ANTI_IGM_STIM_BCELL_2H_UP	175	Down	0.0054816200392057	0.247048199401796
C5_GO_SEBACEOUS_GLAND_DEVELOPMENT	6	Up	0.00549962099538596	0.247346308245899
C7_GSE23568_CTRL_VS_ID3_TRANSDUCED_CD8_TCELL_DN	170	Down	0.00551166666245301	0.247375898571212
C2_REACTOME_RHO_GTPASES_ACTIVATE_FORMINS	117	Down	0.00553011403494239	0.247692097280523
C5_GO_POSITIVE_REGULATION_OF_GLUCOSE_METABOLIC_PROCESS	19	Up	0.0055549263006261	0.247725447359558
C5_GO_REGULATION_OF_CARDIAC_MUSCLE_ADAPTATION	8	Up	0.0055605540356963	0.247725447359558
C7_GSE36826_NORMAL_VS_STAPH_AUREUS_INF_SKIN_UP	176	Down	0.00556507012435964	0.247725447359558
C2_BASAKI_YBX1_TARGETS_UP	240	Down	0.00561648593464154	0.249174667796409
C2_REACTOME_SIGNALING_BY_HEDGEHOG	116	Down	0.00563035939458626	0.249174667796409
C7_GSE36476_CTRL_VS_TSST_ACT_40H_MEMORY_CD4_TCELL_OLD_DN	180	Down	0.00563262712739609	0.249174667796409
C7_GSE7764_IL15_TREATED_VS_CTRL_NK_CELL_24H_UP	165	Down	0.00565535770048651	0.249174667796409
C5_GO_POSTSYNAPTIC_CYTOSKELETON_ORGANIZATION	7	Down	0.00566766299932553	0.249174667796409
C2_KASLER_HDAC7_TARGETS_1_DN	15	Up	0.00568212838652392	0.249174667796409
C5_GO_NEGATIVE_REGULATION_OF_B_CELL_PROLIFERATION	13	Down	0.00570257516251998	0.249174667796409
C7_GSE25088_WT_VS_STAT6_KO_MACROPHAGE_DN	163	Down	0.00570809221325463	0.249174667796409
C5_GO_B_CELL_LINEAGE_COMMITMENT	4	Up	0.00571059491973094	0.249174667796409
C7_GSE9006_HEALTHY_VS_TYPE_2_DIABETES_PBMC_AT_DX_UP	162	Down	0.00571233184010549	0.249174667796409
C5_GO_RIBOSOMAL_SUBUNIT	146	Down	0.00574308731492508	0.250014199884003
C7_GSE37301_HEMATOPOIETIC_STEM_CELL_VS_CD4_TCELL_UP	168	Down	0.00577261071694159	0.250796845208244
C2_DORN_ADENOVIRUS_INFECTION_32HR_UP	9	Down	0.00579795791445818	0.251395288973603
C5_GO_MYELOID_LEUKOCYTE_MEDIATED_IMMUNITY	468	Down	0.00585427172849983	0.253331364060163
C2_CHEN_LVAD_SUPPORT_OF_FAILING_HEART_DN	30	Up	0.00593358103247335	0.256012078729775
C2_NAKAMURA_METASTASIS	36	Up	0.00593979135845909	0.256012078729775
C2_REACTOME_FOLDING_OF_ACTIN_BY_CCT_TRIC	10	Down	0.00598161614962146	0.257007919380456
C5_GO_ADENYLATE_CYCLASE_INHIBITING_DOPAMINE_RECEPTOR_SIGNALING_PATHWAY	5	Down	0.00598655835780098	0.257007919380456
C2_KIM_ALL_DISORDERS_DURATION_CORR_DN	114	Down	0.00601555916164852	0.257257644866986
C5_GO_REVERSE_CHOLESTEROL_TRANSPORT	13	Up	0.00601606056218888	0.257257644866986
C5_GO_MICROFILAMENT_MOTOR_ACTIVITY	14	Up	0.0060492878149983	0.257973584990929
C2_POOLA_INVASIVE_BREAST_CANCER_UP	225	Down	0.00607713666986499	0.257973584990929
C2_JEON_SMAD6_TARGETS_DN	16	Down	0.00608336924441681	0.257973584990929
C7_GSE3720_UNSTIM_VS_PMA_STIM_VD2_GAMMADELTA_TCELL_DN	167	Down	0.00609213840216084	0.257973584990929
C2_WIERENGA_PML_INTERACTOME	34	Down	0.00609818777704495	0.257973584990929
C7_GSE19941_LPS_VS_LPS_AND_IL10_STIM_IL10_KO_NFKBP50_KO_MACROPHAGE_DN	169	Up	0.00610405665356248	0.257973584990929
C5_GO_SPINDLE_ASSEMBLY	87	Down	0.00619267728310641	0.261210735186253
C5_GO_FORMATION_OF_EXTRACHROMOSOMAL_CIRCULAR_DNA	13	Down	0.00621036322587426	0.261449070456718
C2_STONER_ESOPHAGEAL_CARCINOGENESIS_UP	30	Down	0.00625661610025553	0.262886792158319
C5_GO_REGULATION_OF_APOPTOTIC_CELL_CLEARANCE	5	Up	0.00640431246328309	0.268573126717951
C5_GO_NEGATIVE_REGULATION_OF_CELL_CYCLE_PHASE_TRANSITION	206	Down	0.00643334181260669	0.269270682457139
H_HALLMARK_OXIDATIVE_PHOSPHORYLATION	177	Down	0.00647386230718518	0.270105661183778
C5_GO_LYMPHANGIOGENESIS	10	Up	0.00648871088728716	0.270105661183778
C5_GO_LARGE_RIBOSOMAL_SUBUNIT	99	Down	0.00649059315646697	0.270105661183778
C5_GO_MALE_SEX_DETERMINATION	7	Up	0.00652586886671711	0.270836032362321
C5_GO_MHC_CLASS_II_RECEPTOR_ACTIVITY	4	Down	0.00653498399927309	0.270836032362321
C2_SANA_RESPONSE_TO_IFNG_UP	62	Down	0.00654554697740728	0.270836032362321
C5_GO_NUCLEAR_CHROMOSOME_SEGREGATION	211	Down	0.00656347978334859	0.271061732573539
C5_GO_FICOLIN_1_RICH_GRANULE	108	Down	0.00658508813908525	0.271438082818499
C2_LUI_THYROID_CANCER_CLUSTER_1	45	Up	0.00660351494282374	0.271682111937424
C7_GSE5679_CTRL_VS_RARA_AGONIST_AM580_TREATED_DC_UP	176	Down	0.00664624997703096	0.272923418243939
C2_REACTOME_CYCLIN_A_B1_B2_ASSOCIATED_EVENTS_DURING_G2_M_TRANSITION	22	Down	0.00666865171328767	0.273326643712732
C2_REACTOME_MAPK6_MAPK4_SIGNALING	70	Down	0.00672311027364734	0.275039782437742
C5_GO_INNATE_IMMUNE_RESPONSE_IN_MUCOSA	13	Down	0.00676319965196273	0.276159748194711
C2_VETTER_TARGETS_OF_PRKCA_AND_ETS1_DN	11	Down	0.00679471770759651	0.276583072709309
C5_GO_CONDENSED_NUCLEAR_CHROMOSOME	80	Down	0.00681047957011574	0.276583072709309
C5_GO_SISTER_CHROMATID_SEGREGATION	159	Down	0.00681664852278328	0.276583072709309
C5_GO_DELAYED_RECTIFIER_POTASSIUM_CHANNEL_ACTIVITY	17	Up	0.00682449601676516	0.276583072709309
C7_GSE25123_WT_VS_PPARG_KO_MACROPHAGE_ROSIGLITAZONE_STIM_UP	181	Up	0.00685847440540798	0.276760388843644
C6_PRC2_EZH2_UP.V1_DN	140	Down	0.00686876162060341	0.276760388843644
C7_GSE7768_OVA_ALONE_VS_OVA_WITH_MPL_IMMUNIZED_MOUSE_WHOLE_SPLEEN_6H_DN	163	Down	0.00687793637555895	0.276760388843644
C2_REACTOME_CELLULAR_RESPONSES_TO_EXTERNAL_STIMULI	443	Down	0.00687983289488411	0.276760388843644
C2_REACTOME_HDMS_DEMETHYLATE_HISTONES	46	Down	0.00689849107695032	0.276954872394945
C5_GO_TRANSMEMBRANE_RECEPTOR_PROTEIN_PHOSPHATASE_ACTIVITY	11	Down	0.0069101662218874	0.276954872394945
C2_FINETTI_BREAST_CANCER_KINOME_GREEN	15	Down	0.00695199533892103	0.277938201508027
C5_GO_EUKARYOTIC_TRANSLATION_INITIATION_FACTOR_3_COMPLEX	13	Down	0.00697180363991166	0.277938201508027
C5_GO_POSITIVE_REGULATION_OF_T_HELPER_2_CELL_CYTOKINE_PRODUCTION	6	Up	0.00697308474068382	0.277938201508027
C2_REACTOME_AUTOPHAGY	94	Down	0.00699238555558194	0.278197053889939
C5_GO_SPINDLE_ORGANIZATION	146	Down	0.00700990507215964	0.278384219163663
C2_FUJII_YBX1_TARGETS_DN	169	Down	0.00702786828270483	0.278588289608024
C2_REACTOME_CELLULAR_SENESCENCE	175	Down	0.00706636055529527	0.278941857343271
C2_WEST_ADRENOCORTICAL_TUMOR_MARKERS_UP	19	Down	0.00707170745697029	0.278941857343271
C5_GO_CHYLOMICRON_ASSEMBLY	7	Up	0.00708588776351943	0.278941857343271
C2_HOLLEMAN_ASPARAGINASE_RESISTANCE_B_ALL_UP	19	Down	0.00708815104973926	0.278941857343271
C2_REACTOME_REELIN_SIGNALLING_PATHWAY	5	Down	0.00715272551977999	0.280974062325824
C2_AMUNDSON_DNA_DAMAGE_RESPONSE_TP53	15	Up	0.00724002299312007	0.283889926858388
C7_GSE39110_DAY3_VS_DAY6_POST_IMMUNIZATION_CD8_TCELL_DN	179	Down	0.00726352556379635	0.284298316797024
C2_REACTOME_REGULATION_OF_RAS_BY_GAPS	54	Down	0.00729201479999272	0.284656019453618
C2_REACTOME_SIGNALING_BY_WNT	265	Down	0.00729887229368251	0.284656019453618
C2_REACTOME_BUTYROPHILIN_BTN_FAMILY_INTERACTIONS	8	Down	0.00737979605073387	0.286782575560062
C2_CHEOK_RESPONSE_TO_HD_MTX_UP	18	Down	0.00737980296174906	0.286782575560062
C2_REACTOME_SEMA3A_PAK_DEPENDENT_AXON_REPULSION	16	Down	0.00741565874918273	0.287140600195934
C2_LI_WILMS_TUMOR_VS_FETAL_KIDNEY_1_DN	146	Down	0.00742647675652212	0.287140600195934
C5_GO_ACTOMYOSIN_CONTRACTILE_RING_ORGANIZATION	7	Down	0.00742867087005086	0.287140600195934
C2_NAGASHIMA_NRG1_SIGNALING_DN	42	Up	0.00755586509228577	0.291538290230415
C2_BIOCARTA_CDC25_PATHWAY	7	Down	0.00758007691885667	0.291695093195378
C5_GO_CHROMOSOME_LOCALIZATION	56	Down	0.00759694960884142	0.291695093195378
C2_GRAHAM_CML_QUIESCENT_VS_NORMAL_QUIESCENT_UP	81	Down	0.00761150714357403	0.291695093195378
C5_GO_POSITIVE_REGULATION_OF_EPITHELIAL_CELL_DIFFERENTIATION_INVOLVED_IN_KIDNEY_DEVELOPMENT	5	Down	0.00762227979433574	0.291695093195378
C5_GO_LEUKOCYTE_MEDIATED_CYTOTOXICITY	81	Down	0.00762706867996938	0.291695093195378
C2_BIOCARTA_GRANULOCYTES_PATHWAY	13	Down	0.00766068347022875	0.29223181788925
C5_GO_ANTIMICROBIAL_HUMORAL_RESPONSE	53	Down	0.00766800792693792	0.29223181788925
C5_GO_NEGATIVE_REGULATION_OF_NUCLEAR_DIVISION	47	Down	0.0076906883641577	0.292582877994041
C2_LIAN_NEUTROPHIL_GRANULE_CONSTITUENTS	19	Down	0.0077183760596072	0.292784799938985
C5_GO_RESPONSE_TO_INTERFERON_BETA	23	Down	0.00772295218731475	0.292784799938985
C7_GSE22886_NAIVE_CD4_TCELL_VS_NKCELL_UP	160	Up	0.00774734259656642	0.29319777565368
C2_KEGG_NATURAL_KILLER_CELL_MEDIATED_CYTOTOXICITY	94	Down	0.00778271912211815	0.294024360851778
C5_GO_CELL_MIGRATION_IN_HINDBRAIN	11	Down	0.00781660633907376	0.294791908860589
C7_GSE3982_MEMORY_CD4_TCELL_VS_TH1_DN	179	Down	0.00785088069679334	0.294952720580837
C5_GO_ARYL_SULFOTRANSFERASE_ACTIVITY	4	Up	0.00785382387809773	0.294952720580837
C2_VANTVEER_BREAST_CANCER_METASTASIS_DN	112	Down	0.00786160407017008	0.294952720580837
C7_GSE21063_CTRL_VS_ANTI_IGM_STIM_BCELL_3H_UP	152	Up	0.0078872935832752	0.295406342257737
C5_GO_POSITIVE_REGULATION_OF_T_CELL_MEDIATED_CYTOTOXICITY	21	Down	0.00792374403023916	0.296260742803589
C2_SARTIPY_NORMAL_AT_INSULIN_RESISTANCE_UP	22	Up	0.00799349074093855	0.298046373871964
C5_GO_REGULATION_OF_GASTRIC_ACID_SECRETION	7	Up	0.00801017161239973	0.298046373871964
C2_NADELLA_PRKAR1A_TARGETS_DN	3	Down	0.00801266318377881	0.298046373871964
C7_GSE25085_FETAL_LIVER_VS_FETAL_BM_SP4_THYMIC_IMPLANT_UP	175	Down	0.00805758101485542	0.299024634831524
C7_GSE3982_DC_VS_NKCELL_DN	147	Down	0.00806649339461738	0.299024634831524
C2_REACTOME_ESTROGEN_DEPENDENT_GENE_EXPRESSION	135	Down	0.00809332532282197	0.299495063531109
C2_MANALO_HYPOXIA_DN	261	Down	0.00810675769259734	0.299495063531109
C1_chr6p12	26	Up	0.0082004922122677	0.301686602668585
C5_GO_TRANSLATIONAL_INITIATION	151	Down	0.00820166731432922	0.301686602668585
C2_BURTON_ADIPOGENESIS_9	70	Up	0.00821687868013057	0.301686602668585
C5_GO_POSITIVE_REGULATION_OF_MONOCYTE_CHEMOTAXIS	13	Up	0.0082216300133408	0.301686602668585
C5_GO_LYMPH_VESSEL_DEVELOPMENT	17	Up	0.00828119788600177	0.30225306409331
C5_GO_STRUCTURAL_CONSTITUENT_OF_RIBOSOME	123	Down	0.00829501631709491	0.30225306409331
C2_NAKAMURA_LUNG_CANCER	5	Down	0.0082965117199649	0.30225306409331
C5_GO_MULTI_ORGANISM_MEMBRANE_FUSION	7	Up	0.00832120768401276	0.30225306409331
C5_GO_REGULATION_OF_KILLING_OF_CELLS_OF_OTHER_ORGANISM	10	Down	0.00832711259556618	0.30225306409331
C5_GO_NEGATIVE_REGULATION_OF_B_CELL_RECEPTOR_SIGNALING_PATHWAY	6	Down	0.00834279040592314	0.30225306409331
C2_LE_NEURONAL_DIFFERENTIATION_DN	15	Down	0.00834305325517568	0.30225306409331
C2_KAMMINGA_EZH2_TARGETS	39	Down	0.0083522679408999	0.30225306409331
C5_GO_INTERMEDIATE_DENSITY_LIPOPROTEIN_PARTICLE	3	Up	0.0083622930313529	0.30225306409331
C2_GRAHAM_CML_QUIESCENT_VS_NORMAL_DIVIDING_DN	10	Down	0.00846423684660563	0.304122819242419
C2_REACTOME_SIGNALING_BY_NODAL	11	Up	0.00848252693043179	0.304122819242419
C5_GO_PROTEASOME_CORE_COMPLEX_BETA_SUBUNIT_COMPLEX	5	Down	0.00848520128058483	0.304122819242419
C7_GSE20727_CTRL_VS_ROS_INHIBITOR_TREATED_DC_DN	171	Down	0.00848810361255293	0.304122819242419
C2_BILANGES_SERUM_AND_RAPAMYCIN_SENSITIVE_GENES	40	Down	0.00848892087538786	0.304122819242419
C2_REACTOME_POU5F1_OCT4_SOX2_NANOG_REPRESS_GENES_RELATED_TO_DIFFERENTIATION	5	Down	0.00849802289187259	0.304122819242419
C5_GO_DNA_REPLICATION_ORIGIN_BINDING	17	Down	0.00851318267825127	0.304164255459955
C2_RHEIN_ALL_GLUCOCORTICOID_THERAPY_DN	333	Down	0.00859876051378098	0.306328709336893
C2_REN_BOUND_BY_E2F	57	Down	0.00862052560096514	0.306328709336893
C7_GSE1791_CTRL_VS_NEUROMEDINU_IN_T_CELL_LINE_12H_DN	104	Down	0.008634943847268	0.306328709336893
C5_GO_NEGATIVE_REGULATION_OF_METAPHASE_ANAPHASE_TRANSITION_OF_CELL_CYCLE	34	Down	0.00863574940700262	0.306328709336893
C7_GSE30962_PRIMARY_VS_SECONDARY_CHRONIC_LCMV_INF_CD8_TCELL_UP	169	Down	0.0086651067601852	0.306328709336893
C2_CHIANG_LIVER_CANCER_SUBCLASS_UNANNOTATED_DN	164	Down	0.00867156479405217	0.306328709336893
C2_STEIN_ESRRA_TARGETS_RESPONSIVE_TO_ESTROGEN_DN	37	Down	0.00867247416296963	0.306328709336893
C7_GSE24634_NAIVE_CD4_TCELL_VS_DAY5_IL4_CONV_TREG_DN	184	Down	0.00872175607035617	0.307507086178182
C5_GO_REGULATION_OF_LAMELLIPODIUM_MORPHOGENESIS	9	Up	0.00873414685687697	0.307507086178182
C5_GO_REGULATION_OF_ESTABLISHMENT_OF_PROTEIN_LOCALIZATION_TO_CHROMOSOME	12	Down	0.00879562541160468	0.309170502938978
C5_GO_SALIVARY_GLAND_DEVELOPMENT	30	Down	0.00883937248305369	0.310206281824516
C5_GO_HISTONE_H3_K27_TRIMETHYLATION	7	Down	0.00887343888145161	0.310899536809312
C5_GO_NUCLEAR_TRANSCRIBED_MRNA_CATABOLIC_PROCESS_NONSENSE_MEDIATED_DECAY	95	Down	0.00890454740286325	0.311020462989405
C2_GROSS_HYPOXIA_VIA_ELK3_AND_HIF1A_UP	117	Up	0.00890896230554794	0.311020462989405
C2_REACTOME_S_PHASE	144	Down	0.00892687395697541	0.311020462989405
C7_GSE34205_HEALTHY_VS_RSV_INF_INFANT_PBMC_DN	167	Down	0.00894683115375309	0.311020462989405
C7_GSE19941_LPS_VS_LPS_AND_IL10_STIM_IL10_KO_MACROPHAGE_UP	178	Down	0.0089566044695573	0.311020462989405
C1_chr5q34	9	Down	0.00896668160593778	0.311020462989405
C7_GSE11961_GERMINAL_CENTER_BCELL_DAY7_VS_MEMORY_BCELL_DAY40_DN	146	Up	0.00898031337398506	0.311020462989405
C2_WU_HBX_TARGETS_2_UP	21	Down	0.00899557323982704	0.311020462989405
C5_GO_NEGATIVE_REGULATION_OF_CELL_CYCLE_PROCESS	274	Down	0.0090080436844214	0.311020462989405
C2_PUJANA_CHEK2_PCC_NETWORK	647	Down	0.00902006590633545	0.311020462989405
C7_GSE2770_UNTREATED_VS_IL4_TREATED_ACT_CD4_TCELL_48H_DN	175	Down	0.00908002334567276	0.31200358275791
C7_GSE10239_NAIVE_VS_DAY4.5_EFF_CD8_TCELL_DN	185	Down	0.00908172817221944	0.31200358275791
C5_GO_POSITIVE_REGULATION_OF_MONONUCLEAR_CELL_MIGRATION	16	Up	0.00909166633916848	0.31200358275791
C5_GO_PRP19_COMPLEX	10	Down	0.00911309930972483	0.31224583013431
C7_GSE26156_DOUBLE_POSITIVE_VS_CD4_SINGLE_POSITIVE_THYMOCYTE_DN	184	Down	0.00913514599018155	0.312508309204274
C7_GSE34156_NOD2_LIGAND_VS_TLR1_TLR2_LIGAND_6H_TREATED_MONOCYTE_DN	160	Up	0.00916079728130273	0.312893080726005
C2_GRADE_COLON_AND_RECTAL_CANCER_UP	257	Down	0.00919265699915867	0.313488364195799
C2_REACTOME_CYCLIN_A:CDK2_ASSOCIATED_EVENTS_AT_S_PHASE_ENTRY	72	Down	0.0092101846249417	0.313593794055813
C2_PID_TCR_PATHWAY	63	Down	0.00924480125313095	0.314279839783668
C5_GO_SPINDLE_MIDZONE_ASSEMBLY	10	Down	0.00930732941683909	0.315911120190618
C5_GO_MACROPHAGE_CHEMOTAXIS	22	Up	0.0093398225412372	0.316433772958159
C7_GSE7568_IL4_VS_IL4_AND_DEXAMETHASONE_TREATED_MACROPHAGE_UP	170	Down	0.00936491866803797	0.316433772958159
C5_GO_MORPHOGENESIS_OF_A_POLARIZED_EPITHELIUM	108	Down	0.00936642802615183	0.316433772958159
C5_GO_NEGATIVE_REGULATION_OF_TELOMERE_MAINTENANCE	33	Down	0.00942731733023199	0.317996295597251
C5_GO_ANTIGEN_BINDING	37	Down	0.00945154092038177	0.318319106067369
C3_TTCCGTT_MIR191	23	Up	0.00948698943488828	0.319018376925817
C5_GO_NEGATIVE_REGULATION_OF_MEMBRANE_POTENTIAL	9	Up	0.00954304235740035	0.320300647532211
C2_BIOCARTA_CSK_PATHWAY	19	Down	0.00955461122316773	0.320300647532211
C5_GO_CONDENSED_CHROMOSOME_OUTER_KINETOCHORE	9	Down	0.00962670930516792	0.321329193715071
C5_GO_MONOCYTE_AGGREGATION	3	Up	0.00962682287943854	0.321329193715071
C2_REACTOME_HDR_THROUGH_HOMOLOGOUS_RECOMBINATION_HRR	60	Down	0.0096296692495747	0.321329193715071
C5_GO_REGULATION_OF_CELL_KILLING	70	Down	0.00967043918372852	0.322194709184256
C5_GO_RESPONSE_TO_MAGNESIUM_ION	16	Up	0.00971736195070894	0.322986335997267
C2_ZHAN_EARLY_DIFFERENTIATION_GENES_DN	37	Down	0.00973413398295531	0.322986335997267
C5_GO_DEOXYRIBONUCLEOTIDE_BINDING	4	Down	0.00973880449653408	0.322986335997267
C7_GSE34205_HEALTHY_VS_RSV_INF_INFANT_PBMC_UP	160	Down	0.00978406148742965	0.323992633675967
C5_GO_POSITIVE_REGULATION_OF_ESTABLISHMENT_OF_PROTEIN_LOCALIZATION_TO_TELOMERE	10	Down	0.00991364180615381	0.32760932147779
C5_GO_CEREBRAL_CORTEX_REGIONALIZATION	4	Down	0.00992344213655509	0.32760932147779
C2_REACTOME_RESOLUTION_OF_D_LOOP_STRUCTURES	29	Down	0.00995073512947303	0.328011865276999
C6_ESC_J1_UP_LATE.V1_UP	120	Up	0.00998029345822458	0.328487749686383
C5_GO_NEGATIVE_REGULATION_OF_RUFFLE_ASSEMBLY	5	Up	0.0100317065314231	0.329020936079663
C5_GO_T_HELPER_2_CELL_CYTOKINE_PRODUCTION	12	Up	0.0100358370616075	0.329020936079663
C5_GO_RESPONSE_TO_INTERLEUKIN_12	44	Down	0.0100419316218209	0.329020936079663
C5_GO_L_LACTATE_DEHYDROGENASE_ACTIVITY	4	Down	0.0100838784497702	0.329897728259577
C5_GO_POSITIVE_REGULATION_OF_TELOMERE_MAINTENANCE_VIA_TELOMERE_LENGTHENING	35	Down	0.0101535852956583	0.331678696808397
C5_GO_PROTEASOME_REGULATORY_PARTICLE_LID_SUBCOMPLEX	6	Down	0.010201138166217	0.332250148826002
C2_REACTOME_G2_M_DNA_REPLICATION_CHECKPOINT	5	Down	0.0102116624080947	0.332250148826002
C5_GO_POSITIVE_REGULATION_OF_TROPHOBLAST_CELL_MIGRATION	3	Up	0.010216963560087	0.332250148826002
C2_KERLEY_RESPONSE_TO_CISPLATIN_DN	5	Up	0.0102855865788365	0.333754203185299
C5_GO_NUCLEAR_CHROMOSOME_TELOMERIC_REGION	112	Down	0.0102939426476154	0.333754203185299
C5_GO_PROTEIN_CONTAINING_COMPLEX_REMODELING	18	Up	0.0103146011716451	0.333925605442095
C2_ELVIDGE_HIF1A_AND_HIF2A_TARGETS_DN	88	Up	0.0103605040543414	0.334912544006635
C5_GO_SM_LIKE_PROTEIN_FAMILY_COMPLEX	72	Down	0.0104112231724744	0.335053412043324
C5_GO_ACTIN_POLYMERIZATION_DEPENDENT_CELL_MOTILITY	6	Down	0.0104210729213161	0.335053412043324
C5_GO_NEGATIVE_REGULATION_OF_CARDIAC_MUSCLE_ADAPTATION	6	Up	0.0104333170814932	0.335053412043324
C5_GO_REGULATION_OF_STEROL_TRANSPORT	34	Up	0.0104375826170819	0.335053412043324
C1_chrXq26	39	Up	0.0104472965703	0.335053412043324
C5_GO_RIBONUCLEOPROTEIN_COMPLEX_SUBUNIT_ORGANIZATION	215	Down	0.0104574052094726	0.335053412043324
C2_PID_CXCR4_PATHWAY	96	Down	0.010505771379303	0.336107322050956
C2_ZWANG_EGF_PERSISTENTLY_DN	46	Up	0.010567904491197	0.337597925385696
C5_GO_RESPONSE_TO_HERBICIDE	9	Down	0.0105897023859128	0.337797510909229
C2_ZHENG_IL22_SIGNALING_DN	20	Down	0.0106292202066921	0.338529202571212
C2_DIRMEIER_LMP1_RESPONSE_LATE_UP	53	Down	0.0106438081920608	0.338529202571212
C5_GO_TRANSMEMBRANE_RECEPTOR_PROTEIN_TYROSINE_KINASE_ACTIVATOR_ACTIVITY	3	Down	0.0106843280059375	0.339321136364005
C7_GSE28408_LY6G_POS_VS_NEG_DC_UP	174	Up	0.0107016069043713	0.339373732530887
C7_GSE9601_UNTREATED_VS_PI3K_INHIBITOR_TREATED_HCMV_INF_MONOCYTE_UP	164	Down	0.0107718156152818	0.340827211814965
C5_GO_BINDING_OF_SPERM_TO_ZONA_PELLUCIDA	22	Down	0.0107903739348727	0.340827211814965
C2_PID_FANCONI_PATHWAY	44	Down	0.010794509125291	0.340827211814965
C2_NEBEN_AML_WITH_FLT3_OR_NRAS_DN	12	Down	0.0108558625898989	0.342266912975868
C2_REACTOME_NONSENSE_MEDIATED_DECAY_NMD	89	Down	0.0108750104305004	0.342373697944581
C5_GO_POSITIVE_REGULATION_OF_ALKALINE_PHOSPHATASE_ACTIVITY	5	Up	0.010942459976968	0.343852337311362
C2_REACTOME_HOMOLOGOUS_DNA_PAIRING_AND_STRAND_EXCHANGE	39	Down	0.0109536665189462	0.343852337311362
C2_REACTOME_APC_CDC20_MEDIATED_DEGRADATION_OF_NEK2A	22	Down	0.0109694641512118	0.343852337311362
C5_GO_REGULATION_OF_VERY_LOW_DENSITY_LIPOPROTEIN_PARTICLE_REMODELING	3	Up	0.0110011111997501	0.344347461948375
C2_BIOCARTA_HES_PATHWAY	10	Up	0.011081538992836	0.346365858332914
C5_GO_PROTEIN_SIDE_CHAIN_DEGLUTAMYLATION	4	Down	0.0111004786656069	0.346434544118598
C2_REACTOME_PKMTS_METHYLATE_HISTONE_LYSINES	64	Down	0.0111156321525877	0.346434544118598
C2_REACTOME_SELENOAMINO_ACID_METABOLISM	87	Down	0.011150475099658	0.346666707650061
C5_GO_ACYLGLYCEROL_HOMEOSTASIS	19	Up	0.0111648796883173	0.346666707650061
C5_GO_LOCOMOTOR_RHYTHM	8	Up	0.0112091497396454	0.346666707650061
C2_BIOCARTA_RANMS_PATHWAY	10	Down	0.0112228316235993	0.346666707650061
C5_GO_POSITIVE_REGULATION_OF_TELOMERE_MAINTENANCE	45	Down	0.011232612571268	0.346666707650061
C5_GO_TRIGLYCERIDE_RICH_LIPOPROTEIN_PARTICLE_REMODELING	8	Up	0.0112347908753691	0.346666707650061
C5_GO_VERY_LOW_DENSITY_LIPOPROTEIN_PARTICLE_REMODELING	8	Up	0.0112347908753691	0.346666707650061
C5_GO_POSTSYNAPTIC_CYTOSKELETON	7	Down	0.0112744498671175	0.347396985054459
C5_GO_MHC_PROTEIN_COMPLEX_ASSEMBLY	4	Down	0.0112985977746523	0.347647931244721
C5_GO_REGULATION_OF_MONOCYTE_CHEMOTAXIS	17	Up	0.0113146861597399	0.347650533872744
C2_HAHTOLA_SEZARY_SYNDROM_UP	88	Down	0.0114179197515481	0.350284309568519
C2_KERLEY_RESPONSE_TO_CISPLATIN_UP	36	Up	0.0114326555026507	0.350284309568519
C2_REACTOME_METAL_SEQUESTRATION_BY_ANTIMICROBIAL_PROTEINS	4	Down	0.0114574663216759	0.350395712545485
C5_GO_RECOMBINATIONAL_REPAIR	116	Down	0.0114774568352425	0.350395712545485
C2_SASAKI_ADULT_T_CELL_LEUKEMIA	148	Down	0.0114883410064727	0.350395712545485
C5_GO_LIPID_DROPLET_ORGANIZATION	14	Up	0.0115130266646695	0.350395712545485
C5_GO_REGULATION_OF_MONONUCLEAR_CELL_MIGRATION	30	Up	0.0115412542721522	0.350395712545485
C5_GO_T_HELPER_1_CELL_CYTOKINE_PRODUCTION	6	Up	0.0115507281777616	0.350395712545485
C5_GO_AXONEMAL_DYNEIN_COMPLEX	13	Down	0.0115643878891859	0.350395712545485
C5_GO_CHROMOSOMAL_REGION	301	Down	0.0115653328681634	0.350395712545485
C2_REACTOME_E3_UBIQUITIN_LIGASES_UBIQUITINATE_TARGET_PROTEINS	54	Down	0.0116011231032085	0.350593954180182
C2_REACTOME_JNK_C_JUN_KINASES_PHOSPHORYLATION_AND_ACTIVATION_MEDIATED_BY_ACTIVATED_HUMAN_TAK1	21	Down	0.0116041547233601	0.350593954180182
C5_GO_CYTOPLASMIC_TRANSLATIONAL_INITIATION	26	Down	0.0116530142321015	0.351581150227695
C7_GSE25087_FETAL_VS_ADULT_TCONV_DN	156	Up	0.0116807965790156	0.351930574321715
C2_REACTOME_REGULATION_OF_PLK1_ACTIVITY_AT_G2_M_TRANSITION	78	Down	0.011760307530257	0.353786878056722
C5_GO_CADHERIN_BINDING	277	Down	0.011774981026332	0.353786878056722
C7_GSE22886_NAIVE_TCELL_VS_NKCELL_DN	180	Down	0.0118089353120537	0.35431699141401
C2_HOLLERN_EMT_BREAST_TUMOR_UP	108	Up	0.0119239979886285	0.357275873526864
C5_GO_REGULATION_OF_VOLTAGE_GATED_CALCIUM_CHANNEL_ACTIVITY	26	Up	0.0119743581325271	0.358290608419953
C5_GO_INTRINSIC_COMPONENT_OF_THE_CYTOPLASMIC_SIDE_OF_THE_PLASMA_MEMBRANE	3	Down	0.0120876296173249	0.361182363379846
C2_REACTOME_HEDGEHOG_OFF_STATE	87	Down	0.0121230775800946	0.361556694547223
C2_GEORGES_CELL_CYCLE_MIR192_TARGETS	57	Down	0.0121441620518958	0.361556694547223
C2_YAMASHITA_LIVER_CANCER_WITH_EPCAM_UP	38	Down	0.0121728330560954	0.361556694547223
C7_GSE32164_RESTING_DIFFERENTIATED_VS_ALTERNATIVELY_ACT_M2_MACROPHAGE_UP	155	Down	0.0121854631654147	0.361556694547223
C5_GO_METALLOPEPTIDASE_ACTIVITY	104	Down	0.0122036049915054	0.361556694547223
C5_GO_CONDENSED_NUCLEAR_CHROMOSOME_CENTROMERIC_REGION	20	Down	0.0122175633509647	0.361556694547223
C2_SMIRNOV_RESPONSE_TO_IR_2HR_UP	44	Up	0.0122238371697412	0.361556694547223
C5_GO_ACTIVIN_ACTIVATED_RECEPTOR_ACTIVITY	7	Up	0.0122333089578884	0.361556694547223
C5_GO_REGULATION_OF_DNA_BIOSYNTHETIC_PROCESS	90	Down	0.0122827619233303	0.362349651150364
C7_GSE29614_DAY3_VS_DAY7_TIV_FLU_VACCINE_PBMC_DN	155	Down	0.01229349965004	0.362349651150364
C7_GSE1112_HY_CD8AB_VS_HY_CD8AA_THYMOCYTE_RTOC_CULTURE_UP	144	Down	0.0124251093729467	0.365732589306939
C2_REACTOME_ACTIVATION_OF_THE_MRNA_UPON_BINDING_OF_THE_CAP_BINDING_COMPLEX_AND_EIFS_AND_SUBSEQUENT_BINDING_TO_43S	41	Down	0.0124423780023176	0.365745300871914
C2_REACTOME_ACTIVATION_OF_THE_PRE_REPLICATIVE_COMPLEX	32	Down	0.012520520501533	0.367053033973228
C5_GO_REGULATION_OF_ESTABLISHMENT_OF_PLANAR_POLARITY	85	Down	0.0125247180551172	0.367053033973228
C2_REACTOME_PENTOSE_PHOSPHATE_PATHWAY	13	Down	0.0125375570228852	0.367053033973228
C2_REACTOME_HSF1_ACTIVATION	24	Down	0.0125643390009325	0.367342040534664
C5_GO_PROTEASOME_ACTIVATING_ATPASE_ACTIVITY	5	Down	0.0126153078800638	0.367765525806474
C5_GO_TRIGLYCERIDE_RICH_PLASMA_LIPOPROTEIN_PARTICLE	12	Up	0.0126207709339127	0.367765525806474
C5_GO_PROTEIN_COMPLEX_INVOLVED_IN_CELL_ADHESION	31	Down	0.0126296129563886	0.367765525806474
C2_BOYLAN_MULTIPLE_MYELOMA_PCA1_DN	8	Up	0.0126830386396956	0.368533426195038
C2_REACTOME_COSTIMULATION_BY_THE_CD28_FAMILY	61	Down	0.0127062163608651	0.368533426195038
C5_GO_REGULATION_OF_INNATE_IMMUNE_RESPONSE	338	Down	0.0127178117495533	0.368533426195038
C5_GO_TRANSFORMING_GROWTH_FACTOR_BETA_RECEPTOR_ACTIVITY_TYPE_II	4	Up	0.0127238442961966	0.368533426195038
C7_GSE32986_GMCSF_VS_GMCSF_AND_CURDLAN_LOWDOSE_STIM_DC_UP	183	Down	0.0127426691030807	0.368587218277258
C5_GO_POSITIVE_REGULATION_OF_HAIR_CYCLE	7	Up	0.0128078277239849	0.369603268822872
C5_GO_CONDENSED_NUCLEAR_CHROMOSOME_KINETOCHORE	12	Down	0.0128118243991908	0.369603268822872
C5_GO_REGULATION_OF_CHROMOSOME_SEGREGATION	88	Down	0.0128471094168553	0.37012965233733
C2_TRAYNOR_RETT_SYNDROM_DN	10	Up	0.0128939269554087	0.370403226819184
C2_HADDAD_T_LYMPHOCYTE_AND_NK_PROGENITOR_UP	69	Up	0.0128945757422558	0.370403226819184
C2_SABATES_COLORECTAL_ADENOMA_SIZE_DN	8	Up	0.012924406347485	0.370403226819184
C7_GSE32164_ALTERNATIVELY_ACT_M2_VS_CMYC_INHIBITED_MACROPHAGE_DN	178	Down	0.0129248099216932	0.370403226819184
C5_GO_ASTROCYTE_CELL_MIGRATION	4	Up	0.0130130604311471	0.372154261868127
C2_REACTOME_APC_C:CDC20_MEDIATED_DEGRADATION_OF_CYCLIN_B	20	Down	0.0130267999098387	0.372154261868127
C2_PETROVA_PROX1_TARGETS_UP	22	Down	0.0130373057718384	0.372154261868127
C2_SMID_BREAST_CANCER_LUMINAL_A_DN	15	Down	0.0130788944165022	0.372511046393018
C2_TSENG_IRS1_TARGETS_DN	94	Up	0.0130841011093253	0.372511046393018
C5_GO_CELLULAR_RESPONSE_TO_INTERFERON_BETA	15	Down	0.0131492921995755	0.373877060800234
C2_NIKOLSKY_BREAST_CANCER_19Q13.1_AMPLICON	21	Up	0.0132083161066317	0.375064380110274
C5_GO_EUKARYOTIC_TRANSLATION_INITIATION_FACTOR_3_COMPLEX_EIF3M	6	Down	0.0132607186155083	0.376060823087058
C2_BIOCARTA_LYMPHOCYTE_PATHWAY	9	Down	0.013294875224886	0.376537906792958
C5_GO_TELOMERASE_RNA_LOCALIZATION	18	Down	0.0134146615572341	0.379435798187236
C5_GO_FC_EPSILON_RECEPTOR_SIGNALING_PATHWAY	97	Down	0.0134534519090653	0.379619615086465
C5_GO_MONOCYTE_CHEMOTAXIS	34	Up	0.0134561112008736	0.379619615086465
C2_FLORIO_NEOCORTEX_BASAL_RADIAL_GLIA_UP	211	Down	0.0135124885017715	0.380224856659955
C5_GO_HIGH_DENSITY_LIPOPROTEIN_PARTICLE	15	Up	0.0135197172510741	0.380224856659955
C7_GSE13547_WT_VS_ZFX_KO_BCELL_ANTI_IGM_STIM_2H_UP	165	Down	0.013530074768593	0.380224856659955
C2_OHM_EMBRYONIC_CARCINOMA_UP	4	Down	0.0135516023990829	0.38033780221612
C7_GSE45365_WT_VS_IFNAR_KO_CD11B_DC_MCMV_INFECTION_DN	117	Down	0.0135942615653247	0.380784129939353
C2_PID_EPHA_FWDPATHWAY	27	Down	0.0136141923318181	0.380784129939353
C5_GO_PEPTIDASE_ACTIVATOR_ACTIVITY_INVOLVED_IN_APOPTOTIC_PROCESS	17	Down	0.0136200924809132	0.380784129939353
C5_GO_LYMPHATIC_ENDOTHELIAL_CELL_DIFFERENTIATION	7	Up	0.0136723091159772	0.38175266185909
C7_GSE25087_FETAL_VS_ADULT_TREG_DN	166	Up	0.0137897460209631	0.384238060771067
C2_REACTOME_REGULATION_OF_SIGNALING_BY_NODAL	5	Up	0.0137966987709539	0.384238060771067
C2_EPPERT_HSC_R	102	Up	0.0138304427545458	0.384684645271446
C5_GO_TRANSLATION_FACTOR_ACTIVITY_RNA_BINDING	66	Down	0.0138904662152549	0.385063760853025
C5_GO_POSITIVE_REGULATION_OF_KILLING_OF_CELLS_OF_OTHER_ORGANISM	9	Down	0.0139138040486853	0.385063760853025
C2_REACTOME_REGULATION_OF_RUNX1_EXPRESSION_AND_ACTIVITY	16	Up	0.013944799948259	0.385063760853025
C5_GO_PROTEIN_LOCALIZATION_TO_ENDOPLASMIC_RETICULUM	104	Down	0.0139457574285404	0.385063760853025
C5_GO_POSITIVE_REGULATION_OF_APOPTOTIC_CELL_CLEARANCE	4	Up	0.0139690376586594	0.385063760853025
C2_BIOCARTA_CTLA4_PATHWAY	19	Down	0.0140213515547124	0.385063760853025
C5_GO_PROTEIN_LOCALIZATION_TO_NUCLEOPLASM	11	Down	0.014023546419915	0.385063760853025
C5_GO_CHROMOSOME_TELOMERIC_REGION	141	Down	0.0140305963071574	0.385063760853025
C7_GSE6092_UNSTIM_VS_IFNG_STIM_AND_B_BURGDORFERI_INF_ENDOTHELIAL_CELL_UP	154	Down	0.0140354956118322	0.385063760853025
C5_GO_B_CELL_CHEMOTAXIS	7	Up	0.0140415139755446	0.385063760853025
C5_GO_METALLOENDOPEPTIDASE_ACTIVITY	52	Down	0.0140437915380206	0.385063760853025
C2_BIOCARTA_EOSINOPHILS_PATHWAY	5	Down	0.0140729678483953	0.385063760853025
C7_GSE32986_UNSTIM_VS_GMCSF_AND_CURDLAN_HIGHDOSE_STIM_DC_DN	181	Up	0.0140745120893662	0.385063760853025
C2_REACTOME_ASSOCIATION_OF_TRIC_CCT_WITH_TARGET_PROTEINS_DURING_BIOSYNTHESIS	36	Down	0.0141122757496045	0.3856112781241
C5_GO_REGULATION_OF_DIGESTIVE_SYSTEM_PROCESS	22	Up	0.0141379793843869	0.385828299204819
C2_TERAMOTO_OPN_TARGETS_CLUSTER_8	5	Up	0.0141762412696519	0.386323239535477
C5_GO_CHROMATIN_ORGANIZATION_INVOLVED_IN_REGULATION_OF_TRANSCRIPTION	104	Down	0.0142071124433105	0.386323239535477
C7_GSE45837_WT_VS_GFI1_KO_PDC_DN	177	Down	0.014209467770973	0.386323239535477
C5_GO_NEGATIVE_REGULATION_OF_MYELOID_CELL_DIFFERENTIATION	71	Down	0.0142668921331578	0.387399622260732
C5_GO_ACTIVATION_OF_IMMUNE_RESPONSE	453	Down	0.014370054282704	0.389713719329811
C7_GSE19198_CTRL_VS_IL21_TREATED_TCELL_1H_DN	168	Up	0.014525752572764	0.392962404735234
C5_GO_CELLULAR_ALDEHYDE_METABOLIC_PROCESS	29	Down	0.0145317080050297	0.392962404735234
C5_GO_ATP_DEPENDENT_CHROMATIN_REMODELING	72	Down	0.0145463059345374	0.392962404735234
C2_KUMAMOTO_RESPONSE_TO_NUTLIN_3A_DN	9	Down	0.0145864653917612	0.392962404735234
C5_GO_REGULATION_OF_ODONTOGENESIS_OF_DENTIN_CONTAINING_TOOTH	6	Up	0.0145866038540438	0.392962404735234
C5_GO_FEVER_GENERATION	6	Up	0.0145983823883135	0.392962404735234
C2_DORN_ADENOVIRUS_INFECTION_32HR_DN	33	Up	0.014626522737724	0.393232615633141
C2_PUJANA_BRCA1_PCC_NETWORK	1345	Down	0.0146720406722142	0.393507035885477
C7_GSE9006_TYPE_1_VS_TYPE_2_DIABETES_PBMC_AT_DX_UP	165	Down	0.0146729594930367	0.393507035885477
C5_GO_TPR_DOMAIN_BINDING	8	Down	0.0147654383368227	0.395023735552514
C5_GO_LYMPH_VESSEL_MORPHOGENESIS	13	Up	0.0147914792919704	0.395023735552514
C2_LINDGREN_BLADDER_CANCER_CLUSTER_3_UP	286	Down	0.0147917461309934	0.395023735552514
C2_REACTOME_HDL_REMODELING	8	Up	0.0148022520250309	0.395023735552514
C7_GSE12366_NAIVE_VS_MEMORY_BCELL_DN	158	Up	0.0148304158928893	0.395110616596522
C2_REACTOME_SCAVENGING_BY_CLASS_F_RECEPTORS	3	Down	0.0148418847830761	0.395110616596522
C2_LI_DCP2_BOUND_MRNA	66	Down	0.0148706045447873	0.395390627327313
C2_WIEMANN_TELOMERE_SHORTENING_AND_CHRONIC_LIVER_DAMAGE_UP	8	Down	0.0149152399387809	0.39609261270188
C7_GSE43260_BTLA_POS_VS_NEG_INTRATUMORAL_CD8_TCELL_UP	176	Down	0.0149513827734422	0.39656304011593
C5_GO_REGULATION_OF_KIDNEY_DEVELOPMENT	35	Down	0.0149694652163634	0.39656304011593
C2_REACTOME_SIGNALING_BY_ACTIVIN	9	Up	0.015036387459757	0.397469722977785
C2_DAZARD_UV_RESPONSE_CLUSTER_G5	9	Down	0.0150402850567481	0.397469722977785
C7_GSE11057_EFF_MEM_VS_CENT_MEM_CD4_TCELL_UP	163	Up	0.0150947080835183	0.398311407560109
C7_GSE43863_TH1_VS_LY6C_INT_CXCR5POS_EFFECTOR_CD4_TCELL_UP	174	Down	0.015124348115256	0.398311407560109
C2_REACTOME_RRNA_PROCESSING_IN_THE_NUCLEUS_AND_CYTOSOL	148	Down	0.0151271422564604	0.398311407560109
C2_TAKEDA_TARGETS_OF_NUP98_HOXA9_FUSION_10D_DN	112	Up	0.0152617801460245	0.401116063693183
C2_KRISHNAN_FURIN_TARGETS_UP	5	Down	0.015270588071365	0.401116063693183
C5_GO_PML_BODY	84	Down	0.0153214436202293	0.401533279972683
C2_PID_A6B1_A6B4_INTEGRIN_PATHWAY	36	Down	0.0153234400910258	0.401533279972683
C5_GO_PROTEIN_DEGLUTAMYLATION	5	Down	0.0154141819789261	0.403136316222256
C5_GO_MAST_CELL_MEDIATED_IMMUNITY	41	Down	0.0154239805693673	0.403136316222256
C5_GO_RIBOSOME_ASSEMBLY	45	Down	0.0154558692382945	0.403136316222256
C5_GO_MONONUCLEAR_CELL_MIGRATION	50	Up	0.0154648247588331	0.403136316222256
C7_GSE11057_NAIVE_VS_CENT_MEMORY_CD4_TCELL_UP	155	Up	0.0154774058707067	0.403136316222256
C5_GO_REGULATION_OF_EPITHELIAL_CELL_DIFFERENTIATION_INVOLVED_IN_KIDNEY_DEVELOPMENT	11	Down	0.0155476641036373	0.404481326135705
C7_GSE23568_ID3_KO_VS_WT_CD8_TCELL_UP	181	Down	0.0157481252875905	0.408636029032266
C2_ROETH_TERT_TARGETS_DN	9	Up	0.0157626061438214	0.408636029032266
C7_GSE45365_WT_VS_IFNAR_KO_BCELL_DN	135	Down	0.0157637983855379	0.408636029032266
C5_GO_REGULATION_OF_SODIUM_PROTON_ANTIPORTER_ACTIVITY	4	Down	0.0159517582938778	0.413015548769854
C2_REACTOME_METABOLISM_OF_RNA	544	Down	0.0159934464730539	0.413601949683511
C5_GO_TELOMERIC_LOOP_DISASSEMBLY	9	Down	0.016030674075847	0.413677046154903
C2_AMIT_EGF_RESPONSE_60_MCF10A	31	Up	0.0160344369038544	0.413677046154903
C2_ELVIDGE_HIF2A_TARGETS_UP	6	Down	0.0160946560892658	0.414738095168588
C5_GO_T_CELL_CYTOKINE_PRODUCTION	36	Up	0.0161790027016545	0.416417625222796
C2_REACTOME_SIGNALING_BY_RHO_GTPASES	383	Down	0.0162472361604608	0.417678948063537
C5_GO_AMINE_METABOLIC_PROCESS	92	Down	0.0162718804723345	0.41781803723466
C2_REACTOME_CD22_MEDIATED_BCR_REGULATION	4	Down	0.0162982826204275	0.418001881184825
C2_KEGG_PENTOSE_PHOSPHATE_PATHWAY	23	Down	0.0163289373515814	0.41818421531065
C2_REACTOME_SYNTHESIS_OF_LEUKOTRIENES_LT_AND_EOXINS_EX	13	Down	0.0163583465477284	0.41818421531065
C7_GSE33425_CD8_ALPHAALPHA_VS_ALPHABETA_CD161_HIGH_TCELL_DN	169	Down	0.016363144271696	0.41818421531065
C5_GO_PROTEIN_LIPID_COMPLEX	25	Up	0.0164162954698991	0.419049572846789
C5_GO_METANEPHRIC_MESENCHYME_DEVELOPMENT	9	Down	0.0164497779962653	0.419304785526518
C7_GSE3982_BCELL_VS_TH2_DN	159	Down	0.0164778765520399	0.419304785526518
C7_GSE3982_BASOPHIL_VS_CENT_MEMORY_CD4_TCELL_UP	179	Down	0.0165105054770734	0.419304785526518
C5_GO_MITOTIC_G2_M_TRANSITION_CHECKPOINT	26	Down	0.0165364066430574	0.419304785526518
C2_REACTOME_DEFECTIVE_CHST6_CAUSES_MCDC1	6	Down	0.0165390707111964	0.419304785526518
C5_GO_DOUBLE_STRAND_BREAK_REPAIR	209	Down	0.0165421074987905	0.419304785526518
C5_GO_NEGATIVE_REGULATION_OF_LIPID_CATABOLIC_PROCESS	15	Up	0.0165721357767619	0.419576346711653
C5_GO_TROPONIN_I_BINDING	2	Up	0.0166154691106256	0.420183743294668
C5_GO_MITOTIC_NUCLEAR_DIVISION	241	Down	0.0167158367006832	0.422230372847607
C2_BIOCARTA_SET_PATHWAY	10	Down	0.0168677377962748	0.425338535893659
C7_GSE7219_UNSTIM_VS_LPS_AND_ANTI_CD40_STIM_NIK_NFKB2_KO_DC_UP	168	Down	0.016924969219153	0.425338535893659
C5_GO_ACTIVATION_OF_INNATE_IMMUNE_RESPONSE	240	Down	0.0169382738451785	0.425338535893659
C5_GO_NEGATIVE_REGULATION_OF_MUSCLE_ADAPTATION	10	Up	0.0169411809119061	0.425338535893659
C5_GO_DENDRITIC_CELL_DIFFERENTIATION	30	Up	0.0169679996647682	0.425338535893659
C5_GO_TELENCEPHALON_REGIONALIZATION	6	Down	0.0169807640055574	0.425338535893659
C2_ELVIDGE_HYPOXIA_BY_DMOG_UP	109	Up	0.0170121409436937	0.425338535893659
C7_GSE24634_NAIVE_CD4_TCELL_VS_DAY7_IL4_CONV_TREG_DN	190	Down	0.0170314900332036	0.425338535893659
C5_GO_RESPONSE_TO_INTERLEUKIN_7	38	Down	0.017045707128955	0.425338535893659
C5_GO_REGULATION_OF_TELOMERE_MAINTENANCE	73	Down	0.017050329488044	0.425338535893659
C7_GSE34156_TLR1_TLR2_LIGAND_VS_NOD2_AND_TLR1_TLR2_LIGAND_24H_TREATED_MONOCYTE_UP	163	Up	0.0170542680460055	0.425338535893659
C5_GO_CONTRACTILE_RING	10	Down	0.0172066616746802	0.427841748376418
C5_GO_POSITIVE_REGULATION_OF_LIPOPROTEIN_PARTICLE_CLEARANCE	4	Up	0.0172661310876945	0.427841748376418
C2_ACEVEDO_LIVER_CANCER_WITH_H3K9ME3_DN	93	Down	0.017282792243799	0.427841748376418
C5_GO_PHOSPHOLIPID_EFFLUX	9	Up	0.0172926981169663	0.427841748376418
C5_GO_ACTIVIN_RECEPTOR_COMPLEX	7	Up	0.0172980283095649	0.427841748376418
C2_REACTOME_TRANSLESION_SYNTHESIS_BY_POLH	17	Down	0.0173200481132693	0.427841748376418
C5_GO_ERROR_FREE_TRANSLESION_SYNTHESIS	17	Down	0.0173200481132693	0.427841748376418
C2_REACTOME_TRANSCRIPTIONAL_REGULATION_BY_RUNX1	198	Down	0.0173450825001229	0.427841748376418
C5_GO_CELL_CYCLE_PHASE_TRANSITION	497	Down	0.0173496790511156	0.427841748376418
C5_GO_REGULATION_OF_POTASSIUM_ION_TRANSMEMBRANE_TRANSPORTER_ACTIVITY	34	Up	0.0173590775553231	0.427841748376418
C2_FIGUEROA_AML_METHYLATION_CLUSTER_2_DN	7	Down	0.0173712849085302	0.427841748376418
C2_PID_P38_ALPHA_BETA_PATHWAY	27	Down	0.0174226045603352	0.428619749563037
C5_GO_REGULATION_OF_HUMORAL_IMMUNE_RESPONSE_MEDIATED_BY_CIRCULATING_IMMUNOGLOBULIN	7	Down	0.0174854975767412	0.429680388981389
C2_SCHAEFFER_PROSTATE_DEVELOPMENT_AND_CANCER_BOX1_UP	14	Up	0.017536776255891	0.430071884740338
C5_GO_CHAPERONIN_CONTAINING_T_COMPLEX	9	Down	0.0175410251751572	0.430071884740338
C2_WIERENGA_STAT5A_TARGETS_GROUP2	46	Up	0.0176829543576359	0.433062928422688
C2_REACTOME_RESOLUTION_OF_D_LOOP_STRUCTURES_THROUGH_SYNTHESIS_DEPENDENT_STRAND_ANNEALING_SDSA	24	Down	0.0177409678516505	0.433994419641221
C7_GSE24634_TEFF_VS_TCONV_DAY5_IN_CULTURE_UP	179	Down	0.0178040751035075	0.434795617362596
C5_GO_SITE_OF_DOUBLE_STRAND_BREAK	55	Down	0.0178137503776049	0.434795617362596
C2_VANTVEER_BREAST_CANCER_POOR_PROGNOSIS	46	Down	0.0178572205352605	0.435367454194684
C2_ZHAN_MULTIPLE_MYELOMA_PR_DN	43	Up	0.0178943183882247	0.435782823259424
C5_GO_REGULATION_OF_MRNA_CATABOLIC_PROCESS	158	Down	0.0179686164202187	0.43710218868579
C2_REACTOME_RRNA_PROCESSING	158	Down	0.018012071357032	0.437538280202894
C7_GSE10239_NAIVE_VS_KLRG1HIGH_EFF_CD8_TCELL_DN	172	Down	0.0180268269015141	0.437538280202894
C5_GO_POSITIVE_REGULATION_OF_CANONICAL_WNT_SIGNALING_PATHWAY	105	Down	0.0180875749430039	0.438522757239815
C5_GO_REGULATION_OF_SEQUESTERING_OF_TRIGLYCERIDE	8	Up	0.0181222934000852	0.438874670602063
C5_GO_REGULATION_OF_LIPID_LOCALIZATION	95	Up	0.0182206196711222	0.440575904307154
C5_GO_CHROMOSOME_CONDENSATION	30	Down	0.0182331049105617	0.440575904307154
C2_FOURNIER_ACINAR_DEVELOPMENT_LATE_DN	19	Down	0.01830011169505	0.440912310595978
C2_GRAHAM_CML_QUIESCENT_VS_CML_DIVIDING_DN	7	Down	0.0183009314816677	0.440912310595978
C5_GO_POSITIVE_REGULATION_OF_IMMUNE_RESPONSE	590	Down	0.0183079180664536	0.440912310595978
C2_MARTINELLI_IMMATURE_NEUTROPHIL_DN	13	Down	0.0184433132059214	0.44368116586072
C2_REACTOME_ESTROGEN_DEPENDENT_NUCLEAR_EVENTS_DOWNSTREAM_OF_ESR_MEMBRANE_SIGNALING	22	Up	0.0185373923134141	0.445383152740178
C7_GSE26495_NAIVE_VS_PD1HIGH_CD8_TCELL_UP	161	Up	0.0185708191004718	0.445383152740178
C2_REACTOME_POST_TRANSCRIPTIONAL_SILENCING_BY_SMALL_RNAS	7	Up	0.0185755713475395	0.445383152740178
C5_GO_EPHRIN_RECEPTOR_BINDING	25	Down	0.0186419538542093	0.446333643918844
C5_GO_RIBONUCLEOPROTEIN_COMPLEX_BIOGENESIS	372	Down	0.0186563066187133	0.446333643918844
C5_GO_POSITIVE_REGULATION_OF_LIPID_LOCALIZATION	53	Up	0.0186807919139129	0.446427769797502
C7_GSE9509_LPS_VS_LPS_AND_IL10_STIM_IL10_KO_MACROPHAGE_20MIN_DN	176	Down	0.0187894326603391	0.44833254447117
C2_REACTOME_SUMOYLATION_OF_DNA_REPLICATION_PROTEINS	43	Down	0.0188176425412451	0.44833254447117
C5_GO_ATRIAL_SEPTUM_DEVELOPMENT	12	Up	0.0188549171758616	0.44833254447117
C7_GSE37605_FOXP3_FUSION_GFP_VS_IRES_GFP_TREG_C57BL6_UP	154	Up	0.0188571123847752	0.44833254447117
C2_REACTOME_FGFRL1_MODULATION_OF_FGFR1_SIGNALING	7	Up	0.0188701307524109	0.44833254447117
C3_MSX1_01	114	Down	0.0188846160431194	0.44833254447117
C7_GSE25085_FETAL_LIVER_VS_ADULT_BM_SP4_THYMIC_IMPLANT_DN	178	Down	0.0189119272186923	0.44833254447117
C2_ALCALAY_AML_BY_NPM1_LOCALIZATION_DN	171	Down	0.0189256061906764	0.44833254447117
C2_REACTOME_PROGRAMMED_CELL_DEATH	150	Down	0.01895246247161	0.448479675676235
C5_GO_TRANSLATION_INITIATION_FACTOR_ACTIVITY	41	Down	0.0190004199820451	0.449125270152303
C2_REACTOME_PD_1_SIGNALING	18	Down	0.0190345190755772	0.449442236824743
C5_GO_MEMBRANE_DEPOLARIZATION_DURING_CARDIAC_MUSCLE_CELL_ACTION_POTENTIAL	13	Up	0.0190897583159036	0.450257133437974
C5_GO_PANTOTHENATE_METABOLIC_PROCESS	6	Down	0.0191826471286376	0.451957314073096
C5_GO_NEGATIVE_REGULATION_OF_INTERLEUKIN_12_PRODUCTION	13	Down	0.0192198172124776	0.452102556175703
C2_REACTOME_AURKA_ACTIVATION_BY_TPX2	64	Down	0.0192392785567997	0.452102556175703
C5_GO_EPITHELIAL_CELL_DIFFERENTIATION_INVOLVED_IN_KIDNEY_DEVELOPMENT	29	Down	0.0192647819625099	0.452102556175703
C5_GO_REGULATION_OF_CELL_CYCLE_PHASE_TRANSITION	374	Down	0.0192720603516411	0.452102556175703
C2_ZHENG_GLIOBLASTOMA_PLASTICITY_UP	190	Down	0.0193007466494085	0.452287076014132
C7_GSE37301_COMMON_LYMPHOID_PROGENITOR_VS_PRO_BCELL_DN	181	Down	0.0193939392813273	0.453635262941227
C2_WONG_ADULT_TISSUE_STEM_MODULE	522	Up	0.0194000441592966	0.453635262941227
C5_GO_NEGATIVE_REGULATION_OF_TYPE_B_PANCREATIC_CELL_APOPTOTIC_PROCESS	4	Up	0.0194887924799449	0.455220472088004
C2_REACTOME_ACTIVATION_OF_SMO	14	Down	0.0195399119407558	0.455924282587581
C5_GO_ASPARTATE_TRANSMEMBRANE_TRANSPORT	7	Down	0.0195611995310976	0.455931263319778
C5_GO_CELL_DIFFERENTIATION_INVOLVED_IN_KIDNEY_DEVELOPMENT	35	Down	0.0196514069080142	0.455969921533555
C5_GO_NADPH_OXIDASE_COMPLEX	10	Up	0.0196528785504252	0.455969921533555
C5_GO_RIBOSOMAL_LARGE_SUBUNIT_ASSEMBLY	21	Down	0.0196592140770564	0.455969921533555
C7_GSE24634_TREG_VS_TCONV_POST_DAY5_IL4_CONVERSION_UP	171	Down	0.0196623919904915	0.455969921533555
C6_CRX_DN.V1_DN	90	Up	0.0196678090722709	0.455969921533555
C5_GO_CHROMOSOME_MOVEMENT_TOWARDS_SPINDLE_POLE	5	Down	0.0197403406553328	0.457163560827072
C5_GO_PURINE_CONTAINING_COMPOUND_TRANSMEMBRANE_TRANSPORT	6	Down	0.0198515259938339	0.459186537854991
C2_DEN_INTERACT_WITH_LCA5	19	Down	0.0198699694141551	0.459186537854991
C2_REACTOME_SCAVENGING_OF_HEME_FROM_PLASMA	10	Down	0.019955166162111	0.460370798488889
C7_GSE9006_HEALTHY_VS_TYPE_1_DIABETES_PBMC_1MONTH_POST_DX_UP	172	Down	0.0199636004316408	0.460370798488889
C7_GSE11057_NAIVE_CD4_VS_PBMC_CD4_TCELL_UP	172	Up	0.0199863971942967	0.460407747880919
C2_GUILLAUMOND_KLF10_TARGETS_DN	23	Down	0.0200167926933634	0.460619478472388
C7_GSE11961_FOLLICULAR_BCELL_VS_MEMORY_BCELL_DAY40_DN	149	Up	0.0200611049029414	0.460771841732239
C5_GO_CATALYTIC_STEP_2_SPLICEOSOME	69	Down	0.0200692647360827	0.460771841732239
C2_CHNG_MULTIPLE_MYELOMA_HYPERPLOID_UP	41	Down	0.0201049306960278	0.460771841732239
C2_MORI_MATURE_B_LYMPHOCYTE_DN	62	Down	0.0201082588022908	0.460771841732239
C5_GO_RIBOSOME	175	Down	0.0201851509516298	0.46201104649924
C2_ELVIDGE_HIF1A_TARGETS_DN	75	Up	0.0202268211386379	0.46201104649924
C5_GO_RESPONSE_TO_DIETARY_EXCESS	14	Up	0.0202711865900487	0.46201104649924
C7_GSE40068_BCL6_POS_VS_NEG_CXCR5_POS_TFH_UP	172	Down	0.0203019780685482	0.46201104649924
C7_GSE32986_UNSTIM_VS_GMCSF_STIM_DC_UP	179	Up	0.0203022323768034	0.46201104649924
C5_GO_STRUCTURAL_CONSTITUENT_OF_SYNAPSE	12	Down	0.0203313246148697	0.46201104649924
C2_REACTOME_COOPERATION_OF_PREFOLDIN_AND_TRIC_CCT_IN_ACTIN_AND_TUBULIN_FOLDING	24	Down	0.0203322465727335	0.46201104649924
C7_GSE5142_HTERT_TRANSDUCED_VS_CTRL_CD8_TCELL_LATE_PASSAGE_CLONE_UP	180	Down	0.0203687560499085	0.46201104649924
C2_HOELZEL_NF1_TARGETS_UP	97	Up	0.0203816694201081	0.46201104649924
C7_GSE7348_UNSTIM_VS_LPS_STIM_MACROPHAGE_UP	160	Up	0.0203950750244187	0.46201104649924
C5_GO_MEIOTIC_SISTER_CHROMATID_COHESION_CENTROMERIC	4	Down	0.0203962893519666	0.46201104649924
C2_REACTOME_SIGNALING_BY_SCF_KIT	38	Down	0.02046715462887	0.462883171111041
C2_PUJANA_BRCA_CENTERED_NETWORK	105	Down	0.0205064798791213	0.462883171111041
C2_REACTOME_PREFOLDIN_MEDIATED_TRANSFER_OF_SUBSTRATE_TO_CCT_TRIC	23	Down	0.020535423337309	0.462883171111041
C7_GSE42724_NAIVE_VS_MEMORY_BCELL_UP	149	Down	0.0205702682487034	0.462883171111041
C5_GO_POSITIVE_REGULATION_BY_HOST_OF_VIRAL_PROCESS	12	Up	0.0205822048251102	0.462883171111041
C5_GO_WNT_ACTIVATED_RECEPTOR_ACTIVITY	10	Up	0.0206058766296933	0.462883171111041
C7_GSE4590_PRE_BCELL_VS_SMALL_PRE_BCELL_UP	139	Up	0.0206088139974809	0.462883171111041
C5_GO_NEGATIVE_REGULATION_OF_VASCULAR_ENDOTHELIAL_CELL_PROLIFERATION	5	Up	0.0206292249124062	0.462883171111041
C2_SCHAEFFER_PROSTATE_DEVELOPMENT_AND_CANCER_BOX2_DN	4	Up	0.0206475860950248	0.462883171111041
C5_GO_CILIARY_BASAL_BODY_PLASMA_MEMBRANE_DOCKING	86	Down	0.0206545868391157	0.462883171111041
C2_JAATINEN_HEMATOPOIETIC_STEM_CELL_DN	196	Down	0.0206691836292275	0.462883171111041
C5_GO_MUCOSAL_ASSOCIATED_LYMPHOID_TISSUE_DEVELOPMENT	4	Down	0.020746479651253	0.463886686659431
C7_GSE16385_IFNG_TNF_VS_IL4_STIM_MACROPHAGE_ROSIGLITAZONE_TREATED_DN	164	Down	0.0207567030075481	0.463886686659431
C2_REACTOME_ANCHORING_OF_THE_BASAL_BODY_TO_THE_PLASMA_MEMBRANE	88	Down	0.0208504804980529	0.46528336500524
C5_GO_INNER_CELL_MASS_CELL_PROLIFERATION	12	Down	0.0209001536950799	0.46528336500524
C5_GO_REGULATION_OF_INSULIN_LIKE_GROWTH_FACTOR_RECEPTOR_SIGNALING_PATHWAY	11	Up	0.020908944543654	0.46528336500524
C7_GSE1460_INTRATHYMIC_T_PROGENITOR_VS_NAIVE_CD4_TCELL_ADULT_BLOOD_UP	182	Down	0.0209480191889997	0.46528336500524
C7_GSE13547_WT_VS_ZFX_KO_BCELL_DN	176	Down	0.0209746080529123	0.46528336500524
C5_GO_CHEMOKINE_ACTIVITY	21	Up	0.0209858460828965	0.46528336500524
C5_GO_PROTEASOME_ASSEMBLY	13	Down	0.0209866480172678	0.46528336500524
C5_GO_DNA_REPLICATION_PREINITIATION_COMPLEX	5	Down	0.0210044207251972	0.46528336500524
C5_GO_G_RICH_STRAND_TELOMERIC_DNA_BINDING	11	Down	0.0210141363955805	0.46528336500524
C2_PEDERSEN_METASTASIS_BY_ERBB2_ISOFORM_4	61	Up	0.0210523443738951	0.46528336500524
C7_GSE24574_BCL6_HIGH_VS_LOW_TFH_CD4_TCELL_DN	182	Down	0.0210548058647586	0.46528336500524
C2_PID_PTP1B_PATHWAY	44	Down	0.0210815769389284	0.465401520167014
C2_PUJANA_BREAST_CANCER_LIT_INT_NETWORK	97	Down	0.0211733745480668	0.46637893172564
C7_GSE12003_MIR223_KO_VS_WT_BM_PROGENITOR_8D_CULTURE_UP	105	Up	0.0211958828503761	0.46637893172564
C7_GSE14308_TH2_VS_TH17_UP	166	Down	0.0211976030841249	0.46637893172564
C2_WACKER_HYPOXIA_TARGETS_OF_VHL	11	Up	0.0212117287918304	0.46637893172564
C5_GO_LEUKOCYTE_MEDIATED_IMMUNITY	638	Down	0.0212774066389315	0.467349953910524
C2_REACTOME_DEFENSINS	7	Up	0.0213378785249509	0.468060872588242
C5_GO_MITOTIC_RECOMBINATION	22	Down	0.0213734950590815	0.468060872588242
C7_GSE18893_TCONV_VS_TREG_24H_TNF_STIM_UP	180	Down	0.021394654506299	0.468060872588242
C5_GO_REGULATION_OF_MEGAKARYOCYTE_DIFFERENTIATION	73	Down	0.021422096503939	0.468060872588242
C2_BIOCARTA_LYM_PATHWAY	13	Down	0.0214390020805132	0.468060872588242
C5_GO_REGULATION_OF_HOMOTYPIC_CELL_CELL_ADHESION	20	Up	0.0214390539163698	0.468060872588242
C2_REACTOME_TRANSLOCATION_OF_ZAP_70_TO_IMMUNOLOGICAL_SYNAPSE	14	Down	0.0214712708561741	0.468293591173363
C7_GSE1112_OT1_CD8AB_VS_HY_CD8AA_THYMOCYTE_RTOC_CULTURE_UP	98	Down	0.0214961368659375	0.468365678173279
C2_MATZUK_OVULATION	13	Up	0.0215654246433933	0.468440689690262
C5_GO_CELLULAR_RESPONSE_TO_NITROSATIVE_STRESS	6	Down	0.0216068644159374	0.468440689690262
C5_GO_REGULATION_OF_STEM_CELL_DIFFERENTIATION	78	Down	0.0216098115296374	0.468440689690262
C2_SEITZ_NEOPLASTIC_TRANSFORMATION_BY_8P_DELETION_DN	20	Up	0.0216116430346298	0.468440689690262
C5_GO_CYTOPLASMIC_TRANSLATION	80	Down	0.0216551582038029	0.468440689690262
C5_GO_CHROMATIN_DNA_BINDING	84	Down	0.0216554144510138	0.468440689690262
C5_GO_HINDBRAIN_RADIAL_GLIA_GUIDED_CELL_MIGRATION	8	Down	0.0216850070227724	0.468440689690262
C2_WESTON_VEGFA_TARGETS_12HR	19	Up	0.0217081804994369	0.468440689690262
C5_GO_DNA_DEPENDENT_DNA_REPLICATION	134	Down	0.0217085413821864	0.468440689690262
C6_SINGH_KRAS_DEPENDENCY_SIGNATURE_	10	Up	0.0217154592848574	0.468440689690262
C5_GO_CELLULAR_RESPONSE_TO_MAGNESIUM_ION	6	Up	0.0217367865952117	0.468440689690262
C2_ZAMORA_NOS2_TARGETS_UP	43	Down	0.0218420943943734	0.469958423880706
C2_PID_RAS_PATHWAY	27	Up	0.0218504814307192	0.469958423880706
C2_REACTOME_INNATE_IMMUNE_SYSTEM	808	Down	0.0218830128400808	0.470192569658829
C7_GSE21360_SECONDARY_VS_TERTIARY_MEMORY_CD8_TCELL_UP	179	Down	0.0219676919084002	0.471356294487418
C2_GESERICK_TERT_TARGETS_DN	20	Up	0.0219865487086168	0.471356294487418
C7_GSE22886_NAIVE_CD4_TCELL_VS_48H_ACT_TH1_DN	176	Down	0.0220022686834342	0.471356294487418
C5_GO_REGULATION_OF_GLIAL_CELL_MIGRATION	13	Up	0.0220441933298574	0.471700676828795
C7_GSE4590_PRE_BCELL_VS_LARGE_PRE_BCELL_UP	138	Up	0.0220617726675899	0.471700676828795
C2_DAVICIONI_PAX_FOXO1_SIGNATURE_IN_ARMS_DN	16	Up	0.0220837983190734	0.471707326337494
C2_BIOCARTA_D4GDI_PATHWAY	12	Down	0.0221308915210817	0.472248876731294
C2_PEPPER_CHRONIC_LYMPHOCYTIC_LEUKEMIA_DN	12	Down	0.0221823419314005	0.472882251006685
C5_GO_NUCLEUS_ORGANIZATION	100	Down	0.0222710767383472	0.474308431359918
C5_GO_NEGATIVE_REGULATION_OF_DNA_DEPENDENT_DNA_REPLICATION	22	Down	0.0223180884647225	0.474374185413131
C5_GO_ANTIGEN_PROCESSING_AND_PRESENTATION_OF_PEPTIDE_OR_POLYSACCHARIDE_ANTIGEN_VIA_MHC_CLASS_II	85	Down	0.022347824001669	0.474374185413131
C2_WILCOX_RESPONSE_TO_PROGESTERONE_UP	130	Down	0.0223651150708078	0.474374185413131
C5_GO_TRANSLATION_ELONGATION_FACTOR_ACTIVITY	15	Down	0.0223689240010802	0.474374185413131
C2_SCHUHMACHER_MYC_TARGETS_DN	7	Down	0.0223833512888855	0.474374185413131
C5_GO_NEGATIVE_REGULATION_OF_TELOMERE_MAINTENANCE_VIA_TELOMERASE	19	Down	0.0224970780357297	0.476319713616138
C5_GO_LACTATE_TRANSPORT	3	Up	0.0225305029008352	0.476562915788551
C7_GSE25123_CTRL_VS_IL4_STIM_MACROPHAGE_DN	179	Up	0.022554596292572	0.476608458427569
C2_BIOCARTA_G2_PATHWAY	21	Down	0.0225847872585999	0.476782637141462
C1_chr15q26	58	Down	0.0227132702280307	0.478171732889695
C2_HAHTOLA_MYCOSIS_FUNGOIDES_CD4_UP	54	Up	0.0227487482760544	0.478171732889695
C7_GSE17974_IL4_AND_ANTI_IL12_VS_UNTREATED_0.5H_ACT_CD4_TCELL_UP	130	Down	0.0227510764479015	0.478171732889695
C3_NFY_01	197	Down	0.0227670858711489	0.478171732889695
C5_GO_ACTIVATION_OF_TRANSMEMBRANE_RECEPTOR_PROTEIN_TYROSINE_KINASE_ACTIVITY	8	Down	0.0227721941006716	0.478171732889695
C2_PID_REELIN_PATHWAY	25	Down	0.0228059881198189	0.478171732889695
C5_GO_CCR2_CHEMOKINE_RECEPTOR_BINDING	2	Up	0.0228123187534942	0.478171732889695
C5_GO_CELL_COMMUNICATION_INVOLVED_IN_CARDIAC_CONDUCTION	33	Up	0.0228266854028732	0.478171732889695
C5_GO_CHAPERONE_COMPLEX	19	Down	0.0229100794156806	0.478937712536976
C2_SU_TESTIS	58	Down	0.0229166180702587	0.478937712536976
C5_GO_RHOMBOMERE_DEVELOPMENT	4	Up	0.0229293937779522	0.478937712536976
C7_GSE5542_UNTREATED_VS_IFNA_TREATED_EPITHELIAL_CELLS_6H_UP	166	Down	0.0229920376346772	0.479784854503452
C5_GO_REGULATION_OF_T_HELPER_2_CELL_CYTOKINE_PRODUCTION	9	Up	0.0230593625376644	0.480169894185105
C2_SPIELMAN_LYMPHOBLAST_EUROPEAN_VS_ASIAN_UP	420	Down	0.0230682535819161	0.480169894185105
C2_JOHANSSON_BRAIN_CANCER_EARLY_VS_LATE_DN	36	Up	0.0230768019854187	0.480169894185105
C2_BLUM_RESPONSE_TO_SALIRASIB_DN	307	Down	0.0231495572688549	0.481222806269221
C7_GSE2405_S_AUREUS_VS_UNTREATED_NEUTROPHIL_DN	172	Down	0.0232001055532308	0.481644778065035
C5_GO_POSITIVE_REGULATION_OF_PROTEIN_LOCALIZATION_TO_NUCLEUS	62	Down	0.0232142007381159	0.481644778065035
C5_GO_PURINE_NUCLEOBASE_TRANSMEMBRANE_TRANSPORTER_ACTIVITY	3	Down	0.0232467479436835	0.481847435386505
C5_GO_NEGATIVE_REGULATION_OF_CELL_KILLING	18	Down	0.0232683312489271	0.481847435386505
C7_GSE40685_TREG_VS_FOXP3_KO_TREG_PRECURSOR_UP	155	Down	0.0233108034848402	0.482267222953508
C5_GO_REGULATION_OF_MAST_CELL_ACTIVATION_INVOLVED_IN_IMMUNE_RESPONSE	26	Down	0.0233504943204556	0.482628723238113
C5_GO_REGULATION_OF_LIPID_TRANSPORT	74	Up	0.0233876074227951	0.482936308027926
C5_GO_TELOMERE_MAINTENANCE_VIA_RECOMBINATION	14	Down	0.0234109297676331	0.482958810391541
C1_chr1p22	57	Down	0.0234686057162474	0.483258946619393
C5_GO_G2_DNA_DAMAGE_CHECKPOINT	28	Down	0.0234762187877478	0.483258946619393
C2_REACTOME_PROTEIN_UBIQUITINATION	72	Down	0.0235214636937987	0.483258946619393
C5_GO_PROTEIN_FOLDING_CHAPERONE	16	Down	0.0235313011390572	0.483258946619393
C5_GO_SPERM_EGG_RECOGNITION	33	Down	0.0235615061670101	0.483258946619393
C5_GO_DNA_REPLICATION_INITIATION	35	Down	0.0235764893353328	0.483258946619393
C7_GSE37532_VISCERAL_ADIPOSE_TISSUE_VS_LN_DERIVED_PPARG_KO_TCONV_CD4_TCELL_UP	160	Down	0.0235812034901513	0.483258946619393
C5_GO_MEMBRANE_DOCKING	158	Down	0.0236568775007644	0.484352827473238
C5_GO_DNA_INTEGRITY_CHECKPOINT	141	Down	0.0236934264766195	0.484409308441234
C2_DANG_MYC_TARGETS_UP	110	Down	0.0237352984832676	0.484409308441234
C5_GO_THYMOCYTE_MIGRATION	6	Up	0.0237399075600279	0.484409308441234
C2_RODWELL_AGING_KIDNEY_NO_BLOOD_UP	165	Up	0.0237874128393925	0.484409308441234
C7_GSE2128_C57BL6_VS_NOD_THYMOCYTE_UP	171	Down	0.0237933983223437	0.484409308441234
C7_GSE3982_MEMORY_CD4_TCELL_VS_TH2_DN	175	Down	0.0237934324037563	0.484409308441234
C2_REACTOME_COMPETING_ENDOGENOUS_RNAS_CERNAS_REGULATE_PTEN_TRANSLATION	8	Up	0.0238628748042002	0.485368192295543
C5_GO_CELL_BODY_MEMBRANE	16	Up	0.023918025679976	0.485632709289168
C5_GO_RNA_CATABOLIC_PROCESS	318	Down	0.0239205910297569	0.485632709289168
C2_TONKS_TARGETS_OF_RUNX1_RUNX1T1_FUSION_ERYTHROCYTE_UP	135	Up	0.0239596957761955	0.485735898647959
C5_GO_RECYCLING_ENDOSOME_MEMBRANE	66	Down	0.02398614971158	0.485735898647959
C5_GO_LIPOPHAGY	5	Down	0.0239927551097574	0.485735898647959
C5_GO_MEGAKARYOCYTE_DIFFERENTIATION	86	Down	0.0240683735428724	0.486791860136146
C2_PID_CD8_TCR_PATHWAY	51	Down	0.0240963568461189	0.486791860136146
C2_MALONEY_RESPONSE_TO_17AAG_DN	63	Down	0.0241221387255055	0.486791860136146
C2_REACTOME_POTASSIUM_CHANNELS	49	Up	0.0241467305512317	0.486791860136146
C5_GO_NEGATIVE_REGULATION_OF_CHROMATIN_BINDING	7	Up	0.0241730723130709	0.486791860136146
C2_HU_GENOTOXIC_DAMAGE_4HR	35	Down	0.0241882411829132	0.486791860136146
C5_GO_MICROTUBULE_ASSOCIATED_COMPLEX	119	Down	0.0242017773303429	0.486791860136146
C5_GO_MITOTIC_DNA_REPLICATION_CHECKPOINT	9	Down	0.0242434568690898	0.487135058515025
C5_GO_ANAPHASE_PROMOTING_COMPLEX_BINDING	8	Down	0.0242636897902342	0.487135058515025
C2_MUELLER_PLURINET	252	Down	0.0243390148020038	0.487720896389592
C5_GO_NEGATIVE_REGULATION_OF_PROTEIN_BINDING	73	Down	0.0243407020529357	0.487720896389592
C5_GO_OXYGEN_CARRIER_ACTIVITY	7	Down	0.0244103916638854	0.487720896389592
C6_CAMP_UP.V1_UP	172	Down	0.0244208600038642	0.487720896389592
C2_REACTOME_RSK_ACTIVATION	5	Up	0.0244327327229041	0.487720896389592
C2_REACTOME_CHEMOKINE_RECEPTORS_BIND_CHEMOKINES	33	Up	0.0244366528942095	0.487720896389592
C5_GO_REGULATION_OF_TRANSCRIPTION_INVOLVED_IN_G1_S_TRANSITION_OF_MITOTIC_CELL_CYCLE	25	Down	0.024450032507861	0.487720896389592
C5_GO_AXONEMAL_DYNEIN_COMPLEX_ASSEMBLY	19	Down	0.024490459899122	0.488079137971218
C5_GO_OUTWARD_RECTIFIER_POTASSIUM_CHANNEL_ACTIVITY	8	Up	0.0245521815712657	0.488860715190288
C2_REACTOME_NEGATIVE_REGULATORS_OF_DDX58_IFIH1_SIGNALING	33	Down	0.0246409219857533	0.490178340930879
C5_GO_SIGNAL_PEPTIDASE_COMPLEX	4	Down	0.0247307523465739	0.491515217954827
C5_GO_PROTEIN_FOLDING	180	Down	0.024784480383943	0.492132785539666
C5_GO_SITE_OF_DNA_DAMAGE	68	Down	0.0248221335934128	0.492430326986033
C5_GO_LIPASE_INHIBITOR_ACTIVITY	11	Up	0.0249056354431	0.493261600799986
C5_GO_NEGATIVE_REGULATION_OF_CHROMOSOME_SEGREGATION	40	Down	0.0249376923956293	0.493261600799986
C5_GO_CYTOKINE_ACTIVITY	121	Up	0.0249485951355691	0.493261600799986
C5_GO_POSITIVE_REGULATION_OF_TELOMERASE_RNA_LOCALIZATION_TO_CAJAL_BODY	14	Down	0.0249959812424608	0.493261600799986
C2_REACTOME_CONDENSATION_OF_PROMETAPHASE_CHROMOSOMES	8	Down	0.0249985809911079	0.493261600799986
C7_GSE24142_ADULT_VS_FETAL_EARLY_THYMIC_PROGENITOR_DN	160	Down	0.025000277239828	0.493261600799986
C5_GO_GLUTAMATE_BIOSYNTHETIC_PROCESS	5	Up	0.0250454715600999	0.493279933718033
C5_GO_MITOTIC_METAPHASE_PLATE_CONGRESSION	35	Down	0.0250466218704134	0.493279933718033
C7_GSE12845_IGD_POS_BLOOD_VS_PRE_GC_TONSIL_BCELL_DN	183	Down	0.0250870354889344	0.493628326020037
C7_GSE19198_6H_VS_24H_IL21_TREATED_TCELL_DN	177	Up	0.025136539389035	0.494154791989146
C5_GO_MHC_CLASS_I_PROTEIN_BINDING	13	Down	0.025210412952225	0.494788678955825
C2_HASLINGER_B_CLL_WITH_6Q21_DELETION	19	Down	0.0252143381486948	0.494788678955825
C2_BIOCARTA_SRCRPTP_PATHWAY	11	Down	0.0252690447363189	0.495051768793905
C7_GSE13411_SWITCHED_MEMORY_BCELL_VS_PLASMA_CELL_DN	129	Down	0.025273323739467	0.495051768793905
C7_GSE45365_WT_VS_IFNAR_KO_BCELL_MCMV_INFECTION_DN	143	Down	0.0253292264193138	0.495219128808616
C7_GSE43260_BTLA_POS_VS_NEG_INTRATUMORAL_CD8_TCELL_DN	168	Down	0.0253446267101382	0.495219128808616
C2_MANN_RESPONSE_TO_AMIFOSTINE_DN	8	Down	0.0253502587688248	0.495219128808616
C5_GO_CONDENSED_CHROMOSOME	184	Down	0.0254369129221783	0.496422149590102
C2_REACTOME_CHYLOMICRON_ASSEMBLY	7	Up	0.0254575461328258	0.496422149590102
C5_GO_NEGATIVE_REGULATION_OF_GENE_EXPRESSION_EPIGENETIC	109	Down	0.0255729085255673	0.496765495174929
C2_ICHIBA_GRAFT_VERSUS_HOST_DISEASE_35D_DN	36	Down	0.0256199207532352	0.496765495174929
C5_GO_TRANSLATION_REGULATOR_ACTIVITY_NUCLEIC_ACID_BINDING	81	Down	0.0256311589027065	0.496765495174929
C7_GSE22886_NAIVE_CD8_TCELL_VS_NKCELL_DN	177	Down	0.0256370276670723	0.496765495174929
C7_GSE12366_GC_VS_MEMORY_BCELL_UP	169	Down	0.0256642730145981	0.496765495174929
C7_GSE4142_NAIVE_VS_GC_BCELL_UP	161	Up	0.0256715134583694	0.496765495174929
C2_REACTOME_CHK1_CHK2_CDS1_MEDIATED_INACTIVATION_OF_CYCLIN_B:CDK1_COMPLEX	11	Down	0.0256844032756569	0.496765495174929
C2_BIOCARTA_CDC42RAC_PATHWAY	6	Down	0.0257035935129309	0.496765495174929
C2_REACTOME_POU5F1_OCT4_SOX2_NANOG_ACTIVATE_GENES_RELATED_TO_PROLIFERATION	6	Down	0.0257113203554918	0.496765495174929
C7_GSE21670_IL6_VS_TGFB_AND_IL6_TREATED_STAT3_KO_CD4_TCELL_UP	179	Down	0.0257440596570041	0.496765495174929
C5_GO_ENDOTHELIAL_CELL_FATE_COMMITMENT	6	Up	0.0257615938186712	0.496765495174929
C2_VALK_AML_CLUSTER_9	29	Up	0.0257911118784898	0.496765495174929
C2_REACTOME_PHOSPHATE_BOND_HYDROLYSIS_BY_NTPDASE_PROTEINS	5	Up	0.025803398922399	0.496765495174929
C5_GO_REGULATION_OF_MORPHOGENESIS_OF_AN_EPITHELIUM	128	Down	0.0258253874274553	0.496765495174929
C5_GO_REGULATION_OF_SUPEROXIDE_METABOLIC_PROCESS	26	Down	0.0258319057938012	0.496765495174929
C2_REACTOME_CHROMATIN_ORGANIZATION	243	Down	0.0258471395180345	0.496765495174929
C5_GO_DNA_BIOSYNTHETIC_PROCESS	163	Down	0.0258639126751758	0.496765495174929
C5_GO_REGULATION_OF_B_CELL_PROLIFERATION	51	Down	0.0259829471780941	0.498610920096941
C2_MATZUK_LUTEAL_GENES	5	Up	0.0260303128910347	0.499078982287685
C7_GSE22886_NAIVE_CD4_TCELL_VS_48H_ACT_TH2_DN	175	Down	0.0260750970266965	0.499228719559857
C5_GO_ANTIMICROBIAL_HUMORAL_IMMUNE_RESPONSE_MEDIATED_BY_ANTIMICROBIAL_PEPTIDE	32	Down	0.0261026007092496	0.499228719559857
C2_FRASOR_RESPONSE_TO_SERM_OR_FULVESTRANT_DN	45	Down	0.0261272540249911	0.499228719559857
C2_PID_INTEGRIN4_PATHWAY	10	Down	0.0261300489867678	0.499228719559857
C5_GO_CATION_CHLORIDE_SYMPORTER_ACTIVITY	11	Down	0.0261679370932705	0.499513266675848
C2_KANG_GLIS3_TARGETS	10	Up	0.0263184687090774	0.501270052659578
C5_GO_PROTEIN_TAG	9	Down	0.0263320718059498	0.501270052659578
C7_GSE22886_UNSTIM_VS_STIM_MEMORY_TCELL_DN	173	Down	0.0263621924108928	0.501270052659578
C2_REACTOME_MITOTIC_PROMETAPHASE	167	Down	0.0263661038331675	0.501270052659578
C5_GO_REGULATION_OF_HEMATOPOIETIC_PROGENITOR_CELL_DIFFERENTIATION	63	Down	0.0263897922792796	0.501270052659578
C2_MADAN_DPPA4_TARGETS	33	Down	0.0263984228809353	0.501270052659578
C2_SA_G2_AND_M_PHASES	8	Down	0.0264922947610407	0.502611700846342
C5_GO_CONDENSED_CHROMOSOME_CENTROMERIC_REGION	97	Down	0.026534767317189	0.502611700846342
C2_PUJANA_BREAST_CANCER_WITH_BRCA1_MUTATED_UP	50	Down	0.0265384901197235	0.502611700846342
C5_GO_MEIOTIC_SPINDLE	6	Down	0.0266532469914122	0.504116133257337
C5_GO_SPINDLE_ASSEMBLY_INVOLVED_IN_MEIOSIS	5	Down	0.026664339046756	0.504116133257337
C2_MARKEY_RB1_ACUTE_LOF_UP	202	Down	0.0267682692944266	0.50487555999653
C5_GO_TESTOSTERONE_BIOSYNTHETIC_PROCESS	2	Down	0.026768662839279	0.50487555999653
C5_GO_POSTSYNAPTIC_ACTIN_CYTOSKELETON_ORGANIZATION	5	Down	0.0267742321555956	0.50487555999653
C5_GO_REGULATION_OF_POTASSIUM_ION_IMPORT	7	Up	0.0268893731681598	0.506606984676439
C5_GO_REGULATION_OF_LYMPHOCYTE_CHEMOTAXIS	16	Up	0.0269686221890954	0.507659774535285
C2_REACTOME_REGULATION_OF_FOXO_TRANSCRIPTIONAL_ACTIVITY_BY_ACETYLATION	10	Up	0.027077784972906	0.508946836233615
C7_GSE28237_FOLLICULAR_VS_EARLY_GC_BCELL_DN	156	Down	0.0270838531826202	0.508946836233615
C2_BIOCARTA_COMP_PATHWAY	7	Up	0.0271944007635065	0.509811122717178
C5_GO_POSITIVE_REGULATION_OF_SUPEROXIDE_ANION_GENERATION	15	Down	0.0272027626423634	0.509811122717178
C5_GO_KINETOCHORE	115	Down	0.0272229526626543	0.509811122717178
C2_VILLANUEVA_LIVER_CANCER_KRT19_UP	151	Down	0.0272237215095487	0.509811122717178
C5_GO_MODULATION_OF_PROGRAMMED_CELL_DEATH_IN_OTHER_ORGANISM	6	Down	0.0273627999232919	0.511502790033265
C2_REACTOME_CD209_DC_SIGN_SIGNALING	17	Down	0.0274052759085471	0.511502790033265
C7_GSE28726_NAIVE_CD4_TCELL_VS_NAIVE_VA24NEG_NKTCELL_UP	175	Down	0.0274162039890813	0.511502790033265
C2_DAZARD_UV_RESPONSE_CLUSTER_G28	15	Up	0.0274330430974732	0.511502790033265
C5_GO_MHC_CLASS_I_PEPTIDE_LOADING_COMPLEX	3	Down	0.027446997688916	0.511502790033265
C5_GO_N_ACETYLLACTOSAMINE_SYNTHASE_ACTIVITY	5	Down	0.0274553355051691	0.511502790033265
C5_GO_PHAGOCYTIC_VESICLE_MEMBRANE	58	Down	0.0275738469271137	0.512636653267043
C2_WANG_METASTASIS_OF_BREAST_CANCER_ESR1_UP	19	Down	0.0275787853278912	0.512636653267043
C5_GO_NON_RECOMBINATIONAL_REPAIR	85	Down	0.0275908542548871	0.512636653267043
C2_BILANGES_SERUM_RESPONSE_TRANSLATION	18	Down	0.0276971827825705	0.512636653267043
C5_GO_SPINDLE_MIDZONE	31	Down	0.0277167926436514	0.512636653267043
C2_REACTOME_HSP90_CHAPERONE_CYCLE_FOR_STEROID_HORMONE_RECEPTORS_SHR	41	Down	0.0277381443906459	0.512636653267043
TRM_core_signature_ALL	27	Down	0.0277791219794509	0.512636653267043
C2_PALOMERO_GSI_SENSITIVITY_UP	7	Up	0.0277867558399044	0.512636653267043
C5_GO_CELLULAR_DEFENSE_RESPONSE	38	Down	0.0278713781287357	0.512636653267043
C2_ZHANG_RESPONSE_TO_CANTHARIDIN_DN	57	Down	0.0278760610774983	0.512636653267043
C2_REACTOME_GPVI_MEDIATED_ACTIVATION_CASCADE	32	Down	0.0278921534453799	0.512636653267043
C2_REACTOME_TRANSCRIPTIONAL_REGULATION_BY_RUNX3	78	Down	0.0279050688706388	0.512636653267043
C5_GO_POSITIVE_REGULATION_OF_LIPID_TRANSPORT	40	Up	0.0279086896231455	0.512636653267043
C2_BASSO_CD40_SIGNALING_UP	89	Down	0.0279251881452031	0.512636653267043
C2_REACTOME_KERATAN_SULFATE_BIOSYNTHESIS	21	Down	0.0279326471433124	0.512636653267043
C5_GO_KERATAN_SULFATE_BIOSYNTHETIC_PROCESS	21	Down	0.0279326471433124	0.512636653267043
C7_GSE3982_EFF_MEMORY_VS_CENT_MEMORY_CD4_TCELL_UP	156	Down	0.0279329550209955	0.512636653267043
C2_BANDRES_RESPONSE_TO_CARMUSTIN_WITHOUT_MGMT_48HR_DN	21	Down	0.0279409748869023	0.512636653267043
C5_GO_CENTRIOLE	112	Down	0.0280060951940562	0.512966954203664
C5_GO_COLLATERAL_SPROUTING_IN_ABSENCE_OF_INJURY	2	Up	0.0280288558614177	0.512966954203664
C7_GSE20727_CTRL_VS_ROS_INHIBITOR_TREATED_DC_UP	164	Down	0.0280399079857676	0.512966954203664
C2_BIOCARTA_CLASSIC_PATHWAY	6	Up	0.0280927622372667	0.512966954203664
C5_GO_SMN_SM_PROTEIN_COMPLEX	15	Down	0.028101001460805	0.512966954203664
C7_GSE2706_UNSTIM_VS_2H_LPS_DC_UP	158	Up	0.0281303054763992	0.512966954203664
C1_chr1q23	84	Down	0.0281515878457167	0.512966954203664
C7_GSE32986_UNSTIM_VS_GMCSF_AND_CURDLAN_HIGHDOSE_STIM_DC_UP	178	Down	0.028160132583155	0.512966954203664
C5_GO_ORGANELLE_FISSION	370	Down	0.0281776520702149	0.512966954203664
C5_GO_HARD_PALATE_DEVELOPMENT	3	Up	0.0282302424367948	0.512966954203664
C7_GSE45739_UNSTIM_VS_ACD3_ACD28_STIM_NRAS_KO_CD4_TCELL_UP	186	Up	0.0282305524440529	0.512966954203664
C7_GOLDRATH_EFF_VS_MEMORY_CD8_TCELL_UP	188	Down	0.0282423457730323	0.512966954203664
C2_CAFFAREL_RESPONSE_TO_THC_8HR_5_DN	10	Down	0.0283000657806989	0.513548828465176
C2_REACTOME_SIGNAL_ATTENUATION	9	Up	0.0283501012469765	0.513548828465176
C5_GO_PROXIMAL_DISTAL_PATTERN_FORMATION	9	Down	0.0283636510719143	0.513548828465176
C2_FOSTER_TOLERANT_MACROPHAGE_UP	125	Down	0.028379935476563	0.513548828465176
C7_GSE37532_WT_VS_PPARG_KO_LN_TCONV_DN	170	Down	0.0283925858761072	0.513548828465176
C2_NIKOLSKY_BREAST_CANCER_10Q22_AMPLICON	6	Up	0.0285252201404699	0.51514910252928
C5_GO_TELOMERE_CAPPING	52	Down	0.0285430194710842	0.51514910252928
C2_KIM_ALL_DISORDERS_CALB1_CORR_DN	24	Down	0.0285702992954908	0.51514910252928
C5_GO_TRICARBOXYLIC_ACID_CYCLE	30	Down	0.0285759180844166	0.51514910252928
C2_LAIHO_COLORECTAL_CANCER_SERRATED_DN	70	Up	0.0286239183851338	0.515549556895622
C2_TURASHVILI_BREAST_DUCTAL_CARCINOMA_VS_LOBULAR_NORMAL_UP	69	Down	0.0286469567628361	0.515549556895622
C2_WEINMANN_ADAPTATION_TO_HYPOXIA_DN	26	Up	0.0286823679867089	0.515549556895622
C2_PID_TXA2PATHWAY	52	Down	0.0286930633101693	0.515549556895622
C7_GSE21360_NAIVE_VS_SECONDARY_MEMORY_CD8_TCELL_DN	162	Up	0.0288641997008566	0.518195876117115
C5_GO_NEGATIVE_REGULATION_OF_DNA_METABOLIC_PROCESS	83	Down	0.0289019749409062	0.518445583518832
C5_GO_DE_NOVO_PROTEIN_FOLDING	32	Down	0.0290376096471857	0.520448840235821
C2_REACTOME_P75NTR_RECRUITS_SIGNALLING_COMPLEXES	11	Down	0.0290664344155084	0.520535989124558
C5_GO_NEGATIVE_REGULATION_OF_ANTIGEN_PROCESSING_AND_PRESENTATION	4	Down	0.0291213526503779	0.521089904138517
C5_GO_PENTOSE_PHOSPHATE_SHUNT	14	Down	0.0291523047854768	0.521214417164536
C5_GO_REGULATION_OF_SPONTANEOUS_SYNAPTIC_TRANSMISSION	3	Up	0.0292301309923712	0.521942784296791
C5_GO_PROTEOGLYCAN_BINDING	29	Up	0.029241097845104	0.521942784296791
C2_REACTOME_NOD1_2_SIGNALING_PATHWAY	33	Down	0.0294244023264207	0.524783490752739
C2_DORN_ADENOVIRUS_INFECTION_48HR_DN	34	Up	0.0294602013479277	0.524990938376565
C5_GO_COLLAGEN_TYPE_IV_TRIMER	4	Up	0.0295548277642918	0.526245511085009
C5_GO_RETROGRADE_VESICLE_MEDIATED_TRANSPORT_GOLGI_TO_ENDOPLASMIC_RETICULUM	75	Down	0.0296897653167274	0.528215210462956
C5_GO_AZUROPHIL_GRANULE_MEMBRANE	49	Down	0.0297267632111803	0.528440652403002
C5_GO_REGULATION_OF_HAIR_FOLLICLE_DEVELOPMENT	11	Up	0.0297654687904076	0.528696057672955
C5_GO_METAPHASE_PLATE_CONGRESSION	46	Down	0.0298624350318395	0.529874173758072
C2_HERNANDEZ_MITOTIC_ARREST_BY_DOCETAXEL_1_UP	24	Up	0.0299071982892885	0.529874173758072
C5_GO_SUPEROXIDE_GENERATING_NADPH_OXIDASE_ACTIVATOR_ACTIVITY	9	Up	0.0299205114398385	0.529874173758072
C5_GO_CYSTEINE_TYPE_ENDOPEPTIDASE_ACTIVATOR_ACTIVITY_INVOLVED_IN_APOPTOTIC_PROCESS	14	Down	0.0299481857514436	0.529874173758072
C2_LEE_SP4_THYMOCYTE	14	Up	0.0299537580156936	0.529874173758072
C5_GO_RIBOSOMAL_LARGE_SUBUNIT_BIOGENESIS	52	Down	0.0300465214896672	0.530546870566321
C5_GO_HISTONE_SERINE_KINASE_ACTIVITY	5	Down	0.030086985555454	0.530546870566321
C5_GO_VOLTAGE_GATED_POTASSIUM_CHANNEL_ACTIVITY	40	Up	0.0301351943363938	0.530546870566321
C2_REACTOME_ERYTHROCYTES_TAKE_UP_OXYGEN_AND_RELEASE_CARBON_DIOXIDE	7	Down	0.0301745936338053	0.530546870566321
C5_GO_PROTEIN_TARGETING_TO_MEMBRANE	150	Down	0.0301770530962667	0.530546870566321
C5_GO_POSITIVE_REGULATION_OF_STEROL_TRANSPORT	19	Up	0.0301956999971543	0.530546870566321
C2_REACTOME_SIGNALING_BY_TGF_BETA_RECEPTOR_COMPLEX_IN_CANCER	8	Up	0.0302041234721301	0.530546870566321
C2_ALCALA_APOPTOSIS	79	Down	0.0302077346484881	0.530546870566321
C5_GO_POSITIVE_REGULATION_OF_VASCULAR_ENDOTHELIAL_GROWTH_FACTOR_PRODUCTION	22	Up	0.0302115950324789	0.530546870566321
C7_GSE2405_HEAT_KILLED_VS_LIVE_A_PHAGOCYTOPHILUM_STIM_NEUTROPHIL_9H_UP	167	Down	0.0304337815181608	0.534016991857033
C2_WIERENGA_STAT5A_TARGETS_UP	161	Up	0.0305013471499623	0.534680288017285
C7_GSE3982_CENT_MEMORY_CD4_TCELL_VS_TH1_DN	179	Down	0.0305208100695776	0.534680288017285
C5_GO_REGULATION_OF_PHOSPHOLIPID_CATABOLIC_PROCESS	6	Up	0.0305496795239352	0.534754785091413
C5_GO_BRANCHING_INVOLVED_IN_SALIVARY_GLAND_MORPHOGENESIS	18	Down	0.0305843086186309	0.534929900259677
C2_BHAT_ESR1_TARGETS_NOT_VIA_AKT1_DN	75	Up	0.030628088870125	0.535264661726247
C2_MOREAUX_B_LYMPHOCYTE_MATURATION_BY_TACI_DN	62	Down	0.0306839367857897	0.53571228324033
C5_GO_SMOOTH_ENDOPLASMIC_RETICULUM_MEMBRANE	3	Up	0.0307030241050596	0.53571228324033
C5_GO_POSITIVE_REGULATION_OF_POTASSIUM_ION_TRANSMEMBRANE_TRANSPORTER_ACTIVITY	14	Up	0.0308140258838463	0.53721756362343
C2_HOFFMANN_PRE_BI_TO_LARGE_PRE_BII_LYMPHOCYTE_DN	54	Up	0.0309005502991467	0.537854745843231
C5_GO_CELLULAR_KETONE_METABOLIC_PROCESS	142	Down	0.0309544245001142	0.537854745843231
C5_GO_PYRUVATE_FAMILY_AMINO_ACID_METABOLIC_PROCESS	2	Down	0.0309823904902146	0.537854745843231
C5_GO_REGULATION_OF_IMMUNE_RESPONSE	751	Down	0.0309878298804326	0.537854745843231
C2_ISSAEVA_MLL2_TARGETS	41	Up	0.0310176261747864	0.537854745843231
C7_GSE29617_CTRL_VS_TIV_FLU_VACCINE_PBMC_2008_DN	170	Down	0.0310491444468185	0.537854745843231
C2_BIOCARTA_INTEGRIN_PATHWAY	30	Down	0.0310740201963666	0.537854745843231
C5_GO_ADP_TRANSPORT	5	Down	0.0310794519374512	0.537854745843231
C5_GO_ADP_TRANSMEMBRANE_TRANSPORTER_ACTIVITY	5	Down	0.0310794519374512	0.537854745843231
C2_MIKKELSEN_NPC_WITH_LCP_H3K27ME3	4	Down	0.0311244131473798	0.537854745843231
C5_GO_BHLH_TRANSCRIPTION_FACTOR_BINDING	21	Up	0.0311499906088386	0.537854745843231
C5_GO_INTERLEUKIN_13_PRODUCTION	18	Up	0.0311647456915095	0.537854745843231
C5_GO_REGULATION_OF_T_CELL_MEDIATED_CYTOTOXICITY	27	Down	0.0311724497084486	0.537854745843231
C5_GO_MACROPHAGE_MIGRATION	32	Up	0.0312272485316558	0.538118242937522
C7_GSE34006_UNTREATED_VS_A2AR_AGONIST_TREATED_TREG_UP	175	Down	0.0312372648503528	0.538118242937522
C2_WONG_PROTEASOME_GENE_MODULE	41	Down	0.0312683598636352	0.538227085037835
C5_GO_CELL_RECOGNITION	89	Down	0.0312946081014661	0.53825239254802
C7_GSE36891_UNSTIM_VS_POLYIC_TLR3_STIM_PERITONEAL_MACROPHAGE_UP	112	Up	0.0313860335229968	0.53939778973106
C5_GO_RESPONSE_TO_GROWTH_HORMONE	28	Down	0.0316010456888055	0.542663648614958
C5_GO_PURINE_NTP_DEPENDENT_HELICASE_ACTIVITY	64	Down	0.0317573143841266	0.544308317714151
C5_GO_SMOOTH_MUSCLE_CELL_CHEMOTAXIS	5	Down	0.0317718994182348	0.544308317714151
C2_SMID_BREAST_CANCER_RELAPSE_IN_LIVER_UP	4	Down	0.0317719903724874	0.544308317714151
C5_GO_DNA_RECOMBINATION	230	Down	0.0318576837770771	0.544802678067644
C2_BIOCARTA_NPP1_PATHWAY	7	Up	0.0319084093120746	0.544802678067644
C2_OUELLET_CULTURED_OVARIAN_CANCER_INVASIVE_VS_LMP_DN	21	Down	0.0319310366072175	0.544802678067644
C7_GSE24671_BAKIMULC_VS_SENDAI_VIRUS_INFECTED_MOUSE_SPLENOCYTES_UP	162	Down	0.0319399350530664	0.544802678067644
C2_REACTOME_ACTIVATION_OF_NIMA_KINASES_NEK9_NEK6_NEK7	7	Down	0.0319427371287518	0.544802678067644
C5_GO_PROTEASOME_CORE_COMPLEX_ALPHA_SUBUNIT_COMPLEX	7	Down	0.0319513240279049	0.544802678067644
C2_FIGUEROA_AML_METHYLATION_CLUSTER_5_DN	28	Down	0.0320011996795374	0.545225145598895
C5_GO_POTASSIUM_CHANNEL_COMPLEX	49	Up	0.0322261815528103	0.548525803911871
C2_VANLOO_SP3_TARGETS_DN	73	Up	0.0322454288816213	0.548525803911871
C5_GO_NEGATIVE_REGULATION_OF_MITOTIC_CELL_CYCLE	256	Down	0.0323143927047341	0.549268820598543
C5_GO_LARGE_RIBOSOMAL_SUBUNIT_RRNA_BINDING	5	Down	0.0323529574362471	0.549494366213914
C5_GO_PROTON_TRANSPORTING_ATP_SYNTHASE_COMPLEX_CATALYTIC_CORE_F_1_	5	Down	0.0324411563742419	0.550319583397296
C5_GO_ARP2_3_PROTEIN_COMPLEX	11	Down	0.0324615867202295	0.550319583397296
C5_GO_POLARIZED_EPITHELIAL_CELL_DIFFERENTIATION	14	Down	0.0324846633912179	0.550319583397296
C5_GO_MODULATION_BY_HOST_OF_VIRAL_PROCESS	21	Up	0.0325028783086466	0.550319583397296
C2_LE_EGR2_TARGETS_UP	89	Down	0.0326002172869151	0.551537788258299
C5_GO_OUTER_DYNEIN_ARM	6	Down	0.0326488365572906	0.551930487575116
C7_GSE20727_CTRL_VS_ROS_INH_AND_DNFB_ALLERGEN_TREATED_DC_DN	172	Down	0.0326773084619599	0.551982248615205
C2_REACTOME_DEFECTIVE_ST3GAL3_CAUSES_MCT12_AND_EIEE15	6	Down	0.0327058308595308	0.552034781477535
C5_GO_RESPONSE_TO_MERCURY_ION	7	Down	0.0327937124461445	0.553088366046271
C2_DACOSTA_LOW_DOSE_UV_RESPONSE_VIA_ERCC3_XPCS_DN	7	Down	0.0328772276752117	0.553847396035787
C2_KANG_DOXORUBICIN_RESISTANCE_DN	18	Up	0.0328897086445779	0.553847396035787
C2_REACTOME_INTERLEUKIN_37_SIGNALING	19	Down	0.0329722940334418	0.554808011842337
C7_GSE40666_WT_VS_STAT1_KO_CD8_TCELL_WITH_IFNA_STIM_90MIN_DN	170	Down	0.0330014571592252	0.554868927143845
C2_REACTOME_TP53_REGULATES_TRANSCRIPTION_OF_DNA_REPAIR_GENES	53	Down	0.0331268394312849	0.556546274528849
C5_GO_OXIDOREDUCTASE_ACTIVITY_ACTING_ON_PAIRED_DONORS_WITH_INCORPORATION_OR_REDUCTION_OF_MOLECULAR_OXYGEN_REDUCED_IRON_SULFUR_PROTEIN_AS_ONE_DONOR_AND_INCORPORATION_OF_ONE_ATOM_OF_OXYGEN	2	Up	0.0331842130941602	0.557079336201269
C5_GO_PRESYNAPTIC_CYTOSOL	11	Down	0.033250908853737	0.557509777148365
C5_GO_TIGHT_JUNCTION	87	Up	0.0332611826720196	0.557509777148365
C2_REACTOME_ADAPTIVE_IMMUNE_SYSTEM	614	Down	0.0334054952966397	0.559496973268238
C5_GO_3_PHOSPHOADENOSINE_5_PHOSPHOSULFATE_BINDING	4	Up	0.033447665416963	0.559771676311777
C7_GSE26928_EFF_MEMORY_VS_CXCR5_POS_CD4_TCELL_DN	144	Up	0.0335165528561511	0.560492746492818
C5_GO_ORGANELLE_DISASSEMBLY	87	Down	0.033557930716511	0.560564899847864
C2_NAKAYAMA_SOFT_TISSUE_TUMORS_PCA2_DN	44	Up	0.0335891875314293	0.560564899847864
C2_REACTOME_INLB_MEDIATED_ENTRY_OF_LISTERIA_MONOCYTOGENES_INTO_HOST_CELL	10	Down	0.0335982829076057	0.560564899847864
C5_GO_TYPE_2_IMMUNE_RESPONSE	30	Up	0.033630787286185	0.560596864744989
C5_GO_PROTEIN_LOCALIZATION_TO_EXTRACELLULAR_REGION	4	Down	0.0336518119793521	0.560596864744989
C5_GO_REGULATION_OF_T_HELPER_1_CELL_CYTOKINE_PRODUCTION	5	Up	0.033713833260696	0.560855859687539
C5_GO_TRANSEPITHELIAL_TRANSPORT	13	Up	0.0337189961217109	0.560855859687539
C2_PIEPOLI_LGI1_TARGETS_UP	12	Down	0.0337719611153095	0.561307047672431
C2_GRAHAM_CML_DIVIDING_VS_NORMAL_DIVIDING_UP	9	Down	0.0338228962677332	0.561723834574899
C5_GO_REGULATION_OF_AMYLOID_BETA_CLEARANCE	13	Up	0.0339510925869307	0.562615815603889
C5_GO_VASCULAR_ENDOTHELIAL_GROWTH_FACTOR_PRODUCTION	26	Up	0.0339515877107753	0.562615815603889
C2_LI_WILMS_TUMOR	14	Down	0.0339614104035536	0.562615815603889
C2_REACTOME_FACTORS_INVOLVED_IN_MEGAKARYOCYTE_DEVELOPMENT_AND_PLATELET_PRODUCTION	122	Down	0.0339802030139623	0.562615815603889
C5_GO_HEPARAN_SULFATE_PROTEOGLYCAN_BINDING	12	Up	0.0340081588884182	0.562649836658879
C2_REACTOME_CD28_DEPENDENT_VAV1_PATHWAY	12	Down	0.0340487914056138	0.562748875116754
C5_GO_NEGATIVE_REGULATION_OF_TRANSCRIPTION_BY_RNA_POLYMERASE_I	3	Down	0.0340659563954579	0.562748875116754
C5_GO_REGULATION_OF_CELLULAR_KETONE_METABOLIC_PROCESS	101	Down	0.0341335639174094	0.563437240864653
C2_REACTOME_COPI_DEPENDENT_GOLGI_TO_ER_RETROGRADE_TRAFFIC	78	Down	0.0341972309816962	0.564059566146839
C2_RAHMAN_TP53_TARGETS_PHOSPHORYLATED	20	Down	0.0342532813219617	0.56442783408052
C2_SPIELMAN_LYMPHOBLAST_EUROPEAN_VS_ASIAN_DN	532	Down	0.0342715238757173	0.56442783408052
C2_GERHOLD_RESPONSE_TO_TZD_DN	11	Up	0.0343455467651098	0.564912843193125
C5_GO_EXTRACELLULAR_MATRIX_STRUCTURAL_CONSTITUENT_CONFERRING_COMPRESSION_RESISTANCE	10	Down	0.0343719049181993	0.564912843193125
C2_ELVIDGE_HYPOXIA_UP	139	Up	0.034381034918882	0.564912843193125
C5_GO_PROTEIN_LOCALIZATION_TO_KINETOCHORE	14	Down	0.0344578681819393	0.564912843193125
C5_GO_MEMBRANE_DISASSEMBLY	15	Down	0.0344780560335552	0.564912843193125
C5_GO_FC_RECEPTOR_MEDIATED_STIMULATORY_SIGNALING_PATHWAY	78	Down	0.0344808627809787	0.564912843193125
C2_REACTOME_TIGHT_JUNCTION_INTERACTIONS	14	Up	0.0344830101769591	0.564912843193125
C5_GO_NEGATIVE_REGULATION_OF_TELOMERE_MAINTENANCE_VIA_TELOMERE_LENGTHENING	24	Down	0.034618213721979	0.565274566478028
C2_XU_HGF_SIGNALING_NOT_VIA_AKT1_6HR	22	Up	0.0346193462353986	0.565274566478028
C2_REACTOME_N_GLYCAN_ANTENNAE_ELONGATION	11	Down	0.034676274395064	0.565274566478028
C5_GO_AXONOGENESIS_INVOLVED_IN_INNERVATION	6	Down	0.0346799781843645	0.565274566478028
C2_ZHAN_MULTIPLE_MYELOMA_CD1_DN	42	Up	0.0346912712428341	0.565274566478028
C5_GO_POSITIVE_REGULATION_OF_LEUKOCYTE_MIGRATION	90	Up	0.0347278661432306	0.565274566478028
C2_REACTOME_TICAM1_DEPENDENT_ACTIVATION_OF_IRF3_IRF7	11	Down	0.0347304544624312	0.565274566478028
C2_PID_PI3KCI_PATHWAY	46	Down	0.0347986798243197	0.565274566478028
C2_REACTOME_LOSS_OF_FUNCTION_OF_TGFBR1_IN_CANCER	7	Up	0.0348396976377436	0.565274566478028
C5_GO_REGULATION_OF_FEAR_RESPONSE	4	Up	0.0349240500813923	0.565274566478028
C3_AGCGCAG_MIR191	9	Up	0.0349296656966465	0.565274566478028
C5_GO_NEGATIVE_REGULATION_OF_OSTEOCLAST_DEVELOPMENT	4	Down	0.0349613505239929	0.565274566478028
C2_KEGG_CITRATE_CYCLE_TCA_CYCLE	26	Down	0.0349732129222593	0.565274566478028
C7_GSE21927_SPLEEN_C57BL6_VS_EL4_TUMOR_BALBC_MONOCYTES_DN	172	Down	0.0349745854630224	0.565274566478028
C2_MULLIGHAN_NPM1_MUTATED_SIGNATURE_1_DN	106	Down	0.0350167782250115	0.565274566478028
C5_GO_CELL_ADHESION_MOLECULE_BINDING	397	Down	0.0350288907306824	0.565274566478028
C7_GSE24671_CTRL_VS_BAKIMULC_INFECTED_MOUSE_SPLENOCYTES_DN	140	Up	0.0350481080870153	0.565274566478028
C5_GO_REGULATION_OF_TYPE_2_IMMUNE_RESPONSE	24	Up	0.0350625068096534	0.565274566478028
C7_GSE22886_NAIVE_CD4_TCELL_VS_NKCELL_DN	185	Down	0.0350710241084985	0.565274566478028
C5_GO_INTERLEUKIN_2_SECRETION	8	Down	0.0350798194859175	0.565274566478028
C5_GO_MEIOSIS_II_CELL_CYCLE_PROCESS	8	Down	0.0350841510615789	0.565274566478028
C7_GSE28408_LY6G_POS_VS_NEG_DC_DN	173	Down	0.0351302228629811	0.565274566478028
C5_GO_COFACTOR_CATABOLIC_PROCESS	46	Down	0.0351445325502871	0.565274566478028
C5_GO_INTERLEUKIN_13_SECRETION	7	Up	0.0351739841035904	0.565274566478028
C5_GO_INTERLEUKIN_3_MEDIATED_SIGNALING_PATHWAY	5	Up	0.0351901342448656	0.565274566478028
C5_GO_PML_BODY_ORGANIZATION	5	Down	0.0352068427033162	0.565274566478028
C5_GO_REGULATION_OF_POSTTRANSCRIPTIONAL_GENE_SILENCING	97	Down	0.0352076825689257	0.565274566478028
C2_BERENJENO_TRANSFORMED_BY_RHOA_REVERSIBLY_DN	24	Up	0.0353135246936467	0.566555167592384
C5_GO_EARLY_ENDOSOME_TO_GOLGI_TRANSPORT	8	Down	0.0353579623308619	0.566849458091007
C5_GO_DNA_HELICASE_ACTIVITY	46	Down	0.0353877420532991	0.566908496035262
C5_GO_MITOTIC_CYTOKINESIS	65	Down	0.0354720795291768	0.567840813273625
C7_GSE6259_33D1_POS_DC_VS_CD8_TCELL_UP	87	Down	0.0355104335756449	0.567889984186568
C2_JAZAG_TGFB1_SIGNALING_VIA_SMAD4_UP	72	Down	0.0355274358288241	0.567889984186568
C2_MYLLYKANGAS_AMPLIFICATION_HOT_SPOT_24	12	Down	0.0356133125066105	0.568844108515515
C5_GO_CYTOLYSIS	20	Down	0.0357051556741281	0.569580841540552
C2_REACTOME_REGULATION_OF_PTEN_MRNA_TRANSLATION	9	Up	0.0357230897130712	0.569580841540552
C5_GO_SPECIFIC_GRANULE	139	Down	0.0357967010649376	0.569580841540552
C5_GO_REGULATION_OF_PROTEIN_DEUBIQUITINATION	11	Down	0.0357996509356344	0.569580841540552
C2_REACTOME_TRANSCRIPTIONAL_REGULATION_BY_RUNX2	88	Down	0.035830890480325	0.569580841540552
C5_GO_REPLICATION_FORK	62	Down	0.0358321463976025	0.569580841540552
C2_JAATINEN_HEMATOPOIETIC_STEM_CELL_UP	264	Up	0.0358429779674048	0.569580841540552
C7_GSE30962_ACUTE_VS_CHRONIC_LCMV_SECONDARY_INF_CD8_TCELL_DN	172	Down	0.0361034860659563	0.572648359560453
C7_GSE26928_NAIVE_VS_EFF_MEMORY_CD4_TCELL_UP	156	Up	0.0361148032645046	0.572648359560453
C5_GO_PHAGOPHORE_ASSEMBLY_SITE	30	Down	0.0361150970214897	0.572648359560453
C7_GSE14769_UNSTIM_VS_40MIN_LPS_BMDM_UP	144	Up	0.0361578351137322	0.572907842578851
C2_KANG_FLUOROURACIL_RESISTANCE_DN	10	Down	0.0362285189544841	0.573272229975738
C5_GO_U2_TYPE_CATALYTIC_STEP_2_SPLICEOSOME	22	Down	0.0362336128415361	0.573272229975738
C5_GO_VIRAL_GENE_EXPRESSION	151	Down	0.0363371385569335	0.574092471445272
C2_REACTOME_THE_RETINOID_CYCLE_IN_CONES_DAYLIGHT_VISION	2	Up	0.0363639487119334	0.574092471445272
C5_GO_LIPOPOLYSACCHARIDE_RECEPTOR_ACTIVITY	5	Up	0.0363647397094644	0.574092471445272
C2_MEISSNER_BRAIN_HCP_WITH_H3K4ME2	13	Down	0.0364785555058782	0.574656096389189
C5_GO_CYTOKINETIC_PROCESS	34	Down	0.0364879848486572	0.574656096389189
C2_KEGG_PATHOGENIC_ESCHERICHIA_COLI_INFECTION	41	Down	0.0364983580578555	0.574656096389189
C5_GO_MEIOTIC_CELL_CYCLE_PROCESS	135	Down	0.0365245246191	0.574656096389189
C7_GSE37301_MULTIPOTENT_PROGENITOR_VS_PRO_BCELL_DN	174	Up	0.0365327104503738	0.574656096389189
C5_GO_PROTEIN_LOCALIZATION_TO_CHROMOSOME_CENTROMERIC_REGION	18	Down	0.0365686621187961	0.574782354687642
C2_REACTOME_NEF_AND_SIGNAL_TRANSDUCTION	8	Down	0.0366060512843872	0.574782354687642
C7_GSE18893_TCONV_VS_TREG_2H_TNF_STIM_UP	143	Up	0.0366201159548726	0.574782354687642
C7_GSE7460_CTRL_VS_TGFB_TREATED_ACT_FOXP3_HET_TCONV_UP	169	Down	0.0366725477744993	0.575189715021984
C5_GO_CELL_CYCLE_CHECKPOINT	190	Down	0.0367248846205424	0.575594998998588
C7_GSE22045_TREG_VS_TCONV_DN	151	Up	0.0368724121072762	0.577490561071638
C5_GO_KETONE_BIOSYNTHETIC_PROCESS	28	Down	0.0369038525266678	0.577566562274356
C2_BIOCARTA_GHRELIN_PATHWAY	7	Up	0.0370472726031877	0.579393738487435
C2_GARGALOVIC_RESPONSE_TO_OXIDIZED_PHOSPHOLIPIDS_LIGHTYELLOW_UP	10	Up	0.0371581870776164	0.579916181733062
C5_GO_RIBONUCLEOPROTEIN_COMPLEX	695	Down	0.0371904127505705	0.579916181733062
C7_GSE42021_TREG_PLN_VS_CD24INT_TREG_THYMUS_DN	167	Down	0.0371917085822192	0.579916181733062
C2_KEGG_PROTEIN_EXPORT	20	Down	0.0372091974098051	0.579916181733062
C7_GSE360_DC_VS_MAC_B_MALAYI_LOW_DOSE_UP	161	Down	0.0372396149161405	0.579916181733062
C5_GO_REGULATION_OF_MITOCHONDRIAL_ATP_SYNTHESIS_COUPLED_ELECTRON_TRANSPORT	6	Down	0.0372408540955495	0.579916181733062
C5_GO_REGULATION_OF_ANTIGEN_PROCESSING_AND_PRESENTATION	12	Down	0.0372826527161293	0.580151192659367
C7_GSE40666_UNTREATED_VS_IFNA_STIM_STAT4_KO_EFFECTOR_CD8_TCELL_90MIN_UP	180	Down	0.037316343045201	0.580259785233286
C5_GO_REGULATION_OF_CELL_CYCLE_PROCESS	618	Down	0.0374693461287601	0.582222178794747
C5_GO_CELL_ACTIVATION_INVOLVED_IN_IMMUNE_RESPONSE	587	Down	0.037514197241555	0.582502435080986
C5_GO_VESICLE_LUMEN	264	Down	0.0375459702783033	0.582579365968273
C2_BOYLAN_MULTIPLE_MYELOMA_D_DN	68	Up	0.0377457372465263	0.585074876578715
C5_GO_EXOCRINE_SYSTEM_DEVELOPMENT	36	Down	0.0377689175784957	0.585074876578715
C5_GO_TELOMERASE_HOLOENZYME_COMPLEX_ASSEMBLY	6	Down	0.0378396753342688	0.585074876578715
C2_REACTOME_ACTIVATED_TAK1_MEDIATES_P38_MAPK_ACTIVATION	22	Down	0.0378826655672838	0.585074876578715
C7_GSE24142_EARLY_THYMIC_PROGENITOR_VS_DN2_THYMOCYTE_UP	172	Up	0.0379032140663632	0.585074876578715
C2_LINDGREN_BLADDER_CANCER_CLUSTER_1_DN	322	Down	0.0379348917366068	0.585074876578715
C2_NEMETH_INFLAMMATORY_RESPONSE_LPS_DN	28	Down	0.0379361629173261	0.585074876578715
C5_GO_CARDIAC_VENTRICLE_FORMATION	4	Up	0.0380242213813499	0.585074876578715
C5_GO_G_PROTEIN_COUPLED_RECEPTOR_SIGNALING_PATHWAY_INVOLVED_IN_HEART_PROCESS	9	Down	0.0380434642844509	0.585074876578715
C2_IIZUKA_LIVER_CANCER_EARLY_RECURRENCE	10	Up	0.0380545513731054	0.585074876578715
C2_REACTOME_MACROAUTOPHAGY	76	Down	0.0380787099012023	0.585074876578715
C5_GO_VENTRICULAR_COMPACT_MYOCARDIUM_MORPHOGENESIS	7	Down	0.0381125770454852	0.585074876578715
C7_GSE32986_UNSTIM_VS_CURDLAN_LOWDOSE_STIM_DC_DN	182	Down	0.0381233121336895	0.585074876578715
C7_GSE20715_0H_VS_48H_OZONE_LUNG_DN	164	Down	0.0381326294276993	0.585074876578715
C1_chr11q22	35	Down	0.0381754290792158	0.585074876578715
C1_chr17p11	54	Down	0.0381890891665725	0.585074876578715
C7_GSE4142_NAIVE_BCELL_VS_PLASMA_CELL_UP	181	Up	0.0382320163719695	0.585074876578715
C5_GO_ENDOTHELIAL_CELL_MATRIX_ADHESION	2	Down	0.0382497161394625	0.585074876578715
C7_GSE29617_CTRL_VS_DAY3_TIV_FLU_VACCINE_PBMC_2008_DN	168	Down	0.0382498353522425	0.585074876578715
C5_GO_DIOL_METABOLIC_PROCESS	4	Down	0.0382519521066415	0.585074876578715
C5_GO_POSITIVE_REGULATION_OF_VOLTAGE_GATED_POTASSIUM_CHANNEL_ACTIVITY	6	Up	0.0382724025051031	0.585074876578715
C2_BIOCARTA_ETC_PATHWAY	9	Down	0.0383582309805176	0.585752216412451
C5_GO_RIBONUCLEOPROTEIN_COMPLEX_BINDING	108	Down	0.0383706395965068	0.585752216412451
C2_REACTOME_ATTENUATION_PHASE	22	Down	0.0384756527191948	0.586942839901032
C5_GO_NEGATIVE_REGULATION_OF_EMBRYONIC_DEVELOPMENT	16	Up	0.0385779205064714	0.587775676866702
C5_GO_PROTEIN_LOCALIZATION_TO_NUCLEOLUS	7	Down	0.0385892977980415	0.587775676866702
C5_GO_ESTABLISHMENT_OF_PROTEIN_LOCALIZATION_TO_MEMBRANE	260	Down	0.0386114206550101	0.587775676866702
C5_GO_REGULATION_OF_DNA_DEMETHYLATION	5	Up	0.0386754110870165	0.588102866218099
C2_MCMURRAY_TP53_HRAS_COOPERATION_RESPONSE_DN	46	Up	0.0386977047931495	0.588102866218099
C7_GSE14415_INDUCED_TREG_VS_FOXP3_KO_INDUCED_TREG_DN	168	Down	0.0387147424340093	0.588102866218099
C2_FEVR_CTNNB1_TARGETS_DN	478	Down	0.0387412052459651	0.588102866218099
C5_GO_KINESIN_COMPLEX	42	Down	0.0388239105439612	0.588946793817367
C5_GO_HIGH_DENSITY_LIPOPROTEIN_PARTICLE_CLEARANCE	11	Up	0.0389295253901324	0.590136831856138
C7_GSE1432_CTRL_VS_IFNG_24H_MICROGLIA_UP	176	Up	0.03902830552503	0.590654159555309
C2_BIOCARTA_AHSP_PATHWAY	10	Down	0.0390322772731687	0.590654159555309
C2_BIOCARTA_AKAP95_PATHWAY	8	Down	0.0391056966833841	0.590654159555309
C7_GSE16266_CTRL_VS_HEATSHOCK_AND_LPS_STIM_MEF_UP	179	Down	0.0391508651976297	0.590654159555309
C2_LEE_LIVER_CANCER_SURVIVAL_DN	151	Down	0.0391561460493146	0.590654159555309
C7_GSE7460_CTRL_VS_TGFB_TREATED_ACT_TREG_DN	161	Up	0.039232235688324	0.590654159555309
C5_GO_DENDRITE_MEMBRANE	18	Up	0.0392611830169368	0.590654159555309
C5_GO_FEMALE_MEIOSIS_I	7	Down	0.0392652134587898	0.590654159555309
C2_RODRIGUES_THYROID_CARCINOMA_ANAPLASTIC_DN	448	Up	0.0392655207931592	0.590654159555309
C7_GSE37532_TREG_VS_TCONV_PPARG_KO_CD4_TCELL_FROM_LN_UP	184	Down	0.0392784326300763	0.590654159555309
C7_GSE43700_UNTREATED_VS_IL10_TREATED_PBMC_DN	159	Down	0.0392943709134986	0.590654159555309
C2_REACTOME_PHOSPHORYLATION_OF_CD3_AND_TCR_ZETA_CHAINS	17	Down	0.0393032141716092	0.590654159555309
C1_chr12q12	21	Down	0.039318504663584	0.590654159555309
C5_GO_METANEPHRIC_NEPHRON_TUBULE_EPITHELIAL_CELL_DIFFERENTIATION	5	Down	0.0394360282198338	0.590654159555309
C5_GO_REGULATION_OF_CHLORIDE_TRANSPORT	9	Up	0.0394414545162345	0.590654159555309
C7_GSE17721_LPS_VS_CPG_24H_BMDC_DN	159	Down	0.0394454307856472	0.590654159555309
C5_GO_COMPLEMENT_COMPONENT_C3B_BINDING	5	Down	0.0394544379765627	0.590654159555309
C2_LAIHO_COLORECTAL_CANCER_SERRATED_UP	100	Down	0.03946369684345	0.590654159555309
C7_GSE24081_CONTROLLER_VS_PROGRESSOR_HIV_SPECIFIC_CD8_TCELL_DN	162	Down	0.0394989680931858	0.590654159555309
C2_REACTOME_SUMOYLATION	167	Down	0.039507457249637	0.590654159555309
C5_GO_LIGAND_GATED_SODIUM_CHANNEL_ACTIVITY	4	Up	0.0395529270195988	0.590818932174804
C5_GO_INNATE_IMMUNE_RESPONSE	636	Down	0.0395982206091279	0.590818932174804
C5_GO_SPHINGOSINE_1_PHOSPHATE_RECEPTOR_ACTIVITY	7	Down	0.039671436407641	0.590818932174804
C5_GO_PORE_COMPLEX_ASSEMBLY	15	Down	0.0396735415185811	0.590818932174804
C5_GO_NEUROTRANSMITTER_TRANSPORTER_ACTIVITY	27	Down	0.0396851691943146	0.590818932174804
C5_GO_NATURAL_KILLER_CELL_MEDIATED_IMMUNITY	48	Down	0.039692881209527	0.590818932174804
C7_GSE7460_CTRL_VS_FOXP3_OVEREXPR_TCONV_1_DN	166	Up	0.0397088634615483	0.590818932174804
C5_GO_DOPAMINE_BINDING	2	Down	0.0399387538850723	0.592271464794602
C5_GO_DOPAMINE_NEUROTRANSMITTER_RECEPTOR_ACTIVITY_COUPLED_VIA_GI_GO	2	Down	0.0399387538850723	0.592271464794602
C5_GO_DOPAMINE_NEUROTRANSMITTER_RECEPTOR_ACTIVITY	2	Down	0.0399387538850723	0.592271464794602
C5_GO_ATTACHMENT_OF_SPINDLE_MICROTUBULES_TO_KINETOCHORE	30	Down	0.0399406043751575	0.592271464794602
C5_GO_REGULATION_OF_MEMBRANE_REPOLARIZATION_DURING_VENTRICULAR_CARDIAC_MUSCLE_CELL_ACTION_POTENTIAL	3	Up	0.0399886127363463	0.592271464794602
C2_REACTOME_FOXO_MEDIATED_TRANSCRIPTION_OF_CELL_CYCLE_GENES	15	Up	0.0400361826083739	0.592271464794602
C2_BIOCARTA_NEUTROPHIL_PATHWAY	8	Down	0.0400997450396798	0.592271464794602
C5_GO_CARDIAC_ATRIUM_DEVELOPMENT	20	Up	0.0401336300943819	0.592271464794602
C5_GO_ANATOMICAL_STRUCTURE_HOMEOSTASIS	326	Down	0.0401404000933831	0.592271464794602
C2_REACTOME_CHAPERONE_MEDIATED_AUTOPHAGY	14	Down	0.0401504934160202	0.592271464794602
C3_TAXCREB_02	21	Down	0.0401571782757577	0.592271464794602
C2_RODRIGUES_NTN1_TARGETS_DN	120	Up	0.040177939308743	0.592271464794602
C5_GO_CHOLESTEROL_EFFLUX	29	Up	0.0402022588822693	0.592271464794602
C2_COATES_MACROPHAGE_M1_VS_M2_UP	69	Up	0.040215321708465	0.592271464794602
C5_GO_MITOPHAGY	20	Down	0.0402154587567112	0.592271464794602
C5_GO_SKELETAL_MUSCLE_CELL_PROLIFERATION	11	Down	0.0403615331027238	0.594020043082973
C1_chr9q32	29	Down	0.0405340876851752	0.595056157223906
C2_REACTOME_SYNTHESIS_SECRETION_AND_INACTIVATION_OF_GLUCOSE_DEPENDENT_INSULINOTROPIC_POLYPEPTIDE_GIP	7	Down	0.0405787484719263	0.595056157223906
C5_GO_REGULATION_OF_LIPID_CATABOLIC_PROCESS	38	Up	0.0405852831598471	0.595056157223906
C5_GO_PROTEIN_HETEROOLIGOMERIZATION	108	Down	0.040594348183427	0.595056157223906
C5_GO_MHC_PROTEIN_COMPLEX_BINDING	18	Down	0.040642736335551	0.595056157223906
C2_REACTOME_ENDOSOMAL_SORTING_COMPLEX_REQUIRED_FOR_TRANSPORT_ESCRT	24	Down	0.0406547132021499	0.595056157223906
C7_GSE22886_NAIVE_CD8_TCELL_VS_MEMORY_TCELL_DN	170	Up	0.0406873860622848	0.595056157223906
C7_GSE2585_AIRE_KO_VS_WT_CD80_LOW_MTEC_UP	123	Down	0.0406980879888988	0.595056157223906
C2_REACTOME_DISORDERS_OF_TRANSMEMBRANE_TRANSPORTERS	124	Down	0.0407272252494859	0.595056157223906
C3_NFY_C	191	Down	0.0407322199193588	0.595056157223906
C5_GO_MEIOTIC_CHROMOSOME_SEGREGATION	65	Down	0.0407391139014953	0.595056157223906
C2_REACTOME_G1_S_SPECIFIC_TRANSCRIPTION	27	Down	0.0407606482506639	0.595056157223906
C2_PID_HEDGEHOG_GLI_PATHWAY	41	Down	0.0408306493070181	0.595165703629272
C5_GO_REGULATION_OF_INTERLEUKIN_2_SECRETION	5	Down	0.0408497948387844	0.595165703629272
C7_GSE9946_MATURE_STIMULATORY_VS_PROSTAGLANDINE2_TREATED_MATURE_DC_UP	108	Down	0.0408655367809072	0.595165703629272
C2_SANCHEZ_MDM2_TARGETS	11	Up	0.0408777438574264	0.595165703629272
C2_HO_LIVER_CANCER_VASCULAR_INVASION	11	Up	0.0409650138718177	0.596036836126923
C5_GO_NATURAL_KILLER_CELL_DEGRANULATION	6	Down	0.0410618026515357	0.597045206826848
C7_GSE3982_BASOPHIL_VS_NKCELL_DN	139	Down	0.0411287142185213	0.597612518458204
C2_FLOTHO_PEDIATRIC_ALL_THERAPY_RESPONSE_UP	43	Down	0.0411762020693464	0.597612518458204
C2_REACTOME_OVARIAN_TUMOR_DOMAIN_PROTEASES	34	Down	0.0411833512927281	0.597612518458204
C7_GSE12845_IGD_POS_VS_NEG_BLOOD_BCELL_DN	167	Down	0.0412409496899619	0.598048831852499
C5_GO_ENDOPLASMIC_RETICULUM_CHAPERONE_COMPLEX	8	Down	0.0412740422778103	0.59812943322273
C7_GSE42088_UNINF_VS_LEISHMANIA_INF_DC_4H_DN	161	Down	0.0413436678105081	0.598610028924745
C7_GSE3982_CENT_MEMORY_CD4_TCELL_VS_TH1_UP	149	Up	0.0413623188977601	0.598610028924745
C2_KEGG_PROGESTERONE_MEDIATED_OOCYTE_MATURATION	68	Down	0.0415068887802004	0.600302360167971
C2_REACTOME_TICAM1_RIP1_MEDIATED_IKK_COMPLEX_RECRUITMENT	18	Down	0.041618476564086	0.600983423374207
C2_KEGG_GLYCOLYSIS_GLUCONEOGENESIS	44	Down	0.0416382567156512	0.600983423374207
C2_REACTOME_RAP1_SIGNALLING	14	Down	0.0417144744823277	0.600983423374207
C6_RPS14_DN.V1_DN	145	Down	0.0417178308536569	0.600983423374207
C2_FIGUEROA_AML_METHYLATION_CLUSTER_6_DN	15	Down	0.0417243917479948	0.600983423374207
C5_GO_ATP_DEPENDENT_5_3_DNA_HELICASE_ACTIVITY	6	Down	0.0417357225700679	0.600983423374207
C2_REACTOME_EPH_EPHRIN_SIGNALING	79	Down	0.0417697380593084	0.600983423374207
C2_KAMIKUBO_MYELOID_CEBPA_NETWORK	28	Down	0.0417818840416612	0.600983423374207
C5_GO_T_CELL_MEDIATED_CYTOTOXICITY	39	Down	0.0419318948637719	0.600983423374207
C5_GO_T_CELL_SELECTION	43	Down	0.0419376187968457	0.600983423374207
C5_GO_SENSORY_PERCEPTION_OF_SOUR_TASTE	4	Up	0.0419472556225018	0.600983423374207
C5_GO_SPANNING_COMPONENT_OF_PLASMA_MEMBRANE	4	Up	0.0419472556225018	0.600983423374207
C1_chr5q12	22	Down	0.0419601651809306	0.600983423374207
C5_GO_POSITIVE_REGULATION_OF_ANOIKIS	7	Down	0.0419672487961837	0.600983423374207
C2_SIG_CHEMOTAXIS	37	Down	0.0419862977100933	0.600983423374207
C7_GSE15930_STIM_VS_STIM_AND_IFNAB_48H_CD8_T_CELL_UP	168	Down	0.0419966319883094	0.600983423374207
C7_GSE2405_0H_VS_12H_A_PHAGOCYTOPHILUM_STIM_NEUTROPHIL_DN	158	Down	0.0420262324464684	0.601011091135374
H_HALLMARK_ANGIOGENESIS	25	Up	0.0421473534534302	0.602346683597937
C5_GO_FEMALE_MEIOTIC_NUCLEAR_DIVISION	22	Down	0.0421930260264144	0.602602961454175
C5_GO_COLLAGEN_ACTIVATED_SIGNALING_PATHWAY	9	Up	0.04226843323809	0.603283295158364
C5_GO_DOUBLE_STRAND_BREAK_REPAIR_VIA_BREAK_INDUCED_REPLICATION	5	Down	0.0423193052006619	0.603350551268075
C2_WEST_ADRENOCORTICAL_CARCINOMA_VS_ADENOMA_UP	15	Down	0.0423363508139302	0.603350551268075
C2_ABE_VEGFA_TARGETS_30MIN	22	Up	0.0424067178864503	0.603350551268075
C5_GO_MYELOID_CELL_DEVELOPMENT	51	Down	0.0424091459654756	0.603350551268075
C5_GO_PHOSPHOLIPID_CATABOLIC_PROCESS	32	Up	0.0424120191403743	0.603350551268075
C5_GO_INTERLEUKIN_4_MEDIATED_SIGNALING_PATHWAY	6	Down	0.0424842624135261	0.603695542255144
C6_IL15_UP.V1_UP	131	Up	0.0425051020553801	0.603695542255144
C2_REACTOME_REGULATION_OF_FZD_BY_UBIQUITINATION	12	Down	0.0425602336556761	0.603695542255144
C5_GO_POSITIVE_REGULATION_OF_KIDNEY_DEVELOPMENT	28	Down	0.042565242714445	0.603695542255144
C2_WINZEN_DEGRADED_VIA_KHSRP	67	Up	0.0425829781309366	0.603695542255144
C5_GO_DEADENYLATION_DEPENDENT_DECAPPING_OF_NUCLEAR_TRANSCRIBED_MRNA	7	Down	0.0426215335733424	0.603695542255144
C5_GO_POSITIVE_REGULATION_OF_AMINO_ACID_TRANSPORT	10	Down	0.0426308043004829	0.603695542255144
C2_NAISHIRO_CTNNB1_TARGETS_WITH_LEF1_MOTIF	7	Up	0.0426929295158713	0.604181438353923
C5_GO_ESTABLISHMENT_OF_PROTEIN_LOCALIZATION_TO_ORGANELLE	444	Down	0.0427589199982618	0.604721366616042
C2_KOMMAGANI_TP63_GAMMA_TARGETS	9	Up	0.0428385170981513	0.60525744312145
C2_ZHAN_MULTIPLE_MYELOMA_MS_UP	32	Up	0.0428598974397928	0.60525744312145
C2_REACTOME_VOLTAGE_GATED_POTASSIUM_CHANNELS	22	Up	0.0429069460620348	0.60525744312145
C7_KAECH_DAY8_EFF_VS_MEMORY_CD8_TCELL_UP	187	Down	0.0429230215094011	0.60525744312145
C2_WEI_MYCN_TARGETS_WITH_E_BOX	653	Down	0.0429361377273008	0.60525744312145
C5_GO_CELLULAR_RESPONSE_TO_GLUCOSE_STARVATION	37	Down	0.0429731283565291	0.60536615038791
C5_GO_AXONEME_PART	28	Down	0.0429995843137939	0.60536615038791
C2_BIOCARTA_REELIN_PATHWAY	7	Down	0.0432121922461581	0.607965318758609
C5_GO_DEFENSE_RESPONSE_TO_BACTERIUM	129	Down	0.0432540911053011	0.608160919793175
C5_GO_MYELOID_LEUKOCYTE_ACTIVATION	536	Down	0.0432940824078392	0.60832946451843
C5_GO_NEGATIVE_REGULATION_OF_MONONUCLEAR_CELL_MIGRATION	4	Up	0.0433238587416867	0.608354352582844
C5_GO_MODULATION_BY_HOST_OF_VIRAL_RELEASE_FROM_HOST_CELL	4	Up	0.0434134853290588	0.608625213326434
C7_GSE1460_CORD_VS_ADULT_BLOOD_NAIVE_CD4_TCELL_UP	154	Down	0.043532355834803	0.608625213326434
C2_REACTOME_TNFR2_NON_CANONICAL_NF_KB_PATHWAY	81	Down	0.0435364405860835	0.608625213326434
C7_GSE13411_NAIVE_VS_SWITCHED_MEMORY_BCELL_UP	104	Down	0.0435874540768024	0.608625213326434
C5_GO_LOW_DENSITY_LIPOPROTEIN_PARTICLE	10	Up	0.0436423467349272	0.608625213326434
C2_REACTOME_GOLGI_TO_ER_RETROGRADE_TRANSPORT	109	Down	0.0436680231091427	0.608625213326434
C2_MENSE_HYPOXIA_UP	86	Up	0.043670733902094	0.608625213326434
C5_GO_MAINTENANCE_OF_PRESYNAPTIC_ACTIVE_ZONE_STRUCTURE	2	Down	0.0436785001698773	0.608625213326434
C2_SAKAI_TUMOR_INFILTRATING_MONOCYTES_UP	20	Down	0.0436818306156052	0.608625213326434
C5_GO_NEGATIVE_REGULATION_OF_EXTRACELLULAR_MATRIX_DISASSEMBLY	4	Up	0.0436983369220316	0.608625213326434
C5_GO_NUCLEOSOME_BINDING	66	Down	0.0437042207221847	0.608625213326434
C7_GSE22886_UNSTIM_VS_IL15_STIM_NKCELL_DN	180	Down	0.0437401094581853	0.608625213326434
C5_GO_MACROPHAGE_PROLIFERATION	3	Up	0.043745899199364	0.608625213326434
C5_GO_MICROGLIAL_CELL_PROLIFERATION	3	Up	0.043745899199364	0.608625213326434
C5_GO_MITOCHONDRIAL_OUTER_MEMBRANE_PERMEABILIZATION	41	Down	0.0437669794021388	0.608625213326434
C5_GO_CELLULAR_PROTEIN_CONTAINING_COMPLEX_ASSEMBLY	864	Down	0.0437914288279343	0.608625213326434
C5_GO_GDP_BINDING	52	Down	0.0438788169149941	0.609055339221257
C7_GSE35543_IN_VITRO_ITREG_VS_CONVERTED_EX_ITREG_UP	169	Down	0.0438955610537269	0.609055339221257
C7_GSE42088_UNINF_VS_LEISHMANIA_INF_DC_4H_UP	177	Up	0.0439225016337552	0.609055339221257
C7_GSE12392_CD8A_POS_VS_NEG_SPLEEN_DC_DN	177	Down	0.0439345263803209	0.609055339221257
C2_REACTOME_TRAF6_MEDIATED_IRF7_ACTIVATION_IN_TLR7_8_OR_9_SIGNALING	12	Down	0.0439889704862505	0.609421177214808
C2_HEIDENBLAD_AMPLICON_12P11_12_DN	19	Up	0.0440347409967161	0.609666461868492
C2_BORLAK_LIVER_CANCER_EGF_UP	42	Up	0.0440685714733036	0.609744347326106
C7_GSE6674_CPG_VS_CPG_AND_ANTI_IGM_STIM_BCELL_UP	170	Down	0.0440965046102892	0.609744347326106
C5_GO_POSITIVE_REGULATION_OF_METALLOENDOPEPTIDASE_ACTIVITY	2	Down	0.0441417737529341	0.609982030047702
C5_GO_MHC_PROTEIN_BINDING	22	Down	0.0441853732452378	0.610196352832995
C5_GO_KIDNEY_MESENCHYME_DEVELOPMENT	11	Down	0.0442534821119789	0.61068273070181
C5_GO_TRANSLATIONAL_ELONGATION	109	Down	0.0442768172377365	0.61068273070181
C7_GSE2405_0H_VS_3H_A_PHAGOCYTOPHILUM_STIM_NEUTROPHIL_UP	147	Up	0.044328002647509	0.610933633827731
C5_GO_HEAT_GENERATION	11	Up	0.0443512562973039	0.610933633827731
C2_GOLDRATH_ANTIGEN_RESPONSE	319	Down	0.0444140763949549	0.611071624653086
C7_GSE11057_NAIVE_VS_EFF_MEMORY_CD4_TCELL_UP	169	Up	0.0444302438554956	0.611071624653086
C2_ACEVEDO_LIVER_CANCER_WITH_H3K27ME3_DN	144	Down	0.0444456643627435	0.611071624653086
C5_GO_MHC_CLASS_IB_RECEPTOR_ACTIVITY	3	Down	0.0445374031518455	0.611649225306366
C7_GSE9988_ANTI_TREM1_AND_LPS_VS_CTRL_TREATED_MONOCYTES_UP	153	Up	0.0445821696800689	0.611649225306366
C7_GSE22886_NEUTROPHIL_VS_DC_UP	126	Down	0.0445926429175024	0.611649225306366
C2_GRAHAM_NORMAL_QUIESCENT_VS_NORMAL_DIVIDING_UP	56	Up	0.0446114080932457	0.611649225306366
C5_GO_LABYRINTHINE_LAYER_BLOOD_VESSEL_DEVELOPMENT	17	Up	0.0446771568459417	0.611649225306366
C2_REACTOME_GABA_SYNTHESIS_RELEASE_REUPTAKE_AND_DEGRADATION	13	Down	0.0446782731425483	0.611649225306366
C3_ELK1_02	224	Down	0.0446848302746136	0.611649225306366
C5_GO_LENS_FIBER_CELL_MORPHOGENESIS	5	Up	0.0447129296039456	0.611649225306366
C7_GSE13547_2H_VS_12_H_ANTI_IGM_STIM_ZFX_KO_BCELL_DN	163	Down	0.044744501453826	0.611695912574866
C2_REACTOME_MHC_CLASS_II_ANTIGEN_PRESENTATION	96	Down	0.0449135863931488	0.613245235063585
C2_GRAHAM_CML_DIVIDING_VS_NORMAL_DIVIDING_DN	8	Down	0.0449142921781597	0.613245235063585
C2_BOQUEST_STEM_CELL_CULTURED_VS_FRESH_DN	16	Up	0.0449629009829089	0.613523302796312
C5_GO_EPITHELIAL_CELL_FATE_COMMITMENT	11	Up	0.0449912419166172	0.61352463788743
C2_LIN_NPAS4_TARGETS_DN	47	Up	0.0450723115386257	0.613861042272528
C5_GO_POSITIVE_REGULATION_OF_VASCULAR_ASSOCIATED_SMOOTH_MUSCLE_CELL_MIGRATION	14	Up	0.0450724284134181	0.613861042272528
C5_GO_REGULATION_OF_T_CIRCLE_FORMATION	5	Down	0.0452133775942164	0.615043863633712
C5_GO_DEFENSE_RESPONSE_TO_FUNGUS	19	Down	0.0452159025099221	0.615043863633712
C2_REACTOME_INTESTINAL_ABSORPTION	2	Up	0.0452904799537485	0.61567277599204
C5_GO_VCP_NPL4_UFD1_AAA_ATPASE_COMPLEX	10	Down	0.045323945643984	0.615742383504856
C5_GO_SPERM_HEAD	5	Down	0.0453789364216028	0.615837676986674
C5_GO_UBIQUITIN_LIKE_PROTEIN_LIGASE_BINDING	265	Down	0.0453876592024889	0.615837676986674
C7_GSE2770_IL12_AND_TGFB_ACT_VS_ACT_CD4_TCELL_6H_UP	165	Up	0.0454313306023441	0.616045439871861
C2_ONDER_CDH1_TARGETS_1_UP	113	Up	0.045460061340281	0.616050475667452
C2_BOYAULT_LIVER_CANCER_SUBCLASS_G56_UP	9	Up	0.0455027126585597	0.616192390442085
C2_SHEDDEN_LUNG_CANCER_GOOD_SURVIVAL_A4	148	Up	0.0455369991521262	0.616192390442085
C5_GO_NEUTROPHIL_CLEARANCE	5	Up	0.0455796681210538	0.616192390442085
C5_GO_MITOGEN_ACTIVATED_PROTEIN_KINASE_KINASE_BINDING	13	Up	0.0455839972121912	0.616192390442085
C2_NABA_SECRETED_FACTORS	169	Up	0.0456243970803659	0.616354961303972
C2_REACTOME_ABACAVIR_TRANSMEMBRANE_TRANSPORT	5	Down	0.0456768405583468	0.616638255091798
C2_SESTO_RESPONSE_TO_UV_C7	57	Down	0.0457071361140915	0.616638255091798
C2_SHIN_B_CELL_LYMPHOMA_CLUSTER_9	12	Down	0.045757572184786	0.616638255091798
C5_GO_REGULATION_OF_INTEGRIN_ACTIVATION	10	Down	0.0458225736407886	0.616638255091798
C2_SIG_REGULATION_OF_THE_ACTIN_CYTOSKELETON_BY_RHO_GTPASES	26	Down	0.0458526701719565	0.616638255091798
C2_REACTOME_NICOTINAMIDE_SALVAGING	15	Up	0.0458567707551115	0.616638255091798
C2_REACTOME_NUCLEOTIDE_EXCISION_REPAIR	100	Down	0.0458854836701994	0.616638255091798
C2_BRACHAT_RESPONSE_TO_CAMPTOTHECIN_DN	35	Down	0.0458940766714431	0.616638255091798
C5_GO_POSITIVE_REGULATION_OF_ACTIN_FILAMENT_BASED_MOVEMENT	2	Up	0.0459021729486708	0.616638255091798
C5_GO_REGULATION_OF_RESPONSE_TO_INTERFERON_GAMMA	21	Down	0.0459292315397748	0.616638255091798
C5_GO_REGULATION_OF_MEMBRANE_DEPOLARIZATION	29	Up	0.0460513289943965	0.617895626772869
C5_GO_CEREBRAL_CORTEX_NEURON_DIFFERENTIATION	10	Down	0.0461026563756445	0.617932274240911
C5_GO_INHIBIN_BINDING	3	Up	0.0461201779143733	0.617932274240911
C5_GO_VASCULAR_ASSOCIATED_SMOOTH_MUSCLE_CELL_MIGRATION	18	Up	0.046139398279186	0.617932274240911
C7_GSE21063_WT_VS_NFATC1_KO_16H_ANTI_IGM_STIM_BCELL_UP	173	Down	0.0461729443895734	0.618000536644918
C5_GO_SECRETORY_GRANULE	619	Down	0.046240357288791	0.618244488191848
C5_GO_POSITIVE_REGULATION_OF_DOUBLE_STRAND_BREAK_REPAIR_VIA_HOMOLOGOUS_RECOMBINATION	10	Down	0.0462480915762903	0.618244488191848
C2_RUIZ_TNC_TARGETS_DN	127	Down	0.0464099112751246	0.619926827758841
C5_GO_CYTOKINESIS	139	Down	0.0464553231163663	0.619926827758841
C5_GO_NEUROTROPHIN_RECEPTOR_BINDING	8	Down	0.0465301682038656	0.619926827758841
C7_GSE24634_IL4_VS_CTRL_TREATED_NAIVE_CD4_TCELL_DAY5_UP	176	Up	0.0465490048526366	0.619926827758841
C5_GO_KERATINOCYTE_PROLIFERATION	24	Up	0.0465582854860888	0.619926827758841
C5_GO_NEGATIVE_REGULATION_OF_LIPID_METABOLIC_PROCESS	51	Up	0.0465599380319535	0.619926827758841
C5_GO_CELL_JUNCTION_MAINTENANCE	11	Up	0.0465859281064585	0.619926827758841
C5_GO_CELL_CELL_RECOGNITION	45	Down	0.0466022423113836	0.619926827758841
C2_REACTOME_MICROAUTOPHAGY	22	Down	0.0467130931360357	0.620932817522663
C5_GO_MEIOTIC_DNA_DOUBLE_STRAND_BREAK_PROCESSING	3	Down	0.0467350346015539	0.620932817522663
C7_GSE9509_LPS_VS_LPS_AND_IL10_STIM_IL10_KO_MACROPHAGE_20MIN_UP	137	Up	0.0469317464994262	0.623165237901611
C5_GO_BETA_2_MICROGLOBULIN_BINDING	6	Down	0.0470881461796933	0.62485998745356
C5_GO_INOSITOL_TRISPHOSPHATE_BIOSYNTHETIC_PROCESS	20	Up	0.0472696814969924	0.626886014138685
C5_GO_REGULATION_OF_RESPONSE_TO_WOUNDING	110	Up	0.0474002390964013	0.628123175937273
C2_JI_CARCINOGENESIS_BY_KRAS_AND_STK11_DN	10	Up	0.0474453732422177	0.628123175937273
C5_GO_MICTURITION	4	Up	0.0474666527197195	0.628123175937273
C2_REACTOME_CELLULAR_HEXOSE_TRANSPORT	11	Up	0.0474786288675138	0.628123175937273
C2_PID_BARD1_PATHWAY	29	Down	0.0475416880059036	0.628574612630702
C5_GO_INTEGRIN_BIOSYNTHETIC_PROCESS	4	Up	0.0475957515379623	0.628906636653987
C7_GSE10239_NAIVE_VS_KLRG1INT_EFF_CD8_TCELL_DN	172	Down	0.0476565961904797	0.629127412280984
C2_MYLLYKANGAS_AMPLIFICATION_HOT_SPOT_8	11	Up	0.0476957610064644	0.629127412280984
C7_GSE2770_TGFB_AND_IL4_VS_TGFB_AND_IL12_TREATED_ACT_CD4_TCELL_2H_UP	117	Up	0.0476993439224223	0.629127412280984
C5_GO_DEFINITIVE_ERYTHROCYTE_DIFFERENTIATION	2	Down	0.0478254448006084	0.629522437905797
C5_GO_LEUKOCYTE_CHEMOTAXIS	149	Up	0.0478500878335382	0.629522437905797
C2_REACTOME_NCAM1_INTERACTIONS	26	Up	0.0478508958396188	0.629522437905797
C5_GO_AUTOPHAGY_OF_MITOCHONDRION	68	Down	0.0478515406241798	0.629522437905797
C7_GSE19888_CTRL_VS_TCELL_MEMBRANES_ACT_MAST_CELL_PRETREAT_A3R_INH_DN	171	Down	0.047874191751617	0.629522437905797
C5_GO_AUDITORY_RECEPTOR_CELL_FATE_COMMITMENT	5	Up	0.0479387320218997	0.6299897614711
C7_GSE3982_BCELL_VS_NKCELL_DN	126	Down	0.0480780874548853	0.631421925097359
C2_BIOCARTA_ATRBRCA_PATHWAY	21	Down	0.0481058456951677	0.631421925097359
C2_KEGG_HOMOLOGOUS_RECOMBINATION	27	Down	0.0481486548266332	0.631602191303715
C5_GO_MON1_CCZ1_COMPLEX	5	Down	0.048185269364597	0.631701029817225
C2_BANDRES_RESPONSE_TO_CARMUSTIN_MGMT_48HR_DN	99	Down	0.0482243249390632	0.63183173139401
C5_GO_POSITIVE_REGULATION_OF_NEURON_APOPTOTIC_PROCESS	44	Down	0.0484224102050787	0.634044615361619
C5_GO_CAMP_DEPENDENT_PROTEIN_KINASE_ACTIVITY	5	Down	0.0484839802344897	0.634167767742206
C7_GSE36826_NORMAL_VS_STAPH_AUREUS_INF_SKIN_DN	180	Up	0.0485540803918439	0.634167767742206
C5_GO_NETRIN_ACTIVATED_SIGNALING_PATHWAY	7	Up	0.0485635592925679	0.634167767742206
C2_TIEN_INTESTINE_PROBIOTICS_24HR_DN	181	Down	0.0485834797795143	0.634167767742206
C5_GO_ALDEHYDE_BIOSYNTHETIC_PROCESS	10	Down	0.0486584770699456	0.634167767742206
C2_HOLLEMAN_DAUNORUBICIN_B_ALL_UP	9	Up	0.0486634819050953	0.634167767742206
C2_REACTOME_PHOSPHORYLATION_OF_THE_APC_C	17	Down	0.0486668676224521	0.634167767742206
C2_REACTOME_GLOBAL_GENOME_NUCLEOTIDE_EXCISION_REPAIR_GG_NER	77	Down	0.0486813192339623	0.634167767742206
C5_GO_MATURATION_OF_LSU_RRNA	14	Down	0.0487523537155488	0.634167767742206
C5_GO_NEGATIVE_REGULATION_OF_INNATE_IMMUNE_RESPONSE	41	Down	0.0487653220972718	0.634167767742206
C5_GO_MITOTIC_CYTOKINETIC_PROCESS	19	Down	0.0487751932984784	0.634167767742206
C5_GO_LYSOSOME_LOCALIZATION	57	Down	0.0487821359801697	0.634167767742206
C5_GO_SPECIFIC_GRANULE_LUMEN	51	Down	0.0489361935178713	0.635001761897512
C7_GSE36392_EOSINOPHIL_VS_MAC_IL25_TREATED_LUNG_UP	120	Up	0.0489454596243996	0.635001761897512
C5_GO_GLOMERULAR_EPITHELIUM_DEVELOPMENT	15	Down	0.0489942111136242	0.635001761897512
C5_GO_REGULATION_OF_B_CELL_RECEPTOR_SIGNALING_PATHWAY	21	Down	0.049012530624722	0.635001761897512
C2_BIOCARTA_ERBB3_PATHWAY	4	Down	0.0490354227437429	0.635001761897512
C5_GO_PURINE_NUCLEOTIDE_TRANSMEMBRANE_TRANSPORTER_ACTIVITY	13	Down	0.049057563415672	0.635001761897512
C7_GSE21670_TGFB_VS_IL6_TREATED_STAT3_KO_CD4_TCELL_UP	157	Up	0.0490729036632938	0.635001761897512
C5_GO_SULFUR_COMPOUND_CATABOLIC_PROCESS	33	Down	0.0490801435449028	0.635001761897512
C1_chr17q24	28	Up	0.0491909553524242	0.636056620905185
C5_GO_GLUTAMINE_FAMILY_AMINO_ACID_BIOSYNTHETIC_PROCESS	13	Up	0.0492610679287367	0.636584282341432
C5_GO_LAMININ_COMPLEX	7	Down	0.0493654650154898	0.637554100197078
C1_chr1q22	44	Down	0.0494668737885893	0.638484194479813
C2_REACTOME_ESR_MEDIATED_SIGNALING	195	Down	0.0495914877892049	0.639048043721509
C2_KEGG_CYTOKINE_CYTOKINE_RECEPTOR_INTERACTION	177	Up	0.0496217883800447	0.639048043721509
C5_GO_NEURON_PROJECTION_REGENERATION	46	Up	0.0496389558287158	0.639048043721509
C5_GO_REGULATION_OF_POLYSACCHARIDE_METABOLIC_PROCESS	33	Up	0.0496468524129635	0.639048043721509
C5_GO_ER_TO_GOLGI_TRANSPORT_VESICLE_MEMBRANE	49	Down	0.0496576484740555	0.639048043721509
C2_REACTOME_REGULATION_OF_SIGNALING_BY_CBL	20	Down	0.0497850873399422	0.639264961775628
C5_GO_THYROID_HORMONE_TRANSPORT	2	Up	0.04979203954339	0.639264961775628
C5_GO_ADENYLATE_CYCLASE_INHIBITING_G_PROTEIN_COUPLED_RECEPTOR_SIGNALING_PATHWAY	41	Down	0.0497951139885462	0.639264961775628
C5_GO_POSITIVE_REGULATION_OF_SMOOTH_MUSCLE_CELL_APOPTOTIC_PROCESS	14	Down	0.0498244296237019	0.639264961775628
C2_KIM_ALL_DISORDERS_OLIGODENDROCYTE_NUMBER_CORR_UP	611	Down	0.0498399250411165	0.639264961775628
C2_BHAT_ESR1_TARGETS_VIA_AKT1_DN	70	Up	0.0498726145046445	0.639264961775628
C5_GO_RESPONSE_TO_SALT	15	Down	0.0498805004009432	0.639264961775628
C2_PID_HNF3B_PATHWAY	22	Up	0.0499298279879418	0.639266641191708
C2_REACTOME_CRMPS_IN_SEMA3A_SIGNALING	14	Down	0.0499619702778294	0.639266641191708
C2_REACTOME_TRP_CHANNELS	21	Down	0.0499881398645143	0.639266641191708
C7_GSE34156_UNTREATED_VS_6H_TLR1_TLR2_LIGAND_TREATED_MONOCYTE_UP	165	Up	0.0499983438468311	0.639266641191708
C7_GSE46606_IRF4HIGH_VS_WT_CD40L_IL2_IL5_DAY3_STIMULATED_BCELL_DN	149	Down	0.0500294071338724	0.639287535981829
C5_GO_MYELOID_DENDRITIC_CELL_DIFFERENTIATION	13	Up	0.0501406279659716	0.640026302828359
C5_GO_REGULATION_OF_SEROTONIN_SECRETION	3	Down	0.0501776243823936	0.640026302828359
C2_KAYO_CALORIE_RESTRICTION_MUSCLE_DN	59	Down	0.0501934059283067	0.640026302828359
C2_MOREAUX_B_LYMPHOCYTE_MATURATION_BY_TACI_UP	66	Up	0.0502050738857213	0.640026302828359
C7_GSE3982_NEUTROPHIL_VS_CENT_MEMORY_CD4_TCELL_UP	179	Down	0.0502403572821146	0.640100458204912
C2_REACTOME_RHO_GTPASES_ACTIVATE_IQGAPS	22	Down	0.0502895348936265	0.64035144577623
C2_REACTOME_METABOLISM_OF_FAT_SOLUBLE_VITAMINS	27	Up	0.0503306433146931	0.640499452094363
C5_GO_CENTRIOLAR_SUBDISTAL_APPENDAGE	7	Down	0.0504245238485073	0.641318461101361
C5_GO_MAST_CELL_GRANULE	20	Down	0.0504754563893316	0.641590602191603
C2_BIOCARTA_EIF_PATHWAY	13	Down	0.0505739940492042	0.642467177035592
C5_GO_THROMBIN_ACTIVATED_RECEPTOR_ACTIVITY	4	Up	0.0506304609596554	0.642808593469664
C7_GSE1432_1H_VS_24H_IFNG_MICROGLIA_UP	174	Up	0.0507421496557209	0.643850301969173
C5_GO_JUNCTIONAL_MEMBRANE_COMPLEX	4	Up	0.0508264615186972	0.644275761128954
C5_GO_LUNG_SECRETORY_CELL_DIFFERENTIATION	4	Down	0.0508349976787289	0.644275761128954
C5_GO_RIBOSOME_BIOGENESIS	221	Down	0.0508819841950384	0.644495243538671
C5_GO_REGULATION_OF_LEUKOCYTE_CHEMOTAXIS	77	Up	0.0509199850014571	0.644600719222991
C2_GAUSSMANN_MLL_AF4_FUSION_TARGETS_E_UP	63	Up	0.0509724930497106	0.644889613581167
C5_GO_POSITIVE_REGULATION_OF_T_CELL_CYTOKINE_PRODUCTION	17	Up	0.0510181099548005	0.644970943149945
C2_REACTOME_VISUAL_PHOTOTRANSDUCTION	54	Up	0.0510576088173571	0.644970943149945
C5_GO_PROTEIN_LOCALIZATION_TO_ORGANELLE	736	Down	0.0510679934731807	0.644970943149945
C7_GSE20151_CTRL_VS_FUSOBACT_NUCLEATUM_NEUTROPHIL_UP	145	Down	0.0510999644076843	0.644999725059922
C5_GO_ALPHA_AMINO_ACID_BIOSYNTHETIC_PROCESS	48	Up	0.0511909414154721	0.645772834127933
C7_GSE34156_UNTREATED_VS_24H_NOD2_LIGAND_TREATED_MONOCYTE_DN	167	Up	0.0513243728686499	0.647080297054952
C7_GSE2770_UNTREATED_VS_ACT_CD4_TCELL_48H_DN	159	Up	0.05147651090485	0.648362924566823
C2_REACTOME_ENDOSOMAL_VACUOLAR_PATHWAY	10	Down	0.0514860746950786	0.648362924566823
C5_GO_NEURON_INTRINSIC_APOPTOTIC_SIGNALING_PATHWAY_IN_RESPONSE_TO_OXIDATIVE_STRESS	7	Down	0.0515218656366562	0.648362924566823
C5_GO_POLYOL_TRANSPORT	7	Down	0.05157338745539	0.648362924566823
C3_TTTNNANAGCYR_UNKNOWN	99	Down	0.0515898177140855	0.648362924566823
C7_GSE8921_UNSTIM_0H_VS_TLR1_2_STIM_MONOCYTE_12H_UP	166	Down	0.051608533863425	0.648362924566823
C5_GO_DIPHOSPHOINOSITOL_POLYPHOSPHATE_DIPHOSPHATASE_ACTIVITY	3	Up	0.0516350347327995	0.648362924566823
C2_REACTOME_ACTIVATION_OF_TRKA_RECEPTORS	3	Down	0.0517053097429971	0.64849563715192
C2_REACTOME_NGF_INDEPENDANT_TRKA_ACTIVATION	3	Down	0.0517053097429971	0.64849563715192
C5_GO_REGULATION_OF_CHAPERONE_MEDIATED_AUTOPHAGY	7	Up	0.0518122370676721	0.649461757542435
C2_REACTOME_CARGO_RECOGNITION_FOR_CLATHRIN_MEDIATED_ENDOCYTOSIS	88	Down	0.0518424961625602	0.649466288430966
C5_GO_RECEPTOR_GUANYLYL_CYCLASE_SIGNALING_PATHWAY	4	Up	0.0519028270132208	0.649742794101208
C7_GSE2128_CTRL_VS_MIMETOPE_NEGATIVE_SELECTION_DP_THYMOCYTE_C57BL6_UP	142	Up	0.0519298512770007	0.649742794101208
C5_GO_MULTIVESICULAR_BODY_ORGANIZATION	25	Down	0.0519542988240021	0.649742794101208
C7_GSE24210_CTRL_VS_IL35_TREATED_TCONV_CD4_TCELL_DN	177	Down	0.0520160841152217	0.650141194036226
C5_GO_POSITIVE_REGULATION_OF_WNT_SIGNALING_PATHWAY	128	Down	0.0520668152580008	0.650401051092324
C2_HOLLEMAN_PREDNISOLONE_RESISTANCE_B_ALL_UP	18	Down	0.0522336455810597	0.652088625869043
C5_GO_REGULATION_OF_RESPONSE_TO_CYTOKINE_STIMULUS	139	Down	0.0522707239367368	0.652088625869043
C5_GO_ARP2_3_COMPLEX_MEDIATED_ACTIN_NUCLEATION	28	Down	0.0522919664072123	0.652088625869043
C5_GO_ACTIN_DEPENDENT_ATPASE_ACTIVITY	9	Up	0.0523649066207388	0.652530891429049
C7_GSE2128_CTRL_VS_MIMETOPE_NEGATIVE_SELECTION_DP_THYMOCYTE_NOD_UP	182	Up	0.0524037772111179	0.652530891429049
C2_REACTOME_GAP_JUNCTION_DEGRADATION	10	Down	0.0524982305939859	0.652530891429049
C3_AP4_Q5	191	Up	0.0526423818843451	0.652530891429049
C7_GSE21927_GMCSF_IL6_VS_GMCSF_GCSF_TREATED_BONE_MARROW_UP	127	Up	0.0526980167391645	0.652530891429049
C2_REACTOME_BUDDING_AND_MATURATION_OF_HIV_VIRION	22	Down	0.0527052560832263	0.652530891429049
C2_REACTOME_SUMOYLATION_OF_CHROMATIN_ORGANIZATION_PROTEINS	64	Down	0.0527261358177088	0.652530891429049
C2_SPIELMAN_LYMPHOBLAST_EUROPEAN_VS_ASIAN_2FC_UP	11	Down	0.0527856937864974	0.652530891429049
C2_REACTOME_CTLA4_INHIBITORY_SIGNALING	20	Down	0.0528152482432989	0.652530891429049
C5_GO_SECRETORY_GRANULE_MEMBRANE	243	Down	0.0528182033447446	0.652530891429049
C7_GSE14699_NAIVE_VS_ACT_CD8_TCELL_DN	166	Up	0.0528211009723522	0.652530891429049
C2_REACTOME_ACTIVATED_NOTCH1_TRANSMITS_SIGNAL_TO_THE_NUCLEUS	24	Down	0.0528258916145025	0.652530891429049
C3_GTGTTGA_MIR505	82	Up	0.0528306576870619	0.652530891429049
C2_GRATIAS_RETINOBLASTOMA_16Q24	18	Up	0.0528331124672704	0.652530891429049
C5_GO_REGULATION_OF_SISTER_CHROMATID_SEGREGATION	71	Down	0.0528347629208855	0.652530891429049
C5_GO_POSITIVE_REGULATION_OF_T_HELPER_2_CELL_DIFFERENTIATION	7	Up	0.0528360534139558	0.652530891429049
C7_GSE1740_MCSF_VS_MCSF_AND_IFNG_DAY2_DERIVED_MACROPHAGE_UP	120	Down	0.0528609231011006	0.652530891429049
C2_HASINA_NOL7_TARGETS_DN	11	Down	0.0528681291219043	0.652530891429049
C7_GSE1740_UNSTIM_VS_IFNA_STIMULATED_MCSF_DERIVED_MACROPHAGE_DN	155	Down	0.0529455220907686	0.653115034853928
C2_REACTOME_IRS_ACTIVATION	4	Up	0.0530778029511448	0.65437520630404
C2_REACTOME_INTERLEUKIN_10_SIGNALING	37	Up	0.0531555563657177	0.654962082207877
C5_GO_NEGATIVE_REGULATION_OF_THYMOCYTE_APOPTOTIC_PROCESS	7	Down	0.0532251453806734	0.655095605608127
C5_GO_REGULATION_OF_TELOMERASE_ACTIVITY	44	Down	0.053226706435499	0.655095605608127
C1_chr1p31	64	Up	0.0532619036633289	0.655157606612964
C2_CALVET_IRINOTECAN_SENSITIVE_VS_REVERTED_UP	5	Up	0.0532966222820439	0.655213653555654
C5_GO_METHIONINE_BIOSYNTHETIC_PROCESS	8	Up	0.0533366728868825	0.655335149955739
C5_GO_LAMININ_1_BINDING	5	Down	0.053383660117732	0.655541689506779
C2_REACTOME_OLFACTORY_SIGNALING_PATHWAY	20	Down	0.0535294055157816	0.656660557960132
C5_GO_NEGATIVE_REGULATION_OF_WNT_SIGNALING_PATHWAY	148	Down	0.0535352321570407	0.656660557960132
C1_chr6p25	33	Up	0.0535759921889926	0.656789660452306
C2_HERNANDEZ_ABERRANT_MITOSIS_BY_DOCETACEL_2NM_UP	65	Down	0.0536090962113237	0.656824815002022
C7_GSE3982_EOSINOPHIL_VS_NKCELL_DN	159	Down	0.0536781980168395	0.657252068300896
C2_BHATI_G2M_ARREST_BY_2METHOXYESTRADIOL_UP	94	Down	0.0537044801010031	0.657252068300896
C2_GAVIN_IL2_RESPONSIVE_FOXP3_TARGETS_DN	4	Down	0.0537898168407057	0.657925783350591
C5_GO_PROTEIN_DE_ADP_RIBOSYLATION	4	Down	0.0538435378131621	0.65808743816366
C5_GO_PRERIBOSOME	50	Down	0.0538720933361213	0.65808743816366
C5_GO_POSITIVE_REGULATION_OF_MICROGLIAL_CELL_MIGRATION	4	Up	0.0539152354401716	0.65808743816366
C5_GO_POSITIVE_REGULATION_OF_CELL_PROLIFERATION_INVOLVED_IN_HEART_MORPHOGENESIS	4	Up	0.0539421425880301	0.65808743816366
C5_GO_LEUKOCYTE_ADHESION_TO_VASCULAR_ENDOTHELIAL_CELL	30	Down	0.0539830457519032	0.65808743816366
C7_GSE13738_RESTING_VS_BYSTANDER_ACTIVATED_CD4_TCELL_UP	152	Up	0.0540068931934733	0.65808743816366
C2_BIOCARTA_UCALPAIN_PATHWAY	12	Down	0.0540150947035771	0.65808743816366
C5_GO_MEIOTIC_CELL_CYCLE	183	Down	0.0540663134555158	0.658160890926733
C2_HESS_TARGETS_OF_HOXA9_AND_MEIS1_UP	58	Down	0.0540936120377964	0.658160890926733
C5_GO_ADENYLATE_CYCLASE_ACTIVATING_G_PROTEIN_COUPLED_RECEPTOR_SIGNALING_PATHWAY	68	Down	0.0541120172717924	0.658160890926733
C2_BIOCARTA_RAC1_PATHWAY	19	Down	0.0542190946065017	0.6588535231868
C5_GO_POSITIVE_REGULATION_OF_VOLTAGE_GATED_CALCIUM_CHANNEL_ACTIVITY	10	Up	0.0542442940404636	0.6588535231868
C2_SENGUPTA_NASOPHARYNGEAL_CARCINOMA_UP	265	Down	0.0542700072238571	0.6588535231868
C2_JAZAERI_BREAST_CANCER_BRCA1_VS_BRCA2_UP	39	Down	0.0542902824888078	0.6588535231868
C5_GO_UBIQUITIN_RECYCLING	8	Down	0.054344221185122	0.658889805166031
C2_KARAKAS_TGFB1_SIGNALING	14	Down	0.0543539350392454	0.658889805166031
H_HALLMARK_ALLOGRAFT_REJECTION	165	Down	0.0544287585578526	0.659110835427024
C5_GO_BONE_TRABECULA_MORPHOGENESIS	9	Up	0.0545053325480237	0.659110835427024
C7_GSE25088_CTRL_VS_IL4_AND_ROSIGLITAZONE_STIM_MACROPHAGE_UP	161	Up	0.0545430412676058	0.659110835427024
C2_PID_NFAT_TFPATHWAY	38	Up	0.054569282905602	0.659110835427024
C3_PBX1_02	84	Down	0.0545957895986208	0.659110835427024
C3_AACTGGA_MIR145	190	Up	0.0546076857344366	0.659110835427024
C5_GO_RECEPTOR_ACTIVATOR_ACTIVITY	6	Down	0.0546144808703527	0.659110835427024
C5_GO_PHOSPHOLIPASE_C_ACTIVITY	22	Up	0.0546274684158002	0.659110835427024
C5_GO_REGULATION_OF_TYPE_I_INTERFERON_MEDIATED_SIGNALING_PATHWAY	26	Down	0.0546452430421245	0.659110835427024
C5_GO_EXTRACELLULAR_MEMBRANE_BOUNDED_ORGANELLE	3	Down	0.0546878219039691	0.659247012697687
C5_GO_CYTOPLASMIC_SEQUESTERING_OF_NF_KAPPAB	6	Up	0.0547172289229816	0.659247012697687
C5_GO_POSITIVE_REGULATION_OF_TRIGLYCERIDE_CATABOLIC_PROCESS	3	Up	0.0547615509476625	0.659415283390284
C2_RUTELLA_RESPONSE_TO_HGF_UP	374	Up	0.0547937762874631	0.659437785203635
C5_GO_MEIOTIC_CELL_CYCLE_PHASE_TRANSITION	4	Down	0.0549000809932015	0.660351306431516
C5_GO_KINETOCHORE_BINDING	5	Down	0.0550763160907779	0.661762934377428
C7_GSE15930_NAIVE_VS_48H_IN_VITRO_STIM_CD8_TCELL_DN	184	Down	0.0550831526165204	0.661762934377428
C2_CHESLER_BRAIN_D6MIT150_QTL_TRANS	5	Down	0.0551088315743114	0.661762934377428
C2_BIOCARTA_CELL2CELL_PATHWAY	11	Down	0.055241752525161	0.662426843190733
C2_ELVIDGE_HYPOXIA_DN	126	Down	0.0552450943066806	0.662426843190733
C5_GO_POSITIVE_REGULATION_OF_GAMMA_DELTA_T_CELL_ACTIVATION	6	Down	0.0552556018902366	0.662426843190733
C5_GO_OXYGEN_TRANSPORT	8	Down	0.0553230500077504	0.662787997712222
C2_REACTOME_FANCONI_ANEMIA_PATHWAY	34	Down	0.0553467489688336	0.662787997712222
C5_GO_POSITIVE_REGULATION_OF_INTERLEUKIN_4_PRODUCTION	21	Up	0.0554070335653741	0.663144347184915
C6_ESC_V6.5_UP_LATE.V1_UP	125	Up	0.0554465593072795	0.663251986691648
C5_GO_PHOSPHOLIPASE_ACTIVITY	68	Up	0.055529446275321	0.663686136475575
C5_GO_REGULATION_OF_KERATINOCYTE_PROLIFERATION	17	Up	0.055562507953438	0.663686136475575
C2_GNATENKO_PLATELET_SIGNATURE	40	Down	0.0555745100699292	0.663686136475575
C5_GO_CELL_CELL_SIGNALING_INVOLVED_IN_CARDIAC_CONDUCTION	16	Up	0.0556150864172681	0.663805781451821
C5_GO_REGULATION_OF_AMINO_ACID_TRANSPORT	19	Down	0.0557200104848131	0.66423074712904
C2_KHETCHOUMIAN_TRIM24_TARGETS_UP	43	Up	0.0557438931113149	0.66423074712904
C2_MULLIGHAN_NPM1_SIGNATURE_3_DN	135	Down	0.0557594210183142	0.66423074712904
C5_GO_ANDROGEN_RECEPTOR_BINDING	40	Down	0.055781495869732	0.66423074712904
C5_GO_NEGATIVE_REGULATION_OF_OXIDATIVE_STRESS_INDUCED_NEURON_INTRINSIC_APOPTOTIC_SIGNALING_PATHWAY	5	Down	0.0558035774759701	0.66423074712904
C7_GSE37605_TREG_VS_TCONV_NOD_FOXP3_FUSION_GFP_UP	105	Up	0.0558591241244126	0.664404713655255
C7_GSE12845_IGD_NEG_BLOOD_VS_NAIVE_TONSIL_BCELL_UP	173	Down	0.055879363432682	0.664404713655255
C5_GO_GASTRULATION_WITH_MOUTH_FORMING_SECOND	17	Up	0.0560319759724902	0.665854821690593
C5_GO_GLUTATHIONE_DERIVATIVE_BIOSYNTHETIC_PROCESS	17	Up	0.0561254148539974	0.666600539569922
TRM_core_signature_UP	13	Up	0.0561866680031648	0.666963381985109
C5_GO_POSITIVE_REGULATION_OF_CHOLESTEROL_EFFLUX	14	Up	0.0562319622286243	0.667136491257458
C7_GSE26488_WT_VS_HDAC7_KO_DOUBLE_POSITIVE_THYMOCYTE_UP	149	Up	0.0562752998013339	0.667286210471821
C5_GO_EXORIBONUCLEASE_ACTIVITY	35	Down	0.0564192155045656	0.668199264178278
C7_GSE15930_STIM_VS_STIM_AND_IFNAB_72H_CD8_T_CELL_DN	172	Down	0.0564930234363027	0.668199264178278
C5_GO_PURINE_NUCLEOBASE_TRANSPORT	5	Down	0.0564973022239292	0.668199264178278
C2_KIM_ALL_DISORDERS_CALB1_CORR_UP	443	Down	0.0565116907740096	0.668199264178278
C5_GO_MMXD_COMPLEX	4	Down	0.0565405870191973	0.668199264178278
C5_GO_CHROMOSOME_CENTROMERIC_REGION	166	Down	0.0565711527855387	0.668199264178278
C7_GSE13522_CTRL_VS_T_CRUZI_Y_STRAIN_INF_SKIN_BALBC_MOUSE_DN	111	Up	0.0565988694919176	0.668199264178278
C2_REACTOME_FGFR2B_LIGAND_BINDING_AND_ACTIVATION	6	Down	0.0566246550220449	0.668199264178278
C7_GSE24634_TREG_VS_TCONV_POST_DAY3_IL4_CONVERSION_UP	169	Down	0.05662914170935	0.668199264178278
C5_GO_MICROTUBULE_BUNDLE	4	Up	0.0568023212156595	0.669581058210075
C5_GO_TRANSCRIPTION_COUPLED_NUCLEOTIDE_EXCISION_REPAIR	67	Down	0.0568232621303456	0.669581058210075
C7_GSE32901_NAIVE_VS_TH17_NEG_CD4_TCELL_UP	167	Down	0.0568387180103751	0.669581058210075
C7_GSE41867_NAIVE_VS_EFFECTOR_CD8_TCELL_UP	173	Down	0.0570442956508279	0.670557486226378
C5_GO_NEGATIVE_REGULATION_OF_ACTIN_FILAMENT_BUNDLE_ASSEMBLY	14	Down	0.0570587056434346	0.670557486226378
C7_GSE19941_IL10_KO_VS_IL10_KO_AND_NFKBP50_KO_LPS_AND_IL10_STIM_MACROPHAGE_DN	158	Down	0.057131212610864	0.670557486226378
C5_GO_EPHRIN_RECEPTOR_SIGNALING_PATHWAY	75	Down	0.0571450908489547	0.670557486226378
C5_GO_TERTIARY_GRANULE_LUMEN	47	Down	0.0571573553285326	0.670557486226378
C2_REACTOME_CLATHRIN_MEDIATED_ENDOCYTOSIS	125	Down	0.0571793239588487	0.670557486226378
C2_REACTOME_PECAM1_INTERACTIONS	11	Down	0.057206223113534	0.670557486226378
C7_GSE45365_HEALTHY_VS_MCMV_INFECTION_CD11B_DC_IFNAR_KO_UP	159	Up	0.057209461473568	0.670557486226378
C7_GSE11057_CD4_EFF_MEM_VS_PBMC_UP	177	Up	0.057217698977096	0.670557486226378
C7_GSE41867_LCMV_ARMSTRONG_VS_CLONE13_DAY6_EFFECTOR_CD8_TCELL_UP	170	Down	0.0572309784209334	0.670557486226378
C5_GO_U5_SNRNP	17	Down	0.0572611580789914	0.670557486226378
C5_GO_POSITIVE_T_CELL_SELECTION	30	Down	0.0573529654232079	0.671270726232945
C5_GO_IMMUNE_EFFECTOR_PROCESS	932	Down	0.0573970181479369	0.671424569320211
C5_GO_INTERFERON_GAMMA_MEDIATED_SIGNALING_PATHWAY	72	Down	0.0574573506445623	0.671441235304894
C7_GSE20727_H2O2_VS_ROS_INHIBITOR_TREATED_DC_UP	173	Up	0.0574743625619301	0.671441235304894
C7_GSE45365_HEALTHY_VS_MCMV_INFECTION_CD11B_DC_IFNAR_KO_DN	136	Down	0.0575149639777926	0.671441235304894
C5_GO_RESPONSE_TO_CGMP	3	Down	0.0575263979807469	0.671441235304894
C2_PASTURAL_RIZ1_TARGETS_UP	10	Down	0.0575839052091157	0.671441235304894
C7_GSE45365_WT_VS_IFNAR_KO_CD11B_DC_UP	162	Up	0.0576143085222163	0.671441235304894
C1_chr17q23	43	Down	0.0576148074671234	0.671441235304894
C5_GO_TRANSLATION_REGULATOR_ACTIVITY	105	Down	0.0576575347125779	0.671578888236638
C2_REACTOME_RHO_GTPASES_ACTIVATE_WASPS_AND_WAVES	33	Down	0.0578114208228657	0.673010447232107
C2_REACTOME_SUMO_IS_PROTEOLYTICALLY_PROCESSED	5	Down	0.0578724119405855	0.6731395203892
C7_GSE33292_WT_VS_TCF1_KO_DN3_THYMOCYTE_DN	181	Down	0.057884482994385	0.6731395203892
C2_REACTOME_NOSTRIN_MEDIATED_ENOS_TRAFFICKING	3	Down	0.0579228039677578	0.673145915843423
C5_GO_POSITIVE_REGULATION_OF_STRESS_FIBER_ASSEMBLY	38	Up	0.0579702272553546	0.673145915843423
C7_GSE42021_TCONV_PLN_VS_CD24HI_TCONV_THYMUS_UP	173	Down	0.057977996066061	0.673145915843423
C7_GSE33162_UNTREATED_VS_4H_LPS_STIM_HDAC3_HET_MACROPHAGE_DN	163	Up	0.0581685041476421	0.67499701687993
C5_GO_LYSOZYME_ACTIVITY	3	Down	0.0582548740510396	0.675638349712084
C5_GO_SCHWANN_CELL_MIGRATION	3	Up	0.0583992614768925	0.676501162798372
C5_GO_RESPONSE_TO_MITOCHONDRIAL_DEPOLARISATION	17	Down	0.0584027702751293	0.676501162798372
C3_TCCAGAT_MIR5165P	95	Up	0.0584226939837843	0.676501162798372
C7_GSE26495_PD1HIGH_VS_PD1LOW_CD8_TCELL_UP	141	Up	0.0585456751436877	0.677427932306872
C6_KRAS.BREAST_UP.V1_UP	73	Down	0.0585809964992588	0.677427932306872
C2_KIM_WT1_TARGETS_12HR_UP	131	Up	0.0585962843439955	0.677427932306872
C2_HEIDENBLAD_AMPLIFIED_IN_BONE_CANCER	6	Up	0.0586415431626652	0.677590554320519
C2_MORI_LARGE_PRE_BII_LYMPHOCYTE_DN	50	Down	0.0587137425688914	0.677795502520959
C2_NAKAMURA_TUMOR_ZONE_PERIPHERAL_VS_CENTRAL_UP	230	Down	0.0587483763893202	0.677795502520959
C2_BIOCARTA_RAB_PATHWAY	12	Down	0.0587528854783854	0.677795502520959
C5_GO_RAGE_RECEPTOR_BINDING	9	Down	0.0588921132825079	0.677941911241959
C2_GUTIERREZ_WALDENSTROEMS_MACROGLOBULINEMIA_1_UP	9	Up	0.0589109873216638	0.677941911241959
C2_RUTELLA_RESPONSE_TO_HGF_VS_CSF2RB_AND_IL4_DN	216	Up	0.0589200687170069	0.677941911241959
C7_GSE4590_PRE_BCELL_VS_LARGE_PRE_BCELL_DN	152	Up	0.0589223547937867	0.677941911241959
C7_GSE39556_UNTREATED_VS_3H_POLYIC_INJ_MOUSE_NK_CELL_UP	170	Down	0.0589223634360459	0.677941911241959
C2_PUJANA_BRCA2_PCC_NETWORK	380	Down	0.0590246004738967	0.677941911241959
C5_GO_CARBOHYDRATE_TRANSMEMBRANE_TRANSPORT	82	Up	0.0590351385920907	0.677941911241959
C5_GO_ANCHORED_COMPONENT_OF_SYNAPTIC_MEMBRANE	6	Down	0.0590394769815453	0.677941911241959
C2_REACTOME_REGULATION_OF_ACTIN_DYNAMICS_FOR_PHAGOCYTIC_CUP_FORMATION	57	Down	0.0590767356841736	0.677941911241959
C5_GO_NUCLEAR_TRANSCRIBED_MRNA_CATABOLIC_PROCESS	165	Down	0.059119573344519	0.677941911241959
C5_GO_TELOMERIC_D_LOOP_DISASSEMBLY	7	Down	0.0591519194455051	0.677941911241959
C2_SCHLOSSER_MYC_TARGETS_REPRESSED_BY_SERUM	140	Down	0.0591670876211565	0.677941911241959
C5_GO_FIBROBLAST_GROWTH_FACTOR_BINDING	19	Down	0.0592291265658327	0.677941911241959
C1_chr5q33	57	Down	0.0592998704553575	0.677941911241959
C2_TIEN_INTESTINE_PROBIOTICS_6HR_UP	40	Down	0.0593144406691049	0.677941911241959
C6_ATF2_UP.V1_DN	131	Up	0.0593439954903682	0.677941911241959
C7_GSE37534_UNTREATED_VS_GW1929_TREATED_CD4_TCELL_PPARG1_AND_FOXP3_TRASDUCED_DN	168	Down	0.0593554359164273	0.677941911241959
C7_GSE2405_0H_VS_3H_A_PHAGOCYTOPHILUM_STIM_NEUTROPHIL_DN	99	Down	0.059373166628357	0.677941911241959
C5_GO_IRON_ION_TRANSMEMBRANE_TRANSPORT	14	Up	0.0594205683942558	0.677941911241959
C5_GO_OPIOID_RECEPTOR_ACTIVITY	5	Up	0.0594395556618786	0.677941911241959
C2_REACTOME_ACROSOME_REACTION_AND_SPERM:OOCYTE_MEMBRANE_BINDING	3	Up	0.0594521631872178	0.677941911241959
C5_GO_POSITIVE_REGULATION_OF_HAIR_FOLLICLE_MATURATION	3	Up	0.0594521631872178	0.677941911241959
C5_GO_ENDOPEPTIDASE_ACTIVATOR_ACTIVITY	6	Down	0.0595026256975848	0.678028169607368
C5_GO_POSITIVE_REGULATION_OF_MEMBRANE_PERMEABILITY	47	Down	0.0595312675061501	0.678028169607368
C5_GO_CELL_DIVISION	489	Down	0.059579272171324	0.678028169607368
C5_GO_SODIUM_CHANNEL_REGULATOR_ACTIVITY	26	Up	0.059620559425231	0.678028169607368
C2_NIKOLSKY_BREAST_CANCER_7P15_AMPLICON	4	Down	0.0596606496985958	0.678028169607368
C5_GO_SELECTIVE_AUTOPHAGY	43	Down	0.0596702446662676	0.678028169607368
C2_KEGG_TGF_BETA_SIGNALING_PATHWAY	62	Up	0.0597050150901495	0.678028169607368
C5_GO_POSITIVE_REGULATION_OF_CARBOHYDRATE_METABOLIC_PROCESS	47	Up	0.0597094272641392	0.678028169607368
C5_GO_GAMMA_AMINOBUTYRIC_ACID_SECRETION	5	Down	0.0599086639168545	0.679853454093871
C1_chr3q21	50	Down	0.059998809883253	0.679853454093871
C5_GO_NEGATIVE_REGULATION_OF_MITOCHONDRIAL_OUTER_MEMBRANE_PERMEABILIZATION_INVOLVED_IN_APOPTOTIC_SIGNALING_PATHWAY	4	Down	0.0600421235425915	0.679853454093871
C5_GO_AZUROPHIL_GRANULE	131	Down	0.0600599468969211	0.679853454093871
C5_GO_ANTIGEN_PROCESSING_AND_PRESENTATION_OF_LIPID_ANTIGEN_VIA_MHC_CLASS_IB	5	Down	0.0600831850926281	0.679853454093871
C5_GO_LYSOPHOSPHOLIPID_ACYLTRANSFERASE_ACTIVITY	13	Up	0.0600837657139181	0.679853454093871
C5_GO_PROTEIN_MODIFICATION_BY_SMALL_PROTEIN_REMOVAL	238	Down	0.0601499025217446	0.679853454093871
C2_SHEPARD_CRUSH_AND_BURN_MUTANT_DN	139	Down	0.0601529346419546	0.679853454093871
C5_GO_G_PROTEIN_COUPLED_RECEPTOR_SIGNALING_PATHWAY_COUPLED_TO_CYCLIC_NUCLEOTIDE_SECOND_MESSENGER	121	Down	0.0601780442523768	0.679853454093871
C7_GSE7219_UNSTIM_VS_LPS_AND_ANTI_CD40_STIM_DC_DN	169	Up	0.0601831327267188	0.679853454093871
C5_GO_SKELETAL_MUSCLE_SATELLITE_CELL_ACTIVATION	3	Down	0.0603606121244101	0.680470641103364
C5_GO_POSITIVE_REGULATION_OF_SARCOMERE_ORGANIZATION	3	Up	0.0603720401477158	0.680470641103364
C5_GO_NEURON_CELL_CELL_ADHESION	7	Down	0.060390434194842	0.680470641103364
C5_GO_REGULATION_OF_ASTROCYTE_ACTIVATION	6	Up	0.0604060636367981	0.680470641103364
C5_GO_NEGATIVE_REGULATION_OF_TRANSFORMING_GROWTH_FACTOR_BETA_PRODUCTION	8	Down	0.0604264294289125	0.680470641103364
C5_GO_MICROTUBULE_MOTOR_ACTIVITY	68	Down	0.0604945860577545	0.680470641103364
C5_GO_POSITIVE_REGULATION_OF_NEUROTROPHIN_TRK_RECEPTOR_SIGNALING_PATHWAY	6	Up	0.0605098057065509	0.680470641103364
C5_GO_NONASSOCIATIVE_LEARNING	2	Down	0.0605566353022047	0.680470641103364
C2_BECKER_TAMOXIFEN_RESISTANCE_UP	39	Up	0.0605712181974779	0.680470641103364
C7_GSE2585_CD80_HIGH_VS_LOW_MTEC_UP	106	Up	0.0605780842660338	0.680470641103364
C5_GO_NEGATIVE_REGULATION_OF_LIPOPROTEIN_LIPASE_ACTIVITY	5	Up	0.0606268816280131	0.680470641103364
C5_GO_REGULATION_OF_DNA_DEPENDENT_DNA_REPLICATION_INITIATION	6	Down	0.060645691180467	0.680470641103364
C5_GO_RS_DOMAIN_BINDING	6	Up	0.060653692312379	0.680470641103364
C2_KEGG_LEUKOCYTE_TRANSENDOTHELIAL_MIGRATION	92	Down	0.0606763168907248	0.680470641103364
C2_REACTOME_FCGAMMA_RECEPTOR_FCGR_DEPENDENT_PHAGOCYTOSIS	80	Down	0.0608406544770869	0.680963775571199
C5_GO_MATERNAL_PLACENTA_DEVELOPMENT	30	Up	0.0608472215559056	0.680963775571199
C5_GO_TETRAPYRROLE_CATABOLIC_PROCESS	5	Down	0.0608472645565885	0.680963775571199
C2_PID_AJDISS_2PATHWAY	36	Down	0.0608633314223455	0.680963775571199
C5_GO_CO_RECEPTOR_BINDING	7	Down	0.0608770267531772	0.680963775571199
C2_PUJANA_XPRSS_INT_NETWORK	152	Down	0.0609701446244156	0.681118707370038
C5_GO_POSITIVE_REGULATION_OF_NEUTROPHIL_ACTIVATION	4	Down	0.0609798248409228	0.681118707370038
C5_GO_CLATHRIN_SCULPTED_VESICLE	7	Down	0.0610177070634614	0.681118707370038
C2_TCGA_GLIOBLASTOMA_MUTATED	8	Down	0.0610313935624595	0.681118707370038
C5_GO_CHROMOSOME	887	Down	0.061057075938919	0.681118707370038
C2_REACTOME_FATTY_ACIDS_BOUND_TO_GPR40_FFAR1_REGULATE_INSULIN_SECRETION	6	Up	0.0610790057522826	0.681118707370038
C2_SHIN_B_CELL_LYMPHOMA_CLUSTER_5	12	Down	0.0611205841180345	0.681232657155497
C7_GSE29164_DAY3_VS_DAY7_UNTREATED_MELANOMA_UP	156	Up	0.0611618675216818	0.681343204191535
C5_GO_WALKING_BEHAVIOR	19	Down	0.0612032872869383	0.681455156193829
C2_YAMASHITA_METHYLATED_IN_PROSTATE_CANCER	38	Down	0.0612710918295698	0.681860618757042
C7_GSE30971_CTRL_VS_LPS_STIM_MACROPHAGE_WBP7_KO_2H_DN	169	Up	0.0613194439927372	0.681901339188625
C7_GSE22886_NAIVE_BCELL_VS_NEUTROPHIL_DN	168	Down	0.0613375324206866	0.681901339188625
C5_GO_INTERLEUKIN_21_MEDIATED_SIGNALING_PATHWAY	8	Down	0.0614606239142771	0.682375428936124
C7_GSE31082_DN_VS_DP_THYMOCYTE_UP	162	Down	0.0614673741952964	0.682375428936124
C5_GO_CROSSOVER_JUNCTION_ENDODEOXYRIBONUCLEASE_ACTIVITY	6	Down	0.0614744148795284	0.682375428936124
C5_GO_CELLULAR_RESPONSE_TO_SALT	4	Down	0.0615382360379726	0.682563815386191
C5_GO_NEGATIVE_REGULATION_OF_MESENCHYMAL_CELL_APOPTOTIC_PROCESS	4	Down	0.061608334172415	0.682563815386191
C6_CSR_LATE_UP.V1_UP	135	Down	0.0616629445185923	0.682563815386191
C5_GO_NEPHRON_TUBULE_EPITHELIAL_CELL_DIFFERENTIATION	11	Down	0.061672111772397	0.682563815386191
C5_GO_POSITIVE_REGULATION_OF_GONAD_DEVELOPMENT	6	Down	0.0617013129379954	0.682563815386191
C5_GO_POSITIVE_REGULATION_OF_GLYCOGEN_STARCH_SYNTHASE_ACTIVITY	3	Up	0.0617564815043984	0.682563815386191
C2_REACTOME_DEFECTIVE_CHST14_CAUSES_EDS_MUSCULOCONTRACTURAL_TYPE	4	Down	0.0617888900957965	0.682563815386191
C5_GO_HISTONE_METHYLTRANSFERASE_ACTIVITY_H3_K4_SPECIFIC_	14	Up	0.0617961783682054	0.682563815386191
C5_GO_NEGATIVE_REGULATION_OF_PHOSPHOLIPID_BIOSYNTHETIC_PROCESS	3	Up	0.0618147321672005	0.682563815386191
C5_GO_CHANNEL_INHIBITOR_ACTIVITY	27	Up	0.0618179192739051	0.682563815386191
C7_GSE14699_DELETIONAL_TOLERANCE_VS_ACTIVATED_CD8_TCELL_DN	170	Down	0.0618370201482311	0.682563815386191
C5_GO_PROTEIN_INSERTION_INTO_MITOCHONDRIAL_MEMBRANE_INVOLVED_IN_APOPTOTIC_SIGNALING_PATHWAY	27	Down	0.0619761501506524	0.68259256452281
C5_GO_PROTEIN_GLUTAMIC_ACID_LIGASE_ACTIVITY	3	Up	0.0620248112066334	0.68259256452281
C5_GO_PHOTORECEPTOR_OUTER_SEGMENT_MEMBRANE	12	Up	0.0620524688913378	0.68259256452281
C2_AMIT_EGF_RESPONSE_120_MCF10A	37	Up	0.0620637218973271	0.68259256452281
C5_GO_HISTAMINE_RECEPTOR_ACTIVITY	4	Up	0.0620706252473263	0.68259256452281
C5_GO_POSITIVE_REGULATION_OF_ACTIVIN_RECEPTOR_SIGNALING_PATHWAY	6	Up	0.0621082121422711	0.68259256452281
C2_REACTOME_METABOLISM_OF_AMINO_ACIDS_AND_DERIVATIVES	276	Down	0.0621303404413932	0.68259256452281
C2_ONDER_CDH1_SIGNALING_VIA_CTNNB1	69	Up	0.0621399474041135	0.68259256452281
C2_LOPEZ_MESOTELIOMA_SURVIVAL_TIME_UP	13	Down	0.0621524786912784	0.68259256452281
C2_KYNG_DNA_DAMAGE_BY_UV	49	Down	0.0621538504178115	0.68259256452281
C2_SHIN_B_CELL_LYMPHOMA_CLUSTER_3	25	Up	0.0621949111250196	0.682698359964023
C2_ZHOU_PANCREATIC_ENDOCRINE_PROGENITOR	5	Up	0.0622554863649061	0.683018146618613
C5_GO_CLATHRIN_SCULPTED_GAMMA_AMINOBUTYRIC_ACID_TRANSPORT_VESICLE_MEMBRANE	6	Down	0.0623206756250294	0.683388206260733
C7_GSE43863_NAIVE_VS_MEMORY_TH1_CD4_TCELL_D150_LCMV_UP	114	Down	0.0624808396212125	0.684379620722491
C5_GO_MESENCHYME_MIGRATION	2	Down	0.0624993989600958	0.684379620722491
C5_GO_REGULATION_OF_PROTEIN_LOCALIZATION_TO_NUCLEUS	93	Down	0.0625200969400807	0.684379620722491
C5_GO_PRESYNAPTIC_ENDOCYTOSIS	41	Down	0.0625880529658496	0.684379620722491
C7_GSE6259_FLT3L_INDUCED_DEC205_POS_DC_VS_BCELL_DN	152	Down	0.0626109684120672	0.684379620722491
C7_KAECH_DAY8_EFF_VS_DAY15_EFF_CD8_TCELL_DN	167	Up	0.0626127605275973	0.684379620722491
C7_GSE15271_CXCR4_POS_VS_NEG_GC_BCELL_UP	147	Down	0.0626316202180321	0.684379620722491
C2_SHIN_B_CELL_LYMPHOMA_CLUSTER_6	8	Up	0.0626856627309325	0.684472405103701
C5_GO_NEGATIVE_REGULATION_OF_OSSIFICATION	42	Up	0.0627034120984396	0.684472405103701
C7_GSE19888_ADENOSINE_A3R_INH_PRETREAT_AND_ACT_BY_A3R_VS_TCELL_MEMBRANES_ACT_MAST_CELL_UP	164	Down	0.062734638795814	0.684472405103701
C2_MARSON_FOXP3_TARGETS_DN	47	Down	0.0627662124978459	0.684473109483286
C7_GSE12845_NAIVE_VS_PRE_GC_TONSIL_BCELL_DN	175	Down	0.0628210665045987	0.684476684604399
C2_MARSHALL_VIRAL_INFECTION_RESPONSE_DN	25	Down	0.0628372030532702	0.684476684604399
C5_GO_SPHINGOMYELIN_METABOLIC_PROCESS	4	Up	0.0628610682587938	0.684476684604399
C5_GO_3_BETA_HYDROXY_DELTA5_STEROID_DEHYDROGENASE_ACTIVITY	3	Up	0.0629656558540843	0.684594376900931
C5_GO_DNA_GEOMETRIC_CHANGE	87	Down	0.0629657929803566	0.684594376900931
C5_GO_CD4_POSITIVE_ALPHA_BETA_T_CELL_PROLIFERATION	7	Up	0.0629852238483862	0.684594376900931
C7_GSE6269_FLU_VS_E_COLI_INF_PBMC_DN	94	Down	0.0630907982728549	0.684594376900931
[truncated: 19,724 more rows]
