# Supplementary material for: Osteopontin associates with brain TRM-cell transcriptome and compartmentalization in donors with and without multiple sclerosis
Source: iScience. 2022 Dec 9;26(1):105785. doi: 10.1016/j.isci.2022.105785 (PMC9804143; doi:10.1016/j.isci.2022.105785)
Supplement: Data S6. Gene set enrichment analysis results of matched blood and brain samples, related to Figures S10B and S10C [file mmc7.zip › DataS6_GSEA_Circulating_vs_Brain/tab.camera.v7.0_WM_CD8_TRM_vs_GM_CD8_TRM.txt]

geneset	NGenes	Direction	PValue	FDR
C2_KEGG_RIBOSOME	62	Down	8.64310093126904e-16	1.87754081529957e-11
C2_REACTOME_SRP_DEPENDENT_COTRANSLATIONAL_PROTEIN_TARGETING_TO_MEMBRANE	86	Down	3.60328438809458e-14	3.21362661801968e-10
C5_GO_COTRANSLATIONAL_PROTEIN_TARGETING_TO_MEMBRANE	77	Down	4.43809780143583e-14	3.21362661801968e-10
C2_REACTOME_NONSENSE_MEDIATED_DECAY_NMD_INDEPENDENT_OF_THE_EXON_JUNCTION_COMPLEX_EJC	71	Down	1.06371325324927e-13	5.77676075008349e-10
C5_GO_ESTABLISHMENT_OF_PROTEIN_LOCALIZATION_TO_ENDOPLASMIC_RETICULUM	86	Down	4.98713594692581e-11	2.16671108350139e-07
C2_REACTOME_EUKARYOTIC_TRANSLATION_INITIATION	89	Down	1.06122502627945e-10	3.84216520764474e-07
C5_GO_CYTOSOLIC_LARGE_RIBOSOMAL_SUBUNIT	46	Down	2.10657247112598e-10	6.4516298809404e-07
C5_GO_CYTOSOLIC_RIBOSOME	79	Down	2.3759627605544e-10	6.4516298809404e-07
C2_REACTOME_SELENOAMINO_ACID_METABOLISM	87	Down	3.88376379837227e-09	9.37411122133786e-06
C2_REACTOME_NONSENSE_MEDIATED_DECAY_NMD	89	Down	7.01919179365424e-09	1.52477903333551e-05
C2_MOOTHA_VOXPHOS	66	Down	9.36812175604868e-09	1.85003371733314e-05
C2_REACTOME_REGULATION_OF_EXPRESSION_OF_SLITS_AND_ROBOS	125	Down	1.35651489774427e-08	2.45563109364156e-05
C5_GO_NUCLEAR_TRANSCRIBED_MRNA_CATABOLIC_PROCESS_NONSENSE_MEDIATED_DECAY	95	Down	3.6648434347311e-08	6.12395337943567e-05
C5_GO_RESPIRASOME	77	Down	7.1418819369684e-08	0.000110816500940546
C5_GO_STRUCTURAL_CONSTITUENT_OF_RIBOSOME	123	Down	1.17457523070167e-07	0.000170101984910216
C5_GO_RESPIRATORY_CHAIN_COMPLEX	65	Down	1.8048697123235e-07	0.000245044904755021
C5_GO_PROTEIN_LOCALIZATION_TO_ENDOPLASMIC_RETICULUM	104	Down	3.56400484284692e-07	0.000455416924712727
C2_BILANGES_SERUM_AND_RAPAMYCIN_SENSITIVE_GENES	40	Down	5.18781139283581e-07	0.000626082371592068
C5_GO_NADH_DEHYDROGENASE_ACTIVITY	37	Down	8.35884900853003e-07	0.000955680405327883
C7_GSE2405_0H_VS_24H_A_PHAGOCYTOPHILUM_STIM_NEUTROPHIL_UP	164	Down	9.32761539391692e-07	0.00101311894601029
C2_REACTOME_INFLUENZA_INFECTION	124	Down	1.34778993022025e-06	0.00139419241210355
C2_KEGG_OXIDATIVE_PHOSPHORYLATION	101	Down	2.5598923503687e-06	0.00250360734987323
C5_GO_MITOCHONDRIAL_ELECTRON_TRANSPORT_NADH_TO_UBIQUINONE	43	Down	2.65078345749133e-06	0.00250360734987323
C5_GO_MITOCHONDRIAL_RESPIRATORY_CHAIN_COMPLEX_I	43	Down	2.86996277169739e-06	0.0025976750537326
C5_GO_ATP_SYNTHESIS_COUPLED_ELECTRON_TRANSPORT	77	Down	3.28112030517756e-06	0.00285103105557488
C5_GO_INNER_MITOCHONDRIAL_MEMBRANE_PROTEIN_COMPLEX	108	Down	5.28407221082288e-06	0.00441484233214251
C2_KEGG_PARKINSONS_DISEASE	98	Down	6.70145824513632e-06	0.00539169546144801
C2_CHNG_MULTIPLE_MYELOMA_HYPERPLOID_UP	41	Down	8.27155656674795e-06	0.00641725083212378
C7_GSE2405_0H_VS_9H_A_PHAGOCYTOPHILUM_STIM_NEUTROPHIL_DN	165	Down	9.05974340664736e-06	0.00678637262146899
C5_GO_RIBOSOMAL_SUBUNIT	146	Down	1.44543835332198e-05	0.0104664191164044
C2_PECE_MAMMARY_STEM_CELL_UP	99	Down	1.83934882565039e-05	0.0128840255071276
C2_REACTOME_SIGNALING_BY_ROBO_RECEPTORS	164	Down	1.89793682377243e-05	0.0128840255071276
C5_GO_RESPIRATORY_ELECTRON_TRANSPORT_CHAIN	94	Down	2.0982779238994e-05	0.0138123913154142
C5_GO_OXIDOREDUCTASE_ACTIVITY_ACTING_ON_NAD_P_H_QUINONE_OR_SIMILAR_COMPOUND_AS_ACCEPTOR	48	Down	2.41245676568048e-05	0.0154134700943756
C5_GO_CYTOSOLIC_SMALL_RIBOSOMAL_SUBUNIT	29	Down	2.77330802824743e-05	0.0172127343707482
C5_GO_POLYSOMAL_RIBOSOME	24	Down	3.07643544224433e-05	0.0185637241977427
C5_GO_OXIDATIVE_PHOSPHORYLATION	112	Down	3.65147167451552e-05	0.0214380862663515
C5_GO_NUCLEAR_TRANSCRIBED_MRNA_CATABOLIC_PROCESS	165	Down	4.07807393521582e-05	0.0233126316038666
C2_REACTOME_RRNA_PROCESSING_IN_THE_NUCLEUS_AND_CYTOSOL	148	Down	5.99657701289683e-05	0.0334009339618353
C5_GO_VIRAL_GENE_EXPRESSION	151	Down	8.1649202894399e-05	0.0443416408618757
C2_REACTOME_RESPIRATORY_ELECTRON_TRANSPORT_ATP_SYNTHESIS_BY_CHEMIOSMOTIC_COUPLING_AND_HEAT_PRODUCTION_BY_UNCOUPLING_PROTEINS	100	Down	8.98244362430822e-05	0.047591615329475
H_HALLMARK_TNFA_SIGNALING_VIA_NFKB	175	Up	0.00010090119327274	0.0521875386062791
C7_GSE45365_NK_CELL_VS_BCELL_UP	171	Up	0.000111536485455909	0.0563466761292725
C5_GO_RIBOSOME	175	Down	0.000116246912901919	0.0573916292947361
C5_GO_PENTOSE_PHOSPHATE_SHUNT	14	Up	0.000120747789834601	0.0582889830794895
C2_CHICAS_RB1_TARGETS_LOW_SERUM	78	Down	0.000127117810449746	0.0600300042695618
C7_GSE14769_UNSTIM_VS_120MIN_LPS_BMDM_DN	166	Up	0.000130525367518507	0.0603277140128621
C7_GSE37416_CTRL_VS_24H_F_TULARENSIS_LVS_NEUTROPHIL_DN	175	Up	0.000135521339646457	0.0613318762737495
C7_GSE17974_CTRL_VS_ACT_IL4_AND_ANTI_IL12_0.5H_CD4_TCELL_DN	160	Up	0.000140153965415271	0.0621339712391005
C2_BIOCARTA_MAPK_PATHWAY	76	Up	0.000151161363997225	0.0656735662022344
C5_GO_TRANSLATIONAL_INITIATION	151	Down	0.000172593731746798	0.0735147771516803
C7_GSE9988_ANTI_TREM1_AND_LPS_VS_CTRL_TREATED_MONOCYTES_UP	153	Up	0.000205708648334207	0.0859347878416149
C7_GSE13485_CTRL_VS_DAY21_YF17D_VACCINE_PBMC_UP	163	Up	0.000219049447096144	0.0882397316867186
C2_GESERICK_TERT_TARGETS_DN	20	Up	0.000219350251396345	0.0882397316867186
C2_RASHI_RESPONSE_TO_IONIZING_RADIATION_2	101	Up	0.000230364023606142	0.0909854124508404
C2_REACTOME_TRANSLATION	240	Down	0.000258757183732715	0.100245621349722
C7_GSE17974_2.5H_VS_72H_IL4_AND_ANTI_IL12_ACT_CD4_TCELL_UP	165	Up	0.000263039194261112	0.100245621349722
C7_GSE9988_LOW_LPS_VS_CTRL_TREATED_MONOCYTE_UP	152	Up	0.000274718588555673	0.102891584468877
C5_GO_LARGE_RIBOSOMAL_SUBUNIT	99	Down	0.00031035541015854	0.114268653811423
C5_GO_AMINO_SUGAR_BIOSYNTHETIC_PROCESS	12	Up	0.000325715768444214	0.116992824219602
C2_PID_NFAT_TFPATHWAY	38	Up	0.000334481555606332	0.116992824219602
C2_DAUER_STAT3_TARGETS_UP	41	Up	0.000338204396872694	0.116992824219602
C5_GO_POLYUBIQUITIN_MODIFICATION_DEPENDENT_PROTEIN_BINDING	43	Up	0.000339296962934906	0.116992824219602
C7_GSE18791_UNSTIM_VS_NEWCATSLE_VIRUS_DC_6H_UP	168	Up	0.000350119022875876	0.118499028416919
C2_REACTOME_TOLL_LIKE_RECEPTOR_TLR1:TLR2_CASCADE	88	Up	0.000354575189757388	0.118499028416919
C7_GSE21063_CTRL_VS_ANTI_IGM_STIM_BCELL_NFATC1_KO_8H_UP	162	Up	0.000377455921385508	0.124234469397839
C7_GSE9988_LOW_LPS_VS_VEHICLE_TREATED_MONOCYTE_UP	154	Up	0.000402652573944208	0.130549580056567
C2_REACTOME_RRNA_PROCESSING	158	Down	0.000450754354134062	0.143155839573653
C2_YAMASHITA_LIVER_CANCER_WITH_EPCAM_UP	38	Down	0.000459834066866413	0.143155839573653
C2_REACTOME_ACTIVATION_OF_THE_MRNA_UPON_BINDING_OF_THE_CAP_BINDING_COMPLEX_AND_EIFS_AND_SUBSEQUENT_BINDING_TO_43S	41	Down	0.000461304091062732	0.143155839573653
C2_BURTON_ADIPOGENESIS_PEAK_AT_2HR	40	Up	0.000471175560509805	0.1441598126895
C2_REACTOME_RESPIRATORY_ELECTRON_TRANSPORT	81	Down	0.000499069098691312	0.147997477812162
C2_HAHTOLA_MYCOSIS_FUNGOIDES_CD4_UP	54	Up	0.000501925220331591	0.147997477812162
C2_VARELA_ZMPSTE24_TARGETS_UP	36	Up	0.000504157499337106	0.147997477812162
C2_HSIAO_HOUSEKEEPING_GENES	346	Down	0.000565253631453599	0.161316926102815
C7_GSE16385_MONOCYTE_VS_12H_IL4_TREATED_MACROPHAGE_DN	164	Up	0.000568017745490926	0.161316926102815
C2_REACTOME_TOLL_LIKE_RECEPTOR_9_TLR9_CASCADE	86	Up	0.000581975670205901	0.161316926102815
C2_DIRMEIER_LMP1_RESPONSE_EARLY	54	Up	0.000584380991662001	0.161316926102815
C2_NAGASHIMA_NRG1_SIGNALING_UP	149	Up	0.000588150623761298	0.161316926102815
C2_TIEN_INTESTINE_PROBIOTICS_6HR_UP	40	Down	0.000599743352961935	0.161316926102815
C2_TIAN_TNF_SIGNALING_VIA_NFKB	25	Up	0.000601513189445659	0.161316926102815
C5_GO_MITOCHONDRIAL_PROTON_TRANSPORTING_ATP_SYNTHASE_COMPLEX_COUPLING_FACTOR_F_O_	9	Down	0.000633299364600072	0.167770269478139
C2_KASLER_HDAC7_TARGETS_1_UP	167	Up	0.000643381417749809	0.168387645033483
C2_PHONG_TNF_TARGETS_UP	49	Up	0.000663601130464566	0.171611992346211
C2_LUI_THYROID_CANCER_PAX8_PPARG_DN	38	Down	0.000708475406446811	0.18106130887346
C7_GSE9988_LPS_VS_VEHICLE_TREATED_MONOCYTE_UP	154	Up	0.000730925644285878	0.184077065335144
C5_GO_COMPLEMENT_ACTIVATION	30	Down	0.000749937697568077	0.184077065335144
C7_GSE9006_TYPE_1_DIABETES_AT_DX_VS_4MONTH_POST_DX_PBMC_UP	174	Up	0.000763682469322929	0.184077065335144
C7_GSE9988_ANTI_TREM1_VS_CTRL_TREATED_MONOCYTES_UP	166	Up	0.000769063144915735	0.184077065335144
C2_KEGG_ALZHEIMERS_DISEASE	131	Down	0.000776337014201923	0.184077065335144
C5_GO_OXIDOREDUCTASE_COMPLEX	92	Down	0.000777982496163779	0.184077065335144
C7_GSE5589_LPS_VS_LPS_AND_IL10_STIM_IL6_KO_MACROPHAGE_180MIN_UP	173	Up	0.0007795925982062	0.184077065335144
C2_PID_CD40_PATHWAY	28	Up	0.000793139991827359	0.184110748650404
C5_GO_ELECTRON_TRANSPORT_CHAIN	150	Down	0.000796686018189845	0.184110748650404
C5_GO_NEGATIVE_REGULATION_OF_DNA_RECOMBINATION	34	Up	0.000809034169144812	0.184996307961397
C5_GO_SMALL_RIBOSOMAL_SUBUNIT	49	Down	0.000848685752839382	0.192041673009687
C7_GSE9988_ANTI_TREM1_AND_LPS_VS_VEHICLE_TREATED_MONOCYTES_UP	153	Up	0.00086928044604619	0.194674011643932
C2_ANDERSEN_LIVER_CANCER_KRT19_UP	24	Down	0.000888176253716061	0.196876048566061
C3_KRCTCNNNNMANAGC_UNKNOWN	55	Up	0.000937250894617311	0.204988045643068
C7_GSE14308_TH2_VS_INDUCED_TREG_DN	166	Up	0.000943645194692573	0.204988045643068
C7_GSE29617_CTRL_VS_DAY7_TIV_FLU_VACCINE_PBMC_2008_UP	160	Up	0.000971710561953523	0.20771706591173
C7_GSE22589_HEALTHY_VS_HIV_AND_SIV_INFECTED_DC_DN	175	Up	0.000976325957050041	0.20771706591173
C3_SP1_Q6	210	Up	0.000984894249823144	0.20771706591173
C7_GSE17974_IL4_AND_ANTI_IL12_VS_UNTREATED_2H_ACT_CD4_TCELL_DN	119	Up	0.00100586237776624	0.210099504155923
C2_REACTOME_MYD88_CASCADE_INITIATED_ON_PLASMA_MEMBRANE	78	Up	0.0010276480478455	0.212605700412837
C2_PID_TNF_PATHWAY	45	Up	0.00115988314565889	0.237699448803283
C7_GSE2770_UNTREATED_VS_IL12_TREATED_ACT_CD4_TCELL_2H_DN	173	Up	0.00126376889999501	0.256568708547585
C5_GO_PRESYNAPTIC_MEMBRANE_ORGANIZATION	6	Down	0.00133437757874955	0.264100193302849
C5_GO_PROTON_TRANSPORTING_ATP_SYNTHASE_COMPLEX	19	Down	0.00134231077805506	0.264100193302849
C2_GRAHAM_CML_QUIESCENT_VS_NORMAL_DIVIDING_DN	10	Down	0.00134701839711823	0.264100193302849
C2_REACTOME_PENTOSE_PHOSPHATE_PATHWAY	13	Up	0.00134949691371433	0.264100193302849
C2_KEGG_HUNTINGTONS_DISEASE	141	Down	0.00140492999544173	0.272493699026612
C5_GO_REGULATION_OF_ISOTYPE_SWITCHING_TO_IGE_ISOTYPES	6	Up	0.00142929447379664	0.272614337134596
C5_GO_UDP_N_ACETYLGLUCOSAMINE_BIOSYNTHETIC_PROCESS	10	Up	0.00144457072729288	0.272614337134596
C7_GSE40274_CTRL_VS_GATA1_TRANSDUCED_ACTIVATED_CD4_TCELL_DN	135	Up	0.00144672565187859	0.272614337134596
C3_SP1_Q6_01	199	Up	0.00145575026965029	0.272614337134596
C5_GO_MITOCHONDRIAL_RESPIRATORY_CHAIN_COMPLEX_ASSEMBLY	81	Down	0.00147905787600846	0.274611745645571
C2_RAMJAUN_APOPTOSIS_BY_TGFB1_VIA_SMAD4_UP	8	Up	0.00151109383680128	0.278182130651137
C7_GSE29617_CTRL_VS_TIV_FLU_VACCINE_PBMC_2008_DN	170	Down	0.0015335705736168	0.279947508997291
C7_GSE21063_WT_VS_NFATC1_KO_16H_ANTI_IGM_STIM_BCELL_UP	173	Up	0.00158248370757515	0.286469113163792
C7_GSE36888_UNTREATED_VS_IL2_TREATED_STAT5_AB_KNOCKIN_TCELL_2H_UP	165	Up	0.00162909972569533	0.287461616970807
C5_GO_PROTEIN_TARGETING_TO_MEMBRANE	150	Down	0.00164380869859153	0.287461616970807
C7_GSE17974_0H_VS_1H_IN_VITRO_ACT_CD4_TCELL_DN	171	Up	0.0016493816409244	0.287461616970807
C5_GO_NUCLEOTIDE_SUGAR_BIOSYNTHETIC_PROCESS	20	Up	0.00165176303101043	0.287461616970807
C2_REACTOME_TOLL_LIKE_RECEPTOR_4_TLR4_CASCADE	115	Up	0.00165413166327629	0.287461616970807
C5_GO_NADH_DEHYDROGENASE_COMPLEX_ASSEMBLY	55	Down	0.00167713612632508	0.289146254540951
C2_KEGG_AMINO_SUGAR_AND_NUCLEOTIDE_SUGAR_METABOLISM	40	Up	0.00172116565404541	0.294400641754554
C2_ACOSTA_PROLIFERATION_INDEPENDENT_MYC_TARGETS_UP	69	Up	0.00176498975955202	0.299538066771473
C2_YANAGISAWA_LUNG_CANCER_RECURRENCE	7	Down	0.00179817546601261	0.302583163591491
C1_chr9q34	147	Up	0.00181734875990588	0.302583163591491
C7_GSE2706_UNSTIM_VS_2H_LPS_AND_R848_DC_DN	161	Up	0.00183409906357467	0.302583163591491
C7_GSE17974_1.5H_VS_72H_IL4_AND_ANTI_IL12_ACT_CD4_TCELL_UP	168	Up	0.00183864924706886	0.302583163591491
C2_REACTOME_COMPLEX_I_BIOGENESIS	46	Down	0.00185900052901585	0.302618315084793
C2_MCCLUNG_DELTA_FOSB_TARGETS_8WK	36	Up	0.0018667244036902	0.302618315084793
C7_GSE14769_UNSTIM_VS_40MIN_LPS_BMDM_DN	162	Up	0.00197354990252953	0.317566107649252
C5_GO_TRNA_TRANSCRIPTION	5	Up	0.00200163788864425	0.318510773681088
C2_BIOCARTA_MHC_PATHWAY	9	Down	0.00201102463908389	0.318510773681088
C7_GSE16522_ANTI_CD3CD28_STIM_VS_UNSTIM_NAIVE_CD8_TCELL_DN	168	Up	0.00202340775988538	0.318510773681088
C2_BILANGES_SERUM_RESPONSE_TRANSLATION	18	Down	0.00206395822515335	0.321244639619366
C2_REACTOME_COMPLEMENT_CASCADE	26	Down	0.00207035168009535	0.321244639619366
C5_GO_SCHWANN_CELL_PROLIFERATION	7	Up	0.00212700248241591	0.327694148407949
C5_GO_REGULATION_OF_LONG_CHAIN_FATTY_ACID_IMPORT_INTO_CELL	5	Up	0.00215316139962686	0.327898131736591
C2_BIOCARTA_WNT_PATHWAY	22	Up	0.00216019233151572	0.327898131736591
C5_GO_SOLUTE_CATION_ANTIPORTER_ACTIVITY	24	Up	0.00217361004327529	0.327898131736591
C2_PID_MAPK_TRK_PATHWAY	30	Up	0.00223233138322652	0.330610927068105
C5_GO_HUMORAL_IMMUNE_RESPONSE_MEDIATED_BY_CIRCULATING_IMMUNOGLOBULIN	27	Down	0.00224543598622027	0.330610927068105
C5_GO_RESPONSE_TO_FUNGICIDE	11	Up	0.00224628683967833	0.330610927068105
C5_GO_LATERAL_SPROUTING_FROM_AN_EPITHELIUM	9	Down	0.00225247052460892	0.330610927068105
C7_GSE2770_TGFB_AND_IL4_VS_IL12_TREATED_ACT_CD4_TCELL_2H_DN	170	Up	0.00228950758247779	0.331861190330377
C5_GO_CELLULAR_RESPONSE_TO_ALDEHYDE	5	Down	0.00229154253784268	0.331861190330377
C7_GSE9006_TYPE_1_DIABETES_AT_DX_VS_4MONTH_POST_DX_PBMC_DN	145	Down	0.00236495657651709	0.34022484577272
C2_CHASSOT_SKIN_WOUND	10	Up	0.00238343623147608	0.340627534581283
C7_GSE37416_CTRL_VS_12H_F_TULARENSIS_LVS_NEUTROPHIL_DN	163	Up	0.00242782645761142	0.340971895574495
C5_GO_NPBAF_COMPLEX	10	Down	0.00242799941471692	0.340971895574495
C7_GSE21670_UNTREATED_VS_TGFB_IL6_TREATED_CD4_TCELL_DN	131	Down	0.00243293485310715	0.340971895574495
C5_GO_SIGNAL_RECOGNITION_PARTICLE_ENDOPLASMIC_RETICULUM_TARGETING	8	Down	0.00244996974806383	0.341158287417888
C5_GO_HISTONE_H4_K20_TRIMETHYLATION	5	Down	0.00248135093669447	0.343327301896904
C7_GSE37416_0H_VS_24H_F_TULARENSIS_LVS_NEUTROPHIL_DN	162	Up	0.00257586740173659	0.35021051798053
C2_GARGALOVIC_RESPONSE_TO_OXIDIZED_PHOSPHOLIPIDS_YELLOW_UP	28	Up	0.0025927781168459	0.35021051798053
C5_GO_CELLULAR_RESPIRATION	155	Down	0.00259714196409647	0.35021051798053
C7_GSE28726_NAIVE_CD4_TCELL_VS_NAIVE_NKTCELL_DN	147	Up	0.00261827184124903	0.35021051798053
C5_GO_SOLUTE_PROTON_ANTIPORTER_ACTIVITY	16	Up	0.00262111699171959	0.35021051798053
C2_VETTER_TARGETS_OF_PRKCA_AND_ETS1_DN	11	Down	0.00262782831242583	0.35021051798053
C2_DAZARD_UV_RESPONSE_CLUSTER_G28	15	Up	0.00268625266028301	0.355813820361755
C2_REACTOME_FORMATION_OF_ATP_BY_CHEMIOSMOTIC_COUPLING	15	Down	0.00274977657192797	0.362020584678735
C7_GSE8515_IL1_VS_IL6_4H_STIM_MAC_UP	161	Up	0.00283535190783199	0.370219401752875
C2_REACTOME_VIF_MEDIATED_DEGRADATION_OF_APOBEC3G	42	Down	0.00286134870596068	0.370219401752875
C2_AMIT_EGF_RESPONSE_60_MCF10A	31	Up	0.00288818149596583	0.370219401752875
C7_GSE35825_UNTREATED_VS_IFNA_STIM_MACROPHAGE_UP	167	Up	0.0028927914041961	0.370219401752875
C2_SABATES_COLORECTAL_ADENOMA_DN	149	Down	0.00289726549270307	0.370219401752875
C2_REACTOME_TRANSPORT_OF_NUCLEOTIDE_SUGARS	9	Up	0.00292280599136708	0.370538413977898
C5_GO_REGULATION_OF_NATURAL_KILLER_CELL_CHEMOTAXIS	4	Down	0.00295071095292661	0.370538413977898
C2_KEGG_INSULIN_SIGNALING_PATHWAY	106	Up	0.00296900185618882	0.370538413977898
C5_GO_AEROBIC_RESPIRATION	73	Down	0.00297343749587359	0.370538413977898
C7_GSE21360_NAIVE_VS_PRIMARY_MEMORY_CD8_TCELL_UP	153	Up	0.00300922446713465	0.370538413977898
C7_GSE16385_ROSIGLITAZONE_VS_UNTREATED_IFNG_TNF_STIM_MACROPHAGE_DN	162	Up	0.00301748646417112	0.370538413977898
C7_GSE36891_UNSTIM_VS_POLYIC_TLR3_STIM_PERITONEAL_MACROPHAGE_UP	112	Up	0.00301916398628587	0.370538413977898
C2_REACTOME_SIGNALING_BY_NTRK1_TRKA	66	Up	0.0030633982313505	0.373855054941724
C2_TAKAO_RESPONSE_TO_UVB_RADIATION_UP	70	Down	0.00315210850156058	0.382532139549724
C2_GARGALOVIC_RESPONSE_TO_OXIDIZED_PHOSPHOLIPIDS_BLUE_UP	116	Up	0.00319520484706362	0.383617079686929
C5_GO_TRANSMEMBRANE_RECEPTOR_PROTEIN_PHOSPHATASE_ACTIVITY	11	Down	0.00319636751016591	0.383617079686929
C5_GO_RECEPTOR_BIOSYNTHETIC_PROCESS	19	Up	0.00325174137343688	0.386641286447667
C5_GO_TOLL_LIKE_RECEPTOR_2_SIGNALING_PATHWAY	14	Up	0.00328327928792887	0.386641286447667
C2_REACTOME_TRAF6_MEDIATED_NF_KB_ACTIVATION	21	Up	0.00330452545750541	0.386641286447667
C5_GO_LONG_CHAIN_FATTY_ACID_IMPORT_ACROSS_PLASMA_MEMBRANE	5	Up	0.00332450779612691	0.386641286447667
C5_GO_ENERGY_COUPLED_PROTON_TRANSPORT_DOWN_ELECTROCHEMICAL_GRADIENT	20	Down	0.0033259126719578	0.386641286447667
C7_GSE37416_0H_VS_3H_F_TULARENSIS_LVS_NEUTROPHIL_DN	175	Up	0.00332835798764967	0.386641286447667
C2_HOLLEMAN_VINCRISTINE_RESISTANCE_ALL_DN	15	Down	0.00338017266121903	0.390571759147133
C5_GO_REGULATION_OF_DEFENSE_RESPONSE_TO_VIRUS	59	Up	0.00344341236430651	0.392067396433229
C2_SCHMIDT_POR_TARGETS_IN_LIMB_BUD_UP	23	Up	0.00349080658937571	0.392067396433229
C5_GO_RRNA_BINDING	43	Down	0.00349627466100378	0.392067396433229
C2_REACTOME_MTOR_SIGNALLING	35	Up	0.00350622587033682	0.392067396433229
C2_LOPEZ_MESOTELIOMA_SURVIVAL_TIME_DN	6	Up	0.00351768261131951	0.392067396433229
C5_GO_REGULATION_OF_MACROAUTOPHAGY	146	Up	0.00352374991346398	0.392067396433229
C5_GO_MITOCHONDRIAL_PROTEIN_COMPLEX	219	Down	0.00352428894175206	0.392067396433229
C7_GSE16755_CTRL_VS_IFNA_TREATED_MAC_DN	172	Up	0.00356975790662896	0.392067396433229
C7_GSE17974_0H_VS_2H_IN_VITRO_ACT_CD4_TCELL_DN	171	Up	0.00358087577721195	0.392067396433229
C7_GSE369_PRE_VS_POST_IL6_INJECTION_SOCS3_KO_LIVER_DN	175	Up	0.00358600106894733	0.392067396433229
C5_GO_PRI_MIRNA_TRANSCRIPTION_BY_RNA_POLYMERASE_II	34	Up	0.00359164995121358	0.392067396433229
C5_GO_REGULATION_OF_EPIDERMAL_GROWTH_FACTOR_ACTIVATED_RECEPTOR_ACTIVITY	23	Up	0.00363790532845521	0.395131087250162
C2_REACTOME_CONSTITUTIVE_SIGNALING_BY_AKT1_E17K_IN_CANCER	25	Up	0.00365912574476771	0.395458649520344
C7_GSE23925_DARK_ZONE_VS_NAIVE_BCELL_DN	154	Up	0.00369681390206669	0.397553902943538
C7_GSE17974_CTRL_VS_ACT_IL4_AND_ANTI_IL12_12H_CD4_TCELL_UP	165	Up	0.00383639336692199	0.408644060428695
C7_GSE15330_LYMPHOID_MULTIPOTENT_VS_PRO_BCELL_DN	174	Up	0.003872985948926	0.408644060428695
C7_GSE23568_CTRL_VS_ID3_TRANSDUCED_CD8_TCELL_DN	170	Down	0.00389453228888906	0.408644060428695
C7_GSE35825_IFNA_VS_IFNG_STIM_MACROPHAGE_UP	140	Up	0.00390659389152443	0.408644060428695
C2_REACTOME_FBXL7_DOWN_REGULATES_AURKA_DURING_MITOTIC_ENTRY_AND_IN_EARLY_MITOSIS	42	Down	0.00391091560035738	0.408644060428695
C2_DACOSTA_LOW_DOSE_UV_RESPONSE_VIA_ERCC3_XPCS_DN	7	Up	0.00391280967496058	0.408644060428695
C5_GO_NEGATIVE_REGULATION_OF_SEQUESTERING_OF_TRIGLYCERIDE	5	Up	0.00394964279702711	0.410517179329282
C7_GSE360_DC_VS_MAC_B_MALAYI_LOW_DOSE_DN	159	Up	0.00397334020063263	0.411013662754012
C5_GO_SUPERCOILED_DNA_BINDING	5	Down	0.00402422846135567	0.412938790526404
C2_MILI_PSEUDOPODIA_HAPTOTAXIS_DN	563	Up	0.00402996932245075	0.412938790526404
C2_REACTOME_GLYCOSPHINGOLIPID_METABOLISM	37	Up	0.00405389430230789	0.413440121732555
C2_BIOCARTA_NFKB_PATHWAY	20	Up	0.00412608322964175	0.418426162433503
C2_REACTOME_MYOCLONIC_EPILEPSY_OF_LAFORA	8	Down	0.00415030517345636	0.418426162433503
C7_GSE41867_NAIVE_VS_DAY30_LCMV_ARMSTRONG_MEMORY_CD8_TCELL_DN	170	Up	0.00416056949250272	0.418426162433503
C5_GO_COATED_MEMBRANE	83	Up	0.00420890361175019	0.421336466166126
C2_REACTOME_PHASE_3_RAPID_REPOLARISATION	5	Down	0.00424626842005349	0.422356116448818
C7_GSE6092_UNSTIM_VS_IFNG_STIM_ENDOTHELIAL_CELL_UP	163	Up	0.00426968195288593	0.422356116448818
C7_GSE9946_LISTERIA_INF_MATURE_VS_PROSTAGLANDINE2_TREATED_MATURE_DC_UP	114	Up	0.00427741774242691	0.422356116448818
C5_GO_SALIVARY_GLAND_DEVELOPMENT	30	Down	0.00434341596236291	0.426932239594613
C1_chr7q32	37	Up	0.00444219952492197	0.433865938273349
C7_GSE9988_LPS_VS_CTRL_TREATED_MONOCYTE_UP	151	Up	0.00445390158978763	0.433865938273349
C5_GO_RIBOSOMAL_SMALL_SUBUNIT_EXPORT_FROM_NUCLEUS	6	Down	0.00448884707295666	0.433874396810931
C5_GO_MITOCHONDRIAL_RESPIRATORY_CHAIN_COMPLEX_III_ASSEMBLY	9	Down	0.00451768180584658	0.433874396810931
C7_GSE7768_OVA_WITH_LPS_VS_OVA_WITH_MPL_IMMUNIZED_MOUSE_WHOLE_SPLEEN_6H_UP	163	Up	0.00451912809338615	0.433874396810931
C2_REACTOME_MAPK_TARGETS_NUCLEAR_EVENTS_MEDIATED_BY_MAP_KINASES	29	Up	0.00453388059089818	0.433874396810931
C5_GO_TRANSCRIPTION_FACTOR_TFIIIC_COMPLEX	4	Up	0.00462242464670584	0.440407590352592
C5_GO_MDA_5_SIGNALING_PATHWAY	8	Up	0.00466798424158785	0.441693994425053
C2_KEGG_ADIPOCYTOKINE_SIGNALING_PATHWAY	53	Up	0.00470883360542568	0.441693994425053
C2_YAO_TEMPORAL_RESPONSE_TO_PROGESTERONE_CLUSTER_13	141	Down	0.00471000062607376	0.441693994425053
C7_GSE29164_CD8_TCELL_VS_CD8_TCELL_AND_IL12_TREATED_MELANOMA_DAY3_UP	184	Up	0.00471725851432179	0.441693994425053
C7_GSE25123_WT_VS_PPARG_KO_MACROPHAGE_IL4_AND_ROSIGLITAZONE_STIM_UP	148	Up	0.00475966766910961	0.443752192171966
C5_GO_REGULATION_OF_AXON_GUIDANCE	31	Down	0.00481420806666425	0.446918982188664
C5_GO_REGULATION_OF_ICOSANOID_SECRETION	10	Down	0.00485974747792989	0.448529137121281
C5_GO_MONOSACCHARIDE_METABOLIC_PROCESS	119	Up	0.00487284796577923	0.448529137121281
C2_NAGASHIMA_EGF_SIGNALING_UP	47	Up	0.00496342524694803	0.454938762191781
C2_REACTOME_AKT_PHOSPHORYLATES_TARGETS_IN_THE_NUCLEUS	9	Up	0.00499075660852089	0.455521873138232
C7_GSE15324_NAIVE_VS_ACTIVATED_ELF4_KO_CD8_TCELL_UP	157	Up	0.00506612496376217	0.460466245137262
C5_GO_PROTEIN_K11_LINKED_DEUBIQUITINATION	7	Up	0.00511056862750718	0.462570342897244
C5_GO_CELLULAR_RESPONSE_TO_LAMINAR_FLUID_SHEAR_STRESS	6	Up	0.00515769475423408	0.462889129253501
C2_ZERBINI_RESPONSE_TO_SULINDAC_UP	9	Up	0.00519070266177988	0.462889129253501
C7_GSE6092_B_BURGDOFERI_VS_B_BURGDORFERI_AND_IFNG_STIM_ENDOTHELIAL_CELL_DN	166	Up	0.00519226553256804	0.462889129253501
C2_BIOCARTA_P38MAPK_PATHWAY	33	Up	0.00523395301830458	0.462889129253501
H_HALLMARK_MYC_TARGETS_V2	47	Up	0.0052425903629451	0.462889129253501
C1_chr8q21	46	Down	0.00525475351165398	0.462889129253501
C2_PID_FOXO_PATHWAY	46	Up	0.00526325161927979	0.462889129253501
C5_GO_REGULATION_OF_RECEPTOR_BIOSYNTHETIC_PROCESS	17	Up	0.00531068298679422	0.46517728436343
C5_GO_PHOTOTRANSDUCTION_VISIBLE_LIGHT	20	Down	0.00538746458207213	0.469784880715778
C7_GSE21670_UNTREATED_VS_IL6_TREATED_CD4_TCELL_UP	161	Up	0.00540653777926366	0.469784880715778
C7_GSE34156_UNTREATED_VS_6H_TLR1_TLR2_LIGAND_TREATED_MONOCYTE_DN	155	Up	0.00546491532832344	0.47151471992577
C2_LUI_THYROID_CANCER_CLUSTER_3	21	Down	0.00547251174538002	0.47151471992577
C7_GSE20198_UNTREATED_VS_IFNA_TREATED_ACT_CD4_TCELL_UP	158	Up	0.00549156305027941	0.47151471992577
C7_GSE2770_TGFB_AND_IL4_ACT_VS_ACT_CD4_TCELL_2H_UP	165	Down	0.00557279627713318	0.474453692287911
C5_GO_CAMP_RESPONSE_ELEMENT_BINDING_PROTEIN_BINDING	8	Up	0.00558967636447704	0.474453692287911
C5_GO_PENTOSE_PHOSPHATE_SHUNT_NON_OXIDATIVE_BRANCH	5	Up	0.00559131543643627	0.474453692287911
C7_GSE9988_ANTI_TREM1_VS_LOW_LPS_MONOCYTE_DN	167	Up	0.00561651656303405	0.474737701551707
C7_GSE27786_CD4_TCELL_VS_NKCELL_DN	175	Up	0.00566039078304179	0.474882491808533
C5_GO_EXOCRINE_SYSTEM_DEVELOPMENT	36	Down	0.00566195117517884	0.474882491808533
C2_PID_RHOA_PATHWAY	41	Up	0.00569537495777224	0.475848577721871
C2_TURJANSKI_MAPK8_AND_MAPK9_TARGETS	7	Up	0.00581213008272448	0.481034668935834
C7_GSE29617_CTRL_VS_DAY3_TIV_FLU_VACCINE_PBMC_2008_DN	168	Down	0.00581503462723763	0.481034668935834
C5_GO_CHROMAFFIN_GRANULE_MEMBRANE	6	Down	0.00583478436822572	0.481034668935834
C5_GO_CYTOSOLIC_PART	194	Down	0.00584602276845096	0.481034668935834
C2_BIOCARTA_CELLCYCLE_PATHWAY	22	Up	0.00588779346712072	0.482643537684013
C5_GO_PROTEASOME_CORE_COMPLEX_BETA_SUBUNIT_COMPLEX	5	Down	0.00595268490414629	0.486128474333721
C2_WAESCH_ANAPHASE_PROMOTING_COMPLEX	10	Down	0.00601812723096154	0.488686083646234
C2_AMIT_SERUM_RESPONSE_40_MCF10A	29	Up	0.00603440067333396	0.488686083646234
C5_GO_RETINAL_GANGLION_CELL_AXON_GUIDANCE	12	Down	0.00605149180595853	0.488686083646234
C2_KEGG_PROTEIN_EXPORT	20	Down	0.00609077720147976	0.490036863510166
C5_GO_SIGNAL_RECOGNITION_PARTICLE	10	Down	0.00615953824900221	0.492829402713938
C7_GSE40274_IRF4_VS_FOXP3_AND_IRF4_TRANSDUCED_ACTIVATED_CD4_TCELL_UP	156	Up	0.00617086026507348	0.492829402713938
C5_GO_SODIUM_CHANNEL_ACTIVITY	20	Down	0.00620607488825414	0.493826244679651
C2_DIRMEIER_LMP1_RESPONSE_LATE_UP	53	Up	0.00626422312081161	0.495283704456649
C2_REACTOME_SYNTHESIS_OF_UDP_N_ACETYL_GLUCOSAMINE	8	Up	0.00626999119484318	0.495283704456649
C2_REACTOME_TNFR1_INDUCED_PROAPOPTOTIC_SIGNALING	12	Up	0.00633477818321854	0.49676046884564
C2_HARRIS_BRAIN_CANCER_PROGENITORS	22	Down	0.00633581785160442	0.49676046884564
C7_GSE9988_ANTI_TREM1_VS_VEHICLE_TREATED_MONOCYTES_UP	163	Up	0.00635728998476674	0.49676046884564
C5_GO_SULFURIC_ESTER_HYDROLASE_ACTIVITY	12	Up	0.00642479412100823	0.500235851937856
C5_GO_RACEMASE_AND_EPIMERASE_ACTIVITY	16	Up	0.00652649396696215	0.504910712456001
C5_GO_PROTEIN_TAG	9	Down	0.00653132211021204	0.504910712456001
C5_GO_LIGAND_GATED_ANION_CHANNEL_ACTIVITY	4	Down	0.00660075084837917	0.50760796979606
C7_GSE7219_UNSTIM_VS_LPS_AND_ANTI_CD40_STIM_NIK_NFKB2_KO_DC_DN	178	Up	0.00661538239860608	0.50760796979606
C5_GO_FOREBRAIN_NEURON_DIFFERENTIATION	26	Down	0.00663631466289559	0.50760796979606
C7_GSE9946_MATURE_STIMULATORY_VS_LISTERIA_INF_MATURE_DC_UP	122	Up	0.00666544350172713	0.508047119957959
C5_GO_AUTOPHAGY_OF_MITOCHONDRION	68	Up	0.00672609025444042	0.51087712796227
C5_GO_CILIARY_BASE	27	Up	0.00685442297095787	0.51224111476278
C5_GO_CHROMAFFIN_GRANULE	7	Down	0.00690202322309914	0.51224111476278
C7_GSE9988_LPS_VS_LPS_AND_ANTI_TREM1_MONOCYTE_DN	158	Up	0.00692440649756089	0.51224111476278
C5_GO_CELLULAR_CARBOHYDRATE_METABOLIC_PROCESS	202	Up	0.0069515538177585	0.51224111476278
C7_GSE38681_WT_VS_LYL1_KO_LYMPHOID_PRIMED_MULTIPOTENT_PROGENITOR_UP	154	Up	0.00698781706214576	0.51224111476278
C7_GSE2770_TGFB_AND_IL4_VS_IL4_TREATED_ACT_CD4_TCELL_6H_DN	169	Up	0.00699675535095533	0.51224111476278
C7_GSE41978_ID2_KO_VS_ID2_KO_AND_BIM_KO_KLRG1_LOW_EFFECTOR_CD8_TCELL_DN	160	Down	0.00705411802993027	0.51224111476278
C5_GO_PROTON_TRANSPORTING_ATP_SYNTHASE_COMPLEX_COUPLING_FACTOR_F_O_	11	Down	0.00707011081347046	0.51224111476278
C7_GSE17301_CTRL_VS_48H_IFNA2_STIM_CD8_TCELL_DN	161	Up	0.00707486879074545	0.51224111476278
C5_GO_DEOXYRIBONUCLEASE_I_ACTIVITY	4	Up	0.00710867028864755	0.51224111476278
C2_PID_SMAD2_3PATHWAY	16	Up	0.00711783573573207	0.51224111476278
C2_KEGG_NEUROTROPHIN_SIGNALING_PATHWAY	105	Up	0.00712998808672819	0.51224111476278
C7_GSE43863_DAY6_EFF_VS_DAY150_MEM_LY6C_INT_CXCR5POS_CD4_TCELL_UP	176	Up	0.00715804506072438	0.51224111476278
C5_GO_CELL_CELL_ADHESION_INVOLVED_IN_GASTRULATION	10	Up	0.00716155545077745	0.51224111476278
C2_REACTOME_METABOLISM_OF_AMINO_ACIDS_AND_DERIVATIVES	276	Down	0.00717029166078185	0.51224111476278
C7_GSE26030_TH1_VS_TH17_RESTIMULATED_DAY5_POST_POLARIZATION_UP	160	Down	0.00717224054979365	0.51224111476278
C5_GO_DENSE_CORE_GRANULE	9	Down	0.00717777499340996	0.51224111476278
C7_GSE9988_ANTI_TREM1_VS_ANTI_TREM1_AND_LPS_MONOCYTE_DN	151	Up	0.00719065836562143	0.51224111476278
C5_GO_PHAGOPHORE_ASSEMBLY_SITE	30	Up	0.00719207936300916	0.51224111476278
C5_GO_REGULATION_OF_SKELETAL_MUSCLE_CONTRACTION_BY_CALCIUM_ION_SIGNALING	4	Down	0.00734863163283367	0.521680800523025
C7_GSE7219_WT_VS_NIK_NFKB2_KO_DC_UP	174	Up	0.00743680493872909	0.523035200652497
C5_GO_ADENYL_NUCLEOTIDE_EXCHANGE_FACTOR_ACTIVITY	7	Up	0.00744893911030425	0.523035200652497
C5_GO_POLYSOME	55	Down	0.00746134472985856	0.523035200652497
C5_GO_DETECTION_OF_VISIBLE_LIGHT	32	Down	0.00747431380188159	0.523035200652497
C7_GSE2128_C57BL6_VS_NOD_CD4CD8_DP_THYMOCYTE_UP	167	Up	0.00750410480777576	0.523035200652497
C2_LUI_TARGETS_OF_PAX8_PPARG_FUSION	26	Down	0.00754735997249539	0.523035200652497
C5_GO_REGULATION_OF_LIPID_STORAGE	35	Up	0.00755164065216285	0.523035200652497
C5_GO_REGULATION_OF_PROSTAGLANDIN_SECRETION	8	Down	0.00756033020323547	0.523035200652497
C2_TERAO_AOX4_TARGETS_HG_UP	25	Up	0.00759043843608606	0.523451092530469
C5_GO_COLLAGEN_TRIMER	48	Down	0.00766708748185798	0.525365556552999
C5_GO_MACROAUTOPHAGY	256	Up	0.00769016440071707	0.525365556552999
H_HALLMARK_OXIDATIVE_PHOSPHORYLATION	177	Down	0.00769075390065156	0.525365556552999
C7_GSE31622_WT_VS_KLF3_KO_BCELL_DN	152	Up	0.00774667489270994	0.527526704370965
C5_GO_PARENTAL_BEHAVIOR	9	Down	0.00787450627012722	0.533373011985386
C2_PID_TCR_CALCIUM_PATHWAY	25	Up	0.0079370963273003	0.533373011985386
C2_GUTIERREZ_WALDENSTROEMS_MACROGLOBULINEMIA_2	10	Down	0.00798823448706006	0.533373011985386
C5_GO_PROSTATIC_BUD_FORMATION	6	Down	0.0080160747214992	0.533373011985386
C7_GSE37416_0H_VS_12H_F_TULARENSIS_LVS_NEUTROPHIL_DN	168	Up	0.00804140153141387	0.533373011985386
C2_BIOCARTA_FXR_PATHWAY	4	Up	0.00804728942926914	0.533373011985386
C2_REACTOME_DEGRADATION_OF_DVL	44	Down	0.00805229807879845	0.533373011985386
C2_REACTOME_OAS_ANTIVIRAL_RESPONSE	9	Up	0.00805509570517817	0.533373011985386
C7_GSE17974_CTRL_VS_ACT_IL4_AND_ANTI_IL12_1H_CD4_TCELL_DN	166	Up	0.00806232874226843	0.533373011985386
C5_GO_SELECTIVE_AUTOPHAGY	43	Up	0.00807806108471168	0.533373011985386
C5_GO_AMELOGENESIS	13	Up	0.00815661162662444	0.536927498076251
C5_GO_REGULATION_OF_DNA_RECOMBINATION	83	Up	0.00823381289698992	0.538958705828157
C5_GO_PROTECTION_FROM_NON_HOMOLOGOUS_END_JOINING_AT_TELOMERE	10	Up	0.00825227434833706	0.538958705828157
C5_GO_CYTOPLASMIC_TRANSLATION	80	Down	0.00826189978551657	0.538958705828157
C2_REACTOME_THE_CITRIC_ACID_TCA_CYCLE_AND_RESPIRATORY_ELECTRON_TRANSPORT	145	Down	0.00836226765199727	0.543866140524571
C5_GO_RESPIRATORY_CHAIN_COMPLEX_III	10	Down	0.00838720052827562	0.543866140524571
C5_GO_NEURON_PROJECTION_EXTENSION_INVOLVED_IN_NEURON_PROJECTION_GUIDANCE	29	Down	0.00845140784452146	0.543867330349279
C2_KIM_LRRC3B_TARGETS	25	Down	0.00845673525310326	0.543867330349279
C7_GSE37301_LYMPHOID_PRIMED_MPP_VS_RAG2_KO_NK_CELL_UP	163	Up	0.00846232829986909	0.543867330349279
C7_GSE40666_STAT1_KO_VS_STAT4_KO_CD8_TCELL_WITH_IFNA_STIM_90MIN_UP	170	Up	0.00849776183168694	0.544053219223034
C2_REACTOME_ENERGY_DEPENDENT_REGULATION_OF_MTOR_BY_LKB1_AMPK	25	Up	0.00861898675867604	0.544053219223034
C7_GSE2405_S_AUREUS_VS_A_PHAGOCYTOPHILUM_NEUTROPHIL_DN	177	Up	0.0086291965568231	0.544053219223034
C7_GSE30971_WBP7_HET_VS_KO_MACROPHAGE_4H_LPS_STIM_UP	161	Up	0.00863726119521346	0.544053219223034
C5_GO_FIBROBLAST_MIGRATION	38	Up	0.00865605285233812	0.544053219223034
C7_GSE25123_ROSIGLITAZONE_VS_IL4_AND_ROSIGLITAZONE_STIM_PPARG_KO_MACROPHAGE_DAY10_DN	172	Up	0.00866641365371882	0.544053219223034
C2_REACTOME_DEFENSINS	7	Up	0.00868948117901591	0.544053219223034
C5_GO_CARBOHYDRATE_METABOLIC_PROCESS	435	Up	0.00875460533279578	0.544053219223034
C5_GO_FOREBRAIN_NEURON_DEVELOPMENT	18	Down	0.00877255741462216	0.544053219223034
C5_GO_K63_LINKED_POLYUBIQUITIN_MODIFICATION_DEPENDENT_PROTEIN_BINDING	20	Up	0.00882725641412656	0.544053219223034
C7_GSE32986_UNSTIM_VS_GMCSF_AND_CURDLAN_HIGHDOSE_STIM_DC_UP	178	Up	0.00883445853484754	0.544053219223034
C2_MATZUK_EMBRYONIC_GERM_CELL	13	Down	0.00884091307957329	0.544053219223034
C5_GO_REGULATION_OF_AUTOPHAGY	272	Up	0.008859464492403	0.544053219223034
C2_PID_ERBB1_DOWNSTREAM_PATHWAY	98	Up	0.00887858032942603	0.544053219223034
C2_REACTOME_TRIF_TICAM1_MEDIATED_TLR4_SIGNALING	90	Up	0.00890179363931628	0.544053219223034
C2_REACTOME_BIOSYNTHESIS_OF_THE_N_GLYCAN_PRECURSOR_DOLICHOL_LIPID_LINKED_OLIGOSACCHARIDE_LLO_AND_TRANSFER_TO_A_NASCENT_PROTEIN	67	Up	0.00891492258136985	0.544053219223034
C5_GO_TYPE_B_PANCREATIC_CELL_PROLIFERATION	12	Up	0.00896367179939825	0.544053219223034
C5_GO_OXIDOREDUCTASE_ACTIVITY_ACTING_ON_NAD_P_H	87	Down	0.00898939080148276	0.544053219223034
C5_GO_SIGNAL_PEPTIDASE_COMPLEX	4	Down	0.00899064197880238	0.544053219223034
C5_GO_REGULATION_OF_MITOTIC_CYTOKINESIS	6	Down	0.0089953045920272	0.544053219223034
C2_CHNG_MULTIPLE_MYELOMA_HYPERPLOID_DN	26	Up	0.00901587154420171	0.544053219223034
C2_REACTOME_SYNTHESIS_SECRETION_AND_INACTIVATION_OF_GLUCOSE_DEPENDENT_INSULINOTROPIC_POLYPEPTIDE_GIP	7	Down	0.00908650356643567	0.544053219223034
C5_GO_AEROBIC_ELECTRON_TRANSPORT_CHAIN	15	Down	0.00909255677097924	0.544053219223034
C5_GO_BETA_2_ADRENERGIC_RECEPTOR_BINDING	5	Up	0.00911198875284978	0.544053219223034
C7_GSE33162_HDAC3_KO_VS_HDAC3_KO_MACROPHAGE_UP	151	Up	0.00914374106531305	0.544053219223034
C5_GO_PROTEIN_PALMITOYLATION	27	Up	0.00914699283264753	0.544053219223034
C2_PID_MTOR_4PATHWAY	62	Up	0.00916406200857026	0.544053219223034
C7_GSE26030_UNSTIM_VS_RESTIM_TH1_DAY15_POST_POLARIZATION_DN	180	Up	0.00919036565567585	0.544053219223034
C7_GSE22886_IGM_MEMORY_BCELL_VS_BLOOD_PLASMA_CELL_DN	173	Up	0.00920152104385043	0.544053219223034
C2_BIOCARTA_RELA_PATHWAY	14	Up	0.00922979019484057	0.544053219223034
C5_GO_LARGE_RIBOSOMAL_SUBUNIT_RRNA_BINDING	5	Down	0.0092806440986342	0.544053219223034
C7_GSE9988_ANTI_TREM1_VS_LPS_MONOCYTE_DN	168	Up	0.00928795224479638	0.544053219223034
C2_SIG_INSULIN_RECEPTOR_PATHWAY_IN_CARDIAC_MYOCYTES	42	Up	0.00929601126581373	0.544053219223034
C5_GO_NEGATIVE_REGULATION_OF_EPIDERMAL_GROWTH_FACTOR_ACTIVATED_RECEPTOR_ACTIVITY	12	Up	0.00933346003041557	0.544053219223034
C5_GO_POSITIVE_REGULATION_OF_NATURAL_KILLER_CELL_CHEMOTAXIS	3	Down	0.00935923990317914	0.544053219223034
C5_GO_COPII_VESICLE_COAT	13	Up	0.00937710233294958	0.544053219223034
C2_GRAHAM_CML_DIVIDING_VS_NORMAL_DIVIDING_DN	8	Down	0.0094020642965632	0.544053219223034
C5_GO_CUL3_RING_UBIQUITIN_LIGASE_COMPLEX	33	Up	0.00941693184310918	0.544053219223034
C7_GSE13485_DAY3_VS_DAY21_YF17D_VACCINE_PBMC_UP	170	Up	0.0095027140144915	0.547552935110872
C7_GSE36527_CD69_NEG_VS_POS_TREG_CD62L_LOS_KLRG1_NEG_DN	177	Up	0.0095487438114353	0.548749634433357
C5_GO_COPI_COATED_VESICLE	20	Up	0.00959122619620441	0.549736693034692
C2_REACTOME_ERYTHROPOIETIN_ACTIVATES_RAS	12	Up	0.00963341309003475	0.550106032285708
C2_KEGG_COLORECTAL_CANCER	57	Up	0.00966896416356568	0.550106032285708
C5_GO_REGULATION_OF_AXON_DIAMETER	3	Down	0.00967364104097686	0.550106032285708
C5_GO_NEGATIVE_REGULATION_OF_DNA_REPLICATION	33	Up	0.00974241181485142	0.551788459830644
C7_GSE46606_IRF4MID_VS_WT_CD40L_IL2_IL5_DAY3_STIMULATED_BCELL_DN	182	Up	0.00975491505459875	0.551788459830644
C7_GSE20198_IL12_VS_IFNA_TREATED_ACT_CD4_TCELL_DN	184	Up	0.0097794299606315	0.551788459830644
C5_GO_PROTEIN_N_LINKED_GLYCOSYLATION	64	Up	0.00985863085066199	0.553215574250944
C5_GO_TORC2_SIGNALING	7	Up	0.00986174730433837	0.553215574250944
C2_KEGG_METABOLISM_OF_XENOBIOTICS_BY_CYTOCHROME_P450	30	Down	0.00988112336276602	0.553215574250944
C2_REACTOME_GAMMA_CARBOXYLATION_HYPUSINE_FORMATION_AND_ARYLSULFATASE_ACTIVATION	30	Up	0.00992378558101517	0.554175820504865
C2_REACTOME_BIOSYNTHESIS_OF_E_SERIES_18_S_RESOLVINS	4	Down	0.00995866622757099	0.55438735957039
C5_GO_REGULATION_OF_ENTRY_OF_BACTERIUM_INTO_HOST_CELL	6	Up	0.00997861518169785	0.55438735957039
C2_ZHANG_ANTIVIRAL_RESPONSE_TO_RIBAVIRIN_DN	42	Up	0.0100148254861236	0.554979729681284
C7_GSE17186_NAIVE_VS_CD21HIGH_TRANSITIONAL_BCELL_DN	180	Up	0.0100467212794516	0.555330601408464
C5_GO_REGULATION_OF_BLOOD_VESSEL_REMODELING	7	Up	0.0100989599257634	0.555465769868643
C2_KEGG_HEMATOPOIETIC_CELL_LINEAGE	70	Down	0.0101250559427809	0.555465769868643
C5_GO_TRANSCRIPTION_FACTOR_AP_1_COMPLEX	5	Up	0.0101871263348658	0.555465769868643
C7_GSE44649_WT_VS_MIR155_KO_NAIVE_CD8_TCELL_DN	166	Up	0.0101989529202417	0.555465769868643
C2_LI_CISPLATIN_RESISTANCE_DN	19	Down	0.0102276633325887	0.555465769868643
C5_GO_DEOXYRIBONUCLEOTIDE_BINDING	4	Up	0.0102296040871314	0.555465769868643
C5_GO_OUTER_DYNEIN_ARM	6	Down	0.010259609573974	0.555465769868643
C2_TSAI_RESPONSE_TO_IONIZING_RADIATION	127	Up	0.0102645793028941	0.555465769868643
C2_BIOCARTA_TOLL_PATHWAY	25	Up	0.0102793002572018	0.555465769868643
C5_GO_TRANSMITTER_GATED_CHANNEL_ACTIVITY	22	Down	0.0103099383165167	0.555738933125789
C2_RICKMAN_HEAD_AND_NECK_CANCER_E	37	Down	0.0103913081777212	0.558289125632306
C2_MALONEY_RESPONSE_TO_17AAG_DN	63	Down	0.0104415824979607	0.558289125632306
C2_REACTOME_MUCOPOLYSACCHARIDOSES	10	Up	0.0104437444393759	0.558289125632306
C2_PID_EPO_PATHWAY	30	Up	0.0104600503674607	0.558289125632306
C5_GO_RESPONSE_TO_LAMINAR_FLUID_SHEAR_STRESS	12	Up	0.010512466929025	0.558385449389544
C7_GSE15624_CTRL_VS_3H_HALOFUGINONE_TREATED_CD4_TCELL_UP	147	Up	0.0105533208669835	0.558385449389544
C5_GO_ENAMEL_MINERALIZATION	7	Up	0.0105723475722103	0.558385449389544
C5_GO_ARRESTIN_FAMILY_PROTEIN_BINDING	7	Up	0.0105952185226715	0.558385449389544
C5_GO_ALDITOL_NADPPLUS_1_OXIDOREDUCTASE_ACTIVITY	8	Down	0.0106473295341891	0.558385449389544
C7_GSE9988_ANTI_TREM1_VS_VEHICLE_TREATED_MONOCYTES_DN	181	Up	0.0106661210233887	0.558385449389544
C2_KEGG_N_GLYCAN_BIOSYNTHESIS	40	Up	0.0106725014799603	0.558385449389544
C5_GO_REGULATION_OF_FIBROBLAST_MIGRATION	30	Up	0.0106774748753159	0.558385449389544
C5_GO_DNA_RECOMBINASE_MEDIATOR_COMPLEX	6	Up	0.0107364270705999	0.558385449389544
C2_NAKAMURA_METASTASIS_MODEL_UP	32	Up	0.0107365572339222	0.558385449389544
C2_WNT_SIGNALING	65	Up	0.0107446079199388	0.558385449389544
C2_BIOCARTA_EOSINOPHILS_PATHWAY	5	Down	0.0108085761728461	0.558809370387953
C7_GSE35825_UNTREATED_VS_IFNA_STIM_MACROPHAGE_DN	146	Up	0.0108136049645293	0.558809370387953
C2_REACTOME_GLYCEROPHOSPHOLIPID_CATABOLISM	6	Up	0.0108482455442367	0.558809370387953
C5_GO_MITOCHONDRIAL_MEMBRANE_PART	185	Down	0.0108556623994714	0.558809370387953
C3_CDP_01	53	Down	0.0109216890520982	0.560879081037187
C5_GO_RIBOSOMAL_PROTEIN_S6_KINASE_ACTIVITY	5	Up	0.011019047258381	0.564544253758985
C5_GO_GALACTOSE_METABOLIC_PROCESS	5	Up	0.0110554913944517	0.564694055432771
C2_REACTOME_ASPARAGINE_N_LINKED_GLYCOSYLATION	253	Up	0.0110743957085171	0.564694055432771
C5_GO_SOMATIC_DIVERSIFICATION_OF_IMMUNE_RECEPTORS_VIA_SOMATIC_MUTATION	10	Up	0.0111138956223308	0.564694055432771
C2_HUTTMANN_B_CLL_POOR_SURVIVAL_UP	231	Up	0.011125952019759	0.564694055432771
C7_GSE25123_CTRL_VS_ROSIGLITAZONE_STIM_MACROPHAGE_UP	170	Up	0.0111785686193367	0.566042065542778
C7_GSE5589_LPS_VS_LPS_AND_IL6_STIM_IL10_KO_MACROPHAGE_45MIN_DN	160	Up	0.0112303772213241	0.567342986927494
C5_GO_REGULATION_OF_SKELETAL_MUSCLE_CONTRACTION_BY_REGULATION_OF_RELEASE_OF_SEQUESTERED_CALCIUM_ION	3	Down	0.0112750276674464	0.568277090533501
C2_KEGG_RIG_I_LIKE_RECEPTOR_SIGNALING_PATHWAY	52	Up	0.0113029745632038	0.568366936195549
C5_GO_NEGATIVE_REGULATION_OF_CELL_AGING	20	Up	0.0113496156227971	0.569394226729843
C3_NRSF_01	47	Down	0.0114522378184526	0.570889341025614
C5_GO_MANNOSYLATION	34	Up	0.0114582370587099	0.570889341025614
C5_GO_ENDOPLASMIC_RETICULUM_TO_GOLGI_VESICLE_MEDIATED_TRANSPORT	170	Up	0.0114756126084363	0.570889341025614
C5_GO_DYNACTIN_BINDING	9	Up	0.0114845390612804	0.570889341025614
C5_GO_REGULATION_OF_DEFENSE_RESPONSE_TO_VIRUS_BY_HOST	30	Up	0.0115125751913646	0.570976417538844
C5_GO_REGULATION_OF_TORC1_SIGNALING	27	Up	0.0116130113821181	0.571918196199576
C7_GSE40666_STAT1_KO_VS_STAT4_KO_CD8_TCELL_UP	175	Up	0.011699636276192	0.571918196199576
C7_GSE22432_UNTREATED_VS_TGFB1_TREATED_COMMON_DC_PROGENITOR_UP	160	Up	0.0117286385919188	0.571918196199576
C2_FLECHNER_BIOPSY_KIDNEY_TRANSPLANT_REJECTED_VS_OK_UP	74	Down	0.0117309882646562	0.571918196199576
C2_MENSE_HYPOXIA_UP	86	Up	0.0117321788841279	0.571918196199576
C2_KOBAYASHI_EGFR_SIGNALING_6HR_DN	11	Up	0.011739312445826	0.571918196199576
C5_GO_ACTIN_MEDIATED_CELL_CONTRACTION	70	Down	0.0117535542092553	0.571918196199576
C5_GO_INTERLEUKIN_12_PRODUCTION	42	Up	0.0117645514566103	0.571918196199576
C2_BIOCARTA_DREAM_PATHWAY	10	Up	0.011768514187783	0.571918196199576
C2_REACTOME_TOLL_LIKE_RECEPTOR_CASCADES	136	Up	0.0118217026077495	0.572748283608591
C5_GO_BASIC_AMINO_ACID_TRANSPORT	12	Up	0.0118383270883514	0.572748283608591
C5_GO_CELLULAR_DETOXIFICATION_OF_ALDEHYDE	3	Down	0.0119284215974657	0.573337930598046
C2_CHEN_PDGF_TARGETS	15	Up	0.0119548939384314	0.573337930598046
C5_GO_TELOMERE_MAINTENANCE_IN_RESPONSE_TO_DNA_DAMAGE	13	Up	0.0119723808063739	0.573337930598046
C2_REACTOME_DEFECTIVE_CHST6_CAUSES_MCDC1	6	Down	0.011975104832009	0.573337930598046
C2_HU_ANGIOGENESIS_UP	19	Up	0.0120110926739406	0.573337930598046
C5_GO_DERLIN_1_RETROTRANSLOCATION_COMPLEX	9	Up	0.0120348356517665	0.573337930598046
C2_REACTOME_NF_KB_ACTIVATION_THROUGH_FADD_RIP_1_PATHWAY_MEDIATED_BY_CASPASE_8_AND_10	12	Up	0.0120352666000419	0.573337930598046
C5_GO_NEGATIVE_REGULATION_OF_RESPONSE_TO_BIOTIC_STIMULUS	32	Up	0.0121113145548601	0.573670609721395
C5_GO_REGULATION_OF_SKELETAL_MUSCLE_CELL_DIFFERENTIATION	12	Down	0.0121231115667846	0.573670609721395
C3_SP1_Q4_01	212	Up	0.0121596005553213	0.573670609721395
C5_GO_OXIDOREDUCTASE_ACTIVITY_ACTING_ON_THE_CH_CH_GROUP_OF_DONORS_QUINONE_OR_RELATED_COMPOUND_AS_ACCEPTOR	5	Down	0.0121666487111938	0.573670609721395
C5_GO_CELL_MIGRATION_INVOLVED_IN_GASTRULATION	8	Down	0.0121742922746197	0.573670609721395
C7_GSE40274_EOS_VS_FOXP3_AND_EOS_TRANSDUCED_ACTIVATED_CD4_TCELL_UP	146	Up	0.0122106064534398	0.574136372268557
C5_GO_TUBE_LUMEN_CAVITATION	5	Down	0.0122419085582127	0.574364966760375
C5_GO_POSITIVE_REGULATION_OF_FIBROBLAST_MIGRATION	11	Up	0.0123246228596867	0.57699953099348
C5_GO_NEGATIVE_REGULATION_OF_PRI_MIRNA_TRANSCRIPTION_BY_RNA_POLYMERASE_II	9	Up	0.0123652960176326	0.577372829272723
C2_SCHLOSSER_SERUM_RESPONSE_UP	103	Up	0.0123957765625426	0.577372829272723
C5_GO_REGULATION_OF_SEQUESTERING_OF_TRIGLYCERIDE	8	Up	0.0124123330695743	0.577372829272723
C5_GO_STRUCTURAL_MOLECULE_ACTIVITY	510	Down	0.0124441703505646	0.577616907105372
C5_GO_NEGATIVE_REGULATION_OF_POTASSIUM_ION_TRANSPORT	19	Down	0.0125047659235037	0.577992928793806
C2_REACTOME_IRE1ALPHA_ACTIVATES_CHAPERONES	45	Up	0.0125271448438831	0.577992928793806
C2_REACTOME_SYNTHESIS_OF_SUBSTRATES_IN_N_GLYCAN_BIOSYTHESIS	53	Up	0.0125325969271906	0.577992928793806
C7_GSE9988_LPS_VS_CTRL_TREATED_MONOCYTE_DN	181	Up	0.0125587010261325	0.577992928793806
C5_GO_NEGATIVE_REGULATION_OF_COMPLEMENT_ACTIVATION	6	Down	0.0125899601082439	0.578206561165713
C5_GO_PALMITOYLTRANSFERASE_ACTIVITY	34	Up	0.0126714803292586	0.580366543659434
C7_GSE37416_0H_VS_48H_F_TULARENSIS_LVS_NEUTROPHIL_DN	161	Up	0.0126904252745123	0.580366543659434
C5_GO_VESICLE_CARGO_LOADING	16	Up	0.0127565338370862	0.581623262754573
C7_GSE23321_EFFECTOR_MEMORY_VS_NAIVE_CD8_TCELL_DN	164	Up	0.0127714540502661	0.581623262754573
C2_CLAUS_PGR_POSITIVE_MENINGIOMA_DN	9	Down	0.0128268664654568	0.581740992850836
C2_SANA_TNF_SIGNALING_UP	66	Up	0.0128277582385073	0.581740992850836
C7_GSE18791_CTRL_VS_NEWCASTLE_VIRUS_DC_2H_DN	129	Up	0.0128607823401007	0.581740992850836
C2_GARGALOVIC_RESPONSE_TO_OXIDIZED_PHOSPHOLIPIDS_PURPLE_DN	9	Down	0.0128811590278162	0.581740992850836
C7_GSE17974_IL4_AND_ANTI_IL12_VS_UNTREATED_4H_ACT_CD4_TCELL_UP	158	Up	0.0129295595197586	0.582715397194433
C2_BIOCARTA_PS1_PATHWAY	12	Up	0.0129688438754884	0.583275767095721
C5_GO_PHAGOPHORE_ASSEMBLY_SITE_MEMBRANE	15	Up	0.0130127138916052	0.58343772709983
C7_GSE23114_WT_VS_SLE2C1_MOUSE_SPLEEN_B1A_BCELL_DN	152	Up	0.0130261611031357	0.58343772709983
C2_BIOCARTA_RAS_PATHWAY	21	Up	0.013094066606591	0.584070114627969
C2_TORCHIA_TARGETS_OF_EWSR1_FLI1_FUSION_TOP20_DN	16	Down	0.0131003472785872	0.584070114627969
C7_GSE22935_UNSTIM_VS_12H_MBOVIS_BCG_STIM_MACROPHAGE_UP	184	Up	0.0131876358995511	0.584070114627969
C2_PID_PI3KCI_AKT_PATHWAY	30	Up	0.0131906932104614	0.584070114627969
C5_GO_CILIARY_TIP	38	Up	0.0132002405410723	0.584070114627969
C5_GO_RESPONSE_TO_PLATELET_DERIVED_GROWTH_FACTOR	18	Up	0.0132595639795409	0.584070114627969
C5_GO_COPII_COATED_VESICLE_CARGO_LOADING	12	Up	0.0133074260068335	0.584070114627969
C5_GO_NEGATIVE_REGULATION_OF_LIPID_CATABOLIC_PROCESS	15	Up	0.0133108948485887	0.584070114627969
C3_GCGNNANTTCC_UNKNOWN	106	Up	0.0133394313191931	0.584070114627969
C5_GO_RESPONSE_TO_MORPHINE	22	Up	0.013353949699312	0.584070114627969
C2_KEGG_GLYCOSAMINOGLYCAN_BIOSYNTHESIS_KERATAN_SULFATE	12	Up	0.0133733687189573	0.584070114627969
C7_GSE7509_FCGRIIB_VS_TNFA_IL1B_IL6_PGE_STIM_DC_UP	174	Up	0.0133857779018841	0.584070114627969
C7_GSE21670_UNTREATED_VS_IL6_TREATED_STAT3_KO_CD4_TCELL_DN	170	Up	0.0133916823542577	0.584070114627969
C2_CREIGHTON_AKT1_SIGNALING_VIA_MTOR_DN	19	Up	0.0134167006030178	0.584070114627969
C2_TORCHIA_TARGETS_OF_EWSR1_FLI1_FUSION_UP	208	Up	0.0134670286902878	0.584078225028746
C5_GO_STRUCTURAL_CONSTITUENT_OF_EYE_LENS	10	Down	0.0134706620052203	0.584078225028746
C1_chr6p24	22	Down	0.013571320152942	0.587270493391152
C2_GROSS_HYPOXIA_VIA_ELK3_AND_HIF1A_UP	117	Up	0.0136742559054685	0.589978055167155
C7_GSE12845_NAIVE_VS_PRE_GC_TONSIL_BCELL_UP	160	Up	0.0136986915635166	0.589978055167155
C2_HILLION_HMGA1B_TARGETS	59	Down	0.0137153670238647	0.589978055167155
C5_GO_NEGATIVE_REGULATION_OF_FATTY_ACID_BIOSYNTHETIC_PROCESS	12	Up	0.0137951794667951	0.590627866025256
C2_BIOCARTA_41BB_PATHWAY	18	Up	0.0138155934875114	0.590627866025256
C5_GO_GLUTAMATE_RECEPTOR_ACTIVITY	13	Down	0.0138544202025232	0.590627866025256
C7_GSE5589_LPS_VS_LPS_AND_IL10_STIM_IL10_KO_MACROPHAGE_180MIN_DN	166	Up	0.0138609512696746	0.590627866025256
C2_KEGG_PANCREATIC_CANCER	64	Up	0.0138899471229386	0.590627866025256
C5_GO_EGO_COMPLEX	4	Up	0.0139214813326597	0.590627866025256
C3_CCAGGGG_MIR331	77	Up	0.014001962025204	0.590627866025256
C2_GOERING_BLOOD_HDL_CHOLESTEROL_QTL_CIS	11	Down	0.0140136914144819	0.590627866025256
C2_SA_G1_AND_S_PHASES	12	Up	0.0140410045009578	0.590627866025256
C2_MIZUSHIMA_AUTOPHAGOSOME_FORMATION	21	Up	0.0140650280678315	0.590627866025256
C2_KEGG_GLYCOSAMINOGLYCAN_DEGRADATION	17	Up	0.014086616871803	0.590627866025256
C5_GO_ACTION_POTENTIAL	77	Down	0.0141187434749499	0.590627866025256
C7_GSE19825_NAIVE_VS_IL2RAHIGH_DAY3_EFF_CD8_TCELL_DN	178	Up	0.0141331436258401	0.590627866025256
C5_GO_SEQUENCE_SPECIFIC_MRNA_BINDING	8	Down	0.0141360997985161	0.590627866025256
C5_GO_RNA_POLYMERASE_III_GENERAL_TRANSCRIPTION_INITIATION_FACTOR_ACTIVITY	6	Up	0.0141383091807362	0.590627866025256
C2_REACTOME_FOXO_MEDIATED_TRANSCRIPTION_OF_CELL_DEATH_GENES	16	Up	0.014177413342522	0.591124664183505
C7_GSE41176_WT_VS_TAK1_KO_ANTI_IGM_STIM_BCELL_24H_UP	181	Up	0.0142548250620826	0.591534901040344
C2_PID_LKB1_PATHWAY	41	Up	0.0142689439788691	0.591534901040344
C2_REACTOME_THE_ACTIVATION_OF_ARYLSULFATASES	9	Up	0.0142689448117268	0.591534901040344
C5_GO_NUCLEOTIDE_SUGAR_METABOLIC_PROCESS	16	Up	0.0143031398093607	0.591823059197606
C5_GO_G_PROTEIN_COUPLED_RECEPTOR_KINASE_ACTIVITY	6	Up	0.0143388628879009	0.592173229113824
C5_GO_RAB_PROTEIN_SIGNAL_TRANSDUCTION	63	Up	0.0144104585822561	0.592986966886634
C2_RAMJAUN_APOPTOSIS_BY_TGFB1_VIA_MAPK1_UP	5	Up	0.0144360718439228	0.592986966886634
C7_GSE17974_0H_VS_0.5H_IN_VITRO_ACT_CD4_TCELL_DN	143	Up	0.0144757638962111	0.592986966886634
C7_GSE2706_UNSTIM_VS_2H_R848_DC_DN	163	Up	0.0145054472439637	0.592986966886634
C2_NAM_FXYD5_TARGETS_DN	17	Down	0.0145272595492886	0.592986966886634
C5_GO_CDP_DIACYLGLYCEROL_BIOSYNTHETIC_PROCESS	11	Up	0.0145580894126222	0.592986966886634
C7_GSE18791_CTRL_VS_NEWCASTLE_VIRUS_DC_10H_DN	159	Up	0.0145678082164201	0.592986966886634
C5_GO_GOLGI_VESICLE_TRANSPORT	304	Up	0.014581131392489	0.592986966886634
C5_GO_AUTOPHAGOSOME_ORGANIZATION	85	Up	0.0146042456053192	0.592986966886634
C2_REACTOME_IMPORT_OF_PALMITOYL_COA_INTO_THE_MITOCHONDRIAL_MATRIX	11	Up	0.0146671284301703	0.594333566548487
C2_REACTOME_ERKS_ARE_INACTIVATED	12	Up	0.0146921293208368	0.594333566548487
C7_GSE21678_WT_VS_FOXO1_FOXO3_KO_TREG_DN	150	Up	0.0147269288417812	0.59462075487574
C5_GO_UDP_N_ACETYLGLUCOSAMINE_METABOLIC_PROCESS	5	Up	0.0147654502394484	0.59462075487574
C7_GSE19198_6H_VS_24H_IL21_TREATED_TCELL_DN	177	Up	0.014805335399218	0.59462075487574
C5_GO_COPI_COATED_VESICLE_MEMBRANE	15	Up	0.0148112632960834	0.59462075487574
C2_AMIT_EGF_RESPONSE_120_MCF10A	37	Up	0.0148360930415988	0.59462075487574
C7_GSE22886_CTRL_VS_LPS_24H_DC_DN	168	Up	0.0149600631152639	0.594740615290612
C5_GO_PROTEIN_PHOSPHATASE_1_BINDING	16	Down	0.0149692267837854	0.594740615290612
C2_GRAESSMANN_APOPTOSIS_BY_DOXORUBICIN_UP	905	Up	0.0149958782788989	0.594740615290612
C2_PID_PS1_PATHWAY	40	Up	0.0150537514063972	0.594740615290612
C5_GO_GALACTOSE_CATABOLIC_PROCESS	9	Up	0.015077356634573	0.594740615290612
C5_GO_MANNOSYLTRANSFERASE_ACTIVITY	25	Up	0.0150841322541978	0.594740615290612
C5_GO_ANGIOTENSIN_ACTIVATED_SIGNALING_PATHWAY	9	Down	0.0151145086684999	0.594740615290612
C2_REACTOME_NEGATIVE_REGULATION_OF_NOTCH4_SIGNALING	42	Down	0.0151284397043773	0.594740615290612
C5_GO_NEGATIVE_REGULATION_OF_INTERLEUKIN_8_PRODUCTION	14	Up	0.0151743647802281	0.594740615290612
C5_GO_CHROMOSOME_CONDENSATION	30	Up	0.0152137824389453	0.594740615290612
C5_GO_PROTON_TRANSPORTING_ATP_SYNTHASE_ACTIVITY_ROTATIONAL_MECHANISM	13	Down	0.0152225355705978	0.594740615290612
C7_GSE27241_CTRL_VS_DIGOXIN_TREATED_CD4_TCELL_IN_TH17_POLARIZING_CONDITIONS_UP	144	Up	0.0152240249145626	0.594740615290612
C3_TTTNNANAGCYR_UNKNOWN	99	Up	0.0152386174452728	0.594740615290612
C2_GENTILE_UV_RESPONSE_CLUSTER_D7	31	Up	0.0152622175183869	0.594740615290612
C2_HAMAI_APOPTOSIS_VIA_TRAIL_UP	572	Down	0.0152708151185054	0.594740615290612
C5_GO_PRESYNAPTIC_MEMBRANE_ASSEMBLY	4	Down	0.0153266703834299	0.594740615290612
C7_GSE2706_R848_VS_R848_AND_LPS_2H_STIM_DC_DN	130	Up	0.0153773757459876	0.594740615290612
C2_RASHI_NFKB1_TARGETS	13	Up	0.0153794918364942	0.594740615290612
C5_GO_TOLL_LIKE_RECEPTOR_4_SIGNALING_PATHWAY	26	Up	0.0153885037705975	0.594740615290612
C5_GO_SMOOTHENED_SIGNALING_PATHWAY_INVOLVED_IN_DORSAL_VENTRAL_NEURAL_TUBE_PATTERNING	12	Up	0.015405420504428	0.594740615290612
C2_DAVIES_MULTIPLE_MYELOMA_VS_MGUS_UP	9	Up	0.0154146387975745	0.594740615290612
C2_REACTOME_RUNX3_REGULATES_BCL2L11_BIM_TRANSCRIPTION	5	Up	0.0154414080478712	0.594740615290612
C7_GSE23308_CTRL_VS_CORTICOSTERONE_TREATED_MACROPHAGE_MINERALCORTICOID_REC_KO_UP	177	Up	0.0155242209277626	0.594794629602202
C2_INGA_TP53_TARGETS	15	Up	0.0155407666518298	0.594794629602202
C2_KEGG_MTOR_SIGNALING_PATHWAY	44	Up	0.0155962844569082	0.594794629602202
C2_MARIADASON_REGULATED_BY_HISTONE_ACETYLATION_DN	33	Up	0.0156005210518767	0.594794629602202
C2_WONG_ENDMETRIUM_CANCER_DN	50	Down	0.0156019431379978	0.594794629602202
C2_STEGMEIER_PREMITOTIC_CELL_CYCLE_REGULATORS	8	Up	0.0156135502950748	0.594794629602202
C7_GSE25088_WT_VS_STAT6_KO_MACROPHAGE_IL4_STIM_UP	175	Up	0.0156489712648195	0.594794629602202
C2_SHIPP_DLBCL_VS_FOLLICULAR_LYMPHOMA_UP	42	Up	0.0156618573922782	0.594794629602202
C1_chr20q13	155	Up	0.015731321080115	0.595190954990293
C5_GO_REGULATION_OF_CELL_AGING	39	Up	0.0157658233713869	0.595190954990293
C2_KONDO_PROSTATE_CANCER_WITH_H3K27ME3	72	Down	0.0157833870137563	0.595190954990293
C2_KIM_LIVER_CANCER_POOR_SURVIVAL_UP	20	Up	0.0158071524536731	0.595190954990293
C2_SIG_PIP3_SIGNALING_IN_CARDIAC_MYOCTES	55	Up	0.0158542023415756	0.595190954990293
C5_GO_14_3_3_PROTEIN_BINDING	28	Up	0.0158569699056065	0.595190954990293
C7_GSE40274_CTRL_VS_FOXP3_AND_EOS_TRANSDUCED_ACTIVATED_CD4_TCELL_DN	116	Up	0.0158640870478009	0.595190954990293
C7_GSE37532_TREG_VS_TCONV_PPARG_KO_CD4_TCELL_FROM_LN_DN	169	Up	0.0159041724345367	0.595266412695885
C5_GO_FRUCTOSE_6_PHOSPHATE_METABOLIC_PROCESS	8	Up	0.0159209034560746	0.595266412695885
C7_GSE17974_CTRL_VS_ACT_IL4_AND_ANTI_IL12_2H_CD4_TCELL_DN	171	Up	0.0160030941206555	0.59564240572921
C2_BIOCARTA_CD40_PATHWAY	15	Up	0.0160429392584156	0.59564240572921
C5_GO_TOLL_SIGNALING_PATHWAY	5	Up	0.0160906953201632	0.59564240572921
C7_GSE44955_MCSF_VS_MCSF_AND_IL27_STIM_MACROPHAGE_DN	166	Up	0.0161003015169352	0.59564240572921
C5_GO_NEGATIVE_REGULATION_OF_CELLULAR_SENESCENCE	15	Up	0.0161037734107109	0.59564240572921
C7_GSE26343_WT_VS_NFAT5_KO_MACROPHAGE_DN	168	Up	0.0161038543635152	0.59564240572921
C2_REACTOME_SIGNALING_BY_ERYTHROPOIETIN	23	Up	0.0161247964616844	0.59564240572921
C5_GO_BASIC_AMINO_ACID_TRANSMEMBRANE_TRANSPORTER_ACTIVITY	9	Up	0.0162109110710267	0.59564240572921
C2_GINESTIER_BREAST_CANCER_ZNF217_AMPLIFIED_DN	270	Up	0.0162377520721107	0.59564240572921
C2_WALLACE_JAK2_TARGETS_UP	20	Up	0.0162654391424829	0.59564240572921
C5_GO_AUTOPHAGOSOME_MATURATION	33	Up	0.0162689169859296	0.59564240572921
C5_GO_REGULATION_OF_DENDRITIC_CELL_CHEMOTAXIS	7	Up	0.0163029196650218	0.59564240572921
C2_GAUSSMANN_MLL_AF4_FUSION_TARGETS_C_DN	15	Down	0.0163064410556066	0.59564240572921
C5_GO_LIPOSACCHARIDE_METABOLIC_PROCESS	43	Up	0.0163840609541163	0.59564240572921
C5_GO_RELAXATION_OF_MUSCLE	21	Down	0.0164339452460502	0.59564240572921
C5_GO_AXIAL_MESODERM_DEVELOPMENT	6	Down	0.0164393910593503	0.59564240572921
C5_GO_REGULATION_OF_HUMORAL_IMMUNE_RESPONSE	36	Down	0.016440507593702	0.59564240572921
C5_GO_NEGATIVE_REGULATION_OF_DEFENSE_RESPONSE_TO_VIRUS	19	Up	0.0164449492360294	0.59564240572921
C5_GO_VESICLE_COAT	50	Up	0.0164519377359263	0.59564240572921
C5_GO_POSITIVE_REGULATION_OF_HISTONE_H3_K4_METHYLATION	13	Down	0.0165532738473892	0.598314089495568
C5_GO_TROPOMYOSIN_BINDING	9	Down	0.0165831053735815	0.598396674468954
C7_GSE31082_DP_VS_CD4_SP_THYMOCYTE_DN	166	Up	0.0166405488110698	0.599473701198789
C5_GO_NEGATIVE_REGULATION_OF_CARBOHYDRATE_METABOLIC_PROCESS	36	Up	0.0166750002514278	0.599720249108886
C5_GO_RNA_CATABOLIC_PROCESS	318	Down	0.0167380831137979	0.600940525763775
C7_GSE2706_2H_VS_8H_R848_STIM_DC_UP	165	Up	0.0167642571750149	0.600940525763775
C5_GO_RESPONSE_TO_CORTICOTROPIN_RELEASING_HORMONE	3	Up	0.0168403204118472	0.601787615819132
C2_LI_WILMS_TUMOR_VS_FETAL_KIDNEY_2_UP	23	Down	0.0168645138130483	0.601787615819132
C5_GO_3_BETA_HYDROXY_DELTA5_STEROID_DEHYDROGENASE_ACTIVITY	3	Up	0.0168709965489965	0.601787615819132
C7_GSE43863_LY6C_INT_CXCR5POS_VS_LY6C_LOW_CXCR5NEG_EFFECTOR_CD4_TCELL_DN	157	Up	0.017065012392942	0.605461594164716
C7_GSE37416_CTRL_VS_6H_F_TULARENSIS_LVS_NEUTROPHIL_DN	156	Up	0.0170755055956935	0.605461594164716
C7_GSE36888_STAT5_AB_KNOCKIN_VS_WT_TCELL_IL2_TREATED_6H_DN	182	Up	0.0171820613126576	0.605461594164716
C7_GSE10240_IL17_VS_IL17_AND_IL22_STIM_PRIMARY_BRONCHIAL_EPITHELIAL_CELLS_UP	176	Up	0.0171845553763774	0.605461594164716
C7_GSE26290_WT_VS_PDK1_KO_ANTI_CD3_AND_IL2_STIM_CD8_TCELL_DN	160	Up	0.0171859872876807	0.605461594164716
C7_GSE28726_NAIVE_VS_ACTIVATED_NKTCELL_UP	147	Up	0.0171888974723218	0.605461594164716
C2_MACLACHLAN_BRCA1_TARGETS_UP	19	Up	0.0171939569477608	0.605461594164716
C5_GO_HISTONE_H2A_K119_MONOUBIQUITINATION	6	Up	0.0172109141451968	0.605461594164716
C5_GO_PATTERN_RECOGNITION_RECEPTOR_SIGNALING_PATHWAY	154	Up	0.0172248430324446	0.605461594164716
C2_KEGG_COMPLEMENT_AND_COAGULATION_CASCADES	35	Down	0.0173050969438371	0.606890262483273
C2_ITO_PTTG1_TARGETS_DN	9	Up	0.0173213627371739	0.606890262483273
C5_GO_AUTOPHAGOSOME	76	Up	0.0173941536135865	0.608459257565121
C7_GSE36392_MAC_VS_NEUTROPHIL_IL25_TREATED_LUNG_UP	162	Up	0.0174759771353744	0.610307755868983
C5_GO_AGGREPHAGY	8	Up	0.0175031870324714	0.610307755868983
C7_GSE6259_FLT3L_INDUCED_VS_WT_SPLENIC_DC_33D1_POS_UP	166	Up	0.0175519265766644	0.611026443950131
C5_GO_BRANCHING_MORPHOGENESIS_OF_A_NERVE	7	Down	0.0176029282521866	0.611121249671069
C7_GSE39820_CTRL_VS_TGFBETA3_IL6_CD4_TCELL_DN	166	Up	0.0176297854234396	0.611121249671069
C2_KEGG_DRUG_METABOLISM_CYTOCHROME_P450	30	Down	0.0176604804737389	0.611121249671069
C7_GSE41867_DAY15_EFFECTOR_VS_DAY30_MEMORY_CD8_TCELL_LCMV_ARMSTRONG_DN	136	Up	0.0176693410214313	0.611121249671069
C5_GO_REGULATION_OF_TYPE_B_PANCREATIC_CELL_PROLIFERATION	7	Up	0.0176953121596051	0.611121249671069
C2_REACTOME_AUTOPHAGY	94	Up	0.0177285139784369	0.611296046275532
C2_PID_REELIN_PATHWAY	25	Up	0.0177770474613217	0.611617906970178
C2_KORKOLA_EMBRYONIC_CARCINOMA_VS_SEMINOMA_UP	14	Down	0.0178258925890139	0.611617906970178
C5_GO_RACEMASE_AND_EPIMERASE_ACTIVITY_ACTING_ON_CARBOHYDRATES_AND_DERIVATIVES	10	Up	0.0178510493317056	0.611617906970178
C5_GO_POSITIVE_REGULATION_OF_CELL_CYCLE_G1_S_PHASE_TRANSITION	37	Up	0.0179025129508563	0.611617906970178
H_HALLMARK_P53_PATHWAY	176	Up	0.0179515721523832	0.611617906970178
C7_GSE17186_MEMORY_VS_NAIVE_BCELL_UP	169	Up	0.0179758947362627	0.611617906970178
C2_PANGAS_TUMOR_SUPPRESSION_BY_SMAD1_AND_SMAD5_DN	111	Up	0.0179863740508946	0.611617906970178
C5_GO_EYE_PHOTORECEPTOR_CELL_DEVELOPMENT	17	Down	0.0179905977471122	0.611617906970178
C5_GO_POSITIVE_REGULATION_OF_INTERLEUKIN_12_PRODUCTION	24	Up	0.018007260212724	0.611617906970178
C5_GO_NEGATIVE_REGULATION_OF_CALCIUM_ION_TRANSPORT_INTO_CYTOSOL	12	Down	0.0180711236609118	0.611617906970178
C2_PHONG_TNF_RESPONSE_VIA_P38_PARTIAL	127	Up	0.0180825377832654	0.611617906970178
C7_GSE3039_NKT_CELL_VS_B2_BCELL_DN	169	Up	0.0180966366486534	0.611617906970178
C2_REACTOME_GALACTOSE_CATABOLISM	5	Up	0.0181062381158116	0.611617906970178
C5_GO_PROTEIN_QUALITY_CONTROL_FOR_MISFOLDED_OR_INCOMPLETELY_SYNTHESIZED_PROTEINS	23	Up	0.0181320228370296	0.611617906970178
C5_GO_NEGATIVE_REGULATION_OF_SCHWANN_CELL_PROLIFERATION	5	Up	0.0182477262195494	0.61392113552258
C2_REACTOME_INFECTIOUS_DISEASE	308	Down	0.0182571091842441	0.61392113552258
C5_GO_POTASSIUM_CHANNEL_COMPLEX	49	Down	0.0182850883709943	0.61392113552258
C2_TURASHVILI_BREAST_NORMAL_DUCTAL_VS_LOBULAR_UP	57	Up	0.018360242948382	0.614085567912532
C5_GO_REGULATION_OF_TOLL_LIKE_RECEPTOR_2_SIGNALING_PATHWAY	9	Up	0.0183628387891509	0.614085567912532
C5_GO_ALCOHOL_DEHYDROGENASE_NADPPLUS_ACTIVITY	12	Down	0.0183747925766766	0.614085567912532
C7_GSE16697_CD4_TCELL_VS_TFH_CD4_TCELL_DN	179	Up	0.0184685799946888	0.614419596064095
C5_GO_POSITIVE_REGULATION_OF_DENDRITIC_CELL_CYTOKINE_PRODUCTION	6	Up	0.0184697119729936	0.614419596064095
C2_MARCINIAK_ER_STRESS_RESPONSE_VIA_CHOP	16	Up	0.0184865139839083	0.614419596064095
C7_GSE5589_UNSTIM_VS_45MIN_LPS_AND_IL10_STIM_MACROPHAGE_UP	168	Up	0.0184979245880366	0.614419596064095
C5_GO_LIPID_STORAGE	54	Up	0.0185267939576298	0.614439000216171
C5_GO_REGULATION_OF_EPITHELIAL_CELL_PROLIFERATION_INVOLVED_IN_LUNG_MORPHOGENESIS	5	Down	0.0185816353542112	0.614615430674931
C5_GO_AXONEMAL_DYNEIN_COMPLEX	13	Down	0.018588700361526	0.614615430674931
C5_GO_REGULATION_OF_LIPID_CATABOLIC_PROCESS	38	Up	0.0186516969236664	0.61476353628308
C2_SHAFFER_IRF4_TARGETS_IN_MYELOMA_VS_MATURE_B_LYMPHOCYTE	93	Up	0.018693152180379	0.61476353628308
C7_GSE2197_IMMUNOSUPPRESSIVE_DNA_VS_UNTREATED_IN_DC_UP	167	Up	0.0187017869758984	0.61476353628308
C7_GSE22601_DOUBLE_NEGATIVE_VS_DOUBLE_POSITIVE_THYMOCYTE_DN	182	Up	0.0187099219138234	0.61476353628308
C5_GO_NEUROTRANSMITTER_REUPTAKE	16	Down	0.0187654989479609	0.61476353628308
C7_GSE21546_ELK1_KO_VS_SAP1A_KO_AND_ELK1_KO_ANTI_CD3_STIM_DP_THYMOCYTES_DN	158	Up	0.018787758321915	0.61476353628308
C2_ZHENG_FOXP3_TARGETS_DN	6	Up	0.0188026161074905	0.61476353628308
C2_REACTOME_APOBEC3G_MEDIATED_RESISTANCE_TO_HIV_1_INFECTION	5	Down	0.0188363749261986	0.61476353628308
C3_LHX3_01	140	Down	0.0188717370096542	0.61476353628308
C7_GSE37416_0H_VS_6H_F_TULARENSIS_LVS_NEUTROPHIL_DN	173	Up	0.0188830207370384	0.61476353628308
C2_REACTOME_AUF1_HNRNP_D0_BINDS_AND_DESTABILIZES_MRNA	43	Down	0.0189044810678588	0.61476353628308
C7_GSE46468_LUNG_INNATE_LYMPHOID_CELL_VS_SPLEEN_CD4_TCELL_DN	168	Up	0.0190329419268944	0.617016270231384
C7_GSE20754_WT_VS_TCF1_KO_MEMORY_CD8_TCELL_UP	160	Up	0.0190354012140851	0.617016270231384
C2_AMIT_EGF_RESPONSE_480_HELA	135	Up	0.0190589659496966	0.617016270231384
C2_REACTOME_SIGNALING_BY_NTRKS	83	Up	0.0191737717197862	0.619809290281125
C2_REACTOME_NUCLEAR_EVENTS_KINASE_AND_TRANSCRIPTION_FACTOR_ACTIVATION	23	Up	0.0192724374667136	0.620821942003785
C7_GSE21033_CTRL_VS_POLYIC_STIM_DC_12H_DN	173	Up	0.0192895874834118	0.620821942003785
C5_GO_INNER_CELL_MASS_CELL_PROLIFERATION	12	Up	0.0193231340098515	0.620821942003785
C5_GO_POSITIVE_REGULATION_OF_EARLY_ENDOSOME_TO_LATE_ENDOSOME_TRANSPORT	5	Up	0.0193251559371051	0.620821942003785
C5_GO_PURINE_NUCLEOSIDE_TRIPHOSPHATE_CATABOLIC_PROCESS	6	Up	0.0193479931287834	0.620821942003785
C5_GO_CARBOXYLIC_ESTER_HYDROLASE_ACTIVITY	87	Up	0.0194486419955204	0.622813838028869
C7_GSE21678_WT_VS_FOXO1_FOXO3_KO_TREG_UP	169	Up	0.0195121837537727	0.622813838028869
C2_REACTOME_COHESIN_LOADING_ONTO_CHROMATIN	10	Up	0.0195622801040031	0.622813838028869
C7_GSE22886_IGG_IGA_MEMORY_BCELL_VS_BLOOD_PLASMA_CELL_DN	176	Up	0.0195728353790885	0.622813838028869
C5_GO_REGULATION_OF_SMOOTHENED_SIGNALING_PATHWAY_INVOLVED_IN_DORSAL_VENTRAL_NEURAL_TUBE_PATTERNING	7	Up	0.0196061712011071	0.622813838028869
C2_MCCLUNG_COCAIN_REWARD_4WK	54	Up	0.0196234809872498	0.622813838028869
C2_BIOCARTA_GLEEVEC_PATHWAY	22	Up	0.0196240286374374	0.622813838028869
C5_GO_NEGATIVE_REGULATION_OF_GUANYL_NUCLEOTIDE_EXCHANGE_FACTOR_ACTIVITY	4	Down	0.0196394364981713	0.622813838028869
C5_GO_7S_RNA_BINDING	7	Down	0.0196879125636451	0.623007160514337
C7_GSE17974_CTRL_VS_ACT_IL4_AND_ANTI_IL12_6H_CD4_TCELL_UP	164	Up	0.0197069399952137	0.623007160514337
C5_GO_ER_ASSOCIATED_MISFOLDED_PROTEIN_CATABOLIC_PROCESS	9	Up	0.0197315714419677	0.623007160514337
C5_GO_MRNA_5_UTR_BINDING	16	Down	0.0197919005958566	0.624005016899555
C5_GO_POLY_N_ACETYLLACTOSAMINE_BIOSYNTHETIC_PROCESS	6	Up	0.0198330171690224	0.624395118786484
C5_GO_NEGATIVE_REGULATION_OF_AXON_GUIDANCE	21	Down	0.0199169705011183	0.62613075281591
C2_REACTOME_STABILIZATION_OF_P53	45	Down	0.0199683835267096	0.62683987767444
C7_GSE5542_UNTREATED_VS_IFNA_TREATED_EPITHELIAL_CELLS_24H_UP	190	Up	0.0200423439810638	0.627372696568457
C5_GO_PERICARDIUM_MORPHOGENESIS	5	Down	0.0200431179587768	0.627372696568457
C7_GSE18791_CTRL_VS_NEWCASTLE_VIRUS_DC_1H_DN	125	Up	0.0201424474222537	0.628377499953019
C5_GO_SOMATIC_DIVERSIFICATION_OF_IMMUNE_RECEPTORS	58	Up	0.0201874540541842	0.628377499953019
C7_GSE18791_CTRL_VS_NEWCASTLE_VIRUS_DC_12H_DN	153	Up	0.0202113413178639	0.628377499953019
C2_BIOCARTA_SODD_PATHWAY	9	Up	0.0202265735269066	0.628377499953019
C2_REACTOME_REGULATION_OF_CHOLESTEROL_BIOSYNTHESIS_BY_SREBP_SREBF	53	Up	0.0202360645153023	0.628377499953019
C7_GSE17721_POLYIC_VS_GARDIQUIMOD_4H_BMDC_DN	178	Up	0.0202532096505552	0.628377499953019
C7_GSE37533_PPARG1_FOXP3_VS_FOXP3_TRANSDUCED_CD4_TCELL_PIOGLITAZONE_TREATED_DN	168	Up	0.0202777069220212	0.628377499953019
C2_SENESE_HDAC1_AND_HDAC2_TARGETS_UP	174	Up	0.0204239356316142	0.631992324108987
C5_GO_PROCESS_UTILIZING_AUTOPHAGIC_MECHANISM	418	Up	0.0204525435643612	0.631992324108987
C5_GO_PURINE_DEOXYRIBONUCLEOSIDE_TRIPHOSPHATE_CATABOLIC_PROCESS	5	Up	0.020569598946736	0.634706531136288
C2_FIGUEROA_AML_METHYLATION_CLUSTER_4_DN	13	Up	0.0206286730108852	0.635549637403574
C5_GO_SYNAPTIC_TRANSMISSION_GLYCINERGIC	3	Down	0.0206554363580962	0.635549637403574
C5_GO_CARBOHYDRATE_BIOSYNTHETIC_PROCESS	157	Up	0.0207175892980396	0.636097137623165
C5_GO_ANTIPORTER_ACTIVITY	64	Up	0.0207502093560436	0.636097137623165
C5_GO_NEGATIVE_REGULATION_OF_CARDIAC_MUSCLE_ADAPTATION	6	Up	0.0207610767654018	0.636097137623165
C5_GO_FATTY_ACID_TRANSMEMBRANE_TRANSPORT	15	Up	0.0208262636845443	0.637195670449798
C2_BIOCARTA_LYM_PATHWAY	13	Up	0.0209014347470876	0.638596156133593
C5_GO_POSITIVE_REGULATION_OF_EPITHELIAL_CELL_PROLIFERATION_INVOLVED_IN_LUNG_MORPHOGENESIS	4	Down	0.0209375132554736	0.63880000063013
C7_GSE42724_MEMORY_VS_B1_BCELL_DN	168	Up	0.0210228865671157	0.640505140108631
C2_BURTON_ADIPOGENESIS_9	70	Up	0.021147837934482	0.641783418072514
C5_GO_MUSCLE_HYPERTROPHY_IN_RESPONSE_TO_STRESS	19	Up	0.0211731565018529	0.641783418072514
C5_GO_INHIBITORY_EXTRACELLULAR_LIGAND_GATED_ION_CHANNEL_ACTIVITY	3	Down	0.0211740867357394	0.641783418072514
C2_RICKMAN_HEAD_AND_NECK_CANCER_A	52	Down	0.0211830184945907	0.641783418072514
C2_REACTOME_TBC_RABGAPS	41	Up	0.0213570114312973	0.644571859933668
C5_GO_CELL_DIVISION_SITE	58	Up	0.0213663956931805	0.644571859933668
C5_GO_IONOTROPIC_GLUTAMATE_RECEPTOR_ACTIVITY	10	Down	0.0214025606411942	0.644571859933668
C7_GSE9988_LPS_VS_VEHICLE_TREATED_MONOCYTE_DN	180	Up	0.0214217630041092	0.644571859933668
C2_REACTOME_PLASMA_LIPOPROTEIN_ASSEMBLY_REMODELING_AND_CLEARANCE	53	Up	0.0214234167873732	0.644571859933668
C7_GSE17721_POLYIC_VS_PAM3CSK4_24H_BMDC_UP	162	Up	0.0215907018602893	0.646706733502167
C7_GSE3691_IFN_PRODUCING_KILLER_DC_VS_PLASMACYTOID_DC_SPLEEN_UP	167	Up	0.0215931909628866	0.646706733502167
C7_GSE32034_LY6C_HIGH_VS_LOW_MONOCYTE_DN	157	Up	0.0217227068241601	0.646706733502167
C5_GO_GLUCOSE_METABOLIC_PROCESS	92	Up	0.0217229100053189	0.646706733502167
C2_PID_ARF_3PATHWAY	18	Up	0.0218077999747999	0.646706733502167
C3_ACAACTT_MIR382	59	Down	0.0218488075467824	0.646706733502167
C2_RAHMAN_TP53_TARGETS_PHOSPHORYLATED	20	Down	0.0218494124097591	0.646706733502167
C2_SCHEIDEREIT_IKK_INTERACTING_PROTEINS	49	Up	0.0218532044884944	0.646706733502167
C2_KEGG_CHRONIC_MYELOID_LEUKEMIA	65	Up	0.0218623538270473	0.646706733502167
C5_GO_POSTSYNAPTIC_SIGNAL_TRANSDUCTION	7	Up	0.0218737401650763	0.646706733502167
C5_GO_NEGATIVE_REGULATION_OF_RYANODINE_SENSITIVE_CALCIUM_RELEASE_CHANNEL_ACTIVITY	8	Down	0.0218918335512126	0.646706733502167
C2_REACTOME_TRANSPORT_TO_THE_GOLGI_AND_SUBSEQUENT_MODIFICATION	151	Up	0.0219071420695067	0.646706733502167
C7_GSE14000_TRANSLATED_RNA_VS_MRNA_DC_DN	149	Down	0.0219654280423232	0.646706733502167
C7_GSE4748_CTRL_VS_LPS_STIM_DC_3H_DN	156	Up	0.0219809668413296	0.646706733502167
C5_GO_REGULATION_OF_EARLY_ENDOSOME_TO_LATE_ENDOSOME_TRANSPORT	14	Up	0.0219947927153751	0.646706733502167
C5_GO_REGULATION_OF_CARDIAC_MUSCLE_CONTRACTION	52	Down	0.0219992082721578	0.646706733502167
C5_GO_POSITIVE_REGULATION_OF_RYANODINE_SENSITIVE_CALCIUM_RELEASE_CHANNEL_ACTIVITY	5	Down	0.0220056538420026	0.646706733502167
C5_GO_N_ACETYLLACTOSAMINIDE_BETA_1_3_N_ACETYLGLUCOSAMINYLTRANSFERASE_ACTIVITY	5	Up	0.0220316726124682	0.646706733502167
C7_GSE22886_DAY1_VS_DAY7_MONOCYTE_IN_CULTURE_UP	167	Up	0.022114377981216	0.646706733502167
C7_GSE9988_LOW_LPS_VS_ANTI_TREM1_AND_LPS_MONOCYTE_UP	166	Up	0.0221153223041265	0.646706733502167
C5_GO_THROMBIN_ACTIVATED_RECEPTOR_ACTIVITY	4	Up	0.0221665597667838	0.646706733502167
C5_GO_POSITIVE_REGULATION_OF_NUCLEOBASE_CONTAINING_COMPOUND_TRANSPORT	7	Down	0.0222667757714729	0.646706733502167
C2_TIAN_BHLHA15_TARGETS	13	Up	0.0223219056668879	0.646706733502167
C7_GSE25123_ROSIGLITAZONE_VS_IL4_AND_ROSIGLITAZONE_STIM_MACROPHAGE_DAY10_UP	162	Up	0.0223284611370271	0.646706733502167
C2_KEGG_ENDOCYTOSIS	147	Up	0.0223310231186812	0.646706733502167
C5_GO_TORC1_SIGNALING	35	Up	0.0223742191454616	0.646706733502167
C7_GSE21033_CTRL_VS_POLYIC_STIM_DC_3H_DN	170	Up	0.0223911908698341	0.646706733502167
C5_GO_GOLGI_TO_ENDOSOME_TRANSPORT	15	Up	0.0224231264404921	0.646706733502167
C7_GSE13738_RESTING_VS_TCR_ACTIVATED_CD4_TCELL_DN	188	Up	0.0225343351636451	0.646706733502167
C7_GSE12392_IFNAR_KO_VS_IFNB_KO_CD8_NEG_SPLEEN_DC_DN	147	Up	0.0225435816533807	0.646706733502167
C5_GO_NEGATIVE_REGULATION_OF_CD8_POSITIVE_ALPHA_BETA_T_CELL_ACTIVATION	6	Up	0.0225513713174223	0.646706733502167
C7_GSE29614_DAY3_VS_DAY7_TIV_FLU_VACCINE_PBMC_UP	75	Down	0.0225539088899447	0.646706733502167
C2_KEGG_PENTOSE_PHOSPHATE_PATHWAY	23	Up	0.0226086451871328	0.646706733502167
C7_GSE40274_CTRL_VS_IRF4_TRANSDUCED_ACTIVATED_CD4_TCELL_DN	145	Up	0.0226446802132717	0.646706733502167
C2_REACTOME_GLYCOGEN_STORAGE_DISEASES	11	Down	0.0226507400845562	0.646706733502167
C7_GSE4590_PRE_BCELL_VS_LARGE_PRE_BCELL_DN	152	Up	0.0226652845276171	0.646706733502167
C5_GO_GALACTOSE_CATABOLIC_PROCESS_VIA_UDP_GALACTOSE	5	Up	0.0226756388364726	0.646706733502167
C2_REACTOME_APC_C:CDH1_MEDIATED_DEGRADATION_OF_CDC20_AND_OTHER_APC_C:CDH1_TARGETED_PROTEINS_IN_LATE_MITOSIS_EARLY_G1	58	Down	0.022722479183063	0.646706733502167
C2_AMIT_SERUM_RESPONSE_20_MCF10A	14	Up	0.0227239690100152	0.646706733502167
C2_NIKOLSKY_BREAST_CANCER_20Q12_Q13_AMPLICON	99	Up	0.0227369825912337	0.646706733502167
C7_GSE8868_SPLEEN_VS_INTESTINE_CD11B_POS_CD11C_NEG_DC_UP	168	Up	0.0227549658128455	0.646706733502167
C7_GSE36888_UNTREATED_VS_IL2_TREATED_TCELL_17H_DN	166	Up	0.0227604301564178	0.646706733502167
C2_REACTOME_PHOSPHOLIPID_METABOLISM	166	Up	0.0227803600442949	0.646706733502167
C5_GO_NEGATIVE_REGULATION_OF_ANTIGEN_PROCESSING_AND_PRESENTATION	4	Up	0.0228042792368761	0.646706733502167
C5_GO_NEGATIVE_REGULATION_OF_MUSCLE_ADAPTATION	10	Up	0.0229165712848229	0.648972715198799
C5_GO_PEPTIDYL_ASPARTIC_ACID_MODIFICATION	5	Up	0.0229439324804437	0.648972715198799
C3_YTAATTAA_LHX3_01	125	Down	0.0229795691540784	0.649135475596939
C5_GO_NUCLEAR_TRANSCRIPTION_FACTOR_COMPLEX	144	Up	0.0231100095177929	0.651173978538992
C7_GSE39382_IL3_VS_IL3_IL33_TREATED_MAST_CELL_DN	162	Up	0.0231116851932773	0.651173978538992
C5_GO_NEGATIVE_REGULATION_OF_SMOOTHENED_SIGNALING_PATHWAY_INVOLVED_IN_DORSAL_VENTRAL_NEURAL_TUBE_PATTERNING	5	Up	0.0231799753400956	0.651342667135365
C5_GO_POSTSYNAPTIC_NEUROTRANSMITTER_RECEPTOR_ACTIVITY	21	Down	0.0232406315239423	0.651342667135365
C2_REACTOME_APC_CDC20_MEDIATED_DEGRADATION_OF_NEK2A	22	Down	0.0232537906474739	0.651342667135365
C5_GO_GLYCINE_BINDING	9	Down	0.0232555307000951	0.651342667135365
C3_AGGGCAG_MIR18A	105	Up	0.0232828357162795	0.651342667135365
C2_REACTOME_MITOCHONDRIAL_TRNA_AMINOACYLATION	19	Up	0.0232975764104488	0.651342667135365
C2_WOOD_EBV_EBNA1_TARGETS_UP	89	Up	0.0233321573455976	0.651471020589225
C2_LI_CISPLATIN_RESISTANCE_UP	17	Down	0.0234506577513694	0.653320991083755
C7_GSE37533_PPARG2_FOXP3_VS_FOXP3_TRANSDUCED_CD4_TCELL_DN	175	Up	0.0234585634141384	0.653320991083755
C5_GO_POSITIVE_REGULATION_OF_GROWTH_HORMONE_SECRETION	3	Up	0.0235377076131778	0.654685816236956
C7_GSE19198_CTRL_VS_IL21_TREATED_TCELL_24H_UP	162	Up	0.0235715862927017	0.654789730225523
C7_GSE17186_BLOOD_VS_CORD_BLOOD_NAIVE_BCELL_DN	170	Up	0.0236122314099297	0.655081102066288
C2_PID_P75_NTR_PATHWAY	56	Up	0.0236662131479412	0.655741260475418
C2_REACTOME_NEURODEGENERATIVE_DISEASES	20	Up	0.0237268060686217	0.656582685641616
C7_GSE16385_MONOCYTE_VS_12H_ROSIGLITAZONE_IL4_TREATED_MACROPHAGE_DN	173	Up	0.0237936413130038	0.656837052917553
C2_REACTOME_ACTIVATION_OF_APC_C_AND_APC_C:CDC20_MEDIATED_DEGRADATION_OF_MITOTIC_PROTEINS	61	Down	0.0238325134446574	0.656837052917553
C5_GO_GLYCEROPHOSPHODIESTER_PHOSPHODIESTERASE_ACTIVITY	2	Up	0.0238653217873844	0.656837052917553
C5_GO_PHOSPHATIDYLINOSITOL_3_KINASE_REGULATOR_ACTIVITY	15	Up	0.023974578266516	0.656837052917553
C2_ABE_INNER_EAR	24	Down	0.0239951075659408	0.656837052917553
C2_KASLER_HDAC7_TARGETS_2_DN	26	Up	0.0240056813499148	0.656837052917553
C7_GSE2706_UNSTIM_VS_2H_LPS_DC_UP	158	Up	0.0240277995164737	0.656837052917553
C7_GSE9509_LPS_VS_LPS_AND_IL10_STIM_IL10_KO_MACROPHAGE_20MIN_DN	176	Down	0.024039552276496	0.656837052917553
C5_GO_COHESIN_COMPLEX	12	Up	0.0240624065419875	0.656837052917553
C5_GO_EXTRINSIC_COMPONENT_OF_POSTSYNAPTIC_DENSITY_MEMBRANE	3	Down	0.0240767308956286	0.656837052917553
C5_GO_OXIDOREDUCTASE_ACTIVITY_OXIDIZING_METAL_IONS	15	Up	0.0241142683368507	0.656837052917553
C2_KEGG_GRAFT_VERSUS_HOST_DISEASE	28	Down	0.0241393909454346	0.656837052917553
C5_GO_SUMO_TRANSFERASE_ACTIVITY	17	Up	0.0241985629748418	0.656837052917553
C7_GSE13485_CTRL_VS_DAY1_YF17D_VACCINE_PBMC_UP	173	Up	0.0242339432661115	0.656837052917553
C2_HOEBEKE_LYMPHOID_STEM_CELL_DN	75	Down	0.0243454143609034	0.656837052917553
C5_GO_NEGATIVE_REGULATION_OF_MACROPHAGE_DERIVED_FOAM_CELL_DIFFERENTIATION	11	Up	0.0243596854928353	0.656837052917553
C2_RICKMAN_METASTASIS_DN	216	Up	0.0243731160687991	0.656837052917553
C7_GSE17721_LPS_VS_POLYIC_2H_BMDC_DN	172	Up	0.024435315015761	0.656837052917553
C5_GO_POSITIVE_REGULATION_OF_MUSCLE_HYPERTROPHY	24	Down	0.0244356240269735	0.656837052917553
C7_GSE25123_WT_VS_PPARG_KO_MACROPHAGE_UP	163	Up	0.0244406654764309	0.656837052917553
C7_GSE45739_NRAS_KO_VS_WT_UNSTIM_CD4_TCELL_UP	167	Up	0.0244609773345377	0.656837052917553
C2_LU_TUMOR_VASCULATURE_UP	21	Down	0.0245219731428717	0.656837052917553
C2_REACTOME_G1_PHASE	38	Up	0.0245312088917268	0.656837052917553
C7_GSE6259_33D1_POS_VS_DEC205_POS_FLT3L_INDUCED_SPLENIC_DC_DN	170	Up	0.0245457760722262	0.656837052917553
C7_GSE12198_CTRL_VS_HIGH_IL2_STIM_NK_CELL_DN	154	Up	0.0245970376369877	0.656837052917553
C5_GO_CHOLESTEROL_STORAGE	16	Up	0.0246031586593341	0.656837052917553
C2_PID_NFAT_3PATHWAY	50	Up	0.0246097675143761	0.656837052917553
C2_SINGH_NFE2L2_TARGETS	14	Up	0.0246312282887748	0.656837052917553
C2_REACTOME_REGULATION_OF_GLYCOLYSIS_BY_FRUCTOSE_2_6_BISPHOSPHATE_METABOLISM	9	Up	0.0246667109145781	0.656837052917553
C2_PUIFFE_INVASION_INHIBITED_BY_ASCITES_UP	65	Up	0.0246685636350342	0.656837052917553
C2_MIKKELSEN_MEF_HCP_WITH_H3K27ME3	242	Down	0.0246733432389966	0.656837052917553
C7_GSE17721_POLYIC_VS_GARDIQUIMOD_0.5H_BMDC_DN	162	Up	0.0247118655441501	0.657057350325057
C2_POMEROY_MEDULLOBLASTOMA_DESMOPLASIC_VS_CLASSIC_DN	40	Down	0.0247838739474644	0.658130108151973
C7_GSE11057_CD4_CENT_MEM_VS_PBMC_UP	177	Up	0.0248128047956758	0.658130108151973
C7_GSE9988_ANTI_TREM1_AND_LPS_VS_VEHICLE_TREATED_MONOCYTES_DN	171	Up	0.0248802632232449	0.658315261169438
C2_REACTOME_FOXO_MEDIATED_TRANSCRIPTION_OF_CELL_CYCLE_GENES	15	Up	0.0248803954067168	0.658315261169438
C5_GO_ORGANELLE_DISASSEMBLY	87	Up	0.0249349274386661	0.658955509428399
C5_GO_REGULATION_OF_CELLULAR_CARBOHYDRATE_METABOLIC_PROCESS	90	Up	0.0249979294893525	0.659817767068292
C7_GSE34205_HEALTHY_VS_FLU_INF_INFANT_PBMC_DN	167	Up	0.0250421180701819	0.660181954901168
C5_GO_TOLL_LIKE_RECEPTOR_3_SIGNALING_PATHWAY	17	Up	0.0250975330914078	0.660183911844592
C2_SMIRNOV_RESPONSE_TO_IR_6HR_UP	151	Up	0.0251029743213936	0.660183911844592
C5_GO_REGULATION_OF_ISOTYPE_SWITCHING	31	Up	0.0251448044747702	0.660484386463644
C5_GO_CELLULAR_RESPONSE_TO_LEUCINE_STARVATION	8	Up	0.0252521436099052	0.662079063346015
C1_chr4p13	6	Down	0.0252664707229134	0.662079063346015
C5_GO_CYTOPLASMIC_TRANSLATIONAL_ELONGATION	10	Up	0.0253385868613815	0.662472234252077
C5_GO_UBIQUITIN_LIKE_PROTEIN_SPECIFIC_PROTEASE_ACTIVITY	92	Up	0.0253424677375812	0.662472234252077
C2_WEIGEL_OXIDATIVE_STRESS_RESPONSE	27	Up	0.0253965008101705	0.663086763340544
C5_GO_GLYCEROLIPID_CATABOLIC_PROCESS	44	Up	0.0254681675885247	0.664159669298346
C2_KRIEG_HYPOXIA_VIA_KDM3A	43	Up	0.0255606302544948	0.665214298040798
C7_GSE24634_NAIVE_CD4_TCELL_VS_DAY7_IL4_CONV_TREG_UP	174	Up	0.0256290963882473	0.665214298040798
C5_GO_NEGATIVE_REGULATION_OF_CELLULAR_RESPONSE_TO_INSULIN_STIMULUS	31	Up	0.0256291453552763	0.665214298040798
C5_GO_OXIDOREDUCTASE_ACTIVITY_ACTING_ON_DIPHENOLS_AND_RELATED_SUBSTANCES_AS_DONORS	8	Down	0.0256631362951058	0.665214298040798
C2_TURASHVILI_BREAST_LOBULAR_CARCINOMA_VS_LOBULAR_NORMAL_UP	67	Down	0.0256941829385797	0.665214298040798
C5_GO_POSITIVE_REGULATION_OF_RESPIRATORY_BURST	4	Down	0.0258127912469509	0.665214298040798
C5_GO_POSITIVE_REGULATION_OF_SEQUESTERING_OF_CALCIUM_ION	11	Down	0.0259083329187245	0.665214298040798
C7_GSE13522_CTRL_VS_T_CRUZI_Y_STRAIN_INF_SKIN_IFNAR_KO_DN	169	Up	0.0259250688383015	0.665214298040798
C2_GOBERT_CORE_OLIGODENDROCYTE_DIFFERENTIATION	37	Up	0.0259569305663685	0.665214298040798
C5_GO_PEPTIDYL_LYSINE_HYDROXYLATION	7	Up	0.0259919501174552	0.665214298040798
C2_LIANG_HEMATOPOIESIS_STEM_CELL_NUMBER_QTL	16	Down	0.0260177061623468	0.665214298040798
C5_GO_TOR_COMPLEX	14	Up	0.0260467195325976	0.665214298040798
C5_GO_POSITIVE_REGULATION_OF_RHO_PROTEIN_SIGNAL_TRANSDUCTION	21	Up	0.0260634268415599	0.665214298040798
C7_GSE43955_TH0_VS_TGFB_IL6_IL23_TH17_ACT_CD4_TCELL_60H_DN	181	Up	0.0260826908875987	0.665214298040798
C5_GO_FOREBRAIN_GENERATION_OF_NEURONS	37	Down	0.0260931118384581	0.665214298040798
C7_GSE26030_TH1_VS_TH17_RESTIMULATED_DAY5_POST_POLARIZATION_DN	178	Up	0.0261042804830495	0.665214298040798
C5_GO_ARYLSULFATASE_ACTIVITY	7	Up	0.026208411902732	0.665214298040798
C2_REACTOME_OVARIAN_TUMOR_DOMAIN_PROTEASES	34	Up	0.0262825113022289	0.665214298040798
C2_BOHN_PRIMARY_IMMUNODEFICIENCY_SYNDROM_UP	42	Down	0.0263476986636407	0.665214298040798
C7_GSE12392_WT_VS_IFNB_KO_CD8A_NEG_SPLEEN_DC_UP	175	Up	0.026392124686614	0.665214298040798
C2_REACTOME_CDK_MEDIATED_PHOSPHORYLATION_AND_REMOVAL_OF_CDC6	57	Down	0.0264045926537647	0.665214298040798
C7_GSE22140_HEALTHY_VS_ARTHRITIC_GERMFREE_MOUSE_CD4_TCELL_DN	182	Up	0.0264113731747361	0.665214298040798
C2_MIKKELSEN_MCV6_HCP_WITH_H3K27ME3	187	Down	0.026422872007991	0.665214298040798
C2_BIOCARTA_HES_PATHWAY	10	Up	0.0264296742486363	0.665214298040798
C2_GRANDVAUX_IRF3_TARGETS_UP	12	Up	0.0264395084449744	0.665214298040798
C2_SEKI_INFLAMMATORY_RESPONSE_LPS_DN	9	Down	0.0264562544778205	0.665214298040798
C5_GO_G_PROTEIN_COUPLED_RECEPTOR_INTERNALIZATION	9	Up	0.0264722118676551	0.665214298040798
C7_GSE9946_IMMATURE_VS_PROSTAGLANDINE2_TREATED_MATURE_DC_UP	108	Up	0.026480983696858	0.665214298040798
C2_BIOCARTA_IL6_PATHWAY	20	Up	0.0264820815634179	0.665214298040798
C5_GO_NEGATIVE_REGULATION_OF_TOLL_LIKE_RECEPTOR_SIGNALING_PATHWAY	30	Up	0.0265782136895169	0.665214298040798
C7_GSE6259_33D1_POS_DC_VS_CD8_TCELL_DN	110	Up	0.0265960301945845	0.665214298040798
C5_GO_REGULATION_OF_MORPHOGENESIS_OF_A_BRANCHING_STRUCTURE	35	Down	0.026727703962454	0.665214298040798
C5_GO_LIPOPROTEIN_BIOSYNTHETIC_PROCESS	79	Up	0.0267522758861395	0.665214298040798
C5_GO_CHANNEL_INHIBITOR_ACTIVITY	27	Down	0.0267602978610276	0.665214298040798
C2_UZONYI_RESPONSE_TO_LEUKOTRIENE_AND_THROMBIN	32	Up	0.0267749511965333	0.665214298040798
C5_GO_S_ACYLTRANSFERASE_ACTIVITY	28	Up	0.0269026637527399	0.665214298040798
C2_REACTOME_PI_METABOLISM	73	Up	0.0269526933513531	0.665214298040798
C5_GO_PRE_MRNA_INTRONIC_BINDING	5	Down	0.0269907575598193	0.665214298040798
C7_GSE27786_CD8_TCELL_VS_NKTCELL_DN	181	Up	0.0270090511732192	0.665214298040798
C7_GSE32423_MEMORY_VS_NAIVE_CD8_TCELL_IL7_DN	166	Up	0.0270128461925596	0.665214298040798
C2_GENTLES_LEUKEMIC_STEM_CELL_DN	13	Down	0.0271435191538033	0.665214298040798
C7_GSE9006_HEALTHY_VS_TYPE_1_DIABETES_PBMC_4MONTH_POST_DX_UP	178	Up	0.027218620890899	0.665214298040798
C2_REACTOME_CARGO_CONCENTRATION_IN_THE_ER	28	Up	0.0272219270702704	0.665214298040798
C7_GSE37301_PRO_BCELL_VS_GRANULOCYTE_MONOCYTE_PROGENITOR_DN	161	Up	0.0272286460100666	0.665214298040798
C5_GO_RRNA_METHYLATION	22	Up	0.0272955305722211	0.665214298040798
C5_GO_LEUKOTRIENE_BIOSYNTHETIC_PROCESS	5	Down	0.0273609745556413	0.665214298040798
C5_GO_FEMALE_MEIOTIC_NUCLEAR_DIVISION	22	Up	0.0273810372122336	0.665214298040798
C5_GO_VOLTAGE_GATED_CHLORIDE_CHANNEL_ACTIVITY	8	Up	0.0273829920826397	0.665214298040798
C2_BIOCARTA_TNFR1_PATHWAY	28	Up	0.0274198848092832	0.665214298040798
C2_REACTOME_INCRETIN_SYNTHESIS_SECRETION_AND_INACTIVATION	13	Down	0.0274464036662659	0.665214298040798
C5_GO_SEQUESTERING_OF_TRIGLYCERIDE	10	Up	0.0274613709127081	0.665214298040798
C5_GO_LYMPHOCYTE_ACTIVATION_INVOLVED_IN_IMMUNE_RESPONSE	142	Up	0.0274746645640048	0.665214298040798
C7_GSE46242_CTRL_VS_EGR2_DELETED_TH1_CD4_TCELL_UP	157	Up	0.0274879818833243	0.665214298040798
C1_chr9q13	3	Down	0.0275291706116123	0.665214298040798
C2_MONTERO_THYROID_CANCER_POOR_SURVIVAL_UP	11	Down	0.0275295420142638	0.665214298040798
C5_GO_RESPONSE_TO_PEPTIDE	377	Up	0.0275512353780497	0.665214298040798
C7_GSE17974_CTRL_VS_ACT_IL4_AND_ANTI_IL12_1H_CD4_TCELL_UP	144	Up	0.0275675217533024	0.665214298040798
C2_RIZ_ERYTHROID_DIFFERENTIATION_CCNE1	33	Down	0.0275686568895914	0.665214298040798
C2_GAUTSCHI_SRC_SIGNALING	4	Up	0.0276139721229619	0.665214298040798
C2_KEGG_AMINOACYL_TRNA_BIOSYNTHESIS	36	Up	0.0276201608628468	0.665214298040798
C7_GSE37532_WT_VS_PPARG_KO_LN_TREG_UP	173	Up	0.0276268804755805	0.665214298040798
C5_GO_AROMATIC_AMINO_ACID_TRANSPORT	6	Up	0.0276536203022777	0.665214298040798
C7_GSE2770_IL12_AND_TGFB_VS_IL4_TREATED_ACT_CD4_TCELL_6H_UP	161	Up	0.0276859672177413	0.665214298040798
C7_GSE18791_CTRL_VS_NEWCASTLE_VIRUS_DC_4H_DN	153	Up	0.0277175509457613	0.665214298040798
C7_GSE5542_IFNA_VS_IFNA_AND_IFNG_TREATED_EPITHELIAL_CELLS_6H_UP	156	Up	0.0277246318813974	0.665214298040798
C5_GO_POSITIVE_REGULATION_OF_CELLULAR_RESPONSE_TO_TRANSFORMING_GROWTH_FACTOR_BETA_STIMULUS	22	Up	0.0277535702024368	0.665214298040798
C5_GO_POSITIVE_REGULATION_OF_I_KAPPAB_PHOSPHORYLATION	4	Up	0.0277973599775218	0.665214298040798
C1_chr8p12	16	Up	0.0279055916385409	0.665214298040798
C2_REACTOME_ONCOGENIC_MAPK_SIGNALING	73	Up	0.0279183965461091	0.665214298040798
C7_GSE22886_TCELL_VS_BCELL_NAIVE_UP	174	Up	0.0279284123911163	0.665214298040798
C7_GSE22886_NAIVE_BCELL_VS_NEUTROPHIL_UP	171	Down	0.0279421532738344	0.665214298040798
C2_NADERI_BREAST_CANCER_PROGNOSIS_UP	39	Down	0.0280208996289856	0.665214298040798
C2_REACTOME_PHOSPHORYLATION_OF_CD3_AND_TCR_ZETA_CHAINS	17	Down	0.0280690181882335	0.665214298040798
C7_GSE5099_UNSTIM_VS_MCSF_TREATED_MONOCYTE_DAY3_DN	167	Up	0.0280833912061115	0.665214298040798
C7_GSE27786_CD4_TCELL_VS_MONO_MAC_DN	160	Up	0.0281201375556353	0.665214298040798
C2_MUNSHI_MULTIPLE_MYELOMA_DN	7	Down	0.0281274653191545	0.665214298040798
C7_GSE46606_UNSTIM_VS_CD40L_IL2_IL5_1DAY_STIMULATED_IRF4HIGH_SORTED_BCELL_DN	166	Up	0.0281393445194043	0.665214298040798
C5_GO_QUINONE_METABOLIC_PROCESS	9	Down	0.0281576213733438	0.665214298040798
C3_ZF5_01	189	Up	0.0282055666178175	0.665214298040798
C5_GO_MICROTUBULE_MINUS_END_BINDING	7	Up	0.0282160970989206	0.665214298040798
C7_GSE17974_0.5H_VS_72H_UNTREATED_IN_VITRO_CD4_TCELL_UP	161	Up	0.0282780569001527	0.665214298040798
C5_GO_NEUROPILIN_BINDING	15	Down	0.0283020604215884	0.665214298040798
C2_HASINA_NOL7_TARGETS_DN	11	Down	0.028329942087867	0.665214298040798
C2_HAHTOLA_SEZARY_SYNDROM_DN	36	Down	0.0283532060009749	0.665214298040798
C7_GSE37534_PIOGLITAZONE_VS_ROSIGLITAZONE_TREATED_CD4_TCELL_PPARG1_FOXP3_TRANSDUCED_UP	165	Up	0.0284560953523514	0.665214298040798
C5_GO_INTRACILIARY_TRANSPORT_INVOLVED_IN_CILIUM_ASSEMBLY	37	Up	0.0284653948164493	0.665214298040798
C2_DASU_IL6_SIGNALING_SCAR_UP	26	Up	0.028472802938279	0.665214298040798
C2_PLASARI_TGFB1_TARGETS_1HR_UP	27	Up	0.0284919706282643	0.665214298040798
C7_GSE36009_WT_VS_NLRP10_KO_DC_LPS_STIM_UP	175	Up	0.0284941157365874	0.665214298040798
C2_NABA_COLLAGENS	31	Down	0.0284992830786853	0.665214298040798
C2_REACTOME_COLLAGEN_CHAIN_TRIMERIZATION	31	Down	0.0284992830786853	0.665214298040798
C5_GO_EXTRACELLULAR_MATRIX_STRUCTURAL_CONSTITUENT_CONFERRING_TENSILE_STRENGTH	31	Down	0.0284992830786853	0.665214298040798
C2_DANG_MYC_TARGETS_DN	27	Up	0.028504744180588	0.665214298040798
C7_GSE17721_CPG_VS_GARDIQUIMOD_4H_BMDC_DN	170	Up	0.0285530994341522	0.665214298040798
C5_GO_NSL_COMPLEX	5	Up	0.0285538392052152	0.665214298040798
C2_REACTOME_BIOSYNTHESIS_OF_SPECIALIZED_PRORESOLVING_MEDIATORS_SPMS	11	Down	0.0285644618656773	0.665214298040798
C5_GO_MORPHOGENESIS_OF_AN_EPITHELIAL_BUD	10	Down	0.0285823446580821	0.665214298040798
C2_BIOCARTA_TNFR2_PATHWAY	17	Up	0.0286118644951631	0.665214298040798
C5_GO_2_OXOGLUTARATE_DEPENDENT_DIOXYGENASE_ACTIVITY	41	Up	0.0286249711314303	0.665214298040798
C5_GO_POSTSYNAPSE_ASSEMBLY	18	Down	0.0286578733145828	0.665214298040798
C1_chrXp11	117	Up	0.0286869531428056	0.665214298040798
C7_GSE43863_TH1_VS_TFH_MEMORY_CD4_TCELL_UP	172	Up	0.0287116379417448	0.665214298040798
C2_REACTOME_ER_TO_GOLGI_ANTEROGRADE_TRANSPORT	127	Up	0.0287206260464512	0.665214298040798
C5_GO_PEPTIDASE_INHIBITOR_COMPLEX	3	Down	0.0287264407743672	0.665214298040798
C5_GO_INTRINSIC_COMPONENT_OF_GOLGI_MEMBRANE	55	Up	0.0287295315370523	0.665214298040798
C5_GO_AGGRESOME_ASSEMBLY	5	Up	0.0287546023044841	0.665214298040798
C7_GSE25088_ROSIGLITAZONE_VS_IL4_AND_ROSIGLITAZONE_STIM_MACROPHAGE_DAY10_DN	161	Up	0.0288319571738343	0.666294261369366
C5_GO_EPITHELIAL_CELL_PROLIFERATION_INVOLVED_IN_LUNG_MORPHOGENESIS	7	Down	0.0288826329043956	0.666756041001259
C2_JIANG_AGING_HYPOTHALAMUS_UP	37	Down	0.0289660960672243	0.667679071237523
C7_GSE2706_UNSTIM_VS_2H_LPS_DC_DN	156	Up	0.0290092113975374	0.667679071237523
C5_GO_CORTICAL_ENDOPLASMIC_RETICULUM	6	Up	0.0290148249895604	0.667679071237523
C7_GSE7831_UNSTIM_VS_CPG_STIM_PDC_1H_UP	177	Up	0.0290749399117638	0.668354412384387
C2_XU_HGF_SIGNALING_NOT_VIA_AKT1_6HR	22	Up	0.0291466471586556	0.668808615050342
C7_GSE2706_UNSTIM_VS_8H_R848_DC_UP	160	Up	0.0291573908679229	0.668808615050342
C7_GSE11057_NAIVE_CD4_VS_PBMC_CD4_TCELL_DN	178	Up	0.0292110246610751	0.668808615050342
C7_GSE37416_CTRL_VS_12H_F_TULARENSIS_LVS_NEUTROPHIL_UP	164	Up	0.0292178509267953	0.668808615050342
C7_GSE5589_UNSTIM_VS_180MIN_LPS_AND_IL10_STIM_MACROPHAGE_UP	173	Up	0.0293089666837477	0.669550180428626
C5_GO_POSITIVE_REGULATION_OF_HIGH_VOLTAGE_GATED_CALCIUM_CHANNEL_ACTIVITY	4	Up	0.0293240252508656	0.669550180428626
C5_GO_L_GLUTAMATE_IMPORT	10	Down	0.0293480705977515	0.669550180428626
C5_GO_REGULATION_OF_FAT_CELL_DIFFERENTIATION	82	Up	0.0293735359733223	0.669550180428626
C5_GO_SIGNALING_ADAPTOR_ACTIVITY	70	Up	0.0295283136910618	0.670816130530756
C7_GSE25088_IL4_VS_IL4_AND_ROSIGLITAZONE_STIM_STAT6_KO_MACROPHAGE_DAY10_DN	159	Up	0.0295384020745714	0.670816130530756
C2_REACTOME_CROSS_PRESENTATION_OF_SOLUBLE_EXOGENOUS_ANTIGENS_ENDOSOMES	37	Down	0.0295580030357464	0.670816130530756
C5_GO_REGULATION_OF_GLUCOCORTICOID_METABOLIC_PROCESS	4	Up	0.0296141206289314	0.670816130530756
C7_GSE5542_UNTREATED_VS_IFNG_TREATED_EPITHELIAL_CELLS_24H_UP	176	Up	0.0296603267243971	0.670816130530756
C2_ZHAN_EARLY_DIFFERENTIATION_GENES_UP	6	Up	0.029699284259382	0.670816130530756
C5_GO_RESPONSE_TO_MAGNESIUM_ION	16	Up	0.0297610118969877	0.670816130530756
C3_NMYC_01	211	Up	0.0298081209535072	0.670816130530756
C7_GSE6259_BCELL_VS_CD4_TCELL_UP	143	Up	0.0298206947749494	0.670816130530756
C7_GSE10147_IL3_VS_IL3_AND_HIVP17_STIM_PDC_UP	157	Up	0.0298257586107147	0.670816130530756
C5_GO_REGULATION_OF_CHLORIDE_TRANSPORT	9	Down	0.0298319343164328	0.670816130530756
C5_GO_HISTONE_H4_K20_METHYLATION	9	Down	0.029863796074846	0.670816130530756
C5_GO_KETOSTEROID_MONOOXYGENASE_ACTIVITY	4	Down	0.0299121218230302	0.670816130530756
C5_GO_AUTOPHAGY_OF_NUCLEUS	5	Up	0.0299121368741095	0.670816130530756
C2_COLLER_MYC_TARGETS_UP	17	Up	0.0299212618670265	0.670816130530756
C2_JI_CARCINOGENESIS_BY_KRAS_AND_STK11_UP	6	Down	0.0299231611878793	0.670816130530756
C5_GO_CELLULAR_RESPONSE_TO_FLUID_SHEAR_STRESS	14	Up	0.0299760559858854	0.671309138331329
C2_FRIDMAN_IMMORTALIZATION_DN	27	Up	0.0301063231830945	0.67353208908997
C2_IGARASHI_ATF4_TARGETS_UP	3	Up	0.0302730978638263	0.676566363061625
C5_GO_POSITIVE_REGULATION_OF_REGULATORY_T_CELL_DIFFERENTIATION	10	Up	0.0303579715155759	0.677445445974958
C5_GO_INTERMEDIATE_FILAMENT_BUNDLE_ASSEMBLY	5	Down	0.0303803521370703	0.677445445974958
C2_PID_PDGFRB_PATHWAY	119	Up	0.030405989496183	0.677445445974958
C5_GO_SEH1_ASSOCIATED_COMPLEX	15	Up	0.0304469383734784	0.677662748244951
C7_GSE17721_CPG_VS_GARDIQUIMOD_6H_BMDC_DN	170	Up	0.0305399699518299	0.679037632818425
C5_GO_FOAM_CELL_DIFFERENTIATION	27	Up	0.0305936777381665	0.679536259208785
C5_GO_VESICLE_TARGETING	80	Up	0.0306746234549054	0.680638248530042
C2_LUCAS_HNF4A_TARGETS_UP	48	Up	0.0307289262217027	0.680658859062185
C2_REACTOME_SIGNALING_BY_FGFR1_IN_DISEASE	33	Up	0.0307382194328593	0.680658859062185
C7_GSE34006_A2AR_KO_VS_A2AR_AGONIST_TREATED_TREG_UP	164	Up	0.0308559844379257	0.68239346310752
C5_GO_U12_TYPE_SPLICEOSOMAL_COMPLEX	21	Down	0.0308948250326214	0.68239346310752
C2_SHEPARD_CRUSH_AND_BURN_MUTANT_UP	152	Up	0.0309344641045366	0.68239346310752
C2_KEGG_TYPE_I_DIABETES_MELLITUS	31	Down	0.0309601294622838	0.68239346310752
C7_GSE24574_BCL6_LOW_TFH_VS_TCONV_CD4_TCELL_UP	140	Up	0.0310130796935439	0.68239346310752
C7_GSE43863_DAY6_EFF_VS_DAY150_MEM_TFH_CD4_TCELL_UP	167	Up	0.0310242400218327	0.68239346310752
C7_GSE43863_NAIVE_VS_TFH_CD4_EFF_TCELL_D6_LCMV_UP	155	Up	0.0310364471550997	0.68239346310752
C2_PID_NEPHRIN_NEPH1_PATHWAY	24	Up	0.0310732711087661	0.682512303635718
C7_GSE19888_ADENOSINE_A3R_INH_PRETREAT_AND_ACT_BY_A3R_VS_TCELL_MEMBRANES_ACT_MAST_CELL_DN	167	Up	0.0311390801550803	0.683266907281626
C5_GO_PHOSPHOLIPID_CATABOLIC_PROCESS	32	Up	0.031236148741707	0.684705205969829
C7_GSE16450_IMMATURE_VS_MATURE_NEURON_CELL_LINE_DN	165	Up	0.0312872585733659	0.685134191521399
C2_BIOCARTA_RACCYCD_PATHWAY	25	Up	0.0314291177032264	0.687197590779802
C5_GO_REGULATION_OF_SKELETAL_MUSCLE_CONTRACTION	8	Down	0.0314447546487651	0.687197590779802
C2_BIOCARTA_TALL1_PATHWAY	13	Up	0.0315445036535731	0.68800309277884
C5_GO_ALTERNATIVE_MRNA_SPLICING_VIA_SPLICEOSOME	60	Down	0.031544956056149	0.68800309277884
C2_RICKMAN_HEAD_AND_NECK_CANCER_B	24	Down	0.0315937001051601	0.6883750726022
C7_GSE12484_HEALTHY_VS_PERIDONTITIS_NEUTROPHILS_DN	127	Up	0.031698223041959	0.689960419980436
C5_GO_REGULATION_OF_MEMBRANE_TUBULATION	4	Up	0.0317376215828463	0.690126480124294
C2_REACTOME_DISEASES_ASSOCIATED_WITH_N_GLYCOSYLATION_OF_PROTEINS	15	Up	0.0317760532239179	0.690271204183169
C7_GSE14000_UNSTIM_VS_4H_LPS_DC_UP	165	Up	0.0318898139129188	0.690568311137416
C2_SCHUHMACHER_MYC_TARGETS_UP	69	Up	0.0319009617601116	0.690568311137416
C2_KOMMAGANI_TP63_GAMMA_TARGETS	9	Up	0.03192344275346	0.690568311137416
C5_GO_ANTIGEN_PROCESSING_AND_PRESENTATION_OF_EXOGENOUS_PEPTIDE_ANTIGEN_VIA_MHC_CLASS_I	61	Down	0.031945404955193	0.690568311137416
C2_HOLLEMAN_ASPARAGINASE_RESISTANCE_B_ALL_UP	19	Down	0.031955655590976	0.690568311137416
C7_GSE18791_CTRL_VS_NEWCASTLE_VIRUS_DC_16H_DN	138	Up	0.0320080797111495	0.690568311137416
C2_DAZARD_UV_RESPONSE_CLUSTER_G2	25	Up	0.0320390367457876	0.690568311137416
C2_BIOCARTA_PITX2_PATHWAY	15	Up	0.0320676538966517	0.690568311137416
C2_SMID_BREAST_CANCER_LUMINAL_A_UP	50	Down	0.0320758378648277	0.690568311137416
C5_GO_EXTRACELLULAR_MATRIX_STRUCTURAL_CONSTITUENT	97	Down	0.0321671234698915	0.69167872412047
C5_GO_METANEPHROS_DEVELOPMENT	45	Down	0.0322481528185904	0.69167872412047
C5_GO_GLYCEROPHOSPHOLIPID_CATABOLIC_PROCESS	19	Up	0.0322515460255148	0.69167872412047
C5_GO_RESPONSE_TO_ACTIVITY	50	Up	0.0322860037040793	0.69167872412047
C7_GSE9006_TYPE_1_DIABETES_AT_DX_VS_1MONTH_POST_DX_PBMC_UP	170	Up	0.0323351934089725	0.69167872412047
C6_RB_DN.V1_UP	118	Up	0.0323548332112682	0.69167872412047
C2_REACTOME_G1_S_DNA_DAMAGE_CHECKPOINTS	55	Down	0.0323716676798361	0.69167872412047
C7_GSE18893_TCONV_VS_TREG_2H_CULTURE_DN	175	Up	0.0323821416208865	0.69167872412047
C2_REACTOME_COPII_MEDIATED_VESICLE_TRANSPORT	60	Up	0.0326275388156623	0.695995602036192
C5_GO_VOLUNTARY_MUSCULOSKELETAL_MOVEMENT	6	Up	0.0327438743773387	0.695995602036192
C5_GO_CELL_TRAILING_EDGE	12	Up	0.0327460090386897	0.695995602036192
C7_GSE20500_CTRL_VS_RARA_ANTAGONIST_TREATED_CD4_TCELL_UP	147	Up	0.0327869918805023	0.695995602036192
C6_PDGF_UP.V1_UP	117	Up	0.0328096979721976	0.695995602036192
C5_GO_HISTONE_H3_K27_TRIMETHYLATION	7	Up	0.0328288545868873	0.695995602036192
C7_GSE43863_NAIVE_VS_MEMORY_TFH_CD4_TCELL_D150_LCMV_DN	166	Up	0.0328388172831048	0.695995602036192
C2_SASSON_RESPONSE_TO_FORSKOLIN_UP	75	Up	0.0328696561678162	0.695995602036192
C2_ZHOU_INFLAMMATORY_RESPONSE_LIVE_DN	297	Up	0.0329003015539783	0.695995602036192
C7_GSE7568_CTRL_VS_3H_TGFB_TREATED_MACROPHAGES_WITH_IL4_AND_DEXAMETHASONE_DN	170	Up	0.0329241835545387	0.695995602036192
C5_GO_DOPAMINE_TRANSPORT	25	Down	0.0329783408934342	0.695995602036192
C2_REACTOME_CD209_DC_SIGN_SIGNALING	17	Up	0.0329815940306518	0.695995602036192
C2_ENK_UV_RESPONSE_EPIDERMIS_DN	427	Up	0.0330007581870496	0.695995602036192
C2_REACTOME_SYNTHESIS_OF_PIPS_AT_THE_LATE_ENDOSOME_MEMBRANE	9	Up	0.0330966679372988	0.697069260905865
C2_REACTOME_FGFR1_MUTANT_RECEPTOR_ACTIVATION	27	Up	0.0331457903913384	0.697069260905865
C2_DORN_ADENOVIRUS_INFECTION_24HR_DN	37	Up	0.0331847453369734	0.697069260905865
C7_GSE14000_TRANSLATED_RNA_VS_MRNA_4H_LPS_DC_DN	146	Down	0.0332013767049827	0.697069260905865
C2_REACTOME_REGULATION_OF_APOPTOSIS	41	Down	0.0332121108980146	0.697069260905865
H_HALLMARK_WNT_BETA_CATENIN_SIGNALING	35	Up	0.0333348388511994	0.698871880794871
C7_GSE40443_INDUCED_VS_TOTAL_TREG_DN	163	Up	0.0333623413149326	0.698871880794871
C5_GO_COMPLEMENT_ACTIVATION_ALTERNATIVE_PATHWAY	7	Down	0.0334937642837415	0.700948980284892
C2_VISALA_RESPONSE_TO_HEAT_SHOCK_AND_AGING_UP	14	Up	0.0335416318938442	0.701217529636463
C7_GSE32986_CURDLAN_LOWDOSE_VS_CURDLAN_HIGHDOSE_STIM_DC_UP	173	Up	0.033571156415869	0.701217529636463
C5_GO_ACTIN_FILAMENT_BASED_MOVEMENT	87	Down	0.0336307694136993	0.701787900070883
C7_GSE11884_WT_VS_FURIN_KO_NAIVE_CD4_TCELL_DN	111	Up	0.0336921104288835	0.702393200428633
C7_GSE9006_HEALTHY_VS_TYPE_1_DIABETES_PBMC_1MONTH_POST_DX_DN	139	Up	0.0338081358002247	0.702908758694796
C5_GO_REGULATION_OF_T_HELPER_17_TYPE_IMMUNE_RESPONSE	16	Up	0.0338778531706376	0.702908758694796
C5_GO_POSITIVE_REGULATION_OF_PRI_MIRNA_TRANSCRIPTION_BY_RNA_POLYMERASE_II	22	Up	0.0338880937580387	0.702908758694796
C5_GO_POSITIVE_REGULATION_OF_PHENOTYPIC_SWITCHING	2	Up	0.0338954011195141	0.702908758694796
C1_chr12q14	31	Up	0.0339038226147863	0.702908758694796
C5_GO_NEGATIVE_REGULATION_OF_MACROAUTOPHAGY	26	Up	0.0339515877107753	0.702908758694796
C5_GO_DNA_METHYLATION_ON_CYTOSINE	3	Down	0.0339884050431154	0.702908758694796
C7_GSE18804_SPLEEN_MACROPHAGE_VS_COLON_TUMORAL_MACROPHAGE_DN	151	Up	0.0339895946305796	0.702908758694796
C5_GO_REGULATION_OF_REACTIVE_OXYGEN_SPECIES_BIOSYNTHETIC_PROCESS	67	Up	0.0340103970759858	0.702908758694796
C7_GSE2706_R848_VS_LPS_8H_STIM_DC_DN	146	Up	0.0340404186413905	0.702908758694796
C7_GSE32986_UNSTIM_VS_CURDLAN_HIGHDOSE_STIM_DC_UP	184	Up	0.0341007183821606	0.70307491369884
C2_DOUGLAS_BMI1_TARGETS_DN	276	Up	0.0341524042185585	0.70307491369884
C2_KEGG_RENAL_CELL_CARCINOMA	62	Up	0.0341658937073623	0.70307491369884
C2_REACTOME_AXON_GUIDANCE	424	Down	0.0342190691473796	0.70307491369884
C2_SHAFFER_IRF4_TARGETS_IN_PLASMA_CELL_VS_MATURE_B_LYMPHOCYTE	58	Up	0.0342895613550253	0.70307491369884
C7_GSE19923_WT_VS_HEB_AND_E2A_KO_DP_THYMOCYTE_DN	176	Up	0.0343497844939429	0.70307491369884
C5_GO_METANEPHRIC_NEPHRON_MORPHOGENESIS	12	Down	0.0344300334767304	0.70307491369884
C5_GO_REGULATION_OF_STRIATED_MUSCLE_CONTRACTION	58	Down	0.0345121057737142	0.70307491369884
C5_GO_PURINE_DEOXYRIBONUCLEOTIDE_CATABOLIC_PROCESS	6	Up	0.0345652007522548	0.70307491369884
C5_GO_CELLULAR_CARBOHYDRATE_BIOSYNTHETIC_PROCESS	64	Up	0.0345844466980773	0.70307491369884
C7_GSE12198_NK_VS_NK_ACT_EXPANSION_SYSTEM_DERIVED_NK_CELL_DN	176	Up	0.0346158935423189	0.70307491369884
C5_GO_SULFUR_COMPOUND_TRANSPORT	36	Up	0.0346865921610108	0.70307491369884
C5_GO_NOTCH_SIGNALING_PATHWAY	128	Up	0.0346921599667921	0.70307491369884
C3_ATGGYGGA_UNKNOWN	90	Up	0.0347356652837933	0.70307491369884
C2_LEE_EARLY_T_LYMPHOCYTE_UP	89	Down	0.0347535208573426	0.70307491369884
C3_GTGCCTT_MIR506	584	Up	0.0347639357935697	0.70307491369884
C7_GSE18281_SUBCAPSULAR_VS_CENTRAL_CORTICAL_REGION_OF_THYMUS_DN	163	Up	0.0347917147430046	0.70307491369884
C5_GO_NEGATIVE_REGULATION_OF_DNA_DEPENDENT_DNA_REPLICATION	22	Up	0.0348464761199779	0.70307491369884
C7_GSE2706_R848_VS_R848_AND_LPS_8H_STIM_DC_DN	147	Up	0.0348691182569433	0.70307491369884
C7_GSE9988_ANTI_TREM1_VS_LPS_MONOCYTE_UP	170	Up	0.0348833131413262	0.70307491369884
C5_GO_REGULATION_OF_GLUCOSE_METABOLIC_PROCESS	58	Up	0.0348901976461629	0.70307491369884
C7_GSE17721_CTRL_VS_GARDIQUIMOD_6H_BMDC_UP	165	Up	0.0349342682720779	0.70307491369884
C2_REACTOME_FOXO_MEDIATED_TRANSCRIPTION	55	Up	0.0349343708466909	0.70307491369884
C5_GO_AMMONIUM_ION_METABOLIC_PROCESS	38	Up	0.0349516370111273	0.70307491369884
C5_GO_INNER_ACROSOMAL_MEMBRANE	2	Down	0.0349821576797946	0.70307491369884
C2_WONG_MITOCHONDRIA_GENE_MODULE	185	Down	0.0350079415218622	0.70307491369884
C2_REACTOME_ALPHA_DEFENSINS	3	Up	0.035015656394573	0.70307491369884
C5_GO_CELLULAR_RESPONSE_TO_ESTROGEN_STIMULUS	11	Up	0.0350643428883058	0.70307491369884
C7_GSE38681_WT_VS_LYL1_KO_LYMPHOID_PRIMED_MULTIPOTENT_PROGENITOR_DN	168	Up	0.0350661832673027	0.70307491369884
C1_chr2q12	21	Down	0.0350807791954021	0.70307491369884
C5_GO_COLLAGEN_BIOSYNTHETIC_PROCESS	31	Up	0.0351357613133534	0.70307491369884
C5_GO_CRANIAL_NERVE_MORPHOGENESIS	19	Down	0.0351774677215576	0.70307491369884
C5_GO_REGULATION_OF_SERINE_TYPE_PEPTIDASE_ACTIVITY	2	Down	0.0352316302250849	0.70307491369884
C5_GO_NEGATIVE_REGULATION_OF_SERINE_TYPE_PEPTIDASE_ACTIVITY	2	Down	0.0352316302250849	0.70307491369884
C5_GO_POSITIVE_REGULATION_OF_REACTIVE_OXYGEN_SPECIES_BIOSYNTHETIC_PROCESS	37	Up	0.0352627583392019	0.70307491369884
C7_GSE17721_12H_VS_24H_LPS_BMDC_UP	164	Up	0.0352674691326164	0.70307491369884
C2_REACTOME_SPHINGOLIPID_METABOLISM	74	Up	0.0353368485062092	0.70307491369884
C7_GSE22601_IMMATURE_CD4_SINGLE_POSITIVE_VS_CD8_SINGLE_POSITIVE_THYMOCYTE_DN	175	Up	0.0353899112695924	0.70307491369884
C7_GSE46606_UNSTIM_VS_CD40L_IL2_IL5_1DAY_STIMULATED_IRF4_KO_BCELL_UP	175	Up	0.0353976365330314	0.70307491369884
C1_chr20q12	6	Down	0.035431449428381	0.70307491369884
C5_GO_REGULATION_OF_B_CELL_RECEPTOR_SIGNALING_PATHWAY	21	Down	0.0354647591673795	0.70307491369884
C5_GO_RESPONSE_TO_INSULIN	210	Up	0.035466307432463	0.70307491369884
C7_GSE3982_DC_VS_BCELL_UP	166	Up	0.0355523217554912	0.70307491369884
C7_GSE19888_ADENOSINE_A3R_ACT_VS_TCELL_MEMBRANES_ACT_IN_MAST_CELL_DN	149	Up	0.0355649233062824	0.70307491369884
C7_GSE29617_CTRL_VS_TIV_FLU_VACCINE_PBMC_2008_UP	149	Up	0.0355764582208083	0.70307491369884
C2_PID_P38_MK2_PATHWAY	17	Up	0.0355792314884315	0.70307491369884
C2_ROY_WOUND_BLOOD_VESSEL_DN	11	Down	0.0355813797821314	0.70307491369884
C5_GO_PARANODE_REGION_OF_AXON	7	Down	0.035633381506032	0.70307491369884
C5_GO_NEGATIVE_REGULATION_OF_KERATINOCYTE_DIFFERENTIATION	3	Down	0.035634372783797	0.70307491369884
C5_GO_NUCLEOTIDE_SUGAR_TRANSMEMBRANE_TRANSPORTER_ACTIVITY	13	Up	0.0357424953795314	0.703950620565805
C7_GSE40274_CTRL_VS_SATB1_TRANSDUCED_ACTIVATED_CD4_TCELL_DN	144	Up	0.0357435683139568	0.703950620565805
C5_GO_PHOSPHATIDYLINOSITOL_3_KINASE_COMPLEX	23	Up	0.0359415132002736	0.704871868467866
C5_GO_OLIGOSACCHARIDE_BIOSYNTHETIC_PROCESS	12	Up	0.035977477744713	0.704871868467866
C2_SARTIPY_NORMAL_AT_INSULIN_RESISTANCE_UP	22	Up	0.0360063413050427	0.704871868467866
C2_KANNAN_TP53_TARGETS_UP	44	Up	0.0360749737545746	0.704871868467866
C2_BUYTAERT_PHOTODYNAMIC_THERAPY_STRESS_UP	727	Up	0.0360972519379407	0.704871868467866
C5_GO_REGULATION_OF_RESPONSE_TO_BIOTIC_STIMULUS	105	Up	0.0361325845933899	0.704871868467866
C2_BIOCARTA_GSK3_PATHWAY	18	Up	0.0361606397217627	0.704871868467866
C5_GO_GOLGI_TO_PLASMA_MEMBRANE_PROTEIN_TRANSPORT	34	Up	0.0361738544093501	0.704871868467866
C5_GO_INTRAMOLECULAR_TRANSFERASE_ACTIVITY_PHOSPHOTRANSFERASES	7	Up	0.0362076490075404	0.704871868467866
C2_SMIRNOV_CIRCULATING_ENDOTHELIOCYTES_IN_CANCER_UP	141	Up	0.0362289094486867	0.704871868467866
C5_GO_NEGATIVE_REGULATION_OF_CHEMOKINE_MEDIATED_SIGNALING_PATHWAY	5	Down	0.0362560749133053	0.704871868467866
C2_GRAHAM_CML_QUIESCENT_VS_CML_DIVIDING_UP	18	Up	0.0363000123470798	0.704871868467866
C5_GO_DORSAL_VENTRAL_NEURAL_TUBE_PATTERNING	18	Up	0.0363798592178228	0.704871868467866
C5_GO_ANCHORED_COMPONENT_OF_PLASMA_MEMBRANE	33	Down	0.0363993730684235	0.704871868467866
C2_BIOCARTA_ARAP_PATHWAY	16	Up	0.0364141328326156	0.704871868467866
C7_GSE21360_PRIMARY_VS_TERTIARY_MEMORY_CD8_TCELL_UP	177	Up	0.036435847404119	0.704871868467866
C5_GO_INTERLEUKIN_13_PRODUCTION	18	Up	0.036456996122161	0.704871868467866
C5_GO_REGULATION_OF_MACROPHAGE_APOPTOTIC_PROCESS	9	Up	0.0365150035296519	0.704871868467866
C6_PDGF_ERK_DN.V1_DN	121	Up	0.0365361601734376	0.704871868467866
C2_WANG_THOC1_TARGETS_DN	10	Down	0.0365693236012471	0.704871868467866
C5_GO_NEUROTRANSMITTER_GATED_ION_CHANNEL_CLUSTERING	7	Down	0.0365723648040435	0.704871868467866
C5_GO_NEGATIVE_REGULATION_OF_NOTCH_SIGNALING_PATHWAY	27	Up	0.0366292819319765	0.704871868467866
C7_GSE2405_HEAT_KILLED_LYSATE_VS_LIVE_A_PHAGOCYTOPHILUM_STIM_NEUTROPHIL_24H_DN	157	Up	0.0366344812652475	0.704871868467866
C5_GO_AMPA_GLUTAMATE_RECEPTOR_CLUSTERING	4	Down	0.0366754354789373	0.704871868467866
C5_GO_ACTIVATION_OF_NF_KAPPAB_INDUCING_KINASE_ACTIVITY	17	Up	0.0366785911347971	0.704871868467866
C7_GSE20366_EX_VIVO_VS_HOMEOSTATIC_CONVERSION_TREG_UP	180	Up	0.0367626545438532	0.704871868467866
C5_GO_T_CELL_ACTIVATION_INVOLVED_IN_IMMUNE_RESPONSE	77	Up	0.036780154670793	0.704871868467866
C5_GO_POSITIVE_REGULATION_OF_T_CELL_RECEPTOR_SIGNALING_PATHWAY	13	Up	0.0368063527083113	0.704871868467866
C7_GSE6674_ANTI_IGM_VS_CPG_STIM_BCELL_DN	165	Up	0.0368274487623324	0.704871868467866
C2_BURTON_ADIPOGENESIS_1	26	Up	0.0368666975178546	0.704871868467866
C5_GO_ENDONUCLEOLYTIC_CLEAVAGE_IN_5_ETS_OF_TRICISTRONIC_RRNA_TRANSCRIPT_SSU_RRNA_5_8S_RRNA_LSU_RRNA_	2	Up	0.0368904946471205	0.704871868467866
C2_NIKOLSKY_BREAST_CANCER_14Q22_AMPLICON	13	Up	0.036938172330105	0.704871868467866
C5_GO_TOLL_LIKE_RECEPTOR_SIGNALING_PATHWAY	115	Up	0.0369424816242287	0.704871868467866
C2_NIKOLSKY_BREAST_CANCER_11Q12_Q14_AMPLICON	115	Up	0.0370024643754	0.704871868467866
C7_GSE23308_WT_VS_MINERALCORTICOID_REC_KO_MACROPHAGE_DN	160	Up	0.0370085341535879	0.704871868467866
C7_GSE39820_CTRL_VS_TGFBETA3_IL6_IL23A_CD4_TCELL_DN	168	Up	0.037015998851331	0.704871868467866
C5_GO_RNA_POLYMERASE_III_TYPE_1_PROMOTER_DNA_BINDING	5	Up	0.0370924053386777	0.704871868467866
C2_NIKOLSKY_BREAST_CANCER_19Q13.1_AMPLICON	21	Up	0.0371455649888865	0.704871868467866
C2_HOLLERN_SOLID_NODULAR_BREAST_TUMOR_UP	8	Down	0.0371711757588327	0.704871868467866
C5_GO_DOPAMINE_SECRETION	19	Down	0.0371903975433517	0.704871868467866
C5_GO_ADRENERGIC_RECEPTOR_BINDING	16	Up	0.0372158404343579	0.704871868467866
C5_GO_POSITIVE_REGULATION_OF_KILLING_OF_CELLS_OF_OTHER_ORGANISM	9	Up	0.0372361896202337	0.704871868467866
C2_JISON_SICKLE_CELL_DISEASE_DN	156	Down	0.0372764519848916	0.704871868467866
C5_GO_UBIQUITIN_DEPENDENT_ERAD_PATHWAY	63	Up	0.0372791783173923	0.704871868467866
C1_chrYq11	9	Down	0.0372832693992715	0.704871868467866
C3_GGCAGTG_MIR3243P	78	Up	0.0373212628703962	0.704871868467866
C5_GO_PRERIBOSOME_LARGE_SUBUNIT_PRECURSOR	14	Up	0.0373459930530971	0.704871868467866
C5_GO_NEGATIVE_REGULATION_OF_REGULATORY_T_CELL_DIFFERENTIATION	3	Up	0.0373478580585791	0.704871868467866
C2_AKL_HTLV1_INFECTION_DN	59	Down	0.037419324083718	0.705153488548286
C2_REACTOME_OTHER_SEMAPHORIN_INTERACTIONS	16	Down	0.037440490725922	0.705153488548286
C2_KEGG_PROTEASOME	33	Down	0.0374635498920257	0.705153488548286
C5_GO_PEPTIDE_METABOLIC_PROCESS	82	Down	0.0374926243738559	0.705153488548286
C7_GSE34006_WT_VS_A2AR_KO_TREG_UP	147	Up	0.0376602227924591	0.707692923633728
C5_GO_MITOGEN_ACTIVATED_PROTEIN_KINASE_KINASE_BINDING	13	Up	0.0376951245577	0.707736552088951
C5_GO_MITOTIC_DNA_REPLICATION	11	Up	0.0379171481087144	0.710936877577786
C6_TBK1.DF_UP	250	Up	0.0379310335180525	0.710936877577786
C2_REACTOME_MACROAUTOPHAGY	76	Up	0.0381108697290039	0.711527537252097
C2_AGUIRRE_PANCREATIC_CANCER_COPY_NUMBER_UP	242	Up	0.0381499131191692	0.711527537252097
C5_GO_GLYCEROLIPID_BIOSYNTHETIC_PROCESS	182	Up	0.0381527600333363	0.711527537252097
C7_GSE3982_CTRL_VS_IGE_STIM_MAST_CELL_DN	158	Up	0.0381707189406262	0.711527537252097
C2_REACTOME_DEGRADATION_OF_AXIN	43	Down	0.0381763816325625	0.711527537252097
C5_GO_HISTONE_H3_K36_DEMETHYLATION	9	Up	0.0381918293254129	0.711527537252097
C5_GO_HISTONE_DEMETHYLASE_ACTIVITY_H3_K36_SPECIFIC_	9	Up	0.0381918293254129	0.711527537252097
C5_GO_N_ACETYLGLUCOSAMINE_6_O_SULFOTRANSFERASE_ACTIVITY	2	Down	0.0382593020764202	0.712075710236624
C5_GO_FUSION_OF_SPERM_TO_EGG_PLASMA_MEMBRANE_INVOLVED_IN_SINGLE_FERTILIZATION	6	Down	0.0383213465605561	0.712075710236624
C5_GO_POSITIVE_REGULATION_OF_CYTOSOLIC_CALCIUM_ION_CONCENTRATION_INVOLVED_IN_PHOSPHOLIPASE_C_ACTIVATING_G_PROTEIN_COUPLED_SIGNALING_PATHWAY	21	Up	0.038459150654464	0.712075710236624
C7_GSE14769_UNSTIM_VS_60MIN_LPS_BMDM_DN	171	Up	0.0384690464610846	0.712075710236624
C5_GO_NUCLEAR_TRANSCRIBED_MRNA_CATABOLIC_PROCESS_DEADENYLATION_INDEPENDENT_DECAY	7	Up	0.0384885165737878	0.712075710236624
C2_PID_PI3K_PLC_TRK_PATHWAY	31	Up	0.0384889823784195	0.712075710236624
C2_BRACHAT_RESPONSE_TO_CAMPTOTHECIN_DN	35	Down	0.0385144786675911	0.712075710236624
C3_CAGGTCC_MIR492	47	Down	0.0385175783738256	0.712075710236624
C7_GSE24574_BCL6_LOW_TFH_VS_NAIVE_CD4_TCELL_UP	156	Up	0.0386210901659356	0.712075710236624
C5_GO_T_HELPER_17_TYPE_IMMUNE_RESPONSE	24	Up	0.0386374518478904	0.712075710236624
C2_WORSCHECH_TUMOR_EVASION_AND_TOLEROGENICITY_DN	13	Up	0.0386490042787098	0.712075710236624
C5_GO_ELECTRON_TRANSFER_ACTIVITY	89	Down	0.0386563788497404	0.712075710236624
C5_GO_CATION_CATION_ANTIPORTER_ACTIVITY	19	Up	0.0387483833397494	0.712075710236624
C5_GO_MICROTUBULE_NUCLEATION	22	Up	0.0387509578242206	0.712075710236624
C2_SANSOM_APC_MYC_TARGETS	208	Up	0.0387765578373398	0.712075710236624
C2_REACTOME_DDX58_IFIH1_MEDIATED_INDUCTION_OF_INTERFERON_ALPHA_BETA	62	Up	0.0387924816558997	0.712075710236624
C5_GO_CYTOCHROME_COMPLEX	20	Down	0.0388179046390822	0.712075710236624
C5_GO_POSITIVE_REGULATION_OF_INTERFERON_BETA_PRODUCTION	27	Up	0.0388736205906527	0.712075710236624
C5_GO_METANEPHROS_MORPHOGENESIS	15	Down	0.0388761540300456	0.712075710236624
C5_GO_CYTOKINE_SECRETION_INVOLVED_IN_IMMUNE_RESPONSE	17	Up	0.038876849069679	0.712075710236624
C7_GSE9946_MATURE_STIMULATORY_VS_PROSTAGLANDINE2_TREATED_MATURE_DC_UP	108	Up	0.0390131625566311	0.713970455111791
C7_GSE28783_CTRL_ANTI_MIR_VS_UNTREATED_ATHEROSCLEROSIS_MACROPHAGE_DN	153	Up	0.0390967557572505	0.714480252743883
C7_GSE6875_WT_VS_FOXP3_KO_TREG_UP	164	Up	0.0391308791512639	0.714480252743883
C2_KEGG_T_CELL_RECEPTOR_SIGNALING_PATHWAY	96	Up	0.0391396906856889	0.714480252743883
C5_GO_RESPONSE_TO_IMMOBILIZATION_STRESS	16	Up	0.0392763286386296	0.71637253317964
C7_GSE10325_LUPUS_BCELL_VS_LUPUS_MYELOID_UP	167	Down	0.0393802466113745	0.717665349948732
C2_SHIN_B_CELL_LYMPHOMA_CLUSTER_2	26	Up	0.0395159041561848	0.718549508088774
C5_GO_ARP2_3_COMPLEX_BINDING	7	Down	0.0395167564203683	0.718549508088774
C5_GO_RESPONSE_TO_MISFOLDED_PROTEIN	20	Up	0.0395532369364089	0.718549508088774
C5_GO_BASIC_AMINO_ACID_TRANSMEMBRANE_TRANSPORT	8	Up	0.0395736695105512	0.718549508088774
C5_GO_SOMATIC_RECOMBINATION_OF_IMMUNOGLOBULIN_GENE_SEGMENTS	44	Up	0.0396111682735943	0.718549508088774
C2_SASSON_RESPONSE_TO_GONADOTROPHINS_UP	72	Up	0.0396596932630474	0.718549508088774
C7_GSE9988_ANTI_TREM1_AND_LPS_VS_CTRL_TREATED_MONOCYTES_DN	181	Up	0.0396603075173061	0.718549508088774
C7_GSE42724_NAIVE_BCELL_VS_PLASMABLAST_UP	167	Up	0.0397091337455895	0.718568490319699
C5_GO_CD4_POSITIVE_CD25_POSITIVE_ALPHA_BETA_REGULATORY_T_CELL_DIFFERENTIATION	4	Up	0.0397606433787362	0.718568490319699
C7_GSE13484_12H_VS_3H_YF17D_VACCINE_STIM_PBMC_DN	170	Up	0.0397723758258905	0.718568490319699
C2_LIEN_BREAST_CARCINOMA_METAPLASTIC	19	Down	0.0397936700204667	0.718568490319699
C5_GO_ISOMERASE_ACTIVITY	120	Up	0.0398284475663339	0.718599141597568
C3_AAAYRNCTG_UNKNOWN	268	Down	0.0398933132967843	0.718719067381535
C7_GSE26351_UNSTIM_VS_WNT_PATHWAY_STIM_HEMATOPOIETIC_PROGENITORS_DN	171	Up	0.0399391414142746	0.718719067381535
C5_GO_CIA_COMPLEX	4	Down	0.0400390378696557	0.718719067381535
C5_GO_NEGATIVE_REGULATION_OF_PEPTIDYL_THREONINE_PHOSPHORYLATION	14	Up	0.0400754041072961	0.718719067381535
C7_GSE17974_CTRL_VS_ACT_IL4_AND_ANTI_IL12_12H_CD4_TCELL_DN	170	Up	0.0400972853186623	0.718719067381535
C5_GO_PROTEIN_MANNOSYLATION	24	Up	0.0400982718877161	0.718719067381535
C5_GO_N_ACETYLNEURAMINATE_CATABOLIC_PROCESS	6	Up	0.0401021408007307	0.718719067381535
C2_REACTOME_GDP_FUCOSE_BIOSYNTHESIS	6	Up	0.0401360839399839	0.718719067381535
C5_GO_EUKARYOTIC_TRANSLATION_INITIATION_FACTOR_2_COMPLEX	5	Down	0.0402405035947045	0.718719067381535
C7_GSE11864_CSF1_IFNG_VS_CSF1_PAM3CYS_IN_MAC_DN	155	Up	0.0402550797543128	0.718719067381535
C7_GSE17974_2H_VS_72H_UNTREATED_IN_VITRO_CD4_TCELL_UP	164	Up	0.0402551992764558	0.718719067381535
C5_GO_INTRASPECIES_INTERACTION_BETWEEN_ORGANISMS	33	Down	0.0403055107512917	0.718719067381535
C5_GO_COPII_COATED_VESICLE_BUDDING	62	Up	0.0403504032815962	0.718719067381535
C3_AAACCAC_MIR140	87	Up	0.0403875338451367	0.718719067381535
C5_GO_NEGATIVE_REGULATION_OF_EMBRYONIC_DEVELOPMENT	16	Up	0.0405176901189052	0.718719067381535
C5_GO_PROTEIN_LOCALIZATION_TO_JUXTAPARANODE_REGION_OF_AXON	4	Down	0.0405372608928206	0.718719067381535
C5_GO_NEGATIVE_REGULATION_OF_GLYCOGEN_METABOLIC_PROCESS	6	Up	0.0405681438394346	0.718719067381535
C2_PROVENZANI_METASTASIS_DN	108	Up	0.0406332739137776	0.718719067381535
C2_REACTOME_COPI_DEPENDENT_GOLGI_TO_ER_RETROGRADE_TRAFFIC	78	Up	0.0406466709634387	0.718719067381535
C7_GSE36392_TYPE_2_MYELOID_VS_EOSINOPHIL_IL25_TREATED_LUNG_DN	162	Up	0.040659187129338	0.718719067381535
C5_GO_REGULATION_OF_VASCULAR_PERMEABILITY	20	Up	0.0407271435627376	0.718719067381535
C2_CHEOK_RESPONSE_TO_HD_MTX_UP	18	Down	0.0407274894545871	0.718719067381535
C7_GSE45739_UNSTIM_VS_ACD3_ACD28_STIM_WT_CD4_TCELL_DN	186	Up	0.040734661366389	0.718719067381535
C7_GSE12845_NAIVE_VS_DARKZONE_GC_TONSIL_BCELL_UP	159	Up	0.0407736977748867	0.718719067381535
C2_PID_FOXM1_PATHWAY	34	Up	0.0408265438224935	0.718719067381535
C5_GO_POSITIVE_REGULATION_OF_VASCULAR_ASSOCIATED_SMOOTH_MUSCLE_CELL_APOPTOTIC_PROCESS	7	Up	0.0408321155893032	0.718719067381535
C5_GO_GLUTATHIONE_DERIVATIVE_BIOSYNTHETIC_PROCESS	17	Down	0.0408594301697134	0.718719067381535
C2_WANG_CISPLATIN_RESPONSE_AND_XPC_DN	179	Up	0.0408714888616367	0.718719067381535
C5_GO_MON1_CCZ1_COMPLEX	5	Up	0.0408750871919498	0.718719067381535
C7_GSE40666_WT_VS_STAT1_KO_CD8_TCELL_UP	168	Up	0.0409059044267688	0.718719067381535
C7_GSE25088_WT_VS_STAT6_KO_MACROPHAGE_IL4_STIM_DN	170	Down	0.0409221755253031	0.718719067381535
C5_GO_DIGESTIVE_TRACT_MORPHOGENESIS	27	Down	0.040974202764005	0.718719067381535
C2_VETTER_TARGETS_OF_PRKCA_AND_ETS1_UP	15	Up	0.0410321917621867	0.718719067381535
C5_GO_IMMUNOLOGICAL_MEMORY_FORMATION_PROCESS	8	Up	0.0410358903049199	0.718719067381535
C7_GSE13485_DAY1_VS_DAY21_YF17D_VACCINE_PBMC_UP	155	Up	0.0410559540975192	0.718719067381535
C5_GO_REGULATION_OF_GLIAL_CELL_PROLIFERATION	22	Up	0.0410733571368192	0.718719067381535
C5_GO_NEGATIVE_REGULATION_OF_CHEMOKINE_PRODUCTION	18	Up	0.0411503358484885	0.718719067381535
C7_GSE15750_DAY6_VS_DAY10_TRAF6KO_EFF_CD8_TCELL_DN	169	Up	0.0411651643616642	0.718719067381535
C7_GSE2770_UNTREATED_VS_TGFB_AND_IL4_TREATED_ACT_CD4_TCELL_2H_DN	171	Up	0.0412306929801814	0.718719067381535
C5_GO_POSITIVE_REGULATION_OF_NEURAL_PRECURSOR_CELL_PROLIFERATION	29	Down	0.0412454413571859	0.718719067381535
C7_GSE21033_CTRL_VS_POLYIC_STIM_DC_1H_UP	140	Up	0.0412695793121649	0.718719067381535
C5_GO_REGULATION_OF_PROSTATIC_BUD_FORMATION	4	Down	0.0412836975280078	0.718719067381535
C2_REACTOME_GLUCOSE_METABOLISM	76	Up	0.0412872144604089	0.718719067381535
C2_MYLLYKANGAS_AMPLIFICATION_HOT_SPOT_30	4	Down	0.0412908620398728	0.718719067381535
C5_GO_CELL_AGING	89	Up	0.0414381516597303	0.720682511418238
C5_GO_SPHINGOLIPID_METABOLIC_PROCESS	67	Up	0.0414700151577958	0.720682511418238
C5_GO_DEATH_INDUCING_SIGNALING_COMPLEX_ASSEMBLY	8	Up	0.0415933984201033	0.721769050743519
C2_REACTOME_RAB_REGULATION_OF_TRAFFICKING	106	Up	0.0415989896207193	0.721769050743519
C2_FARMER_BREAST_CANCER_CLUSTER_5	15	Up	0.0416568608502996	0.722196319434205
C5_GO_NEGATIVE_REGULATION_OF_MACROPHAGE_DIFFERENTIATION	5	Down	0.0417365192819714	0.722250541517761
C7_GSE25123_WT_VS_PPARG_KO_MACROPHAGE_DN	169	Down	0.0417503218304153	0.722250541517761
C5_GO_PHOSPHOLIPID_METABOLIC_PROCESS	200	Up	0.0417597330086226	0.722250541517761
C3_GATA6_01	187	Down	0.0418745827641794	0.723130510830072
C7_GSE6269_FLU_VS_STAPH_AUREUS_INF_PBMC_DN	151	Up	0.0418771892751568	0.723130510830072
C5_GO_GOLGI_VESICLE_BUDDING	70	Up	0.0419866810625539	0.723982783394678
C5_GO_OPSONIZATION	3	Up	0.0419957116438763	0.723982783394678
C5_GO_COMPLEMENT_ACTIVATION_LECTIN_PATHWAY	5	Down	0.0420594448064084	0.723982783394678
C5_GO_COSTAMERE	15	Up	0.0420598569554888	0.723982783394678
C2_REACTOME_REGULATION_OF_FZD_BY_UBIQUITINATION	12	Down	0.0421117327596478	0.724301797892184
C2_KEGG_SPHINGOLIPID_METABOLISM	33	Up	0.0421690367659832	0.724713596255896
C5_GO_RECEPTOR_ANTAGONIST_ACTIVITY	14	Down	0.0422683087306913	0.725007039513589
C5_GO_DETECTION_OF_LIGHT_STIMULUS	39	Down	0.0422950917304711	0.725007039513589
C5_GO_NFAT_PROTEIN_BINDING	4	Up	0.0422970284477355	0.725007039513589
C5_GO_RESPONSE_TO_PEPTIDE_HORMONE	316	Up	0.0423306969821902	0.725007039513589
C5_GO_GLUCOCORTICOID_METABOLIC_PROCESS	11	Up	0.0423529868408021	0.725007039513589
C7_GSE8678_IL7R_LOW_VS_HIGH_EFF_CD8_TCELL_UP	167	Up	0.0424128654250948	0.725460374511287
C2_REACTOME_ACTIVATION_OF_RAC1_DOWNSTREAM_OF_NMDARS	6	Up	0.0424664502949928	0.725548573877005
C5_GO_3M_COMPLEX	4	Up	0.0424875167462402	0.725548573877005
C5_GO_REGULATION_OF_GERMINAL_CENTER_FORMATION	9	Up	0.0425454824081753	0.725548573877005
C5_GO_POSITIVE_REGULATION_OF_DEFENSE_RESPONSE_TO_VIRUS_BY_HOST	22	Up	0.0425516219269578	0.725548573877005
C2_ANASTASSIOU_MULTICANCER_INVASIVENESS_SIGNATURE	40	Down	0.042589470092614	0.725624359860278
C5_GO_LIPASE_ACTIVITY	81	Up	0.0426356140840653	0.725641165435861
C2_SAKAI_TUMOR_INFILTRATING_MONOCYTES_DN	73	Down	0.0426578995280286	0.725641165435861
C5_GO_POSITIVE_REGULATION_OF_PODOSOME_ASSEMBLY	8	Up	0.0426918313129204	0.725641165435861
C5_GO_CARBOHYDRATE_DERIVATIVE_TRANSPORT	60	Up	0.0427240735898571	0.725641165435861
C5_GO_HIGH_DENSITY_LIPOPROTEIN_PARTICLE_ASSEMBLY	10	Up	0.0427805780941846	0.72588554550574
C5_GO_PROTEIN_KINASE_COMPLEX	92	Up	0.0428052931820123	0.72588554550574
C5_GO_NUCLEOTIDE_ACTIVATED_PROTEIN_KINASE_COMPLEX	10	Up	0.0428806742509122	0.726353149299711
C7_GSE17186_BLOOD_VS_CORD_BLOOD_CD21LOW_TRANSITIONAL_BCELL_UP	178	Up	0.0428997417737665	0.726353149299711
C2_AMIT_SERUM_RESPONSE_120_MCF10A	53	Up	0.0429759936780233	0.726784011022939
C5_GO_TELETHONIN_BINDING	3	Down	0.0429921030320157	0.726784011022939
C5_GO_POSITIVE_REGULATION_OF_AXON_GUIDANCE	7	Down	0.0430624988284953	0.727407979822243
C7_GSE5589_WT_VS_IL6_KO_LPS_STIM_MACROPHAGE_45MIN_DN	163	Up	0.0430973192772272	0.727430510224714
C5_GO_REGULATION_OF_INORGANIC_ANION_TRANSMEMBRANE_TRANSPORT	6	Down	0.0431598018776057	0.727769515498681
C7_GSE22229_RENAL_TRANSPLANT_VS_HEALTHY_PBMC_UP	171	Up	0.0431844084830732	0.727769515498681
C5_GO_NEGATIVE_REGULATION_OF_ANDROGEN_RECEPTOR_SIGNALING_PATHWAY	10	Down	0.0432555058959569	0.728159497433085
C5_GO_NEURAL_TUBE_PATTERNING	28	Up	0.0432844206203314	0.728159497433085
C5_GO_P38MAPK_CASCADE	36	Up	0.0433542458330191	0.728159497433085
C7_GSE28783_ANTI_MIR33_VS_UNTREATED_ATHEROSCLEROSIS_MACROPHAGE_UP	158	Up	0.0433618486070312	0.728159497433085
C5_GO_L_TYPE_VOLTAGE_GATED_CALCIUM_CHANNEL_COMPLEX	3	Up	0.043380615472741	0.728159497433085
C5_GO_PHOSPHOLIPASE_ACTIVITY	68	Up	0.0434934211696161	0.728159497433085
C5_GO_METANEPHRIC_EPITHELIUM_DEVELOPMENT	12	Down	0.0435027276389577	0.728159497433085
C7_GSE40274_GATA1_VS_FOXP3_AND_GATA1_TRANSDUCED_ACTIVATED_CD4_TCELL_UP	176	Up	0.043529489815699	0.728159497433085
C5_GO_NEGATIVE_REGULATION_OF_AUTOPHAGY	64	Up	0.0436112104405647	0.728159497433085
C5_GO_CYCLIN_DEPENDENT_PROTEIN_KINASE_ACTIVITY	29	Up	0.0436188512810962	0.728159497433085
C2_PID_TOLL_ENDOGENOUS_PATHWAY	22	Up	0.0436429097933643	0.728159497433085
C5_GO_POLYKETIDE_METABOLIC_PROCESS	7	Down	0.0436583122791641	0.728159497433085
C5_GO_NATURAL_KILLER_CELL_CHEMOTAXIS	6	Down	0.0437103985667883	0.728159497433085
C5_GO_POSITIVE_REGULATION_OF_SPINDLE_ASSEMBLY	3	Up	0.0437109987255972	0.728159497433085
C7_GSE37532_VISCERAL_ADIPOSE_TISSUE_VS_LN_DERIVED_TREG_CD4_TCELL_UP	153	Up	0.0437636787845005	0.728159497433085
C7_GSE22886_NAIVE_BCELL_VS_BLOOD_PLASMA_CELL_DN	171	Up	0.0437770784849181	0.728159497433085
C5_GO_MORPHOGENESIS_OF_AN_EPITHELIAL_FOLD	15	Down	0.0439014020830169	0.728159497433085
C5_GO_MEMBRANE_TO_MEMBRANE_DOCKING	5	Up	0.043927312025182	0.728159497433085
C5_GO_GERMINAL_CENTER_FORMATION	14	Up	0.0439595416256063	0.728159497433085
C7_GSE32901_NAIVE_VS_TH17_ENRICHED_CD4_TCELL_UP	124	Up	0.0439770957895165	0.728159497433085
C2_REACTOME_FGFRL1_MODULATION_OF_FGFR1_SIGNALING	7	Up	0.0441026668528166	0.728159497433085
C5_GO_POSITIVE_REGULATION_OF_CELL_CYCLE_PHASE_TRANSITION	79	Up	0.044106015435559	0.728159497433085
C2_REACTOME_REGULATION_OF_INNATE_IMMUNE_RESPONSES_TO_CYTOSOLIC_DNA	11	Down	0.0441160182146518	0.728159497433085
C7_GSE17721_POLYIC_VS_PAM3CSK4_2H_BMDC_UP	169	Up	0.0441213046939319	0.728159497433085
C5_GO_INACTIVATION_OF_MAPK_ACTIVITY	19	Up	0.044129178207011	0.728159497433085
C5_GO_NEGATIVE_REGULATION_OF_COLD_INDUCED_THERMOGENESIS	39	Up	0.0441681330366809	0.728159497433085
C5_GO_HEME_BIOSYNTHETIC_PROCESS	19	Up	0.0442107267536071	0.728159497433085
C5_GO_NEGATIVE_REGULATION_OF_INTERLEUKIN_1_SECRETION	11	Up	0.0442623631506059	0.728159497433085
C2_KEGG_PORPHYRIN_AND_CHLOROPHYLL_METABOLISM	21	Up	0.0443031132740373	0.728159497433085
C3_CTCAGGG_MIR125B_MIR125A	271	Up	0.0443176497406691	0.728159497433085
C5_GO_SPHINGOMYELIN_METABOLIC_PROCESS	4	Up	0.0443183979486673	0.728159497433085
C2_REACTOME_IONOTROPIC_ACTIVITY_OF_KAINATE_RECEPTORS	7	Down	0.0443574826239801	0.728159497433085
C2_REACTOME_GLYCOLYSIS	61	Up	0.0443722744288392	0.728159497433085
C5_GO_PHOTOTRANSDUCTION	31	Down	0.0443828716806202	0.728159497433085
C2_KANG_FLUOROURACIL_RESISTANCE_DN	10	Up	0.0444013416061045	0.728159497433085
C2_RUNNE_GENDER_EFFECT_UP	7	Down	0.0444142767619039	0.728159497433085
C7_GSE5589_LPS_VS_LPS_AND_IL10_STIM_IL6_KO_MACROPHAGE_180MIN_DN	176	Up	0.0444988662028677	0.728434409734564
C2_KEGG_NON_SMALL_CELL_LUNG_CANCER	48	Up	0.0445195760850442	0.728434409734564
C7_GSE21546_WT_VS_ELK1_KO_ANTI_CD3_STIM_DP_THYMOCYTES_UP	151	Up	0.0445538294522622	0.728434409734564
C7_GSE2770_UNTREATED_VS_ACT_CD4_TCELL_48H_DN	159	Up	0.0445977560755216	0.728434409734564
C2_PID_INSULIN_PATHWAY	39	Up	0.0445987094299576	0.728434409734564
C7_GSE2197_CPG_DNA_VS_UNTREATED_IN_DC_UP	161	Up	0.0446571339323944	0.728840661467621
C7_GSE28726_NAIVE_CD4_TCELL_VS_NAIVE_VA24NEG_NKTCELL_DN	149	Up	0.0447121069685475	0.729190014773091
C5_GO_AUTOPHAGOSOME_MEMBRANE	26	Up	0.0447497716734379	0.729256781742004
C5_GO_REGULATION_OF_MDA_5_SIGNALING_PATHWAY	5	Up	0.0448700983976694	0.730268402915761
C2_JOHANSSON_BRAIN_CANCER_EARLY_VS_LATE_DN	36	Up	0.0448790829025706	0.730268402915761
C5_GO_NEGATIVE_REGULATION_OF_CHEMOTAXIS	38	Down	0.0449216176097948	0.730413397707763
C5_GO_SREBP_SIGNALING_PATHWAY	9	Up	0.045048380507793	0.731926678960948
C5_GO_POLYSACCHARIDE_BIOSYNTHETIC_PROCESS	59	Up	0.0451280470649629	0.732560352130569
C2_HU_ANGIOGENESIS_DN	33	Down	0.045174772072115	0.732560352130569
C2_BOQUEST_STEM_CELL_UP	181	Down	0.0452032502604016	0.732560352130569
C2_NOJIMA_SFRP2_TARGETS_UP	23	Up	0.0452222728079498	0.732560352130569
C5_GO_RETROGRADE_VESICLE_MEDIATED_TRANSPORT_GOLGI_TO_ENDOPLASMIC_RETICULUM	75	Up	0.0452828488083579	0.732995025830073
C5_GO_REGULATION_OF_HISTONE_H3_K4_METHYLATION	22	Down	0.0453731064830086	0.733343221698687
C2_REACTOME_BIOSYNTHESIS_OF_EPA_DERIVED_SPMS	5	Down	0.0455519365840124	0.733343221698687
C5_GO_CELLULAR_RESPONSE_TO_PEPTIDE	284	Up	0.0455859072644796	0.733343221698687
C5_GO_BLOOD_VESSEL_ENDOTHELIAL_CELL_MIGRATION	94	Up	0.0456911501566565	0.733343221698687
C2_LI_DCP2_BOUND_MRNA	66	Down	0.0457003420090849	0.733343221698687
C5_GO_POSITIVE_REGULATION_OF_CHOLESTEROL_STORAGE	6	Up	0.0457317982401332	0.733343221698687
C5_GO_OXIDOREDUCTASE_ACTIVITY_OXIDIZING_METAL_IONS_OXYGEN_AS_ACCEPTOR	6	Up	0.0457317982401332	0.733343221698687
C7_GSE13485_DAY7_VS_DAY21_YF17D_VACCINE_PBMC_DN	86	Down	0.0459009486502089	0.733343221698687
C5_GO_ION_CHANNEL_REGULATOR_ACTIVITY	76	Down	0.0459543127342196	0.733343221698687
C2_SENESE_HDAC1_TARGETS_UP	362	Up	0.046031665021833	0.733343221698687
C7_GSE36476_CTRL_VS_TSST_ACT_16H_MEMORY_CD4_TCELL_YOUNG_DN	169	Up	0.0460329927167717	0.733343221698687
C2_KEGG_ANTIGEN_PROCESSING_AND_PRESENTATION	52	Down	0.0460956680565043	0.733343221698687
C7_GSE5589_WT_VS_IL10_KO_LPS_AND_IL10_STIM_MACROPHAGE_45MIN_UP	169	Up	0.0461208940845135	0.733343221698687
C2_SENESE_HDAC2_TARGETS_UP	89	Up	0.0461810448714136	0.733343221698687
C5_GO_ARGININE_TRANSPORT	8	Up	0.0462009466713084	0.733343221698687
C5_GO_SRP_DEPENDENT_COTRANSLATIONAL_PROTEIN_TARGETING_TO_MEMBRANE_SIGNAL_SEQUENCE_RECOGNITION	4	Down	0.0462469485639811	0.733343221698687
C2_BIOCARTA_EXTRINSIC_PATHWAY	5	Down	0.0462565259536815	0.733343221698687
C7_GSE17186_NAIVE_VS_CD21HIGH_TRANSITIONAL_BCELL_CORD_BLOOD_DN	156	Up	0.0462744219432222	0.733343221698687
C7_GSE3920_UNTREATED_VS_IFNA_TREATED_FIBROBLAST_UP	152	Up	0.0462892179862698	0.733343221698687
C5_GO_NEGATIVE_REGULATION_OF_COLLAGEN_BIOSYNTHETIC_PROCESS	9	Up	0.0462993689474067	0.733343221698687
C7_GSE2706_R848_VS_R848_AND_LPS_2H_STIM_DC_UP	133	Up	0.046300697266281	0.733343221698687
C5_GO_REGULATION_OF_MACROPHAGE_DERIVED_FOAM_CELL_DIFFERENTIATION	22	Up	0.0464031069642134	0.733343221698687
C2_REACTOME_SWITCHING_OF_ORIGINS_TO_A_POST_REPLICATIVE_STATE	74	Down	0.0464081264283226	0.733343221698687
C5_GO_RESPIRATORY_CHAIN_COMPLEX_II	4	Down	0.0464365113608255	0.733343221698687
C5_GO_SUCCINATE_DEHYDROGENASE_ACTIVITY	4	Down	0.0464365113608255	0.733343221698687
C5_GO_RETINAL_ROD_CELL_DEVELOPMENT	5	Down	0.0464534745411799	0.733343221698687
C7_GSE11924_TFH_VS_TH1_CD4_TCELL_UP	177	Up	0.0464782665783226	0.733343221698687
C2_KEGG_ERBB_SIGNALING_PATHWAY	72	Up	0.0464824421931532	0.733343221698687
C2_SUMI_HNF4A_TARGETS	15	Down	0.0464882717408791	0.733343221698687
C2_REACTOME_RUNX1_REGULATES_EXPRESSION_OF_COMPONENTS_OF_TIGHT_JUNCTIONS	2	Down	0.0465208101994282	0.733343221698687
C5_GO_METANEPHRIC_NEPHRON_DEVELOPMENT	17	Down	0.046563369844018	0.733343221698687
C5_GO_CATECHOLAMINE_UPTAKE_INVOLVED_IN_SYNAPTIC_TRANSMISSION	5	Down	0.04657339451205	0.733343221698687
C2_REACTOME_SIGNALING_BY_RAS_MUTANTS	51	Up	0.0465933472225291	0.733343221698687
C5_GO_CAMP_RESPONSE_ELEMENT_BINDING	10	Up	0.0465987128401599	0.733343221698687
C7_GSE13229_MATURE_VS_INTMATURE_NKCELL_DN	163	Up	0.0466142415631989	0.733343221698687
C2_REACTOME_INTERLEUKIN_17_SIGNALING	66	Up	0.0466659524450579	0.733343221698687
C2_REACTOME_ABC_TRANSPORTER_DISORDERS	59	Down	0.0466690548645042	0.733343221698687
C2_PURBEY_TARGETS_OF_CTBP1_AND_SATB1_DN	129	Up	0.0467004735045416	0.733343221698687
C5_GO_POSITIVE_REGULATION_OF_UBIQUITIN_PROTEIN_TRANSFERASE_ACTIVITY	27	Up	0.0468044576289772	0.733343221698687
C5_GO_TUMOR_NECROSIS_FACTOR_RECEPTOR_SUPERFAMILY_BINDING	40	Up	0.0468618622765714	0.733343221698687
C2_LEE_LIVER_CANCER_HEPATOBLAST	12	Up	0.0468925295876889	0.733343221698687
C2_AMIT_EGF_RESPONSE_120_HELA	53	Up	0.0469245160451451	0.733343221698687
C5_GO_COPI_VESICLE_COAT	12	Up	0.0469414410665264	0.733343221698687
C5_GO_NEGATIVE_REGULATION_OF_PEPTIDYL_TYROSINE_PHOSPHORYLATION	40	Up	0.0469734062800384	0.733343221698687
C5_GO_NK_T_CELL_ACTIVATION	11	Up	0.0470094686151208	0.733343221698687
C2_REACTOME_APOPTOSIS_INDUCED_DNA_FRAGMENTATION	12	Up	0.0470126616518264	0.733343221698687
C2_REACTOME_GOLGI_TO_ER_RETROGRADE_TRANSPORT	109	Up	0.0470263955294624	0.733343221698687
C2_REACTOME_GLUTATHIONE_CONJUGATION	27	Down	0.047036058303943	0.733343221698687
C7_GSE11057_NAIVE_VS_CENT_MEMORY_CD4_TCELL_DN	176	Up	0.0470903584377025	0.733343221698687
C2_KEGG_MAPK_SIGNALING_PATHWAY	197	Up	0.0470961720203477	0.733343221698687
C7_GSE36888_UNTREATED_VS_IL2_TREATED_TCELL_6H_UP	166	Up	0.0471158216490586	0.733343221698687
C7_GSE6092_IFNG_VS_IFNG_AND_B_BURGDORFERI_INF_ENDOTHELIAL_CELL_DN	168	Up	0.0471880046668499	0.733343221698687
C5_GO_PROTEIN_K48_LINKED_DEUBIQUITINATION	29	Up	0.0472210673271355	0.733343221698687
C5_GO_OXIDOREDUCTASE_ACTIVITY_ACTING_ON_A_HEME_GROUP_OF_DONORS	19	Down	0.0472219712290722	0.733343221698687
C5_GO_REGULATION_OF_DNA_DAMAGE_CHECKPOINT	15	Up	0.0473205481977396	0.733343221698687
C7_GSE17974_CTRL_VS_ACT_IL4_AND_ANTI_IL12_2H_CD4_TCELL_UP	162	Up	0.0473392257820259	0.733343221698687
C5_GO_NEGATIVE_REGULATION_OF_DIGESTIVE_SYSTEM_PROCESS	10	Down	0.047361119686998	0.733343221698687
C2_REACTOME_CYCLIN_A_B1_B2_ASSOCIATED_EVENTS_DURING_G2_M_TRANSITION	22	Up	0.0474909146282327	0.733343221698687
C2_KEGG_ACUTE_MYELOID_LEUKEMIA	52	Up	0.0474917392455929	0.733343221698687
C2_ZHONG_RESPONSE_TO_AZACITIDINE_AND_TSA_DN	61	Down	0.0475153325553513	0.733343221698687
C5_GO_BRANCHING_INVOLVED_IN_SALIVARY_GLAND_MORPHOGENESIS	18	Down	0.0475716275985894	0.733343221698687
C1_chr7p14	49	Down	0.0475968263209934	0.733343221698687
C7_GSE6674_UNSTIM_VS_ANTI_IGM_AND_CPG_STIM_BCELL_UP	179	Up	0.0476151869436923	0.733343221698687
C2_MARKS_ACETYLATED_NON_HISTONE_PROTEINS	13	Up	0.0476483899088152	0.733343221698687
C2_REACTOME_TRAF6_MEDIATED_IRF7_ACTIVATION	17	Up	0.047657220662364	0.733343221698687
C2_SERVITJA_LIVER_HNF1A_TARGETS_DN	89	Down	0.0476804560149212	0.733343221698687
C6_PRC2_EED_UP.V1_DN	156	Up	0.047730975297554	0.733343221698687
C2_ZHENG_RESPONSE_TO_ARSENITE_DN	10	Down	0.0477337756023795	0.733343221698687
C7_GSE9988_LOW_LPS_VS_ANTI_TREM1_AND_LPS_MONOCYTE_DN	157	Up	0.0477570583570062	0.733343221698687
C5_GO_BRANCHIOMOTOR_NEURON_AXON_GUIDANCE	5	Down	0.0477942058429282	0.733343221698687
C7_GSE29618_PRE_VS_DAY7_POST_LAIV_FLU_VACCINE_MDC_UP	128	Up	0.0478837377848701	0.733343221698687
C6_KRAS.KIDNEY_UP.V1_UP	85	Down	0.0479255610818724	0.733343221698687
C5_GO_PHOSPHATIDYLINOSITOL_METABOLIC_PROCESS	82	Up	0.0479650018891671	0.733343221698687
C5_GO_DEOXYRIBONUCLEOSIDE_TRIPHOSPHATE_CATABOLIC_PROCESS	8	Up	0.048121057483181	0.733343221698687
C5_GO_GATOR2_COMPLEX	11	Up	0.0481277644710188	0.733343221698687
C5_GO_ALCOHOL_DEHYDROGENASE_ACTIVITY_ZINC_DEPENDENT	2	Down	0.0482321082805075	0.733343221698687
C2_MATZUK_MEIOTIC_AND_DNA_REPAIR	32	Up	0.04827972586587	0.733343221698687
C5_GO_VOCALIZATION_BEHAVIOR	5	Down	0.0482943739829682	0.733343221698687
C2_REACTOME_ANTIGEN_PROCESSING_CROSS_PRESENTATION	81	Down	0.0483241963045625	0.733343221698687
C7_GSE22443_NAIVE_VS_ACT_AND_IL12_TREATED_CD8_TCELL_UP	176	Up	0.048325864840951	0.733343221698687
C5_GO_POSITIVE_REGULATION_OF_CELLULAR_AMINE_METABOLIC_PROCESS	5	Up	0.0483599363079894	0.733343221698687
C5_GO_NEGATIVE_REGULATION_OF_INTERLEUKIN_1_PRODUCTION	22	Up	0.0483732924566692	0.733343221698687
C2_REACTOME_GROWTH_HORMONE_RECEPTOR_SIGNALING	19	Up	0.0483758777004721	0.733343221698687
C5_GO_ERYTHROCYTE_DEVELOPMENT	22	Up	0.0483926968086051	0.733343221698687
C2_BIOCARTA_EPO_PATHWAY	17	Up	0.0484296909132947	0.733343221698687
C5_GO_LACTATE_TRANSMEMBRANE_TRANSPORTER_ACTIVITY	2	Up	0.0484423781181529	0.733343221698687
C5_GO_TOR_SIGNALING	100	Up	0.0484879062652166	0.733343221698687
C5_GO_NEGATIVE_REGULATION_OF_MUSCLE_HYPERTROPHY	20	Up	0.0485205488101544	0.733343221698687
C5_GO_POSITIVE_REGULATION_OF_NITRIC_OXIDE_BIOSYNTHETIC_PROCESS	28	Up	0.0485328833300541	0.733343221698687
C7_GSE7348_UNSTIM_VS_TOLERIZED_AND_LPS_STIM_MACROPHAGE_DN	147	Up	0.0485358622302558	0.733343221698687
C5_GO_HYPOTHALAMUS_DEVELOPMENT	11	Down	0.0485486480467994	0.733343221698687
C2_LIU_LIVER_CANCER	25	Up	0.0485563938996711	0.733343221698687
C7_GSE33424_CD161_HIGH_VS_NEG_CD8_TCELL_DN	168	Down	0.0485897577515377	0.733343221698687
C2_YIH_RESPONSE_TO_ARSENITE_C4	15	Up	0.048596478659855	0.733343221698687
C2_REACTOME_FORMATION_OF_SENESCENCE_ASSOCIATED_HETEROCHROMATIN_FOCI_SAHF	16	Up	0.0486221402969261	0.733343221698687
C7_GSE9988_ANTI_TREM1_VS_CTRL_TREATED_MONOCYTES_DN	181	Up	0.0486515726020989	0.733343221698687
C7_GSE22313_HEALTHY_VS_SLE_MOUSE_CD4_TCELL_UP	147	Up	0.048657328794964	0.733343221698687
C5_GO_RESPONSE_TO_INTERLEUKIN_17	7	Down	0.0486616612586335	0.733343221698687
C7_GSE16385_ROSIGLITAZONE_IL4_VS_IFNG_TNF_STIM_MACROPHAGE_UP	183	Up	0.0486886419802585	0.733343221698687
C5_GO_NEUROTRANSMITTER_RECEPTOR_ACTIVITY	36	Down	0.0487583837461556	0.733343221698687
C5_GO_NEGATIVE_REGULATION_OF_SPROUTING_ANGIOGENESIS	20	Up	0.0487919318431611	0.733343221698687
C5_GO_MAMMARY_GLAND_EPITHELIAL_CELL_DIFFERENTIATION	11	Up	0.0488036229600818	0.733343221698687
C5_GO_CELL_TIP	4	Up	0.0488122189533077	0.733343221698687
C5_GO_POSITIVE_REGULATION_OF_METALLOPEPTIDASE_ACTIVITY	7	Up	0.048815278671284	0.733343221698687
C5_GO_DIAPHRAGM_DEVELOPMENT	6	Up	0.048897831758988	0.734075742432962
C5_GO_METHYLOSOME	12	Down	0.0489979183170413	0.734429464822567
C2_BIOCARTA_KERATINOCYTE_PATHWAY	41	Up	0.0490596234016884	0.734429464822567
C2_TERAO_AOX4_TARGETS_SKIN_DN	17	Up	0.0490871233421713	0.734429464822567
C5_GO_PERIPHERAL_NERVOUS_SYSTEM_MYELIN_MAINTENANCE	6	Up	0.0491188665259725	0.734429464822567
C5_GO_MESENCHYMAL_CELL_PROLIFERATION_INVOLVED_IN_LUNG_DEVELOPMENT	5	Down	0.0492264690823325	0.734429464822567
C5_GO_MULTI_ORGANISM_BEHAVIOR	41	Down	0.0492342283521133	0.734429464822567
C2_NEMETH_INFLAMMATORY_RESPONSE_LPS_UP	69	Up	0.0492826034109255	0.734429464822567
C7_GSE9960_HEALTHY_VS_GRAM_NEG_AND_POS_SEPSIS_PBMC_DN	168	Up	0.0493260060889759	0.734429464822567
C5_GO_REGULATION_OF_CELLULAR_RESPONSE_TO_INSULIN_STIMULUS	57	Up	0.0493979806238778	0.734429464822567
C2_IGLESIAS_E2F_TARGETS_UP	120	Down	0.0494354893792694	0.734429464822567
C5_GO_MUTLALPHA_COMPLEX_BINDING	5	Up	0.0494636942805085	0.734429464822567
C7_GSE17721_LPS_VS_GARDIQUIMOD_6H_BMDC_DN	171	Up	0.0494781633029841	0.734429464822567
C2_REACTOME_SYNTHESIS_OF_LIPOXINS_LX	4	Down	0.0494927475683082	0.734429464822567
C2_KEGG_TOLL_LIKE_RECEPTOR_SIGNALING_PATHWAY	81	Up	0.0495009114946125	0.734429464822567
C2_PARK_APL_PATHOGENESIS_DN	38	Up	0.0495759971236868	0.734429464822567
C5_GO_EXTRINSIC_COMPONENT_OF_POSTSYNAPTIC_MEMBRANE	7	Down	0.0496269049063574	0.734429464822567
C5_GO_REGULATION_OF_NEUTROPHIL_MEDIATED_CYTOTOXICITY	3	Up	0.0496995488865891	0.734429464822567
C5_GO_REGULATION_OF_RHODOPSIN_MEDIATED_SIGNALING_PATHWAY	13	Down	0.0497014485323843	0.734429464822567
C5_GO_SWR1_COMPLEX	11	Down	0.0497073530440574	0.734429464822567
C5_GO_POSITIVE_REGULATION_OF_MAST_CELL_ACTIVATION_INVOLVED_IN_IMMUNE_RESPONSE	12	Down	0.0497077779359958	0.734429464822567
C2_REACTOME_TRANSLOCATION_OF_SLC2A4_GLUT4_TO_THE_PLASMA_MEMBRANE	54	Up	0.0497102053893242	0.734429464822567
C2_ZHANG_RESPONSE_TO_CANTHARIDIN_DN	57	Down	0.0497574941912668	0.734429464822567
C2_BERTUCCI_MEDULLARY_VS_DUCTAL_BREAST_CANCER_UP	179	Up	0.0497682390400624	0.734429464822567
C7_GSE40277_EOS_AND_LEF1_TRANSDUCED_VS_CTRL_CD4_TCELL_UP	172	Up	0.0498130457144507	0.734429464822567
C5_GO_RAP_PROTEIN_SIGNAL_TRANSDUCTION	14	Up	0.0498244296237019	0.734429464822567
C2_DASU_IL6_SIGNALING_UP	50	Up	0.0498263242003851	0.734429464822567
C2_MIKKELSEN_IPS_WITH_HCP_H3K27ME3	35	Down	0.0498417487400035	0.734429464822567
C1_chr9p13	69	Up	0.0498846587712407	0.734429464822567
C2_WU_HBX_TARGETS_2_DN	12	Up	0.049908826650635	0.734429464822567
C7_GSE18791_UNSTIM_VS_NEWCATSLE_VIRUS_DC_10H_UP	166	Up	0.0500134148331423	0.734429464822567
C5_GO_POSITIVE_REGULATION_OF_INTRINSIC_APOPTOTIC_SIGNALING_PATHWAY_BY_P53_CLASS_MEDIATOR	4	Down	0.0500378299021888	0.734429464822567
C7_GSE32901_TH1_VS_TH17_ENRICHED_CD4_TCELL_DN	130	Up	0.0500749512496772	0.734429464822567
C2_WIERENGA_STAT5A_TARGETS_GROUP2	46	Up	0.0501693956750384	0.734429464822567
C2_REACTOME_DISEASES_OF_IMMUNE_SYSTEM	24	Up	0.0501844794483272	0.734429464822567
C5_GO_GLUTATHIONE_METABOLIC_PROCESS	29	Down	0.0502098858903148	0.734429464822567
C7_GSE2770_IL4_ACT_VS_ACT_CD4_TCELL_6H_DN	171	Up	0.0502215650772067	0.734429464822567
C5_GO_GLUTAMATE_SECRETION	31	Down	0.0502713236806506	0.734429464822567
C5_GO_RESPONSE_TO_DSRNA	34	Up	0.0502817620409114	0.734429464822567
C2_JIANG_AGING_CEREBRAL_CORTEX_UP	23	Up	0.050301526611456	0.734429464822567
C2_MATTHEWS_SKIN_CARCINOGENESIS_VIA_JUN	11	Up	0.0503126575428148	0.734429464822567
C2_REACTOME_CONDENSATION_OF_PROPHASE_CHROMOSOMES	65	Up	0.0503290646571942	0.734429464822567
C2_KEGG_CARDIAC_MUSCLE_CONTRACTION	46	Down	0.0503536235348388	0.734429464822567
C5_GO_IRE1_MEDIATED_UNFOLDED_PROTEIN_RESPONSE	58	Up	0.0503754629830595	0.734429464822567
C5_GO_CELLULAR_SENESCENCE	53	Up	0.0504402119805992	0.734429464822567
C2_RHODES_CANCER_META_SIGNATURE	58	Down	0.0504427915810556	0.734429464822567
C5_GO_REGULATION_OF_FATTY_ACID_BIOSYNTHETIC_PROCESS	32	Up	0.0505926425044243	0.736117865454527
C5_GO_AGGRESOME	32	Up	0.0507617283522168	0.736403120789147
C5_GO_OUTER_DYNEIN_ARM_ASSEMBLY	11	Down	0.050764449893642	0.736403120789147
C5_GO_NEGATIVE_REGULATION_OF_COFACTOR_METABOLIC_PROCESS	5	Up	0.0507704522151303	0.736403120789147
C2_KONG_E2F1_TARGETS	7	Up	0.0507796275037087	0.736403120789147
C7_GSE12198_LOW_IL2_STIM_NK_CELL_VS_HIGH_IL2_STIM_NK_CELL_UP	166	Up	0.0507817463030955	0.736403120789147
C2_KEGG_LYSOSOME	107	Up	0.0508812289492325	0.73735352666056
C5_GO_ENTRY_OF_BACTERIUM_INTO_HOST_CELL	13	Up	0.0509420835735479	0.737473224702569
C2_REACTOME_HEME_BIOSYNTHESIS	10	Up	0.0509887875819001	0.737473224702569
C5_GO_H4_HISTONE_ACETYLTRANSFERASE_ACTIVITY	20	Up	0.0509913356121741	0.737473224702569
C5_GO_L_ARGININE_TRANSPORT	6	Up	0.0510351947506444	0.737535578072377
C7_GSE21360_NAIVE_VS_PRIMARY_MEMORY_CD8_TCELL_DN	167	Up	0.0510689184119588	0.737535578072377
C2_KEGG_SMALL_CELL_LUNG_CANCER	75	Up	0.0511569620451319	0.737535578072377
C3_CTGAGCC_MIR24	176	Up	0.0511574864096384	0.737535578072377
C7_GSE7460_TCONV_VS_TREG_LN_DN	184	Up	0.0511700316161022	0.737535578072377
C5_GO_VESICLE_TARGETING_TO_FROM_OR_WITHIN_GOLGI	65	Up	0.0511993579032889	0.737535578072377
C7_GSE43863_NAIVE_VS_TH1_EFF_CD4_TCELL_D6_LCMV_UP	151	Up	0.0512389063481603	0.737616144864869
C7_GSE37532_VISCERAL_ADIPOSE_TISSUE_VS_LN_DERIVED_PPARG_KO_TREG_CD4_TCELL_DN	117	Up	0.0513548427252631	0.738795528821782
C3_CHX10_01	144	Down	0.0515129005151762	0.740578913230426
C5_GO_CHAPERONE_COMPLEX	19	Up	0.051585366688891	0.741130238480674
C7_GSE15750_DAY6_VS_DAY10_EFF_CD8_TCELL_DN	177	Up	0.0516729846929152	0.741837615268056
C2_HASLINGER_B_CLL_WITH_17P13_DELETION	20	Up	0.0517029024313325	0.741837615268056
C2_GARGALOVIC_RESPONSE_TO_OXIDIZED_PHOSPHOLIPIDS_BLACK_DN	9	Up	0.0518253687711439	0.742758513324483
C5_GO_R_SMAD_BINDING	17	Up	0.0519115677369134	0.742758513324483
C5_GO_CELL_DIFFERENTIATION_INVOLVED_IN_KIDNEY_DEVELOPMENT	35	Down	0.0519200148547011	0.742758513324483
C7_GSE339_EX_VIVO_VS_IN_CULTURE_CD8POS_DC_DN	162	Up	0.0519647595128267	0.742758513324483
C2_REACTOME_PTK6_EXPRESSION	5	Up	0.0520207118232635	0.742758513324483
C2_BIOCARTA_EPONFKB_PATHWAY	10	Up	0.0520302698400004	0.742758513324483
C2_REACTOME_NETRIN_MEDIATED_REPULSION_SIGNALS	4	Down	0.0520332631139855	0.742758513324483
C5_GO_CHLORIDE_CHANNEL_INHIBITOR_ACTIVITY	9	Down	0.0520406231772712	0.742758513324483
C2_QI_HYPOXIA_TARGETS_OF_HIF1A_AND_FOXA2	28	Up	0.0521068871741252	0.742996127869984
C2_MARTENS_BOUND_BY_PML_RARA_FUSION	397	Up	0.0521581290204228	0.742996127869984
C2_REACTOME_ESTROGEN_DEPENDENT_NUCLEAR_EVENTS_DOWNSTREAM_OF_ESR_MEMBRANE_SIGNALING	22	Up	0.0522172590336188	0.742996127869984
C5_GO_RIBOSOMAL_SMALL_SUBUNIT_ASSEMBLY	12	Down	0.0522483866465671	0.742996127869984
C2_BERTUCCI_INVASIVE_CARCINOMA_DUCTAL_VS_LOBULAR_DN	31	Down	0.0522861101186278	0.742996127869984
C7_GSE41867_NAIVE_VS_DAY8_LCMV_EFFECTOR_CD8_TCELL_DN	187	Up	0.0524422151928659	0.742996127869984
C2_ZHAN_MULTIPLE_MYELOMA_PR_UP	40	Down	0.052516903475546	0.742996127869984
C7_GSE12001_MIR223_KO_VS_WT_NEUTROPHIL_DN	170	Up	0.0525841551863979	0.742996127869984
C2_AMIT_EGF_RESPONSE_40_HELA	35	Up	0.0526208225457464	0.742996127869984
C5_GO_ATG1_ULK1_KINASE_COMPLEX	6	Up	0.0526357316010544	0.742996127869984
C2_REACTOME_DISEASES_ASSOCIATED_WITH_GLYCOSYLATION_PRECURSOR_BIOSYNTHESIS	16	Up	0.0526782779261527	0.742996127869984
C5_GO_AXONAL_FASCICULATION	13	Down	0.0526849399491252	0.742996127869984
C5_GO_PHOSPHATIDYLINOSITOL_3_4_5_TRISPHOSPHATE_BINDING	32	Up	0.0527862708613921	0.742996127869984
C5_GO_POSITIVE_REGULATION_OF_INTERLEUKIN_12_BIOSYNTHETIC_PROCESS	4	Up	0.0527952106664966	0.742996127869984
C2_REACTOME_ORC1_REMOVAL_FROM_CHROMATIN	57	Down	0.0528051475213795	0.742996127869984
C2_THUM_SYSTOLIC_HEART_FAILURE_DN	151	Down	0.0528380636391091	0.742996127869984
C5_GO_RESPONSE_TO_PROSTAGLANDIN_E	15	Up	0.0529107250937906	0.742996127869984
C7_GSE45739_NRAS_KO_VS_WT_ACD3_ACD28_STIM_CD4_TCELL_UP	164	Up	0.0529919339630875	0.742996127869984
C2_XU_CREBBP_TARGETS_DN	32	Up	0.0530060396657962	0.742996127869984
C3_GGGNRMNNYCAT_UNKNOWN	65	Up	0.0530198993444206	0.742996127869984
C5_GO_RNA_POLYMERASE_III_TYPE_3_PROMOTER_DNA_BINDING	5	Up	0.0530362197016113	0.742996127869984
C7_GSE46606_DAY1_VS_DAY3_CD40L_IL2_IL5_STIMULATED_IRF4HIGH_BCELL_DN	170	Up	0.0530430783540456	0.742996127869984
C5_GO_AMINE_TRANSPORT	53	Down	0.0530624672610854	0.742996127869984
C5_GO_LIPOXIN_BIOSYNTHETIC_PROCESS	3	Down	0.0530968830761887	0.742996127869984
C5_GO_NEGATIVE_REGULATION_OF_INTERLEUKIN_1_BETA_SECRETION	8	Up	0.0531087557482059	0.742996127869984
C5_GO_SELENIUM_COMPOUND_METABOLIC_PROCESS	5	Up	0.053130788284542	0.742996127869984
C5_GO_NEGATIVE_REGULATION_OF_ENDOTHELIAL_CELL_PROLIFERATION	25	Down	0.0531529431362129	0.742996127869984
C2_MARIADASON_RESPONSE_TO_BUTYRATE_SULINDAC_4	15	Down	0.0531544184114721	0.742996127869984
C2_PID_HDAC_CLASSII_PATHWAY	31	Up	0.0531773589300893	0.742996127869984
C5_GO_CENTRAL_NERVOUS_SYSTEM_NEURON_DEVELOPMENT	54	Down	0.0531858677647707	0.742996127869984
C5_GO_AP_TYPE_MEMBRANE_COAT_ADAPTOR_COMPLEX	41	Up	0.0531879077471737	0.742996127869984
C2_CORRE_MULTIPLE_MYELOMA_DN	41	Down	0.0531902994318831	0.742996127869984
C5_GO_RESPONSE_TO_X_RAY	27	Up	0.0531965560245081	0.742996127869984
C2_MARTIN_VIRAL_GPCR_SIGNALING_UP	65	Up	0.0532803096181477	0.742996127869984
C5_GO_RS_DOMAIN_BINDING	6	Down	0.0534084022717688	0.742996127869984
C5_GO_REGULATION_OF_HEART_MORPHOGENESIS	20	Down	0.0534736135403683	0.742996127869984
C5_GO_PEPTIDYL_DIPHTHAMIDE_BIOSYNTHETIC_PROCESS_FROM_PEPTIDYL_HISTIDINE	7	Up	0.0534969385770032	0.742996127869984
C2_JEON_SMAD6_TARGETS_UP	20	Up	0.0535442915829778	0.742996127869984
C7_GSE22601_DOUBLE_POSITIVE_VS_CD8_SINGLE_POSITIVE_THYMOCYTE_UP	180	Up	0.0536211086878424	0.742996127869984
C5_GO_N_ACYLSPHINGOSINE_AMIDOHYDROLASE_ACTIVITY	6	Up	0.0536247065527524	0.742996127869984
C5_GO_NEGATIVE_REGULATION_OF_NIK_NF_KAPPAB_SIGNALING	17	Up	0.0536804214508533	0.742996127869984
C5_GO_PHOSPHATIDYLINOSITOL_PHOSPHORYLATION	44	Up	0.0536833901290312	0.742996127869984
C5_GO_RENAL_VESICLE_DEVELOPMENT	7	Down	0.0537565482302927	0.742996127869984
C5_GO_METANEPHRIC_RENAL_VESICLE_MORPHOGENESIS	7	Down	0.0537565482302927	0.742996127869984
C5_GO_CYTOPLASMIC_SIDE_OF_ROUGH_ENDOPLASMIC_RETICULUM_MEMBRANE	3	Down	0.0537576061908116	0.742996127869984
C2_REACTOME_PHOSPHORYLATION_OF_EMI1	6	Up	0.0537837941747579	0.742996127869984
C2_GENTILE_UV_RESPONSE_CLUSTER_D1	15	Up	0.0537941740866744	0.742996127869984
C2_REACTOME_HDL_ASSEMBLY	6	Up	0.0539069952173722	0.742996127869984
C7_GSE45365_WT_VS_IFNAR_KO_CD11B_DC_MCMV_INFECTION_UP	155	Up	0.0539360028790676	0.742996127869984
C1_chr7q33	19	Down	0.0539716085993269	0.742996127869984
C3_SP1_Q2_01	195	Up	0.0540714072054194	0.742996127869984
C5_GO_DETOXIFICATION_OF_NITROGEN_COMPOUND	3	Down	0.054080103344676	0.742996127869984
C5_GO_NEGATIVE_REGULATION_OF_CGMP_MEDIATED_SIGNALING	2	Up	0.0541085112428439	0.742996127869984
C5_GO_NEGATIVE_REGULATION_OF_TORC1_SIGNALING	14	Up	0.0541188783547815	0.742996127869984
C7_GSE34205_HEALTHY_VS_FLU_INF_INFANT_PBMC_UP	161	Down	0.0541561057534511	0.742996127869984
C5_GO_INTERLEUKIN_12_RECEPTOR_BINDING	5	Up	0.0541883885944783	0.742996127869984
C7_GSE5142_HTERT_TRANSDUCED_VS_CTRL_CD8_TCELL_LATE_PASSAGE_CLONE_DN	180	Up	0.0542803091121912	0.742996127869984
C5_GO_VOLTAGE_GATED_POTASSIUM_CHANNEL_ACTIVITY_INVOLVED_IN_CARDIAC_MUSCLE_CELL_ACTION_POTENTIAL_REPOLARIZATION	8	Down	0.0542815702634789	0.742996127869984
C2_REACTOME_TFAP2_AP_2_FAMILY_REGULATES_TRANSCRIPTION_OF_GROWTH_FACTORS_AND_THEIR_RECEPTORS	10	Down	0.0542886979165851	0.742996127869984
C5_GO_NEGATIVE_REGULATION_OF_CELL_MIGRATION_INVOLVED_IN_SPROUTING_ANGIOGENESIS	14	Up	0.0543677883881085	0.742996127869984
C2_WILLIAMS_ESR2_TARGETS_DN	11	Down	0.0543704574034984	0.742996127869984
C5_GO_REGULATION_OF_PODOSOME_ASSEMBLY	12	Up	0.0543813986769739	0.742996127869984
C5_GO_TRICARBOXYLIC_ACID_CYCLE_ENZYME_COMPLEX	11	Up	0.0543968508207573	0.742996127869984
C7_GSE35435_RESTING_VS_IL4_TREATED_MACROPHAGE_DN	148	Up	0.0544208531536129	0.742996127869984
C5_GO_PROTEIN_MODIFICATION_BY_SMALL_PROTEIN_CONJUGATION_OR_REMOVAL	898	Up	0.0544737836271316	0.742996127869984
C7_GSE5679_PPARG_LIGAND_ROSIGLITAZONE_VS_RARA_AGONIST_AM580_TREATED_DC_DN	167	Up	0.0544794666517444	0.742996127869984
C2_NAKAMURA_ADIPOGENESIS_EARLY_UP	45	Up	0.0545507523987122	0.742996127869984
C5_GO_RETINOL_DEHYDROGENASE_ACTIVITY	8	Down	0.0545513974222561	0.742996127869984
C7_GSE3039_ALPHAALPHA_CD8_TCELL_VS_B2_BCELL_UP	154	Up	0.0546267841894457	0.742996127869984
C5_GO_REGULATION_OF_CARDIAC_MUSCLE_CONTRACTION_BY_CALCIUM_ION_SIGNALING	19	Down	0.0546349750478286	0.742996127869984
C5_GO_INTERLEUKIN_17_SECRETION	3	Up	0.0546457282052337	0.742996127869984
C5_GO_ANIMAL_ORGAN_FORMATION	38	Down	0.0546950631815302	0.742996127869984
C2_REACTOME_SYNTHESIS_OF_DIPHTHAMIDE_EEF2	8	Up	0.0547276995811745	0.742996127869984
C2_BIOCARTA_MTOR_PATHWAY	20	Up	0.0547426355192679	0.742996127869984
C5_GO_MAINTENANCE_OF_PROTEIN_LOCALIZATION_IN_ENDOPLASMIC_RETICULUM	9	Up	0.0547594411917995	0.742996127869984
C2_HOFMANN_MYELODYSPLASTIC_SYNDROM_HIGH_RISK_UP	8	Up	0.0548034029819499	0.742996127869984
C7_GSE17721_LPS_VS_CPG_8H_BMDC_DN	173	Up	0.0548262337146462	0.742996127869984
C7_GSE17974_0.5H_VS_72H_UNTREATED_IN_VITRO_CD4_TCELL_DN	175	Up	0.054840508887734	0.742996127869984
C7_GSE25123_CTRL_VS_ROSIGLITAZONE_STIM_PPARG_KO_MACROPHAGE_UP	167	Up	0.0548579728246245	0.742996127869984
C2_REACTOME_DEGRADATION_OF_GLI1_BY_THE_PROTEASOME	46	Down	0.0548864768871357	0.742996127869984
C2_CHARAFE_BREAST_CANCER_BASAL_VS_MESENCHYMAL_DN	39	Up	0.0550177185495556	0.742996127869984
C2_ZWANG_CLASS_1_TRANSIENTLY_INDUCED_BY_EGF	388	Up	0.055169780423617	0.742996127869984
C5_GO_PROTEASOME_CORE_COMPLEX	13	Down	0.0551704194358208	0.742996127869984
C5_GO_BENZENE_CONTAINING_COMPOUND_METABOLIC_PROCESS	11	Down	0.0551882936099939	0.742996127869984
C7_GSE17721_CTRL_VS_LPS_1H_BMDC_UP	166	Up	0.0551949320127322	0.742996127869984
C5_GO_NUCLEAR_LOCALIZATION_SEQUENCE_BINDING	19	Up	0.0551988612558218	0.742996127869984
C5_GO_PODOSOME	25	Up	0.0552164990816085	0.742996127869984
C2_ZAMORA_NOS2_TARGETS_UP	43	Up	0.0552177118178697	0.742996127869984
C5_GO_DOUBLE_STRAND_BREAK_REPAIR	209	Up	0.055246174150151	0.742996127869984
C2_DORN_ADENOVIRUS_INFECTION_12HR_UP	21	Up	0.0552731602879172	0.742996127869984
C7_GSE12003_4D_VS_8D_CULTURE_BM_PROGENITOR_UP	143	Up	0.0552778296186332	0.742996127869984
C2_REACTOME_RUNX3_REGULATES_WNT_SIGNALING	8	Up	0.0552976064379814	0.742996127869984
C7_GSE11924_TFH_VS_TH2_CD4_TCELL_UP	176	Up	0.0553074644095896	0.742996127869984
C7_GSE9316_IL6_KO_VS_IFNG_KO_INVIVO_EXPANDED_CD4_TCELL_DN	163	Up	0.0553681954188199	0.742996127869984
C5_GO_LSM1_7_PAT1_COMPLEX	2	Down	0.0554051459802964	0.742996127869984
C5_GO_REGULATION_OF_PROTEIN_LIPIDATION	5	Down	0.0554185275252707	0.742996127869984
C5_GO_CATALYTIC_ACTIVITY_ACTING_ON_A_RRNA	17	Up	0.0554740593861271	0.742996127869984
C2_RHEIN_ALL_GLUCOCORTICOID_THERAPY_UP	68	Up	0.0554993829911383	0.742996127869984
C5_GO_REGULATION_OF_CARDIAC_MUSCLE_CONTRACTION_BY_REGULATION_OF_THE_RELEASE_OF_SEQUESTERED_CALCIUM_ION	15	Down	0.0555301736011051	0.742996127869984
C5_GO_PROTEIN_O_LINKED_GLYCOSYLATION_VIA_THREONINE	5	Up	0.0555329910335936	0.742996127869984
C5_GO_POSITIVE_REGULATION_OF_PROTEIN_MODIFICATION_BY_SMALL_PROTEIN_CONJUGATION_OR_REMOVAL	109	Up	0.0555339325104334	0.742996127869984
C6_RB_P130_DN.V1_UP	90	Up	0.0555459978668164	0.742996127869984
C7_GSE42088_UNINF_VS_LEISHMANIA_INF_DC_24H_UP	182	Up	0.055602416488482	0.743293103618027
C3_HP1SITEFACTOR_Q6	164	Down	0.0556741143456693	0.743580917591855
C2_SMIRNOV_RESPONSE_TO_IR_2HR_UP	44	Up	0.0556924068002554	0.743580917591855
C5_GO_PRIMARY_AMINO_COMPOUND_BIOSYNTHETIC_PROCESS	2	Down	0.0558123224281757	0.7441546675895
C2_ZHANG_GATA6_TARGETS_DN	52	Up	0.0558470878216109	0.7441546675895
C5_GO_TORC2_COMPLEX	11	Up	0.0558596382082954	0.7441546675895
C7_GSE5589_LPS_AND_IL10_VS_LPS_AND_IL6_STIM_MACROPHAGE_45MIN_UP	181	Up	0.0558823071220232	0.7441546675895
C5_GO_CELLULAR_RESPONSE_TO_VIRUS	39	Up	0.0559822164305781	0.7441546675895
C7_GSE37533_UNTREATED_VS_PIOGLIZATONE_TREATED_CD4_TCELL_PPARG1_AND_FOXP3_TRASDUCED_DN	171	Up	0.0560137601946707	0.7441546675895
C5_GO_TRNA_AMINOACYLATION_FOR_MITOCHONDRIAL_PROTEIN_TRANSLATION	7	Up	0.0560232338553081	0.7441546675895
C5_GO_RECEPTOR_INHIBITOR_ACTIVITY	17	Down	0.0560956702366993	0.7441546675895
C7_GSE37532_VISCERAL_ADIPOSE_TISSUE_VS_LN_DERIVED_TREG_CD4_TCELL_DN	142	Up	0.0561645124077558	0.7441546675895
C5_GO_CRANIAL_NERVE_DEVELOPMENT	28	Down	0.0561676191056999	0.7441546675895
C7_GSE5503_MLN_DC_VS_SPLEEN_DC_ACTIVATED_ALLOGENIC_TCELL_DN	168	Up	0.0562049533270359	0.7441546675895
C2_PID_HIV_NEF_PATHWAY	33	Up	0.0562106360538684	0.7441546675895
C7_GSE25123_CTRL_VS_IL4_STIM_MACROPHAGE_DN	179	Up	0.056345922993965	0.7441546675895
C2_SA_REG_CASCADE_OF_CYCLIN_EXPR	9	Up	0.056347354475227	0.7441546675895
C5_GO_GLYCINERGIC_SYNAPSE	2	Down	0.0563546716528967	0.7441546675895
C5_GO_EXTRACELLULARLY_GLYCINE_GATED_CHLORIDE_CHANNEL_ACTIVITY	2	Down	0.0563546716528967	0.7441546675895
C5_GO_PROTEIN_LOCALIZATION_TO_PHAGOPHORE_ASSEMBLY_SITE	12	Up	0.0563632774314993	0.7441546675895
C5_GO_POSITIVE_REGULATION_OF_POTASSIUM_ION_TRANSPORT	30	Down	0.0563753548090996	0.7441546675895
C5_GO_CLEAVAGE_FURROW	46	Up	0.0564267398061209	0.7441546675895
C5_GO_NEGATIVE_REGULATION_OF_LIPID_STORAGE	17	Up	0.0564577442780553	0.7441546675895
C2_GALI_TP53_TARGETS_APOPTOTIC_DN	6	Up	0.0564736707943665	0.7441546675895
C7_GSE16385_UNTREATED_VS_12H_IFNG_TNF_TREATED_MACROPHAGE_UP	119	Up	0.0565420729061477	0.7441546675895
C5_GO_REGULATION_OF_HISTONE_H3_K9_TRIMETHYLATION	10	Up	0.0565478707142253	0.7441546675895
C2_BIOCARTA_PTDINS_PATHWAY	23	Up	0.056557536076521	0.7441546675895
C5_GO_REGULATION_OF_TRANSLATIONAL_ELONGATION	16	Up	0.0566090694648186	0.744223011234305
C2_HAN_JNK_SINGALING_UP	25	Down	0.056631249715523	0.744223011234305
C5_GO_NUCLEOBASE_CATABOLIC_PROCESS	3	Down	0.0567077943309604	0.744403763939563
C5_GO_REGULATION_OF_LIPID_METABOLIC_PROCESS	295	Up	0.0567705525907573	0.744403763939563
C7_GSE3982_MAST_CELL_VS_BASOPHIL_UP	161	Up	0.0568025113294381	0.744403763939563
H_HALLMARK_MYC_TARGETS_V1	167	Down	0.0568102052365358	0.744403763939563
C2_STARK_PREFRONTAL_CORTEX_22Q11_DELETION_DN	414	Down	0.0568540820652642	0.744403763939563
C5_GO_PROTEIN_K63_LINKED_DEUBIQUITINATION	30	Up	0.0568777849255356	0.744403763939563
C5_GO_MHC_PROTEIN_COMPLEX	16	Down	0.0568976721766075	0.744403763939563
C5_GO_MONOSACCHARIDE_BIOSYNTHETIC_PROCESS	73	Up	0.0569495633766108	0.744403763939563
C5_GO_TOOTH_MINERALIZATION	11	Up	0.056953415995376	0.744403763939563
C5_GO_CARBOHYDRATE_CATABOLIC_PROCESS	152	Up	0.0571318647171304	0.745725484391334
C7_GSE27859_MACROPHAGE_VS_CD11C_INT_F480_HI_MACROPHAGE_DN	162	Up	0.057138350476066	0.745725484391334
C7_GSE8685_IL2_ACT_IL2_STARVED_VS_IL15_ACT_IL2_STARVED_CD4_TCELL_UP	161	Up	0.0571575257336266	0.745725484391334
C5_GO_NEGATIVE_REGULATION_OF_GENE_SILENCING	23	Up	0.0572394157789796	0.745778789685125
C5_GO_BEHAVIORAL_RESPONSE_TO_PAIN	8	Up	0.0572462223592014	0.745778789685125
C5_GO_METALLOENDOPEPTIDASE_ACTIVITY	52	Down	0.0573133502987226	0.745778789685125
C7_GSE15324_NAIVE_VS_ACTIVATED_ELF4_KO_CD8_TCELL_DN	170	Up	0.057395353399716	0.745778789685125
C7_GSE22432_CONVENTIONAL_CDC_VS_PLASMACYTOID_PDC_DN	159	Up	0.0574329972166145	0.745778789685125
C7_GSE17721_4_VS_24H_CPG_BMDC_DN	167	Up	0.0574448825393819	0.745778789685125
C7_GSE6674_UNSTIM_VS_ANTI_IGM_AND_CPG_STIM_BCELL_DN	174	Up	0.0574470437743893	0.745778789685125
C2_REACTOME_MICROAUTOPHAGY	22	Up	0.0574612865233254	0.745778789685125
C2_REACTOME_RAF_INDEPENDENT_MAPK1_3_ACTIVATION	19	Up	0.0574705931009943	0.745778789685125
C5_GO_ENDOTHELIAL_CELL_ACTIVATION	9	Down	0.0575278067901131	0.745826711188948
C6_MYC_UP.V1_UP	129	Up	0.0575773546363675	0.745826711188948
C5_GO_INTRACILIARY_TRANSPORT	49	Up	0.0576359029365478	0.745826711188948
C5_GO_POST_GOLGI_VESICLE_MEDIATED_TRANSPORT	93	Up	0.057638606923586	0.745826711188948
C2_NIKOLSKY_BREAST_CANCER_20P13_AMPLICON	2	Up	0.0576552774431327	0.745826711188948
C5_GO_INTESTINAL_HEXOSE_ABSORPTION	3	Up	0.057680287013646	0.745826711188948
C2_LINDVALL_IMMORTALIZED_BY_TERT_DN	56	Down	0.0577404458877168	0.746160443794689
C2_REACTOME_MET_ACTIVATES_PTK2_SIGNALING	25	Down	0.0579817992522565	0.74812513904089
C5_GO_NEGATIVE_REGULATION_OF_MUSCLE_CELL_DIFFERENTIATION	35	Up	0.0580546296670682	0.74812513904089
C2_REACTOME_TRANSPORT_AND_SYNTHESIS_OF_PAPS	6	Up	0.0580603947012334	0.74812513904089
C5_GO_3_PHOSPHOADENOSINE_5_PHOSPHOSULFATE_BIOSYNTHETIC_PROCESS	6	Up	0.0580603947012334	0.74812513904089
C5_GO_REGULATION_OF_SMOOTHENED_SIGNALING_PATHWAY	56	Up	0.0580646772739925	0.74812513904089
C2_BIOCARTA_GABA_PATHWAY	4	Up	0.0581643566280345	0.748554566313206
C2_PID_INSULIN_GLUCOSE_PATHWAY	20	Up	0.0582606187495968	0.748554566313206
C5_GO_REGULATION_OF_LYMPHOCYTE_CHEMOTAXIS	16	Down	0.0583363900848244	0.748554566313206
C5_GO_CRISTAE_FORMATION	28	Down	0.0583930608445427	0.748554566313206
C7_GSE35825_UNTREATED_VS_IFNG_STIM_MACROPHAGE_DN	177	Up	0.0584063000377825	0.748554566313206
C5_GO_CDC73_PAF1_COMPLEX	7	Down	0.0584189821934773	0.748554566313206
C7_GSE7219_UNSTIM_VS_LPS_AND_ANTI_CD40_STIM_DC_UP	162	Up	0.0584332183779375	0.748554566313206
C5_GO_RNA_POLYMERASE_III_TRANSCRIPTION_FACTOR_COMPLEX	8	Up	0.0584345773899062	0.748554566313206
C7_GSE37416_CTRL_VS_6H_F_TULARENSIS_LVS_NEUTROPHIL_UP	173	Up	0.0584669799604096	0.748554566313206
C2_CHEN_LVAD_SUPPORT_OF_FAILING_HEART_UP	80	Up	0.058491738211333	0.748554566313206
C5_GO_PHOSPHOLIPID_BIOSYNTHETIC_PROCESS	196	Up	0.0585271971547993	0.748554566313206
C7_GSE20727_CTRL_VS_ROS_INHIBITOR_TREATED_DC_UP	164	Up	0.0585516410771913	0.748554566313206
C2_GARCIA_TARGETS_OF_FLI1_AND_DAX1_UP	45	Up	0.0585921265118815	0.748554566313206
C7_GSE13485_DAY3_VS_DAY7_YF17D_VACCINE_PBMC_UP	126	Down	0.0586227619174475	0.748554566313206
C3_ACTAYRNNNCCCR_UNKNOWN	407	Up	0.0586534817371121	0.748554566313206
C2_MILI_PSEUDOPODIA_CHEMOTAXIS_UP	71	Down	0.0586718106612617	0.748554566313206
C2_SHIN_B_CELL_LYMPHOMA_CLUSTER_9	12	Down	0.0587314227170618	0.748554566313206
C2_DAZARD_UV_RESPONSE_CLUSTER_G1	50	Down	0.0587411360081527	0.748554566313206
C2_SHIN_B_CELL_LYMPHOMA_CLUSTER_7	21	Up	0.0587527291609822	0.748554566313206
C2_CASORELLI_APL_SECONDARY_VS_DE_NOVO_UP	34	Up	0.0588204834229855	0.748978523679669
C5_GO_REVERSIBLE_DIFFERENTIATION	5	Up	0.0588703443432875	0.749065010470751
C5_GO_INTERLEUKIN_17_PRODUCTION	26	Up	0.0588989262190556	0.749065010470751
C7_GSE369_PRE_VS_POST_IL6_INJECTION_IFNG_WT_LIVER_DN	162	Up	0.0589521159854068	0.749065010470751
C5_GO_SODIUM_CHANNEL_COMPLEX	11	Down	0.0590247268157693	0.749065010470751
C7_GSE40274_HELIOS_VS_FOXP3_AND_HELIOS_TRANSDUCED_ACTIVATED_CD4_TCELL_UP	176	Up	0.0590310045528333	0.749065010470751
C2_POMEROY_MEDULLOBLASTOMA_PROGNOSIS_UP	31	Down	0.0590341710595187	0.749065010470751
C5_GO_LIGASE_ACTIVITY_FORMING_CARBON_OXYGEN_BONDS	35	Up	0.0590829215639824	0.749245945787735
C7_GSE11057_PBMC_VS_MEM_CD4_TCELL_UP	169	Down	0.0591782591147154	0.750017107788194
C5_GO_GLUTAMATE_RECEPTOR_SIGNALING_PATHWAY	57	Down	0.0592155866269709	0.750052587928681
C7_GSE6092_B_BURGDOFERI_VS_B_BURGDORFERI_AND_IFNG_STIM_ENDOTHELIAL_CELL_UP	170	Up	0.059306523204242	0.750766668744608
C5_GO_RIBOSOMAL_LARGE_SUBUNIT_EXPORT_FROM_NUCLEUS	7	Down	0.0594269186877751	0.75151040779582
C3_CETS1P54_01	216	Up	0.0594344648802292	0.75151040779582
C2_REACTOME_METABOLISM_OF_CARBOHYDRATES	228	Up	0.0595384685703789	0.751546756341909
C3_MYB_Q3	181	Up	0.0595424524145748	0.751546756341909
C2_BIOCARTA_STRESS_PATHWAY	23	Up	0.059554411476172	0.751546756341909
C7_GSE46606_UNSTIM_VS_CD40L_IL2_IL5_1DAY_STIMULATED_IRF4MID_SORTED_BCELL_UP	170	Up	0.05957572685268	0.751546756341909
C2_REACTOME_RUNX1_REGULATES_TRANSCRIPTION_OF_GENES_INVOLVED_IN_INTERLEUKIN_SIGNALING	3	Down	0.0597461565497456	0.752581665576208
C5_GO_GENERAL_TRANSCRIPTION_INITIATION_FACTOR_ACTIVITY	15	Up	0.0598607569799685	0.752581665576208
C5_GO_REGULATION_OF_PHOSPHOLIPASE_A2_ACTIVITY	7	Down	0.0599216700856304	0.752581665576208
C2_WEINMANN_ADAPTATION_TO_HYPOXIA_DN	26	Up	0.0599771087255729	0.752581665576208
C5_GO_PARASYMPATHETIC_NERVOUS_SYSTEM_DEVELOPMENT	12	Down	0.0599870716892429	0.752581665576208
C2_BIOCARTA_NGF_PATHWAY	17	Up	0.0600111617865121	0.752581665576208
C5_GO_INTERLEUKIN_6_RECEPTOR_BINDING	7	Up	0.0600458902649174	0.752581665576208
C7_GSE21670_STAT3_KO_VS_WT_CD4_TCELL_UP	152	Up	0.0600551570870529	0.752581665576208
C2_SENGUPTA_EBNA1_ANTICORRELATED	121	Up	0.0600626637098213	0.752581665576208
C5_GO_INTRAMOLECULAR_TRANSFERASE_ACTIVITY	23	Up	0.060092270501189	0.752581665576208
C2_LINDSTEDT_DENDRITIC_CELL_MATURATION_B	45	Up	0.0601445081012339	0.752581665576208
C5_GO_RESPONSE_TO_AMINO_ACID_STARVATION	42	Up	0.0601525643463562	0.752581665576208
C7_GSE5589_LPS_VS_LPS_AND_IL6_STIM_MACROPHAGE_45MIN_UP	177	Up	0.0601544083780732	0.752581665576208
C7_GSE40274_CTRL_VS_LEF1_TRANSDUCED_ACTIVATED_CD4_TCELL_DN	144	Up	0.0602014385387125	0.752581665576208
C5_GO_POSITIVE_REGULATION_OF_MACROAUTOPHAGY	59	Up	0.0602039053347726	0.752581665576208
C5_GO_POSITIVE_REGULATION_OF_ADAPTIVE_IMMUNE_RESPONSE	90	Up	0.0602120763601459	0.752581665576208
C5_GO_PRIMARY_AMINO_COMPOUND_METABOLIC_PROCESS	5	Up	0.0602931667431892	0.753161852307245
C2_REACTOME_SULFUR_AMINO_ACID_METABOLISM	20	Up	0.0603515300411977	0.753457636255711
C5_GO_GLYCOSIDE_METABOLIC_PROCESS	8	Down	0.0605154849890815	0.753759425191215
C5_GO_VENTRAL_SPINAL_CORD_INTERNEURON_DIFFERENTIATION	7	Down	0.0605301822817545	0.753759425191215
C2_SENESE_HDAC3_TARGETS_UP	395	Up	0.0605758297104055	0.753759425191215
C5_GO_NEGATIVE_REGULATION_OF_RECEPTOR_BIOSYNTHETIC_PROCESS	5	Up	0.0605828845139491	0.753759425191215
C7_GSE6269_HEALTHY_VS_FLU_INF_PBMC_DN	138	Up	0.060589940597502	0.753759425191215
C5_GO_PROTEIN_IMPORT_INTO_PEROXISOME_MEMBRANE	5	Up	0.0605916818192816	0.753759425191215
C5_GO_LUMENAL_SIDE_OF_MEMBRANE	23	Down	0.0606303477225884	0.753759425191215
C5_GO_PROTON_TRANSPORTING_ATP_SYNTHASE_COMPLEX_CATALYTIC_CORE_F_1_	5	Down	0.0606532926038873	0.753759425191215
C5_GO_POSITIVE_REGULATION_OF_LYMPHOCYTE_CHEMOTAXIS	12	Down	0.060744469385555	0.754460896776679
C2_REACTOME_MRNA_DECAY_BY_3_TO_5_EXORIBONUCLEASE	14	Down	0.0607809090378548	0.754482106873897
C7_GSE9037_CTRL_VS_LPS_1H_STIM_BMDM_UP	166	Up	0.0608897724063333	0.755059841517543
C5_GO_SPHINGOLIPID_MEDIATED_SIGNALING_PATHWAY	10	Up	0.060896968298059	0.755059841517543
C7_GSE14308_NAIVE_CD4_TCELL_VS_NATURAL_TREG_DN	176	Up	0.0609568162749264	0.755370747256261
C7_GSE23321_CD8_STEM_CELL_MEMORY_VS_CENTRAL_MEMORY_CD8_TCELL_DN	173	Up	0.0610014736530963	0.755493165431135
C7_GSE17721_LPS_VS_PAM3CSK4_24H_BMDC_DN	162	Up	0.0612494152975578	0.757461197857757
C5_GO_APOLIPOPROTEIN_A_I_MEDIATED_SIGNALING_PATHWAY	5	Up	0.0612545032836931	0.757461197857757
C5_GO_URONIC_ACID_METABOLIC_PROCESS	2	Up	0.0612649875540247	0.757461197857757
C5_GO_POSITIVE_REGULATION_OF_PHOSPHOLIPASE_A2_ACTIVITY	4	Down	0.0613982378588503	0.75813226225875
C7_GSE11961_MEMORY_BCELL_DAY40_VS_GERMINAL_CENTER_BCELL_DAY40_UP	146	Up	0.0614557209516102	0.75813226225875
C5_GO_REGULATION_OF_ER_TO_GOLGI_VESICLE_MEDIATED_TRANSPORT	14	Up	0.0614783686864171	0.75813226225875
C2_REACTOME_SMOOTH_MUSCLE_CONTRACTION	32	Down	0.0614984974273182	0.75813226225875
C5_GO_INTRINSIC_COMPONENT_OF_MITOCHONDRIAL_MEMBRANE	65	Up	0.0615498046964131	0.75813226225875
C7_GSE360_L_DONOVANI_VS_B_MALAYI_LOW_DOSE_DC_UP	162	Up	0.0615509105743245	0.75813226225875
C5_GO_POSITIVE_REGULATION_OF_AUTOPHAGY	100	Up	0.0616702106479093	0.75813226225875
C5_GO_REGULATION_OF_POSITIVE_CHEMOTAXIS	14	Up	0.0616883812082039	0.75813226225875
C2_KEGG_ENDOMETRIAL_CANCER	48	Up	0.0616946993143697	0.75813226225875
C5_GO_REGULATION_OF_LIGASE_ACTIVITY	9	Up	0.0617995042227941	0.75813226225875
C2_WANG_BARRETTS_ESOPHAGUS_DN	20	Up	0.0618216714637126	0.75813226225875
C5_GO_RNA_POLYADENYLATION	37	Up	0.0618232137525939	0.75813226225875
C2_PID_IL2_1PATHWAY	53	Up	0.0618635925145639	0.75813226225875
C2_MEISSNER_NPC_ICP_WITH_H3_UNMETHYLATED	10	Up	0.0619180501699357	0.75813226225875
C7_GSE23925_LIGHT_ZONE_VS_NAIVE_BCELL_UP	159	Up	0.0619247345547837	0.75813226225875
C7_GSE25890_CTRL_VS_IL33_IL7_TREATED_NUOCYTES_UP	154	Up	0.0619561085295321	0.75813226225875
C5_GO_GLYCOSYLATION	204	Up	0.0620190658908981	0.75813226225875
C2_SONG_TARGETS_OF_IE86_CMV_PROTEIN	52	Up	0.0620193144687652	0.75813226225875
C5_GO_CARDIAC_MUSCLE_CELL_CONTRACTION	43	Down	0.0620203459846397	0.75813226225875
C2_LIU_IL13_MEMORY_MODEL_DN	5	Up	0.062111665610769	0.75813226225875
C7_GSE2770_UNTREATED_VS_IL12_TREATED_ACT_CD4_TCELL_48H_UP	175	Up	0.0621387428383487	0.75813226225875
C7_GSE13485_DAY7_VS_DAY21_YF17D_VACCINE_PBMC_UP	168	Up	0.0621583897735887	0.75813226225875
C7_GSE7509_UNSTIM_VS_TNFA_IL1B_IL6_PGE_STIM_DC_UP	178	Up	0.0621765131369687	0.75813226225875
C5_GO_REGULATION_OF_RYANODINE_SENSITIVE_CALCIUM_RELEASE_CHANNEL_ACTIVITY	18	Down	0.062186260405747	0.75813226225875
C5_GO_GOLGI_TO_PLASMA_MEMBRANE_TRANSPORT	56	Up	0.0622212073165308	0.75813226225875
C5_GO_POSITIVE_REGULATION_OF_T_HELPER_17_TYPE_IMMUNE_RESPONSE	8	Up	0.0622283118434269	0.75813226225875
C2_HE_PTEN_TARGETS_DN	7	Up	0.062386517212897	0.75813226225875
C2_HAHTOLA_CTCL_PATHOGENESIS	10	Down	0.0624151742526416	0.75813226225875
C5_GO_HYDROLASE_ACTIVITY_HYDROLYZING_O_GLYCOSYL_COMPOUNDS	69	Up	0.0624192042088019	0.75813226225875
C7_GSE2706_LPS_VS_R848_AND_LPS_8H_STIM_DC_DN	131	Up	0.062431297872714	0.75813226225875
C2_WANG_TUMOR_INVASIVENESS_UP	316	Down	0.0624330012490408	0.75813226225875
C5_GO_CELLULAR_RESPONSE_TO_PROSTAGLANDIN_E_STIMULUS	10	Up	0.0624463538103182	0.75813226225875
C7_GSE3920_UNTREATED_VS_IFNB_TREATED_ENDOTHELIAL_CELL_DN	165	Up	0.0625165980708107	0.75813226225875
C7_GSE369_IFNG_KO_VS_WT_LIVER_DN	163	Up	0.0625223012984358	0.75813226225875
C2_LEE_LIVER_CANCER_MYC_UP	45	Down	0.0625407638893191	0.75813226225875
C7_GSE6674_ANTI_IGM_VS_ANTI_IGM_AND_CPG_STIM_BCELL_DN	177	Up	0.0626494995990388	0.758563046357994
C7_GSE17974_CTRL_VS_ACT_IL4_AND_ANTI_IL12_24H_CD4_TCELL_UP	172	Up	0.0627332443254524	0.758563046357994
C7_GSE34515_CD16_POS_MONOCYTE_VS_DC_UP	188	Up	0.0627786905295036	0.758563046357994
C2_STARK_HYPPOCAMPUS_22Q11_DELETION_DN	16	Up	0.0629364268996847	0.758563046357994
C2_MUELLER_COMMON_TARGETS_OF_AML_FUSIONS_UP	14	Up	0.0629505287690177	0.758563046357994
C7_GSE18791_UNSTIM_VS_NEWCATSLE_VIRUS_DC_10H_DN	154	Up	0.0629760164499134	0.758563046357994
C5_GO_DISORDERED_DOMAIN_SPECIFIC_BINDING	28	Up	0.0629940766375961	0.758563046357994
C1_chr16p11	95	Up	0.0630209692037364	0.758563046357994
C2_REACTOME_BETA_OXIDATION_OF_OCTANOYL_COA_TO_HEXANOYL_COA	5	Down	0.0630605261453057	0.758563046357994
C2_KOBAYASHI_EGFR_SIGNALING_24HR_UP	77	Up	0.0630910064982999	0.758563046357994
C7_GSE6259_DEC205_POS_DC_VS_CD4_TCELL_DN	163	Up	0.0631103212959161	0.758563046357994
C5_GO_CELLULAR_RESPONSE_TO_PEPTIDE_HORMONE_STIMULUS	235	Up	0.0631300623902668	0.758563046357994
C2_REACTOME_COPI_MEDIATED_ANTEROGRADE_TRANSPORT	80	Up	0.0631495197980168	0.758563046357994
C5_GO_REGULATION_OF_PROTEIN_OLIGOMERIZATION	31	Down	0.0631586086224089	0.758563046357994
C5_GO_GAMMA_AMINOBUTYRIC_ACID_SIGNALING_PATHWAY	8	Down	0.0631599914970288	0.758563046357994
C5_GO_RESPONSE_TO_NERVE_GROWTH_FACTOR	41	Up	0.0631817959404991	0.758563046357994
C5_GO_MAINTENANCE_OF_DNA_REPEAT_ELEMENTS	5	Up	0.0632243848899997	0.758563046357994
C2_REACTOME_METABOLISM_OF_LIPIDS	579	Up	0.0632508692838741	0.758563046357994
C5_GO_LABYRINTHINE_LAYER_BLOOD_VESSEL_DEVELOPMENT	17	Up	0.0633617099019205	0.758563046357994
C7_GSE27859_CD11C_INT_F480_HI_MACROPHAGE_VS_CD11C_ING_F480_INT_DC_UP	174	Up	0.0633688832449342	0.758563046357994
C5_GO_STRIATED_MUSCLE_ADAPTATION	32	Up	0.0633727332552851	0.758563046357994
C7_GSE9988_LOW_LPS_VS_CTRL_TREATED_MONOCYTE_DN	182	Up	0.0633786525481951	0.758563046357994
C5_GO_NEGATIVE_REGULATION_OF_POTASSIUM_ION_TRANSMEMBRANE_TRANSPORT	14	Down	0.0633794562970013	0.758563046357994
C5_GO_NEGATIVE_REGULATION_OF_HUMORAL_IMMUNE_RESPONSE	9	Down	0.0634676399567274	0.759200188755501
C5_GO_NEGATIVE_REGULATION_OF_PLASMINOGEN_ACTIVATION	5	Up	0.0635714645929371	0.7600236242996
C5_GO_POSITIVE_REGULATION_OF_SMOOTH_MUSCLE_CELL_APOPTOTIC_PROCESS	14	Up	0.0637527928706351	0.76102620312626
C2_CHANDRAN_METASTASIS_TOP50_DN	36	Up	0.0637633283970449	0.76102620312626
C2_CONCANNON_APOPTOSIS_BY_EPOXOMICIN_DN	130	Down	0.0637661110013571	0.76102620312626
C5_GO_FAT_CELL_DIFFERENTIATION	153	Up	0.0638327954541882	0.76102620312626
C2_PID_IFNG_PATHWAY	37	Up	0.0638403087089674	0.76102620312626
C5_GO_REGULATION_OF_LIPID_BIOSYNTHETIC_PROCESS	141	Up	0.0638655235602436	0.76102620312626
C7_GSE3982_NEUTROPHIL_VS_BASOPHIL_UP	152	Up	0.0639484590172827	0.761551488541586
C7_GSE41867_LCMV_ARMSTRONG_VS_CLONE13_DAY8_EFFECTOR_CD8_TCELL_DN	163	Up	0.0640314531494653	0.761551488541586
C5_GO_ESTABLISHMENT_OF_SISTER_CHROMATID_COHESION	8	Up	0.0640600475583953	0.761551488541586
C7_GSE37533_PPARG2_FOXP3_VS_FOXP3_TRANSDUCED_CD4_TCELL_PIOGLITAZONE_TREATED_DN	159	Up	0.0640795255733493	0.761551488541586
C6_HINATA_NFKB_IMMU_INF	15	Up	0.0640848925587635	0.761551488541586
C7_GSE1566_WT_VS_EZH2_KO_LN_TCELL_UP	129	Down	0.0641989837037203	0.762490171129533
C7_GSE8685_IL2_STARVED_VS_IL21_ACT_IL2_STARVED_CD4_TCELL_DN	170	Up	0.0642953499048529	0.763217424034492
C5_GO_POSITIVE_REGULATION_OF_TRANSLATIONAL_INITIATION	22	Up	0.0643896025559921	0.763447535589577
C2_REACTOME_PROTON_COUPLED_MONOCARBOXYLATE_TRANSPORT	4	Up	0.0644149373031691	0.763447535589577
C7_GSE42088_UNINF_VS_LEISHMANIA_INF_DC_24H_DN	166	Up	0.0644536553723137	0.763447535589577
C5_GO_GLUTAMATE_BIOSYNTHETIC_PROCESS	5	Down	0.0644553137352706	0.763447535589577
C2_ZHANG_ADIPOGENESIS_BY_BMP7	12	Up	0.0645699560956254	0.763618103709384
C7_GSE18791_CTRL_VS_NEWCASTLE_VIRUS_DC_6H_UP	174	Up	0.0645793618356604	0.763618103709384
C2_MOHANKUMAR_HOXA1_TARGETS_DN	108	Down	0.0646122339813103	0.763618103709384
C7_GSE40225_WT_VS_RIP_B7X_DIABETIC_MOUSE_PANCREATIC_CD8_TCELL_DN	179	Up	0.0646705124573422	0.763618103709384
C2_PID_MET_PATHWAY	72	Up	0.0646751048680422	0.763618103709384
C7_GSE10325_LUPUS_CD4_TCELL_VS_LUPUS_BCELL_UP	178	Up	0.0647403661155469	0.763618103709384
C5_GO_NEGATIVE_REGULATION_OF_CHROMATIN_SILENCING	13	Up	0.0647902660623046	0.763618103709384
C5_GO_PROXIMAL_DISTAL_PATTERN_FORMATION	9	Down	0.0648178856031134	0.763618103709384
C5_GO_ENERGY_RESERVE_METABOLIC_PROCESS	64	Up	0.0648214309794363	0.763618103709384
C7_GSE7459_UNTREATED_VS_IL6_TREATED_ACT_CD4_TCELL_UP	109	Up	0.0649126165161193	0.763618103709384
C2_REACTOME_GLUCONEOGENESIS	26	Up	0.064936032659398	0.763618103709384
C7_GSE3982_DC_VS_MAC_LPS_STIM_UP	161	Up	0.0649361474759315	0.763618103709384
C2_BIOCARTA_AKT_PATHWAY	20	Up	0.0649426114111973	0.763618103709384
C5_GO_CARDIOBLAST_PROLIFERATION	6	Down	0.0651463094709948	0.763618103709384
C5_GO_EPITHELIAL_MESENCHYMAL_CELL_SIGNALING	3	Down	0.0651500775409821	0.763618103709384
C5_GO_SYNAPTIC_VESICLE_CLUSTERING	8	Down	0.065276571349353	0.763618103709384
C5_GO_NEGATIVE_REGULATION_OF_TRANSLATIONAL_INITIATION	16	Down	0.065299177159368	0.763618103709384
C7_GSE30971_2H_VS_4H_LPS_STIM_MACROPHAGE_WBP7_HET_DN	115	Up	0.0653052613343336	0.763618103709384
C7_GSE26030_UNSTIM_VS_RESTIM_TH1_DAY5_POST_POLARIZATION_UP	168	Up	0.0653192303248125	0.763618103709384
C5_GO_CHEMOREPELLENT_ACTIVITY	18	Down	0.0653455923643994	0.763618103709384
C6_SRC_UP.V1_DN	108	Up	0.0654491486559515	0.763618103709384
C7_GSE36527_CD69_NEG_VS_POS_TREG_CD62L_LOS_KLRG1_NEG_UP	157	Up	0.0654511646301295	0.763618103709384
C5_GO_THIOESTERASE_BINDING	11	Up	0.0654689704773277	0.763618103709384
C5_GO_EXTRINSIC_COMPONENT_OF_ORGANELLE_MEMBRANE	37	Up	0.0654734345002606	0.763618103709384
C3_TGACGTCA_ATF3_Q6	178	Up	0.0654777657152115	0.763618103709384
C5_GO_ACUTE_INFLAMMATORY_RESPONSE	75	Up	0.0655307459247429	0.763618103709384
C2_ZHANG_RESPONSE_TO_IKK_INHIBITOR_AND_TNF_UP	183	Up	0.0656011930046544	0.763618103709384
C5_GO_DNA_DAMAGE_RESPONSE_SIGNAL_TRANSDUCTION_RESULTING_IN_TRANSCRIPTION	14	Down	0.0656468196743363	0.763618103709384
C5_GO_POSITIVE_REGULATION_OF_MORPHOGENESIS_OF_AN_EPITHELIUM	23	Down	0.06569966996421	0.763618103709384
C7_GSE23568_CTRL_VS_ID3_TRANSDUCED_CD8_TCELL_UP	172	Up	0.0657375483456213	0.763618103709384
C2_REACTOME_REGULATION_OF_RUNX3_EXPRESSION_AND_ACTIVITY	44	Down	0.0657642425024235	0.763618103709384
C3_LMO2COM_02	158	Down	0.0657879139219846	0.763618103709384
C5_GO_OXIDOREDUCTASE_ACTIVITY_ACTING_ON_PEROXIDE_AS_ACCEPTOR	39	Down	0.0658588472783165	0.763618103709384
C7_GSE17974_0H_VS_24H_IN_VITRO_ACT_CD4_TCELL_UP	160	Up	0.0658709331334634	0.763618103709384
C7_GSE2405_0H_VS_3H_A_PHAGOCYTOPHILUM_STIM_NEUTROPHIL_DN	99	Down	0.0659304061998038	0.763618103709384
C2_REACTOME_PLASMA_LIPOPROTEIN_CLEARANCE	28	Up	0.0659682513426361	0.763618103709384
C2_PETRETTO_LEFT_VENTRICLE_MASS_QTL_CIS_UP	5	Down	0.0660075575794804	0.763618103709384
C5_GO_OLFACTORY_BULB_INTERNEURON_DIFFERENTIATION	4	Down	0.066064030966065	0.763618103709384
C5_GO_OLFACTORY_BULB_INTERNEURON_DEVELOPMENT	4	Down	0.066064030966065	0.763618103709384
C7_GSE18791_CTRL_VS_NEWCASTLE_VIRUS_DC_14H_DN	117	Up	0.0660698203488799	0.763618103709384
C7_GSE21063_CTRL_VS_ANTI_IGM_STIM_BCELL_NFATC1_KO_3H_DN	170	Up	0.0661347572380979	0.763618103709384
C2_REACTOME_FOXO_MEDIATED_TRANSCRIPTION_OF_OXIDATIVE_STRESS_METABOLIC_AND_NEURONAL_GENES	21	Up	0.0661418832708876	0.763618103709384
C5_GO_REGULATION_OF_MICROVILLUS_LENGTH	3	Up	0.0662038163065718	0.763618103709384
C3_ELK1_02	224	Up	0.0662493332488339	0.763618103709384
C7_GSE17721_CTRL_VS_GARDIQUIMOD_8H_BMDC_UP	172	Up	0.0662805579257584	0.763618103709384
C5_GO_SULFUR_AMINO_ACID_METABOLIC_PROCESS	11	Up	0.0663045008262634	0.763618103709384
C5_GO_RETINAL_DEHYDROGENASE_ACTIVITY	5	Down	0.0663197779183156	0.763618103709384
C2_REACTOME_NITRIC_OXIDE_STIMULATES_GUANYLATE_CYCLASE	17	Down	0.0663266885404817	0.763618103709384
C7_GSE3720_UNSTIM_VS_LPS_STIM_VD2_GAMMADELTA_TCELL_UP	151	Down	0.0663431155913268	0.763618103709384
C7_GSE11961_MARGINAL_ZONE_BCELL_VS_GERMINAL_CENTER_BCELL_DAY40_DN	165	Up	0.066348577137377	0.763618103709384
C5_GO_CRANIAL_GANGLION_DEVELOPMENT	5	Down	0.0663956506356566	0.763618103709384
C5_GO_DNA_DAMAGE_RESPONSE_DETECTION_OF_DNA_DAMAGE	35	Down	0.0663998773111495	0.763618103709384
C5_GO_POSITIVE_REGULATION_OF_NEUROBLAST_PROLIFERATION	16	Down	0.0664798651103313	0.763618103709384
C3_CMYB_01	204	Up	0.0665200546903305	0.763618103709384
C2_GRAESSMANN_RESPONSE_TO_MC_AND_DOXORUBICIN_UP	486	Up	0.0665300348876223	0.763618103709384
C2_WU_HBX_TARGETS_1_DN	19	Up	0.0665546594729339	0.763618103709384
C5_GO_REGULATION_OF_BRANCHING_INVOLVED_IN_SALIVARY_GLAND_MORPHOGENESIS	6	Down	0.0666198857009336	0.763618103709384
C5_GO_EXTRINSIC_COMPONENT_OF_POSTSYNAPTIC_SPECIALIZATION_MEMBRANE	4	Down	0.0666605961545993	0.763618103709384
C2_BAKER_HEMATOPOESIS_STAT1_TARGETS	12	Down	0.0666989304556063	0.763618103709384
C5_GO_NON_RECOMBINATIONAL_REPAIR	85	Up	0.0667129066282308	0.763618103709384
C7_GSE18791_CTRL_VS_NEWCASTLE_VIRUS_DC_6H_DN	170	Up	0.0667425965086805	0.763618103709384
C7_GSE14308_NAIVE_CD4_TCELL_VS_INDUCED_TREG_DN	172	Up	0.0667830977316997	0.763618103709384
C2_PICCALUGA_ANGIOIMMUNOBLASTIC_LYMPHOMA_DN	115	Up	0.0667967322509404	0.763618103709384
C2_REACTOME_RRNA_MODIFICATION_IN_THE_MITOCHONDRION	6	Up	0.066897045388581	0.763618103709384
C5_GO_RESPONSE_TO_FLUID_SHEAR_STRESS	27	Up	0.0669223754689248	0.763618103709384
C2_YAUCH_HEDGEHOG_SIGNALING_PARACRINE_DN	126	Down	0.066952524067519	0.763618103709384
C7_GSE9988_ANTI_TREM1_VS_ANTI_TREM1_AND_LPS_MONOCYTE_UP	172	Up	0.0669578226967266	0.763618103709384
C5_GO_POSITIVE_REGULATION_OF_G_PROTEIN_COUPLED_RECEPTOR_SIGNALING_PATHWAY	21	Down	0.0669825662620255	0.763618103709384
C5_GO_REGULATION_OF_ARACHIDONIC_ACID_SECRETION	3	Down	0.067034449217246	0.763618103709384
C5_GO_ANCHORED_COMPONENT_OF_SYNAPTIC_VESICLE_MEMBRANE	11	Up	0.0670482714323666	0.763618103709384
C5_GO_GLUTATHIONE_TRANSFERASE_ACTIVITY	16	Down	0.0670691229527084	0.763618103709384
C5_GO_REGULATION_OF_PHOSPHOLIPID_METABOLIC_PROCESS	54	Up	0.0670901999505218	0.763618103709384
C5_GO_MRNA_CIS_SPLICING_VIA_SPLICEOSOME	37	Down	0.0671006029028524	0.763618103709384
C7_GSE36826_WT_VS_IL1R_KO_SKIN_DN	173	Up	0.0671024663232082	0.763618103709384
C7_GSE8621_UNSTIM_VS_LPS_STIM_MACROPHAGE_UP	155	Up	0.0671061529246059	0.763618103709384
C5_GO_MONOSACCHARIDE_CATABOLIC_PROCESS	37	Up	0.0671594368526811	0.763824317670571
C2_REACTOME_HEDGEHOG_LIGAND_BIOGENESIS	49	Down	0.0672088426601691	0.763986231871719
C5_GO_LATE_ENDOSOME_TO_LYSOSOME_TRANSPORT	7	Up	0.0672622238420093	0.764193142531364
C2_MARTINELLI_IMMATURE_NEUTROPHIL_UP	7	Down	0.067310431298425	0.764341086824719
C5_GO_PROTEIN_KINASE_C_SIGNALING	19	Up	0.0674318857067284	0.764430428439379
C2_HUANG_DASATINIB_RESISTANCE_UP	66	Down	0.0674757389437056	0.764430428439379
C2_REN_ALVEOLAR_RHABDOMYOSARCOMA_DN	340	Up	0.0674839214589142	0.764430428439379
C2_REACTOME_LIPOPHAGY	7	Up	0.0675116018551073	0.764430428439379
C7_GSE21360_SECONDARY_VS_QUATERNARY_MEMORY_CD8_TCELL_DN	150	Up	0.0675288553023927	0.764430428439379
C5_GO_REGULATION_OF_GENE_EXPRESSION_BY_GENETIC_IMPRINTING	12	Down	0.0675737807213782	0.764430428439379
C5_GO_VOLTAGE_GATED_CALCIUM_CHANNEL_ACTIVITY_INVOLVED_IN_REGULATION_OF_PRESYNAPTIC_CYTOSOLIC_CALCIUM_LEVELS	5	Up	0.0676001062620818	0.764430428439379
C7_GSE4590_PRE_BCELL_VS_SMALL_PRE_BCELL_UP	139	Up	0.0676215358751111	0.764430428439379
C5_GO_REGULATION_OF_EXTENT_OF_CELL_GROWTH	81	Down	0.0676801041311336	0.764430428439379
C5_GO_BOX_H_ACA_TELOMERASE_RNP_COMPLEX	4	Down	0.0677044261892063	0.764430428439379
C5_GO_BLOOD_MICROPARTICLE	68	Down	0.0677053880365219	0.764430428439379
C5_GO_STEROL_METABOLIC_PROCESS	72	Up	0.0678462579420506	0.765622992870215
C5_GO_LYSOPHOSPHOLIPID_ACYLTRANSFERASE_ACTIVITY	13	Up	0.0679991748253457	0.766217756194017
C7_GSE4984_UNTREATED_VS_VEHICLE_CTRL_TREATED_DC_UP	143	Up	0.0680420990309094	0.766217756194017
C5_GO_ALDEHYDE_DEHYDROGENASE_NAD_P_PLUS_ACTIVITY	2	Up	0.0680626107212227	0.766217756194017
C2_BIOCARTA_ETC_PATHWAY	9	Down	0.0680631523997185	0.766217756194017
C2_REACTOME_REGULATION_OF_MITOTIC_CELL_CYCLE	71	Down	0.0680753242855247	0.766217756194017
C5_GO_DELTA_CATENIN_BINDING	5	Down	0.0681120854287911	0.766234506354029
C5_GO_COATED_VESICLE	222	Up	0.0681816020215655	0.766619534531298
C7_GSE39820_TGFBETA1_VS_TGFBETA3_IN_IL6_IL23A_TREATED_CD4_TCELL_UP	154	Up	0.0682584027514257	0.766826928600208
C5_GO_POSITIVE_REGULATION_OF_OXIDATIVE_PHOSPHORYLATION	6	Up	0.0682706476965798	0.766826928600208
C2_WEBER_METHYLATED_HCP_IN_FIBROBLAST_UP	4	Down	0.0683677154170002	0.767274567189384
C7_GSE37534_UNTREATED_VS_ROSIGLITAZONE_TREATED_CD4_TCELL_PPARG1_AND_FOXP3_TRASDUCED_DN	171	Up	0.0684205813776507	0.767274567189384
C7_GSE42088_2H_VS_24H_LEISHMANIA_INF_DC_DN	141	Up	0.0684299435723995	0.767274567189384
C2_DANG_MYC_TARGETS_UP	110	Down	0.0684822051057786	0.767274567189384
C2_PID_KIT_PATHWAY	48	Up	0.068487105177932	0.767274567189384
C2_REACTOME_CRMPS_IN_SEMA3A_SIGNALING	14	Down	0.0687230927284449	0.767599789834375
C5_GO_STRAND_INVASION	4	Up	0.0687397302033906	0.767599789834375
C7_GSE2706_UNSTIM_VS_8H_LPS_AND_R848_DC_DN	154	Up	0.0687830137400948	0.767599789834375
C5_GO_NEGATIVE_REGULATION_OF_OXIDATIVE_STRESS_INDUCED_INTRINSIC_APOPTOTIC_SIGNALING_PATHWAY	17	Up	0.0687942331514451	0.767599789834375
C2_SHAFFER_IRF4_TARGETS_IN_ACTIVATED_B_LYMPHOCYTE	75	Up	0.0688209247389942	0.767599789834375
C2_REACTOME_PTK6_REGULATES_CELL_CYCLE	6	Up	0.0688460839522124	0.767599789834375
C5_GO_ARTERY_MORPHOGENESIS	41	Down	0.0688887166666847	0.767599789834375
C7_GSE37301_HEMATOPOIETIC_STEM_CELL_VS_RAG2_KO_NK_CELL_DN	172	Up	0.0689627086762725	0.767599789834375
C5_GO_ERAD_PATHWAY	82	Up	0.0690300641048774	0.767599789834375
C7_GSE20715_WT_VS_TLR4_KO_24H_OZONE_LUNG_DN	159	Up	0.0690444859981556	0.767599789834375
C7_GSE17721_CTRL_VS_CPG_1H_BMDC_UP	173	Up	0.0690499516513348	0.767599789834375
C5_GO_POSITIVE_REGULATION_OF_SMALL_GTPASE_MEDIATED_SIGNAL_TRANSDUCTION	52	Up	0.0690704469253885	0.767599789834375
C5_GO_PEPTIDYL_TYROSINE_DEPHOSPHORYLATION_INVOLVED_IN_INACTIVATION_OF_PROTEIN_KINASE_ACTIVITY	2	Up	0.0691094593290955	0.767599789834375
C2_VANASSE_BCL2_TARGETS_DN	52	Up	0.0691365934849243	0.767599789834375
C5_GO_POLYSACCHARIDE_METABOLIC_PROCESS	81	Up	0.0691704316885152	0.767599789834375
C5_GO_CELLULAR_RESPONSE_TO_TOPOLOGICALLY_INCORRECT_PROTEIN	129	Up	0.0691861431625831	0.767599789834375
C5_GO_CELLULAR_RESPONSE_TO_MAGNESIUM_ION	6	Up	0.0691932545577763	0.767599789834375
C2_SCHLOSSER_MYC_AND_SERUM_RESPONSE_SYNERGY	27	Up	0.0692347335897918	0.767599789834375
C2_LI_WILMS_TUMOR	14	Down	0.0692631328043614	0.767599789834375
C2_KESHELAVA_MULTIPLE_DRUG_RESISTANCE	70	Up	0.069304267847402	0.767599789834375
C5_GO_SERINE_THREONINE_PROTEIN_KINASE_COMPLEX	76	Up	0.0693150657568668	0.767599789834375
C5_GO_CYTOPLASMIC_PATTERN_RECOGNITION_RECEPTOR_SIGNALING_PATHWAY_IN_RESPONSE_TO_VIRUS	21	Up	0.0693555802197981	0.767599789834375
C5_GO_REGULATION_OF_TOLL_LIKE_RECEPTOR_4_SIGNALING_PATHWAY	15	Up	0.0693581839572556	0.767599789834375
C2_BEIER_GLIOMA_STEM_CELL_UP	25	Up	0.0693641940544528	0.767599789834375
C5_GO_CUL5_RING_UBIQUITIN_LIGASE_COMPLEX	5	Down	0.069548809293827	0.769008350193197
C2_BIOCARTA_CARM_ER_PATHWAY	22	Up	0.0695804994757337	0.769008350193197
C5_GO_ENDOPLASMIC_RETICULUM_EXIT_SITE	15	Up	0.0695976806371047	0.769008350193197
C7_GSE24634_IL4_VS_CTRL_TREATED_NAIVE_CD4_TCELL_DAY10_UP	157	Down	0.0696796021042916	0.769451685619012
C5_GO_MEIOTIC_CYTOKINESIS	4	Up	0.0697214155375941	0.769451685619012
C7_GSE43863_TFH_VS_LY6C_INT_CXCR5POS_EFFECTOR_CD4_TCELL_UP	160	Up	0.0697626534662729	0.769451685619012
C2_REACTOME_LDL_CLEARANCE	16	Up	0.069779488130988	0.769451685619012
C7_GSE13306_RA_VS_UNTREATED_TCONV_UP	152	Up	0.0699109218385674	0.76951515219588
C2_REACTOME_POST_TRANSLATIONAL_PROTEIN_MODIFICATION	1120	Up	0.0699149737403124	0.76951515219588
C5_GO_EXONUCLEASE_ACTIVITY_ACTIVE_WITH_EITHER_RIBO_OR_DEOXYRIBONUCLEIC_ACIDS_AND_PRODUCING_5_PHOSPHOMONOESTERS	51	Up	0.0699697931663506	0.76951515219588
C5_GO_POSITIVE_REGULATION_OF_INTERLEUKIN_13_PRODUCTION	13	Up	0.0699983468047621	0.76951515219588
C5_GO_REGULATION_OF_AUTOPHAGY_OF_MITOCHONDRION	37	Up	0.0700081419395399	0.76951515219588
C2_REACTOME_RRNA_PROCESSING_IN_THE_MITOCHONDRION	10	Up	0.0700155349668448	0.76951515219588
C5_GO_N_ACETYLLACTOSAMINE_SYNTHASE_ACTIVITY	5	Up	0.0700332116140153	0.76951515219588
C7_GSE40274_XBP1_VS_FOXP3_AND_XBP1_TRANSDUCED_ACTIVATED_CD4_TCELL_UP	178	Up	0.0700966873174563	0.769823224771033
C2_JECHLINGER_EPITHELIAL_TO_MESENCHYMAL_TRANSITION_DN	47	Up	0.0701640920977924	0.769931164565741
C7_GSE32901_TH17_EMRICHED_VS_TH17_NEG_CD4_TCELL_DN	161	Up	0.0702689810773466	0.769931164565741
C5_GO_PROTEIN_RETENTION_IN_ER_LUMEN	7	Up	0.0702969638678054	0.769931164565741
C5_GO_RESPONSE_TO_TOPOLOGICALLY_INCORRECT_PROTEIN	160	Up	0.0703090714786757	0.769931164565741
C5_GO_UNCONVENTIONAL_MYOSIN_COMPLEX	10	Down	0.0703589122587894	0.769931164565741
C5_GO_ISOPENTENYL_DIPHOSPHATE_BIOSYNTHETIC_PROCESS	4	Up	0.0703785176899431	0.769931164565741
C5_GO_REGULATION_OF_BRANCHING_MORPHOGENESIS_OF_A_NERVE	5	Down	0.070390860632657	0.769931164565741
C5_GO_METANEPHRIC_NEPHRON_EPITHELIUM_DEVELOPMENT	10	Down	0.0704002102204174	0.769931164565741
C7_GSE12845_IGD_NEG_BLOOD_VS_NAIVE_TONSIL_BCELL_DN	162	Up	0.0704536058398855	0.769931164565741
C5_GO_NEUROMUSCULAR_JUNCTION_DEVELOPMENT	33	Up	0.0704609471600006	0.769931164565741
C7_GSE2770_IL4_ACT_VS_ACT_CD4_TCELL_48H_DN	164	Up	0.0705901259821349	0.770766655046117
C5_GO_XENOPHAGY	9	Up	0.0706112110432299	0.770766655046117
C5_GO_RUFFLE_ORGANIZATION	42	Up	0.0706438526076886	0.770766655046117
C5_GO_SPHINGOSINE_1_PHOSPHATE_RECEPTOR_SIGNALING_PATHWAY	9	Up	0.070684311217701	0.770820930011104
C3_E2F1_Q6_01	203	Up	0.0707263898923602	0.770892808646132
C2_LU_TUMOR_ENDOTHELIAL_MARKERS_UP	16	Down	0.0707648189370435	0.770924855451051
C2_GUTIERREZ_MULTIPLE_MYELOMA_UP	31	Up	0.0708379649297176	0.771334893317421
C7_GSE43863_DAY6_EFF_VS_DAY150_MEM_TH1_CD4_TCELL_UP	169	Up	0.07089538876961	0.771573411945009
C7_GSE35685_CD34POS_CD38NEG_VS_CD34POS_CD10POS_BONE_MARROW_UP	155	Up	0.0709894900826192	0.77180635047428
C5_GO_REGULATION_OF_CARBOHYDRATE_METABOLIC_PROCESS	157	Up	0.0710155176418946	0.77180635047428
C5_GO_REGULATION_OF_WATER_LOSS_VIA_SKIN	18	Down	0.0710510581748933	0.77180635047428
[truncated: 19,724 more rows]
